# Supplementary material for: Knowledge mapping of autophagy in osteoarthritis from 2004 to 2022: A bibliometric analysis
Source: Front Immunol. 2023 Mar 9;14:1063018. doi: 10.3389/fimmu.2023.1063018 (PMC10033547; doi:10.3389/fimmu.2023.1063018)
Supplement: Supplementary file 1 [file DataSheet_1.zip]

Archive with 20 entries (19 files):
- Supplementary Material/Supplementary Data/
- Supplementary Material/Supplementary Data/download2004u1.txt
- Supplementary Material/Supplementary Data/download2008u2.txt
- Supplementary Material/Supplementary Data/download2009u2.txt
- Supplementary Material/Supplementary Data/download2010u5.txt
- Supplementary Material/Supplementary Data/download2011u9.txt
- Supplementary Material/Supplementary Data/download2012u12.txt
- Supplementary Material/Supplementary Data/download2013u16.txt
- Supplementary Material/Supplementary Data/download2014u19.txt
- Supplementary Material/Supplementary Data/download2015u34.txt
- Supplementary Material/Supplementary Data/download2016u46.txt
- Supplementary Material/Supplementary Data/download2017u50.txt
- Supplementary Material/Supplementary Data/download2018u75.txt
- Supplementary Material/Supplementary Data/download2019u84.txt
- Supplementary Material/Supplementary Data/download2020u127.txt
- Supplementary Material/Supplementary Data/download2021u172.txt
- Supplementary Material/Supplementary Data/download2022u78.txt
- Supplementary Material/Supplementary Data/log.txt
- Supplementary Material/Supplementary Figure.pdf
- Supplementary Material/Supplementary Tables.docx
