# Supplementary material for: Knowledge mapping of autophagy in osteoarthritis from 2004 to 2022: A bibliometric analysis
Source: Front Immunol. 2023 Mar 9;14:1063018. doi: 10.3389/fimmu.2023.1063018 (PMC10033547; doi:10.3389/fimmu.2023.1063018)
Supplement: Supplementary file 1 [file DataSheet_1.zip › Supplementary Material/Supplementary Data/download2004u1.txt]

PT J
AU Roach, HI
   Aigner, T
   Kouri, JB
AF Roach, Hi
   Aigner, T
   Kouri, Jb
TI Chondroptosis: A variant of apoptotic cell death in chondrocytes?
SO APOPTOSIS
LA English
DT Article
DE apoptosis; chondrocyte; morphology; growth plate; osteoarthritis; ultrastructure
ID terminally differentiated chondrocyte; human osteoarthritic cartilage; human articular-cartilage; avian growth-plate; hypertrophic chondrocyte; nitric-oxide; endochondral ossification; epiphyseal chondrocyte; necrosis; ligand
AB Evidence has accumulated in recent years that programmed cell death (PCD) is not necessarily synonymous with the classical apoptosis, as defined by Kerr and Wyllie, but that cells use a variety of pathways to undergo cell death, which are reflected by different morphologies. Although chondrocytes with the hallmark features of classical apoptosis have been demonstrated in culture, such cells are extremely rare in vivo. The present review focuses on the morphological differences between dying chondrocytes and classical apoptotic cells. We propose the term 'chondroptosis' to reflect the fact that such cells are undergoing apoptosis in a non-classical manner that appears to be typical of programmed chondrocyte death in vivo. Unlike classical apoptosis, chondroptosis involves an initial increase in the endoplasmic reticulum and Golgi apparatus, reflecting an increase in protein synthesis. The increased ER membranes also segment the cytoplasm and provide compartments within which cytoplasm and organelles are digested. In addition, destruction occurs within autophagic vacuoles and cell remnants are blebbed into the lacunae. Together these processes lead to complete self-destruction of the chondrocyte as evidenced by the presence of empty lacunae. It is speculated that the endoplasmic reticulum pathway of apoptosis plays a greater role in chondroptosis than receptor-mediated or mitochondrial pathways and that lysosomal proteases are at least as important as caspases. Because chondroptosis does not depend on phagocytosis, it may be more advantageous in vivo, where chondrocytes are isolated within their lacunae. At present the initiation factors or the molecular pathways involved in chondroptosis remain unclear.
C1 Gen Hosp, Univ Orthopaed Bone & Joint Res Unit, Southampton SO16 6YD, Hants, England.
   Univ Erlangen Nurnberg, Dept Pathol, Erlangen, Germany.
   IPN, CINVESTAV, Dept Expt Pathol, Mexico City 07738, DF, Mexico.
RP Roach, HI (corresponding author), Gen Hosp, Univ Orthopaed Bone & Joint Res Unit, CF86,MP 817, Southampton SO16 6YD, Hants, England.
EM hr@soton.ac.uk
CR Adams CS, 1998, ANAT RECORD, V250, P418
   Aigner T, 2001, ARTHRITIS RHEUM-US, V44, P1304, DOI 10.1002/1529-0131(200106)44:6<1304::AID-ART222>3.0.CO;2-T
   Aigner T, 2002, ARTHRITIS RHEUM-US, V46, P1986, DOI 10.1002/art.10554
   Aizawa T, 2001, J ORTHOP RES, V19, P785, DOI 10.1016/S0736-0266(00)00078-4
   Aizawa T, 1997, J BONE JOINT SURG BR, V79B, P483, DOI 10.1302/0301-620X.79B3.7221
   Bernstein C, 2002, MUTAT RES-REV MUTAT, V511, P145, DOI 10.1016/S1383-5742(02)00009-1
   Blanco FJ, 1998, ARTHRITIS RHEUM, V41, P284, DOI 10.1002/1529-0131(199802)41:2<284::AID-ART12>3.3.CO;2-K
   Blanco FJ, 1995, AM J PATHOL, V146, P75
   Bowen ID, 1996, MICROSC RES TECHNIQ, V34, P202, DOI 10.1002/(SICI)1097-0029(19960615)34:3<202::AID-JEMT3>3.0.CO;2-R
   Bowen ID, 1993, CELL BIOL INT, V17, P365, DOI 10.1006/cbir.1993.1075
   Bursch W, 2000, ANN NY ACAD SCI, V926, P1, DOI 10.1111/j.1749-6632.2000.tb05594.x
   Bursch W, 2001, CELL DEATH DIFFER, V8, P569, DOI 10.1038/sj.cdd.4400852
   Cao L, 1999, MATRIX BIOL, V18, P343, DOI 10.1016/S0945-053X(99)00027-X
   Clarke PGH, 1990, ANAT EMBRYOL, V181, P195, DOI 10.1007/bf00174615
   Dessau W, 1978, J CELL BIOL, V79, P342, DOI 10.1083/jcb.79.2.342
   Dherde K, 1996, REPROD NUTR DEV, V36, P175, DOI 10.1051/rnd:19960203
   Erenpreisa J, 1996, MECH AGEING DEV, V87, P165, DOI 10.1016/0047-6374(96)01703-4
   Erenpreisa J, 1998, CELL DEATH DIFFER, V5, P60, DOI 10.1038/sj.cdd.4400320
   Fadok VA, 2001, SEMIN IMMUNOL, V13, P365, DOI 10.1006/smim.2001.0333
   Farnum CE, 1989, AM J ANAT, V186, P346, DOI 10.1002/aja.1001860404
   Fujita I, 1997, J ORTHOPAEDIC SCI, V2, P328
   Fukuda T, 1999, NEUROSCI RES, V33, P49, DOI 10.1016/S0168-0102(98)00111-4
   Gibson G, 1997, EXP CELL RES, V233, P372, DOI 10.1006/excr.1997.3576
   Gibson G, 2001, J BONE MINER RES, V16, P2330, DOI 10.1359/jbmr.2001.16.12.2330
   Gibson G, 1998, MICROSC RES TECHNIQ, V43, P191, DOI 10.1002/(SICI)1097-0029(19981015)43:2<191::AID-JEMT10>3.0.CO;2-T
   Gibson GJ, 1995, DEV DYNAM, V203, P468, DOI 10.1002/aja.1002030409
   Greisberg J, 2002, OSTEOARTHR CARTILAGE, V10, P207, DOI 10.1053/joca.2001.0497
   Hashimoto S, 1997, ARTHRITIS RHEUM-US, V40, P1749, DOI 10.1002/art.1780401004
   Hashimoto S, 1998, P NATL ACAD SCI USA, V95, P3094, DOI 10.1073/pnas.95.6.3094
   Hashimoto S, 1998, ARTHRITIS RHEUM-US, V41, P1632, DOI 10.1002/1529-0131(199809)41:9<1632::AID-ART14>3.0.CO;2-A
   Hatori M, 1995, J BONE MINER RES, V10, P1960, DOI 10.1002/jbmr.5650101216
   Heraud F, 2000, ANN RHEUM DIS, V59, P959, DOI 10.1136/ard.59.12.959
   Hirsch MS, 1997, DEV DYNAM, V210, P249, DOI 10.1002/(SICI)1097-0177(199711)210:3<249::AID-AJA6>3.0.CO;2-G
   Holmbeck K, 2003, J CELL BIOL, V163, P661, DOI 10.1083/jcb.200307061
   Horton WE, 1998, MATRIX BIOL, V17, P107, DOI 10.1016/S0945-053X(98)90024-5
   Hwang WS, 1978, J PATHOL, V126, P209, DOI 10.1002/path.1711260404
   Hwang WS, 1979, J PATHOL, V127, P11, DOI 10.1002/path.1711270103
   Jacobson MD, 1997, CELL, V88, P347, DOI 10.1016/S0092-8674(00)81873-5
   Kerr JFR, 1971, J PATHOL, V105, P13, DOI 10.1002/path.1711050103
   Kerr JFR, 2002, TOXICOLOGY, V181, P471, DOI 10.1016/S0300-483X(02)00457-2
   Kim HA, 2000, J RHEUMATOL, V27, P455
   Kirsch T, 2003, J BONE MINER RES, V18, P1872, DOI 10.1359/jbmr.2003.18.10.1872
   Kouri JB, 1997, MED SCI RES, V25, P245
   Kouri JB, 2000, J RHEUMATOL, V27, P1005
   Kouri JB, 2002, J HISTOCHEM CYTOCHEM, V50, P1333, DOI 10.1177/002215540205001006
   Kouri-floras JB, 2002, ULTRASTRUCT PATHOL, V26, P33, DOI 10.1080/01913120252934314
   Krieser RJ, 2002, CURR OPIN CELL BIOL, V14, P734, DOI 10.1016/S0955-0674(02)00390-3
   Kroemer G, 1998, CELL DEATH DIFFER, V5, P547, DOI 10.1038/sj.cdd.4400387
   Kuhn K, 2003, RHEUMATOL INT, V23, P241, DOI 10.1007/s00296-003-0299-y
   Larsen KE, 2002, HISTOL HISTOPATHOL, V17, P897, DOI 10.14670/HH-17.897
   Leist M, 2001, NAT REV MOL CELL BIO, V2, P589, DOI 10.1038/35085008
   Lockshin RA, 1994, BIOCHEM CELL BIOL, V72, P589, DOI 10.1139/o94-078
   Lockshin RA, 2002, CURR OPIN CELL BIOL, V14, P727, DOI 10.1016/S0955-0674(02)00383-6
   Lozoya KAA, 2000, PATHOL RES PRACT, V196, P729
   Majno G, 1995, AM J PATHOL, V146, P3
   Mansfield K, 1999, J CELL PHYSIOL, V179, P276, DOI 10.1002/(SICI)1097-4652(199906)179:3<276::AID-JCP5>3.0.CO;2-#
   Matsuo M, 2001, ACTA MED OKAYAMA, V55, P333
   Morishima N, 2002, J BIOL CHEM, V277, P34287, DOI 10.1074/jbc.M204973200
   Nagata S, 2003, CELL DEATH DIFFER, V10, P108, DOI 10.1038/sj.cdd.4401161
   Nakagawa T, 2000, NATURE, V403, P98, DOI 10.1038/47513
   Ogier-denis E, 2003, BBA-REV CANCER, V1603, P113, DOI 10.1016/S0304-419X(03)00004-0
   Peter ME, 1997, P NATL ACAD SCI USA, V94, P12736, DOI 10.1073/pnas.94.24.12736
   Pettersen I, 2002, BIOCHEM BIOPH RES CO, V296, P671, DOI 10.1016/S0006-291X(02)00916-6
   Pinkoski MJ, 1999, CELL DEATH DIFFER, V6, P1174, DOI 10.1038/sj.cdd.4400611
   Reggiori F, 2002, EUKARYOT CELL, V1, P11, DOI 10.1128/EC.01.1.11-21.2002
   Roach HI, 1999, J BONE MINER RES, V14, P1367, DOI 10.1359/jbmr.1999.14.8.1367
   Roach HI, 2000, J BONE JOINT SURG BR, V82B, P601, DOI 10.1302/0301-620X.82B4.9846
   Roach HI, 2000, PROGRAMMED CELL DEAT, V0, P325
   Savill J, 2000, NATURE, V407, P784, DOI 10.1038/35037722
   Schwartz LM, 1993, P NATL ACAD SCI USA, V90, P980, DOI 10.1073/pnas.90.3.980
   Sperandio S, 2000, P NATL ACAD SCI USA, V97, P14376, DOI 10.1073/pnas.97.26.14376
   Stanger BZ, 1996, MOL MED, V2, P7, DOI 10.1007/BF03402198
   Stupack DG, 2002, J CELL SCI, V115, P3729, DOI 10.1242/jcs.00071
   Teixeira CC, 2001, AM J PHYSIOL-CELL PH, V281, PC833, DOI 10.1152/ajpcell.2001.281.3.C833
   Uchiyama Y, 2001, ARCH HISTOL CYTOL, V64, P233, DOI 10.1679/aohc.64.233
   Unger RH, 2002, BBA-MOL CELL BIOL L, V1585, P202, DOI 10.1016/S1388-1981(02)00342-6
   Van CRUCHTENS, 2002, ANAT HISTOL EMBRYOL, V31, P214, DOI 10.1046/j.1439-0264.2002.00398.x
   Vu TH, 1998, CELL, V93, P411, DOI 10.1016/S0092-8674(00)81169-1
   Wilsman NJ, 1981, AM J VET RES, V42, P1547
   Wyllie AH, 1980, INT REV CYTOL, V68, P251
   Wyllie AH, 1973, J PATHOL, V111, P255, DOI 10.1002/path.1711110406
   Yang CL, 1997, EXP CELL RES, V235, P370, DOI 10.1006/excr.1997.3692
   Zakeri Z, 1995, CELL DEATH DIFFER, V2, P87
   Zenmyo M, 1996, J PATHOL, V180, P430
NR 84
TC 170
Z9 176
U1 1
U2 19
PU SPRINGER
PI DORDRECHT
PA VAN GODEWIJCKSTRAAT 30, 3311 GZ DORDRECHT, NETHERLANDS
SN 1360-8185
EI 1573-675X
J9 APOPTOSIS
JI Apoptosis
PD MAY 15
PY 2004
VL 9
IS 3
BP 265
EP 277
DI 10.1023/B:APPT.0000025803.17498.26
PG 13
WC Biochemistry & Molecular Biology; Cell Biology
SC Biochemistry & Molecular Biology; Cell Biology
GA 816ID
UT WOS:000221102700002
PM 15258458
DA 2022-06-22
ER
