# Supplementary material for: Knowledge mapping of autophagy in osteoarthritis from 2004 to 2022: A bibliometric analysis
Source: Front Immunol. 2023 Mar 9;14:1063018. doi: 10.3389/fimmu.2023.1063018 (PMC10033547; doi:10.3389/fimmu.2023.1063018)
Supplement: Supplementary file 1 [file DataSheet_1.zip › Supplementary Material/Supplementary Data/download2008u2.txt]

PT J
AU Del carlo jr., M
   Loeser, RF
AF Del carlo jr., M
   Loeser, Rf
TI Cell death in osteoarthritis
SO Current Rheumatology Reports
LA English
DT Article
ID 2 morpholino 8 phenylchromone; 4 (4 fluorophenyl) 2 (4 methylsulfinylphenyl) 5 (4 pyridyl)imidazole; carbamic acid derivative; caspase 1 inhibitor; caspase 3 inhibitor; caspase 8; caspase 8 inhibitor; caspase inhibitor; enzyme inhibitor; fas ligand; growth factor; heat shock protein 70; lipocortin 5; matrix metalloproteinase; piperidine derivative; pyrimidine derivative; pyrimidinedione derivative; quinoline derivative; reactive oxygen metabolite; reduced nicotinamide adenine dinucleotide phosphate; tetrahydroisoquinoline; tetrahydroquinoline; tumor necrosis factor related apoptosis inducing ligand; unclassified drug; apoptosis; autophagy; cartilage cell; cell death; cell function; cell protection; dna degradation; drug mechanism; extracellular matrix; human; in vivo gene transfer; necrosis; nick end labeling; nonhuman; osteoarthriti; pathogenesis; plasmid; review; animal; apoptosis; cartilage; cartilage cell; cytology; disease model; drug effect; growth plate; immunology; necrosis; osteoarthriti; pathophysiology; physiology; rabbit; animal; apoptosis; cartilage; chondrocyte; disease models, animal; growth plate; human; necrosis; osteoarthriti; rabbit
AB To date, most studies examining cell death during the development of osteoarthritis (OA) have focused on death of chondrocytes and have primarily examined advanced stages of the disease. Very good evidence suggests that chondrocyte death does occur at some point in the pathogenesis of OA and that it can be due to apoptosis, necrosis, or some combination of the two. Chondrocyte death can be induced by mechanical injury, loss of extracellular matrix, loss of growth factors, or excessive levels of reactive oxygen species. Although therapy specifically targeting cell death in human OA has not been reported, preclinical studies in animal models have provided early evidence that inhibition of caspases might slow OA-like changes in articular cartilage. Because of potential unwanted side effects from agents systemically inhibiting cell death, treatments specifically targeting cell death in OA will likely need to be delivered locally and in a manner that prevents systemic absorption. Inhibition of cell death in OA likely will not be a sole therapeutic target but rather a desired effect of interventions designed to reverse the catabolic-anabolic imbalance occurring in OA joint tissues. Copyright © 2008 by Current Medicine Group LLC.
C1 Section of Molecular Medicine, Department of Internal Medicine, Wake Forest University School of Medicine, Medical Center Boulevard, Winston-Salem, NC 27157, USA
TC 0
SN 1523-3774
EI 
J9 CURR RHEUMATOL REP
JI Curr. Rheumatol. Rep.
PD JUN 15
PY 2008
VL 10
IS 1
BP 37
EP 42
DI 10.1007/s11926-008-0007-8
PG 6
UT Scopus:10.1007/s11926-008-0007-8
ER

PT J
AU Blagosklonny, MV
AF Blagosklonny, Mv
TI Aging: ROS or TOR
SO Cell Cycle
LA English
DT Article
ID aging; free radical; mtor; rapamycin; reactive oxygen specy; ro; senescence; target of rapamycin; tor; alpha carotene; alpha tocopherol; antioxidant; ascorbic acid; beta carotene; beta cryptoxanthin; folic acid; hydrogen peroxide; lycopene; mammalian target of rapamycin; manganese superoxide dismutase; mitochondrial dna; neurofibromin; phosphatidylinositol 3 kinase; protein p53; protein p66; rapamycin; reactive oxygen metabolite; retinol; selenium; superoxide dismutase; xanthophyll; zeaxanthin; zinc; aging; apoptosis; autophagy; caloric restriction; carcinogenesis; cell death; clinical trial; cytostasis; cytotoxicity; dna damage; exercise; gene deletion; gene expression; gene mutation; heart infarction; hormesis; human; insulin resistance; lifespan; longevity; menopause; nerve degeneration; non insulin dependent diabetes mellitus; nonhuman; osteoarthriti; osteoporosis; oxidative stress; primary prevention; regulatory mechanism; retina macula age related degeneration; review; rheumatoid arthriti; signal transduction; theory; upregulation
AB It is widely believed that aging is caused by the accumulation of random molecular damage due to reactive oxygen species (ROS). Here I discuss evidence for and against the ROS theory. Remarkably, even supporting evidence has an alternative explanation, consistent with the model that aging is driven by the TOR (target of rapamycin) signaling pathway. ©2008 Landes Bioscience.
C1 Ordway Research Institute, Oncotarget, Albany, NY, USA
   Cancer Center, Ordway Research Institute, 150 New Scotland Ave, Albany, NY 12208, USA
TC 0
SN 1538-4101
EI 
J9 CELL CYCLE
JI Cell Cycle
PD JUN 15
PY 2008
VL 7
IS 21
BP 3344
EP 3354
DI 10.4161/cc.7.21.6965
PG 11
UT Scopus:10.4161/cc.7.21.6965
ER
