# Supplementary material for: Knowledge mapping of autophagy in osteoarthritis from 2004 to 2022: A bibliometric analysis
Source: Front Immunol. 2023 Mar 9;14:1063018. doi: 10.3389/fimmu.2023.1063018 (PMC10033547; doi:10.3389/fimmu.2023.1063018)
Supplement: Supplementary file 1 [file DataSheet_1.zip › Supplementary Material/Supplementary Data/download2009u2.txt]

PT J
AU Swingler, TE
   Waters, JG
   Davidson, RK
   Pennington, CJ
   Puente, XS
   Darrah, Clare
   Cooper, Adele
   Donell, ST
   Guile, GR
   Wang, Wenjia
   Clark, IM
AF Swingler, Tracey
   Waters, Jasmine
   Davidson, Rosemary
   Pennington, Caroline
   Puente, Xose
   Darrah, Clare
   Cooper, Adele
   Donell, Simon
   Guile, Geoffrey
   Wang, Wenjia
   Clark, Ian
TI Degradome expression profiling in human articular cartilage
SO ARTHRITIS RESEARCH & THERAPY
LA English
DT Article
ID regulated intramembrane proteolysis; stem-cell; tnf-alpha; osteoarthriti; activation; autophagy; protease; metalloproteinase; differentiation; interleukin-1
AB Introduction The molecular mechanisms underlying cartilage destruction in osteoarthritis are poorly understood. Proteolysis is a key feature in the turnover and degradation of cartilage extracellular matrix where the focus of research has been on the metzincin family of metalloproteinases. However, there is strong evidence to indicate important roles for other catalytic classes of proteases, with both extracellular and intracellular activities. The aim of this study was to profile the expression of the majority of protease genes in all catalytic classes in normal human cartilage and that from patients with osteoarthritis (OA) using a quantitative method. Methods Human cartilage was obtained from femoral heads at joint replacement for either osteoarthritis or following fracture to the neck of femur (NOF). Total RNA was purified, and expression of genes assayed using Taqman (R) low-density array quantitative RT-PCR. Results A total of 538 protease genes were profiled, of which 431 were expressed in cartilage. A total of 179 genes were differentially expressed in OA versus NOF cartilage: eight aspartic proteases, 44 cysteine proteases, 76 metalloproteases, 46 serine proteases and five threonine proteases. Wilcoxon ranking as well as the LogitBoost-NR machine learning approach were used to assign significance to each gene, with the most highly ranked genes broadly similar using each method. Conclusions This study is the most complete quantitative analysis of protease gene expression in cartilage to date. The data help give direction to future research on the specific function(s) of individual proteases or protease families in cartilage and may help to refine anti-proteolytic strategies in OA.
C1 [Swingler, Tracey E.; Waters, Jasmine G.; Davidson, Rosemary K.; Pennington, Caroline J.; Clark, Ian M.] Univ E Anglia, Sch Biol Sci, Norwich NR4 7TJ, Norfolk, England.
   [Puente, Xose S.] Univ Oviedo, Fac Med, Dept Bioquim & Biol Mol, E-33006 Oviedo, Spain.
   [Darrah, Clare; Cooper, Adele; Donell, Simon T.] Norfolk & Norwich Univ Hosp, Inst Orthopaed, Norwich NR4 7UY, Norfolk, England.
   [Guile, Geoffrey R.; Wang, Wenjia] Univ E Anglia, Sch Comp Sci, Norwich NR4 7TJ, Norfolk, England.
RP Clark, IM (corresponding author), Univ E Anglia, Sch Biol Sci, Earlham Rd, Norwich NR4 7TJ, Norfolk, England.
EM i.clark@uea.ac.uk
FU Dunhill Medical Trust; Arthritis Research Campaign, UK
CR Akiyama H, 2005, MATRIX BIOL, V23, P499, DOI 10.1016/j.matbio.2004.10.002
   Bretz F, 2005, METHOD INFORM MED, V44, P431
   Brown MS, 2000, CELL, V100, P391, DOI 10.1016/S0092-8674(00)80675-3
   Busby WH, 2009, OSTEOARTHR CARTILAGE, V17, P547, DOI 10.1016/j.joca.2008.08.004
   Cipolat S, 2006, CELL, V126, P163, DOI 10.1016/j.cell.2006.06.021
   Davidson RK, 2006, ARTHRITIS RES THER, V8, P0, DOI 10.1186/ar2013
   Dejica VM, 2008, AM J PATHOL, V173, P161, DOI 10.2353/ajpath.2008.070494
   Delcenserie V, 2008, CURR ISSUES MOL BIOL, V10, P37
   Dettling M, 2003, BIOINFORMATICS, V19, P1061, DOI 10.1093/bioinformatics/btf867
   Djouad F, 2007, ARTHRITIS RES THER, V9, P0, DOI 10.1186/ar2153
   Elzinga BM, 2009, J BIOL CHEM, V284, P1394, DOI 10.1074/jbc.M803108200
   Fan Z, 2009, ANN RHEUM DIS, V68, P976, DOI 10.1136/ard.2008.092288
   Friedman J, 2000, ANN STAT, V28, P337, DOI 10.1214/aos/1016218223
   Friedmann E, 2006, NAT CELL BIOL, V8, P843, DOI 10.1038/ncb1440
   Geyer M, 2009, OSTEOARTHR CARTILAGE, V17, P328, DOI 10.1016/j.joca.2008.07.010
   Grau S, 2006, J BIOL CHEM, V281, P6124, DOI 10.1074/jbc.M500361200
   Guile G, 2008, P IEEE INT JOINT C N, V0, P2267
   Guile GR, 2007, IEEE IJCNN, V0, PP430, DOI 10.1109/IJCNN.2007.4370995
   Kappen C, 2004, GENESIS, V39, P155, DOI 10.1002/gene.20036
   Kelly K, 2005, DEV DYNAM, V232, P221, DOI 10.1002/dvdy.20221
   Kevorkian L, 2004, ARTHRITIS RHEUM-US, V50, P131, DOI 10.1002/art.11433
   Kuhn PH, 2007, J BIOL CHEM, V282, P11982, DOI 10.1074/jbc.M700356200
   Long PM, 2003, MACH LEARN, V52, P31, DOI 10.1023/A:1023937123600
   Maehara H, 2007, J BIOCHEM, V141, P469, DOI 10.1093/jb/mvm052
   Malfait AM, 2008, ARCH BIOCHEM BIOPHYS, V478, P43, DOI 10.1016/j.abb.2008.07.012
   Marino G, 2004, CELL MOL LIFE SCI, V61, P1439, DOI 10.1007/s00018-004-4012-4
   Marino G, 2008, AUTOPHAGY, V4, P807, DOI 10.4161/auto.6478
   Milner JM, 2006, ARTHRITIS RES THER, V8, P0, DOI 10.1186/ar1877
   Milner JM, 2001, ARTHRITIS RHEUM-US, V44, P2084, DOI 10.1002/1529-0131(200109)44:9<2084::AID-ART359>3.0.CO;2-R
   Morita M, 2006, BIOCHEM BIOPH RES CO, V343, P937, DOI 10.1016/j.bbrc.2006.02.155
   Nakayama Y, 2004, AM J PATHOL, V164, P1773, DOI 10.1016/S0002-9440(10)63735-2
   Okada A, 2008, ARTHRITIS RHEUM-US, V58, P778, DOI 10.1002/art.23262
   Olivier EN, 2006, STEM CELLS, V24, P1914, DOI 10.1634/stemcells.2005-0648
   Overgaard MT, 2001, J BIOL CHEM, V276, P21849, DOI 10.1074/jbc.M102191200
   Pendas AM, 2002, NAT GENET, V31, P94, DOI 10.1038/ng871
   Quesada V, 2009, NUCLEIC ACIDS RES, V37, PD239, DOI 10.1093/nar/gkn570
   Rengel Y, 2007, ARTHRITIS RES THER, V9, P0, DOI 10.1186/ar2304
   Rowan AD, 2008, EXPERT OPIN THER TAR, V12, P1, DOI 10.1517/14728222.12.1.1
   Ruiz-romero C, 2005, PROTEOMICS, V5, P3048, DOI 10.1002/pmic.200402106
   Sagane K, 2005, BMC NEUROSCI, V6, P0, DOI 10.1186/1471-2202-6-33
   Santamaria I, 1998, J BIOL CHEM, V273, P16816, DOI 10.1074/jbc.273.27.16816
   Santamaria I, 1998, GENOMICS, V53, P231, DOI 10.1006/geno.1997.5180
   Spasic D, 2008, J CELL SCI, V121, P413, DOI 10.1242/jcs.015255
   Stockley JH, 2008, CELL MOL LIFE SCI, V65, P3265, DOI 10.1007/s00018-008-8271-3
   Valdes AM, 2005, SPINE, V30, P2445, DOI 10.1097/01.brs.0000184369.79744.a5
   Vandesompele J, 2002, GENOME BIOL, V3, P0, DOI 10.1186/gb-2002-3-7-research0034
   Wang J, 2003, ARTHRITIS RHEUM-US, V48, P1281, DOI 10.1002/art.11061
   Wang L, 2009, J BONE MINER RES, V24, P265, DOI 10.1359/JBMR.081014
   Wieland HA, 2005, NAT REV DRUG DISCOV, V4, P331, DOI 10.1038/nrd1693
   Wu QQ, 2008, ARTHRITIS RHEUM-US, V58, P3132, DOI 10.1002/art.23946
   Yan ZW, 2008, MOL CANCER THER, V7, P1355, DOI 10.1158/1535-7163.MCT-08-0104
   Zou HF, 2009, FASEB J, V23, P425, DOI 10.1096/fj.08-112771
NR 52
TC 52
Z9 54
U1 1
U2 10
PU BMC
PI LONDON
PA CAMPUS, 4 CRINAN ST, LONDON N1 9XW, ENGLAND
SN 1478-6354
EI 1478-6362
J9 ARTHRITIS RES THER
JI Arthritis Res. Ther.
PD JUN 15
PY 2009
VL 11
IS 3
BP 
EP 
DI 10.1186/ar2741
PG 14
WC Rheumatology
SC Rheumatology
GA 484BW
UT WOS:000269019300062
PM 19549314
DA 2022-06-22
ER

PT J
AU Bohensky, Jolene
   Terkhorn, SP
   Freeman, TA
   Adams, CS
   Garcia, JA
   Shapiro, IM
   Srinivas, Vickram
AF Bohensky, Jolene
   Terkhorn, Shawn
   Freeman, Theresa
   Adams, Christopher
   Garcia, Joseph
   Shapiro, Irving
   Srinivas, Vickram
TI Regulation of Autophagy in Human and Murine Cartilage Hypoxia-Inducible Factor 2 Suppresses Chondrocyte Autophagy
SO ARTHRITIS AND RHEUMATISM
LA English
DT Article
ID epiphyseal growth; plate; expression; survival; hif-1-alpha; apoptosis; induction; hif-1
AB Objective. We have previously demonstrated that the transcription factor hypoxia-inducible factor I (HIF-1) promotes the onset of autophagy in chondrocytes. The overall goal of this study was to test the hypothesis that another HIF family transcription factor, HIF-2, modulates the induction of autophagy by chondrocytes. Methods. Expression of HIF-1, HIF-2, and light chain 3 (LC3) in human and murine articular cartilage was visualized by immunohistochemistry. Suppression of HIF-2 was achieved using small interfering RNA technology. Assessments of autophagic flux and lysosomal activity, as well as ultrastructural analysis, were performed in chondrocytes in cell culture. Results. HIF-2 was expressed abundantly by cells in human and murine articular cartilage and in the cartilage of mineralizing vertebrae from neonatal mice. Protein levels were reduced in articular cartilage from older mice, in end-plate cartilage from mice, and in chondrocytes from human osteoarthritic (OA) cartilage. HIF-2 was robustly expressed in the prehypertrophic cells of mouse growth cartilage. When HIF-2 alpha was silenced, the generation of reactive oxygen species was found to be elevated, with a concomitant decrease in catalase and superoxide dismutase activity. Suppression of HIF-2 was associated with decreased Akt-1 and mammalian target of rapamycin activities, reduced Bcl-x(L) expression, and a robust autophagic response, even under nutrient-replete conditions. In these silenced chondrocytes, HIF-1 expression was elevated. Decreased HIF-2 expression was associated with autophagy in OA tissues and aging cartilage samples. The autophagic response of chondrocytes in HIF-2 alpha-knockout mouse growth plate showed an elevated autophagic response throughout the plate. Conclusion. Based on these observations, we conclude that HIF-2 is a potent regulator of autophagy in maturing chondrocytes. Our data suggest that this protein acts as a brake on the autophagy-accelerator function of HIF-1.
C1 [Srinivas, Vickram] Thomas Jefferson Univ, Dept Orthopaed Surg, Philadelphia, PA 19107 USA.
   [Garcia, Joseph A.] Univ Texas SW Med Sch, Dallas, TX USA.
RP Srinivas, V (corresponding author), Thomas Jefferson Univ, Dept Orthopaed Surg, 501 Curtis Bldg,1015 Walnut St, Philadelphia, PA 19107 USA.
EM vickram.srinivas@jefferson.edu
FU NIH [F31-DE-015753, R01-DE-010875, R01-DE-013319, R03-DE-015694, R01-DE-016383]; NATIONAL HEART, LUNG, AND BLOOD INSTITUTE [K08HL067154] Funding Source: NIH RePORTER; NATIONAL INSTITUTE OF DENTAL &CRANIOFACIAL RESEARCH [R03DE015694, R01DE016383, F31DE015753, R01DE013319, R01DE010875] Funding Source: NIH RePORTER; Veterans Affairs [I01BX000446] Funding Source: NIH RePORTER
CR Anderson HC, 2005, FRONT BIOSCI-LANDMRK, V10, P822, DOI 10.2741/1576
   Bohensky J, 2007, J CELL PHYSIOL, V213, P246, DOI 10.1002/jcp.21117
   Bohensky J, 2007, AUTOPHAGY, V3, P207, DOI 10.4161/auto.3708
   Park SK, 2003, MOL CELL BIOL, V23, P4959, DOI 10.1128/MCB.23.14.4959-4971.2003
   Provot S, 2007, J CELL BIOL, V177, P451, DOI 10.1083/jcb.200612023
   Raval RR, 2005, MOL CELL BIOL, V25, P5675, DOI 10.1128/MCB.25.13.5675-5686.2005
   Reginato AM, 1988, J BIOL CHEM, V263, P9938
   Scherz-shouval R, 2007, AUTOPHAGY, V3, P371, DOI 10.4161/auto.4214
   Scortegagna M, 2003, NAT GENET, V35, P331, DOI 10.1038/ng1266
   Shapiro IM, 2007, BONE, V40, P561, DOI 10.1016/j.bone.2006.09.030
   Shapiro IRVINGM, 2005, BIRTH DEFECTS RESEARCH, V75, P330, DOI 10.1002/bdrc.20057
   Shapiro IM, 2007, TOP BONE BIOL, V4, P109
   Stewart AJ, 2006, J CELL PHYSIOL, V206, P435, DOI 10.1002/jcp.20481
   Terkhorn SP, 2007, J CELL PHYSIOL, V210, P257, DOI 10.1002/jcp.20873
   Watanabe H, 2008, J CELL PHYSIOL, V216, P419, DOI 10.1002/jcp.21408
   Zhang HF, 2008, J BIOL CHEM, V283, P10892, DOI 10.1074/jbc.M800102200
NR 16
TC 102
Z9 107
U1 1
U2 26
PU WILEY
PI HOBOKEN
PA 111 RIVER ST, HOBOKEN 07030-5774, NJ USA
SN 0004-3591
EI 1529-0131
J9 ARTHRITIS RHEUM-US
JI Arthritis Rheum.
PD MAY 15
PY 2009
VL 60
IS 5
BP 1406
EP 1415
DI 10.1002/art.24444
PG 10
WC Rheumatology
SC Rheumatology
GA 445SL
UT WOS:000266071700026
PM 19404942
DA 2022-06-22
ER
