# Supplementary material for: Knowledge mapping of autophagy in osteoarthritis from 2004 to 2022: A bibliometric analysis
Source: Front Immunol. 2023 Mar 9;14:1063018. doi: 10.3389/fimmu.2023.1063018 (PMC10033547; doi:10.3389/fimmu.2023.1063018)
Supplement: Supplementary file 1 [file DataSheet_1.zip › Supplementary Material/Supplementary Data/download2010u5.txt]

PT J
AU Lotz, MK
   Otsuki, S
   Grogan, SP
   Sah, R
   Terkeltaub, R
   D’lima, D
AF Lotz, Mk
   Otsuki, S
   Grogan, Sp
   Sah, R
   Terkeltaub, R
   D’lima, D
TI Cartilage cell clusters
SO Arthritis and Rheumatism
LA English
DT Article
ID aggrecan; bone morphogenetic protein 2; cathepsin d; cathepsin k; collagen type 10; collagen type 11; collagen type 2; collagen type 6; collagen type 9; fibroblast growth factor 2; fibronectin; high mobility group b1 protein; histamine; interleukin 1beta; interstitial collagenase; laminin; leptin; leptin receptor; link protein; notch1 receptor; osteogenic protein 1; pleiotrophin; prostaglandin e2; syndecan 4; tissue inhibitor of metalloproteinase 1; transcription factor c maf; transcription factor runx2; transcription factor sox9; tumor necrosis factor alpha; vascular cell adhesion molecule 1; apoptosis; articular cartilage; aseptic necrosis; autophagy; cartilage cell; cartilage graft; cartilage transplantation; cell activation; cell adhesion; cell division; cell function; cell interaction; cell migration; cell proliferation; clinical assessment; disease course; disease marker; extracellular matrix; fibrocartilage; human; immobilization; immunohistochemistry; intervertebral disk; knee meniscus; meniscectomy; nonhuman; osteoarthriti; osteoarthropathy; pathogenesis; priority journal; review; rheumatoid arthriti; tendon; tissue engineering; tissue regeneration; animal; bone remodeling; cartilage, articular; human; osteoarthriti
AB Cell organization in clusters represents an interesting and, as yet, not well-characterized phenomenon in normal articular cartilage, in tissue responses to chemical or mechanical injury, and prominently in cartilage affected by diseases such as OA. Cluster formation also occurs readily in culture models, suggesting an intrinsic tendency and capacity of certain cartilage cells to assume this cellular organization. It can be proposed that repair of cartilage lesions that include both ECM damage and cell death would require replication of some of the cells adjacent to the damaged area, followed by migration, differentiation, and new matrix formation (140). It appears that cluster formation represents the first phase of this response. Clusters are seen with a remarkable uniformity in cartilage exposed to a broad range of injuries that are always associated with some degree of cell death. Whether any surviving cell or only certain subsets of cells are able to proliferate and form clusters is unknown. An interesting hypothesis is that proliferation is a function of immature or progenitor cells. The triggers for cell proliferation may include loss of cell-cell interactions due to cell death. Liberation of growth factors such as FGF-2 from damaged tissue appears to be an important mechanism for the generation of mitogenic stimuli, at least during the initial stages of cluster formation (Figure 6). The rate and size of cluster formation depend on the type of injury and maturity of cartilage. Cells within clusters have certain features suggesting that they can migrate, but whether cells do indeed migrate from the clusters to acellular areas of cartilage is an unresolved question that is important in order to understand intrinsic cartilage repair and cartilage engineering approaches. Movements of single cells or collective movements of interconnected groups or clusters of cells have recently been characterized as important mechanisms in tissue and organ development (142). Cell-cell adhesions, cell-matrix interactions, contractility, and the ability of cells to form protrusions and migrate as described for the cluster cells contribute to active motility. Tissue engineering of chondral and osteochondral grafts is being actively pursued as a potential method of surgically repairing cartilage lesions. Cluster formation occurs in 3-dimensional cultures of chondrocytes and needs to be carefully evaluated in engineered constructs using scaffolds with stem cells. Spontaneous chondrocyte cluster formation has also been noted in osteochondral allografts in several animal models (66). These clusters did not appear to express the abnormal markers seen in OA clusters. However, it must be noted that these studies were conducted in tissue or cells from young adult animals and in joints that did not have an inflammatory response. Collectively, the findings raise a concern regarding tissue engineering during the preimplantation cell proliferation and matrix generation phases, as well as the postoperative phase after implantation in the chondral lesion. Clusters that form in arthritic articular cartilage contain cells that express a large number of pathogenic mediators and thus appear at the site of much of the increased biosynthetic activity that characterizes OA cartilage. The activation patterns are those of a disordered or mixed differentiation phenotype. This may be due to the influence of inflammation mediators produced in the clusters or by other inflamed joint tissues. The activation of cluster cells and their products appear to contribute to the manifestations of cartilage diseases such as ECM degradation and calcification, and joint inflammation. The cluster cells illustrate the ability of a subpopulation of cartilage cells to undergo activation and proliferation, even in older individuals. Correcting the abnormal differentiation and harnessing the reparative potential of these cells pharmacologically may offer new approaches to cartilage repair and OA therapy. © 2010, American College of Rheumatology.
C1 Department of Molecular and Experimental Medicine, Scripps Research Institute, 10550 North Torrey Pines Road, San Diego, CA 92037, USA
   Scripps Research Institute, Shiley Center for Orthopedic Research and Education, San Diego, CA, USA
   University of California, San Diego, CA, USA
TC 0
SN 0004-3591
EI 
J9 ARTHRITIS RHEUM
JI Arthritis Rheum.
PD JUN 15
PY 2010
VL 62
IS 8
BP 2206
EP 2218
DI 10.1002/art.27528
PG 13
UT Scopus:10.1002/art.27528
ER

PT J
AU Carames, Beatriz
   Taniguchi, Noboru
   Otsuki, Shuhei
   Blanco, FJ
   Lotz, Martin
AF Carames, Beatriz
   Taniguchi, Noboru
   Otsuki, Shuhei
   Blanco, Francisco
   Lotz, Martin
TI Autophagy Is a Protective Mechanism in Normal Cartilage, and Its Aging-Related Loss Is Linked With Cell Death and Osteoarthritis
SO ARTHRITIS AND RHEUMATISM
LA English
DT Article
ID articular-cartilage; chondrocyte apoptosis; tumor-suppressor; mice; disease; accumulation; degradation; matrix; pathogenesis; senescence
AB Objective. Autophagy is a process for turnover of intracellular organelles and molecules that protects cells during stress responses. We undertook this study to evaluate the potential roles of Unc-51-like kinase 1 (ULK1), an inducer of autophagy, Beclin1, a regulator of autophagy, and microtubule-associated protein 1 light chain 3 (LC3), which executes autophagy, in the development of osteoarthritis (OA) and in cartilage cell death. Methods. Expression of ULK1, Beclin1, and LC3 was analyzed in normal and OA human articular cartilage and in knee joints of mice with aging-related and surgically induced OA, using immunohistochemistry and Western blotting. Poly(ADP-ribose) polymerase (PARP) p85 expression was used to determine the correlation between cell death and autophagy. Results. ULK1, Beclin1, and LC3 were constitutively expressed in normal human articular cartilage. ULK1, Beclin1, and LC3 protein expression was reduced in OA chondrocytes and cartilage, but these 3 proteins were strongly expressed in the OA cell clusters. In mouse knee joints, loss of glycosaminoglycans (GAGs) was observed at ages 9 months and 12 months and in the surgical OA model, 8 weeks after knee destabilization. Expression of ULK1, Beclin1, and LC3 decreased together with GAG loss, while PARP p85 expression was increased. Conclusion. Autophagy may be a protective or homeostatic mechanism in normal cartilage. In contrast, human OA and aging-related and surgically induced OA in mice are associated with a reduction and loss of ULK1, Beclin1, and LC3 expression and a related increase in apoptosis. These results suggest that compromised autophagy represents a novel mechanism in the development of OA.
C1 [Lotz, Martin] Scripps Res Inst, MEM 161, La Jolla, CA 92037 USA.
   [Blanco, Francisco J.] INIBIC Complejo Hosp Univ A Coruna, La Coruna, Spain.
RP Lotz, M (corresponding author), Scripps Res Inst, MEM 161, 10550 N Torrey Pines Rd, La Jolla, CA 92037 USA.
EM mlotz@scripps.edu
FU NIH [AG-007996, AG-033409]; Sam and Rose Stein Endowment Fund; Secretaria Xeral I+D+i, Xunta de Galicia, Spain; Arthritis National Research Foundation; Arthritis Foundation; NATIONAL INSTITUTE OF ARTHRITIS AND MUSCULOSKELETAL AND SKIN DISEASES [R01AR056026] Funding Source: NIH RePORTER; NATIONAL INSTITUTE ON AGING [R01AG033409, P01AG007996] Funding Source: NIH RePORTER
CR Aigner T, 2007, CURR DRUG TARGETS, V8, P325, DOI 10.2174/138945007779940070
   Aigner T, 2007, NAT CLIN PRACT RHEUM, V3, P391, DOI 10.1038/ncprheum0534
   Amaravadi RK, 2007, J CLIN INVEST, V117, P326, DOI 10.1172/JCI28833
   Blanco FJ, 1995, AM J PATHOL, V146, P75
   Bohensky J, 2007, AUTOPHAGY, V3, P207, DOI 10.4161/auto.3708
   Bohensky J, 2009, ARTHRITIS RHEUM-US, V60, P1406, DOI 10.1002/art.24444
   Brunk UT, 2002, FREE RADICAL BIO MED, V33, P611, DOI 10.1016/S0891-5849(02)00959-0
   Cecconi F, 2008, DEV CELL, V15, P344, DOI 10.1016/j.devcel.2008.08.012
   Chan EYW, 2007, J BIOL CHEM, V282, P25464, DOI 10.1074/jbc.M703663200
   Codogno P, 2005, CELL DEATH DIFFER, V12, P1509, DOI 10.1038/sj.cdd.4401751
   Cuervo AM, 2000, J BIOL CHEM, V275, P31505, DOI 10.1074/jbc.M002102200
   Cuervo AM, 2005, AUTOPHAGY, V1, P131, DOI 10.4161/auto.1.3.2017
   Cuervo AM, 2008, TRENDS GENET, V24, P604, DOI 10.1016/j.tig.2008.10.002
   Dwivedi M, 2009, BMB REP, V42, P65, DOI 10.5483/BMBRep.2009.42.2.065
   Furuya N, 2005, AUTOPHAGY, V1, P46, DOI 10.4161/auto.1.1.1542
   Goldring MB, 2007, J CELL PHYSIOL, V213, P626, DOI 10.1002/jcp.21258
   Guilak F, 2006, ANN NY ACAD SCI, V1068, P498, DOI 10.1196/annals.1346.011
   Hara T, 2006, NATURE, V441, P885, DOI 10.1038/nature04724
   Kabeya Y, 2000, EMBO J, V19, P5720, DOI 10.1093/emboj/19.21.5720
   Kim DH, 2009, AUTOPHAGY, V5, P44, DOI 10.4161/auto.5.1.7228
   Klionsky DJ, 2000, SCIENCE, V290, P1717, DOI 10.1126/science.290.5497.1717
   Komatsu M, 2005, J CELL BIOL, V169, P425, DOI 10.1083/jcb.200412022
   Komatsu M, 2006, NATURE, V441, P880, DOI 10.1038/nature04723
   Levine B, 2008, CELL, V132, P27, DOI 10.1016/j.cell.2007.12.018
   Mankin HJ, 1971, J BONE JOINT SURG AM, VA 53, P523, DOI 10.2106/00004623-197153030-00009
   Martin JA, 2004, BIORHEOLOGY, V41, P479
   Meijer AJ, 2004, INT J BIOCHEM CELL B, V36, P2445, DOI 10.1016/j.biocel.2004.02.002
   Mizushima N, 2008, NATURE, V451, P1069, DOI 10.1038/nature06639
   Nakai A, 2007, NAT MED, V13, P619, DOI 10.1038/nm1574
   Ohsumi Y, 2004, SEMIN CELL DEV BIOL, V15, P231, DOI 10.1016/j.semcdb.2003.12.004
   Pennock AT, 2007, ARTHRITIS RHEUM-US, V56, P1529, DOI 10.1002/art.22523
   Pfander D, 1999, OSTEOARTHR CARTILAGE, V7, P548, DOI 10.1053/joca.1999.0259
   Roach HI, 2004, APOPTOSIS, V9, P265, DOI 10.1023/B:APPT.0000025803.17498.26
   Rotzer A, 1992, Z RHEUMATOL, V51, P172
   Ruiz-romero C, 2009, MOL CELL PROTEOMICS, V8, P172, DOI 10.1074/mcp.M800292-MCP200
   Salminen A, 2009, TRENDS MOL MED, V15, P217, DOI 10.1016/j.molmed.2009.03.004
   Settembre C, 2008, GENE DEV, V22, P2645, DOI 10.1101/gad.1711308
   Shibata M, 2006, J BIOL CHEM, V281, P14474, DOI 10.1074/jbc.M600364200
   Srinivas V, 2006, AUTOPHAGY, V2, P215, DOI 10.4161/auto.2649
   Srinivas V, 2009, CELLS TISSUES ORGANS, V189, P88, DOI 10.1159/000151428
   Stanescu R, 1993, J RHEUMATOL, V20, P102
   Taniguchi N, 2009, P NATL ACAD SCI USA, V106, P1181, DOI 10.1073/pnas.0806062106
   Thorburn A, 2008, APOPTOSIS, V13, P1, DOI 10.1007/s10495-007-0154-9
   Vellai T, 2009, CELL DEATH DIFFER, V16, P94, DOI 10.1038/cdd.2008.126
   Verzijl N, 2000, J BIOL CHEM, V275, P39027, DOI 10.1074/jbc.M006700200
   Yamada K, 2002, OSTEOARTHR CARTILAGE, V10, P360, DOI 10.1053/joca.2002.0525
   Yorimitsu T, 2005, CELL DEATH DIFFER, V12, P1542, DOI 10.1038/sj.cdd.4401765
   Yu L, 2006, P NATL ACAD SCI USA, V103, P4952, DOI 10.1073/pnas.0511288103
   Yue ZY, 2003, P NATL ACAD SCI USA, V100, P15077, DOI 10.1073/pnas.2436255100
   Zemmyo M, 2003, ARTHRITIS RHEUM-US, V48, P2873, DOI 10.1002/art.11246
NR 50
TC 419
Z9 448
U1 1
U2 65
PU WILEY
PI HOBOKEN
PA 111 RIVER ST, HOBOKEN 07030-5774, NJ USA
SN 0004-3591
EI 1529-0131
J9 ARTHRITIS RHEUM-US
JI Arthritis Rheum.
PD MAR 15
PY 2010
VL 62
IS 3
BP 791
EP 801
DI 10.1002/art.27305
PG 11
WC Rheumatology
SC Rheumatology
GA 619LR
UT WOS:000279432200019
PM 20187128
DA 2022-06-22
ER

PT J
AU Fermor, B.
   Gurumurthy, A.
   Diekman, BO
AF Fermor, B
   Gurumurthy, A
   Diekman, B
TI Hypoxia, RONS and energy metabolism in articular cartilage
SO OSTEOARTHRITIS AND CARTILAGE
LA English
DT Article
DE Articular cartilage; Oxygen tension; ATP; Interleukin 1; Senescence; Autophagy
ID messenger-rna translation; apoptotic cell-death; nitric-oxide; chondrocyte senescence; oxidative stress; down-regulation; dna-damage; oxygen; pathogenesis; osteoarthriti
AB Objective: Increased pro-inflammatory cytokines and reactive oxygen and nitrogen species (RUNS) occur in osteoarthritis (OA). Oxygen tension can alter the levels of RUNS induced by interleukin-1 (IL-1). RUNS such as nitric oxide (NO) can alter energy metabolism. The aim of this study was to determine if oxygen tension alters energy metabolism, in articular cartilage, in response to IL-1 or NO and to determine if cell death occurred. Design: Porcine articular chondrocytes were incubated with IL-1 or the NO donor NOC-18 for 48 h in either 1, 5 or 20% O-2. Adenosine triphosphate (ATP) levels were measured and immunoblots for adenosine monophosphate-activated protein kinase (AMPK) were done. Protein translation was measured by S6 activation. Senescence and autophagy were determined by increased caveolin or conversion of LC3-I to LC3-II respectively. Results: One percent O-2 significantly reduced ATP levels compared with 20% O-2. Five percent O-2 significantly increased ATP levels compared with 20% O-2. One percent O-2 significantly increased phospho-AMPK (pAMPK) protein expression compared with 5 or 20% O-2. Oxygen tension had no effects on pS6, caveolin or LC3-II levels. IL-1-induced NO production was significantly reduced with decreased oxygen tension, and significantly reduced ATP levels at all oxygen tensions, but pAMPK was only significantly increased at 5% O-2. IL-1 significantly reduced p56 at all oxygen tensions. IL-1 had no effects on caveolin and significantly increased LC3-II at 20% O-2 only. NOC-18 significantly reduced ATP levels at all oxygen tensions, and significantly increased pAMPK at 5% O-2 only, and significantly decreased pAMPK at 1% O-2. NOC-18 significantly reduced pS6 at 1% O-2 and significantly increased caveolin at 5% O-2, and LO-II at 1% O-2. Conclusion: Our data suggest 5% O-2 is optimal for energy metabolism and protective to some effects of IL-1 and NO. NO has the greatest effects on ATP levels and the induction of autophagy at 1% O-2. (C) 2010 Osteoarthritis Research Society International. Published by Elsevier Ltd. All rights reserved.
C1 [Fermor, B.] Duke Univ, Med Ctr, Dept Surg, Div Orthopaed Surg, Durham, NC 27710 USA.
RP Fermor, B (corresponding author), Duke Univ, Med Ctr, Dept Surg, Div Orthopaed Surg, Box 3093,375 Med Sci Res Bldg, Durham, NC 27710 USA.
EM beverley.fermor@duke.edu
FU NIAMS [AR49790, AR50245]; NSF; NATIONAL INSTITUTE OF ARTHRITIS AND MUSCULOSKELETAL AND SKIN DISEASES [R01AR049790, P01AR050245] Funding Source: NIH RePORTER
CR Abramson SB, 2009, ARTHRITIS RES THER, V11, P0, DOI 10.1186/ar2655
   Aigner T, 2001, ARTHRITIS RHEUM-US, V44, P1304, DOI 10.1002/1529-0131(200106)44:6<1304::AID-ART222>3.0.CO;2-T
   Almontebecerril M, 2010, APOPTOSIS, V0, P0
   Baker MS, 1989, J RHEUMATOL, V16, P7
   Bohensky J, 2009, ARTHRITIS RHEUM-US, V60, P1406, DOI 10.1002/art.24444
   Bywaters EGL, 1937, J PATHOL BACTERIOL, V44, P247, DOI 10.1002/path.1700440119
   Carames B, 2010, ARTHRITIS RHEUM-US, V62, P791, DOI 10.1002/art.27305
   Cernanec J, 2002, ARTHRITIS RHEUM-US, V46, P968, DOI 10.1002/art.10213
   Cernanec JM, 2007, J RHEUMATOL, V34, P401
   Chen AF, 2008, J CELL PHYSIOL, V217, P828, DOI 10.1002/jcp.21562
   Dai SM, 2006, ARTHRITIS RHEUM-US, V54, P818, DOI 10.1002/art.21639
   Davies CM, 2008, OSTEOARTHR CARTILAGE, V16, P624, DOI 10.1016/j.joca.2007.09.012
   Davies KJA, 2000, IUBMB LIFE, V50, P279, DOI 10.1080/15216540051081010
   Del CARLOM, 2002, ARTHRITIS RHEUM, V46, P394, DOI 10.1002/art.10056
   Fermor B, 2007, EUR CELLS MATER, V13, P56, DOI 10.22203/eCM.v013a06
   Fermor B, 2001, J ORTHOPAED RES, V19, P729, DOI 10.1016/S0736-0266(00)00049-8
   Fukuda K, 1995, INFLAMM RES, V44, P434, DOI 10.1007/BF01757700
   Hashimoto K, 2006, INFLAMM RES, V55, P72, DOI 10.1007/s00011-005-0012-6
   Henrotin YE, 2003, OSTEOARTHR CARTILAGE, V11, P747, DOI 10.1016/S1063-4584(03)00150-X
   Jefferies HBJ, 1997, EMBO J, V16, P3693, DOI 10.1093/emboj/16.12.3693
   Johnson K, 2000, ARTHRITIS RHEUM-US, V43, P1560, DOI 10.1002/1529-0131(200007)43:7<1560::AID-ANR21>3.3.CO;2-J
   Kabeya Y, 2000, EMBO J, V19, P5720, DOI 10.1093/emboj/19.21.5720
   Liu LP, 2006, MOL CELL, V21, P521, DOI 10.1016/j.molcel.2006.01.010
   Lotz M, 1999, OSTEOARTHR CARTILAGE, V7, P389, DOI 10.1053/joca.1998.0220
   Martin JA, 2003, J BONE JOINT SURG AM, V85A, P106, DOI 10.2106/00004623-200300002-00014
   Martin JA, 2004, J GERONTOL A-BIOL, V59, P324
   Milner PJ, 2006, ARTHRITIS RHEUM-US, V54, P3523, DOI 10.1002/art.22209
   Muller M, 2009, ANTIOXID REDOX SIGN, V11, P59, DOI 10.1089/ars.2008.2104
   Peansukmanee S, 2009, J ORTHOP RES, V27, P529, DOI 10.1002/jor.20772
   Pelletier JP, 1999, OSTEOARTHR CARTILAGE, V7, P416, DOI 10.1053/joca.1998.0229
   Peterson RT, 1998, CURR BIOL, V8, PR248, DOI 10.1016/S0960-9822(98)70152-6
   Pfander D, 2006, ARTHRITIS RES THER, V8, P0, DOI 10.1186/ar1894
   Price JS, 2002, AGING CELL, V1, P57, DOI 10.1046/j.1474-9728.2002.00008.x
   Roach HI, 2004, APOPTOSIS, V9, P265, DOI 10.1023/B:APPT.0000025803.17498.26
   Shohet RV, 2007, J MOL MED, V85, P1309, DOI 10.1007/s00109-007-0279-x
   Silver IA, 1975, PHILOS T ROY SOC B, V271, P261, DOI 10.1098/rstb.1975.0050
   Smith RL, 2004, CLIN ORTHOP RELAT R, V0, PPS89, DOI 10.1097/01.blo.0000143938.30681.9d
   Stefanovicracic M, 1994, J CELL PHYSIOL, V159, P274, DOI 10.1002/jcp.1041590211
   Studer RK, 2000, AM J PHYSIOL-CELL PH, V279, PC961, DOI 10.1152/ajpcell.2000.279.4.C961
   Taylor CT, 2008, BIOCHEM J, V409, P19, DOI 10.1042/BJ20071249
   Tushan FS, 1969, J LAB CLIN MED, V73, P649
   Wang WG, 2003, J BIOL CHEM, V278, P27016, DOI 10.1074/jbc.M300318200
   Weinberg JBRICE, 2007, SUBCELL BIOCHEM, V42, P31
   White E, 2009, GENE DEV, V23, P784, DOI 10.1101/gad.1795309
   Yudoh K, 2005, ARTHRITIS RES THER, V7, PR904, DOI 10.1186/ar1765
   Yudoh K, 2005, ARTHRITIS RES THER, V7, PR380, DOI 10.1186/ar1499
   Zhou SD, 2004, ARTHRITIS RHEUM-US, V50, P3915, DOI 10.1002/art.20675
NR 47
TC 14
Z9 17
U1 0
U2 8
PU ELSEVIER SCI LTD
PI OXFORD
PA THE BOULEVARD, LANGFORD LANE, KIDLINGTON, OXFORD OX5 1GB, OXON, ENGLAND
SN 1063-4584
EI 1522-9653
J9 OSTEOARTHR CARTILAGE
JI Osteoarthritis Cartilage
PD SEP 15
PY 2010
VL 18
IS 9
BP 1167
EP 1173
DI 10.1016/j.joca.2010.06.004
PG 7
WC Orthopedics; Rheumatology
SC Orthopedics; Rheumatology
GA 657ZZ
UT WOS:000282459500008
PM 20633670
DA 2022-06-22
ER

PT J
AU Shin, Yong-Joo
   Han, Song-Hee
   Kim, Do-Sung
   Lee, Geum-Hwa
   Yoo, Wan-Hee
   Kang, Yong-Mo
   Choi, Je-Yong
   Lee, YC
   Park, SJ
   Jeong, Seul-Ki
   Kim, Hyung-Tae
   Chae, Soo-Wan
   Jeong, Hyun-Ja
   Kim, Hyung-Ryong
   Chae, Han-Jung
AF Shin, Yong-joo
   Han, Song-hee
   Kim, Do-sung
   Lee, Geum-hwa
   Yoo, Wan-hee
   Kang, Yong-mo
   Choi, Je-yong
   Lee, Yong
   Park, Seoung
   Jeong, Seul-ki
   Kim, Hyung-tae
   Chae, Soo-wan
   Jeong, Hyun-ja
   Kim, Hyung-ryong
   Chae, Han-jung
TI Autophagy induction and CHOP under-expression promotes survival of fibroblasts from rheumatoid arthritis patients under endoplasmic reticulum stress
SO ARTHRITIS RESEARCH & THERAPY
LA English
DT Article
ID cell-death; oxidative stress; er stress; apoptosis; disease; resistance; inhibitor; protein; injury; mice
AB Introduction: Synovial fibroblasts from rheumatoid arthritis show resistance to apoptotic stimuli, indicating they may be difficult to treat. To clearly understand these mechanisms of resistance, rheumatoid and osteoarthritis synovial fibroblasts (RASF and OASF) were exposed to endoplasmic reticulum (ER) stress such as thapsigargin, Ca2+-ATPase inhibitor. Methods: Fibroblasts were assessed microscopically for cell viability by trypan blue exclusion and for autophagic cells by LC-3II formation. Caspase-3 activity was measured as aminomethyl-coumarin (AMC) liberated from AC-DEVD-AMC. Immunoblotting was performed to compare protein expression in OASF and RASF. Results: ER stress caused cell death in OASF but not in RASF. Thapsigargin, a Ca2+-ATPase inhibitor, did not change the expression of GRP78, an ER chaperone in OASF and RASF, but induced another ER stress protein, CCAAT/enhancer binding protein (C/EBP) homologous protein (CHOP) differently, showing high levels in OASF and low levels in RASF. Thapsigargin increased the autophagy response in RASF, with autophagosome formation, beclin expression, and LC3-II conversion. Transfection with beclin siRNA inhibited autophagy and increased the susceptibility to ER stress-induced cell death. On the other hand, CHOP siRNA increased autophagy and improved cell survival, especially in RASF, indicating that CHOP is involved in regulation of autophagy and cell death, but that low expression of CHOP protects RASF from apoptosis. Conclusions: Autophagy induction and CHOP under-expression increases cell resistance against ER stress-induced cell death in fibroblasts from rheumatoid arthritis patients.
C1 [Han, Song-Hee; Kim, Do-Sung; Lee, Geum-Hwa; Chae, Soo-Wan; Chae, Han-Jung] Chonbuk Natl Univ, Dept Pharmacol, Jeonju 561181, Chonbuk, South Korea.
   [Han, Song-Hee; Kim, Do-Sung; Lee, Geum-Hwa; Chae, Soo-Wan; Chae, Han-Jung] Chonbuk Natl Univ, Cardiovasc Res Inst, Sch Med, Jeonju 561181, Chonbuk, South Korea.
   [Shin, Yong-Joo] Catholic Univ Korea, Sch Med, Dept Rheumatol, Seoul 150713, South Korea.
   [Yoo, Wan-Hee] Chonbuk Natl Univ, Dept Internal Med, Sch Med, Div Rheumatol, Jeonju 561181, Chonbuk, South Korea.
   [Kang, Yong-Mo] Kyungpook Univ Hosp, Dept Internal Med, Div Rheumatol, Taegu 561181, South Korea.
   [Choi, Je-Yong] Kyungpook Univ, Sch Med, Dept Biochem & Cell Biol, Taegu 110749, South Korea.
   [Lee, Yong Chul; Park, Seoung Ju; Chae, Han-Jung] Chonbuk Hosp, Res Ctr Pulm Disorders, Jeonju 561181, South Korea.
   [Jeong, Seul-Ki] Chonbuk Natl Univ, Sch Med, Dept Neurol, Jeonju 561181, Chonbuk, South Korea.
   [Kim, Hyung-Tae] Chonbuk Natl Univ, Sch Med, Dept Anat, Jeonju 561181, Chonbuk, South Korea.
   [Jeong, Hyun-Ja] Hoseo Univ, Biochip Res Ctr, Chungnam 336795, South Korea.
   [Kim, Hyung-Ryong] Wonkwang Univ, Sch Dent, Dept Dent Pharmacol, Iksan 570749, Chonbuk, South Korea.
RP Chae, HJ (corresponding author), Chonbuk Natl Univ, Dept Pharmacol, Jeonju 561181, Chonbuk, South Korea.
EM hjchae@chonbuk.ac.kr
FU Korea Research Foundation [2007-531-E00015, 2007-314-E00111, 2008-E00540]; Ministry for Health, Welfare and Family Affairs [A084144]
CR Bellodi C, 2009, J CLIN INVEST, V119, P1109, DOI 10.1172/JCI35660
   Boya P, 2005, MOL CELL BIOL, V25, P1025, DOI 10.1128/MCB.25.3.1025-1040.2005
   Chae HJ, 2004, MOL CELL, V15, P355, DOI 10.1016/j.molcel.2004.06.038
   Cherra SJ, 2008, FUTUR NEUROL, V3, P309, DOI 10.2217/14796708.3.3.309
   Corrigall VM, 2001, J IMMUNOL, V166, P1492, DOI 10.4049/jimmunol.166.3.1492
   Dhaouadi TARAK, 2007, TUNIS MED, V85, P991
   Egger L, 2003, CELL DEATH DIFFER, V10, P1188, DOI 10.1038/sj.cdd.4401288
   Gao BX, 2008, EMBO REP, V9, P480, DOI 10.1038/embor.2008.37
   Hayashi T, 2005, J CEREBR BLOOD F MET, V25, P41, DOI 10.1038/sj.jcbfm.9600005
   Hersey P, 2008, PIGM CELL MELANOMA R, V21, P358, DOI 10.1111/j.1755-148X.2008.00467.x
   Hoyer-hansen M, 2008, AUTOPHAGY, V4, P574, DOI 10.4161/auto.5921
   Kabeya Y, 2000, EMBO J, V19, P5720, DOI 10.1093/emboj/19.21.5720
   Kim I, 2008, NAT REV DRUG DISCOV, V7, P1013, DOI 10.1038/nrd2755
   Korb A, 2009, APOPTOSIS, V14, P447, DOI 10.1007/s10495-009-0317-y
   Kouroku Y, 2007, CELL DEATH DIFFER, V14, P230, DOI 10.1038/sj.cdd.4401984
   Kwoh CK, 2002, ARTHRITIS RHEUM-US, V46, P328
   Liu H, 1997, J BIOL CHEM, V272, P21751, DOI 10.1074/jbc.272.35.21751
   Mccullough KD, 2001, MOL CELL BIOL, V21, P1249, DOI 10.1128/MCB.21.4.1249-1259.2001
   Mizushima N, 1998, NATURE, V395, P395, DOI 10.1038/26506
   Nakamachi Y, 2009, ARTHRITIS RHEUM-US, V60, P1294, DOI 10.1002/art.24475
   Ogata M, 2006, MOL CELL BIOL, V26, P9220, DOI 10.1128/MCB.01453-06
   Oyadomari S, 2004, CELL DEATH DIFFER, V11, P381, DOI 10.1038/sj.cdd.4401373
   Oyadomari S, 2002, APOPTOSIS, V7, P335, DOI 10.1023/A:1016175429877
   Pacheco CHRISD, 2008, EXPERT REVIEWS IN MOLECULAR MEDICINE, V10, P1, DOI 10.1017/S146239940800080X
   Pallet N, 2008, AUTOPHAGY, V4, P783, DOI 10.4161/auto.6477
   Panayi GABRIELS, 2008, NOVARTIS FOUND SYMP, V291, P212
   Pino SC, 2009, PLOS ONE, V4, P0, DOI 10.1371/journal.pone.0005468
   Rao RV, 2004, CELL DEATH DIFFER, V11, P372, DOI 10.1038/sj.cdd.4401378
   Ron D, 1992, GENE DEV, V6, P439, DOI 10.1101/gad.6.3.439
   Teckman JH, 2004, AM J PHYSIOL-GASTR L, V286, PG851, DOI 10.1152/ajpgi.00175.2003
   Van DERHEIJDENJW, 2007, NAT CLIN PRACT RHEUM, V3, P26, DOI 10.1038/ncprheum0380
   Wang XZ, 1996, MOL CELL BIOL, V16, P4273
   Xu CY, 2005, J CLIN INVEST, V115, P2656, DOI 10.1172/JCI26373
   Yang C, 2008, AM J PHYSIOL-RENAL, V294, PF777, DOI 10.1152/ajprenal.00590.2007
   Yang DS, 2008, AM J PATHOL, V173, P665, DOI 10.2353/ajpath.2008.071176
   Yoo SA, 2006, J IMMUNOL, V177, P2681, DOI 10.4049/jimmunol.177.4.2681
   Zinszner H, 1998, GENE DEV, V12, P982, DOI 10.1101/gad.12.7.982
NR 37
TC 79
Z9 93
U1 0
U2 10
PU BMC
PI LONDON
PA CAMPUS, 4 CRINAN ST, LONDON N1 9XW, ENGLAND
SN 1478-6354
EI 1478-6362
J9 ARTHRITIS RES THER
JI Arthritis Res. Ther.
PD JUN 15
PY 2010
VL 12
IS 1
BP 
EP 
DI 10.1186/ar2921
PG 11
WC Rheumatology
SC Rheumatology
GA 600TV
UT WOS:000278012700032
PM 20122151
DA 2022-06-22
ER

PT J
AU Almonte-becerril, M.
   Navarro-garcia, F.
   Gonzalez-robles, A.
   Vega-lopez, MA
   Lavalle, C.
   Kouri, JB
AF Almonte-becerril, M
   Navarro-garcia, F
   Gonzalez-robles, A
   Vega-lopez, M
   Lavalle, C
   Kouri, J
TI Cell death of chondrocytes is a combination between apoptosis and autophagy during the pathogenesis of Osteoarthritis within an experimental model
SO APOPTOSIS
LA English
DT Article
DE Osteoarthritis; Apoptosis; Autophagy; Chondroptosis; Cell death
ID human articular-cartilage; necrosis; degradation; mechanism; viability
AB The death of chondrocytes and the loss of extracellular matrix are the central features in cartilage degeneration during Osteoarthritis (OA) pathogenesis. The mechanism by which chondrocytes are removed in OA cartilage are still not totally defined, although previous reports support the presence of apoptotic as well as non apoptotic signals. In addition, in 2004 Roach and co-workers suggested the term "Chondroptosis" to design the type of cell death present in articular cartilage, which include the presence of some apoptotic and autophagic processes. To identify the mechanisms, as well as the chronology by which chondrocytes are eliminated during OA pathogenesis, we decided to evaluate apoptosis (by active caspase 3 and TUNEL signal) and autophagy (by LC3II molecule and cytoplasmic vacuolization) using Immunohistochemistry and Western blot techniques in an animal OA model. During OA pathogenesis, chondrocytes exhibit modifications in their death process in each zone of the cartilage. At early stages of OA, the death of chondrocytes starts with apoptosis in the superficial and part of the middle zones of the cartilage, probably as a consequence of a constant mechanical damage in the joint. As the degenerative process progresses, high incidence of active caspase 3 as well as LC3II expression are observed in the same cell, which indicate a combination of both death processes. In contrast, in the deep zone, due the abnormal subchondral bone ossification during the OA pathogenesis, apoptosis is the only mechanism observed.
C1 [Almonte-Becerril, M.; Gonzalez-Robles, A.; Vega-Lopez, M. A.; Kouri, J. B.] Inst Politecn Nacl, Lab Patol Osteoarticular, Dept Infect & Patogenesis Mol, CINVESTAV, Mexico City 07000, DF, Mexico.
   [Navarro-Garcia, F.] Inst Politecn Nacl, CINVESTAV, Dept Biol Celular, Mexico City 07000, DF, Mexico.
   [Lavalle, C.] Univ Nacl Autonoma Mexico, Fac Med, Secretario Acad, Mexico City 04510, DF, Mexico.
RP Kouri, JB (corresponding author), Inst Politecn Nacl, Lab Patol Osteoarticular, Dept Infect & Patogenesis Mol, CINVESTAV, Av Inst Politecn Nacl,2508 Col San Pedro Zacatenc, Mexico City 07000, DF, Mexico.
EM bkouri@cinvestav.mx
FU CONACYT-Mexico [59787]
CR Abbud LOZOYAKARINAYME, 2000, PATHOLOGY RESEARCH AND PRACTICE, V196, P729
   Aigner T, 2001, ARTHRITIS RHEUM-US, V44, P1304, DOI 10.1002/1529-0131(200106)44:6<1304::AID-ART222>3.0.CO;2-T
   Arden N, 2006, BEST PRACT RES CL RH, V20, P3, DOI 10.1016/j.berh.2005.09.007
   Blanco FJ, 1998, ARTHRITIS RHEUM, V41, P284, DOI 10.1002/1529-0131(199802)41:2<284::AID-ART12>3.3.CO;2-K
   Blanco FJ, 2004, MITOCHONDRION, V4, P715, DOI 10.1016/j.mito.2004.07.022
   Bursch W, 2001, CELL DEATH DIFFER, V8, P569, DOI 10.1038/sj.cdd.4400852
   Chen CT, 2001, J ORTHOPAED RES, V19, P703, DOI 10.1016/S0736-0266(00)00066-8
   Dlima D, 2006, ARTHRITIS RHEUM-US, V54, P1814, DOI 10.1002/art.21874
   Delcenserie V, 2008, CURR ISSUES MOL BIOL, V10, P37
   Edinger AL, 2004, CURR OPIN CELL BIOL, V16, P663, DOI 10.1016/j.ceb.2004.09.011
   Fan TJ, 2005, ACTA BIOCH BIOPH SIN, V37, P719, DOI 10.1111/j.1745-7270.2005.00108.x
   Fink SL, 2005, INFECT IMMUN, V73, P1907, DOI 10.1128/IAI.73.4.1907-1916.2005
   Goggs R, 2003, VET J, V166, P140, DOI 10.1016/S1090-0233(02)00331-3
   Kapitonova MYU, 2003, MALAYS J PATHOL, V25, P15
   Kim HA, 2007, CURR DRUG TARGETS, V8, P333, DOI 10.2174/138945007779940025
   Klionsky DJ, 2005, J CELL SCI, V118, P7, DOI 10.1242/jcs.01620
   Kouri JB, 1998, MICROSC RES TECHNIQ, V40, P22, DOI 10.1002/(SICI)1097-0029(19980101)40:1<22::AID-JEMT4>3.3.CO;2-T
   Kouri JB, 2000, J RHEUMATOL, V27, P1005
   Kouri JB, 2002, J HISTOCHEM CYTOCHEM, V50, P1333, DOI 10.1177/002215540205001006
   Kroemer G, 2005, NAT MED, V11, P725, DOI 10.1038/nm1263
   Kuhn K, 2004, OSTEOARTHR CARTILAGE, V12, P1, DOI 10.1016/j.joca.2003.09.015
   Levine B, 2005, J CLIN INVEST, V115, P2679, DOI 10.1172/JCI26390
   Levine B, 2004, DEV CELL, V6, P463, DOI 10.1016/S1534-5807(04)00099-1
   Lires-dean M, 2008, OSTEOARTHR CARTILAGE, V16, P1370, DOI 10.1016/j.joca.2008.04.001
   Lucchinetti E, 2002, OSTEOARTHR CARTILAGE, V10, P71, DOI 10.1053/joca.2001.0483
   Maiuri MC, 2007, NAT REV MOL CELL BIO, V8, P741, DOI 10.1038/nrm2239
   Mistry D, 2004, OSTEOARTHR CARTILAGE, V12, P131, DOI 10.1016/j.joca.2003.10.006
   Mizushima N, 2004, MOL BIOL CELL, V15, P1101, DOI 10.1091/mbc.E03-09-0704
   Mobasheri A, 2002, MED HYPOTHESES, V58, P193, DOI 10.1054/mehy.2000.1180
   Notoya K, 2000, J IMMUNOL, V165, P3402, DOI 10.4049/jimmunol.165.6.3402
   Reed JC, 2000, AM J PATHOL, V157, P1415, DOI 10.1016/S0002-9440(10)64779-7
   Roach HI, 2004, APOPTOSIS, V9, P265, DOI 10.1023/B:APPT.0000025803.17498.26
   Thomas CM, 2007, OSTEOARTHR CARTILAGE, V15, P27, DOI 10.1016/j.joca.2006.06.012
   Vicencio JM, 2008, GERONTOLOGY, V54, P92, DOI 10.1159/000129697
   Wei L, 2006, ARTHRITIS RES THER, V8, P0, DOI 10.1186/ar1891
NR 35
TC 148
Z9 159
U1 3
U2 30
PU SPRINGER
PI DORDRECHT
PA VAN GODEWIJCKSTRAAT 30, 3311 GZ DORDRECHT, NETHERLANDS
SN 1360-8185
EI 1573-675X
J9 APOPTOSIS
JI Apoptosis
PD MAY 15
PY 2010
VL 15
IS 5
BP 631
EP 638
DI 10.1007/s10495-010-0458-z
PG 8
WC Biochemistry & Molecular Biology; Cell Biology
SC Biochemistry & Molecular Biology; Cell Biology
GA 580ZO
UT WOS:000276489900010
PM 20091349
DA 2022-06-22
ER
