# Supplementary material for: Knowledge mapping of autophagy in osteoarthritis from 2004 to 2022: A bibliometric analysis
Source: Front Immunol. 2023 Mar 9;14:1063018. doi: 10.3389/fimmu.2023.1063018 (PMC10033547; doi:10.3389/fimmu.2023.1063018)
Supplement: Supplementary file 1 [file DataSheet_1.zip › Supplementary Material/Supplementary Data/download2011u9.txt]

PT J
AU Leemans, JC
   Cassel, SL
   Sutterwala, FS
AF Leemans, Jc
   Cassel, Sl
   Sutterwala, Fs
TI Sensing damage by the NLRP3 inflammasome
SO Immunological Reviews
LA English
DT Article
ID caspase-1; inflammasome; nlrp3; sterile inflammation; antirheumatic agent; canakinumab; cryopyrin; interleukin 18; interleukin 1beta; pralnacasan; reactive oxygen metabolite; recombinant interleukin 1 receptor blocking agent; reduced nicotinamide adenine dinucleotide phosphate oxidase; rilonacept; unclassified drug; vx 765; acute kidney failure; alzheimer disease; arthriti; atherosclerosis; autophagy; cinca syndrome; diabetes mellitus; gene mutation; gout; heart muscle ischemia; human; immune system; inflammatory disease; liver ischemia; liver toxicity; muckle wells syndrome; nonhuman; obesity; osteoarthriti; priority journal; pseudogout; psoriasis; psoriasis vulgari; reperfusion injury; review; rheumatoid arthriti; animal; autoimmune disease; carrier protein; caspase; human; immunity, innate; infection; inflammasm; inflammation; interleukin-18; interleukin-1beta; stress, physiological
AB The NLRP3 inflammasome is activated in response to a variety of signals that are indicative of damage to the host including tissue damage, metabolic stress, and infection. Upon activation, the NLRP3 inflammasome serves as a platform for activation of the cysteine protease caspase-1, which leads to the processing and secretion of the proinflammatory cytokines interleukin-1β (IL-1β) and IL-18. Dysregulated NLRP3 inflammasome activation is associated with both heritable and acquired inflammatory diseases. Here, we review new insights into the mechanism of NLRP3 inflammasome activation and its role in disease pathogenesis. © 2011 John Wiley & Sons A/S.
C1 Department of Pathology, Academic Medical Center, University of Amsterdam, Amsterdam, Netherlands
   Inflammation Program, Department of Internal Medicine, University of Iowa, Iowa City, IA, USA
   Division of Immunology, Department of Internal Medicine, University of Iowa, Iowa City, IA, USA
   Division of Infectious Diseases, Department of Internal Medicine, University of Iowa, Iowa City, IA, USA
TC 0
SN 0105-2896
EI 
J9 IMMUNOL REV
JI Immunol. Rev.
PD JUN 15
PY 2011
VL 243
IS 1
BP 152
EP 162
DI 10.1111/j.1600-065X.2011.01043.x
PG 11
UT Scopus:10.1111/j.1600-065X.2011.01043.x
ER

PT J
AU Lotz, MK
   Carames, Beatriz
AF Lotz, Martin
   Carames, Beatriz
TI Autophagy and cartilage homeostasis mechanisms in joint health, aging and OA
SO NATURE REVIEWS RHEUMATOLOGY
LA English
DT Review
ID endoplasmic-reticulum stress; human articular-cartilage; chromatin protein hmgb2; extends life-span; superficial zone; cell-survival; up-regulation; ii collagen; osteoarthriti; chondrocyte
AB Osteoarthritis (OA) is the most prevalent joint disease, but neither preventive measures nor disease-modifying drugs are available and a continuing need exists for safe and effective symptom-modifying therapies. Clinical trials of candidate disease-modifying OA drugs in patients with established or advanced disease have not demonstrated their efficacy, but these failed trials have motivated investigation into the mechanisms that maintain joint health. The enhancement of such mechanisms could be a novel approach to reducing the risk of OA. Aging is one of the most important risk factors for OA; however, aging of joint cartilage is a process that is distinct from the subsequent cartilage changes that develop following the onset of OA. This Review focuses on the mechanisms that maintain cell and tissue homeostasis, and how these mechanisms fail during the aging process. Autophagy is a cellular homeostasis mechanism for the removal of dysfunctional organelles and macromolecules. Defective autophagy is involved in the pathogenesis of aging-related diseases and recent observations indicate that this process is compromised in aging cartilage. Augmentation of homeostasis mechanisms is discussed as a novel avenue to delay joint aging and reduce OA risk.
C1 [Lotz, Martin K.; Carames, Beatriz] Scripps Res Inst, Dept Mol & Expt Med, La Jolla, CA 92037 USA.
RP Lotz, MK (corresponding author), Scripps Res Inst, Dept Mol & Expt Med, 10550 N Torrey Pines Rd, La Jolla, CA 92037 USA.
EM mlotz@scripps.edu
FU NIH [AG007996, AR056026]; Cargill, Inc.; NATIONAL INSTITUTE OF ARTHRITIS AND MUSCULOSKELETAL AND SKIN DISEASES [R01AR056026] Funding Source: NIH RePORTER; NATIONAL INSTITUTE ON AGING [P01AG007996] Funding Source: NIH RePORTER
CR Aigner T, 2004, REJUV RES, V7, P134, DOI 10.1089/1549168041552964
   Alsalameh S, 2004, ARTHRITIS RHEUM-US, V50, P1522, DOI 10.1002/art.20269
   Austin RC, 2009, ANTIOXID REDOX SIGN, V11, P2279, DOI 10.1089/ars.2009.2686, 10.1089/ARS.2009.2686
   Bae WC, 2003, ARTHRITIS RHEUM-US, V48, P3382, DOI 10.1002/art.11347
   Baehrecke EH, 2005, NAT REV MOL CELL BIO, V6, P505, DOI 10.1038/nrm1666
   Barbero A, 2004, OSTEOARTHR CARTILAGE, V12, P476, DOI 10.1016/j.joca.2004.02.010
   Blanco FJ, 2011, NAT REV RHEUMATOL, V7, P161, DOI 10.1038/nrrheum.2010.213
   Bonawitz ND, 2007, CELL METAB, V5, P265, DOI 10.1016/j.cmet.2007.02.009
   Brunk UT, 2002, FREE RADICAL BIO MED, V33, P611, DOI 10.1016/S0891-5849(02)00959-0
   Campbell AJ, 1989, J GERONTOL, V44, PM112, DOI 10.1093/geronj/44.4.m112
   Carames B, 2010, ARTHRITIS RHEUM-US, V62, P791, DOI 10.1002/art.27305
   Carter DR, 2004, CLIN ORTHOP RELAT R, V0, PPS69, DOI 10.1097/01.blo.0000144970.05107.7e
   Chan EY, 2009, AUTOPHAGY, V5, P758, DOI 10.4161/auto.8709
   Codogno P, 2005, CELL DEATH DIFFER, V12, P1509, DOI 10.1038/sj.cdd.4401751
   Cuervo AM, 2000, J BIOL CHEM, V275, P31505, DOI 10.1074/jbc.M002102200
   Cuervo AM, 2005, AUTOPHAGY, V1, P131, DOI 10.4161/auto.1.3.2017
   Cuervo AM, 2008, TRENDS GENET, V24, P604, DOI 10.1016/j.tig.2008.10.002
   Darling EM, 2004, J ORTHOP RES, V22, P1182, DOI 10.1016/j.orthres.2004.03.001
   Davidson ENB, 2005, ARTHRITIS RES THER, V7, PR1338, DOI 10.1186/ar1833
   De Ceuninck F, 2011, DRUG DISCOV TODAY, V16, P443, DOI 10.1016/j.drudis.2011.01.004
   Dowthwaite GP, 2004, J CELL SCI, V117, P889, DOI 10.1242/jcs.00912
   Felson DT, 2009, ARTHRITIS RES THER, V11, P0, DOI 10.1186/ar2531
   Finkel T, 2000, NATURE, V408, P239, DOI 10.1038/35041687
   Frech TRACYM, 2007, CURR RHEUMATOL REP, V9, P25, DOI 10.1007/s11926-007-0018-x
   Fribley A, 2009, METHODS MOL BIOL, V559, P191, DOI 10.1007/978-1-60327-017-5_14
   Furuya N, 2005, AUTOPHAGY, V1, P46, DOI 10.4161/auto.1.1.1542
   Goldring MB, 2006, BEST PRACT RES CL RH, V20, P1003, DOI 10.1016/j.berh.2006.06.003
   Goldring SR, 2010, ARTHRITIS RES THER, V12, P0, DOI 10.1186/ar3135
   Grogan SP, 2009, ARTHRITIS RES THER, V11, P0, DOI 10.1186/ar2719
   Guccione AA, 1994, AM J PUBLIC HEALTH, V84, P351, DOI 10.2105/AJPH.84.3.351
   Guilak F, 1994, J ORTHOPAED RES, V12, P474, DOI 10.1002/jor.1100120404
   Hadley EC, 2005, CELL, V120, P557, DOI 10.1016/j.cell.2005.01.030
   Hara T, 2006, NATURE, V441, P885, DOI 10.1038/nature04724
   Harrison DE, 2009, NATURE, V460, P392, DOI 10.1038/nature08221
   Herman CARLAJ, 2004, PREV CHRONIC DIS, V1, P0
   Hollander AP, 1995, J CLIN INVEST, V96, P2859, DOI 10.1172/JCI118357
   Horton WE, 2006, JOURNAL OF MUSCULOSKELETAL & NEURONAL INTERACTIONS, V6, P379
   Johansen T, 2011, AUTOPHAGY, V7, P279, DOI 10.4161/auto.7.3.14487
   Kim DH, 2009, AUTOPHAGY, V5, P44, DOI 10.4161/auto.5.1.7228
   Kim S, 2008, ARTHRIT RHEUM-ARTHR, V59, P481, DOI 10.1002/art.23525
   Lawrence RC, 2008, ARTHRITIS RHEUM, V58, P26, DOI 10.1002/art.23176
   Le GRAVERAND-GASTINEAUMPH, 2009, OSTEOARTHR CARTILAGE, V17, P1393, DOI 10.1016/j.joca.2009.04.009
   Le GRAVERAND-GASTINEAUMPH, 2010, CURR DRUG TARGETS, V11, P528
   Lee HK, 2007, SCIENCE, V315, P1398, DOI 10.1126/science.1136880
   Loeser RF, 2008, JOURNAL OF MUSCULOSKELETAL & NEURONAL INTERACTIONS, V8, P303
   Loeser RF, 2009, OSTEOARTHR CARTILAGE, V17, P971, DOI 10.1016/j.joca.2009.03.002
   Lohmander LS, 2007, AM J SPORT MED, V35, P1756, DOI 10.1177/0363546507307396
   Madeo F, 2010, NAT CELL BIOL, V12, P842, DOI 10.1038/ncb0910-842
   Mahomed NN, 2003, J BONE JOINT SURG AM, V85A, P27, DOI 10.2106/00004623-200301000-00005
   Martinez A, 2010, BRAIN PATHOL, V20, P281, DOI 10.1111/j.1750-3639.2009.00326.x
   Masoro EJ, 2005, MECH AGEING DEV, V126, P913, DOI 10.1016/j.mad.2005.03.012
   Matthews GL, 2011, EXPERT OPIN EMERG DR, V16, P479, DOI 10.1517/14728214.2011.576670
   Matthews JA, 2007, MOL CELL BIOCHEM, V298, P109, DOI 10.1007/s11010-006-9358-5
   Miller KL, 2011, RHEUM DIS CLIN N AM, V37, P103, DOI 10.1016/j.rdc.2010.11.007
   Miller RA, 2011, J GERONTOL A-BIOL, V66, P191, DOI 10.1093/gerona/glq178
   Mizushima N, 2008, NATURE, V451, P1069, DOI 10.1038/nature06639
   Mizushima N, 2007, ANNU REV NUTR, V27, P19, DOI 10.1146/annurev.nutr.27.061406.093749
   Mizushima N, 2009, CURR TOP MICROBIOL, V335, P71, DOI 10.1007/978-3-642-00302-8_3
   Morimoto RI, 2009, J GERONTOL A-BIOL, V64, P167, DOI 10.1093/gerona/gln071
   Nadon NL, 2008, AGE, V30, P187, DOI 10.1007/s11357-008-9048-1
   Ogata M, 2006, MOL CELL BIOL, V26, P9220, DOI 10.1128/MCB.01453-06
   Ohsumi Y, 2004, SEMIN CELL DEV BIOL, V15, P231, DOI 10.1016/j.semcdb.2003.12.004
   Ong DST, 2011, CURR OPIN CELL BIOL, V23, P231, DOI 10.1016/j.ceb.2010.11.002
   Otsuki S, 2008, ARTHRITIS RHEUM, V58, P1076, DOI 10.1002/art.23381
   Panula HE, 1998, ANN RHEUM DIS, V57, P237, DOI 10.1136/ard.57.4.237
   Pelletier JP, 2007, BULL HOSP JT DIS, V65, P242
   Poole AR, 2007, OSTEOARTHRITIS DIAGN, V0, P0
   Poole R, 2010, OSTEOARTHR CARTILAGE, V18, PS10, DOI 10.1016/j.joca.2010.05.027
   Powers ET, 2009, ANNU REV BIOCHEM, V78, P959, DOI 10.1146/annurev.biochem.052308.114844
   Qiu W, 2009, J LIPID RES, V50, P1814, DOI 10.1194/jlr.M800343-JLR200
   Raben N, 2008, HUM MOL GENET, V17, P3897, DOI 10.1093/hmg/ddn292
   Ramsey SD, 2001, ARTHRIT RHEUM-ARTHR, V45, P222, DOI 10.1002/1529-0131(200106)45:3<222::AID-ART252>3.3.CO;2-E
   Renna M, 2010, J BIOL CHEM, V285, P11061, DOI 10.1074/jbc.R109.072181
   Rubinsztein DC, 2007, NAT REV DRUG DISCOV, V6, P304, DOI 10.1038/nrd2272
   Saarakkala S, 2010, OSTEOARTHR CARTILAGE, V18, P73, DOI 10.1016/j.joca.2009.08.003
   Sage AT, 2010, AM J PHYSIOL-ENDOC M, V298, PE499, DOI 10.1152/ajpendo.00507.2009
   Salminen A, 2009, J NEUROINFLAMM, V6, P0, DOI 10.1186/1742-2094-6-41
   Salminen A, 2009, TRENDS MOL MED, V15, P217, DOI 10.1016/j.molmed.2009.03.004
   Scanzello CR, 2011, ARTHRITIS RHEUM-US, V63, P391, DOI 10.1002/art.30137
   Shintani T, 2010, BIOCHEM BIOPH RES CO, V391, P1775, DOI 10.1016/j.bbrc.2009.12.154
   Smith GK, 2006, JAVMA-J AM VET MED A, V229, P690, DOI 10.2460/javma.229.5.690
   Sofroniadou S, 2011, DRUG SAFETY, V34, P97, DOI 10.2165/11585040-000000000-00000
   Stanfel MN, 2009, BBA-GEN SUBJECTS, V1790, P1067, DOI 10.1016/j.bbagen.2009.06.007
   Strong R, 2008, AGING CELL, V7, P641, DOI 10.1111/j.1474-9726.2008.00414.x
   Taniguchi N, 2009, P NATL ACAD SCI USA, V106, P16817, DOI 10.1073/pnas.0904414106
   Taniguchi N, 2009, P NATL ACAD SCI USA, V106, P1181, DOI 10.1073/pnas.0806062106
   Tchetina EV, 2005, J RHEUMATOL, V32, P876
   Temple MM, 2007, OSTEOARTHR CARTILAGE, V15, P1042, DOI 10.1016/j.joca.2007.03.005
   Temple-wong MM, 2009, OSTEOARTHR CARTILAGE, V17, P1469, DOI 10.1016/j.joca.2009.04.017
   Terman A, 2010, ANTIOXID REDOX SIGN, V12, P503, DOI 10.1089/ars.2009.2598
   Uchiyama Y, 2008, HISTOCHEM CELL BIOL, V129, P407, DOI 10.1007/s00418-008-0406-y
   Valdes AM, 2010, CURR OPIN RHEUMATOL, V22, P139, DOI 10.1097/BOR.0b013e3283367a6e
   Van DERKRAANPA, 2008, AGEING RES REV, V7, P106, DOI 10.1016/j.arr.2007.10.001
   Vellai T, 2009, TRENDS CELL BIOL, V19, P487, DOI 10.1016/j.tcb.2009.07.007
   Youn I, 2006, OSTEOARTHR CARTILAGE, V14, P889, DOI 10.1016/j.joca.2006.02.017
   Yu L, 2006, P NATL ACAD SCI USA, V103, P4952, DOI 10.1073/pnas.0511288103
   Zhang W, 2010, OSTEOARTHR CARTILAGE, V18, P476, DOI 10.1016/j.joca.2010.01.013
NR 97
TC 174
Z9 182
U1 3
U2 34
PU NATURE PUBLISHING GROUP
PI NEW YORK
PA 75 VARICK ST, 9TH FLR, NEW YORK, NY 10013-1917 USA
SN 1759-4790
EI 1759-4804
J9 NAT REV RHEUMATOL
JI Nat. Rev. Rheumatol.
PD OCT 15
PY 2011
VL 7
IS 10
BP 579
EP 587
DI 10.1038/nrrheum.2011.109
PG 9
WC Rheumatology
SC Rheumatology
GA 829ZI
UT WOS:000295625600006
PM 21808292
DA 2022-06-22
ER

PT J
AU Oussoren, E
   Brands, MMMG
   Ruijter, GJG
   Van der ploeg, AT
   Reuser, AJJ
AF Oussoren, E
   Brands, Mmmg
   Ruijter, Gjg
   Van der ploeg, At
   Reuser, Ajj
TI Bone, joint and tooth development in mucopolysaccharidoses: Relevance to therapeutic options
SO Biochimica et Biophysica Acta - Molecular Basis of Disease
LA English
DT Article
ID bone; joint; lysosomal storage disorder; mucopolysaccharidosis (mps); tooth; beta glucuronidase; bisphosphonic acid derivative; bone morphogenetic protein; bone morphogenetic protein 2; collagen fiber; fibroblast growth factor; fibroblast growth factor 2; glycosaminoglycan; growth hormone; hyaluronic acid; lysosome enzyme; proteoglycan; stat protein; toll like receptor 4; autophagy; bone development; bone marrow transplantation; bone matrix; bone remodeling; bone tissue; cartilage cell; cartilage degeneration; cell proliferation; child growth; dentin; drug efficacy; drug withdrawal; enchondral ossification; enzyme replacement; epiphysis plate; extracellular matrix; gene therapy; growth hormone deficiency; growth plate; hematopoietic stem cell transplantation; histogenesis; hormonal therapy; human; hurler syndrome; joint development; kinesiotherapy; lysosome; molecular interaction; mucopolysaccharidosis; nonhuman; ossification; osteoarthriti; osteoblast; osteoclast; osteocyte; osteopenia; osteoporosis; priority journal; protein function; protein protein interaction; review; scoliosis; short stature; slipped capital femoral epiphysis; tooth development; tooth disease; ubiquitination; viral gene delivery system; viral gene therapy; weight bearing; animal; bone and bone; human; joint; mucopolysaccharidose; tooth; animalia
AB The mucopolysaccharidoses (MPS) are prominent among the lysosomal storage diseases. The intra-lysosomal accumulation of glycosaminoglycans (GAGs) in this group of diseases, which are caused by several different enzyme deficiencies, induces a cascade of responses that affect cellular functions and maintenance of the extra-cellular matrix. Against the background of normal tissue-specific processes, this review summarizes and discusses the histological and biochemical abnormalities reported in the bones, joints, teeth and extracellular matrix of MPS patients and animal models. With an eye to the possibilities and limitations of reversing the pathological changes in the various tissues, we address therapeutic challenges, and present a model in which the cascade of pathologic events is depicted in terms of primary and secondary events. © 2011 Elsevier B.V.
C1 Department of Pediatrics, Center for Lysosomal and Metabolic Diseases, Erasmus MC-Sophia Children's Hospital, University Medical Center, Rotterdam, Netherlands
   Department of Clinical Genetics, Center for Lysosomal and Metabolic Diseases, Erasmus MC, University Medical Center, Rotterdam, Netherlands
TC 0
SN 0925-4439
EI 
J9 BIOCHIM BIOPHYS ACTA MOL BASIS DIS
JI Biochim. Biophys. Acta Mol. Basis Dis.
PD JUN 15
PY 2011
VL 1812
IS 11
BP 1542
EP 1556
DI 10.1016/j.bbadis.2011.07.013
PG 15
UT Scopus:10.1016/j.bbadis.2011.07.013
ER

PT J
AU Terkeltaub, Robert
   Yang, Bing
   Lotz, Martin
   Liu-bryan, Ru
AF Terkeltaub, Robert
   Yang, Bing
   Lotz, Martin
   Liu-bryan, Ru
TI Chondrocyte AMP-Activated Protein Kinase Activity Suppresses Matrix Degradation Responses to Proinflammatory Cytokines Interleukin-1 beta and Tumor Necrosis Factor alpha
SO ARTHRITIS AND RHEUMATISM
LA English
DT Article
ID facilitative glucose transporter; articular chondrocyte; cartilage degradation; rheumatoid-arthriti; skeletal-muscle; osteoarthriti; metabolism; oxygen; inflammation; autophagy
AB Objective. Interleukin-1 beta (IL-1 beta) and tumor necrosis factor alpha (TNF alpha) stimulate chondrocyte matrix catabolic responses, thereby compromising cartilage homeostasis in osteoarthritis (OA). AMP-activated protein kinase (AMPK), which regulates energy homeostasis and cellular metabolism, also exerts antiinflammatory effects in multiple tissues. This study was undertaken to test the hypothesis that AMPK activity limits chondrocyte matrix catabolic responses to IL-1 beta and TNF alpha. Methods. Expression of AMPK subunits was examined, and AMPK alpha activity was ascertained by the phosphorylation status of AMPK alpha Thr(172) in human knee articular chondrocytes and cartilage by Western blotting and immunohistochemistry, respectively. Procatabolic responses to IL-1 beta and TNF alpha, such as release of glycosaminoglycan, nitric oxide, and matrix metalloproteinases 3 and 13 were determined by dimethylmethylene blue assay, Griess reaction, and Western blotting, respectively, in cartilage explants and chondrocytes with and without knockdown of AMPK alpha by small interfering RNA. Results. Normal human knee articular chondrocytes expressed AMPK alpha 1, alpha 2, beta 1, beta 2, and gamma 1 subunits. AMPK activity was constitutively present in normal articular chondrocytes and cartilage, but decreased in OA articular chondrocytes and cartilage and in normal chondrocytes treated with IL-1 beta and TNF alpha. Knockdown of AMPK alpha resulted in enhanced catabolic responses to IL-1 beta and TNF alpha in chondrocytes. Moreover, AMPK activators suppressed cartilage/chondrocyte procatabolic responses to IL-1 beta and TNF alpha and the capacity of TNF alpha and CXCL8 (IL-8) to induce type X collagen expression. Conclusion. Our findings indicate that AMPK activity is reduced in OA cartilage and in chondrocytes following treatment with IL-1 beta or TNF alpha. AMPK activators attenuate dephosphorylation of AMPK alpha and procatabolic responses in chondrocytes induced by these cytokines. These observations suggest that maintenance of AMPK activity supports cartilage homeostasis by protecting cartilage matrix from inflammation-induced degradation.
C1 [Terkeltaub, Robert; Yang, Bing; Liu-Bryan, Ru] VA San Diego Med Ctr, San Diego, CA 92161 USA.
   [Terkeltaub, Robert; Yang, Bing; Liu-Bryan, Ru] Univ Calif San Diego, San Diego, CA 92103 USA.
   [Lotz, Martin] Scripps Res Inst, La Jolla, CA 92037 USA.
RP Liu-Bryan, R (corresponding author), VA San Diego Med Ctr, 111K,3350 La Jolla Village Dr, San Diego, CA 92161 USA.
EM rliu@vapop.ucsd.edu
FU Research Service of the Department of Veterans Affairs; NIH [P01-AG-007996, AR-54135, AR-1067966]; NATIONAL INSTITUTE OF ALLERGY AND INFECTIOUS DISEASES [R01AI081881] Funding Source: NIH RePORTER; NATIONAL INSTITUTE OF ARTHRITIS AND MUSCULOSKELETAL AND SKIN DISEASES [R01AR054135] Funding Source: NIH RePORTER; NATIONAL INSTITUTE ON AGING [P01AG007996] Funding Source: NIH RePORTER
CR Amer EC, 1998, OSTEOARTHR CARTILAGE, V6, P214
   Bai AP, 2010, J PHARMACOL EXP THER, V333, P717, DOI 10.1124/jpet.109.164954
   Blain EJ, 2007, FRONT BIOSCI-LANDMRK, V12, P507, DOI 10.2741/2078
   Bohensky J, 2010, PEDIATR NEPHROL, V25, P633, DOI 10.1007/s00467-009-1310-y
   Cai XJ, 2010, MOL ENDOCRINOL, V24, P218, DOI 10.1210/me.2009-0128
   Carames B, 2010, ARTHRITIS RHEUM-US, V62, P791, DOI 10.1002/art.27305
   Cecil DL, 2008, J IMMUNOL, V180, P8378, DOI 10.4049/jimmunol.180.12.8378
   Cool B, 2006, CELL METAB, V3, P403, DOI 10.1016/j.cmet.2006.05.005
   Davies SP, 1995, FEBS LETT, V377, P421, DOI 10.1016/0014-5793(95)01368-7
   Del CARLOMARCELLOJR, 2008, CURR RHEUMATOL REP, V10, P37
   Farndale RW, 1982, CONNECT TISSUE RES, V9, P247, DOI 10.3109/03008208209160269
   Gibson JS, 2008, PFLUG ARCH EUR J PHY, V455, P563, DOI 10.1007/s00424-007-0310-7
   Goldring MB, 2007, J CELL PHYSIOL, V213, P626, DOI 10.1002/jcp.21258
   Goldring SR, 2003, RHEUMATOLOGY, V42, P11, DOI 10.1093/rheumatology/keg327
   Greer EL, 2009, ANN NY ACAD SCI, V1170, P688, DOI 10.1111/j.1749-6632.2009.04019.x
   Grogan SP, 2009, ARTHRITIS RES THER, V11, P0, DOI 10.1186/ar2719
   Guilak F, 2004, CLIN ORTHOP RELAT R, V0, PP17, DOI 10.1097/01.blo.0000131233.83640.91
   Hardie DG, 2008, INT J OBESITY, V32, PS7, DOI 10.1038/ijo.2008.116
   Henrotin Y, 2005, OSTEOARTHR CARTILAGE, V13, P643, DOI 10.1016/j.joca.2005.04.002
   Henrotin YE, 2003, OSTEOARTHR CARTILAGE, V11, P747, DOI 10.1016/S1063-4584(03)00150-X
   Jensen TE, 2009, ACTA PHYSIOL, V196, P155, DOI 10.1111/j.1748-1716.2009.01979.x
   Jeong HW, 2009, AM J PHYSIOL-ENDOC M, V296, PE955, DOI 10.1152/ajpendo.90599.2008
   Johnson KA, 2008, AM J PATHOL, V172, P440, DOI 10.2353/ajpath.2008.070753
   Kamekura S, 2006, ARTHRITIS RHEUM, V54, P2462, DOI 10.1002/art.22041
   Liu R, 2004, ARTHRITIS RHEUM, V50, P247, DOI 10.1002/art.11486
   Loeser RF, 2009, OSTEOARTHR CARTILAGE, V17, P971, DOI 10.1016/j.joca.2009.03.002
   Longnus SL, 2003, AM J PHYSIOL-REG I, V284, PR936, DOI 10.1152/ajpregu.00319.2002
   Marcu KB, 2010, CURR DRUG TARGETS, V11, P599, DOI 10.2174/138945010791011938
   Mobasheri A, 2005, HISTOL HISTOPATHOL, V20, P1327, DOI 10.14670/HH-20.1327
   Mobasheri A, 2002, HISTOL HISTOPATHOL, V17, P1239, DOI 10.14670/HH-17.1239
   Mobasheri A, 2008, ADV ANAT EMBRYOL CEL, V200, P1
   Murphy CL, 2009, ARTHRITIS RES THER, V11, P0, DOI 10.1186/ar2574
   Myerburg MM, 2010, AM J RESP CELL MOL, V42, P676, DOI 10.1165/2009-0147OC
   Narkar VA, 2008, CELL, V134, P405, DOI 10.1016/j.cell.2008.06.051
   Peairs A, 2009, CLIN EXP IMMUNOL, V156, P542, DOI 10.1111/j.1365-2249.2009.03924.x
   Pfander D, 2007, CURR OPIN RHEUMATOL, V19, P457, DOI 10.1097/BOR.0b013e3282ba5693
   Sag D, 2008, J IMMUNOL, V181, P8633, DOI 10.4049/jimmunol.181.12.8633
   Selman C, 2009, SCIENCE, V326, P140, DOI 10.1126/science.1177221
   Smith RL, 2004, CLIN ORTHOP RELAT R, V0, PPS89, DOI 10.1097/01.blo.0000143938.30681.9d
   Srinivas V, 2009, CELLS TISSUES ORGANS, V189, P88, DOI 10.1159/000151428
   Srinivas V, 2009, CELL CYCLE, V8, P391, DOI 10.4161/cc.8.3.7545
   Steinberg GR, 2009, PHYSIOL REV, V89, P1025, DOI 10.1152/physrev.00011.2008
   Suter M, 2006, J BIOL CHEM, V281, P32207, DOI 10.1074/jbc.M606357200
   Tohyama D, 2010, BIOCHEM BIOPH RES CO, V394, P112, DOI 10.1016/j.bbrc.2010.02.126
   Uhl M, 1998, SKELETAL RADIOL, V27, P677, DOI 10.1007/s002560050458
   Vincent MF, 1996, DIABETOLOGIA, V39, P1148, DOI 10.1007/BF02658500
   Witczak CA, 2008, CELL MOL LIFE SCI, V65, P3737, DOI 10.1007/s00018-008-8244-6
   Zhao X, 2008, AM J PHYSIOL-LUNG C, V295, PL497, DOI 10.1152/ajplung.90210.2008
   Zhou GC, 2001, J CLIN INVEST, V108, P1167, DOI 10.1172/JCI13505
NR 49
TC 105
Z9 118
U1 1
U2 26
PU WILEY-BLACKWELL
PI MALDEN
PA COMMERCE PLACE, 350 MAIN ST, MALDEN 02148, MA USA
SN 0004-3591
EI 
J9 ARTHRITIS RHEUM-US
JI Arthritis Rheum.
PD JUL 15
PY 2011
VL 63
IS 7
BP 1928
EP 1937
DI 10.1002/art.30333
PG 10
WC Rheumatology
SC Rheumatology
GA 793GZ
UT WOS:000292809700021
PM 21400477
DA 2022-06-22
ER

PT J
AU Loeser, RF
AF Loeser, Richard
TI Aging and osteoarthritis
SO CURRENT OPINION IN RHEUMATOLOGY
LA English
DT Review
DE aging; bone; cartilage; meniscus; osteoarthritis
ID infrapatellar fat pad; articular chondrocyte; knee osteoarthriti; cartilage; induction; sirt1; senescence; expression; apoptosis; autophagy
AB Purpose of review Osteoarthritis is strongly linked to aging but the mechanisms for this link are incompletely understood. The recent literature was reviewed to find studies providing new insights into the connection between aging and osteoarthritis. Recent findings Basic aging studies in nonarticular cells suggest that a cell stress or cell damage response contributes to chronic inflammation that promotes age-related diseases. This cellular response results in the senescence-associated secretory phenotype which has many of the characteristics of an osteoarthritic chondrocyte in terms of the cytokines, chemokines, and proteases produced. Oxidative stress can promote cell senescence and studies have shown a role for oxidative stress in altering cell signaling pathways in chondrocytes that can disrupt the response to growth factors. Mitochondria are an important source of reactive oxygen species and studies continue to support a role for the mitochondria in osteoarthritis, including work suggesting changes in energy production. Cell death occurs in osteoarthritic cartilage and recent studies suggest autophagy may play a role in determining if a cell lives or dies when stressed. Summary Continued progress is being made on characterizing aging-related changes in cartilage. Additional studies are needed that focus on the tissues outside of the articular cartilage that play a role in osteoarthritis. Because osteoarthritis occurs in older adults who also have age-related changes in muscle, bone, fat, and the nervous system, it is likely that a more general and systemic approach will be needed to better understand the link between aging and osteoarthritis.
C1 Wake Forest Univ, Sch Med, Dept Internal Med, Sect Mol Med, Winston Salem, NC 27157 USA.
RP Loeser, RF (corresponding author), Wake Forest Univ, Sch Med, Dept Internal Med, Sect Mol Med, Med Ctr Blvd, Winston Salem, NC 27157 USA.
EM rloeser@wakehealth.edu
FU National Institute of Aging [AG016697]; National Institute of Arthritis, Musculoskeletal and Skin Diseases [AR49003]; Arthritis Foundation; Dorothy Rhyne and Willard Duke Kimbrell Professorship; NATIONAL INSTITUTE OF ARTHRITIS AND MUSCULOSKELETAL AND SKIN DISEASES [R01AR049003] Funding Source: NIH RePORTER; NATIONAL INSTITUTE ON AGING [R01AG016697] Funding Source: NIH RePORTER
CR Blagojevic M, 2010, OSTEOARTHR CARTILAGE, V18, P24, DOI 10.1016/j.joca.2009.08.010
   Bohensky J, 2007, AUTOPHAGY, V3, P207, DOI 10.4161/auto.3708
   Bohensky J, 2009, ARTHRITIS RHEUM-US, V60, P1406, DOI 10.1002/art.24444
   Botter SM, 2011, AGE, V33, P247, DOI 10.1007/s11357-010-9175-3
   Brandl A, 2011, J ORTHOP RES, V29, P1114, DOI 10.1002/jor.21348
   Carames B, 2010, ARTHRITIS RHEUM-US, V62, P791, DOI 10.1002/art.27305
   Chuckpaiwong B, 2010, J ORTHOP RES, V28, P1149, DOI 10.1002/jor.21125
   Davidson ENB, 2009, J IMMUNOL, V182, P7937, DOI 10.4049/jimmunol.0803991
   Delmonico MJ, 2009, AM J CLIN NUTR, V90, P1579, DOI 10.3945/ajcn.2009.28047
   Distel E, 2009, ARTHRITIS RHEUM-US, V60, P3374, DOI 10.1002/art.24881
   Dvir-ginzberg M, 2008, J BIOL CHEM, V283, P36300, DOI 10.1074/jbc.M803196200
   Freund A, 2010, TRENDS MOL MED, V16, P238, DOI 10.1016/j.molmed.2010.03.003
   Fujita N, 2011, J ORTHOP RES, V29, P511, DOI 10.1002/jor.21284
   Gagarina V, 2010, ARTHRITIS RHEUM-US, V62, P1383, DOI 10.1002/art.27369
   Goekoop RJ, 2011, SCAND J RHEUMATOL, V40, P68, DOI 10.3109/03009742.2010.500618
   Goekoop RJ, 2010, OSTEOARTHR CARTILAGE, V18, P942, DOI 10.1016/j.joca.2010.03.016
   Goodwin W, 2010, J ORTHOP RES, V28, P1057, DOI 10.1002/jor.21091
   Haigis MC, 2010, MOL CELL, V40, P333, DOI 10.1016/j.molcel.2010.10.002
   Kim J, 2010, OSTEOARTHR CARTILAGE, V18, P424, DOI 10.1016/j.joca.2009.09.008
   Kishimoto H, 2010, OSTEOARTHR CARTILAGE, V18, P1284, DOI 10.1016/j.joca.2010.05.021
   Krejci P, 2010, BONE, V47, P102, DOI 10.1016/j.bone.2010.03.021
   Liu JT, 2010, OSTEOARTHR CARTILAGE, V18, P1218, DOI 10.1016/j.joca.2010.07.003
   Messier SP, 2011, OSTEOARTHR CARTILAGE, V19, P272, DOI 10.1016/j.joca.2010.11.010
   Naik E, 2011, J EXP MED, V208, P417, DOI 10.1084/jem.20110367
   Pacholec M, 2010, J BIOL CHEM, V285, P8340, DOI 10.1074/jbc.M109.088682
   Rego-perez I, 2011, ANN RHEUM DIS, V70, P646, DOI 10.1136/ard.2010.133637
   Rego-perez I, 2008, ARTHRITIS RHEUM-US, V58, P2387, DOI 10.1002/art.23659
   Saito T, 2010, NAT MED, V16, P678, DOI 10.1038/nm.2146
   Scott JL, 2010, ANN RHEUM DIS, V69, P1502, DOI 10.1136/ard.2009.119966
   Shimada H, 2011, PATHOL RES PRACT, V207, P225, DOI 10.1016/j.prp.2011.01.007
   Taniguchi N, 2009, P NATL ACAD SCI USA, V106, P1181, DOI 10.1073/pnas.0806062106
   Terkeltaub R, 2011, ARTHRITIS RHEUM-US, V63, P1928, DOI 10.1002/art.30333
   Van DERKRAANPM, 2010, ARTHRITIS RES THER, V12, P0, DOI 10.1186/ar2896
   Yang S, 2010, NAT MED, V16, P687, DOI 10.1038/nm.2153
   Yin WH, 2009, J BIOL CHEM, V284, P31972, DOI 10.1074/jbc.M109.056838
   Zushi S, 2009, ARTHRITIS RHEUM-US, V60, P3007, DOI 10.1002/art.24816
NR 36
TC 157
Z9 164
U1 4
U2 37
PU LIPPINCOTT WILLIAMS & WILKINS
PI PHILADELPHIA
PA TWO COMMERCE SQ, 2001 MARKET ST, PHILADELPHIA, PA 19103 USA
SN 1040-8711
EI 1531-6963
J9 CURR OPIN RHEUMATOL
JI Curr. Opin. Rheumatol.
PD SEP 15
PY 2011
VL 23
IS 5
BP 492
EP 496
DI 10.1097/BOR.0b013e3283494005
PG 5
WC Rheumatology
SC Rheumatology
GA 807NB
UT WOS:000293904300014
PM 21709557
DA 2022-06-22
ER

PT J
AU Khosla, S
   Bellido, TM
   Drezner, MK
   Gordon, CM
   Harris, TB
   Kiel, DP
   Kream, BE
   Leboff, MS
   Lian, JB
   Peterson, CA
   Rosen, CJ
   Williams, JP
   Winer, KK
   Sherman, SS
AF Khosla, S
   Bellido, Tm
   Drezner, Mk
   Gordon, Cm
   Harris, Tb
   Kiel, Dp
   Kream, Be
   Leboff, Ms
   Lian, Jb
   Peterson, Ca
   Rosen, Cj
   Williams, Jp
   Winer, Kk
   Sherman, Ss
TI Forum on aging and skeletal health: Summary of the proceedings of an ASBMR workshop
SO Journal of Bone and Mineral Research
LA English
DT Article
ID aging; growth and development; menopause; somatomedin c; superoxide dismutase; vitamin d receptor; articular cartilage; autophagy; body composition; bone age; bone density; bone fragility; bone growth; bone ma; bone metabolism; bone mineral; bone remodeling; bone strength; bone structure; cell aging; chronic kidney disease; climacterium; copy number variation; diet restriction; dual energy x ray absorptiometry; elderly care; enchondral ossification; estrogen deficiency; ethnic difference; falling; genetic association; growth plate; human; hyperparathyroidism; hypocalcemia; hypophosphatemia; long term care; longevity; mechanotransduction; muscle atrophy; muscle ma; nonhuman; osteoarthriti; osteoblast; osteocyte; osteolysis; osteoporosis; oxidative stress; physical activity; review; risk factor; single nucleotide polymorphism; workshop; aging; biomedical research; bone and bone; bone resorption; cell aging; fractures, bone; genetic predisposition to disease; health; human; mineral; motor activity; societies, scientific
AB With the aging of the population, the scope of the problem of age-related bone loss and osteoporosis will continue to increase. As such, it is critical to obtain a better understanding of the factors determining the acquisition and loss of bone mass from childhood to senescence. While there have been significant advances in recent years in our understanding of both the basic biology of aging and a clinical definition of age-related frailty, few of these concepts in aging research have been evaluated adequately for their relevance and application to skeletal aging or fracture prevention. The March 2011 Forum on Aging and Skeletal Health, sponsored by the NIH and ASBMR, sought to bring together leaders in aging and bone research to enhance communications among diverse fields of study so as to accelerate the pace of scientific advances needed to reduce the burden of osteoporotic fractures. This report summarizes the major concepts presented at that meeting and in each area identifies key questions to help set the agenda for future research in skeletal aging. © 2011 American Society for Bone and Mineral Research.
TC 0
SN 0884-0431
EI 
J9 J BONE MINER RES
JI J. Bone Miner. Res.
PD JUN 15
PY 2011
VL 26
IS 11
BP 2565
EP 2578
DI 10.1002/jbmr.488
PG 14
UT Scopus:10.1002/jbmr.488
ER

PT J
AU Martinet, W
   Schrijvers, DM
   De meyer, GRY
AF Martinet, W
   Schrijvers, Dm
   De meyer, Gry
TI Pharmacological modulation of cell death in atherosclerosis: A promising approach towards plaque stabilization?
SO British Journal of Pharmacology
LA English
DT Article
ID apoptosis; atherosclerosis; autophagy; cell death; necrosis; 2,4 thiazolidinedione derivative; acetylcysteine; alpha tocopherol; anisomycin; ascorbic acid; azithromycin; caspase inhibitor; clodronic acid; cycloheximide; cytotoxic agent; everolimus; fingolimod; fish oil; gamma interferon; glyceryl trinitrate; hydroxymethylglutaryl coenzyme a reductase inhibitor; infliximab; interleukin 1 receptor blocking agent; liposome; mevinolin; molsidomine; nitric oxide; nitric oxide donor; polyphenol derivative; pralnacasan; recombinant interleukin 1 receptor blocking agent; recombinant tumor necrosis factor related apoptosis inducing ligand; tauroursodeoxycholic acid; tempol; unindexed drug; acute coronary syndrome; apoptosis; atherogenesis; atherosclerosis; atherosclerotic plaque; cell death; cell protection; cell stimulation; chronic inflammation; coronary artery disease; disease control; disease course; drug mechanism; endoplasmic reticulum stress; endothelium cell; human; hyperplasia; inflammation; macrophage; neointima; nonhuman; osteoarthriti; oxidative stress; pathophysiology; priority journal; review; rheumatoid arthriti; sudden death; thrombosis; vascular disease; vascular endothelium; animal; atherosclerosis; cell death; death, sudden, cardiac; human; plaque, atherosclerotic
AB Despite tremendous advances over the last 15 years in identifying vulnerable atherosclerotic plaques, the incidence of death and disability caused by such lesions still remains the number one health threat in developed countries. Therefore, new systemic or focal therapies aimed at decreasing the overall burden of disease, and a change to a more benign phenotype, are needed. Because cell death is a prominent feature of advanced atherosclerotic plaques with a major impact on plaque destabilization, an increasing number of compounds targeting the apoptotic or autophagic machinery in atherosclerosis are being explored, predominantly at the preclinical level. This review will provide an overview of these compounds, with a focus on both inhibition and stimulation of cell death, to prevent acute coronary syndromes and sudden cardiac death. © 2011 The British Pharmacological Society.
C1 Division of Pharmacology, University of Antwerp, Universiteitsplein 1, B-2610 Antwerp, Belgium
TC 0
SN 0007-1188
EI 
J9 BR J PHARMACOL
JI Br. J. Pharmacol.
PD JUN 15
PY 2011
VL 164
IS 1
BP 1
EP 13
DI 10.1111/j.1476-5381.2011.01342.x
PG 13
UT Scopus:10.1111/j.1476-5381.2011.01342.x
ER

PT J
AU Van den berg, WB
AF Van den berg, Wb
TI Osteoarthritis year 2010 in review: Pathomechanisms
SO Osteoarthritis and Cartilage
LA English
DT Article
ID autophagy; cartilage destruction; chondrocyte; ddr-2; hif-2α; metalloproteinase; oa cartilage pathology; s100a8; syndecan-4; tgfβ; aggrecanase 2; calgranulin a; collagen type 2; collagenase 3; hypoxia inducible factor 2alpha; syndecan 4; transforming growth factor beta receptor; apoptosis; autophagy; cartilage cell; osteoarthriti; priority journal; protein expression; protein protein interaction; protein synthesis; review; animal; basic helix-loop-helix transcription factor; calgranulin a; calgranulin b; cartilage, articular; human; matrix metalloproteinase 13; mice; osteoarthriti; receptor protein-tyrosine kinase; receptors, mitogen; syndecan-4; transforming growth factor beta
AB Osteoarthritis is characterized by progressive breakdown of articular cartilage. This review summarizes findings of the last year, which shed new light on mechanisms and factors involved in cartilage loss. Evidence is accumulating that the transcription factor hypoxia-inducible factor-2α (HIF-2α) is highly enhanced in OA cartilage and drives catabolic metalloproteinases, including the pivotal MMP-13. In addition, HIF-2α suppresses chondrocyte autophagy, herein promoting chondrocyte apoptosis. The crucial role of MMP-13 is further underlined by reduced OA pathology in MMP-13 deficient mice. An intriguing mechanism to drive MMP-13 production is activation of the chondrocyte discoidin domain receptor (DDR-2) receptor through interaction with denuded collagen type II. The latter might occur in a proteoglycan depleted peri-cellular matrix, where DDR-2 expression is enhanced in OA cartilage and transgenic suppression attenuates experimental OA. The initiating role of ADAMTS-5 in proteoglycan loss appears dependent on interaction with the transmembrane proteoglycan syndecan-4, since syndecan-4 deficient mice are less prone to experimental OA and display reduced ADAMTS-5 activity. Both aging and the osteoarthritis (OA) process itself induce deranged transforming growth factor-β (TGFβ)-receptor expression, causing a shift to dominant usage of the receptor ALK-1, in stead of ALK5 and resulting in a TGFβ mediated catabolic pathway. ALK-1 rather than TGFβ is a promising therapeutic target. Finally, the alarmins S100A8 and 9 have long been considered as markers of inflammatory joint destruction, but now appear to be catabolic mediators. © 2011 Osteoarthritis Research Society International.
C1 Rheumatology Research and Advanced Therapeutics, Radboud University Nijmegen Med Center (RUNMC), Netherlands
TC 0
SN 1063-4584
EI 
J9 OSTEOARTHRITIS CARTILAGE
JI Osteoarthritis Cartilage
PD JUN 15
PY 2011
VL 19
IS 4
BP 338
EP 341
DI 10.1016/j.joca.2011.01.022
PG 4
UT Scopus:10.1016/j.joca.2011.01.022
ER

PT J
AU Lee, SW
   Song, YS
   Lee, SY
   Yoon, YG
   Lee, SH
   Park, BS
   Yun, Il
   Choi, Hyantae
   Kim, Kunhong
   Chung, WT
   Yoo, YH
AF Lee, Sung
   Song, Yeon
   Lee, Sang
   Yoon, Young
   Lee, Sang
   Park, Bong
   Yun, Il
   Choi, Hyantae
   Kim, Kunhong
   Chung, Won
   Yoo, Young
TI Downregulation of Protein Kinase CK2 Activity Facilitates Tumor Necrosis Factor-alpha-Mediated Chondrocyte Death through Apoptosis and Autophagy
SO PLOS ONE
LA English
DT Article
ID programmed cell-death; cancer-cell; human osteoarthriti; growth-plate; induction; cartilage; degradation; mechanism; phosphorylation; classification
AB Despite the numerous studies of protein kinase CK2, little progress has been made in understanding its function in chondrocyte death. Our previous study first demonstrated that CK2 is involved in apoptosis of rat articular chondrocytes. Recent studies have suggested that CK2 downregulation is associated with aging. Thus examining the involvement of CK2 downregulation in chondrocyte death is an urgently required task. We undertook this study to examine whether CK2 downregulation modulates chondrocyte death. We first measured CK2 activity in articular chondrocytes of 6-, 21- and 30-month-old rats. Noticeably, CK2 activity was downregulated in chondrocytes with advancing age. To build an in vitro experimental system for simulating tumor necrosis factor (TNF)-alpha-induced cell death in aged chondrocytes with decreased CK2 activity, chondrocytes were co-treated with CK2 inhibitors and TNF-alpha. Viability assay demonstrated that CK2 inhibitors facilitated TNF-alpha-mediated chondrocyte death. Pulsed-field gel electrophoresis, nuclear staining, flow cytometry, TUNEL staining, confocal microscopy, western blot and transmission electron microscopy were conducted to assess cell death modes. The results of multiple assays showed that this cell death was mediated by apoptosis. Importantly, autophagy was also involved in this process, as supported by the appearance of a punctuate LC3 pattern and autophagic vacuoles. The inhibition of autophagy by silencing of autophage-related genes 5 and 7 as well as by 3-methyladenine treatment protected chondrocytes against cell death and caspase activation, indicating that autophagy led to the induction of apoptosis. Autophagic cells were observed in cartilage obtained from osteoarthritis (OA) model rats and human OA patients. Our findings indicate that CK2 down regulation facilitates TNF-alpha-mediated chondrocyte death through apoptosis and autophagy. It should be clarified in the future if autophagy observed is a consequence versus a cause of the degeneration in vivo.
C1 [Lee, Sung Won; Chung, Won Tae] Dong A Univ, Dept Rheumatol, Coll Med, Pusan, South Korea.
   [Song, Yeon Suk; Lee, Sang Yeob; Yoon, Young Geol; Yoo, Young Hyun] Dong A Univ, Dept Anat & Cell Biol, Coll Med, Pusan, South Korea.
   [Song, Yeon Suk; Lee, Sang Yeob; Yoon, Young Geol; Yoo, Young Hyun] Dong A Univ, Mitochondria Hub Regulat Ctr, Coll Med, Pusan, South Korea.
   [Lee, Sang Hwa] Dong A Univ, Dept Microbiol, Coll Med, Pusan, South Korea.
   [Park, Bong Soo; Yun, Il] Pusan Natl Univ, Dept Oral Anat & Cell Biol, Coll Dent, Yangsan, South Korea.
   [Choi, Hyantae; Kim, Kunhong] Yonsei Univ, Coll Med, Dept Biochem & Mol Biol, Seoul, South Korea.
   [Choi, Hyantae; Kim, Kunhong] Yonsei Univ, Coll Med, Ctr Chron Metab Dis Res, Seoul, South Korea.
RP Lee, SW (corresponding author), Dong A Univ, Dept Rheumatol, Coll Med, Pusan, South Korea.
EM yhyoo@dau.ac.kr
FU Korean government (MEST) [2009-0093193, 2010-0001942, 2011-0001262, R01-2007-000-20100-0]
CR Abedin MJ, 2007, CELL DEATH DIFFER, V14, P500, DOI 10.1038/sj.cdd.4402039
   Aizawa T, 2001, J ORTHOP RES, V19, P785, DOI 10.1016/S0736-0266(00)00078-4
   Allende JE, 1995, FASEB J, V9, P313, DOI 10.1096/fasebj.9.5.7896000
   Almonte-becerril M, 2010, APOPTOSIS, V15, P631, DOI 10.1007/s10495-010-0458-z
   Baehrecke EH, 2005, NAT REV MOL CELL BIO, V6, P505, DOI 10.1038/nrm1666
   Baehrecke EH, 2003, CELL DEATH DIFFER, V10, P940, DOI 10.1038/sj.cdd.4401280
   Berry DL, 2007, CELL, V131, P1137, DOI 10.1016/j.cell.2007.10.048
   Bohensky J, 2007, J CELL PHYSIOL, V213, P246, DOI 10.1002/jcp.21117
   Bohensky J, 2007, AUTOPHAGY, V3, P207, DOI 10.4161/auto.3708
   Bohensky J, 2009, ARTHRITIS RHEUM-US, V60, P1406, DOI 10.1002/art.24444
   Boya P, 2005, MOL CELL BIOL, V25, P1025, DOI 10.1128/MCB.25.3.1025-1040.2005
   Carames B, 2010, ARTHRITIS RHEUM-US, V62, P791, DOI 10.1002/art.27305
   Cho TJ, 2003, ARTHRITIS RHEUM-US, V48, P2845, DOI 10.1002/art.11390
   Csaki C, 2009, ARTHRITIS RES THER, V11, P0, DOI 10.1186/ar2850
   Del CARLOMARCELLOJR, 2008, CURR RHEUMATOL REP, V10, P37
   Farah M, 2003, AM J PHYSIOL-GASTR L, V285, PG919, DOI 10.1152/ajpgi.00205.2003
   Feldmann M, 1996, ANNU REV IMMUNOL, V14, P397, DOI 10.1146/annurev.immunol.14.1.397
   Galluzzi L, 2007, CELL DEATH DIFFER, V14, P1237, DOI 10.1038/sj.cdd.4402148
   Goldring MB, 2002, JOURNAL OF MUSCULOSKELETAL & NEURONAL INTERACTIONS, V2, P517
   Gozuacik D, 2004, ONCOGENE, V23, P2891, DOI 10.1038/sj.onc.1207521
   Hanks SK, 1995, FASEB J, V9, P576, DOI 10.1096/fasebj.9.8.7768349
   Hashimoto S, 1998, ARTHRITIS RHEUM-US, V41, P1266, DOI 10.1002/1529-0131(199807)41:7<1266::AID-ART18>3.0.CO;2-Y
   Hashimoto S, 1998, ARTHRITIS RHEUM-US, V41, P1632, DOI 10.1002/1529-0131(199809)41:9<1632::AID-ART14>3.0.CO;2-A
   Hunter T, 1997, TRENDS BIOCHEM SCI, V22, P18, DOI 10.1016/S0968-0004(96)10068-2
   Kanzawa T, 2004, CELL DEATH DIFFER, V11, P448, DOI 10.1038/sj.cdd.4401359
   Kim EK, 2009, GENE, V431, P55, DOI 10.1016/j.gene.2008.10.020
   Kim HA, 2000, J RHEUMATOL, V27, P455
   Kim KY, 2004, J PHARMACOL EXP THER, V308, P97, DOI 10.1124/jpet.103.058768
   Klionsky DJ, 2008, AUTOPHAGY, V4, P151, DOI 10.4161/auto.5338
   Kroemer G, 2009, CELL DEATH DIFFER, V16, P3, DOI 10.1038/cdd.2008.150
   Kuhn K, 2001, ARTHRITIS RHEUM-US, V44, P1644, DOI 10.1002/1529-0131(200107)44:7<1644::AID-ART287>3.0.CO;2-S
   Lee SW, 2008, ARTHRITIS RHEUM-US, V58, P790, DOI 10.1002/art.23220
   Lee SW, 2004, ARTHRITIS RHEUM-US, V50, P534, DOI 10.1002/art.20052
   Levine B, 2005, J CLIN INVEST, V115, P2679, DOI 10.1172/JCI26390
   Li PF, 2002, MOL CELL, V10, P247, DOI 10.1016/S1097-2765(02)00600-7
   Lum JJ, 2005, CELL, V120, P237, DOI 10.1016/j.cell.2004.11.046
   Mankin HJ, 1971, J BONE JOINT SURG AM, VA 53, P523, DOI 10.2106/00004623-197153030-00009
   Mcelhinny JA, 1996, MOL CELL BIOL, V16, P899
   Miwa M, 2000, OSTEOARTHR CARTILAGE, V8, P17, DOI 10.1053/joca.1999.0266
   Pulsatelli L, 1999, J RHEUMATOL, V26, P1992
   Rath PC, 1999, J CLIN IMMUNOL, V19, P350, DOI 10.1023/A:1020546615229
   Ryu SW, 2006, FEBS LETT, V580, P988, DOI 10.1016/j.febslet.2006.01.028
   Scaglioni PP, 2006, CELL, V126, P269, DOI 10.1016/j.cell.2006.05.041
   Scott RC, 2007, CURR BIOL, V17, P1, DOI 10.1016/j.cub.2006.10.053
   Shin S, 2005, EMBO J, V24, P3532, DOI 10.1038/sj.emboj.7600827
   Srinivas V, 2006, AUTOPHAGY, V2, P215, DOI 10.4161/auto.2649
   Srinivas V, 2009, CELL CYCLE, V8, P391, DOI 10.4161/cc.8.3.7545
   Tanida I, 2005, AUTOPHAGY, V1, P84, DOI 10.4161/auto.1.2.1697
   Tsujimoto Y, 2005, CELL DEATH DIFFER, V12, P1528, DOI 10.1038/sj.cdd.4401777
   Wang DJ, 2009, CANCER RES, V69, P8200, DOI 10.1158/0008-5472.CAN-09-1976
   Wang GX, 2005, MOL CELL BIOCHEM, V274, P201, DOI 10.1007/s11010-005-2952-0
   Watanabe H, 2008, J CELL PHYSIOL, V216, P419, DOI 10.1002/jcp.21408
NR 52
TC 34
Z9 37
U1 0
U2 10
PU PUBLIC LIBRARY SCIENCE
PI SAN FRANCISCO
PA 185 BERRY ST, STE 1300, SAN FRANCISCO, CA 94107 USA
SN 1932-6203
EI 
J9 PLOS ONE
JI PLoS One
PD APR 29
PY 2011
VL 6
IS 4
BP 
EP 
DI 10.1371/journal.pone.0019163
PG 13
WC Multidisciplinary Sciences
SC Science & Technology - Other Topics
GA 756OZ
UT WOS:000290024700086
PM 21559479
DA 2022-06-22
ER
