# Supplementary material for: Knowledge mapping of autophagy in osteoarthritis from 2004 to 2022: A bibliometric analysis
Source: Front Immunol. 2023 Mar 9;14:1063018. doi: 10.3389/fimmu.2023.1063018 (PMC10033547; doi:10.3389/fimmu.2023.1063018)
Supplement: Supplementary file 1 [file DataSheet_1.zip › Supplementary Material/Supplementary Data/download2012u12.txt]

PT J
AU Preitschopf, Andrea
   Zwickl, Hannes
   Li, Kongzhao
   Lubec, Gert
   Joo, Gabor
   Rosner, Margit
   Hengstschlaeger, Markus
   Mikula, Mario
AF Preitschopf, Andrea
   Zwickl, Hannes
   Li, Kongzhao
   Lubec, Gert
   Joo, Gabor
   Rosner, Margit
   Hengstschlaeger, Markus
   Mikula, Mario
TI Chondrogenic Differentiation of Amniotic Fluid Stem Cells and Their Potential for Regenerative Therapy
SO STEM CELL REVIEWS AND REPORTS
LA English
DT Article
DE Amniotic fluid stem cells; Chondrogenic differentiation; Cartilage; Stem cell based therapy; Osteoarthritis
ID articular-cartilage formation; synovial joint; bone-marrow; gene-expression; adipose-tissue; ii collagen; chondrocyte; autophagy; transcription; activation
AB Chronic articular cartilage defects are the most common disabling conditions of humans in the western world. The incidence for cartilage defects is increasing with age and the most prominent risk factors are overweight and sports associated overloading. Damage of articular cartilage frequently leads to osteoarthritis due to the aneural and avascular nature of articular cartilage, which impairs regeneration and repair. Hence, patients affected by cartilage defects will benefit from a cell-based transplantation strategy. Autologous chondrocytes, mesenchymal stem cells and embryonic stem cells are suitable donor cells for regeneration approaches and most recently the discovery of amniotic fluid stem cells has opened a plethora of new therapeutic options. It is the aim of this review to summarize recent advances in the use of amniotic fluid stem cells as novel cell sources for the treatment of articular cartilage defects. Molecular aspects of articular cartilage formation as well as degeneration are summarized and the role of growth factor triggered signaling pathways, scaffolds, hypoxia and autophagy during the process of chondrogenic differentiation are discussed.
C1 [Preitschopf, Andrea; Li, Kongzhao; Rosner, Margit; Hengstschlaeger, Markus; Mikula, Mario] Med Univ Vienna, Inst Med Genet, A-1090 Vienna, Austria.
   [Zwickl, Hannes] Danube Univ Krems, Ctr Regenerat Med, Krems, Austria.
   [Li, Kongzhao; Lubec, Gert] Med Univ Vienna, Dept Pediat & Adolescent Med, A-1090 Vienna, Austria.
   [Joo, Gabor] Semmelweis Univ, Sch Med, Dept Obstet & Gynaecol 1, H-1088 Budapest, Hungary.
RP Mikula, M (corresponding author), Med Univ Vienna, Inst Med Genet, Wahringer Str 10, A-1090 Vienna, Austria.
EM mario.mikula@meduniwien.ac.at
CR Amarilio R, 2007, DEVELOPMENT, V134, P3917, DOI 10.1242/dev.008441
   Archer CHARLESW, 2003, BIRTH DEFECTS RESEARCH, V69, P144, DOI 10.1002/bdrc.10015
   Arnhold S, 2011, STEM CELLS INT, V2011, P0, DOI 10.4061/2011/715341
   Bedi A, 2010, J BONE JOINT SURG AM, V92A, P994, DOI 10.2106/JBJS.I.00895
   Bell DM, 1997, NAT GENET, V16, P174, DOI 10.1038/ng0697-174
   Brunet LJ, 1998, SCIENCE, V280, P1455, DOI 10.1126/science.280.5368.1455
   Buckwalter JA, 2002, CLIN ORTHOP RELAT R, V0, PP21, DOI 10.1097/01.blo.0000026073.30435.dc
   Carames B, 2012, ANN RHEUM DIS, V71, P575, DOI 10.1136/annrheumdis-2011-200557
   Carames B, 2010, ARTHRITIS RHEUM-US, V62, P791, DOI 10.1002/art.27305
   Craig FM, 1987, DEVELOPMENT, V99, P383
   Da SACCOS, 2010, CURRENT OPINION ORGA, V0, P0
   Day TF, 2005, DEV CELL, V8, P739, DOI 10.1016/j.devcel.2005.03.016
   De Coppi P, 2007, NAT BIOTECHNOL, V25, P100, DOI 10.1038/nbt1274
   Erickson IE, 2009, TISSUE ENG PT A, V15, P1041, DOI 10.1089/ten.tea.2008.0099
   Francis-west PH, 1999, DEVELOPMENT, V126, P1305
   Gadjanski I, 2011, STEM CELL REV, V0, P0
   Goldring MB, 2007, J CELL PHYSIOL, V213, P626, DOI 10.1002/jcp.21258
   Goldring MB, 2010, ANN NY ACAD SCI, V1192, P230, DOI 10.1111/j.1749-6632.2009.05240.x
   Goldring SR, 2009, MED CLIN N AM, V93, P25, DOI 10.1016/j.mcna.2008.09.006
   Grimshaw MJ, 2001, OSTEOARTHR CARTILAGE, V9, P357, DOI 10.1053/joca.2000.0396
   Guo XZ, 2004, GENE DEV, V18, P2404, DOI 10.1101/gad.1230704
   Hartmann C, 2001, CELL, V104, P341, DOI 10.1016/S0092-8674(01)00222-7
   Hashimoto S, 2002, OSTEOARTHR CARTILAGE, V10, P180, DOI 10.1053/joca.2001.0505
   Higashikawa A, 2009, ARTHRITIS RHEUM-US, V60, P166, DOI 10.1002/art.24243
   Ikeda T, 2004, ARTHRITIS RHEUMATISM, V50, P3561
   In TANKERPS, 2003, BLOOD, V102, P1548, DOI 10.1182/blood-2003-04-1291
   Iwamoto M, 2000, J CELL BIOL, V150, P27, DOI 10.1083/jcb.150.1.27
   Jiang L, 2011, JOINT BONE SPINE, V0, P0
   Jiang YZ, 2011, CELL TRANSPLANT, V20, P593, DOI 10.3727/096368910X532738
   Kaviani A, 2001, J PEDIATR SURG, V36, P1662, DOI 10.1053/jpsu.2001.27945
   Kay ALASDAIR, 2011, FRONT BIOSCI (ELITE ED), V3, P1365
   Khan WS, 2010, J ORTHOP RES, V28, P834, DOI 10.1002/jor.21043
   Kim J, 2007, CELL PROLIFERAT, V40, P75
   Kim K, 2010, NATURE, V467, P285, DOI 10.1038/nature09342
   Kolambkar YM, 2007, J MOL HISTOL, V38, P405, DOI 10.1007/s10735-007-9118-1
   Kou I, 2004, J BIOL CHEM, V279, P50942, DOI 10.1074/jbc.M406786200
   Koyama E, 2008, DEV BIOL, V316, P62, DOI 10.1016/j.ydbio.2008.01.012
   Kunisaki SM, 2007, TISSUE ENG, V13, P2633, DOI 10.1089/ten.2006.0407
   Kunisaki SM, 2006, STEM CELLS DEV, V15, P245, DOI 10.1089/scd.2006.15.245
   Lafont JE, 2007, ARTHRITIS RHEUM, V56, P3297, DOI 10.1002/art.22878
   Leung VYL, 2011, PLOS GENET, V7, P0, DOI 10.1371/journal.pgen.1002356
   Liu CJ, 2007, FRONTIERS BIOSCIENCE, V12, P3899
   Liu TM, 2007, STEM CELLS, V25, P750, DOI 10.1634/stemcells.2006-0394
   Lotz MK, 2011, NAT REV RHEUMATOL, V7, P579, DOI 10.1038/nrrheum.2011.109
   Madry H, 2011, DTSCH ARZTEBL INT, V108, P669, DOI 10.3238/arztebl.2011.0669
   Miranda-sayago JM, 2011, CYTOTHERAPY, V13, P572, DOI 10.3109/14653249.2010.547466
   Mengshol JA, 2001, NUCLEIC ACIDS RES, V29, P4361, DOI 10.1093/nar/29.21.4361
   Merino R, 1999, DEV BIOL, V206, P33, DOI 10.1006/dbio.1998.9129
   Moschidou D, 2012, MOL THERAPY, V0, P0
   Murphy G, 2008, NAT CLIN PRACT RHEUM, V4, P128, DOI 10.1038/ncprheum0727
   Narcisi R, 2012, J CELL PHYSIOL, V227, P3282, DOI 10.1002/jcp.24024
   Nehrer S, 2000, INVEST RADIOL, V35, P639, DOI 10.1097/00004424-200010000-00009
   Nehrer S, 2009, AM J SPORT MED, V37, P81S, DOI 10.1177/0363546509350704
   Ng LJ, 1997, DEV BIOL, V183, P108, DOI 10.1006/dbio.1996.8487
   Pacifici MAURIZIO, 2005, BIRTH DEFECTS RESEARCH, V75, P237, DOI 10.1002/bdrc.20050
   Park JS, 2011, BIOMATERIALS, V32, P8139, DOI 10.1016/j.biomaterials.2011.07.043
   Phornphutkul C, 2008, DEV DYNAM, V237, P702, DOI 10.1002/dvdy.21464
   Pittenger MF, 1999, SCIENCE, V284, P143, DOI 10.1126/science.284.5411.143
   Prusa AR, 2003, HUM REPROD, V18, P1489, DOI 10.1093/humrep/deg279
   Qureshi HY, 2007, CELLULAR SIGNALLING, V19, P1643
   Roberts S, 2011, REGEN MED, V6, P351, DOI 10.2217/RME.11.21, 10.2217/rme.11.21
   Rosner M, 2012, AMINO ACIDS, V42, P1591, DOI 10.1007/s00726-011-0929-8
   Rosner M, 2012, EUR J CLIN INVEST, V42, P677, DOI 10.1111/j.1365-2362.2011.02622.x
   Rosner M, 2011, ONCOTARGET, V2, P705
   Rosner M, 2010, NAT PROTOC, V5, P1081, DOI 10.1038/nprot.2010.74
   Rountree RB, 2004, PLOS BIOL, V2, P1815, DOI 10.1371/journal.pbio.0020355
   Saito T, 2007, EMBO REPORTS, V8, P504
   Sakaguchi Y, 2005, ARTHRITIS RHEUM-US, V52, P2521, DOI 10.1002/art.21212
   Salzmann GM, 2011, BIOMATERIALS, V32, P5810, DOI 10.1016/j.biomaterials.2011.04.073
   Schnabel M, 2002, OSTEOARTHR CARTILAGE, V10, P62, DOI 10.1053/joca.2001.0482
   Schroeppel JP, 2011, HISTOL HISTOPATHOL, V26, P377, DOI 10.14670/HH-26.377
   Sekiya I, 2000, J BIOL CHEM, V275, P10738, DOI 10.1074/jbc.275.15.10738
   Shigemitsu K, 1999, J BIOL CHEM, V274, P1058, DOI 10.1074/jbc.274.2.1058
   Siegel N, 2010, HUM MOL GENET, V19, P3320, DOI 10.1093/hmg/ddq236
   Soung DY, 2007, J BONE MINER RES, V22, P1260, DOI 10.1359/JBMR.070502
   Starkman BG, 2005, BIOCHEM J, V389, P723, DOI 10.1042/BJ20041636
   Storm EE, 1999, DEV BIOL, V209, P11, DOI 10.1006/dbio.1999.9241
   Storm EE, 1994, NATURE, V368, P639, DOI 10.1038/368639a0
   Toh WS, 2011, STEM CELL REV REP, V7, P544, DOI 10.1007/s12015-010-9222-6
   Toschi A, 2008, J BIOL CHEM, V283, P34495, DOI 10.1074/jbc.C800170200
   Tsai MS, 2004, HUM REPROD, V19, P1450, DOI 10.1093/humrep/deh279
   Valli A, 2010, ONCOGENE, V29, P966, DOI 10.1038/onc.2009.405
   Vinardell T, 2011, J TISSUE ENG REGEN M, V5, P673, DOI 10.1002/term.357
   Yamashita S, 2009, EXP CELL RES, V315, P2231
   Yang DC, 2011, PLOS ONE, V6, P0, DOI 10.1371/journal.pone.0023965
   Yang Z, 2012, STEM CELLS DEV, V0, P0
   Zhang P, 2003, J BIOL CHEM, V278, P117, DOI 10.1074/jbc.M208049200
   Zhao Q, 1997, DEV DYNAM, V209, P377
   Zoncu R, 2011, NAT REV MOL CELL BIO, V12, P21, DOI 10.1038/nrm3025
NR 89
TC 15
Z9 16
U1 1
U2 23
PU SPRINGER
PI NEW YORK
PA ONE NEW YORK PLAZA, SUITE 4600, NEW YORK, NY, USA
SN 2629-3269
EI 2629-3277
J9 STEM CELL REV REP
JI Stem Cell Rev. Rep.
PD DEC 15
PY 2012
VL 8
IS 4
BP 1267
EP 1274
DI 10.1007/s12015-012-9405-4
PG 8
WC Cell & Tissue Engineering; Cell Biology; Medicine, Research & Experimental
SC Cell Biology; Research & Experimental Medicine
GA 042ZD
UT WOS:000311510600024
PM 22869300
DA 2022-06-22
ER

PT J
AU Lotz, M
   Caramés, B
AF Lotz, M
   Caramés, B
TI Autophagy: A new therapeutic target in cartilage injury and osteoarthritis
SO Journal of the American Academy of Orthopaedic Surgeons
LA English
DT Article
ID immunosuppressive agent; mtor protein, human; rapamycin; target of rapamycin kinase; animal; article; autophagy; disease model; drug effect; human; osteoarthriti; physiology; animal; autophagy; disease models, animal; human; immunosuppressive agent; osteoarthriti; sirolimus; tor serine-threonine kinase
C1 Scripps Research Institute, San Diego, CA, USA
TC 0
SN 1067-151X
EI 
J9 J AM ACAD ORTHOP SURG
JI J. Am. Acad. Orthop. Surg.
PD JUN 15
PY 2012
VL 20
IS 4
BP 261
EP 262
DI 10.5435/JAAOS-20-04-261
PG 2
UT Scopus:10.5435/JAAOS-20-04-261
ER

PT J
AU Lotz, Martin
   Loeser, RF
AF Lotz, Martin
   Loeser, Richard
TI Effects of aging on articular cartilage homeostasis
SO BONE
LA English
DT Review
DE Cartilage; Osteoarthritis; Aging; Senescence; Autophagy
ID glycation end-product; chromatin protein hmgb2; age-related-change; growth-factor-i; superficial zone protein; apoptotic cell-death; human femoral-head; chondrocyte senescence; human knee; osteoarthritic cartilage
AB This review is focused on aging-related changes in cells and extracellular matrix of the articular cartilage. Major extracellular matrix changes are a reduced thickness of cartilage, proteolysis, advanced glycation and calcification. The cellular changes include reduced cell density, cellular senescence with abnormal secretory profiles, and impaired cellular defense mechanisms and anabolic responses. The extracellular and cellular changes compound each other, leading to biomechanical dysfunction and tissue destruction. The consequences of aging-related changes for joint homeostasis and risk for osteoarthritis are discussed. This article is part of a Special Issue entitled "Osteoarthritis". (C) 2012 Elsevier Inc. All rights reserved.
C1 [Lotz, Martin] Scripps Res Inst, Dept Mol & Expt Med, La Jolla, CA 92037 USA.
   [Loeser, Richard F.] Wake Forest Univ, Bowman Gray Sch Med, Sect Mol Med, Dept Internal Med, Winston Salem, NC 27157 USA.
RP Lotz, M (corresponding author), Scripps Res Inst, Dept Mol & Expt Med, 10550 N Torrey Pines Rd, La Jolla, CA 92037 USA.
EM mlotz@scripps.edu; rloeser@wakehealth.edu
FU National Institute on Aging [AG007996, P30 AG021332]; National Institute of Arthritis, Musculoskeletal and Skin Diseases [AR056026, AR49003]; Sam and Rose Stein Endowment Fund; Arthritis Foundation; Dorothy Rhyne and Willard Duke Kimbrell Professorship; NATIONAL INSTITUTE OF ARTHRITIS AND MUSCULOSKELETAL AND SKIN DISEASES [R01AR049003, R37AR049003, R01AR056026] Funding Source: NIH RePORTER; NATIONAL INSTITUTE ON AGING [P30AG021332, P01AG007996] Funding Source: NIH RePORTER
CR Adams CS, 1998, ANAT RECORD, V250, P418
   Ahmed AM, 1983, J BIOMECH ENG-T ASME, V105, P226, DOI 10.1115/1.3138410
   Aigner T, 2001, ARTHRITIS RHEUM-US, V44, P1304, DOI 10.1002/1529-0131(200106)44:6<1304::AID-ART222>3.0.CO;2-T
   Aigner T, 2006, ARTHRITIS RHEUM-US, V54, P3533, DOI 10.1002/art.22174
   Alsalameh S, 2004, ARTHRITIS RHEUM-US, V50, P1522, DOI 10.1002/art.20269
   Armstrong CG, 1982, J BONE JOINT SURG AM, V64, P88, DOI 10.2106/00004623-198264010-00013
   Austin RC, 2009, ANTIOXID REDOX SIGN, V11, P2279, DOI 10.1089/ars.2009.2686, 10.1089/ARS.2009.2686
   Bae WC, 2003, ARTHRITIS RHEUM-US, V48, P3382, DOI 10.1002/art.11347
   Balch WE, 2008, SCIENCE, V319, P916, DOI 10.1126/science.1141448
   Bank RA, 1997, MATRIX BIOL, V16, P233, DOI 10.1016/S0945-053X(97)90012-3
   Bank RA, 1998, BIOCHEM J, V330, P345, DOI 10.1042/bj3300345
   Blanco FJ, 2011, NAT REV RHEUMATOL, V7, P161, DOI 10.1038/nrrheum.2010.213
   Bobacz K, 2003, ARTHRITIS RHEUM-US, V48, P2501, DOI 10.1002/art.11248
   Boehm AK, 2007, ARTHRITIS RHEUM-US, V56, P2335, DOI 10.1002/art.22664
   Brandl A, 2011, J ORTHOP RES, V29, P1114, DOI 10.1002/jor.21348
   Campisi J, 2005, CELL, V120, P513, DOI 10.1016/j.cell.2005.02.003
   Carames B, 2012, ARTHRITIS RHEUM-US, V64, P1182, DOI 10.1002/art.33444
   Carames B, 2010, ARTHRITIS RHEUM-US, V62, P791, DOI 10.1002/art.27305
   Cecil DL, 2009, J IMMUNOL, V182, P5024, DOI 10.4049/jimmunol.0803603
   Cecil DL, 2005, J IMMUNOL, V175, P8296, DOI 10.4049/jimmunol.175.12.8296
   Chen AC, 2002, ARTHRITIS RHEUM, V46, P3212, DOI 10.1002/art.10627
   Chubinskaya S, 2002, BBA-MOL BASIS DIS, V1588, P126, DOI 10.1016/S0925-4439(02)00158-8
   Dai SM, 2006, ARTHRITIS RHEUM-US, V54, P818, DOI 10.1002/art.21639
   Davidson ENB, 2005, ARTHRITIS RES THER, V7, PR1338, DOI 10.1186/ar1833
   Davies CM, 2008, OSTEOARTHR CARTILAGE, V16, P624, DOI 10.1016/j.joca.2007.09.012
   Dean DD, 1989, J CLIN INVEST, V84, P678, DOI 10.1172/JCI114215
   Del CARLOM, 2003, ARTHRITIS RHEUM-US, V48, P3419, DOI 10.1002/art.11338
   Demidenko ZN, 2009, CELL CYCLE, V8, P1888, DOI 10.4161/cc.8.12.8606
   Dodge GR, 1989, J CLIN INVEST, V83, P647, DOI 10.1172/JCI113929
   Dowthwaite GP, 2004, J CELL SCI, V117, P889, DOI 10.1242/jcs.00912
   Du W, 1995, J BIOMECH, V28, P1485, DOI 10.1016/0021-9290(95)00096-8
   Eyre DR, 1988, BIOCHEM J, V252, P495, DOI 10.1042/bj2520495
   Flannery CR, 1999, BIOCHEM BIOPH RES CO, V254, P535, DOI 10.1006/bbrc.1998.0104
   Forsyth CB, 2005, J GERONTOL A-BIOL, V60, P1118, DOI 10.1093/gerona/60.9.1118
   Fortier LA, 2006, J ORTHOP RES, V24, P1765, DOI 10.1002/jor.20185
   Freeman MAR, 1979, ADULT ARTICULAR CART, V0, P215
   Freund A, 2010, TRENDS MOL MED, V16, P238, DOI 10.1016/j.molmed.2010.03.003
   Fuerst M, 2009, ARTHRITIS RHEUM, V60, P2694, DOI 10.1002/art.24774
   Fukui N, 2008, ARTHRITIS RHEUM, V58, P3843, DOI 10.1002/art.24036
   Gibson GJ, 2001, J ORTHOPAED RES, V19, P33, DOI 10.1016/S0736-0266(00)00008-5
   Gilmore RS, 1988, J ANAT, V157, P23
   Goekoop RJ, 2011, SCAND J RHEUMATOL, V40, P68, DOI 10.3109/03009742.2010.500618
   Goldring MB, 2010, ANN NY ACAD SCI, V1192, P230, DOI 10.1111/j.1749-6632.2009.05240.x
   Green DM, 2006, ARTHRITIS RHEUM-US, V54, P1509, DOI 10.1002/art.21812
   Greene GW, 2011, P NATL ACAD SCI USA, V108, P5255, DOI 10.1073/pnas.1101002108
   Grishko VI, 2009, OSTEOARTHR CARTILAGE, V17, P107, DOI 10.1016/j.joca.2008.05.009
   Grogan SP, 2009, ARTHRITIS RES THER, V11, P0, DOI 10.1186/ar2719
   Guerne PA, 1995, ARTHRITIS RHEUM-US, V38, P960, DOI 10.1002/art.1780380712
   Hasegawa A, 2012, ARTHRITIS RHEUM-US, V64, P696, DOI 10.1002/art.33417
   Hashimoto S, 1998, ARTHRITIS RHEUM-US, V41, P1266, DOI 10.1002/1529-0131(199807)41:7<1266::AID-ART18>3.0.CO;2-Y
   Hashimoto S, 1998, P NATL ACAD SCI USA, V95, P3094, DOI 10.1073/pnas.95.6.3094
   Hashimoto S, 1998, ARTHRITIS RHEUM-US, V41, P1632, DOI 10.1002/1529-0131(199809)41:9<1632::AID-ART14>3.0.CO;2-A
   Hayflick L, 1984, MECH AGEING DEV, V28, P177, DOI 10.1016/0047-6374(84)90018-6
   Hollander AP, 1995, J CLIN INVEST, V96, P2859, DOI 10.1172/JCI118357
   Iqbal J, 2000, BIOCHEM BIOPH RES CO, V274, P467, DOI 10.1006/bbrc.2000.3167
   Itahana K, 2004, BIOGERONTOLOGY, V5, P1, DOI 10.1023/B:BGEN.0000017682.96395.10
   Jallali N, 2005, OSTEOARTHR CARTILAGE, V13, P614, DOI 10.1016/j.joca.2005.02.011
   Kim J, 2010, OSTEOARTHR CARTILAGE, V18, P424, DOI 10.1016/j.joca.2009.09.008
   Kirkwood TBL, 2005, CELL, V120, P437, DOI 10.1016/j.cell.2005.01.027
   Kouri JB, 2000, J RHEUMATOL, V27, P1005
   Le GRAVERAND-GASTINEAUMPH, 2009, OSTEOARTHR CARTILAGE, V17, P1393, DOI 10.1016/j.joca.2009.04.009
   Leeuwenburgh C, 2011, J AGING RES, V0, P0
   Loeser RF, 2009, OSTEOARTHR CARTILAGE, V17, P971, DOI 10.1016/j.joca.2009.03.002
   Loeser RF, 2009, OSTEOARTHR CARTILAGE, V17, P513, DOI 10.1016/j.joca.2008.08.003
   Loeser RF, 2005, ARTHRITIS RHEUM, V52, P2376, DOI 10.1002/art.21199
   Loeser RF, 2000, ARTHRITIS RHEUM, V43, P2110, DOI 10.1002/1529-0131(200009)43:9<2110::AID-ANR23>3.0.CO;2-U
   Loeser RF, 2012, ARTHRITIS RHEUM-US, V64, P705, DOI 10.1002/art.33388
   Lotz MK, 2011, NAT REV RHEUMATOL, V7, P579, DOI 10.1038/nrrheum.2011.109
   Lotz MK, 2010, ARTHRITIS RHEUM-US, V62, P2206, DOI 10.1002/art.27528
   Ly DH, 2000, SCIENCE, V287, P2486, DOI 10.1126/science.287.5462.2486
   Mankin H, 1975, DYNAMICS CONNECTIVE, V0, P327
   Mankin HJ, 1963, J BONE JOINT SURG AM, V45, P529, DOI 10.2106/00004623-196345030-00011
   Maroudas A, 1990, METHODS CARTILAGE RE, V0, P211
   Martin JA, 1997, J ORTHOP RES, V15, P491, DOI 10.1002/jor.1100150403
   Martin JA, 2001, J GERONTOL A-BIOL, V56, PB172, DOI 10.1093/gerona/56.4.B172
   Meachim G, 1974, ANN RHEUM DIS, V33, P39, DOI 10.1136/ard.33.1.39
   Meachim G, 1972, ANN RHEUM DIS, V31, P457, DOI 10.1136/ard.31.6.457
   Meachim G, 1962, ANN RHEUM DIS, V21, P45, DOI 10.1136/ard.21.1.45
   Messai H, 2000, MECH AGEING DEV, V115, P21, DOI 10.1016/S0047-6374(00)00107-X
   Mitsuyama H, 2007, OSTEOARTHR CARTILAGE, V15, P559, DOI 10.1016/j.joca.2006.10.017
   Mizushima N, 2009, CURR TOP MICROBIOL, V335, P71, DOI 10.1007/978-3-642-00302-8_3
   Moriizumi T, 1986, VIRCHOWS ARCH B, V51, P461, DOI 10.1007/BF02899052
   Mundermann A, 2008, J ORTHOP RES, V26, P1167, DOI 10.1002/jor.20655
   Murphy L, 2008, ARTHRIT RHEUM-ARTHR, V59, P1207, DOI 10.1002/art.24021
   Naidoo N, 2009, REV NEUROSCIENCE, V20, P23
   Narita M, 2011, SCIENCE, V332, P966, DOI 10.1126/science.1205407
   Nugent AE, 2009, J HISTOCHEM CYTOCHEM, V57, P923, DOI 10.1369/jhc.2009.953893
   Oliveria SA, 1995, ARTHRITIS RHEUM, V38, P1134, DOI 10.1002/art.1780380817
   Otsuki S, 2008, ARTHRITIS RHEUM, V58, P1076, DOI 10.1002/art.23381
   Patra D, 2011, J BIOL CHEM, V286, P29227, DOI 10.1074/jbc.M110.208686
   Pauli C, 2011, OSTEOARTHR CARTILAGE, V19, P1132, DOI 10.1016/j.joca.2011.05.008
   Pelletier JP, 2000, ARTHRITIS RHEUM-US, V43, P1290, DOI 10.1002/1529-0131(200006)43:6<1290::AID-ANR11>3.0.CO;2-R
   Pokharna HK, 1995, J ORTHOPAED RES, V13, P13, DOI 10.1002/jor.1100130105
   Poole AR, 2005, ARTHRITIS ALLIED CON, V0, P0
   Price JS, 2002, AGING CELL, V1, P57, DOI 10.1046/j.1474-9728.2002.00008.x
   Quintero M, 1984, REV RHUM, V51, P375
   Quintero M, 1984, REV RHUM, V51, P445
   Rajpar MH, 2009, PLOS GENET, V5, P0, DOI 10.1371/journal.pgen.1000691
   Ravikumar B, 2004, NAT GENET, V36, P585, DOI 10.1038/ng1362
   Regan E, 2005, ARTHRITIS RHEUM, V52, P3479, DOI 10.1002/art.21387
   Roach HI, 2004, APOPTOSIS, V9, P265, DOI 10.1023/B:APPT.0000025803.17498.26
   Rodier F, 2011, J CELL BIOL, V192, P547, DOI 10.1083/jcb.201009094
   Rosen F, 1997, ARTHRITIS RHEUM-US, V40, P1275, DOI 10.1002/art.12
   Rubinsztein DC, 2011, CELL, V146, P682, DOI 10.1016/j.cell.2011.07.030
   Ruiz-romero C, 2006, OSTEOARTHR CARTILAGE, V14, P507, DOI 10.1016/j.joca.2005.12.004
   Scharstuhl A, 2002, ANN RHEUM DIS, V61, P1095, DOI 10.1136/ard.61.12.1095
   Schumacher BL, 1999, J ORTHOP RES, V17, P110, DOI 10.1002/jor.1100170117
   Scott JL, 2010, ANN RHEUM DIS, V69, P1502, DOI 10.1136/ard.2009.119966
   Shimada H, 2011, PATHOL RES PRACT, V207, P225, DOI 10.1016/j.prp.2011.01.007
   Steenvoorden MMC, 2006, ARTHRITIS RHEUM-US, V54, P253, DOI 10.1002/art.21523
   Stockwell RA, 1967, J ANAT, V101, P753
   Stockwell RA, 1971, J ANAT, V108, P584
   Stockwell RA, 1979, ADULT ARTICULAR CART, V0, P69
   Taniguchi N, 2011, J BIOL CHEM, V286, P41489, DOI 10.1074/jbc.M111.236984
   Taniguchi N, 2009, P NATL ACAD SCI USA, V106, P16817, DOI 10.1073/pnas.0904414106
   Taniguchi N, 2009, P NATL ACAD SCI USA, V106, P1181, DOI 10.1073/pnas.0806062106
   Temple-wong MM, 2009, OSTEOARTHR CARTILAGE, V17, P1469, DOI 10.1016/j.joca.2009.04.017
   Terkeltaub RA, 2002, J RHEUMATOL, V29, P411
   Thakur MK, 1989, MUTAT RES, V219, P107, DOI 10.1016/0921-8734(89)90021-0
   Uchiyama A, 1991, J BIOCHEM, V110, P714, DOI 10.1093/oxfordjournals.jbchem.a123646
   Van DERKRAANPM, 2012, CELL TISSUE RES, V347, P257, DOI 10.1007/s00441-011-1194-6
   Van DERKRAANPM, 2010, ARTHRITIS RES THER, V12, P0, DOI 10.1186/ar2896
   Verzijl N, 2003, CURR OPIN RHEUMATOL, V15, P616, DOI 10.1097/00002281-200309000-00016
   Vicencio JM, 2008, GERONTOLOGY, V54, P92, DOI 10.1159/000129697
   Vignon E, 1976, CLIN ORTHOP RELAT R, V0, P303
   Vignon E, 1977, PATHOL BIOL, V25, P29
   Vignon E, 1974, CLIN ORTHOP RELAT R, V0, P269
   Yamada K, 2002, OSTEOARTHR CARTILAGE, V10, P360, DOI 10.1053/joca.2002.0525
   Yamazaki K, 2003, ARTHRITIS RHEUM, V48, P3151, DOI 10.1002/art.11305
   Yammani RR, 2006, ARTHRITIS RHEUM-US, V54, P2901, DOI 10.1002/art.22042
   Yin WH, 2009, J BIOL CHEM, V284, P31972, DOI 10.1074/jbc.M109.056838
   Zhang YQ, 2010, CLIN GERIATR MED, V26, P355, DOI 10.1016/j.cger.2010.03.001, 10.1016/j.rdc.2012.10.004
   Zushi S, 2009, ARTHRITIS RHEUM-US, V60, P3007, DOI 10.1002/art.24816
NR 135
TC 193
Z9 197
U1 5
U2 53
PU ELSEVIER SCIENCE INC
PI NEW YORK
PA 360 PARK AVE SOUTH, NEW YORK, NY 10010-1710 USA
SN 8756-3282
EI 1873-2763
J9 BONE
JI Bone
PD AUG 15
PY 2012
VL 51
IS 2
BP 241
EP 248
DI 10.1016/j.bone.2012.03.023
PG 8
WC Endocrinology & Metabolism
SC Endocrinology & Metabolism
GA 962LC
UT WOS:000305545600009
PM 22487298
DA 2022-06-22
ER

PT J
AU Carames, Beatriz
   Taniguchi, Noboru
   Seino, Daisuke
   Blanco, FJ
   D’lima, Darryl
   Lotz, Martin
AF Carames, Beatriz
   Taniguchi, Noboru
   Seino, Daisuke
   Blanco, Francisco
   D’lima, Darryl
   Lotz, Martin
TI Mechanical Injury Suppresses Autophagy Regulators and Pharmacologic Activation of Autophagy Results in Chondroprotection
SO ARTHRITIS AND RHEUMATISM
LA English
DT Article
ID human articular-cartilage; necrosis-factor-alpha; aging-related los; chondrocyte apoptosis; mammalian target; cell-death; in-vitro; rapamycin; mice; mtor
AB Objective. Mechanical injury induces cell death in cartilage and triggers a remodeling process that ultimately can manifest as osteoarthritis. Autophagy is a process for turnover of intracellular organelles and macromolecules that protects cells during stress responses. This study was undertaken to determine changes in and functions of autophagy following mechanical injury to cartilage. Methods. Bovine and human cartilage explants were subjected to mechanical impact (40% strain for 500 msec). Cell viability, sulfated glycosaminoglycan (sGAG) release, and changes in the levels of the autophagy markers ULK1, beclin 1, and microtubule-associated protein 1 light chain 3 (LC3) were evaluated. Cartilage explants were treated with the mammalian target of rapamycin complex 1 (mTORC-1) inhibitor and the autophagy inducer rapamycin and tested for protective effects against mechanical injury. Explants were also treated with the cell death inducers nitric oxide and tumor necrosis factor alpha (TNF alpha) plus actinomycin D, and the proinflammatory cytokine interleukin-1 alpha (IL-1 alpha). Results. Mechanical injury induced cell death and loss of sGAG in a time-dependent manner. This was associated with significantly decreased ULK1, beclin 1, and LC3 expression in the cartilage superficial zone (P < 0.05) 48 hours after injury. The levels of LC3-II were increased 24 hours after injury but decreased at 48 and 96 hours. Rapamycin enhanced expression of autophagy regulators and prevented cell death and sGAG loss in mechanically injured explants. Rapamycin also protected against cell death induced by sodium nitroprusside and TNF alpha plus actinomycin D and prevented sGAG loss induced by IL-1 alpha. Conclusion. Our findings indicate that mechanical injury leads to suppression of autophagy, predominantly in the superficial zone where most of the cell death occurs. Pharmacologic inhibition of mTORC-1, at least in part by enhancement of autophagy, prevents cell and matrix damage, suggesting a novel approach for chondroprotection.
C1 [Carames, Beatriz; Taniguchi, Noboru; Lotz, Martin] Scripps Res Inst, MEM 161, La Jolla, CA 92037 USA.
   [Seino, Daisuke; D'Lima, Darryl] Scripps Clin, La Jolla, CA 92037 USA.
   [Blanco, Francisco J.] Complejo Hosp Univ A Coruna, Inst Invest Biomed, La Coruna, Spain.
RP Lotz, M (corresponding author), Scripps Res Inst, MEM 161, MEM 161,10550 N Torrey Pines Rd, La Jolla, CA 92037 USA.
EM mlotz@scripps.edu
FU NIH [AG-007996, AR-058954, RR-027577]; Sam and Rose Stein Endowment Fund; Secretaria Xeral I+D+i, Xunta de Galicia, Spain; NATIONAL CENTER FOR RESEARCH RESOURCES [S10RR027557] Funding Source: NIH RePORTER; NATIONAL INSTITUTE OF ARTHRITIS AND MUSCULOSKELETAL AND SKIN DISEASES [R01AR056026, RC2AR058954] Funding Source: NIH RePORTER; NATIONAL INSTITUTE ON AGING [P01AG007996] Funding Source: NIH RePORTER
CR Amaravadi RK, 2007, J CLIN INVEST, V117, P326, DOI 10.1172/JCI28833
   Bohensky J, 2007, AUTOPHAGY, V3, P207, DOI 10.4161/auto.3708
   Carames B, 2008, OSTEOARTHR CARTILAGE, V16, P715, DOI 10.1016/j.joca.2007.10.006
   Carames B, 2010, ARTHRITIS RHEUM-US, V62, P791, DOI 10.1002/art.27305
   Cejka D, 2010, ARTHRITIS RHEUM-US, V62, P2294, DOI 10.1002/art.27504
   Chan EYW, 2007, J BIOL CHEM, V282, P25464, DOI 10.1074/jbc.M703663200
   Dlima DD, 2001, CLIN ORTHOP RELAT R, V0, PPS90, DOI 10.1097/00003086-200110001-00009
   Dlima DD, 2001, OSTEOARTHR CARTILAGE, V9, P712, DOI 10.1053/joca.2001.0468
   Diaz-troya S, 2008, AUTOPHAGY, V4, P851, DOI 10.4161/auto.6555
   Ewers BJ, 2001, J ORTHOP RES, V19, P779, DOI 10.1016/S0736-0266(01)00006-7
   Farndale RW, 1986, BIOCHIM BIOPHYS ACTA, V883, P173, DOI 10.1016/0304-4165(86)90306-5
   Furuya N, 2005, AUTOPHAGY, V1, P46, DOI 10.4161/auto.1.1.1542
   Grogan SP, 2002, J PATHOL, V198, P5, DOI 10.1002/path.1169
   Guilak F, 2006, ANN NY ACAD SCI, V1068, P498, DOI 10.1196/annals.1346.011
   Hara T, 2006, NATURE, V441, P885, DOI 10.1038/nature04724
   Harrison DE, 2009, NATURE, V460, P392, DOI 10.1038/nature08221
   Inuzuka Y, 2009, CIRCULATION, V120, P1695, DOI 10.1161/CIRCULATIONAHA.109.871137
   Jegga AG, 2011, AUTOPHAGY, V7, P477, DOI 10.4161/auto.7.5.14811
   Kabeya Y, 2000, EMBO J, V19, P5720, DOI 10.1093/emboj/19.21.5720
   Komatsu M, 2006, NATURE, V441, P880, DOI 10.1038/nature04723
   Kurz B, 2001, J ORTHOPAED RES, V19, P1140, DOI 10.1016/S0736-0266(01)00033-X
   Laragione T, 2010, MOL MED, V16, P352, DOI 10.2119/molmed.2010.00049
   Lee DF, 2007, CELL, V130, P440, DOI 10.1016/j.cell.2007.05.058
   Madeo F, 2010, NAT CELL BIOL, V12, P842, DOI 10.1038/ncb0910-842
   Mathew R, 2007, NAT REV CANCER, V7, P961, DOI 10.1038/nrc2254
   Meijer AJ, 2004, INT J BIOCHEM CELL B, V36, P2445, DOI 10.1016/j.biocel.2004.02.002
   Mizushima N, 2008, NATURE, V451, P1069, DOI 10.1038/nature06639
   Mizushima NOBORU, 2008, V445, V0, PP119, DOI 10.1007/978-1-59745-157-4_7
   Ohsumi Y, 2004, SEMIN CELL DEV BIOL, V15, P231, DOI 10.1016/j.semcdb.2003.12.004
   Osman B, 2011, BIOCHEM PHARMACOL, V81, P134, DOI 10.1016/j.bcp.2010.09.011
   Otsuki S, 2008, ARTHRITIS RHEUM, V58, P1076, DOI 10.1002/art.23381
   Pan T, 2009, NEUROSCIENCE, V164, P541, DOI 10.1016/j.neuroscience.2009.08.014
   Parlar A, 2010, TRANSPL P, V42, P1923, DOI 10.1016/j.transproceed.2010.03.134
   Patwari P, 2003, ARTHRITIS RHEUM-US, V48, P1292, DOI 10.1002/art.10892
   Ramakrishnan P, 2010, J ORTHOP RES, V28, P914, DOI 10.1002/jor.21072
   Rangaraju S, 2010, J NEUROSCI, V30, P11388, DOI 10.1523/JNEUROSCI.1356-10.2010
   Sabers CJ, 1995, J BIOL CHEM, V270, P815, DOI 10.1074/jbc.270.2.815
   Sarkar S, 2008, FEBS J, V275, P4263, DOI 10.1111/j.1742-4658.2008.06562.x
   Shigemitsu K, 1999, J BIOL CHEM, V274, P1058, DOI 10.1074/jbc.274.2.1058
   Spilman P, 2010, PLOS ONE, V5, P0, DOI 10.1371/journal.pone.0009979
   Srinivas V, 2009, CELLS TISSUES ORGANS, V189, P88, DOI 10.1159/000151428
   Stevens AL, 2009, MOL CELL PROTEOMICS, V8, P1475, DOI 10.1074/mcp.M800181-MCP200
   Sui YH, 2009, ARTHRITIS RHEUM-US, V60, P2985, DOI 10.1002/art.24857
   Sun HB, 2010, ANN NY ACAD SCI, V1211, P37, DOI 10.1111/j.1749-6632.2010.05808.x
   Taniguchi N, 2009, P NATL ACAD SCI USA, V106, P1181, DOI 10.1073/pnas.0806062106
   Temple MM, 2007, OSTEOARTHR CARTILAGE, V15, P1042, DOI 10.1016/j.joca.2007.03.005
   Thomas CM, 2007, OSTEOARTHR CARTILAGE, V15, P27, DOI 10.1016/j.joca.2006.06.012
   Thorburn A, 2008, APOPTOSIS, V13, P1, DOI 10.1007/s10495-007-0154-9
   Wullschleger S, 2006, CELL, V124, P471, DOI 10.1016/j.cell.2006.01.016
   Yang Q, 2007, CELL RES, V17, P666, DOI 10.1038/cr.2007.64
   Yang S, 2010, NAT MED, V16, P687, DOI 10.1038/nm.2153
NR 51
TC 100
Z9 106
U1 0
U2 18
PU WILEY-BLACKWELL
PI MALDEN
PA COMMERCE PLACE, 350 MAIN ST, MALDEN 02148, MA USA
SN 0004-3591
EI 
J9 ARTHRITIS RHEUM-US
JI Arthritis Rheum.
PD APR 15
PY 2012
VL 64
IS 4
BP 1182
EP 1192
DI 10.1002/art.33444
PG 11
WC Rheumatology
SC Rheumatology
GA 921KC
UT WOS:000302475500029
PM 22034068
DA 2022-06-22
ER

PT J
AU Rezzani, R
   Stacchiotti, A
   Rodella, LF
AF Rezzani, R
   Stacchiotti, A
   Rodella, Lf
TI Morphological and biochemical studies on aging and autophagy
SO Ageing Research Reviews
LA English
DT Article
ID aging; autophagy; biochemical marker; morphological marker; autophagy protein 5; beclin 1; hydroxymethylglutaryl coenzyme a reductase kinase; lysosome associated membrane protein 1; lysosome associated membrane protein 2; mammalian target of rapamycin; microtubule associated protein 1; phosphatidylethanolamine; phosphatidylinositol 3 kinase; rab7 protein; aerobic metabolism; aging; alzheimer disease; apoptosis; autophagosome; autophagy; cell death; cell proliferation; cell survival; cellular stress response; cytoarchitecture; cytoplasm; dementia; dna damage; endoplasmic reticulum; gene expression; heart failure; heart infarction; hepatomegaly; homeostasis; human; kidney function; longevity; lysosome; membrane structure; mitochondrion; muscle weakness; nephrotoxicity; osteoarthriti; parkinson disease; phenotype; progeria; protein degradation; review; risk factor; aged; aged, 80 and over; aging; animal; autophagy; cell aging; geriatrics; human; models, animal; protein; translational medical research; animalia
AB To maintain health in the elderly is a crucial objective for modern medicine that involves both basic and clinical researches. Autophagy is a fundamental auto-cannibalizing process that preserves cellular homeostasis and, if altered, either by excess or defect, greatly changes cell fate and can result in incapacitating human diseases. Efficient autophagy may prolong lifespan, but unfortunately this process becomes less efficient with age.The present review is focused on the close relationship between autophagy and age-related disorders in different tissues/organs and in transgenic animal models. In particular, it comments on the up to date literature on mechanisms responsible for age-related impairment of autophagy. Moreover, before discussing about these mechanisms, it is necessary to describe the metabolic autophagic regulation of autophagy and the proteins involved in this process. At the end, these data would summarize the autophagic link with aging process, as important tools in the future biogerontology scenario. © 2011 Elsevier B.V.
C1 Anatomy Section, Department of Biomedical Sciences and Biotechnology, University of Brescia, Viale Europa 11, 25123 Brescia, Italy
TC 0
SN 1568-1637
EI 
J9 AGEING RES REV
JI Ageing Res. Rev.
PD JUN 15
PY 2012
VL 11
IS 1
BP 10
EP 31
DI 10.1016/j.arr.2011.09.001
PG 22
UT Scopus:10.1016/j.arr.2011.09.001
ER

PT J
AU Ralston, SH
   Layfield, R
AF Ralston, Sh
   Layfield, R
TI Pathogenesis of paget disease of bone
SO Calcified Tissue International
LA English
DT Article
ID cartilage; osteoclast; paget disease of bone; osteoprotegerin; protein p62; protein p97; receptor activator of nuclear factor kappa b; tumor necrosis factor receptor associated factor 6; amino acid substitution; autophagy; bone lesion; bone marrow cell; chromosome 10p; chromosome 14q; chromosome 15q; chromosome 18q; chromosome 1p; chromosome 7q; chromosome 8q; csf1 gene; disease association; gene; gene locus; gene mutation; genetic association; genetic predisposition; genetic variability; heredity; human; nonhuman; optineurin gene; osteoblast; osteoclast activity; osteolysis; paget bone disease; pathogenesis; priority journal; regulatory mechanism; review; sequestosome 1 gene; somatic mutation; tnfrsf11a gene; tnfrsf11b gene; valosin containing protein gene; virus infection; animal; autophagy; bone marrow cell; genetic predisposition to disease; human; models, biological; mutation; osteitis deforman; osteoblast; osteoclast; virus physiological phenomena
AB Paget disease of bone (PDB) is a common disease characterized by focal areas of increased and disorganized bone turnover. Some patients are asymptomatic, whereas others develop complications such as pain, osteoarthritis, fracture, deformity, deafness, and nerve compression syndromes. PDB is primarily caused by dysregulation of osteoclast differentiation and function, and there is increasing evidence that this is due, in part, to genetic factors. One of the most important predisposing genes is SQSTM1, which harbors mutations that cause osteoclast activation in 5-20 % of PDB patients. Seven additional susceptibility loci for PDB have been identified by genomewide association studies on chromosomes 1p13, 7q33, 8q22, 10p13, 14q32, 15q24, and 18q21. Although the causal variants remain to be discovered, three of these loci contain CSF1, TNFRSF11A, and TM7SF4, genes that are known to play a critical role in osteoclast differentiation and function. Environmental factors are also important in the pathogenesis of PDB, as reflected by the fact that in many countries the disease has become less common and less severe over recent years. The most widely studied environmental trigger is paramyxovirus infection, but attempts to detect viral transcripts in tissues from patients with PDB have yielded mixed results. Although our understanding of the pathophysiology of PDB has advanced tremendously over the past 10 years, many questions remain unanswered, such as the mechanisms responsible for the focal nature of the disease and the recent changes in prevalence and severity. © Springer Science+Business Media, LLC 2012.
C1 Rheumatic Diseases Unit, Western General Hospital, University of Edinburgh, Edinburgh EH4 2XU, United Kingdom
   School of Biomedical Sciences, University of Nottingham, Nottingham, United Kingdom
TC 0
SN 0171-967X
EI 
J9 CALCIF TISSUE INT
JI Calcif. Tissue Int.
PD JUN 15
PY 2012
VL 91
IS 2
BP 97
EP 113
DI 10.1007/s00223-012-9599-0
PG 17
UT Scopus:10.1007/s00223-012-9599-0
ER

PT J
AU Sasaki, Hiroshi
   Takayama, Koji
   Matsushita, Takehiko
   Ishida, Kazunari
   Kubo, Seiji
   Matsumoto, Tomoyuki
   Fujita, Norifumi
   Oka, Shinya
   Kurosaka, Masahiro
   Kuroda, Ryosuke
AF Sasaki, Hiroshi
   Takayama, Koji
   Matsushita, Takehiko
   Ishida, Kazunari
   Kubo, Seiji
   Matsumoto, Tomoyuki
   Fujita, Norifumi
   Oka, Shinya
   Kurosaka, Masahiro
   Kuroda, Ryosuke
TI Autophagy modulates osteoarthritis-related gene expression in human chondrocytes
SO ARTHRITIS AND RHEUMATISM
LA English
DT Article
ID necrosis-factor-alpha; cell-death; articular chondrocyte; self-digestion; apoptosis; cartilage; degradation; disease; interleukin-1-beta; collagenase
AB Objective Autophagy, an evolutionarily conserved process for the bulk degradation of cytoplasmic components, serves as a cell survival mechanism. The purpose of this study was to elucidate the role of autophagy in human chondrocytes and pathophysiology of osteoarthritis (OA). Methods Autophagy in articular cartilage and primary chondrocytes was assessed using antibodies for the autophagy markers light chain 3 and beclin 1. The states of autophagy under catabolic and nutritional stresses were examined. We also examined the effects of inhibition or induction of autophagy under stimulation with interleukin-1 beta. Autophagy was inhibited by small interfering RNA targeting ATG5, and autophagy was induced by rapamycin. The effects of inhibition or induction of autophagy were examined by real-time polymerase chain reaction for aggrecan, COL2A1, MMP13, and ADAMTS5 messenger RNA. To further examine the mechanism of autophagy regulation in OA human chondrocytes, we investigated whether autophagy modulates apoptosis and reactive oxygen species (ROS). Results Autophagy was increased in OA chondrocytes and cartilage. Catabolic and nutritional stresses increased autophagy. In addition, the inhibition of autophagy caused OA-like gene expression changes, while the induction of autophagy prevented them. Furthermore, the inhibition of autophagy increased the amount of cleaved poly(ADP-ribose) polymerase and cleaved caspase 9, while the induction of autophagy inhibited these increases. ROS activity was also decreased by induction of autophagy. Conclusion These observations suggested that increased autophagy is an adaptive response to protect cells from stresses, and that autophagy regulates OA-like gene expression changes through the modulation of apoptosis and ROS. Further studies about autophagy in chondrocytes will provide novel insights into the pathophysiology of OA.
C1 [Matsushita, Takehiko] Kobe Univ, Grad Sch Med, Dept Orthopaed Surg, Chuo Ku, Kobe, Hyogo 6500017, Japan.
RP Matsushita, T (corresponding author), Kobe Univ, Grad Sch Med, Dept Orthopaed Surg, Chuo Ku, 7-5-1 Kusunoki Cho, Kobe, Hyogo 6500017, Japan.
EM matsushi@med.kobe-u.ac.jp
CR Almonte-becerril M, 2010, APOPTOSIS, V15, P631, DOI 10.1007/s10495-010-0458-z
   Blanco FJ, 1998, ARTHRITIS RHEUM, V41, P284, DOI 10.1002/1529-0131(199802)41:2<284::AID-ART12>3.3.CO;2-K
   Bohensky J, 2009, ARTHRITIS RHEUM-US, V60, P1406, DOI 10.1002/art.24444
   Carames B, 2010, ARTHRITIS RHEUM-US, V62, P791, DOI 10.1002/art.27305
   Cillero-pastor B, 2008, ARTHRITIS RHEUM-US, V58, P2409, DOI 10.1002/art.23644
   Eskelinen EL, 2009, BBA-MOL CELL RES, V1793, P664, DOI 10.1016/j.bbamcr.2008.07.014
   Fleury C, 2002, BIOCHIMIE, V84, P131, DOI 10.1016/S0300-9084(02)01369-X
   Goldring MB, 1988, J CLIN INVEST, V82, P2026, DOI 10.1172/JCI113823
   Hara T, 2006, NATURE, V441, P885, DOI 10.1038/nature04724
   Hashimoto S, 2009, ARTHRITIS RHEUM-US, V60, P2340, DOI 10.1002/art.24706
   Henrotin YE, 2003, OSTEOARTHR CARTILAGE, V11, P747, DOI 10.1016/S1063-4584(03)00150-X
   Heraud F, 2000, ANN RHEUM DIS, V59, P959, DOI 10.1136/ard.59.12.959
   Kabeya Y, 2004, J CELL SCI, V117, P2805, DOI 10.1242/jcs.01131
   Kim HA, 2000, J RHEUMATOL, V27, P455
   Kim I, 2007, ARCH BIOCHEM BIOPHYS, V462, P245, DOI 10.1016/j.abb.2007.03.034
   Komatsu M, 2007, CELL DEATH DIFFER, V14, P887, DOI 10.1038/sj.cdd.4402120
   Kronenberg HM, 2003, NATURE, V423, P332, DOI 10.1038/nature01657
   Kuma A, 2004, NATURE, V432, P1032, DOI 10.1038/nature03029
   Lefebvre V, 1990, BIOCHIM BIOPHYS ACTA, V1052, P366, DOI 10.1016/0167-4889(90)90145-4
   Levine B, 2004, DEV CELL, V6, P463, DOI 10.1016/S1534-5807(04)00099-1
   Levine B, 2008, CELL, V132, P27, DOI 10.1016/j.cell.2007.12.018
   Lo YYC, 1998, J CELL BIOCHEM, V69, P19, DOI 10.1002/(SICI)1097-4644(19980401)69:1<19::AID-JCB3>3.0.CO;2-Y
   Lopez-armada MJ, 2006, OSTEOARTHR CARTILAGE, V14, P660, DOI 10.1016/j.joca.2006.01.005
   Maiuri MC, 2007, NAT REV MOL CELL BIO, V8, P741, DOI 10.1038/nrm2239
   Mizushima N, 2002, CELL STRUCT FUNCT, V27, P421, DOI 10.1247/csf.27.421
   Mizushima N, 2008, NATURE, V451, P1069, DOI 10.1038/nature06639
   Noda T, 1998, J BIOL CHEM, V273, P3963, DOI 10.1074/jbc.273.7.3963
   Pan T, 2009, NEUROSCIENCE, V164, P541, DOI 10.1016/j.neuroscience.2009.08.014
   Stefanis L, 2001, J NEUROSCI, V21, P9549, DOI 10.1523/JNEUROSCI.21-24-09549.2001
   Takayama K, 2009, ARTHRITIS RHEUM-US, V60, P2731, DOI 10.1002/art.24864
   Vignon E, 1974, CLIN ORTHOP RELAT R, V0, P269
NR 31
TC 181
Z9 193
U1 2
U2 26
PU WILEY-BLACKWELL
PI HOBOKEN
PA 111 RIVER ST, HOBOKEN 07030-5774, NJ USA
SN 0004-3591
EI 
J9 ARTHRITIS RHEUM-US
JI Arthritis Rheum.
PD JUN 15
PY 2012
VL 64
IS 6
BP 1920
EP 1928
DI 10.1002/art.34323
PG 9
WC Rheumatology
SC Rheumatology
GA 948SE
UT WOS:000304522100025
PM 22147463
DA 2022-06-22
ER

PT J
AU Švajger, U
   Jeras, M
AF Švajger, U
   Jeras, M
TI Anti-inflammatory effects of resveratrol and its potential use in therapy of immune-mediated diseases
SO International Reviews of Immunology
LA English
DT Article
ID clinic; immunity; immunopathology; resveratrol; therapy; arachidonic acid; aromatic hydrocarbon receptor; cyclosporin a; immunoglobulin enhancer binding protein; resveratrol; transcription factor ap 1; adaptive immunity; antiinflammatory activity; apoptosis; autophagy; b lymphocyte; concentration response; dendritic cell; drug bioavailability; drug dose escalation; drug effect; drug half life; drug mechanism; drug metabolism; drug safety; drug targeting; drug tissue level; drug tolerability; ear edema; edema; immunopathology; innate immunity; lymphocyte; macrophage; osteoarthriti; priority journal; review; t lymphocyte; toxicity testing; animal; anti-inflammatory agents, non-steroidal; dendritic cell; human; immune system; lymphocyte; macrophage; models, immunological; signal transduction; stilbene
AB A molecule with a relatively simple chemical structure, resveratrol has been found to interact with multiple molecular targets, many of them associated with inflammation and immunity. Indeed, it has been shown to act directly on central players of both innate and adaptive immunity, such as macrophages, lymphocytes, and dendritic cells. In addition, there is very little evidence suggesting significant deleterious side effects of resveratrol, further highlighting its potential future use as a therapeutic agent. This review provides an up-to-date discussion on recent advances regarding anti-inflammatory effects of resveratrol, mechanisms of action, and its potential for therapeutic use. © 2012 Informa Healthcare USA, Inc.
C1 University of Ljubljana, Faculty of Pharmacy, Aškerčeva 7, SI-1000 Ljubljana, Slovenia
   Blood Transfusion Centre of Slovenia, Ljubljana, Slovenia
   Celica, Biomedical Center, Ljubljana, Slovenia
TC 0
SN 0883-0185
EI 
J9 INT REV IMMUNOL
JI Int. Rev. Immunol.
PD JUN 15
PY 2012
VL 31
IS 3
BP 202
EP 222
DI 10.3109/08830185.2012.665108
PG 21
UT Scopus:10.3109/08830185.2012.665108
ER

PT J
AU Lotz, M.
AF Lotz, M
TI Osteoarthritis year 2011 in review: biology
SO OSTEOARTHRITIS AND CARTILAGE
LA English
DT Review
DE Angiogenesis; Autophagy; Lubricin; Mitochondria
ID genetically heterogeneous mice; extends life-span; cartilage degeneration; osteochondral junction; rheumatoid-arthriti; growth-factor; cell-death; stem-cell; rat model; lubricin
AB This review is focused on advances in understanding the biology of joint homeostasis and osteoarthritis (OA) pathogenesis mechanisms that have led to proof of concept studies on new therapeutic approaches. The three selected topics include angiogenesis in joint tissues, biomechanics and joint lubrication and mitochondrial dysfunction. This new information represents progress in the integration of mechanisms that control multiple aspects of OA pathophysiology. (C) 2011 Osteoarthritis Research Society International. Published by Elsevier Ltd. All rights reserved.
C1 Scripps Res Inst, Dept Mol & Expt Med, La Jolla, CA 92037 USA.
RP Lotz, M (corresponding author), Scripps Res Inst, Dept Mol & Expt Med, 10550 N Torrey Pines Rd, La Jolla, CA 92037 USA.
EM mlotz@scripps.edu
FU NIH [AR058954, AR056026, AG007996]; NATIONAL INSTITUTE OF ARTHRITIS AND MUSCULOSKELETAL AND SKIN DISEASES [RC2AR058954, R01AR056026] Funding Source: NIH RePORTER; NATIONAL INSTITUTE ON AGING [P01AG007996] Funding Source: NIH RePORTER
CR Ashraf S, 2011, ARTHRITIS RHEUM, V0, P0
   Ashraf S, 2011, ANN RHEUM DIS, V70, P523, DOI 10.1136/ard.2010.137844
   Bastow ER, 2008, CELL MOL LIFE SCI, V65, P395, DOI 10.1007/s00018-007-7360-z
   Campisi J, 2011, SEMIN CANC BIOL, V0, P0
   Carames B, 2011, ARTHRITIS RHEUM, V0, P0
   Carames B, 2011, ANN RHEUM DIS, V0, P0
   Carames B, 2010, ARTHRITIS RHEUM-US, V62, P791, DOI 10.1002/art.27305
   Carmeliet P, 2011, NATURE, V473, P298, DOI 10.1038/nature10144
   Elsaid KA, 2009, ARTHRITIS RHEUM-US, V60, P2997, DOI 10.1002/art.24800
   Feng Y, 2005, CELL RES, V15, P201, DOI 10.1038/sj.cr.7290287
   Flannery CR, 2009, ARTHRITIS RHEUM-US, V60, P840, DOI 10.1002/art.24304
   Green DR, 2011, SCIENCE, V333, P1109, DOI 10.1126/science.1201940
   Greene GW, 2011, P NATL ACAD SCI USA, V108, P5255, DOI 10.1073/pnas.1101002108
   Harrison DE, 2009, NATURE, V460, P392, DOI 10.1038/nature08221
   Hasegawa A, 2011, ARTHRITIS RHEUM, V0, P0
   Hsieh JL, 2010, J ORTHOP RES, V28, P1300, DOI 10.1002/jor.21134
   Hui AY, 2011, WILEY INTERDISCIP RE, V0, P0
   Jay GD, 2010, ARTHRITIS RHEUM-US, V62, P2382, DOI 10.1002/art.27550
   Kim J, 2010, OSTEOARTHR CARTILAGE, V18, P424, DOI 10.1016/j.joca.2009.09.008
   Kirkwood TBL, 2005, CELL, V120, P437, DOI 10.1016/j.cell.2005.01.027
   Klinger P, 2011, ARTHRITIS RHEUM-US, V63, P2721, DOI 10.1002/art.30335
   Knudson CB, 2004, CLIN ORTHOP RELAT R, V0, PPS152, DOI 10.1097/01.blo.0000143804.26638.82
   Kronenberg HM, 2003, NATURE, V423, P332, DOI 10.1038/nature01657
   Le GRAVERAND-GASTINEAUMPH, 2010, CURR DRUG TARGETS, V11, P528
   Liu YJ, 2004, BLOOD, V103, P4449, DOI 10.1182/blood-2003-06-1825
   Loeser RF, 2009, OSTEOARTHR CARTILAGE, V17, P971, DOI 10.1016/j.joca.2009.03.002
   Lotz MK, 2011, NAT REV RHEUMATOL, V7, P579, DOI 10.1038/nrrheum.2011.109
   Marcelino J, 1999, NAT GENET, V23, P319, DOI 10.1038/15496
   Marrelli A, 2011, AUTOIMMUN REV, V10, P595, DOI 10.1016/j.autrev.2011.04.020
   Matsumoto T, 2009, ARTHRITIS RHEUM-US, V60, P1390, DOI 10.1002/art.24443
   Matthews GL, 2011, EXPERT OPIN EMERG DR, V16, P479, DOI 10.1517/14728214.2011.576670
   Miller RA, 2011, J GERONTOL A-BIOL, V66, P191, DOI 10.1093/gerona/glq178
   Mizushima N, 2009, CURR TOP MICROBIOL, V335, P71, DOI 10.1007/978-3-642-00302-8_3
   Nakagawa S, 2010, J ORTHOP RES, V28, P156, DOI 10.1002/jor.20976
   Pesesse L, 2011, JOINT BONE SPINE, V78, P144, DOI 10.1016/j.jbspin.2010.07.001
   Rego-perez I, 2011, ANN RHEUM DIS, V70, P646, DOI 10.1136/ard.2010.133637
   Rhee DK, 2005, J CLIN INVEST, V115, P622, DOI 10.1172/JCI200522263
   Sahin E, 2011, NATURE, V470, P359, DOI 10.1038/nature09787
   Sahin E, 2010, NATURE, V464, P520, DOI 10.1038/nature08982
   Saito T, 2010, OSTEOARTHR CARTILAGE, V18, P1552, DOI 10.1016/j.joca.2010.10.006
   Scott JL, 2010, ANN RHEUM DIS, V69, P1502, DOI 10.1136/ard.2009.119966
   Shukunami C, 2007, CURR PHARM DESIGN, V13, P2101
   Stanfel MN, 2009, BBA-GEN SUBJECTS, V1790, P1067, DOI 10.1016/j.bbagen.2009.06.007
   Suri S, 2007, ANN RHEUM DIS, V66, P1423, DOI 10.1136/ard.2006.063354
   Szekanecz Z, 2010, JOINT BONE SPINE, V77, P13, DOI 10.1016/j.jbspin.2009.05.011
   Teeple E, 2011, AM J SPORT MED, V39, P164, DOI 10.1177/0363546510378088
   Terkeltaub R, 2011, ARTHRITIS RHEUM-US, V63, P1928, DOI 10.1002/art.30333
   Thairu N, 2011, ANGIOGENESIS, V14, P223, DOI 10.1007/s10456-011-9208-2
   Tschopp J, 2011, EUR J IMMUNOL, V41, P1196, DOI 10.1002/eji.201141436
   Van DENBERGWB, 2011, OSTEOARTHR CARTILAGE, V19, P338, DOI 10.1016/j.joca.2011.01.022
   Walsh DA, 2010, RHEUMATOLOGY, V49, P1852, DOI 10.1093/rheumatology/keq188
   Wei T, 2010, OSTEOARTHR CARTILAGE, V18, P992, DOI 10.1016/j.joca.2010.04.012
NR 52
TC 32
Z9 35
U1 0
U2 18
PU W B SAUNDERS CO LTD
PI LONDON
PA 32 JAMESTOWN RD, LONDON NW1 7BY, ENGLAND
SN 1063-4584
EI 
J9 OSTEOARTHR CARTILAGE
JI Osteoarthritis Cartilage
PD MAR 15
PY 2012
VL 20
IS 3
BP 192
EP 196
DI 10.1016/j.joca.2011.11.015
PG 5
WC Orthopedics; Rheumatology
SC Orthopedics; Rheumatology
GA 910CJ
UT WOS:000301614500002
PM 22179031
DA 2022-06-22
ER

PT J
AU Yang, Rong-Tao
   Zhang, Chi
   Liu, Yong
   Zhou, Hai-Hua
   Li, Zu-Bing
AF Yang, Rong-tao
   Zhang, Chi
   Liu, Yong
   Zhou, Hai-hua
   Li, Zu-bing
TI Autophagy Prior to Chondrocyte Cell Death During the Degeneration of Meckel's Cartilage
SO ANATOMICAL RECORD-ADVANCES IN INTEGRATIVE ANATOMY AND EVOLUTIONARY BIOLOGY
LA English
DT Article
DE autophagy; apoptosis; cell death; chondrocytes; Meckel's cartilage
ID developing endochondral bone; growth-plate; epiphyseal growth; apoptosis; osteoarthriti; expression; maturation; survival; culture; fusion
AB The central portion of Meckel's cartilage degenerates almost immediately after birth. Whether autophagy is involved in this process remains unclear. Thus, to explore the role of autophagy during this process, we have detected the expression of autophagy and apoptosis-related markers in embryonic mice. In E15, Beclin1 and LC3 expressions were weak and negative in Meckel's cartilage, respectively. In E16, chondrocytes of the central portion became hypertrophic. Moderate immunoreactivities of Beclin1 and LC3 were observed in prehypertrophic and hypertrophic chondrocytes of the central portion. In E17, the degradation occurred in the central portion and expanded anteriorly and posteriorly. Beclin1 expression was observed in Meckel's cartilage with an increase in the hypertrophic chondrocytes of the central portion. The expression of LC3 was detected specifically in terminally differentiated hypertrophic chondrocytes. The mRNA expressions of LC3 and Beclin1 from E15 to E17 significantly increased. This result is in accord with the histologic findings. Terminal deoxynucleotidyltransferase-mediated dUTP-biotin nick-end labeling assay and Caspase 3 expression demonstrated that apoptosis was detected in the lateral part of terminal hypertrophic chondrocytes along the degeneration area of Meckel's cartilage. In addition, Bcl2 expression increased significantly from E15 to E17. These results indicate that autophagy is involved in hypertrophic chondrocytes during the degradation of Meckel's cartilage and occurs prior to chondrocyte cell death during this process. Anat Rec, 2012. (c) 2012 Wiley Periodicals, Inc.
C1 [Li, Zu-Bing] Wuhan Univ, Sch & Hosp Stomatol, Dept Oral & Maxillofacial Surg, Wuhan 430079, CHINA.
   [Yang, Rong-Tao; Zhang, Chi; Liu, Yong; Zhou, Hai-Hua; Li, Zu-Bing] Wuhan Univ, Sch & Hosp Stomatol, State Key Lab Breeding Base Basic Sci Stomatol Hu, Wuhan 430079, CHINA.
   [Yang, Rong-Tao; Zhang, Chi; Liu, Yong; Zhou, Hai-Hua; Li, Zu-Bing] Wuhan Univ, Sch & Hosp Stomatol, Key Lab Oral Biomed, Minist Educ, Wuhan 430079, CHINA.
RP Li, ZB (corresponding author), Wuhan Univ, Sch & Hosp Stomatol, Dept Oral & Maxillofacial Surg, 237 Luoyu Rd, Wuhan 430079, CHINA.
EM 85356323@qq.com
FU National Natural Science Foundation of China [30872892]; Wuhan University
CR Amano O, 2010, J ORAL BIOSCI, V52, P125, DOI 10.2330/joralbiosci.52.125
   Bhaskar SN, 1953, J DENT RES, V32, P398, DOI 10.1177/00220345530320031401
   Bohensky J, 2007, AUTOPHAGY, V3, P207, DOI 10.4161/auto.3708
   Carames B, 2010, ARTHRITIS RHEUM-US, V62, P791, DOI 10.1002/art.27305
   Emons J, 2011, HORM RES PAEDIAT, V75, P383, DOI 10.1159/000327788
   Emons J, 2009, PEDIATR RES, V66, P654, DOI 10.1203/PDR.0b013e3181beaa8c
   Ishizeki K, 1996, ANAT EMBRYOL, V193, P61
   Ishizeki K, 1996, ANAT REC, V245, P25
   Ishizeki K, 2001, CELL TISSUE RES, V304, P67, DOI 10.1007/s004410100354
   Lee SK, 2001, ANAT REC, V263, P314, DOI 10.1002/ar.1110
   Mackie EJ, 2008, INT J BIOCHEM CELL B, V40, P46, DOI 10.1016/j.biocel.2007.06.009
   Maiuri MC, 2007, NAT REV MOL CELL BIO, V8, P741, DOI 10.1038/nrm2239
   Mizushima N, 2007, GENE DEV, V21, P2861, DOI 10.1101/gad.1599207
   Pfaffl MW, 2001, NUCLEIC ACIDS RES, V29, P0, DOI 10.1093/nar/29.9.e45
   Portt L, 2011, BBA-MOL CELL RES, V1813, P238, DOI 10.1016/j.bbamcr.2010.10.010
   Roach HI, 1999, J BONE MINER RES, V14, P1367, DOI 10.1359/jbmr.1999.14.8.1367
   Roach HI, 2004, APOPTOSIS, V9, P265, DOI 10.1023/B:APPT.0000025803.17498.26
   Rodriguezvazquez JF, 1997, ANAT RECORD, V249, P249, DOI 10.1002/(SICI)1097-0185(199710)249:2<249::AID-AR12>3.0.CO;2-O
   Rutledge RG, 2004, NUCLEIC ACIDS RES, V32, P0, DOI 10.1093/nar/gnh177
   Sakakura Y, 2005, J ANAT, V207, P325, DOI 10.1111/j.1469-7580.2005.00466.x
   Sakakura Y, 2007, CELL TISSUE RES, V328, P137, DOI 10.1007/s00441-006-0329-7
   Shapiro I, 2008, BONE OSTEOARTHRITIS, V0, P109
   Shapiro IM, 2007, BONE, V40, P561, DOI 10.1016/j.bone.2006.09.030
   Shapiro IRVINGM, 2005, BIRTH DEFECTS RESEARCH, V75, P330, DOI 10.1002/bdrc.20057
   Shimo T, 2004, DEV DYNAM, V231, P136, DOI 10.1002/dvdy.20109
   Srinivas V, 2009, CELLS TISSUES ORGANS, V189, P88, DOI 10.1159/000151428
   Tomo S, 1997, ANAT REC, V249, P233
   Van DENBERGWB, 2011, OSTEOARTHR CARTILAGE, V19, P338, DOI 10.1016/j.joca.2011.01.022
NR 28
TC 19
Z9 21
U1 0
U2 13
PU WILEY-BLACKWELL
PI MALDEN
PA COMMERCE PLACE, 350 MAIN ST, MALDEN 02148, MA USA
SN 1932-8486
EI 
J9 ANAT REC
JI Anat. Rec.
PD MAY 15
PY 2012
VL 295
IS 5
BP 734
EP 741
DI 10.1002/ar.22433
PG 8
WC Anatomy & Morphology
SC Anatomy & Morphology
GA 924PE
UT WOS:000302703000004
PM 22371349
DA 2022-06-22
ER

PT J
AU Wu, Longhuo
   Huang, Xianhua
   Li, Linfu
   Huang, Hao
   Xu, Ruian
   Luyten, Walter
AF Wu, Longhuo
   Huang, Xianhua
   Li, Linfu
   Huang, Hao
   Xu, Ruian
   Luyten, Walter
TI Insights on Biology and Pathology of HIF-1 alpha/-2 alpha, TGF beta/BMP, Wnt/beta-Catenin, and NF-kappa B Pathways in Osteoarthritis
SO CURRENT PHARMACEUTICAL DESIGN
LA English
DT Review
DE Osteoarthritis; HIF; TGF beta; Wnt/beta-catenin; NF-kappa B
ID growth-factor-beta; oligomeric matrix protein; glycation end-product; suppresses chondrocyte autophagy; human articular chondrocyte; inducible nitric-oxide; marrow stromal cell; hydrostatic-pressure; endochondral ossification; signaling pathway
AB Osteoarthritis (OA) constitutes a major health problem. Different signaling pathways are involved that impair homeostasis, but the cross-talk between them (although well investigated and partly understood), remains unclear. HIF-1 alpha promotes chondrocyte differentiation and survival, while HIF-2 alpha coactivates with beta-catenin and NF-kappa B pathways to promote chondrocyte apoptosis and endochondral ossification. Depending on the ALK1/ALK5 ratio in chondrocytes, the TGF beta pathway can play an anabolic or catabolic role. TGF beta 1 can activate the beta-catenin signaling pathway via ALK5, Smad3, PI3K, and PKA pathways. The mediator Axins balance TGF-beta and Wnt/beta-catenin signaling during chondrocyte proliferation and maturation. However, the biological functions of Wnt/beta-catenin signaling are still controversial. Both excessive and insufficient beta-catenin levels may impair the homeostasis of articular chondrocytes by enhancing pathological maturation and apoptosis, respectively; loss- and gain-of-functions of beta-catenin cause apoptosis at the center of the joint and chondrocyte maturation at the periphery, depending on the vascularity. The NF-kappa B transcription factor can be triggered by a host of stress-related stimuli including pro-inflammatory cytokines. The recent discovery of functional cross-regulation between these pathways has shown complex roles for HIF-1 alpha/HIF-2 alpha, TGF beta/BMP, Wnt/beta-catenin, and NF-kappa B signaling pathways in the pathogenesis of OA. This has important implications for potential therapeutic agents directed at these pathways. This review attempts to cover the literature of the past three years dealing with the biology and pathology of the HIF-1 alpha/-2 alpha, TGF beta/BMP, Wnt/beta-catenin, and NF-kappa B/cytokines signaling pathways in OA.
C1 [Wu, Longhuo; Huang, Xianhua; Li, Linfu; Huang, Hao] Gannan Med Univ, Coll Pharm, Ganzhou 341000, CHINA.
   [Wu, Longhuo; Xu, Ruian] Huaqiao Univ, Engn Res Ctr Mol Med, Minist Educ, Quanzhou 362021, CHINA.
   [Huang, Hao] Katholieke Univ Leuven, Dept Biol, B-3000 Louvain, Belgium.
   [Luyten, Walter] Katholieke Univ Leuven, Sch Med, B-3001 Louvain, Belgium.
RP Wu, LH (corresponding author), Gannan Med Univ, Coll Pharm, Ganzhou 341000, CHINA.
EM longhwlhq@yahoo.cn
FU National Natural Science Foundation of China [81102797]; Gannan Medical University [201102, YB201012]
CR Araldi E, 2010, BONE, V47, P190, DOI 10.1016/j.bone.2010.04.606
   Bauge C, 2008, J CELL MOL MED, V12, P1754, DOI 10.1111/j.1582-4934.2007.00173.x
   Bauge C, 2008, ARTHRITIS RHEUM, V58, P221, DOI 10.1002/art.23154
   Bauge C, 2011, ARTHRITIS RES THER, V13, P0, DOI 10.1186/ar3247
   Beier F, 2010, J CELL BIOCHEM, V110, P573, DOI 10.1002/jcb.22604
   Bertrand J, 2010, INT J BIOCHEM CELL B, V42, P1594, DOI 10.1016/j.biocel.2010.06.022
   Blom AB, 2007, CURR DRUG TARGETS, V8, P283, DOI 10.2174/138945007779940179
   Blom AB, 2010, CURR DRUG TARGETS, V11, P620
   Bohensky J, 2010, PEDIATR NEPHROL, V25, P633, DOI 10.1007/s00467-009-1310-y
   Bohensky J, 2009, ARTHRITIS RHEUM-US, V60, P1406, DOI 10.1002/art.24444
   Chan BY, 2011, OSTEOARTHR CARTILAGE, V19, P874, DOI 10.1016/j.joca.2011.04.014
   Chen Y, 2009, J CELL BIOCHEM, V106, P353, DOI 10.1002/jcb.22020
   Cho TJ, 2003, ARTHRITIS RHEUM-US, V48, P2845, DOI 10.1002/art.11390
   Choi H, 2011, CANCER RES, V14, P10101
   Choi H, 2010, CANCER RES, V70, P10101, DOI 10.1158/0008-5472.CAN-10-0505
   Chubinskaya SUSAN, 2008, J KNEE SURG, V21, P192
   Clevers H, 2006, CELL, V127, P469, DOI 10.1016/j.cell.2006.10.018
   Connelly L, 2001, J IMMUNOL, V166, P3873, DOI 10.4049/jimmunol.166.6.3873
   Dai J, 2010, J HUM GENET, V55, P77, DOI 10.1038/jhg.2009.137
   Dao DY, 2007, ANN NY ACAD SCI, V1116, P82, DOI 10.1196/annals.1402.082
   Dao DY, 2010, J ORTHOP RES, V28, P89, DOI 10.1002/jor.20954
   Davidson ENB, 2009, J IMMUNOL, V182, P7937, DOI 10.4049/jimmunol.0803991
   de Hooge ASK, 2005, OSTEOARTHR CARTILAGE, V13, P66, DOI 10.1016/j.joca.2004.09.011
   Diarra D, 2007, NAT MED, V13, P156, DOI 10.1038/nm1538
   Ding M, 2012, J CELL PHYSIOL, V227, P3446, DOI 10.1002/jcp.24045
   Drissi HICHAM, 2005, MOLECULAR ASPECTS OF MEDICINE, V26, P169, DOI 10.1016/j.mam.2005.01.003
   Du QIANG, 2010, FOR IMMUNOPATHOL DIS THERAP, V1, P155
   Du Q, 2009, CANCER RES, V69, P3764, DOI 10.1158/0008-5472.CAN-09-0014
   Duval E, 2009, ARTHRITIS RHEUM-US, V60, P3038, DOI 10.1002/art.24851
   Dvir-ginzberg M, 2011, ARTHRITIS RHEUM-US, V63, P2363, DOI 10.1002/art.30279
   Eswarakumar VP, 2005, CYTOKINE GROWTH F R, V16, P139, DOI 10.1016/j.cytogfr.2005.01.001
   Finnson KW, 2010, OSTEOARTHR CARTILAGE, V18, P1518, DOI 10.1016/j.joca.2010.09.002
   Finnson KW, 2008, J BONE MINER RES, V23, P896, DOI 10.1359/JBMR.080209
   Fioravanti A, 2005, CLIN EXP RHEUMATOL, V23, P847
   Fioravanti A, 2010, INDIAN J MED RES, V132, P209
   Frazier K, 2007, TOXICOL PATHOL, V35, P284, DOI 10.1080/01926230701198469
   Fushimi K, 2007, J CELL BIOCHEM, V100, P783, DOI 10.1002/jcb.21099
   Gavenis K, 2010, J BIOMATER APPL, V0, P0
   Gavenis K, 2010, INT J ARTIF ORGANS, V33, P339, DOI 10.1177/039139881003300602
   Gelse K, 2008, ARTHRITIS RES THER, V10, P0, DOI 10.1186/ar2508
   Genetos DC, 2010, BONE, V47, P1013, DOI 10.1016/j.bone.2010.08.024
   Ghayor C, 2001, J BIOL CHEM, V276, P36881, DOI 10.1074/jbc.M105083200
   Gogate SS, 2011, ARTHRITIS RHEUM-US, V63, P1950, DOI 10.1002/art.30342
   Goldring MB, 2008, ANN RHEUM DIS, V67, P75, DOI 10.1136/ard.2008.098764
   Goldring MB, 2011, CURR OPIN RHEUMATOL, V23, P471, DOI 10.1097/BOR.0b013e328349c2b1
   Goldring MB, 2011, EUR CELLS MATER, V21, P202, DOI 10.22203/eCM.v021a16
   Goldring MB, 2009, ARTHRITIS RES THER, V11, P0, DOI 10.1186/ar2592
   Goumans MJ, 2003, MOL CELL, V12, P817, DOI 10.1016/S1097-2765(03)00386-1
   Grall FT, 2005, FEBS J, V272, P1676, DOI 10.1111/j.1742-4658.2005.04592.x
   Haudenschild DR, 2011, J BIOL CHEM, V286, P43250, DOI 10.1074/jbc.M111.234716
   Hayashi M, 2010, J ORTHOP RES, V28, P1502, DOI 10.1002/jor.21165
   Healy ZR, 2008, AM J PHYSIOL-CELL PH, V294, PC1146, DOI 10.1152/ajpcell.00542.2007
   Hellingman CA, 2011, TISSUE ENG PT A, V17, P1157, DOI 10.1089/ten.tea.2010.0043, 10.1089/ten.TEA.2010.0043
   Hiyama A, 2010, ARTHRITIS RHEUM-US, V62, P3036, DOI 10.1002/art.27599
   Honsawek S, 2009, INT ORTHOP, V33, P1171, DOI 10.1007/s00264-009-0751-z
   Horiki M, 2004, J CELL BIOL, V165, P433, DOI 10.1083/jcb.200311015
   Huang CY, 2009, EUR J CLIN INVEST, V39, P417, DOI 10.1111/j.1365-2362.2009.02106.x
   Huang Y, 2012, J ORTHOP RES, V30, P304, DOI 10.1002/jor.21505
   Huth C, 2009, ANN MED, V41, P128, DOI 10.1080/07853890802337037
   Hwang SG, 2004, J BIOL CHEM, V279, P26597, DOI 10.1074/jbc.M401401200
   Idelevich A, 2011, ARTERIOSCL THROM VAS, V31, PE55, DOI 10.1161/ATVBAHA.111.230904
   Imtiyaz HZ, 2010, J CLIN INVEST, V120, P2699, DOI 10.1172/JCI39506
   Ionescu AM, 2003, EXP CELL RES, V288, P198, DOI 10.1016/S0014-4827(03)00181-2
   Izumi N, 2006, AM J PHYSIOL-LUNG C, V290, PL120, DOI 10.1152/ajplung.00171.2005
   Javed A, 2008, J BIOL CHEM, V283, P8412, DOI 10.1074/jbc.M705578200
   Javed A, 2009, CELLS TISSUES ORGANS, V189, P133, DOI 10.1159/000151719
   Jian HY, 2006, GENE DEV, V20, P666, DOI 10.1101/gad.1388806
   Jinnin M, 2006, MOL PHARMACOL, V69, P597, DOI 10.1124/mol.105.017483
   Alcaraz MJ, 2010, BIOCHEM PHARMACOL, V80, P13, DOI 10.1016/j.bcp.2010.02.017
   Kaidi A, 2007, NAT CELL BIOL, V9, P210, DOI 10.1038/ncb1534
   Kamarainen OP, 2008, ARTHRITIS RES THER, V10, P0, DOI 10.1186/ar2374
   Kamiya N, 2011, BIOFACTORS, V37, P75, DOI 10.1002/biof.139
   Kaneko S, 2000, CYTOKINES CELL MOL T, V6, P71, DOI 10.1080/13684730050515796
   Karsdal MA, 2007, ARTHRITIS RHEUM-US, V56, P1549, DOI 10.1002/art.22599
   Kawaguchi H, 2009, J BONE MINER RES, V24, P8, DOI 10.1359/JBMR.081115
   Kawasaki Y, 2008, J CLIN INVEST, V118, P2506, DOI 10.1172/JCI35243
   Kawata K, 2010, J CELL PHYSIOL, V222, P138, DOI 10.1002/jcp.21930
   Keller B, 2011, PLOS ONE, V6, P0, DOI 10.1371/journal.pone.0016421
   Kim HA, 2006, ARTHRITIS RHEUM-US, V54, P2152, DOI 10.1002/art.21951
   Kiszel P, 2007, CYTOKINE, V40, P17, DOI 10.1016/j.cyto.2007.08.001
   Kou I, 2010, J BONE MINER METAB, V28, P395, DOI 10.1007/s00774-009-0145-8
   Kunitomo T, 2009, J ORTHOP SCI, V14, P776, DOI 10.1007/s00776-009-1393-0
   Lafont JE, 2008, J BIOL CHEM, V283, P4778, DOI 10.1074/jbc.M707729200
   Lee SW, 2011, PLOS ONE, V6, P0, DOI 10.1371/journal.pone.0019163
   Leung JY, 2002, J BIOL CHEM, V277, P21657, DOI 10.1074/jbc.M200139200
   Li DL, 2012, RHEUMATOL INT, V32, P2017, DOI 10.1007/s00296-011-1929-4
   Li H, 2011, OSTEOARTHR CARTILAGE, V19, P1246, DOI 10.1016/j.joca.2011.07.011
   Li J, 2011, J ORTHOP RES, V29, P516, DOI 10.1002/jor.21215
   Li TF, 2010, ARTHRITIS RHEUM-US, V62, P2359, DOI 10.1002/art.27537
   Lim H, 2011, J PHARMACOL SCI, V116, P221, DOI 10.1254/jphs.11014FP
   Limer KL, 2009, OSTEOARTHR CARTILAGE, V17, P782, DOI 10.1016/j.joca.2008.09.019
   Little CB, 2010, CURR DRUG TARGETS, V11, P561
   Liu CJ, 2007, FRONT BIOSCI, V12, P3899, DOI 10.2741/2359
   Liu FC, 2010, ARTHRITIS RES THER, V12, P0, DOI 10.1186/ar3127
   Liu W, 2006, EMBO J, V25, P1646, DOI 10.1038/sj.emboj.7601057
   Liu ZY, 2006, J BIOL CHEM, V281, P17156, DOI 10.1074/jbc.M513812200
   Lories RJU, 2007, ARTHRITIS RHEUM-US, V56, P4095, DOI 10.1002/art.23137
   Lories RJU, 2005, CYTOKINE GROWTH F R, V16, P287, DOI 10.1016/j.cytogfr.2005.02.009
   Luyten FP, 2009, BONE, V44, P522, DOI 10.1016/j.bone.2008.12.006
   Majumdar MK, 2008, J CELL PHYSIOL, V215, P68, DOI 10.1002/jcp.21282
   Marcu KB, 2010, CURR DRUG TARGETS, V11, P599, DOI 10.2174/138945010791011938
   Minina E, 2001, DEVELOPMENT, V128, P4523
   Miwa M, 2000, OSTEOARTHR CARTILAGE, V8, P17, DOI 10.1053/joca.1999.0266
   Miyaki S, 2010, GENE DEV, V24, P1173, DOI 10.1101/gad.1915510
   Miyaki S, 2009, ARTHRITIS RHEUM-US, V60, P2723, DOI 10.1002/art.24745
   Morimoto-tomita M, 2002, J BIOL CHEM, V277, P49175, DOI 10.1074/jbc.M205131200
   Motaung SCKM, 2011, J TISSUE ENG REGEN M, V5, PE87, DOI 10.1002/term.358
   Muddasani P, 2007, J BIOL CHEM, V282, P31409, DOI 10.1074/jbc.M706508200
   Nah SS, 2008, RHEUMATOLOGY, V47, P425, DOI 10.1093/rheumatology/kem376
   Nakamura S, 2006, J ORTHOP RES, V24, P733, DOI 10.1002/jor.20077
   Ning B, 2012, INT ORTHOP, V36, P655, DOI 10.1007/s00264-011-1315-6
   Nishida T, 2009, BONE, V44, P24, DOI 10.1016/j.bone.2008.08.125
   Nishitani K, 2010, J CELL BIOCHEM, V109, P425, DOI 10.1002/jcb.22421
   Ortega N, 2004, TRENDS CELL BIOL, V14, P86, DOI 10.1016/j.tcb.2003.12.003
   Osiri M, 1999, GENES IMMUN, V1, P166, DOI 10.1038/sj.gene.6363652
   Otsuki S, 2010, P NATL ACAD SCI USA, V107, P10202, DOI 10.1073/pnas.0913897107
   Pais H, 2010, RNA, V16, P489, DOI 10.1261/rna.1701210
   Pan QH, 2009, BIOCHEM BIOPH RES CO, V379, P356, DOI 10.1016/j.bbrc.2008.12.062
   Peansukmanee S, 2009, J ORTHOP RES, V27, P529, DOI 10.1002/jor.20772
   Plaas A, 2011, OSTEOARTHR CARTILAGE, V19, P1081, DOI 10.1016/j.joca.2011.05.003
   Pogue R, 2006, CURR TOP DEV BIOL, V76, P1, DOI 10.1016/S0070-2153(06)76001-X
   Pola E, 2005, OSTEOARTHR CARTILAGE, V13, P1025, DOI 10.1016/j.joca.2005.07.011
   Poleni PE, 2010, PPAR RES, V2010, P0, DOI 10.1155/2010/635912
   Pujol JP, 2008, CONNECT TISSUE RES, V49, P293, DOI 10.1080/03008200802148355
   Punzi L, 2010, SWISS MED WKLY, V140, P16, DOI 10.4414/smw.2010.13098
   Rankin ERINNB, 2011, CURR OSTEOPOROS REP, V9, P46, DOI 10.1007/s11914-011-0047-2
   Rasheed Z, 2011, RHEUMATOLOGY, V50, P838, DOI 10.1093/rheumatology/keq380
   Raymond L, 2006, J CELL PHYSIOL, V207, P683, DOI 10.1002/jcp.20608
   Retting KN, 2009, DEVELOPMENT, V136, P1093, DOI 10.1242/dev.029926
   Rokutanda S, 2009, DEV BIOL, V328, P78, DOI 10.1016/j.ydbio.2009.01.009
   Roman-blas JA, 2006, OSTEOARTHR CARTILAGE, V14, P839, DOI 10.1016/j.joca.2006.04.008
   Rosa SC, 2008, NITRIC OXIDE-BIOL CH, V19, P276, DOI 10.1016/j.niox.2008.07.005
   Ryu J-H, 2011, CELL DEATH DIFFER, V0, P0, DOI DOI 10.1038
   Ryu JH, 2006, J BIOL CHEM, V281, P22039, DOI 10.1074/jbc.M601804200
   Ryu JH, 2011, ARTHRITIS RHEUM, V0, P0, DOI DOI 10.1002
   Saito T, 2010, OSTEOARTHR CARTILAGE, V18, P1552, DOI 10.1016/j.joca.2010.10.006
   Saito T, 2010, NAT MED, V16, P678, DOI 10.1038/nm.2146
   Sakao K, 2009, J ORTHOP SCI, V14, P738, DOI 10.1007/s00776-009-1401-4
   Samuel JM, 2008, CYTOKINE, V42, P256, DOI 10.1016/j.cyto.2008.02.008
   Scanzello CR, 2008, CURR OPIN RHEUMATOL, V20, P565, DOI 10.1097/BOR.0b013e32830aba34
   Schett G, 2008, NAT CLIN PRACT RHEUM, V4, P473, DOI 10.1038/ncprheum0881
   Schipani E, 2001, GENE DEV, V15, P2865
   Schipani E, 2010, ANN NY ACAD SCI, V1192, P317, DOI 10.1111/j.1749-6632.2009.05236.x
   Schmidt N, 2010, BIOCHEM PHARMACOL, V79, P722, DOI 10.1016/j.bcp.2009.10.012
   Semenza GL, 2000, J APPL PHYSIOL, V88, P1474, DOI 10.1152/jappl.2000.88.4.1474
   Shimpo H, 2009, J ORTHOP SCI, V14, P611, DOI 10.1007/s00776-009-1370-7
   Smith GN, 2006, FRONT BIOSCI-LANDMRK, V11, P3081, DOI 10.2741/2034
   Smith RL, 2011, J ORTHOP RES, V29, P361, DOI 10.1002/jor.21250
   Srinivas V, 2009, CELLS TISSUES ORGANS, V189, P88, DOI 10.1159/000151428
   Surridge AK, 2009, MATRIX BIOL, V28, P416, DOI 10.1016/j.matbio.2009.07.001
   Takeda N, 2010, GENE DEV, V24, P491, DOI 10.1101/gad.1881410
   Taniguchi N, 2009, P NATL ACAD SCI USA, V106, P16817, DOI 10.1073/pnas.0904414106
   Tchetina EV, 2007, ARTHRITIS RES THER, V9, P0, DOI 10.1186/ar2273
   Tchetina EV, 2011, ARTHRITIS, V0, P0, DOI DOI 10.1155/2011/683970
   Terkeltaub R, 2011, ARTHRITIS RHEUM-US, V63, P1928, DOI 10.1002/art.30333
   Terry CF, 2000, J BIOL CHEM, V275, P18138, DOI 10.1074/jbc.M000379200
   Uusitalo H, 2001, J BONE MINER RES, V16, P1837, DOI 10.1359/jbmr.2001.16.10.1837
   Valdes AM, 2010, OSTEOARTHR CARTILAGE, V18, P699, DOI 10.1016/j.joca.2009.12.012
   Van DERKRAANPM, 2010, OSTEOARTHR CARTILAGE, V18, P735, DOI 10.1016/j.joca.2010.03.001
   Van DERKRAANPM, 2009, OSTEOARTHR CARTILAGE, V17, P1539, DOI 10.1016/j.joca.2009.06.008
   Van DERKRAANPM, 2012, CELL TISSUE RES, V347, P257, DOI 10.1007/s00441-011-1194-6
   Van DERKRAANPM, 2010, ARTHRITIS RES THER, V12, P0, DOI 10.1186/ar2896
   Van NOORTM, 2002, J BIOL CHEM, V277, P17901, DOI 10.1074/jbc.M111635200
   Van UDENP, 2011, PLOS GENET, V7, P0, DOI 10.1371/journal.pgen.1001285
   Velasco J, 2011, J BIOL CHEM, V286, P26016, DOI 10.1074/jbc.M110.208694
   Wang P, 2010, J BIOL CHEM, V285, P24793, DOI 10.1074/jbc.M110.110320
   Wang SN, 2003, AM J PHYSIOL-RENAL, V284, PF1006, DOI 10.1152/ajprenal.00382.2002
   Watanabe H, 2008, J CELL PHYSIOL, V216, P419, DOI 10.1002/jcp.21408
   Weng LH, 2009, OSTEOARTHR CARTILAGE, V17, P933, DOI 10.1016/j.joca.2008.12.008
   Weng LH, 2010, ARTHRITIS RHEUM-US, V62, P1393, DOI 10.1002/art.27357
   Wenger R, 2006, FRONT BIOSCI-LANDMRK, V11, P1690, DOI 10.2741/1914
   Wrighton KH, 2009, J BIOL CHEM, V284, P9755, DOI 10.1074/jbc.M809223200
   Wu LH, 2010, PHARM BIOL, V48, P1344, DOI 10.3109/13880201003793723
   Wu QQ, 2008, ARTHRITIS RHEUM-US, V58, P3132, DOI 10.1002/art.23946
   Wu QQ, 2008, J BONE MINER RES, V23, P552, DOI 10.1359/JBMR.071115
   Wu QQ, 2008, J ORTHOP RES, V26, P704, DOI 10.1002/jor.20563
   Wu QQ, 2009, EXP CELL RES, V315, P2386, DOI 10.1016/j.yexcr.2009.05.019
   Xian-peng G, 2011, OSTEOARTHR CARTILAGE, V19, P111, DOI 10.1016/j.joca.2010.10.016
   Yang S, 2010, NAT MED, V16, P687, DOI 10.1038/nm.2153
   Yokota H, 2003, J BIOL CHEM, V278, P47275, DOI 10.1074/jbc.M304652200
   Zayed N, 2008, ARTHRITIS RES THER, V10, P0, DOI 10.1186/ar2581
   Zelzer E, 2004, DEVELOPMENT, V131, P2161, DOI 10.1242/dev.01053
   Zhang C, 2011, BONE, V48, P507, DOI 10.1016/j.bone.2010.10.006
   Zhang M, 2010, J BIOL CHEM, V285, P8703, DOI 10.1074/jbc.M109.093526
   Zhou SH, 2004, J BONE MINER RES, V19, P463, DOI 10.1359/JBMR.0301239
   Zhou SH, 2011, J CELL BIOCHEM, V112, P1651, DOI 10.1002/jcb.23079
   Zhu F, 2010, CELL DEATH DIFFER, V17, P1325, DOI 10.1038/cdd.2010.13
   Zhu G, 2009, OSTEOARTHR CARTILAGE, V17, P1494, DOI 10.1016/j.joca.2009.05.005
   Zhu M, 2008, ARTHRITIS RHEUM-US, V58, P2053, DOI 10.1002/art.23614
   Zhu M, 2009, J BONE MINER RES, V24, P12, DOI 10.1359/JBMR.080901
   Zilberberg A, 2004, J BIOL CHEM, V279, P17535, DOI 10.1074/jbc.M311292200
NR 191
TC 73
Z9 83
U1 1
U2 69
PU BENTHAM SCIENCE PUBL LTD
PI SHARJAH
PA EXECUTIVE STE Y-2, PO BOX 7917, SAIF ZONE, 1200 BR SHARJAH, U ARAB EMIRATES
SN 1381-6128
EI 1873-4286
J9 CURR PHARM DESIGN
JI Curr. Pharm. Design
PD JUL 15
PY 2012
VL 18
IS 22
BP 3293
EP 3312
DI 10.2174/1381612811209023293
PG 20
WC Pharmacology & Pharmacy
SC Pharmacology & Pharmacy
GA 976IA
UT WOS:000306573600021
PM 22646092
DA 2022-06-22
ER

PT J
AU Carames, Beatriz
   Hasegawa, Akihiko
   Taniguchi, Noboru
   Miyaki, Shigeru
   Blanco, FJ
   Lotz, Martin
AF Carames, Beatriz
   Hasegawa, Akihiko
   Taniguchi, Noboru
   Miyaki, Shigeru
   Blanco, Francisco
   Lotz, Martin
TI Autophagy activation by rapamycin reduces severity of experimental osteoarthritis
SO ANNALS OF THE RHEUMATIC DISEASES
LA English
DT Article
ID aging-related los; mammalian target; mutant huntingtin; life-span; in-vivo; mtor; cartilage; disease; mouse; mice
AB Objectives Osteoarthritis is associated with cell death and extracellular matrix degradation in articular cartilage. Autophagy is an essential cellular homeostasis mechanism that was found to be deficient in ageing and osteoarthritic cartilage. This study determined whether pharmacological inhibition of the mammalian target of rapamycin (mTOR), a key inhibitor of autophagy, has disease-modifying activity in experimental osteoarthritis. Methods Experimental osteoarthritis was induced by transection of the medial meniscotibial ligament and the medial collateral ligament in 2-month-old C57Bl/6 mice (n=36). Rapamycin (1 mg/kg weight/day) (n=18 mice) or dimethyl sulphoxide vehicle control (n=18 mice) was administered intraperitoneally for 10 weeks. Histopathological changes in articular cartilage and synovium were examined by using semiquantitative scoring systems. Rapamycin effects on mTOR signalling, autophagy, cartilage homeostasis and inflammation were analysed by immunohistochemistry and immunofluorescence staining. Results Rapamycin affected the mTOR signalling pathway in mouse knee joints as indicated by the inhibition of ribosomal protein S6 phosphorylation, a target of mTOR and activation of LC3, a main marker of autophagy. The severity of cartilage degradation was significantly (p<0.01) reduced in the rapamycin-treated group compared with the control group and this was associated with a significant (p<0.05) decrease in synovitis. Rapamycin treatment also maintained cartilage cellularity and decreased ADAMTS-5 and interleukin-1 beta expression in articular cartilage. Conclusions These results suggest that rapamycin, at least in part by autophagy activation, reduces the severity of experimental osteoarthritis. Pharmacological activation of autophagy may be an effective therapeutic approach for osteoarthritis.
C1 [Carames, Beatriz; Hasegawa, Akihiko; Taniguchi, Noboru; Miyaki, Shigeru; Lotz, Martin] Scripps Res Inst, Dept Mol & Expt Med, MEM 161, La Jolla, CA 92037 USA.
   [Blanco, Francisco J.] INIBIC Complejo Hosp Univ A Coruna, Lab Invest Osteoarticular & Envejecimiento, La Coruna, Spain.
RP Lotz, M (corresponding author), Scripps Res Inst, Dept Mol & Expt Med, MEM 161, 10550 N Torrey Pines Rd, La Jolla, CA 92037 USA.
EM mlotz@scripps.edu
FU National Institutes of Health [AG007996, AR058954, RR027577]; Sam and Rose Stein Endowment Fund; 'Anxeles Alvarino', Secretaria Xeral I+D+i, Xunta de Galicia, Spain; NATIONAL CENTER FOR RESEARCH RESOURCES [S10RR027557] Funding Source: NIH RePORTER; NATIONAL INSTITUTE OF ARTHRITIS AND MUSCULOSKELETAL AND SKIN DISEASES [RC2AR058954, R01AR056026] Funding Source: NIH RePORTER; NATIONAL INSTITUTE ON AGING [P01AG007996] Funding Source: NIH RePORTER
CR Bonawitz ND, 2007, CELL METAB, V5, P265, DOI 10.1016/j.cmet.2007.02.009
   Carames B, 2010, ARTHRITIS RHEUM-US, V62, P791, DOI 10.1002/art.27305
   Cejka D, 2010, ARTHRITIS RHEUM-US, V62, P2294, DOI 10.1002/art.27504
   Cirstea D, 2010, MOL CANCER THER, V9, P963, DOI 10.1158/1535-7163.MCT-09-0763
   Dann SG, 2007, TRENDS MOL MED, V13, P252, DOI 10.1016/j.molmed.2007.04.002
   Ekim B, 2011, MOL CELL BIOL, V31, P2787, DOI 10.1128/MCB.05437-11
   Finkel T, 2000, NATURE, V408, P239, DOI 10.1038/35041687
   Glasson SS, 2010, OSTEOARTHR CARTILAGE, V18, PS17, DOI 10.1016/j.joca.2010.05.025
   Glasson SS, 2005, NATURE, V434, P644, DOI 10.1038/nature03369
   Goldring MB, 2007, J CELL PHYSIOL, V213, P626, DOI 10.1002/jcp.21258
   Goldring SR, 2006, JOURNAL OF MUSCULOSKELETAL & NEURONAL INTERACTIONS, V6, P376
   Guertin DA, 2009, SCI SIGNAL, V2, P0, DOI 10.1126/scisignal.267pe24
   Hara T, 2006, NATURE, V441, P885, DOI 10.1038/nature04724
   Harrison DE, 2009, NATURE, V460, P392, DOI 10.1038/nature08221
   Inuzuka Y, 2009, CIRCULATION, V120, P1695, DOI 10.1161/CIRCULATIONAHA.109.871137
   Kabeya Y, 2000, EMBO J, V19, P5720, DOI 10.1093/emboj/19.21.5720
   Kamekura S, 2005, OSTEOARTHR CARTILAGE, V13, P632, DOI 10.1016/j.joca.2005.03.004
   Kawahara T, 2011, J HEPATOL 0723, V0, P0
   Kobayashi S, 2007, CANCER SCI, V98, P726, DOI 10.1111/j.1349-7006.2007.00439.x
   Komatsu M, 2005, J CELL BIOL, V169, P425, DOI 10.1083/jcb.200412022
   Krenn V, 2002, PATHOL RES PRACT, V198, P317, DOI 10.1078/0344-0338-5710261
   Laragione T, 2010, MOL MED, V16, P352, DOI 10.2119/molmed.2010.00049
   Le GRAVERAND-GASTINEAUMPH, 2009, OSTEOARTHR CARTILAGE, V17, P1393, DOI 10.1016/j.joca.2009.04.009
   Levine B, 2008, CELL, V132, P27, DOI 10.1016/j.cell.2007.12.018
   Loeser RF, 2009, OSTEOARTHR CARTILAGE, V17, P971, DOI 10.1016/j.joca.2009.03.002
   Mathew R, 2009, CELL, V137, P1062, DOI 10.1016/j.cell.2009.03.048
   Mizushima N, 2004, MOL BIOL CELL, V15, P1101, DOI 10.1091/mbc.E03-09-0704
   Mizushima N, 2008, NATURE, V451, P1069, DOI 10.1038/nature06639
   Pan T, 2009, NEUROSCIENCE, V164, P541, DOI 10.1016/j.neuroscience.2009.08.014
   Sabers CJ, 1995, J BIOL CHEM, V270, P815, DOI 10.1074/jbc.270.2.815
   Sarkar S, 2008, FEBS J, V275, P4263, DOI 10.1111/j.1742-4658.2008.06562.x
   Settembre C, 2008, GENE DEV, V22, P2645, DOI 10.1101/gad.1711308
   Shibata M, 2006, J BIOL CHEM, V281, P14474, DOI 10.1074/jbc.M600364200
   Shigemitsu K, 1999, J BIOL CHEM, V274, P1058, DOI 10.1074/jbc.274.2.1058
   Spilman P, 2010, PLOS ONE, V5, P0, DOI 10.1371/journal.pone.0009979
   Stanfel MN, 2009, BBA-GEN SUBJECTS, V1790, P1067, DOI 10.1016/j.bbagen.2009.06.007
   Stanton H, 2005, NATURE, V434, P648, DOI 10.1038/nature03417
   Takayama K, 2009, ARTHRITIS RHEUM-US, V60, P2731, DOI 10.1002/art.24864
   Taniguchi N, 2009, P NATL ACAD SCI USA, V106, P1181, DOI 10.1073/pnas.0806062106
   Wagner R, 2005, BIOORG MED CHEM LETT, V15, P5340, DOI 10.1016/j.bmcl.2005.06.106
   Wong E, 2010, NAT NEUROSCI, V13, P805, DOI 10.1038/nn.2575
   Wullschleger S, 2006, CELL, V124, P471, DOI 10.1016/j.cell.2006.01.016
   Yang Q, 2007, CELL RES, V17, P666, DOI 10.1038/cr.2007.64
   Zoncu R, 2011, NAT REV MOL CELL BIO, V12, P21, DOI 10.1038/nrm3025
NR 44
TC 284
Z9 303
U1 7
U2 73
PU B M J PUBLISHING GROUP
PI LONDON
PA BRITISH MED ASSOC HOUSE, TAVISTOCK SQUARE, LONDON WC1H 9JR, ENGLAND
SN 0003-4967
EI 
J9 ANN RHEUM DIS
JI Ann. Rheum. Dis.
PD APR 15
PY 2012
VL 71
IS 4
BP 575
EP 581
DI 10.1136/annrheumdis-2011-200557
PG 7
WC Rheumatology
SC Rheumatology
GA 902UG
UT WOS:000301066500021
PM 22084394
DA 2022-06-22
ER
