# Supplementary material for: Knowledge mapping of autophagy in osteoarthritis from 2004 to 2022: A bibliometric analysis
Source: Front Immunol. 2023 Mar 9;14:1063018. doi: 10.3389/fimmu.2023.1063018 (PMC10033547; doi:10.3389/fimmu.2023.1063018)
Supplement: Supplementary file 1 [file DataSheet_1.zip › Supplementary Material/Supplementary Data/download2013u16.txt]

PT J
AU Petursson, Freyr
   Husa, Matt
   June, Ron
   Lotz, Martin
   Terkeltaub, Robert
   Liu-bryan, Ru
AF Petursson, Freyr
   Husa, Matt
   June, Ron
   Lotz, Martin
   Terkeltaub, Robert
   Liu-bryan, Ru
TI Linked decreases in liver kinase B1 and AMP-activated protein kinase activity modulate matrix catabolic responses to biomechanical injury in chondrocytes
SO ARTHRITIS RESEARCH & THERAPY
LA English
DT Article
DE osteoarthritis; cartilage; aging; MMP-3; nitric oxide
ID skeletal-muscle; osteoarthriti; cartilage; autophagy
AB Introduction: AMP-activated protein kinase (AMPK) maintains cultured chondrocyte matrix homeostasis in response to inflammatory cytokines. AMPK activity is decreased in human knee osteoarthritis (OA) chondrocytes. Liver kinase B1 (LKB1) is one of the upstream activators of AMPK. Hence, we examined the relationship between LKB1 and AMPK activity in OA and aging cartilages, and in chondrocytes subjected to inflammatory cytokine treatment and biomechanical compression injury, and performed translational studies of AMPK pharmacologic activation. Methods: We assessed activity (phosphorylation) of LKB1 and AMPK alpha in mouse knee OA cartilage, in aging mouse cartilage (6 to 24 months), and in chondrocytes after mechanical injury by dynamic compression, via immunohistochemistry or western blot. We knocked down LKB1 by siRNA transfection. Nitric oxide, matrix metalloproteinase (MMP)-3, and MMP-13 release were measured by Griess reaction and ELISA, respectively. Results: Knockdown of LKB1 attenuated chondrocyte AMPK activity, and increased nitric oxide, MMP-3 and MMP-13 release (P <0.05) in response to IL-1 beta and TNF alpha. Both LKB1 and AMPK activity were decreased in mouse knee OA and aged knee cartilage, and in bovine chondrocytes after biomechanical injury. Pretreatment of bovine chondrocytes with AMPK activators AICAR and A-769662 inhibited both AMPK alpha dephosphorylation and catabolic responses after biomechanical injury. Conclusion: LKB1 is required for chondrocyte AMPK activity, thereby inhibiting matrix catabolic responses to inflammatory cytokines. Concurrent loss of LKB1 and AMPK activity in articular chondrocytes is associated with OA, aging and biomechanical injury. Conversely, pharmacologic AMPK activation attenuates catabolic responses to biomechanical injury, suggesting a potentially novel approach to inhibit OA development and progression.
C1 [Petursson, Freyr; Terkeltaub, Robert; Liu-Bryan, Ru] Univ Calif San Diego, Dept Med, VA San Diego Healthcare Syst, San Diego, CA 92161 USA.
   [Husa, Matt] Ohio State Univ, Dept Med, Columbus, OH 43210 USA.
   [June, Ron] Montana State Univ, Dept Mech & Ind Engn, Bozeman, MT 59717 USA.
   [Lotz, Martin] Scripps Res Inst, La Jolla, CA 92037 USA.
RP Terkeltaub, R (corresponding author), Univ Calif San Diego, Dept Med, VA San Diego Healthcare Syst, 111K,3350 La Jolla Village Dr, San Diego, CA 92161 USA.
EM rterkeltaub@ucsd.edu; ruliu@ucsd.edu
FU Research Service of the Department of Veterans Affairs, National Institutes of Health [PO1 AG007996, AR54135, HL077360, AR1067966]; NATIONAL HEART, LUNG, AND BLOOD INSTITUTE [R01HL077360] Funding Source: NIH RePORTER; NATIONAL INSTITUTE OF ARTHRITIS AND MUSCULOSKELETAL AND SKIN DISEASES [R01AR054135] Funding Source: NIH RePORTER; NATIONAL INSTITUTE ON AGING [P01AG007996] Funding Source: NIH RePORTER
CR Anderson DD, 2011, J ORTHOP RES, V29, P802, DOI 10.1002/jor.21359
   Bohensky J, 2010, PEDIATR NEPHROL, V25, P633, DOI 10.1007/s00467-009-1310-y
   Buckwalter JA, 2006, BIORHEOLOGY, V43, P603
   Buckwalter JA, 2006, ADV DRUG DELIVER REV, V58, P150, DOI 10.1016/j.addr.2006.01.006
   Carames B, 2012, ARTHRITIS RHEUM-US, V64, P1182, DOI 10.1002/art.33444
   Carames B, 2010, ARTHRITIS RHEUM-US, V62, P791, DOI 10.1002/art.27305
   De Ceuninck F, 2004, METH MOLEC MED, V100, P15
   Goldring MB, 2007, J CELL PHYSIOL, V213, P626, DOI 10.1002/jcp.21258
   Griffin TM, 2005, EXERC SPORT SCI REV, V33, P195, DOI 10.1097/00003677-200510000-00008
   Grogan SP, 2009, ARTHRITIS RES THER, V11, P0, DOI 10.1186/ar2719
   Leong DJ, 2011, ANN NY ACAD SCI, V1240, P32, DOI 10.1111/j.1749-6632.2011.06301.x
   Leong DANIELJ, 2011, CURR OSTEOPOROS REP, V9, P196, DOI 10.1007/s11914-011-0070-3
   Liu R, 2004, ARTHRITIS RHEUM, V50, P247, DOI 10.1002/art.11486
   Loeser RF, 2012, ARTHRITIS RHEUM-US, V64, P1697, DOI 10.1002/art.34453
   Loeser RF, 2011, CURR OPIN RHEUMATOL, V23, P492, DOI 10.1097/BOR.0b013e3283494005
   Lotz M, 2012, BONE, V51, P241, DOI 10.1016/j.bone.2012.03.023
   Qiang W, 2007, EXP MOL MED, V39, P535, DOI 10.1038/emm.2007.59
   Salminen A, 2012, AGEING RES REV, V11, P230, DOI 10.1016/j.arr.2011.12.005
   Salminen A, 2011, J MOL MED, V89, P667, DOI 10.1007/s00109-011-0748-0
   Srinivas V, 2009, CELLS TISSUES ORGANS, V189, P88, DOI 10.1159/000151428
   Steinberg GR, 2009, PHYSIOL REV, V89, P1025, DOI 10.1152/physrev.00011.2008
   Terkeltaub R, 2011, ARTHRITIS RHEUM-US, V63, P1928, DOI 10.1002/art.30333
   Turdi S, 2010, AGING CELL, V9, P592, DOI 10.1111/j.1474-9726.2010.00586.x
   Uhl M, 1998, SKELETAL RADIOL, V27, P677, DOI 10.1007/s002560050458
   Witczak CA, 2008, CELL MOL LIFE SCI, V65, P3737, DOI 10.1007/s00018-008-8244-6
NR 25
TC 57
Z9 61
U1 0
U2 13
PU BIOMED CENTRAL LTD
PI LONDON
PA 236 GRAYS INN RD, FLOOR 6, LONDON WC1X 8HL, ENGLAND
SN 1478-6354
EI 1478-6362
J9 ARTHRITIS RES THER
JI Arthritis Res. Ther.
PD JUN 15
PY 2013
VL 15
IS 4
BP 
EP 
DI 10.1186/ar4254
PG 11
WC Rheumatology
SC Rheumatology
GA 302TR
UT WOS:000330628300007
PM 23883619
DA 2022-06-22
ER

PT J
AU Jones, SA
   Mills, KHG
   Harris, J
AF Jones, Sa
   Mills, Khg
   Harris, J
TI Autophagy and inflammatory diseases
SO Immunology and Cell Biology
LA English
DT Article
ID atg; autoimmune; autophagy; cytokine; inflammation; alpha interferon; inflammasome; interleukin 17; interleukin 18; interleukin 1beta; interleukin 23; mammalian target of rapamycin inhibitor; rapamycin; tumor necrosis factor alpha; antigen presentation; autoimmune disease; autophagy; crohn disease; cytokine release; disease predisposition; drug targeting; enteriti; genetic association; homeostasis; human; immune response; immunoglobulin a nephropathy; inflammation; inflammatory disease; low drug dose; nonhuman; osteoarthriti; regulatory mechanism; review; rheumatoid arthriti; sepsis; systemic lupus erythematosus; animal; autophagy; human; inflammation; inflammatory bowel disease
AB Autophagy is a cellular mechanism for the sequestration and degradation of intracellular pathogens and compromised organelles, particularly damaged mitochondria. Autophagy also clears other cellular components, such as inflammasomes and cytokines, thus providing an important means of regulating inflammation. Defects in autophagy have been found by genetic association studies to confer susceptibility to several autoimmune and inflammatory disorders, particularly inflammatory bowel disease. Thus, the manipulation of autophagy in disease situations is of growing interest for therapeutic targeting; however, the involvement of autophagy in cellular homoeostasis, in normal immune function and in inflammation is manifold. An appreciation of the intricacies of the contributions of this process to inflammation, and how these are altered by various immune and environmental stimuli, is essential for the understanding and interpretation of studies of inflammation and the design of therapeutics exploiting the manipulation of autophagy. This review focuses on the known roles of autophagy in the induction and maintenance of inflammation and on its role in the aetiology and regulation of inflammatory and autoimmune disorders. © 2013 Australasian Society for Immunology Inc. All rights reserved.
C1 Immune Regulation Research Group, School of Biochemistry and Immunology, Trinity College Dublin, Dublin, Ireland
   Centre for Inflammatory Diseases, Southern Clinical School, Monash University Faculty of Medicine, Clayton, VIC 3168, Australia
TC 0
SN 0818-9641
EI 
J9 IMMUNOL CELL BIOL
JI Immunol. Cell Biol.
PD JUN 15
PY 2013
VL 91
IS 3
BP 250
EP 258
DI 10.1038/icb.2012.82
PG 9
UT Scopus:10.1038/icb.2012.82
ER

PT J
AU Chang, Jun
   Wang, Wei
   Zhang, Hui
   Hu, Yong
   Wang, Mingli
   Yin, Zongsheng
AF Chang, Jun
   Wang, Wei
   Zhang, Hui
   Hu, Yong
   Wang, Mingli
   Yin, Zongsheng
TI The dual role of autophagy in chondrocyte responses in the pathogenesis of articular cartilage degeneration in osteoarthritis
SO INTERNATIONAL JOURNAL OF MOLECULAR MEDICINE
LA English
DT Article
DE autophagy; osteoarthritis; chondrocyte; pathogenesis; aging
ID malignant glioma-cell; monitoring autophagy; death; mechanism; disease; age; induction; radiation; apoptosis; repair
AB The present study aimed to analyze the responses to autophagy in osteoarthritis (OA) and aging chondrocytes in order to elucidate the role of autophagy in the pathogenesis of OA. We used multiple assays to confirm that autophagic activity was downregulated in chondrocytes of aged articular cartilage. Surprisingly, we found that the expression of autophagy-related proteins was not decreased in the tissues of patients with OA. We also observed that rapamycin-induced autophagy prevented the accumulation of subdiploid cells in young chondrocytes, while it induced cell death by autophagy in OA chondrocytes. Our results demonstrate that autophagic activity decreases with aging, and may be responsible for the cytoprotective effects in young cartilage. However, we found that autophagic activity in patients with OA was higher than in the aging group, and reported autophagic cell death in OA chondrocytes. These results suggest that autophagy plays both a cytoprotective and death-promoting role in the pathogenesis of OA.
C1 [Chang, Jun; Wang, Wei; Zhang, Hui; Hu, Yong; Yin, Zongsheng] Anhui Med Univ, Affiliated Hosp 1, Anhui Geriatr Inst, Dept Orthopaed, Hefei 230022, Anhui, CHINA.
   [Wang, Mingli] Anhui Med Univ, Dept Microbiol, Hefei 230022, Anhui, CHINA.
RP Yin, ZS (corresponding author), Anhui Med Univ, Affiliated Hosp 1, Anhui Geriatr Inst, Dept Orthopaed, 218 Jixi Rd, Hefei 230022, Anhui, CHINA.
EM yinzongsheng@sina.com.cn
FU Ministry of Education of China [20123420110002]
CR Aguado C, 2010, HUM MOL GENET, V19, P2867, DOI 10.1093/hmg/ddq190
   Azad MB, 2008, AUTOPHAGY, V4, P195, DOI 10.4161/auto.5278
   Baehrecke EH, 2005, NAT REV MOL CELL BIO, V6, P505, DOI 10.1038/nrm1666
   Bergamini ETTORE, 2006, MOLECULAR ASPECTS OF MEDICINE, V27, P403, DOI 10.1016/j.mam.2006.08.001
   Bijlsma JWJ, 2011, LANCET, V377, P2115, DOI 10.1016/S0140-6736(11)60243-2
   Bohensky J, 2009, ARTHRITIS RHEUM-US, V60, P1406, DOI 10.1002/art.24444
   Carames B, 2012, ANN RHEUM DIS, V71, P575, DOI 10.1136/annrheumdis-2011-200557
   Carames B, 2010, ARTHRITIS RHEUM-US, V62, P791, DOI 10.1002/art.27305
   Chang J, 2012, ONCOL LETT, V4, P299, DOI 10.3892/ol.2012.723
   Chen YQ, 2010, CAN J PHYSIOL PHARM, V88, P285, DOI 10.1139/Y10-010
   Cuervo AM, 2000, J BIOL CHEM, V275, P31505, DOI 10.1074/jbc.M002102200
   Cuervo AM, 2005, AUTOPHAGY, V1, P131, DOI 10.4161/auto.1.3.2017
   Cuervo AM, 2008, TRENDS GENET, V24, P604, DOI 10.1016/j.tig.2008.10.002
   Iglewski M, 2010, CURR HYPERTENS REP, V12, P418, DOI 10.1007/s11906-010-0147-x
   Janku F, 2011, NAT REV CLIN ONCOL, V8, P528, DOI 10.1038/nrclinonc.2011.71
   Kanzawa T, 2003, CANCER RES, V63, P2103
   Katayama M, 2007, CELL DEATH DIFFER, V14, P548, DOI 10.1038/sj.cdd.4402030
   Klionsky DJ, 2007, AUTOPHAGY, V3, P181, DOI 10.4161/auto.3678
   Klionsky DJ, 2012, AUTOPHAGY, V8, P445, DOI 10.4161/auto.19496
   Kroemer G, 2008, NAT REV MOL CELL BIO, V9, P1004, DOI 10.1038/nrm2529
   Lee JH, 2010, CELL, V141, P1146, DOI 10.1016/j.cell.2010.05.008
   Levine B, 2008, CELL, V132, P27, DOI 10.1016/j.cell.2007.12.018
   Lin YC, 2012, J IMMUNOL, V189, P4154, DOI 10.4049/jimmunol.1102739
   Loeser RF, 2011, CURR OPIN RHEUMATOL, V23, P492, DOI 10.1097/BOR.0b013e3283494005
   Lomonaco SL, 2009, INT J CANCER, V125, P717, DOI 10.1002/ijc.24402
   Marino G, 2011, CURR OPIN CELL BIOL, V23, P198, DOI 10.1016/j.ceb.2010.10.001
   Martinez-vicente M, 2010, NAT NEUROSCI, V13, P567, DOI 10.1038/nn.2528
   Matsuda N, 2010, J CELL BIOL, V189, P211, DOI 10.1083/jcb.200910140
   Murphy CL, 2009, ARTHRITIS RES THER, V11, P0, DOI 10.1186/ar2574
   Ogata M, 2006, MOL CELL BIOL, V26, P9220, DOI 10.1128/MCB.01453-06
   Ohsumi Y, 2004, SEMIN CELL DEV BIOL, V15, P231, DOI 10.1016/j.semcdb.2003.12.004
   Paglin S, 2001, CANCER RES, V61, P439
   Parkinson N, 2006, NEUROLOGY, V67, P1074, DOI 10.1212/01.wnl.0000231510.89311.8b
   Petiot A, 2000, J BIOL CHEM, V275, P992, DOI 10.1074/jbc.275.2.992
   Roach HI, 2004, APOPTOSIS, V9, P265, DOI 10.1023/B:APPT.0000025803.17498.26
   Roos H, 1995, OSTEOARTHR CARTILAGE, V3, P261, DOI 10.1016/S1063-4584(05)80017-2
   Rubinsztein DC, 2011, CELL, V146, P682, DOI 10.1016/j.cell.2011.07.030
   Salminen A, 2009, TRENDS MOL MED, V15, P217, DOI 10.1016/j.molmed.2009.03.004
   Sasaki H, 2012, ARTHRITIS RHEUM-US, V64, P1920, DOI 10.1002/art.34323
   Tanida I, 2004, INT J BIOCHEM CELL B, V36, P2503, DOI 10.1016/j.biocel.2004.05.009
   Zhang YQ, 2010, CLIN GERIATR MED, V26, P355, DOI 10.1016/j.cger.2010.03.001, 10.1016/j.rdc.2012.10.004
NR 41
TC 58
Z9 63
U1 2
U2 20
PU SPANDIDOS PUBL LTD
PI ATHENS
PA POB 18179, ATHENS, 116 10, GREECE
SN 1107-3756
EI 1791-244X
J9 INT J MOL MED
JI Int. J. Mol. Med.
PD DEC 15
PY 2013
VL 32
IS 6
BP 1311
EP 1318
DI 10.3892/ijmm.2013.1520
PG 8
WC Medicine, Research & Experimental
SC Research & Experimental Medicine
GA 296ZV
UT WOS:000330225300011
PM 24126970
DA 2022-06-22
ER

PT J
AU Xu, Ke
   Xu, Peng
   Yao, Jian-Feng
   Zhang, Yin-Gang
   Hou, Wei-kun
   Lu, She-Min
AF Xu, Ke
   Xu, Peng
   Yao, Jian-feng
   Zhang, Yin-gang
   Hou, Wei-kun
   Lu, She-min
TI Reduced apoptosis correlates with enhanced autophagy in synovial tissues of rheumatoid arthritis
SO INFLAMMATION RESEARCH
LA English
DT Article
DE Rheumatoid arthritis; Osteoarthritis; Autophagy; Apoptosis; Synovium
ID fas-induced apoptosis; cell-death; fibroblast; expression; destruction; infection; cartilage; membrane; microrna; survival
AB Defective apoptosis contributes to the massive synovial hyperplasia in rheumatoid arthritis (RA), but the mechanism is largely unknown. To investigate the reasons for the reduced apoptosis in RA synovium, we analyzed autophagy and its relationship to apoptosis in synovial tissues from RA and osteoarthritis (OA) patients. Synovial tissues were obtained from seven RA and 12 OA patients undergoing knee replacement surgery. Apoptosis was detected by the terminal deoxynucleotidyl transferase-mediated dUTP nick end labeling (TUNEL) assay and staining for p85 fragment of PolyADP-ribose polymerase (PARP). Autophagy was determined by immunoblotting for the autophagic markers Beclin-1 and LC3. MicroRNA-30a (miR-30a), which targets Beclin-1, was measured by real-time RT-PCR. The interplay between autophagy and apoptosis was determined via Spearman's correlation analysis. In comparison with OA, the synovial tissues from RA displayed decreased TUNEL-positive nuclei (P < 0.01). In contrast, Beclin-1 and LC3 were overexpressed in the synovial lining layers of RA, which was correlated with decreased levels of miR-30a. Moreover, there was a significant reverse relationship between apoptosis and autophagy in RA synovial tissues (P < 0.01 and r = -0.8937). The impaired apoptosis in RA synovium might result from increased autophagy, which in turn could be due to the deregulation of miRNA-30a.
C1 [Xu, Ke; Xu, Peng; Yao, Jian-Feng; Hou, Wei-kun] Xi An Jiao Tong Univ, Dept Joint Surg, Hong Hui Hosp, Coll Med, Xian 710054, CHINA.
   [Zhang, Yin-Gang] Xi An Jiao Tong Univ, Dept Orthoped, Affiliated Hosp 1, Xian 710061, CHINA.
   [Lu, She-Min] Xi An Jiao Tong Univ, Coll Med, Dept Genet & Mol Biol, Xian 710061, CHINA.
RP Xu, P (corresponding author), Xi An Jiao Tong Univ, Dept Joint Surg, Hong Hui Hosp, Coll Med, Xian 710054, CHINA.
EM sousou369@163.com; lushemin@mail.xjtu.edu.cn
FU National Natural Science Foundation of China [81171742]; Shaanxi Province Science and Technology Projects [2008K-38]
CR Andersson AK, 2008, ARTHRITIS RES THER, V10, P0, DOI 10.1186/ar2370
   Anglicheau D, 2009, P NATL ACAD SCI USA, V106, P5330, DOI 10.1073/pnas.0813121106
   Bai SC, 2004, ARTHRITIS RHEUM-US, V50, P3844, DOI 10.1002/art.20680
   Cecconi F, 2008, DEV CELL, V15, P344, DOI 10.1016/j.devcel.2008.08.012
   Chen ZK, 2008, CHIN J RHEUMATOL, V1, P36
   Dharmapatni AASSK, 2009, ARTHRITIS RES THER, V11, P0, DOI 10.1186/ar2603
   Drynda A, 2005, J IMMUNOL, V174, P6524, DOI 10.4049/jimmunol.174.10.6524
   Eisenberg-lerner A, 2009, CELL DEATH DIFFER, V16, P966, DOI 10.1038/cdd.2009.33
   Fassbender HG, 1983, COLLAGEN REL RES, V3, P141
   Furuya N, 2005, AUTOPHAGY, V1, P46, DOI 10.4161/auto.1.1.1542
   Humby F, 2007, AUTOIMMUN REV, V6, P248, DOI 10.1016/j.autrev.2006.08.013
   Josefsen L, 2012, AUTOPHAGY, V8, P326, DOI 10.4161/auto.18705
   Karantza-wadsworth V, 2007, GENE DEV, V21, P1621, DOI 10.1101/gad.1565707
   Kirkin V, 2009, MOL CELL, V34, P259, DOI 10.1016/j.molcel.2009.04.026
   Kokkonen H, 2010, ARTHRITIS RHEUM-US, V62, P383, DOI 10.1002/art.27186
   Korb A, 2009, APOPTOSIS, V14, P447, DOI 10.1007/s10495-009-0317-y
   Kraft LJ, 2012, J BIOMED OPT, V17, P0, DOI 10.1117/1.JBO.17.1.011008
   Kuma A, 2007, AUTOPHAGY, V3, P323, DOI 10.4161/auto.4012
   Levine B, 2008, CELL, V132, P27, DOI 10.1016/j.cell.2007.12.018
   Vazquez CL, 2010, AUTOPHAGY, V6, P177, DOI 10.4161/auto.6.1.10743
   Mathew R, 2007, GENE DEV, V21, P1367, DOI 10.1101/gad.1545107
   Meinecke I, 2007, P NATL ACAD SCI USA, V104, P5073, DOI 10.1073/pnas.0608773104
   Muller-ladner U, 2007, ARTHRITIS RES THER, V9, P0, DOI 10.1186/ar2337
   Mullerladner U, 1996, AM J PATHOL, V149, P1607
   Pap T, 2000, ARTHRITIS RES, V2, P59, DOI 10.1186/ar69
   Perlman H, 2001, ARTHRITIS RHEUM, V44, P2899, DOI 10.1002/1529-0131(200112)44:12<2899::AID-ART478>3.0.CO;2-X
   Schwarten M, 2009, AUTOPHAGY, V5, P690, DOI 10.4161/auto.5.5.8494
   Shin YJ, 2010, ARTHRITIS RES THER, V12, P0, DOI 10.1186/ar2921
   Smith MD, 2010, RHEUMATOLOGY, V49, P862, DOI 10.1093/rheumatology/kep467
   Sperandio S, 2000, P NATL ACAD SCI USA, V97, P14376, DOI 10.1073/pnas.97.26.14376
   Vellai T, 2009, CELL DEATH DIFFER, V16, P94, DOI 10.1038/cdd.2008.126
   Wachsmann D, 2011, JOINT BONE SPINE, V78, P435, DOI 10.1016/j.jbspin.2011.05.026
   Zhu H, 2009, AUTOPHAGY, V5, P816, DOI 10.4161/auto.9064
NR 33
TC 91
Z9 109
U1 3
U2 45
PU SPRINGER BASEL AG
PI BASEL
PA PICASSOPLATZ 4, BASEL, 4052, SWITZERLAND
SN 1023-3830
EI 
J9 INFLAMM RES
JI Inflamm. Res.
PD FEB 15
PY 2013
VL 62
IS 2
BP 229
EP 237
DI 10.1007/s00011-012-0572-1
PG 9
WC Cell Biology; Immunology
SC Cell Biology; Immunology
GA 070OP
UT WOS:000313519200012
PM 23178792
DA 2022-06-22
ER

PT J
AU Carames, Beatriz
   Kiosses, WB
   Akasaki, Yukio
   Brinson, DC
   Eap, William
   Koziol, James
   Lotz, MK
AF Carames, Beatriz
   Kiosses, William
   Akasaki, Yukio
   Brinson, Diana
   Eap, William
   Koziol, James
   Lotz, Martin
TI Glucosamine Activates Autophagy In Vitro and In Vivo
SO ARTHRITIS AND RHEUMATISM
LA English
DT Article
ID mammalian target; chondroitin sulfate; cell-death; cartilage; osteoarthriti; mitochondria; metabolism; mechanism; management; inhibitor
AB ObjectiveAging-associated changes in articular cartilage represent a main risk factor for osteoarthritis (OA). Autophagy is an essential cellular homeostasis mechanism. Aging-associated or experimentally induced defects in autophagy contribute to organismal- and tissue-specific aging, while enhancement of autophagy may protect against certain aging-related pathologies such as OA. The objective of this study was to determine whether glucosamine can activate autophagy. MethodsChondrocytes from normal human articular cartilage were treated with glucosamine (0.1- 10 mM). Autophagy activation and phosphorylation levels of Akt, FoxO3, and ribosomal protein S6 were determined by Western blotting. Autophagosome formation was analyzed by confocal microscopy. Reporter mice systemically expressing green fluorescent protein (GFP) fused to light chain 3 (LC3) (GFP-LC3-transgenic mice) were used to assess changes in autophagy in response to starvation and glucosamine treatment. ResultsGlucosamine treatment of chondrocytes activated autophagy, as indicated by increased LC3-II levels, formation of LC3 puncta, and increased LC3 turnover. This was associated with glucosamine-mediated inhibition of the Akt/FoxO3/mammalian target of rapamycin pathway. Administration of glucosamine to GFP-LC3-transgenic mice markedly activated autophagy in articular cartilage. ConclusionGlucosamine modulates molecular targets of the autophagy pathway in vitro and in vivo, and the enhancement of autophagy is mainly dependent on the Akt/FoxO/mTOR pathway. These findings suggest that glucosamine is an effective autophagy activator and should motivate future studies on the efficacy of glucosamine in modifying aging-related cellular changes and supporting joint health.
C1 [Carames, Beatriz; Kiosses, William B.; Akasaki, Yukio; Brinson, Diana C.; Eap, William; Koziol, James; Lotz, Martin K.] Scripps Res Inst, La Jolla, CA 92037 USA.
   [Carames, Beatriz] INIBIC Complejo Hosp Univ A Coruna, La Coruna, Spain.
RP Lotz, MK (corresponding author), Scripps Res Inst, Dept Mol & Expt Med, MEM 161,10550 North Torrey Pines Rd, La Jolla, CA 92037 USA.
EM mlotz@scripps.edu
FU Cargill, Inc.; NIH [AG-007996]; Sam and Rose Stein Endowment Fund; Fondo de Investigacion Sanitaria [CD11/00095]; NATIONAL INSTITUTE OF ARTHRITIS AND MUSCULOSKELETAL AND SKIN DISEASES [R01AR056026] Funding Source: NIH RePORTER; NATIONAL INSTITUTE ON AGING [P01AG007996] Funding Source: NIH RePORTER
CR Alirezaei M, 2010, AUTOPHAGY, V6, P702, DOI 10.4161/auto.6.6.12376
   Altman ROYD, 2009, EXPERT REV CLIN PHARMACOL, V2, P359, DOI 10.1586/ecp.09.17
   Anderson JW, 2005, FOOD CHEM TOXICOL, V43, P187, DOI 10.1016/j.fct.2004.11.006
   Blanco FJ, 2011, NAT REV RHEUMATOL, V7, P161, DOI 10.1038/nrrheum.2010.213
   Block JA, 2010, OSTEOARTHR CARTILAGE, V18, P5, DOI 10.1016/j.joca.2009.07.005
   Carames B, 2012, ARTHRITIS RHEUM-US, V64, P1182, DOI 10.1002/art.33444
   Carames B, 2012, ANN RHEUM DIS, V71, P575, DOI 10.1136/annrheumdis-2011-200557
   Carames B, 2010, ARTHRITIS RHEUM-US, V62, P791, DOI 10.1002/art.27305
   Chiusaroli R, 2011, INT J RHEUMATOL, V2011, P0, DOI 10.1155/2011/939265
   Fenton TR, 2011, INT J BIOCHEM CELL B, V43, P47, DOI 10.1016/j.biocel.2010.09.018
   Goldring MB, 2007, J CELL PHYSIOL, V213, P626, DOI 10.1002/jcp.21258
   Gouze JN, 2006, ARTHRITIS RES THER, V8, P0, DOI 10.1186/ar2082
   Green DR, 2011, SCIENCE, V333, P1109, DOI 10.1126/science.1201940
   Henrotin Y, 2012, ARTHRITIS RES THER, V14, P0, DOI 10.1186/ar3657
   Hunter DJ, 2011, NAT REV RHEUMATOL, V7, P13, DOI 10.1038/nrrheum.2010.178
   Imagawa K, 2011, BIOCHEM BIOPH RES CO, V405, P362, DOI 10.1016/j.bbrc.2011.01.007
   Jackson CG, 2010, OSTEOARTHR CARTILAGE, V18, P297, DOI 10.1016/j.joca.2009.10.013
   Jia K, 2004, DEVELOPMENT, V131, P3897, DOI 10.1242/dev.01255
   Klumpen HJ, 2010, ONCOLOGIST, V15, P1262, DOI 10.1634/theoncologist.2010-0196
   Lapane KL, 2012, OSTEOARTHR CARTILAGE, V20, P22, DOI 10.1016/j.joca.2011.10.005
   Largo R, 2003, OSTEOARTHR CARTILAGE, V11, P290, DOI 10.1016/S1063-4584(03)00028-1
   Le GRAVERAND-GASTINEAUMPH, 2009, OSTEOARTHR CARTILAGE, V17, P1393, DOI 10.1016/j.joca.2009.04.009
   Loeser RF, 2009, OSTEOARTHR CARTILAGE, V17, P971, DOI 10.1016/j.joca.2009.03.002
   Lotz M, 2012, BONE, V51, P241, DOI 10.1016/j.bone.2012.03.023
   Lotz MK, 2011, NAT REV RHEUMATOL, V7, P579, DOI 10.1038/nrrheum.2011.109
   Mammucari C, 2007, CELL METAB, V6, P458, DOI 10.1016/j.cmet.2007.11.001
   Mizushima N, 2004, MOL BIOL CELL, V15, P1101, DOI 10.1091/mbc.E03-09-0704
   Mizushima N, 2010, CELL, V140, P313, DOI 10.1016/j.cell.2010.01.028
   Mizushima N, 2009, CURR TOP MICROBIOL, V335, P71, DOI 10.1007/978-3-642-00302-8_3
   Rubinsztein DC, 2011, CELL, V146, P682, DOI 10.1016/j.cell.2011.07.030
   Sabers CJ, 1995, J BIOL CHEM, V270, P815, DOI 10.1074/jbc.270.2.815
   Shigemitsu K, 1999, J BIOL CHEM, V274, P1058, DOI 10.1074/jbc.274.2.1058
   Shintani T, 2010, BIOCHEM BIOPH RES CO, V391, P1775, DOI 10.1016/j.bbrc.2009.12.154
   Simon RR, 2011, DIABETES-METAB RES, V27, P14, DOI 10.1002/dmrr.1150
   Sofroniadou S, 2011, DRUG SAFETY, V34, P97, DOI 10.2165/11585040-000000000-00000
   Taniguchi S, 2012, J ORTHOP RES, V30, P673, DOI 10.1002/jor.22003
   Tiraloche G, 2005, ARTHRITIS RHEUM-US, V52, P1118, DOI 10.1002/art.20951
   Towheed TE, 2005, COCHRANE DB SYST REV, V0, P0, DOI DOI 10.1002/14651858.CD002946.pub2
   Wang MN, 2011, ANN NY ACAD SCI, V1240, P61, DOI 10.1111/j.1749-6632.2011.06258.x
   Wen ZH, 2010, OSTEOARTHR CARTILAGE, V18, P1192, DOI 10.1016/j.joca.2010.05.012
   Zhang W, 2010, OSTEOARTHR CARTILAGE, V18, P476, DOI 10.1016/j.joca.2010.01.013
   Zhang YQ, 2010, CLIN GERIATR MED, V26, P355, DOI 10.1016/j.cger.2010.03.001, 10.1016/j.rdc.2012.10.004
   Zhou HY, 2010, CURR PROTEIN PEPT SC, V11, P409, DOI 10.2174/138920310791824093
NR 43
TC 65
Z9 72
U1 0
U2 24
PU WILEY
PI HOBOKEN
PA 111 RIVER ST, HOBOKEN 07030-5774, NJ USA
SN 0004-3591
EI 1529-0131
J9 ARTHRITIS RHEUM-US
JI Arthritis Rheum.
PD JUL 15
PY 2013
VL 65
IS 7
BP 1843
EP 1852
DI 10.1002/art.37977
PG 10
WC Rheumatology
SC Rheumatology
GA 187XM
UT WOS:000322155000020
PM 23606170
DA 2022-06-22
ER

PT J
AU Ma, K-
   Shao, Z-
   Yang, S-
   Wang, J.
   Wang, B-
   Xiong, L-
   Wu, Q.
   Chen, S-
AF Ma, K
   Shao, Z
   Yang, S
   Wang, J
   Wang, B
   Xiong, L
   Wu, Q
   Chen, S
TI Autophagy is activated in compression-induced cell degeneration and is mediated by reactive oxygen species in nucleus pulposus cells exposed to compression
SO OSTEOARTHRITIS AND CARTILAGE
LA English
DT Article
DE Intervertebral disc; Nucleus pulposus cells; Compression; Autophagy; Apoptosis; Reactive oxygen species
ID intervertebral disc degeneration; malignant glioma-cell; death; apoptosis; mitochondria; superoxide; expression; induction; mechanics; pathway
AB Objective: To determine whether autophagy contributes to the pathogenesis of degenerative disc disease (DDD) or retards the intervertebral disc (IVD) degeneration, and investigate the possible relationship between compression-induced autophagy and intracellular reactive oxygen species (ROS) in nucleus pulposus (NP) cells in vitro. Methods: The autophagosome and autophagy-related markers were used to explore the role of autophagy in rat NP cells under compressive stress, which were measured directly by electronic microscopy, monodansylcadaverine (MDC) staining, immunofluorescence, western blot, and indirectly by analyzing the impact of pharmacological inhibitors of autophagy such as 3-methyladenine (3-MA) and chloroquine (CQ). And the relationship between autophagy and apoptosis was investigated by Annexin-Wpropidium iodide (PI)-fluorescein staining. In addition, ROS were measured to determine whether these factors are responsible for the development of compression-induced autophagy. Results: Our results indicated that rat NP cells activated autophagy in response to the same strong apoptotic stimuli that triggered apoptosis by compression. Autophagy and apoptosis were interconnected and coordinated in rat NP cells exposed to compression stimuli. Compression-induced autophagy was closely related to intracellular ROS production. Conclusions: Enhanced degradation of damaged components of NP cells by autophagy may be a crucial survival response against mechanical overload, and extensive autophagy may trigger autophagic cell death. Regulating autophagy and reducing the generation of intracellular ROS may retard IVD degeneration. (C) 2013 Osteoarthritis Research Society International. Published by Elsevier Ltd. All rights reserved.
C1 [Ma, K. -G.; Shao, Z. -W.; Yang, S. -H.; Wang, B. -C.; Xiong, L. -M.; Wu, Q.; Chen, S. -F.] Huazhong Univ Sci & Technol, Union Hosp, Tongji Med Coll, Dept Orthoped, Wuhan 430022, CHINA.
   [Wang, J.] Huazhong Univ Sci & Technol, Union Hosp, Tongji Med Coll, Dept Infect Dis, Wuhan 430022, CHINA.
RP Shao, ZW (corresponding author), Huazhong Univ Sci & Technol, Union Hosp, Tongji Med Coll, Dept Orthoped, Wuhan 430022, CHINA.
EM zwspro@126.com
FU National Natural Science Foundation of China [81171749, 30872610, 30700841]
CR Adams MA, 1997, LANCET, V350, P734, DOI 10.1016/S0140-6736(97)03021-3
   Baehrecke EH, 2005, NAT REV MOL CELL BIO, V6, P505, DOI 10.1038/nrm1666
   Bhutia SK, 2011, AUTOPHAGY, V7, P1076, DOI 10.4161/auto.7.9.16163
   Castino R, 2011, TOXICOL SCI, V123, P523, DOI 10.1093/toxsci/kfr179
   Cecconi F, 2008, DEV CELL, V15, P344, DOI 10.1016/j.devcel.2008.08.012
   Chen Y, 2009, CELL DEATH DIFFER, V16, P1040, DOI 10.1038/cdd.2009.49
   Crighton D, 2006, CELL, V126, P121, DOI 10.1016/j.cell.2006.05.034
   Ding F, 2012, APOPTOSIS, V17, P579, DOI 10.1007/s10495-012-0708-3
   Erikstein BS, 2010, J CELL BIOCHEM, V111, P574, DOI 10.1002/jcb.22741
   Gozuacik D, 2004, ONCOGENE, V23, P2891, DOI 10.1038/sj.onc.1207521
   Hirata Y, 2011, J NEUROCHEM, V119, P839, DOI 10.1111/j.1471-4159.2011.07464.x
   Hou HL, 2012, PLOS ONE, V7, P0, DOI 10.1371/journal.pone.0035665
   Hsieh AH, 2010, J BIOMECH, V43, P137, DOI 10.1016/j.jbiomech.2009.09.019
   Hutton WC, 1999, SPINE, V24, P1507, DOI 10.1097/00007632-199908010-00002
   Juhasz G, 2005, EUR J CELL BIOL, V84, P491, DOI 10.1016/j.ejcb.2004.11.010
   Kanzawa T, 2003, CANCER RES, V63, P2103
   Kim EH, 2007, CANCER RES, V67, P6314, DOI 10.1158/0008-5472.CAN-06-4217
   Kim HP, 2008, AUTOPHAGY, V4, P887, DOI 10.4161/auto.6767
   Klionsky DJ, 2000, SCIENCE, V290, P1717, DOI 10.1126/science.290.5497.1717
   Le MAITRECL, 2009, ARTHRITIS RES THER, V11, P0, DOI 10.1186/ar2808
   Lee J, 2012, BIOCHEM J, V441, P523, DOI 10.1042/BJ20111451
   Levine B, 2004, DEV CELL, V6, P463, DOI 10.1016/S1534-5807(04)00099-1
   Levine B, 2008, CELL, V132, P27, DOI 10.1016/j.cell.2007.12.018
   Ma KG, 2013, J MATER SCI-MATER M, V24, P405, DOI 10.1007/s10856-012-4811-3
   Niemann A, 2000, J HISTOCHEM CYTOCHEM, V48, P251, DOI 10.1177/002215540004800210
   Ohba T, 2009, J ORTHOP RES, V27, P229, DOI 10.1002/jor.20727
   Orvedahl A, 2011, NATURE, V480, P113, DOI 10.1038/nature10546
   Perrotta I, 2011, OXID MED CELL LONGEV, V2011, P0, DOI 10.1155/2011/282739
   Rannou F, 2004, AM J PATHOL, V164, P915, DOI 10.1016/S0002-9440(10)63179-3
   Rikiishi HIDEMI, 2012, INT J CELL BIOL, V2012, P317645, DOI 10.1155/2012/317645
   Risbud MV, 2005, SPINE, V30, P2503, DOI 10.1097/01.brs.0000186326.82747.13
   Rodriguez-blanco J, 2012, J NEUROSCI RES, V90, P1850, DOI 10.1002/jnr.23066
   Schultz DS, 2009, J BIOMECH, V42, P1154, DOI 10.1016/j.jbiomech.2009.02.013
   Setton LA, 2004, SPINE, V29, P2710, DOI 10.1097/01.brs.0000146050.57722.2a
   Shao YF, 2004, P NATL ACAD SCI USA, V101, P18030, DOI 10.1073/pnas.0408345102
   Shen C, 2011, ARTHRITIS RES THER, V13, P0, DOI 10.1186/ar3443
   Shintani T, 2004, SCIENCE, V306, P990, DOI 10.1126/science.1099993
   Suzuki T, 2002, J BIOCHEM, V131, P647, DOI 10.1093/oxfordjournals.jbchem.a003147
   Tanida I, 2004, INT J BIOCHEM CELL B, V36, P2503, DOI 10.1016/j.biocel.2004.05.009
   Walter BA, 2011, OSTEOARTHR CARTILAGE, V19, P1011, DOI 10.1016/j.joca.2011.04.005
   Zhang HY, 2009, TOXICOL SCI, V110, P376, DOI 10.1093/toxsci/kfp101
   Zhao CQ, 2006, APOPTOSIS, V11, P2079, DOI 10.1007/s10495-006-0290-7
NR 42
TC 95
Z9 105
U1 2
U2 28
PU ELSEVIER SCI LTD
PI OXFORD
PA THE BOULEVARD, LANGFORD LANE, KIDLINGTON, OXFORD OX5 1GB, OXON, ENGLAND
SN 1063-4584
EI 1522-9653
J9 OSTEOARTHR CARTILAGE
JI Osteoarthritis Cartilage
PD DEC 15
PY 2013
VL 21
IS 12
BP 2030
EP 2038
DI 10.1016/j.joca.2013.10.002
PG 9
WC Orthopedics; Rheumatology
SC Orthopedics; Rheumatology
GA 283SG
UT WOS:000329266700025
PM 24120490
DA 2022-06-22
ER

PT J
AU Matsui, Y
   Harada, A
AF Matsui, Y
   Harada, A
TI [Aging of joint].
SO Clinical calcium
LA Japanese
DT Article
ID aging; animal; bone; cartilage; human; knee; knee osteoarthriti; metabolism; pathology; review; aging; animal; bone and bone; cartilage; human; knee joint; osteoarthritis, knee
AB Joint disease is one of the most frequent causes of reaching a state requiring care by others. Thus, it is very important to cope with osteoarthritis (OA) in order to maintain the physical independence of elderly people. Xp findings of OA in the knee, which is the most commonly affected joint, do not correlate well with pain ; hence, on the diagnosis, MRI is useful to know the pathology of subchondral bone, cartilage or meniscus. In OA cartilage, increased degradation and decreased production of major matrix components, like type II collagen and aggrecan occur, as well as chondrocyte hypertrophy or apoptosis. In the meantime, general changes in the aging process, such as the changes of autophagy or energy metabolism, have also recently been reported. Since OA treatments at present are just against symptoms, like by NSAIDS or arthroplasty, the development of new treatment methods is expected, based on the clarification of the pathology, including consideration of the relations with aging of bone and muscles, or with metabolic syndrome.
C1 Department of Orthopaedic Surgery, National Center for Geriatrics and Gerontology, Japan
TC 0
SN 0917-5857
EI 
J9 CLIN CALCIUM
JI Clin Calcium
PD JUN 15
PY 2013
VL 23
IS 1
BP 15
EP 22
DI 
PG 8
UT Scopus:matsui#2013clini#23#15
ER

PT J
AU Jiang, Libo
   Zhang, Xiaolei
   Zheng, Xuhao
   Ru, Ao
   Ni, Xiao
   Wu, Yaosen
   Tian, Naifeng
   Huang, Yixing
   Xue, Enxing
   Wang, Xiangyang
   Xu, Huazi
AF Jiang, Libo
   Zhang, Xiaolei
   Zheng, Xuhao
   Ru, Ao
   Ni, Xiao
   Wu, Yaosen
   Tian, Naifeng
   Huang, Yixing
   Xue, Enxing
   Wang, Xiangyang
   Xu, Huazi
TI Apoptosis, senescence, and autophagy in rat nucleus pulposus cells: Implications for diabetic intervertebral disc degeneration
SO JOURNAL OF ORTHOPAEDIC RESEARCH
LA English
DT Article
DE diabetes; intervertebral disc degeneration; apoptosis; aging; autophagy
ID induced premature senescence; low-back-pain; vertebral column; down-regulation; sand rat; in-vitro; mellitus; growth; osteoarthriti; pathogenesis
AB This research was aimed to study the mechanisms by which diabetes aggravates intervertebral disc degeneration (IDD) and to discuss the relationship between autophagy and IDD in nucleus pulposus (NP) cells. Sixteen weeks after injecting streptozotocin (STZ), the intervertebral discs (IVDs) were studied by histology, Alcian blue, 1,9-dimethylmethylene blue (DMMB), immunohistochemistry, and RT-PCR to explore the IDD. The apoptosis and senescence of NP cells was investigated by terminal deoxyribonucleotidyl transferase (TDT)-mediated dUTP-digoxigenin nick end labeling (TUNEL) assay, immunohistochemistry, and Western blot for caspase3, caspase8, caspase9, and p16lnk4A (increased in cellular senescence). The level of autophagy in NP cells was detected by Western blot, immunohistochemistry, and transmission electron microscopy (TEM). The proteoglycan and collagen II in the extracellular matrix and the aggrecan and collagen II mRNA expression in NP cells of diabetic rats were decreased compared with the control group. Diabetes increased apoptosis of NP cells and led to activations of initiators of intrinsic (caspases-9) and extrinsic (caspase-8) pathways as well as their common executioner (caspase-3). Cellular senescence was increased about twofold in NP of diabetic rats. In addition, the Western blot, immunohistochemistry, and TEM demonstrated higher level of autophagy in NP cells of diabetic rats than control rats to a statistically significant extent. These findings support that diabetes induced by STZ can cause IDD by accelerating the apoptosis and senescence of NP cells excluding the overweight influence. And the results suggest that the autophagy may be a response mechanism to the change of NP cells in diabetic rats. (c) 2012 Orthopaedic Research Society. Published by Wiley Periodicals, Inc. J Orthop Res 31: 692702, 2013
C1 [Jiang, Libo; Zhang, Xiaolei; Zheng, Xuhao; Ni, Xiao; Wu, Yaosen; Tian, Naifeng; Huang, Yixing; Xue, Enxing; Wang, Xiangyang; Xu, Huazi] Wenzhou Med Coll, Dept Orthopaed, Affiliated Hosp 2, Wenzhou, CHINA.
   [Zhang, Xiaolei] Zhejiang Univ, Sch Med, Ctr Stem Cells & Tissue Engn, Hangzhou 310003, Zhejiang, CHINA.
   [Ru, Ao] Wenzhou Med Coll, Dept Ultrasound, Affiliated Hosp 2, Wenzhou, CHINA.
   [Wu, Yaosen] Zhejiang Univ, Sch Med, Dept Orthopaed Surg, Affiliated Hosp 2, Hangzhou 310003, Zhejiang, CHINA.
RP Zhang, XL (corresponding author), Wenzhou Med Coll, Dept Orthopaed, Affiliated Hosp 2, 109 Western Xueyuan Rd, Wenzhou, CHINA.
EM callmeroger@126.com; spine-xu@163.com
FU National Natural Science Foundation of China [81101395]; Zhejiang Extremely Key Subject of Surgery [2011GK001]; Wenzhou Science and Technology Bereau Foundation [Y20090288, S20100048]
CR Anekstein Y, 2010, ISR MED ASSOC J, V12, P16
   Antoniou J, 1996, J CLIN INVEST, V98, P996, DOI 10.1172/JCI118884
   Bloch K, 2006, CELL BIOL INT, V30, P138, DOI 10.1016/j.cellbi.2005.08.012
   Brodsky SV, 2004, CIRC RES, V94, P377, DOI 10.1161/01.RES.0000111802.09964.EF
   Buckwalter JA, 1995, SPINE, V20, P1307, DOI 10.1097/00007632-199506000-00022
   Carames B, 2012, ANN RHEUM DIS, V71, P575, DOI 10.1136/annrheumdis-2011-200557
   Carames B, 2010, ARTHRITIS RHEUM-US, V62, P791, DOI 10.1002/art.27305
   Chen Q, 1995, P NATL ACAD SCI USA, V92, P4337, DOI 10.1073/pnas.92.10.4337
   Cortright RN, 1996, PHYSIOL BEHAV, V60, P1233, DOI 10.1016/S0031-9384(96)00222-3
   Crock HV, 1976, CLIN ORTHOP RELAT R, V0, P6
   Dai SM, 2006, ARTHRITIS RHEUM-US, V54, P818, DOI 10.1002/art.21639
   de Kreutzenberg SV, 2010, DIABETES, V59, P1006, DOI 10.2337/db09-1187
   Deeds MC, 2011, LAB ANIM-UK, V45, P131, DOI 10.1258/la.2010.010090
   Ding F, 2012, APOPTOSIS, V17, P579, DOI 10.1007/s10495-012-0708-3
   Farndale RW, 1986, BIOCHIM BIOPHYS ACTA, V883, P173, DOI 10.1016/0304-4165(86)90306-5
   Freedman MK, 2011, SPINE, V36, P290, DOI 10.1097/BRS.0b013e3181ef9d8c
   Giansanti V, 2011, APOPTOSIS, V16, P321, DOI 10.1007/s10495-011-0589-x
   Han B, 2008, SPINE, V33, P1925, DOI 10.1097/BRS.0b013e31817c64a9
   Heathfield SK, 2008, ARTHRITIS RES THER, V10, P0, DOI 10.1186/ar2468
   Ichimura Y, 2010, SEMIN IMMUNOPATHOL, V32, P431, DOI 10.1007/s00281-010-0220-1
   Johnson WEB, 2001, CONNECT TISSUE RES, V42, P197, DOI 10.3109/03008200109005650
   Johnson WEB, 2008, ARTHRITIS RES THER, V10, P0, DOI 10.1186/ar2405
   Joud A, 2012, ARTHRIT CARE RES, V64, P1084, DOI 10.1002/acr.21642
   Kabeya Y, 2000, EMBO J, V19, P5720, DOI 10.1093/emboj/19.21.5720
   Kang R, 2011, CELL DEATH DIFFER, V18, P571, DOI 10.1038/cdd.2010.191
   Las G, 2010, DIABETES OBES METAB, V12, P15, DOI 10.1111/j.1463-1326.2010.01268.x
   Le MAITRECL, 2007, ARTHRITIS RES THER, V9, P0, DOI 10.1186/ar2198
   Levine B, 2008, CELL, V132, P27, DOI 10.1016/j.cell.2007.12.018
   Lipinski MM, 2010, P NATL ACAD SCI USA, V107, P14164, DOI 10.1073/pnas.1009485107
   Livak KJ, 2001, METHODS, V25, P402, DOI 10.1006/meth.2001.1262
   Martin JA, 2004, CLIN ORTHOP RELAT R, V0, PPS96, DOI 10.1097/01.blo.0000143818.74887.b1
   Masuzawa K, 2006, EXP BIOL MED, V231, P1090
   Miller-lotan R, 2007, DIABETES-METAB RES, V23, P152, DOI 10.1002/dmrr.654
   Moore RJ, 2006, EUR SPINE J, V15, PS333, DOI 10.1007/s00586-006-0170-4
   Moreau K, 2010, CURR OPIN CELL BIOL, V22, P206, DOI 10.1016/j.ceb.2009.12.002
   Patschan S, 2008, AM J PHYSIOL-HEART C, V294, PH1119, DOI 10.1152/ajpheart.00713.2007
   Roberts S, 2006, EUR SPINE J, V15, PS312, DOI 10.1007/s00586-006-0126-8
   Robinson D, 1998, SPINE, V23, P849, DOI 10.1097/00007632-199804150-00001
   Sakellaridis N, 2006, SURG NEUROL, V66, P152, DOI 10.1016/j.surneu.2006.01.019
   Sakellaridis N, 2008, CLIN NEUROL NEUROSUR, V110, P810, DOI 10.1016/j.clineuro.2008.05.007
   Samartzis D, 2011, J BONE JOINT SURG AM, V93A, P662, DOI 10.2106/JBJS.I.01568
   Sasaki H, 2012, ARTHRITIS RHEUM-US, V64, P1920, DOI 10.1002/art.34323
   Schnedl WJ, 1994, DIABETES, V43, P1326, DOI 10.2337/diabetes.43.11.1326
   Shen C, 2011, ARTHRITIS RES THER, V13, P0, DOI 10.1186/ar3443
   Sherr CJ, 1999, GENE DEV, V13, P1501, DOI 10.1101/gad.13.12.1501
   Silberberg R, 1986, EXP CELL BIOL, V54, P121
   Silberberg R, 1988, EXP CELL BIOL, V56, P217
   Silberberg R, 1976, DIABETES, V25, P477, DOI 10.2337/diabetes.25.6.477
   Stephan S, 2011, EUR CELLS MATER, V22, P97, DOI 10.22203/eCM.v022a08
   Sudo H, 2011, ARTHRITIS RHEUM-US, V63, P1648, DOI 10.1002/art.30251
   Szkudelski T, 2001, PHYSIOL RES, V50, P537
   Tanida I, 2011, MICROBIOL IMMUNOL, V55, P1, DOI 10.1111/j.1348-0421.2010.00271.x
   Uematsu Y, 2001, J ORTHOP SCI, V6, P177, DOI 10.1007/s007760100067
   Ventruti A, 2007, CURR NEUROL NEUROSCI, V7, P443, DOI 10.1007/s11910-007-0068-5
   Videman T, 2000, J ORTHOPAED RES, V18, P768, DOI 10.1002/jor.1100180514
   Wang H, 2011, APOPTOSIS, V16, P990, DOI 10.1007/s10495-011-0644-7
   Wei ZR, 2008, ECHOCARDIOGR-J CARD, V25, P609, DOI 10.1111/j.1540-8175.2008.00672.x
   West E, 1996, W INDIAN MED J, V45, P60
   Won HY, 2009, J NEUROSURG-SPINE, V11, P741, DOI 10.3171/2009.6.SPINE09198
   Ye W, 2011, CONNECT TISSUE RES, V52, P472, DOI 10.3109/03008207.2011.564336
   Yen WL, 2008, PHYSIOLOGY, V23, P248, DOI 10.1152/physiol.00013.2008
   Zhao CQ, 2006, APOPTOSIS, V11, P2079, DOI 10.1007/s10495-006-0290-7
   Zhou HW, 2004, RHEUMATOLOGY, V43, P555, DOI 10.1093/rheumatology/keh127
   Ziv I, 1992, J ORTHOPAED RES, V10, P205, DOI 10.1002/jor.1100100207
NR 64
TC 123
Z9 139
U1 0
U2 38
PU WILEY
PI HOBOKEN
PA 111 RIVER ST, HOBOKEN 07030-5774, NJ USA
SN 0736-0266
EI 1554-527X
J9 J ORTHOP RES
JI J. Orthop. Res.
PD MAY 15
PY 2013
VL 31
IS 5
BP 692
EP 702
DI 10.1002/jor.22289
PG 11
WC Orthopedics
SC Orthopedics
GA 117RK
UT WOS:000316970600006
PM 23238821
DA 2022-06-22
ER

PT J
AU Zhang, Mian
   Zhang, Jing
   Lu, Lei
   Qiu, Zhong-Ying
   Zhang, Xu
   Yu, Shi-Bin
   Wu, Yao-Ping
   Wang, Mei-Qing
AF Zhang, Mian
   Zhang, Jing
   Lu, Lei
   Qiu, Zhong-ying
   Zhang, Xu
   Yu, Shi-bin
   Wu, Yao-ping
   Wang, Mei-qing
TI Enhancement of chondrocyte autophagy is an early response in the degenerative cartilage of the temporomandibular joint to biomechanical dental stimulation
SO APOPTOSIS
LA English
DT Article
DE Autophagy; Cartilage; Dental occlusion; MAP4K3; mTOR
ID mandibular condylar cartilage; cell-death; osteoarthriti; activation; protein; mechanism; apoptosis; kinase; domain; yeast
AB Autophagy is a cell protective mechanism for maintaining cellular homeostasis. The present study aimed to investigate whether autophagy is enhanced in the biomechanically induced degenerative cartilage of the temporomandibular joint (TMJ) and the potential role of mitogen-activated protein kinase kinase kinase kinase 3 (MAP4K3) and mammalian Target of rapamycin (mTOR) in this observation. To induce degenerative changes in the TMJs, rats were subjected to biomechanical dental stimulation by moving 4 molars away from their original position as we previously reported. The ultrastructure of autophagosome was observed by transmission electron microscopy. The number of lysosomes was analyzed by flow cytometry. The expression levels of Beclin1 and LC3 and the involvement of MAP4K3 activity were detected by immunohistochemistry, real-time PCR and western blot. The activity of the mTOR pathway indicated by p-mTOR and p-p70S6 K was assayed by western blot. TMJ degeneration, characterized by irregular cell arrangement and cell-free area, was induced in the experimental groups. Under transmission electron microscopy, we observed the presence of autophagosomes, small patches of condensed chromatin, abundant rough endoplasmic reticulum and Golgi apparatus. The number of lysosomes and the expression levels of Beclin1 and LC3 increased, while the activity of mTOR and the expression level of MAP4K3 decreased in the experimental groups. Cartilage in TMJ which was induced to be degenerative biomechanically exhibited autophagy accompanied by reduced mTOR and MAP4K3 activity.
C1 [Zhang, Mian; Zhang, Jing; Lu, Lei; Qiu, Zhong-Ying; Zhang, Xu; Yu, Shi-Bin; Wang, Mei-Qing] Fourth Mil Med Univ, Sch Stomatol, Dept Oral Anat & Physiol & TMD, Xian 710032, CHINA.
   [Wu, Yao-Ping] Fourth Mil Med Univ, Xijing Hosp, Dept Orthopaed, Xian 710032, CHINA.
RP Wang, MQ (corresponding author), Fourth Mil Med Univ, Sch Stomatol, Dept Oral Anat & Physiol & TMD, 145 Changlexi Rd, Xian 710032, CHINA.
EM mqwang@fmmu.edu.cn
FU National Natural Science Foundation of China [30772429, 30801315, 81271169]
CR Almonte-becerril M, 2010, APOPTOSIS, V15, P631, DOI 10.1007/s10495-010-0458-z
   Arsov I, 2011, J IMMUNOL, V186, P2201, DOI 10.4049/jimmunol.1002223
   Bohensky J, 2007, AUTOPHAGY, V3, P207, DOI 10.4161/auto.3708
   Bohensky J, 2010, PEDIATR NEPHROL, V25, P633, DOI 10.1007/s00467-009-1310-y
   Bohensky J, 2009, ARTHRITIS RHEUM-US, V60, P1406, DOI 10.1002/art.24444
   Bryk B, 2010, DEV BIOL, V344, P150, DOI 10.1016/j.ydbio.2010.04.027
   Cai ZY, 2012, NEUROMOL MED, V14, P1, DOI 10.1007/s12017-012-8173-2
   Carames B, 2012, ARTHRITIS RHEUM-US, V64, P1182, DOI 10.1002/art.33444
   Carames B, 2012, ANN RHEUM DIS, V71, P575, DOI 10.1136/annrheumdis-2011-200557
   Carames B, 2010, ARTHRITIS RHEUM-US, V62, P791, DOI 10.1002/art.27305
   Chiu HW, 2012, PLOS ONE, V7, P0, DOI 10.1371/journal.pone.0031579
   Diener K, 1997, P NATL ACAD SCI USA, V94, P9687, DOI 10.1073/pnas.94.18.9687
   Findlay GM, 2007, BIOCHEM J, V403, P13, DOI 10.1042/BJ20061881
   Furuya N, 2005, AUTOPHAGY, V1, P46, DOI 10.4161/auto.1.1.1542
   Goldring SR, 2006, JOURNAL OF MUSCULOSKELETAL & NEURONAL INTERACTIONS, V6, P376
   Griffin CJ, 1979, AUST DENT J, V24, P94, DOI 10.1111/j.1834-7819.1979.tb03615.x
   Hunt RT, 1999, PHILOS T ROY SOC B, V354, P1580
   Iovino S, 2012, CELL DEATH DIFFER, V19, P1127, DOI 10.1038/cdd.2011.201
   Jiao K, 2011, BONE, V48, P362, DOI 10.1016/j.bone.2010.09.010
   Jiao K, 2010, AM J ORTHOD DENTOFAC, V137, P460, DOI 10.1016/j.ajodo.2009.12.018
   Jiao K, 2010, AM J ORTHOD DENTOFAC, V137, P0, DOI 10.1016/j.ajodo.2009.09.018
   Jiao K, 2009, APOPTOSIS, V14, P22, DOI 10.1007/s10495-008-0279-5
   Jin Y, 2012, AUTOPHAGY, V8, P426, DOI 10.4161/auto.19258
   Kabeya Y, 2000, EMBO J, V19, P5720, DOI 10.1093/emboj/19.21.5720
   Kimura S, 2008, CELL STRUCT FUNCT, V33, P109, DOI 10.1247/csf.08005
   Kouri JB, 2006, HISTOL HISTOPATHOL, V21, P793, DOI 10.14670/HH-21.793
   Lahm A, 2012, HISTOL HISTOPATHOL, V27, P609, DOI 10.14670/HH-27.609
   Lam D, 2009, P NATL ACAD SCI USA, V106, P11978, DOI 10.1073/pnas.0900608106
   Li XH, 2012, NAT COMMUN, V3, P0, DOI 10.1038/ncomms1648
   Martinez-borra J, 2012, ADV EXP MED BIOL, V738, P169, DOI 10.1007/978-1-4614-1680-7_11
   Meijer AJ, 2004, INT J BIOCHEM CELL B, V36, P2445, DOI 10.1016/j.biocel.2004.02.002
   Menzies FIONAM, 2012, CURR PROTOC CELL BIOL, VChapter 15, P0, DOI 10.1002/0471143030.cb1516s54
   Mizushima N, 2009, CURR TOP MICROBIOL, V335, P71, DOI 10.1007/978-3-642-00302-8_3
   Muraki S, 2012, ARTHRITIS RHEUM-US, V64, P1447, DOI 10.1002/art.33508
   Ohsumi Y, 1999, PHILOS T ROY SOC B, V354, P1577, DOI 10.1098/rstb.1999.0501
   Ohsumi Y, 2004, SEMIN CELL DEV BIOL, V15, P231, DOI 10.1016/j.semcdb.2003.12.004
   Perez E, 2005, APOPTOSIS, V10, P1105, DOI 10.1007/s10495-005-0649-1
   Ranstam J, 2012, OSTEOARTHR CARTILAGE, V20, P473, DOI 10.1016/j.joca.2012.02.011
   Roach HI, 2004, APOPTOSIS, V9, P265, DOI 10.1023/B:APPT.0000025803.17498.26
   Saarakkala S, 2010, OSTEOARTHR CARTILAGE, V18, P73, DOI 10.1016/j.joca.2009.08.003
   Schmitter M, 2010, DENTOMAXILLOFAC RAD, V39, P231, DOI 10.1259/dmfr/16270943
   Shen G, 2005, J DENT RES, V84, P691, DOI 10.1177/154405910508400802
   Shpilka T, 2011, GENOME BIOL, V12, P0, DOI 10.1186/gb-2011-12-7-226
   Sun L, 2009, ANGLE ORTHOD, V79, P51, DOI 10.2319/091907-450.1
   Temple-wong MM, 2009, OSTEOARTHR CARTILAGE, V17, P1469, DOI 10.1016/j.joca.2009.04.017
   Thorburn A, 2008, APOPTOSIS, V13, P1, DOI 10.1007/s10495-007-0154-9
   Wang GW, 2010, ARCH ORAL BIOL, V55, P887, DOI 10.1016/j.archoralbio.2010.07.013
   Wang MQ, 2009, J DENT RES, V88, P942, DOI 10.1177/0022034509344387
   Warren MP, 2001, CELLS TISSUES ORGANS, V169, P187, DOI 10.1159/000047881
   Yu CF, 2008, BIOCHEM BIOPH RES CO, V369, P622, DOI 10.1016/j.bbrc.2008.02.055
   Zheng F, 2012, FREE RADICAL RES, V46, P740, DOI 10.3109/10715762.2012.670701
NR 51
TC 32
Z9 36
U1 1
U2 28
PU SPRINGER
PI DORDRECHT
PA VAN GODEWIJCKSTRAAT 30, 3311 GZ DORDRECHT, NETHERLANDS
SN 1360-8185
EI 1573-675X
J9 APOPTOSIS
JI Apoptosis
PD APR 15
PY 2013
VL 18
IS 4
BP 423
EP 434
DI 10.1007/s10495-013-0811-0
PG 12
WC Biochemistry & Molecular Biology; Cell Biology
SC Biochemistry & Molecular Biology; Cell Biology
GA 112ZU
UT WOS:000316635900005
PM 23386193
DA 2022-06-22
ER

PT J
AU So, A
   Ives, A
   Joosten, LAB
   Busso, N
AF So, A
   Ives, A
   Joosten, Lab
   Busso, N
TI Targeting inflammasomes in rheumatic diseases
SO Nature Reviews Rheumatology
LA English
DT Article
ID calcium sensing receptor; calgranulin a; calgranulin b; caspase recruitment domain signaling protein; copper zinc superoxide dismutase; cryopyrin; guanylate binding protein 5; inflammasome; interleukin 1beta converting enzyme; membrane protein; mevalonate kinase; nucleotide binding oligomerization domain like receptor; phospholipase c; protein kinase r; purinergic p2x7 receptor; reactive oxygen metabolite; thioredoxin; toll like receptor; unclassified drug; apoptosis; autophagy; binding affinity; cytokine production; cytokine release; drug targeting; enzyme activation; gout; human; immune response; infectious arthriti; innate immunity; osteoarthriti; oxidation reduction potential; oxidation reduction state; oxidative stress; pathogenesis; potassium transport; priority journal; protein analysis; protein binding; protein expression; protein function; protein phosphorylation; review; rheumatic disease; rheumatoid arthriti; signal transduction; carrier protein; cryopyrin-associated periodic syndrm; human; inflammasm; interleukin-1; interleukin-18; rheumatic disease
AB Inflammasomes are key inducers of inflammation in response to exogenous and endogenous stimuli, because they regulate the processing and secretion of the proinflammatory cytokines IL-1β and IL-18. Thus, inflammasomes have a crucial role in host defence against infection, but they can also be involved in inflammatory diseases. Indeed, the NLRP3 (NOD-, LRR-and pyrin domain-containing 3) inflammasome has been shown to play a part in several inflammatory rheumatic disorders, although the mechanisms involved are better elucidated in some of these diseases than in others. In particular, the pathogenesis of cryopyrin-associated periodic syndromes and microcrystal-induced arthritides is thought to be dependent on activation of the NLRP3 inflammasome, and IL-1 inhibition has shown efficacy as a therapeutic strategy in both groups of conditions. In this Review, we describe the current understanding of the mechanisms that trigger the inflammasome, and consider the relevance of the inflammasome to a variety of rheumatic diseases. In addition, we discuss the current therapies targeting this molecular complex, as well as future therapeutic prospects. © 2013 Macmillan Publishers Limited. All rights reserved.
C1 Service of Rheumatology, Department of Musculoskeletal Medicine, Centre Hospitalier Universitaire Vaudois, Avenue Pierre Decker 4, 1011 Lausanne, Switzerland
   Department of Medicine, Radboud University Nijmegen Medical Centre, Nijmegen Institute for Infection, Geert Grooteplein zuid 8, 6525 GA, Nijmegen, Netherlands
TC 0
SN 1759-4790
EI 
J9 NAT REV RHEUMATOL
JI Nat. Rev. Rheumatol.
PD JUN 15
PY 2013
VL 9
IS 7
BP 391
EP 399
DI 10.1038/nrrheum.2013.61
PG 9
UT Scopus:10.1038/nrrheum.2013.61
ER

PT J
AU Chen, J
   Crawford, R
   Xiao, Y
AF Chen, J
   Crawford, R
   Xiao, Y
TI Vertical inhibition of the PI3K/Akt/mTOR pathway for the treatment of osteoarthritis
SO Journal of Cellular Biochemistry
LA English
DT Article
ID autophagy; extracellular matrix metalloproteinase; osteoarthriti; pi3k/akt pathway; mammalian target of rapamycin; matrix metalloproteinase; phosphatidylinositol 3 kinase; phosphatidylinositol 3 kinase inhibitor; protein kinase b; rapamycin; autophagy; cartilage cell; enzyme activity; enzyme inhibition; feedback system; nonhuman; osteoarthriti; priority journal; review; signal transduction; autophagy; cell proliferation; extracellular matrix; human; molecular targeted therapy; nf-kappa b; oncogene protein v-akt; osteoarthriti; phosphatidylinositol 3-kinase; signal transduction; sirolimus; tor serine-threonine kinase
AB Osteoarthritis is characterized by degenerative alterations of articular cartilage including both the degradation of extracellular matrix and the death of chondrocytes. The PI3K/Akt pathway has been demonstrated to involve in both processes. Inhibition of its downstream target NF-kB reduces the degradation of extracellular matrix via decreased production of matrix metalloproteinases while inhibition of mTOR increased autophagy to reduce chondrocyte death. However, mTOR feedback inhibits the activity of the PI3K/Akt pathway and inhibition of mTOR could result in increased activity of the PI3K/Akt/NF-kB pathway. We proposed that the use of dual inhibitors of PI3K and mTOR could be a promising approach to more efficiently inhibit the PI3K/Akt pathway than rapamycin or PI3K inhibitor alone and produce better treatment outcome. © 2012 Wiley Periodicals, Inc.
C1 Institute of Health and Biomedical Innovation, Queensland University of Technology, 60 Musk Avenue, Kelvin Grove, Brisbane, QLD 4059, Australia
   Illawarra Health and Medical Research Institute, University of Wollongong, Northfields Avenue, NSW 2522, Australia
TC 0
SN 0730-2312
EI 
J9 J CELL BIOCHEM
JI J. Cell. Biochem.
PD JUN 15
PY 2013
VL 114
IS 2
BP 245
EP 249
DI 10.1002/jcb.24362
PG 5
UT Scopus:10.1002/jcb.24362
ER

PT J
AU Li, Xihai
   Lang, Wenna
   Ye, Hongzhi
   Yu, Fangrong
   Li, Huiting
   Chen, Jiashou
   Cai, Liangliang
   Chen, Wenlie
   Lin, Ruhui
   Huang, Yunmei
   Liu, Xianxiang
AF Li, Xihai
   Lang, Wenna
   Ye, Hongzhi
   Yu, Fangrong
   Li, Huiting
   Chen, Jiashou
   Cai, Liangliang
   Chen, Wenlie
   Lin, Ruhui
   Huang, Yunmei
   Liu, Xianxiang
TI Tougu Xiaotong capsule inhibits the tidemark replication and cartilage degradation of papain-induced osteoarthritis by the regulation of chondrocyte autophagy
SO INTERNATIONAL JOURNAL OF MOLECULAR MEDICINE
LA English
DT Article
DE osteoarthritis; tidemark; autophagy; subchondral bone; Tougu Xiaotong capsule
ID articular-cartilage; subchondral bone; knee-joint; histomorphometry; apoptosis; density; damage; death; rat
AB The tidemark is located between calcified and non-calcified cartilage matrices. Tidemark replication plays an important role in the pathogenesis of osteoarthrosis (OA). Autophagy, or cellular self-digestion, is an essential cellular homeostasis mechanism that was found to be deficient in osteoarthritic cartilage. This study evaluated the effects of Tougu Xiaotong capsule (TXC) on the tidemark replication and cartilage degradation, and also investigated LC3 I/II, which executes autophagy, the potential role of ULK1, an inducer of autophagy, and Beclin1, a regulator of autophagy, in the development of a papain-induced OA in rat knee joints. Using a papain-injected knee rat model, standard histological methods were used to validate our model as well as treatment with TXC or glucosamine (GlcN). After 12 weeks of treatment, the changes of cartilage structure were observed by digital radiography (DR), optical microscopy, scanning electron microscopy and transmission electron microscopy, and the LC3 I/II, ULK1 and Beclin1 levels were measured by western blotting. Cartilage degradation was evaluated by the Mankin score on paraffin-embedded sections stained with Safranin O-fast green. TXC was found to improve the arrangement of subchondral bone collagen fibers and calcium phosphate crystals, inhibit the tidemark replication and delay the cartilage degradation in the papain-induced OA. Our results also showed that LC3 I/II, ULK1 and Beclin1 levels in both the TXC+OA and GIcN+OA groups were significantly increased compared to those in the OA group. The results indicate that TXC could inhibit the tidemark replication and cartilage degradation by the regulation of chondrocyte autophagy.
C1 [Li, Xihai; Ye, Hongzhi; Chen, Wenlie; Liu, Xianxiang] Fujian Univ Tradit Chinese Med, Acad Integrat Med, Fuzhou 350122, Fujian, CHINA.
   [Lang, Wenna] Fujian Univ Tradit Chinese Med, Res Base Tradit Chinese Med Syndrome, Fuzhou 350122, Fujian, CHINA.
   [Yu, Fangrong; Li, Huiting; Chen, Jiashou; Cai, Liangliang; Lin, Ruhui; Huang, Yunmei] Fujian Univ Tradit Chinese Med, Fujian Key Lab Integrat Med Geriatr, Fuzhou 350122, Fujian, CHINA.
RP Liu, XX (corresponding author), Fujian Univ Tradit Chinese Med, Acad Integrat Med, 1 Huatuo, Fuzhou 350122, Fujian, CHINA.
EM liuxianxiang@163.com
FU National Natural Science Foundation of China [81102609]; Key Project of Fujian Provincial Department of Science and Technology [2012Y0046]; Natural Science Foundation of Fujian Province [2011J05074]; Young Talent Scientific Research Project of Fujian Province Universities [JA12165]
CR Abounit KADIJA, 2012, WORLD J BIOL CHEM, V3, P1, DOI 10.4331/wjbc.v3.i1.1
   Almonte-becerril M, 2010, APOPTOSIS, V15, P631, DOI 10.1007/s10495-010-0458-z
   Aula AS, 2010, OSTEOARTHR CARTILAGE, V18, P1570, DOI 10.1016/j.joca.2010.09.009
   Bennell KL, 2008, ARTHRITIS RHEUM-US, V58, P2776, DOI 10.1002/art.23795
   Bobinac D, 2003, BONE, V32, P284, DOI 10.1016/S8756-3282(02)00982-1
   Bonde HV, 2005, APMIS, V113, P349, DOI 10.1111/j.1600-0463.2005.apm_113506.x
   Botter SM, 2009, OSTEOARTHR CARTILAGE, V17, P636, DOI 10.1016/j.joca.2008.09.018
   Burr DB, 2005, J RHEUMATOL, V32, P1156
   Cajee UF, 2012, INT J MOL SCI, V13, P11804, DOI 10.3390/ijms130911804
   Carames B, 2010, ARTHRITIS RHEUM-US, V62, P791, DOI 10.1002/art.27305
   Chan EYW, 2007, J BIOL CHEM, V282, P25464, DOI 10.1074/jbc.M703663200
   Day JS, 2001, J ORTHOPAED RES, V19, P914, DOI 10.1016/S0736-0266(01)00012-2
   Del CARLOMARCELLOJR, 2008, CURR RHEUMATOL REP, V10, P37
   Dequeker J, 1997, MICROSC RES TECHNIQ, V37, P358, DOI 10.1002/(SICI)1097-0029(19970515)37:4<358::AID-JEMT10>3.0.CO;2-L
   Eswaramoorthy R, 2012, ACTA BIOMATER, V8, P2254, DOI 10.1016/j.actbio.2012.03.015
   Furuya N, 2005, AUTOPHAGY, V1, P46, DOI 10.4161/auto.1.1.1542
   Galois L, 2004, OSTEOARTHR CARTILAGE, V12, P779, DOI 10.1016/j.joca.2004.06.008
   Gannon FH, 1999, OSTEOARTHR CARTILAGE, V7, P173, DOI 10.1053/joca.1998.0206
   Kabeya Y, 2000, EMBO J, V19, P5720, DOI 10.1093/emboj/19.21.5720
   Kellgren JH, 1957, ANN RHEUM DIS, V16, P485, DOI 10.1136/ard.16.4.485
   Kim HA, 2000, J RHEUMATOL, V27, P455
   Klop C, 2012, CALCIFIED TISSUE INT, V91, P387, DOI 10.1007/s00223-012-9646-x
   Lacourt M, 2012, OSTEOARTHR CARTILAGE, V20, P572, DOI 10.1016/j.joca.2012.02.004
   Li XH, 2011, CHIN J INTEGR MED, V17, P436, DOI 10.1007/s11655-011-0751-x
   Li XH, 2012, INT J MOL MED, V29, P823, DOI 10.3892/ijmm.2012.919
   Lotz MK, 2011, NAT REV RHEUMATOL, V7, P579, DOI 10.1038/nrrheum.2011.109
   Lyons TJ, 2005, J MOL HISTOL, V36, P207, DOI 10.1007/s10735-005-3283-x
   Mankin HJ, 1971, J BONE JOINT SURG AM, VA 53, P523, DOI 10.2106/00004623-197153030-00009
   Meirer F, 2011, J SYNCHROTRON RADIAT, V18, P238, DOI 10.1107/S0909049510052040
   Mizushima N, 2008, NATURE, V451, P1069, DOI 10.1038/nature06639
   Ohsumi Y, 2004, SEMIN CELL DEV BIOL, V15, P231, DOI 10.1016/j.semcdb.2003.12.004
   Otterness IG, 1999, VET PATHOL, V36, P138, DOI 10.1354/vp.36-2-138
   Pan J, 2012, BONE, V51, P212, DOI 10.1016/j.bone.2011.11.030
   Panicker S, 2009, OSTEOARTHR CARTILAGE, V17, P1014, DOI 10.1016/j.joca.2009.01.011
   Settembre C, 2008, GENE DEV, V22, P2645, DOI 10.1101/gad.1711308
   Srinivas V, 2009, CELL CYCLE, V8, P391, DOI 10.4161/cc.8.3.7545
   Wu MX, 2010, CHIN J INTEGR MED, V16, P291, DOI 10.1007/s11655-010-0513-1
   Zoeger N, 2006, OSTEOARTHR CARTILAGE, V14, P906, DOI 10.1016/j.joca.2006.03.001
NR 38
TC 20
Z9 25
U1 1
U2 27
PU SPANDIDOS PUBL LTD
PI ATHENS
PA POB 18179, ATHENS, 116 10, GREECE
SN 1107-3756
EI 
J9 INT J MOL MED
JI Int. J. Mol. Med.
PD JUN 15
PY 2013
VL 31
IS 6
BP 1349
EP 1356
DI 10.3892/ijmm.2013.1341
PG 8
WC Medicine, Research & Experimental
SC Research & Experimental Medicine
GA 150BQ
UT WOS:000319365600009
PM 23589102
DA 2022-06-22
ER

PT J
AU Rai, MF
   Schmidt, EJ
   Mcalinden, Audrey
   Cheverud, JM
   Sandell, LJ
AF Rai, Muhammad
   Schmidt, Eric
   Mcalinden, Audrey
   Cheverud, James
   Sandell, Linda
TI Molecular Insight into the Association Between Cartilage Regeneration and Ear Wound Healing in Genetic Mouse Models: Targeting New Genes in Regeneration
SO G3-GENES GENOMES GENETICS
LA English
DT Article
DE tissue regeneration; articular cartilage; QuantiGene Plex assay; recombinant inbred lines; osteoarthritis
ID polymerase-chain-reaction; binding protein-beta; dna-repair gene; articular-cartilage; appendage regeneration; expression; rna; transcription; autophagy; osteoarthriti
AB Tissue regeneration is a complex trait with few genetic models available. Mouse strains LG/J and MRL are exceptional healers. Using recombinant inbred strains from a large (LG/J, healer) and small (SM/J, nonhealer) intercross, we have previously shown a positive genetic correlation between ear wound healing, knee cartilage regeneration, and protection from osteoarthritis. We hypothesize that a common set of genes operates in tissue healing and articular cartilage regeneration. Taking advantage of archived histological sections from recombinant inbred strains, we analyzed expression of candidate genes through branched-chain DNA technology directly from tissue lysates. We determined broad-sense heritability of candidates, Pearson correlation of candidates with healing phenotypes, and Ward minimum variance cluster analysis for strains. A bioinformatic assessment of allelic polymorphisms within and near candidate genes was also performed. The expression of several candidates was significantly heritable among strains. Although several genes correlated with both ear wound healing and cartilage healing at a marginal level, the expression of four genes representing DNA repair (Xrcc2, Pcna) and Wnt signaling (Axin2, Wnt16) pathways was significantly positively correlated with both phenotypes. Cluster analysis accurately classified healers and nonhealers for seven out of eight strains based on gene expression. Specific sequence differences between LG/J and SM/J were identified as potential causal polymorphisms. Our study suggests a common genetic basis between tissue healing and osteoarthritis susceptibility. Mapping genetic variations causing differences in diverse healing responses in multiple tissues may reveal generic healing processes in pursuit of new therapeutic targets designed to induce or enhance regeneration and, potentially, protection from osteoarthritis.
C1 [Rai, Muhammad Farooq; McAlinden, Audrey; Sandell, Linda J.] Washington Univ, Sch Med, Barnes Jewish Hosp, Dept Orthopaed Surg, St Louis, MO 63110 USA.
   [Schmidt, Eric J.; McAlinden, Audrey; Cheverud, James M.; Sandell, Linda J.] Washington Univ, Sch Med, Barnes Jewish Hosp, St Louis, MO 63110 USA.
RP Sandell, LJ (corresponding author), Washington Univ, Sch Med, Barnes Jewish Hosp, Dept Orthopaed Surg, 660 S Euclid Ave MS 8233, St Louis, MO 63110 USA.
EM sandelll@wustl.edu
FU ARRA Grand Opportunity Grant [RC2-AR058978]; Center for Musculoskeletal Biology and Medicine from the National Institute of Arthritis, Musculoskeletal, and Skin Diseases [P30AR057235]; Ruth L. Kirschstein National Research Service Award fellowship from the National Institutes of Health [T32-AR060719]; NATIONAL INSTITUTE OF ARTHRITIS AND MUSCULOSKELETAL AND SKIN DISEASES [RC2AR058978, T32AR060719, P30AR057235] Funding Source: NIH RePORTER
CR Adzhubei IVAN, 2013, CURR PROTOC HUM GENET, VChapter 7, P0, DOI 10.1002/0471142905.hg0720s76
   Adzhubei IA, 2010, NAT METHODS, V7, P248, DOI 10.1038/nmeth0410-248
   Alvarado AS, 2006, NAT REV GENET, V7, P873, DOI 10.1038/nrg1923
   Baron R, 2007, ENDOCRINOLOGY, V148, P2635, DOI 10.1210/en.2007-0270
   Bedelbaeva K, 2010, P NATL ACAD SCI USA, V107, P5845, DOI 10.1073/pnas.1000830107
   Bely AE, 2010, INTEGR COMP BIOL, V50, P515, DOI 10.1093/icb/icq118
   Blankenhorn EP, 2009, MAMM GENOME, V20, P720, DOI 10.1007/s00335-009-9216-3
   Bresters D, 1994, J VIROL METHODS, V48, P267, DOI 10.1016/0166-0934(94)90125-2
   Carames B, 2012, ANN RHEUM DIS, V71, P575, DOI 10.1136/annrheumdis-2011-200557
   Carames B, 2010, ARTHRITIS RHEUM-US, V62, P791, DOI 10.1002/art.27305
   Carlson BRUCEM, 2005, ANATOMICAL RECORD PART B:THE NEW ANATOMIST, V287, P4, DOI 10.1002/ar.b.20079
   Chan EYW, 2007, J BIOL CHEM, V282, P25464, DOI 10.1074/jbc.M703663200
   Choi J, 2012, BIOL REPROD, V86, P0, DOI 10.1095/biolreprod.111.096206
   Chun S, 2009, GENOME RES, V19, P1553, DOI 10.1101/gr.092619.109
   Clark LD, 1998, CLIN IMMUNOL IMMUNOP, V88, P35, DOI 10.1006/clin.1998.4519
   Colwell AS, 2006, WOUND REPAIR REGEN, V14, P81, DOI 10.1111/j.1524-475X.2005.00092.x
   Colwell AS, 2005, ADV BIOCHEM ENG BIOT, V93, P83, DOI 10.1007/b99972
   Cuervo R, 2012, P NATL ACAD SCI USA, V109, P3838, DOI 10.1073/pnas.1006619109
   Dao DY, 2010, J ORTHOP RES, V28, P89, DOI 10.1002/jor.20954
   de Hooge ASK, 2000, AM J PATHOL, V157, P2081, DOI 10.1016/S0002-9440(10)64846-8
   Dellaccio F, 2008, ARTHRITIS RHEUM-US, V58, P1410, DOI 10.1002/art.23444
   Fini ME, 1999, PROG RETIN EYE RES, V18, P529, DOI 10.1016/S1350-9462(98)00033-0
   Finke J, 1993, BIOTECHNIQUES, V14, P448
   Fitzgerald J, 2008, OSTEOARTHR CARTILAGE, V16, P1319, DOI 10.1016/j.joca.2008.03.014
   Gierer A, 1972, NATURE-NEW BIOL, V239, P98, DOI 10.1038/newbio239098a0
   Gurtner GC, 2008, NATURE, V453, P314, DOI 10.1038/nature07039
   Harty M, 2003, DEV DYNAM, V226, P268, DOI 10.1002/dvdy.10239
   Hashimoto S, 2012, OSTEOARTHR CARTILAGE, V20, P562, DOI 10.1016/j.joca.2012.01.022
   Heber-katz E, 1999, SEMIN CELL DEV BIOL, V10, P415, DOI 10.1006/scdb.1999.0328
   Heydemann A, 2012, SKELET MUSCLE, V2, P0, DOI 10.1186/2044-5040-2-26
   Hrbek T, 2006, MAMM GENOME, V17, P417, DOI 10.1007/s00335-005-0038-7
   Kench JA, 1999, CLIN IMMUNOL, V92, P300, DOI 10.1006/clim.1999.4754
   Kierdorf U, 2011, GERONTOLOGY, V57, P53, DOI 10.1159/000300565
   Kim J, 2010, OSTEOARTHR CARTILAGE, V18, P424, DOI 10.1016/j.joca.2009.09.008
   Knudsen BS, 2008, J MOL DIAGN, V10, P169, DOI 10.2353/jmoldx.2008.070127
   Kumar P, 2009, NAT PROTOC, V4, P1073, DOI 10.1038/nprot.2009.86
   Kundu M, 2008, BLOOD, V112, P1493, DOI 10.1182/blood-2008-02-137398
   Li XM, 2001, HEREDITY, V86, P668, DOI 10.1046/j.1365-2540.2001.00879.x
   Loeser RF, 2012, ARTHRITIS RHEUM-US, V64, P705, DOI 10.1002/art.33388
   Logan CY, 2004, ANNU REV CELL DEV BI, V20, P781, DOI 10.1146/annurev.cellbio.20.010403.113126
   Macabeo-ong M, 2002, MODERN PATHOL, V15, P979, DOI 10.1097/01.MP.0000026054.62220.FC
   Mackay TFC, 1996, INTRO QUANTITATIVE G, V4th, P0
   Masinde GODFREDL, 2006, FUNCTIONAL & INTEGRATIVE GENOMICS, V6, P157, DOI 10.1007/s10142-005-0004-1
   Masuda N, 1999, NUCLEIC ACIDS RES, V27, P4436, DOI 10.1093/nar/27.22.4436
   Matullo G, 2005, CANCER EPIDEM BIOMAR, V14, P2569, DOI 10.1158/1055-9965.EPI-05-0189
   Mcbrearty BA, 1998, P NATL ACAD SCI USA, V95, P11792, DOI 10.1073/pnas.95.20.11792
   Metcalfe AD, 2006, J ANAT, V209, P439, DOI 10.1111/j.1469-7580.2006.00632.x
   Moreno V, 2006, CLIN CANCER RES, V12, P2101, DOI 10.1158/1078-0432.CCR-05-1363
   Murphy ED, 1979, GENETIC CONTROL AUTO, V0, P207
   Natsuka S, 1992, BLOOD, V79, P460
   Ohshima S, 1998, P NATL ACAD SCI USA, V95, P8222, DOI 10.1073/pnas.95.14.8222
   Okazaki K, 2006, J CELL BIOCHEM, V97, P857, DOI 10.1002/jcb.20648
   Okazaki K, 2002, J BIOL CHEM, V277, P31526, DOI 10.1074/jbc.M202815200
   Park YN, 1996, AM J PATHOL, V149, P1485
   Rai MF, 2013, ARTHRITIS RHEUM-US, V65, P2090, DOI 10.1002/art.37984
   Rai MF, 2012, ARTHRITIS RHEUM-US, V64, P2300, DOI 10.1002/art.34396
   Seifert AW, 2012, BIOL REV, V87, P330, DOI 10.1111/j.1469-185X.2011.00199.x
   Stocum DL, 1984, DIFFERENTIATION, V27, P13, DOI 10.1111/j.1432-0436.1984.tb01403.x
   Stoick-cooper CL, 2007, DEVELOPMENT, V134, P479, DOI 10.1242/dev.001123
   Tanaka EM, 2003, CELL, V113, P559, DOI 10.1016/S0092-8674(03)00395-7
   Tchetina EV, 2011, ARTHRITIS, V0, P0, DOI DOI 10.1155/2011/683970
   Ten KOPPELPGJ, 2001, BIOMATERIALS, V22, P1407, DOI 10.1016/S0142-9612(00)00298-2
   Urdea MS, 1991, NUCLEIC ACIDS SYMP SER, V0, P197
   Velasco J, 2010, OSTEOPOROSIS INT, V21, P109, DOI 10.1007/s00198-009-0931-0
   Ward BD, 2008, ARTHRITIS RHEUM-US, V58, P744, DOI 10.1002/art.23288
   Yan Y, 2009, J CELL SCI, V122, P3566, DOI 10.1242/jcs.051904
   Yang W, 2006, BIOTECHNIQUES, V40, P481, DOI 10.2144/000112133
   Yu HMI, 2005, DEVELOPMENT, V132, P1995, DOI 10.1242/dev.01786
   Zhang ZQ, 2010, J BIOL CHEM, V285, P33092, DOI 10.1074/jbc.M110.130377
   Zienolddiny S, 2006, CARCINOGENESIS, V27, P560, DOI 10.1093/carcin/bgi232
NR 70
TC 26
Z9 26
U1 0
U2 11
PU GENETICS SOCIETY AMERICA
PI BETHESDA
PA 9650 ROCKVILLE AVE, BETHESDA, MD 20814 USA
SN 2160-1836
EI 
J9 G3-GENES GENOM GENET
JI G3-Genes Genomes Genet.
PD NOV 15
PY 2013
VL 3
IS 11
BP 1881
EP 1891
DI 10.1534/g3.113.007302
PG 11
WC Genetics & Heredity
SC Genetics & Heredity
GA 255LY
UT WOS:000327241900001
PM 24002865
DA 2022-06-22
ER

PT J
AU Xie, Jianling
   Mendez, JD
   Mendez-valenzuela, Verna
   Aguilar-hernandez, MM
AF Xie, Jianling
   Mendez, Jose
   Mendez-valenzuela, Verna
   Aguilar-hernandez, Maria
TI Cellular signalling of the receptor for advanced glycation end products (RAGE)
SO CELLULAR SIGNALLING
LA English
DT Review
DE RAGE; Advanced glycation end-product; HMGB1; S100; Inflammation; NF kappa B
ID mobility group box-1; nf-kappa-b; activated protein-kinase; ischemia-reperfusion injury; early growth response-1; inducible nitric-oxide; up-regulation; neurite outgrowth; mammalian target; amyloid-beta
AB The receptor for advanced glycation end-product (RAGE) is the signal transduction receptor which senses a variety of signalling molecules including advanced glycation end products (AGES), HMGB1, S100/calgranulins, beta-amyloid, phosphatidylserine, C3a and advanced oxidation protein products (AOPPs). It is usually abnormally up-regulated and plays crucial roles during the development of many human diseases such as diabetes, cardiovascular diseases, osteoarthritis and cancer. RAGE regulates a number of cell processes of pivotal importance like inflammation, apoptosis, proliferation and autophagy. Therapeutic strategies to block RAGE may represent great therapeutic potentials and therefore it has been under extensive investigation during the last decade. Accordingly, there is a growing interest of unraveling the intracellular signalling pathways by which RAGE controls these disease-related processes. Early studies are mainly focused on inflammatory pathways involving the NF kappa B and the MAPK pathways. Nevertheless, many novel signalling pathways implicated in other cell processes, such as autophagy, have also recently been found to be activated upon RAGE stimulation and contribute to the detrimental effects of RAGE. In this review, we aim to provide a comprehensive summary of previous and recent studies relating to the complex molecular network of RAGE signalling, with a particular emphasis on RAGE transgenic mouse models. (C) 2013 Elsevier Inc. All rights reserved.
C1 [Xie, Jianling] Univ Southampton, Ctr Biol Sci, Southampton, Hants, England.
   [Mendez, Jose D.] Mexican Inst Social Secur, Natl Med Ctr, Med Res Unit Metab Dis, Mexico City 06703, DF, Mexico.
   [Mendez-Valenzuela, Verna] Hosp Gen Zona 49, Dept Internal Med, Mexican Inst Social Secur, Los Mochis, Sinaloa, Mexico.
   [Aguilar-Hernandez, Maria Montserrat] Univ Southampton, Southampton Gen Hosp, Canc Res UK Ctr, Southampton, Hants, England.
RP Mendez, JD (corresponding author), Mexican Inst Social Secur, Natl Med Ctr, Med Res Unit Metab Dis, POB A-047, Mexico City 06703, DF, Mexico.
EM mendezf@unam.mx
CR Ahmed MU, 1986, J BIOL CHEM, V261, P4889
   Aleshin A, 2008, AM J PHYSIOL-HEART C, V294, PH1823, DOI 10.1152/ajpheart.01210.2007
   Alikhani M, 2007, BONE, V40, P345, DOI 10.1016/j.bone.2006.09.011
   Andras IE, 2012, BIOCHEM BIOPH RES CO, V421, P177, DOI 10.1016/j.bbrc.2012.03.128
   Andrassy M, 2008, CIRCULATION, V117, P3216, DOI 10.1161/CIRCULATIONAHA.108.769331
   Andrassy M, 2006, AM J PATHOL, V169, P1223, DOI 10.2353/ajpath.2006.050713
   Araki N, 1995, EUR J BIOCHEM, V230, P408, DOI 10.1111/j.1432-1033.1995.0408h.x
   Bain J, 2003, BIOCHEM J, V371, P199, DOI 10.1042/BJ20021535
   Bain J, 2007, BIOCHEM J, V408, P297, DOI 10.1042/BJ20070797
   Banerjee S, 2010, J LEUKOCYTE BIOL, V88, P973, DOI 10.1189/jlb.0510262
   Barroso E, 2013, BIOCH BIOPHYSICA ACT, V1832, P0
   Basta G, 2008, ATHEROSCLEROSIS, V196, P9, DOI 10.1016/j.atherosclerosis.2007.07.025
   Bianchi R, 2007, J LEUKOCYTE BIOL, V81, P108, DOI 10.1189/jlb.0306198
   Bianchi R, 2010, NEUROBIOL AGING, V31, P665, DOI 10.1016/j.neurobiolaging.2008.05.017
   Bierhaus A, 2004, J CLIN INVEST, V114, P1741, DOI 10.1172/JCI200418058
   Bierhaus A, 2009, DIABETOLOGIA, V52, P2251, DOI 10.1007/s00125-009-1458-9
   Brizzi MF, 2004, FASEB J, V18, P1249, DOI 10.1096/fj.03-1053fje
   Brune M, 2013, ONCOGENE, V32, P1460, DOI 10.1038/onc.2012.150
   Bu DX, 2010, CIRC RES, V106, P1040, DOI 10.1161/CIRCRESAHA.109.201103
   Bucciarelli LG, 2006, CIRCULATION, V113, P1226, DOI 10.1161/CIRCULATIONAHA.105.575993
   Bucciarelli LG, 2008, DIABETES, V57, P1941, DOI 10.2337/db07-0326
   Cataldegirmen G, 2005, J EXP MED, V201, P473, DOI 10.1084/jem.20040934
   Cecil DL, 2008, J IMMUNOL, V180, P8378, DOI 10.4049/jimmunol.180.12.8378
   Cecil DL, 2011, J VASC RES, V48, P227, DOI 10.1159/000318805
   Cecil DL, 2009, J IMMUNOL, V182, P5024, DOI 10.4049/jimmunol.0803603
   Chang JS, 2008, CIRC RES, V102, P905, DOI 10.1161/CIRCRESAHA.107.165308
   Chang PC, 2004, KIDNEY INT, V65, P1664, DOI 10.1111/j.1523-1755.2004.00602.x
   Chavakis T, 2003, J EXP MED, V198, P1507, DOI 10.1084/jem.20030800
   Chen YL, 2008, J IMMUNOL, V181, P4272, DOI 10.4049/jimmunol.181.6.4272
   Chiang GG, 2005, J BIOL CHEM, V280, P25485, DOI 10.1074/jbc.M501707200
   Cohen P, 2010, BIOCHEM J, V425, P53, DOI 10.1042/BJ20091428
   Constien R, 2001, GENESIS, V30, P36, DOI 10.1002/gene.1030
   Dabritz J, 2011, AM J PHYSIOL-GASTR L, V300, PG823, DOI 10.1152/ajpgi.00115.2010
   Davies SP, 2000, BIOCHEM J, V351, P95, DOI 10.1042/0264-6021:3510095
   Dessing MC, 2012, J INNATE IMMUN, V4, P80, DOI 10.1159/000334251
   Ding KH, 2006, BIOCHEM BIOPH RES CO, V340, P1091, DOI 10.1016/j.bbrc.2005.12.107
   Dinorcia J, 2010, J GASTROINTEST SURG, V14, P1680, DOI 10.1007/s11605-010-1347-z
   Distler MG, 2012, J CLIN INVEST, V122, P2306, DOI 10.1172/JCI61319
   Dukic-stefanovic S, 2003, J NEUROCHEM, V87, P44, DOI 10.1046/j.1471-4159.2003.01988.x
   Dvoriantchikova G, 2011, INVEST OPHTH VIS SCI, V52, P7187, DOI 10.1167/iovs.11-7793
   Englert JM, 2008, AM J PATHOL, V172, P583, DOI 10.2353/ajpath.2008.070569
   Englert JM, 2011, INT J CLIN EXP PATHO, V4, P241
   Esposito G, 2008, J CELL MOL MED, V12, P914, DOI 10.1111/j.1582-4934.2008.00159.x
   Friggeri A, 2011, J IMMUNOL, V186, P6191, DOI 10.4049/jimmunol.1004134
   Frommhold D, 2011, BMC IMMUNOL, V12, P0, DOI 10.1186/1471-2172-12-56
   Frommhold D, 2010, BLOOD, V116, P841, DOI 10.1182/blood-2009-09-244293
   Fukami K, 2004, KIDNEY INT, V66, P2137, DOI 10.1111/j.1523-1755.2004.66004.x
   Ge JB, 2005, ARTERIOSCL THROM VAS, V25, P2157, DOI 10.1161/01.ATV.0000181744.58265.63
   Gebhardt C, 2008, J EXP MED, V205, P275, DOI 10.1084/jem.20070679
   Ghavami S, 2008, J LEUKOCYTE BIOL, V83, P1484, DOI 10.1189/jlb.0607397
   Grillo MA, 2008, AMINO ACIDS, V35, P29, DOI 10.1007/s00726-007-0606-0
   Grozinger G, 2012, CARDIOVASC INTER RAD, V35, P1439, DOI 10.1007/s00270-011-0319-3
   Guh JY, 2001, AM J KIDNEY DIS, V38, P1096, DOI 10.1053/ajkd.2001.28616
   Hamada Y, 2010, ENDOCRINE, V38, P369, DOI 10.1007/s12020-010-9390-9
   Harcourt BE, 2011, KIDNEY INT, V80, P191, DOI 10.1038/ki.2011.57
   Harja E, 2008, J CLIN INVEST, V118, P183, DOI 10.1172/JCI32703
   He M, 2007, AM J PHYSIOL-LUNG C, V293, PL1427, DOI 10.1152/ajplung.00075.2007
   He M, 2011, EMBO REP, V12, P358, DOI 10.1038/embor.2011.28
   Higashi T, 1997, DIABETES, V46, P463, DOI 10.2337/diabetes.46.3.463
   Hiwatashi K, 2009, ANTICANCER RES, V29, P1287
   Hofmann MA, 1999, CELL, V97, P889, DOI 10.1016/S0092-8674(00)80801-6
   Holz MK, 2005, J BIOL CHEM, V280, P26089, DOI 10.1074/jbc.M504045200
   Hori O, 1995, J BIOL CHEM, V270, P25752, DOI 10.1074/jbc.270.43.25752
   Hu PF, 2012, INT J MOL MED, V29, P613, DOI 10.3892/ijmm.2012.891
   Huang JS, 2001, J CELL BIOCHEM, V81, P102, DOI 10.1002/1097-4644(20010401)81:1<102::AID-JCB1027>3.0.CO;2-Y
   Huang JS, 1999, BIOCHEM J, V342, P231, DOI 10.1042/0264-6021:3420231
   Hudson BI, 2008, J BIOL CHEM, V283, P34457, DOI 10.1074/jbc.M801465200
   Humpert PM, 2009, J LEUKOCYTE BIOL, V86, P589, DOI 10.1189/jlb.1008646
   Huttunen HJ, 1999, J BIOL CHEM, V274, P19919, DOI 10.1074/jbc.274.28.19919
   Huttunen HJ, 2000, J BIOL CHEM, V275, P40096, DOI 10.1074/jbc.M006993200
   Hwang YYC, 2005, FASEB J, V19, P795, DOI 10.1096/fj.04-2780fje
   Inoki K, 2003, CELL, V115, P577, DOI 10.1016/S0092-8674(03)00929-2
   Ishihara K, 2003, FEBS LETT, V550, P107, DOI 10.1016/S0014-5793(03)00846-9
   Ittner LM, 2011, NAT REV NEUROSCI, V12, P67, DOI 10.1038/nrn2967
   Jono T, 2002, FEBS LETT, V511, P170, DOI 10.1016/S0014-5793(01)03325-7
   Kamide T, 2012, NEUROCHEM INT, V60, P220, DOI 10.1016/j.neuint.2011.12.008
   Kang R, 2010, CELL DEATH DIFFER, V17, P666, DOI 10.1038/cdd.2009.149
   Kang R, 2012, P NATL ACAD SCI USA, V109, P7031, DOI 10.1073/pnas.1113865109
   Kang R, 2011, AUTOPHAGY, V7, P91, DOI 10.1038/cdd.2009.149
   Kimura N, 2003, GENES CELLS, V8, P65, DOI 10.1046/j.1365-2443.2003.00615.x
   Koch LINDA, 2011, NAT REV ENDOCRINOL, V7, P249, DOI 10.1038/nrendo.2011.46
   Kokkola R, 2005, SCAND J IMMUNOL, V61, P1, DOI 10.1111/j.0300-9475.2005.01534.x
   Lander HM, 1997, J BIOL CHEM, V272, P17810, DOI 10.1074/jbc.272.28.17810
   Lapar DJ, 2012, AM J RESP CELL MOL, V46, P299, DOI 10.1165/rcmb.2011-0247OC
   Leuner B, 2012, Z GERONTOL GERIATR, V45, P102, DOI 10.1007/s00391-011-0279-x
   Li JF, 1997, J BIOL CHEM, V272, P16498, DOI 10.1074/jbc.272.26.16498
   Li XH, 2012, NEUROMOL MED, V14, P338, DOI 10.1007/s12017-012-8191-0
   Li XH, 2012, NEUROBIOL AGING, V33, P1400, DOI 10.1016/j.neurobiolaging.2011.02.003
   Lipinski MM, 2010, DEV CELL, V18, P1041, DOI 10.1016/j.devcel.2010.05.005
   Mahali S, 2011, J BIOL CHEM, V286, P34903, DOI 10.1074/jbc.M111.279190
   Malherbe P, 1999, MOL BRAIN RES, V71, P159, DOI 10.1016/S0169-328X(99)00174-6
   Manfredi AA, 2008, J IMMUNOL, V180, P2270, DOI 10.4049/jimmunol.180.4.2270
   Martin GS, 2001, NAT REV MOL CELL BIO, V2, P467, DOI 10.1038/35073094
   Matsuo K, 2000, KIDNEY INT, V57, P697, DOI 10.1046/j.1523-1755.2000.t01-1-00892.x
   Matsuoka N, 2010, J CLIN INVEST, V120, P735, DOI 10.1172/JCI41360
   Mazarati A, 2011, EXP NEUROL, V232, P143, DOI 10.1016/j.expneurol.2011.08.012
   Meloche J, 2011, ARTERIOSCL THROM VAS, V31, P2114, DOI 10.1161/ATVBAHA.111.230573
   Mendez JD, 2010, MOL CELL BIOCHEM, V344, P185, DOI 10.1007/s11010-010-0541-3
   Miller AL, 2012, J INFECT DIS, V205, P1311, DOI 10.1093/infdis/jir826
   Morris-rosenfeld S, 2011, EUR J CLIN INVEST, V41, P1164, DOI 10.1111/j.1365-2362.2011.02514.x
   Mrak RE, 2005, NEUROBIOL AGING, V26, P349, DOI 10.1016/j.neurobiolaging.2004.05.010
   Muhammad S, 2008, J NEUROSCI, V28, P12023, DOI 10.1523/JNEUROSCI.2435-08.2008
   Nadatani Y, 2012, AM J PATHOL, V181, P98, DOI 10.1016/j.ajpath.2012.03.039
   Nah SS, 2008, RHEUMATOLOGY, V47, P425, DOI 10.1093/rheumatology/kem376
   Naka Y, 2004, ARTERIOSCL THROM VAS, V24, P1342, DOI 10.1161/01.ATV.0000133191.71196.90
   Neeper M, 1992, J BIOL CHEM, V267, P14998
   Ohgami N, 2001, J BIOL CHEM, V276, P3195, DOI 10.1074/jbc.M006545200
   Origlia N, 2010, J NEUROSCI, V30, P11414, DOI 10.1523/JNEUROSCI.2127-10.2010
   Orlova VV, 2007, EMBO J, V26, P1129, DOI 10.1038/sj.emboj.7601552
   Ozes ON, 1999, NATURE, V401, P82
   Park JS, 2006, AM J PHYSIOL-CELL PH, V290, PC917, DOI 10.1152/ajpcell.00401.2005
   Park JS, 2004, J BIOL CHEM, V279, P7370, DOI 10.1074/jbc.M306793200
   Peng J, 2003, CURR BIOL, V13, P534, DOI 10.1016/S0960-9822(03)00170-2
   Peng J, 2007, CANCER RES, V67, P7565
   Perkins ND, 2007, NAT REV MOL CELL BIO, V8, P49, DOI 10.1038/nrm2083
   Philip BK, 2010, AM J PHYSIOL-ENDOC M, V298, PE714, DOI 10.1152/ajpendo.00564.2009
   Qin QJ, 2013, CARDIOVASC DIABETOL, V12, P0, DOI 10.1186/1475-2840-12-37
   Rai V, 2012, J BIOL CHEM, V287, P5133, DOI 10.1074/jbc.M111.277731
   Ramasamy R, 2009, J LEUKOCYTE BIOL, V86, P505, DOI 10.1189/jlb.0409230
   Ramsgaard L, 2011, PLOS ONE, V6, P0, DOI 10.1371/journal.pone.0020132
   Ramsgaard L, 2010, PLOS ONE, V5, P0, DOI 10.1371/journal.pone.0009604
   Rasheed Z, 2012, BBA-MOL CELL RES, V1823, P2179, DOI 10.1016/j.bbamcr.2012.08.021
   Reddy MA, 2006, J BIOL CHEM, V281, P13685, DOI 10.1074/jbc.M511425200
   Reiniger N, 2010, DIABETES, V59, P2043, DOI 10.2337/db09-1766
   Reynolds PR, 2008, AM J PHYSIOL-LUNG C, V294, PL1094, DOI 10.1152/ajplung.00318.2007
   Reynolds PR, 2011, AM J RESP CELL MOL, V45, P1195, DOI 10.1165/rcmb.2011-0170OC
   Reynolds PR, 2011, AM J RESP CELL MOL, V45, P411, DOI 10.1165/rcmb.2010-0231OC
   Reynolds PR, 2010, AM J RESP CELL MOL, V42, P545, DOI 10.1165/rcmb.2008-0265OC
   Riuzzi F, 2007, AM J PATHOL, V171, P947, DOI 10.2353/ajpath.2007.070049
   Riuzzi F, 2012, PLOS ONE, V7, P0, DOI 10.1371/journal.pone.0028700
   Riuzzi F, 2012, J CELL SCI, V125, P1440, DOI 10.1242/jcs.092163
   Robert SM, 2010, J IMMUNOTHER, V33, P663, DOI 10.1097/CJI.0b013e3181dcd111
   Robinson AB, 2012, AM J PHYSIOL-LUNG C, V302, PL1192, DOI 10.1152/ajplung.00099.2012
   Rojas A, 2010, CARCINOGENESIS, V31, P334, DOI 10.1093/carcin/bgp322
   Ruan BH, 2010, J IMMUNOL, V185, P4213, DOI 10.4049/jimmunol.1000863
   Sakaguchi T, 2003, J CLIN INVEST, V111, P959, DOI 10.1172/JCI200317115
   Sakatani S, 2009, PLOS ONE, V4, P0, DOI 10.1371/journal.pone.0008309
   Satoh H, 1997, BIOCHEM BIOPH RES CO, V239, P111, DOI 10.1006/bbrc.1997.7424
   Schlueter C, 2003, BBA-GENE STRUCT EXPR, V1630, P1, DOI 10.1016/j.bbaexp.2003.08.008
   Schmidt AM, 1992, J BIOL CHEM, V267, P14987
   Semba RD, 2010, J GERONTOL A-BIOL, V65, P963, DOI 10.1093/gerona/glq074
   Shang LS, 2010, PLOS ONE, V5, P0, DOI 10.1371/journal.pone.0010092
   Son SM, 2012, NEUROBIOL AGING, V33, P0, DOI 10.1016/j.neurobiolaging.2011.09.039
   Sorci G, 2004, MOL CELL BIOL, V24, P4880, DOI 10.1128/MCB.24.11.4880-4894.2004
   Soro-paavonen A, 2008, DIABETES, V57, P2461, DOI 10.2337/db07-1808
   Sourris KC, 2010, DIABETOLOGIA, V53, P2442, DOI 10.1007/s00125-010-1837-2
   Sternberg DI, 2008, J THORAC CARDIOV SUR, V136, P1576, DOI 10.1016/j.jtcvs.2008.05.032
   Sumi D, 2004, DIABETES, V53, P1841, DOI 10.2337/diabetes.53.7.1841
   Tadie JM, 2012, AM J PHYSIOL-CELL PH, V302, PC249, DOI 10.1152/ajpcell.00302.2011
   Taguchi A, 2000, NATURE, V405, P354, DOI 10.1038/35012626
   Takuma K, 2009, P NATL ACAD SCI USA, V106, P20021, DOI 10.1073/pnas.0905686106
   Tamura Y, 2003, J BIOL CHEM, V278, P12613, DOI 10.1074/jbc.M210211200
   Tan ALY, 2010, AM J PHYSIOL-RENAL, V298, PF763, DOI 10.1152/ajprenal.00591.2009
   Tang D, 2010, ONCOGENE, V29, P5299, DOI 10.1038/onc.2010.261
   Tang DL, 2011, ANTIOXID REDOX SIGN, V14, P1315, DOI 10.1089/ars.2010.3356
   Thornalley PJ, 1998, CELL MOL BIOL, V44, P1013
   Tikellis C, 2008, AM J PHYSIOL-ENDOC M, V295, PE323, DOI 10.1152/ajpendo.00024.2008
   Toth C, 2008, DIABETES, V57, P1002, DOI 10.2337/db07-0339
   Toure F, 2012, CIRC RES, V110, P1279, DOI 10.1161/CIRCRESAHA.111.262519
   Tsoporis JN, 2010, CIRC RES, V106, P93, DOI 10.1161/CIRCRESAHA.109.195834
   Uliensiek B, 2004, J CLIN INVEST, V113, P1641
   Vallance P, 2002, NAT REV DRUG DISCOV, V1, P939, DOI 10.1038/nrd960
   Van BEIJNUMJR, 2008, ANGIOGENESIS, V11, P91, DOI 10.1007/s10456-008-9093-5
   Van ZOELENMAD, 2009, VIROLOGY, V391, P265, DOI 10.1016/j.virol.2009.05.032
   Van ZOELENMAD, 2009, J INFECT DIS, V200, P765, DOI 10.1086/604730
   Van ZOELENMAD, 2009, J IMMUNOL, V182, P4349, DOI 10.4049/jimmunol.0801199
   Vodopivec I, 2009, NEURODEGENER DIS, V6, P270, DOI 10.1159/000261723
   Volz HC, 2012, BASIC RES CARDIOL, V107, P0, DOI 10.1007/s00395-012-0250-z
   Volz HC, 2010, BASIC RES CARDIOL, V105, P805, DOI 10.1007/s00395-010-0114-3
   Wang S, 1999, MOL BRAIN RES, V70, P167, DOI 10.1016/S0169-328X(99)00145-X
   Watson AMD, 2012, DIABETES, V61, P2105, DOI 10.2337/db11-1546
   Xie Y, 2011, MOL MED REP, V4, P459, DOI 10.3892/mmr.2011.460
   Xu DZ, 2003, J BIOL CHEM, V278, P39349, DOI 10.1074/jbc.M302771200
   Xu YL, 2010, J BIOL CHEM, V285, P23231, DOI 10.1074/jbc.M110.117457
   Yamamoto Y, 2011, J IMMUNOL, V186, P3248, DOI 10.4049/jimmunol.1002253
   Yan SD, 1994, J BIOL CHEM, V269, P9889
   Yan SD, 1996, NATURE, V382, P685, DOI 10.1038/382685a0
   Yan SF, 2009, J MOL MED, V87, P235, DOI 10.1007/s00109-009-0439-2
   Yao DC, 2010, DIABETES, V59, P249, DOI 10.2337/db09-0801
   Yeh CH, 2001, DIABETES, V50, P1495, DOI 10.2337/diabetes.50.6.1495
   Yonekura H, 2003, BIOCHEM J, V370, P1097, DOI 10.1042/BJ20021371
   Zeng S, 2012, FASEB J, V26, P882, DOI 10.1096/fj.11-192997
   Zeng S, 2009, J HEPATOL, V50, P929, DOI 10.1016/j.jhep.2008.11.022
   Zhang F, 2009, ANN SURG, V250, P416, DOI 10.1097/SLA.0b013e3e181b41a18, 10.1097/SLA.0b013e3181b41a18
   Zhao LM, 2013, LAB INVEST, V93, P159, DOI 10.1038/labinvest.2012.163
   Zhao LM, 2012, PFLUG ARCH EUR J PHY, V464, P613, DOI 10.1007/s00424-012-1165-0
   Zhou LL, 2012, KIDNEY INT, V82, P759, DOI 10.1038/ki.2012.184
   Zhou Z, 2006, J EXP MED, V203, P1067, DOI 10.1084/jem.20051947
   Zhou Z, 2008, J BONE MINER RES, V23, P1084, DOI 10.1359/JBMR.080234
NR 189
TC 320
Z9 332
U1 5
U2 121
PU ELSEVIER SCIENCE INC
PI NEW YORK
PA STE 800, 230 PARK AVE, NEW YORK, NY 10169 USA
SN 0898-6568
EI 1873-3913
J9 CELL SIGNAL
JI Cell. Signal.
PD NOV 15
PY 2013
VL 25
IS 11
BP 2185
EP 2197
DI 10.1016/j.cellsig.2013.06.013
PG 13
WC Cell Biology
SC Cell Biology
GA 225OI
UT WOS:000324971800012
PM 23838007
DA 2022-06-22
ER

PT J
AU Di virgilio, F
AF Di virgilio, F
TI The therapeutic potential of modifying inflammasomes and NOD-like receptors
SO Pharmacological Reviews
LA English
DT Article
ID acylhydrazine antagonist; adenosine triphosphatase; adenosine triphosphate; aluminum potassium sulfate; aromatic amine; aromatic amine antagonist; benzamide derivative; bleomycin; canakinumab; cathepsin e; colchicine; collagen type 1; cryopyrin; fibroblast growth factor 2; high mobility group b1 protein; inflammasome; interleukin 10; interleukin 18; interleukin 1alpha; interleukin 1beta; interleukin 1beta converting enzyme; interleukin 4; nigericin; nucleotide binding oligomerization domain like receptor; purinergic p2x receptor antagonist; recombinant interleukin 1 receptor blocking agent; retinoic acid inducible protein i; rilonacept; titanium dioxide; toll like receptor; unclassified drug; article; atherosclerosis; autophagy; caenorhabditis elegan; cell proliferation; chromobacterium violaceum; chronic inflammation; chronic obstructive lung disease; cinca syndrome; drosophila melanogaster; familial cold autoinflammatory syndrome; glycolysis; gout; human; inflammatory disease; innate immunity; invertebrate; legionella pneumophila; metabolic disorder; mitophagy; muckle wells syndrome; neoplasm; nonhuman; nucleotide binding site; osteoarthriti; pathogenesis; phosphorylation; plant immunity; priority journal; protein binding; protein folding; protein modification; protein structure; pseudogout; pseudomonas aeruginosa; regulatory mechanism; retinopathy; rheumatoid arthriti; yersinia; animal; anti-inflammatory agent; autophagy; human; inflammasm; inflammation; inflammation mediator; mitochondrial degradation; receptors, pattern recognition; signal transduction
AB Inflammasomes are the central processing units (CPUs) responsible for decoding and integrating signals of foreignness, damage, danger, and distress released by pathogens, cells, and tissues. It was initially thought that the inflammasomes participated only in pathogen recognition and in the pathogenesis of a few, rare, hereditary inflammatory disorders. On the contrary, it is now clear that they have a central role in the pathogenesis of basically all types of chronic inflammation, in metabolic diseases and cancer. So far, six or possibly eight inflammasome subtypes have been identified. Their main, but by no means exclusive, function is to catalyze conversion of pro-IL-1b and pro-IL-18 into their respective mature forms. However, the different inflammasome subtypes may also participate in additional responses, e.g., proliferation, regulation of glycolytic metabolism, or cell activation, albeit it is not clear whether these effects are still mediated through IL-1b release or via modulation of other caspase-1-dependent or -independent pathways. Central to inflammasome organization and activity are proteins belonging to the nucleotide binding domain, leucinerich repeat, or NOD-like receptor family. One relevant exception is the AIM2 inflammasome. NOD-like receptors belong to the superfamily of pattern recognition receptors, a group of highly conserved molecules specialized in the recognition of invariant molecular patterns diffused across species. Given their potent proinflammatory activity, it is anticipated that inflammasome activation is tightly controlled. In this review, I will summarize essential features of the known NOD-like receptors, the basic molecular structure of inflammasomes, their participation in pathophysiological responses, and their possible exploitation for therapy. © 2013 by The American Society for Pharmacology and Experimental Therapeutics.
C1 Department of Morphology, Surgery and Experimental Medicine, Section of General Pathology, University of Ferrara, Ferrara, Italy
TC 0
SN 0031-6997
EI 
J9 PHARMACOL REV
JI Pharmacol. Rev.
PD JUN 15
PY 2013
VL 65
IS 3
BP 872
EP 905
DI 10.1124/pr.112.006171
PG 34
UT Scopus:10.1124/pr.112.006171
ER

PT J
AU Yang, EJ
   Choi, Sun-Mi
AF Yang, Eun
   Choi, Sun-mi
TI alpha-Synuclein Modification in an ALS Animal Model
SO EVIDENCE-BASED COMPLEMENTARY AND ALTERNATIVE MEDICINE
LA English
DT Article
ID superoxide-dismutase; axonal-transport; transgenic mice; autophagy; aggregation; disease; system; neuroinflammation; apoptosis; ubiquitin
AB Amyotrophic lateral sclerosis (ALS) is a progressively paralytic neurodegenerative disease that can be caused by mutations in Cu/Zn-superoxide dismutase 1 (SOD1). Transgenic mice that overexpress mutant SOD1 develop paralysis and accumulate aggregates of mutant protein in the brainstem and spinal cord. Bee venom (BV), which is also known as apitoxin, is extracted from honeybees and is commonly used in oriental medicine for the treatment of chronic rheumatoid arthritis and osteoarthritis. The purpose of the present study was to determine whether BV affects misfolded protein aggregates such as alpha-synuclein, which is a known pathological marker in Parkinson disease, and ubiquitin-proteasomal activity in hSOD1(G93A) mutant mice. BV was bilaterally administered into a 98-day-old hSOD1(G93A) animal model. We found that BV-treated hSOD1(G93A) transgenic mice showed reduced detergent-insoluble polymerization and phosphorylation of alpha-synuclein. Furthermore, phosphorylated or nitrated alpha-synuclein was significantly reduced in the spinal cords and brainstems of BV-treated hSOD1(G93A) mice and reduced proteasomal activity was revealed in the brainstems of BV-treated symptomatic hSOD1(G93A). From these findings, we suggest that BV treatment attenuates the dysfunction of the ubiquitin-proteasomal system in a symptomatic hSOD1(G93A) ALS model and may help to slow motor neuron loss caused by misfolded protein aggregates in ALS models.
C1 [Yang, Eun Jin; Choi, Sun-Mi] Korea Inst Oriental Med, Dept Med Res, Taejon 305811, South Korea.
RP Yang, EJ (corresponding author), Korea Inst Oriental Med, Dept Med Res, 483 Expo Ro, Taejon 305811, South Korea.
EM yej4823@hanmail.net
FU Korea Institute of Oriental Medicine (KIOM) [K11010, K12010]
CR Alves-rodrigues A, 1998, TRENDS NEUROSCI, V21, P516, DOI 10.1016/S0166-2236(98)01276-4
   Baba M, 1998, AM J PATHOL, V152, P879
   Bence NF, 2001, SCIENCE, V292, P1552, DOI 10.1126/science.292.5521.1552
   Benner EJ, 2008, PLOS ONE, V3, P0, DOI 10.1371/journal.pone.0001376
   Bennett MC, 1999, J BIOL CHEM, V274, P33855, DOI 10.1074/jbc.274.48.33855
   Chattopadhyay M, 2009, ANTIOXID REDOX SIGN, V11, P1603, DOI 10.1089/ARS.2009.2536
   Chen HL, 2005, ANN NEUROL, V58, P963, DOI 10.1002/ana.20682
   Chen S, 2012, BRAIN PATHOL, V22, P110, DOI 10.1111/j.1750-3639.2011.00546.x
   Chung CY, 2009, J NEUROSCI, V29, P3365, DOI 10.1523/JNEUROSCI.5427-08.2009
   Chung YH, 2003, NEUROSCI LETT, V342, P151, DOI 10.1016/S0304-3940(03)00237-4
   Crippa V, 2010, HUM MOL GENET, V19, P3440, DOI 10.1093/hmg/ddq257
   Frank-cannon TC, 2009, MOL NEURODEGENER, V4, P0, DOI 10.1186/1750-1326-4-47
   Hadano S, 2010, PLOS ONE, V5, P0, DOI 10.1371/journal.pone.0009805
   Hanger DP, 1991, BIOCHEM J, V275, P99, DOI 10.1042/bj2750099
   Hara T, 2006, NATURE, V441, P885, DOI 10.1038/nature04724
   Hensley K, 2006, ANTIOXID REDOX SIGN, V8, P2075, DOI 10.1089/ars.2006.8.2075
   Johnson WG, 2000, J ANAT, V196, P609, DOI 10.1046/j.1469-7580.2000.19640609.x
   Kabashi E, 2007, ANN NEUROL, V62, P553, DOI 10.1002/ana.21319
   Kanekura K, 2009, MOL NEUROBIOL, V39, P81, DOI 10.1007/s12035-009-8054-3
   Koprich JB, 2008, J NEUROINFLAMM, V5, P0, DOI 10.1186/1742-2094-5-8
   Kwon YB, 2001, PAIN, V90, P271, DOI 10.1016/S0304-3959(00)00412-7
   Lagier-tourenne C, 2009, CELL, V136, P1001, DOI 10.1016/j.cell.2009.03.006
   Li B, 2006, ONKOLOGIE, V29, P367, DOI 10.1159/000094711
   Mezey E, 1998, NAT MED, V4, P755, DOI 10.1038/nm0798-755
   Moon DO, 2006, INT IMMUNOPHARMACOL, V6, P1796, DOI 10.1016/j.intimp.2006.07.027
   Morimoto N, 2007, BRAIN RES, V1167, P112, DOI 10.1016/j.brainres.2007.06.045
   Periquet M, 2007, J NEUROSCI, V27, P3338, DOI 10.1523/JNEUROSCI.0285-07.2007
   Prudencio M, 2009, HUM MOL GENET, V18, P3217, DOI 10.1093/hmg/ddp260
   Rosen DR, 1993, NATURE, V362, P59, DOI 10.1038/362059a0
   Rothstein JD, 2009, ANN NEUROL, V65, PS3, DOI 10.1002/ana.21543
   Rott R, 2008, J BIOL CHEM, V283, P3316, DOI 10.1074/jbc.M704809200
   Sasaki S, 2011, J NEUROPATH EXP NEUR, V70, P349, DOI 10.1097/NEN.0b013e3182160690
   Shaw PJ, 2005, J NEUROL NEUROSUR PS, V76, P1046, DOI 10.1136/jnnp.2004.048652
   Singleton AB, 2003, SCIENCE, V302, P841, DOI 10.1126/science.1090278
   Stone DK, 2009, ANTIOXID REDOX SIGN, V11, P2151, DOI 10.1089/ars.2009.2460, 10.1089/ARS.2009.2460
   Strom AL, 2008, J NEUROCHEM, V106, P495, DOI 10.1111/j.1471-4159.2008.05393.x
   Tu WC, 2008, TOXICON, V52, P318, DOI 10.1016/j.toxicon.2008.06.007
   Webb JL, 2003, J BIOL CHEM, V278, P25009, DOI 10.1074/jbc.M300227200
   Yang EJ, 2011, J NEUROINFLAMM, V8, P0, DOI 10.1186/1742-2094-8-69
   Yang EJ, 2010, J NEUROINFLAMM, V7, P0, DOI 10.1186/1742-2094-7-69
   Yin CS, 2008, RES VET SCI, V84, P159, DOI 10.1016/j.rvsc.2007.04.004
   Zheng QINGWEN, 2009, INT J PHYSIOL PATHOPHYSIOL PHARMACOL, V1, P127
NR 42
TC 2
Z9 3
U1 0
U2 6
PU HINDAWI LTD
PI LONDON
PA ADAM HOUSE, 3RD FLR, 1 FITZROY SQ, LONDON, W1T 5HF, ENGLAND
SN 1741-427X
EI 1741-4288
J9 EVID-BASED COMPL ALT
JI Evid.-based Complement Altern. Med.
PD JUN 15
PY 2013
VL 2013
IS 
BP 
EP 
DI 10.1155/2013/259381
PG 7
WC Integrative & Complementary Medicine
SC Integrative & Complementary Medicine
GA 152ZP
UT WOS:000319571200001
PM 23762114
DA 2022-06-22
ER
