# Supplementary material for: Knowledge mapping of autophagy in osteoarthritis from 2004 to 2022: A bibliometric analysis
Source: Front Immunol. 2023 Mar 9;14:1063018. doi: 10.3389/fimmu.2023.1063018 (PMC10033547; doi:10.3389/fimmu.2023.1063018)
Supplement: Supplementary file 1 [file DataSheet_1.zip › Supplementary Material/Supplementary Data/download2014u19.txt]

PT J
AU Huang, Min-jun
   Wang, Liang
   Jin, Da-di
   Zhang, Zhong-min
   Chen, Tian-yu
   Jia, Chun-hong
   Wang, Yan
   Zhen, Xiao-chen
   Huang, Bin
   Yan, Bo
   Chen, Yu-hui
   Li, Sheng-fa
   Yang, Jin-cheng
   Dai, Yi-fan
   Bai, Xiao-chun
AF Huang, Min-jun
   Wang, Liang
   Jin, Da-di
   Zhang, Zhong-min
   Chen, Tian-yu
   Jia, Chun-hong
   Wang, Yan
   Zhen, Xiao-chen
   Huang, Bin
   Yan, Bo
   Chen, Yu-hui
   Li, Sheng-fa
   Yang, Jin-cheng
   Dai, Yi-fan
   Bai, Xiao-chun
TI Enhancement of the synthesis of n-3 PUFAs in fat-1 transgenic mice inhibits mTORC1 signalling and delays surgically induced osteoarthritis in comparison with wild-type mice
SO ANNALS OF THE RHEUMATIC DISEASES
LA English
DT Article
ID fatty-acid; autophagy; omega-3-fatty-acid; synoviti; adamts5; model; diet
AB Background An exogenous supplement of n-3 polyunsaturated fatty acids (PUFAs) has been reported to prevent osteoarthritis (OA) through undefined mechanisms. Objective This study investigated the effect of alterations in the composition of endogenous PUFAs on OA, and associations of PUFAs with mammalian target of rapamycin complex 1 (mTORC1) signalling, a critical autophagy pathway in fat-1 transgenic (TG) mice. Methods fat-1 TG and wild-type mice were used to create an OA model by resecting the medial meniscus. The composition of the endogenous PUFAs in mouse tissues was analysed by gas chromatography, and the incidence of OA was evaluated by micro-computed tomography (micro-CT), scanning electron microscopy and histological methods. Additionally, primary chondrocytes were isolated and cultured. The effect of exogenous and endogenous PUFAs on mTORC1 activity and autophagy in chondrocytes was assessed. Results The composition of endogenous PUFAs of TG mice was optimised both by increased n-3 PUFAs and decreased n-6 PUFAs, which significantly alleviated the articular cartilage destruction and osteophytosis in the OA model (p< 0.01), decreased protein expression of matrix metalloproteinase-13 (MMP-13) and ADAMTS-5 (a disintegrin and metalloproteinase with thrombospondin motifs) in the articular cartilage (p< 0.01) and reduced chondrocyte number and loss of cartilage extracellular matrix. Both exogenous and endogenous n-3 PUFAs downregulated mTORC1 activity and promoted autophagy in articular chondrocytes. Conversely, mTORC1 pathway activation suppressed autophagy in articular chondrocytes. Conclusions Enhancement of the synthesis of endogenous n-3 PUFAs from n-6 PUFAs can delay the incidence of OA, probably through inhibition of mTORC1, promotion of autophagy and cell survival in cartilage chondrocytes. Future investigation into the role of the endogenous n-6/ n-3 PUFAs composition in OA prevention and treatment is warranted.
C1 [Huang, Min-jun; Wang, Liang; Jin, Da-di; Zhang, Zhong-min; Chen, Tian-yu; Zhen, Xiao-chen; Huang, Bin; Yan, Bo; Chen, Yu-hui; Li, Sheng-fa] Southern Med Univ, Affiliated Hosp 3, Dept Orthoped, Guangzhou 510515, Guangdong, CHINA.
   [Huang, Min-jun; Wang, Liang; Jin, Da-di; Zhang, Zhong-min; Chen, Tian-yu; Zhen, Xiao-chen; Huang, Bin; Yan, Bo; Chen, Yu-hui; Li, Sheng-fa; Bai, Xiao-chun] Acad Orthoped, Guangzhou, Guangdong, CHINA.
   [Jia, Chun-hong; Bai, Xiao-chun] Southern Med Univ, Dept Cell Biol, Sch Basic Med Sci, Guangzhou 510515, Guangdong, CHINA.
   [Wang, Yan; Dai, Yi-fan] Nanjing Med Univ, Ctr Metab Dis Res, Nanjing, Jiangsu, CHINA.
   [Yang, Jin-cheng] Liu Hua Qiao Hosp, Dept Orthoped, Guangzhou, Guangdong, CHINA.
RP Bai, XC (corresponding author), Southern Med Univ, Dept Cell Biol, Sch Basic Med Sci, 1838 North Guangzhou Ave, Guangzhou 510515, Guangdong, CHINA.
EM baixc15@smu.edu.cn
FU State Key Development Program for Basic Research of China [2013CB945203]; National Natural Sciences Foundation of China [91029727, 31271271, 81171746]; Guangdong Natural Science Foundation [s2012010008209]; Program for Changjiang Scholars and Innovative Research Team in University [IRT1142]; GDUPS
CR Bai XC, 2010, CELL MOL LIFE SCI, V67, P239, DOI 10.1007/s00018-009-0163-7
   Baker KR, 2012, OSTEOARTHR CARTILAGE, V20, P382, DOI 10.1016/j.joca.2012.01.021
   Bijlsma JWJ, 2011, LANCET, V377, P2115, DOI 10.1016/S0140-6736(11)60243-2
   Calder PC, 2006, AM J CLIN NUTR, V83, P1505S, DOI 10.1093/ajcn/83.6.1505S
   Carames B, 2012, ANN RHEUM DIS, V71, P575, DOI 10.1136/annrheumdis-2011-200557
   Chan EY, 2009, SCI SIGNAL, V2, P0, DOI 10.1126/scisignal.284pe51
   Cleland LG, 2012, NAT REV RHEUMATOL, V8, P314, DOI 10.1038/nrrheum.2012.60
   Creamer P, 1997, LANCET, V350, P503, DOI 10.1016/S0140-6736(97)07226-7
   Dieppe PA, 2005, LANCET, V365, P965, DOI 10.1016/S0140-6736(05)71086-2
   Dinser R, 2008, BEST PRACT RES CL RH, V22, P253, DOI 10.1016/j.berh.2008.01.007
   Glasson SS, 2005, NATURE, V434, P644, DOI 10.1038/nature03369
   Grayson CW, 2012, PM&R, V4, PS97, DOI 10.1016/j.pmrj.2012.02.018
   Gregory MK, 2011, PLOS ONE, V6, P0, DOI 10.1371/journal.pone.0029662
   Griffin TM, 2012, ARTHRITIS RHEUM-US, V64, P443, DOI 10.1002/art.33332
   Hurst S, 2010, PROSTAG LEUKOTR ESS, V82, P315, DOI 10.1016/j.plefa.2010.02.008
   Jing K, 2011, AUTOPHAGY, V7, P1348, DOI 10.4161/auto.7.11.16658
   Laplante M, 2009, J CELL SCI, V122, P3589, DOI 10.1242/jcs.051011
   Lotz MK, 2011, NAT REV RHEUMATOL, V7, P579, DOI 10.1038/nrrheum.2011.109
   Maiuri MC, 2007, NAT REV MOL CELL BIO, V8, P741, DOI 10.1038/nrm2239
   Mooney RA, 2011, ARTHRITIS RES THER, V13, P0, DOI 10.1186/ar3529
   Morko JP, 2004, ANN RHEUM DIS, V63, P649, DOI 10.1136/ard.2002.004671
   Rahman MM, 2009, J CELL MOL MED, V13, P1833, DOI 10.1111/j.1582-4934.2009.00649.x
   Ryu J, 1984, ARTHRITIS RHEUM, V27, P49, DOI 10.1002/art.1780270109
   Schmocker C, 2007, HEPATOLOGY, V45, P864, DOI 10.1002/hep.21626
   Scuderi GR, 2011, J BONE JOINT SURG AM, V93A, P2127, DOI 10.2106/JBJS.9322icl
   Sondergaard BC, 2012, OSTEOARTHR CARTILAGE, V20, P136, DOI 10.1016/j.joca.2011.11.004
   Stanton H, 2005, NATURE, V434, P648, DOI 10.1038/nature03417
   Wei D, 2010, DIABETES, V59, P471, DOI 10.2337/db09-0284
   Wen ZH, 2013, ONCOGENE, V32, P160, DOI 10.1038/onc.2012.47
   Zainal Z, 2009, OSTEOARTHR CARTILAGE, V17, P896, DOI 10.1016/j.joca.2008.12.009
NR 30
TC 44
Z9 50
U1 1
U2 30
PU BMJ PUBLISHING GROUP
PI LONDON
PA BRITISH MED ASSOC HOUSE, TAVISTOCK SQUARE, LONDON WC1H 9JR, ENGLAND
SN 0003-4967
EI 1468-2060
J9 ANN RHEUM DIS
JI Ann. Rheum. Dis.
PD SEP 15
PY 2014
VL 73
IS 9
BP 1719
EP 1727
DI 10.1136/annrheumdis-2013-203231
PG 9
WC Rheumatology
SC Rheumatology
GA AN6RK
UT WOS:000340723700025
PM 23852692
DA 2022-06-22
ER

PT J
AU Li, Xihai
   Liu, Fayuan
   Liang, Wenna
   Ye, Hongzhi
   Li, Huiting
   Yu, Fangrong
   Chen, Jiashou
   Chen, Wenlie
   Lin, Ruhui
   Zheng, Chunsong
   Wu, Guangwen
   Xu, Huifeng
   Liu, Xianxiang
AF Li, Xihai
   Liu, Fayuan
   Liang, Wenna
   Ye, Hongzhi
   Li, Huiting
   Yu, Fangrong
   Chen, Jiashou
   Chen, Wenlie
   Lin, Ruhui
   Zheng, Chunsong
   Wu, Guangwen
   Xu, Huifeng
   Liu, Xianxiang
TI Tougu Xiaotong capsule promotes chondrocyte autophagy by regulating the Atg12/LC3 conjugation systems
SO INTERNATIONAL JOURNAL OF MOLECULAR MEDICINE
LA English
DT Article
DE autophagy; chondrocyte; Tougu Xiaotong capsule; osteoarthritis
ID aging-related los; articular-cartilage; cell-death; osteoarthriti; apoptosis; disease; degradation; suppression; lumiracoxib; activation
AB We have previously reported that Tougu Xiaotong capsule (TXC) inhibits tidemark replication and cartilage degradation by regulating chondrocyte autophagy in vivo. Autophagy, a cell protective mechanism for maintaining cellular homeostasis, has been shown to be a constitutively active and protective process for chondrocyte survival. However, it remains unclear whether TXC promotes chondrocyte autophagy by regulating the autophagy-related (Atg)12/microtubule-associated protein 1 light chain 3 (LC3) conjugation systems. Thus, in the present study, we investigated the effects of TXC on primary chondrocytes treated with cobalt chloride (CoCl2). We found that CoCl2, induced a decrease in chondrocyte viability and the autophagosome formation of chondrocytes, indicating that CoCl2, induced autophagic death in a dose- and time-dependent manner. To determine the effects of TXC on CoCl2-exposed chondrocytes, we assessed cell viability by MTT assay. Our results revealed that TXC enhanced the viability of CoCl2-exposed chondrocytes. To gain insight into the mechanisms responsible for the enhancing effects of TXC on CoCl2-exposed chondrocytes, the expression of Atg genes was assessed in chondrocytes exposed to CoCl2 and treated with or without TXC. The results revealed that the expression of beclin 1, Atg3, Atg5, Atg7, Atg10, Atg12 and LC3 II/LC3 I in the chondrocytes treated with TXC increased, compared to that in the untreated chondrocytes. In addition, ultrastructural analysis indicated that treated chondrocytes contained more autophagosomes than the untreated cells, suggesting that TXC increased the formation of autophagosomes in the chondrocytes to clear the CoCl2-induced autophagic death. Therefore, these data suggest that TXC is a potential therapeutic agent for the reduction of cartilage degradation that occurs in osteoarthritis.
C1 [Li, Xihai; Liu, Fayuan; Ye, Hongzhi; Chen, Wenlie; Zheng, Chunsong; Wu, Guangwen; Xu, Huifeng; Liu, Xianxiang] Fujian Univ Tradit Chinese Med, Acad Integrat Med, Fuzhou 350122, Fujian, CHINA.
   [Liang, Wenna] Fujian Univ Tradit Chinese Med, Res Base Tradit Chinese Med Syndrome, Fuzhou 350122, Fujian, CHINA.
   [Li, Huiting; Yu, Fangrong; Chen, Jiashou; Lin, Ruhui] Fujian Univ Tradit Chinese Med, Fujian Key Lab Integrat Med Geriatr, Fuzhou 350122, Fujian, CHINA.
RP Liu, XX (corresponding author), Fujian Univ Tradit Chinese Med, Acad Integrat Med, 1 Huatuo, Fuzhou 350122, Fujian, CHINA.
EM liuxianxiang@163.com
FU National Natural Science Foundation of China [81102609]; Key Project of Fujian Provincial Department of Science and Technology [2012Y0046]; Natural Science Foundation of Fujian Province [2011J05074]; Young Talent Scientific Research Project of Fujian Province Universities [JA12165]
CR Abeliovich H, 2001, MICROBIOL MOL BIOL R, V65, P463, DOI 10.1128/MMBR.65.3.463-479.2001
   Bohensky J, 2007, AUTOPHAGY, V3, P207, DOI 10.4161/auto.3708
   Cajee UF, 2012, INT J MOL SCI, V13, P11804, DOI 10.3390/ijms130911804
   Carames B, 2013, ARTHRITIS RHEUM-US, V65, P1843, DOI 10.1002/art.37977
   Carames B, 2012, ARTHRITIS RHEUM-US, V64, P1182, DOI 10.1002/art.33444
   Carames B, 2012, ANN RHEUM DIS, V71, P575, DOI 10.1136/annrheumdis-2011-200557
   Carames B, 2010, ARTHRITIS RHEUM-US, V62, P791, DOI 10.1002/art.27305
   Cecconi F, 2008, DEV CELL, V15, P344, DOI 10.1016/j.devcel.2008.08.012
   Cuervo AM, 2008, TRENDS GENET, V24, P604, DOI 10.1016/j.tig.2008.10.002
   Dlima DD, 2001, OSTEOARTHR CARTILAGE, V9, P712, DOI 10.1053/joca.2001.0468
   Farkouh ME, 2007, ANN RHEUM DIS, V66, P764, DOI 10.1136/ard.2006.066001
   Goldring SR, 2006, JOURNAL OF MUSCULOSKELETAL & NEURONAL INTERACTIONS, V6, P376
   Hara T, 2006, NATURE, V441, P885, DOI 10.1038/nature04724
   Kimura S, 2008, CELL STRUCT FUNCT, V33, P109, DOI 10.1247/csf.08005
   Klionsky DJ, 2000, SCIENCE, V290, P1717, DOI 10.1126/science.290.5497.1717
   Komatsu M, 2005, J CELL BIOL, V169, P425, DOI 10.1083/jcb.200412022
   Levine B, 2008, CELL, V132, P27, DOI 10.1016/j.cell.2007.12.018
   Li XH, 2011, CHIN J INTEGR MED, V17, P436, DOI 10.1007/s11655-011-0751-x
   Li XH, 2010, J TRADIT CHIN MED, V30, P108, DOI 10.1016/S0254-6272(10)60024-6
   Li XH, 2013, INT J MOL MED, V31, P1349, DOI 10.3892/ijmm.2013.1341
   Li XH, 2012, INT J MOL MED, V29, P823, DOI 10.3892/ijmm.2012.919
   Lichtenberger LM, 2006, J PHARM PHARMACOL, V58, P1421, DOI 10.1211/jpp.58.10.0001
   Loeser RF, 2009, OSTEOARTHR CARTILAGE, V17, P971, DOI 10.1016/j.joca.2009.03.002
   Lotz MK, 2011, NAT REV RHEUMATOL, V7, P579, DOI 10.1038/nrrheum.2011.109
   Mathew R, 2009, CELL, V137, P1062, DOI 10.1016/j.cell.2009.03.048
   Mizushima N, 2008, NATURE, V451, P1069, DOI 10.1038/nature06639
   Ohsumi Y, 2004, SEMIN CELL DEV BIOL, V15, P231, DOI 10.1016/j.semcdb.2003.12.004
   Otsuki S, 2008, ARTHRITIS RHEUM, V58, P1076, DOI 10.1002/art.23381
   Pennock AT, 2007, ARTHRITIS RHEUM-US, V56, P1529, DOI 10.1002/art.22523
   Ruiz-romero C, 2009, MOL CELL PROTEOMICS, V8, P172, DOI 10.1074/mcp.M800292-MCP200
   Schnitzer TJ, 2004, LANCET, V364, P665, DOI 10.1016/S0140-6736(04)16893-1
   Srinivas V, 2009, CELLS TISSUES ORGANS, V189, P88, DOI 10.1159/000151428
   Srinivas V, 2009, CELL CYCLE, V8, P391, DOI 10.4161/cc.8.3.7545
   Taniguchi N, 2009, P NATL ACAD SCI USA, V106, P1181, DOI 10.1073/pnas.0806062106
   Wullschleger S, 2006, CELL, V124, P471, DOI 10.1016/j.cell.2006.01.016
   Yang Q, 2007, CELL RES, V17, P666, DOI 10.1038/cr.2007.64
NR 36
TC 10
Z9 11
U1 0
U2 16
PU SPANDIDOS PUBL LTD
PI ATHENS
PA POB 18179, ATHENS, 116 10, GREECE
SN 1107-3756
EI 1791-244X
J9 INT J MOL MED
JI Int. J. Mol. Med.
PD AUG 15
PY 2014
VL 34
IS 2
BP 545
EP 552
DI 10.3892/ijmm.2014.1794
PG 8
WC Medicine, Research & Experimental
SC Research & Experimental Medicine
GA AL4TO
UT WOS:000339127900021
PM 24899049
DA 2022-06-22
ER

PT J
AU Liu, Ning
   Wang, Wenbo
   Zhao, Zhe
   Zhang, Tao
   Song, Yuwen
AF Liu, Ning
   Wang, Wenbo
   Zhao, Zhe
   Zhang, Tao
   Song, Yuwen
TI Autophagy in human articular chondrocytes is cytoprotective following glucocorticoid stimulation
SO MOLECULAR MEDICINE REPORTS
LA English
DT Article
DE chondrocytes; dexamethasone; glucocorticoid; autophagy; apoptosis
ID cell-death; signaling pathway; mammalian target; double-blind; osteoarthriti; cartilage; rapamycin; mechanism; disease; knee
AB For the past 60 years, glucocorticosteroid (GC) drugs, including prednisone and dexamethasone (Dex), have been used for the treatment of early stage osteoarthritis (OA). However, multiple administration of GCs may destroy the articular cartilage. It has been previously reported that GC treatment may also lead to the initiation of autophagy, which is an essential mechanism for cell homeostasis and survival. Rapamycin (Rapa), an inhibitor of the mammalian target of Rapamycin, may cause a degeneration-associated pathology in organs and induce autophagy in a variety of cell types, which has been applied in the treatment of experimental OA. A previous study by our group observed that GC apparently increases the apoptosis of chondrocytes, resulting in the inhibition of extracellular matrix synthesis. Therefore, the present study aimed to further examine the effects of autophagy in chondrocytes under GC treatment and to verify the molecular mechanisms involved in the cytoprotective role of Rapa. Short-term GC treatment did not significantly inhibit chondrocyte viability, while cell autophagy was increased. In addition, upregulation of autophagy by Rapa prevented the expression of apoptosis-associated genes and improved cell activity. In conclusion, the present study revealed that increased autophagy is an adaptive response to protect chondrocytes from short-term GC exposure, whereas prolonged GC treatment decreases autophagy and increases apoptosis in vitro. Upregulation of autophagy by Rapa may protect chondrocytes against the adverse effect induced by GC.
C1 [Liu, Ning; Wang, Wenbo; Zhao, Zhe; Zhang, Tao; Song, Yuwen] Harbin Med Univ, Affiliated Hosp 1, Dept Orthopaed Surg, Harbin 150001, Heilongjiang, CHINA.
RP Wang, WB (corresponding author), Harbin Med Univ, Affiliated Hosp 1, Dept Orthopaed Surg, 23 You Zheng St, Harbin 150001, Heilongjiang, CHINA.
EM wangwwbo@126.com
CR Almonte-becerril M, 2010, APOPTOSIS, V15, P631, DOI 10.1007/s10495-010-0458-z
   Bjordal JM, 2007, EUR J PAIN, V11, P125, DOI 10.1016/j.ejpain.2006.02.013
   Blanco FJ, 2004, MITOCHONDRION, V4, P715, DOI 10.1016/j.mito.2004.07.022
   Bohensky J, 2009, ARTHRITIS RHEUM-US, V60, P1406, DOI 10.1002/art.24444
   Buss LW, 2012, PLOS ONE, V7, P0, DOI 10.1371/journal.pone.0048914
   Carames B, 2013, ARTHRITIS RHEUM-US, V65, P1843, DOI 10.1002/art.37977
   Carames B, 2012, ANN RHEUM DIS, V71, P575, DOI 10.1136/annrheumdis-2011-200557
   Carames B, 2010, ARTHRITIS RHEUM-US, V62, P791, DOI 10.1002/art.27305
   Cardenas ME, 1999, GENE DEV, V13, P3271, DOI 10.1101/gad.13.24.3271
   Chen JZ, 2013, J CELL BIOCHEM, V114, P245, DOI 10.1002/jcb.24362
   Dann SG, 2007, TRENDS MOL MED, V13, P252, DOI 10.1016/j.molmed.2007.04.002
   Dobson F, 2013, OSTEOARTHR CARTILAGE, V21, P1042, DOI 10.1016/j.joca.2013.05.002
   Farkas B, 2010, CLIN ORTHOP RELAT R, V468, P3112, DOI 10.1007/s11999-010-1443-0
   Felson DT, 1998, ARTHRITIS RHEUM, V41, P1343, DOI 10.1002/1529-0131(199808)41:8<1343::AID-ART3>3.0.CO;2-9
   Flanagan J, 1988, ANN ROY COLL SURG, V70, P156
   Friedman DM, 1980, J RHEUMATOL, V7, P850
   Fubini SL, 2001, J ORTHOPAED RES, V19, P688, DOI 10.1016/S0736-0266(00)00060-7
   Gozuacik D, 2004, ONCOGENE, V23, P2891, DOI 10.1038/sj.onc.1207521
   Hainque B, 1987, ANN RHEUM DIS, V46, P146, DOI 10.1136/ard.46.2.146
   Harrison DE, 2009, NATURE, V460, P392, DOI 10.1038/nature08221
   He CC, 2009, ANNU REV GENET, V43, P67, DOI 10.1146/annurev-genet-102808-114910
   Henrotin YE, 2003, OSTEOARTHR CARTILAGE, V11, P747, DOI 10.1016/S1063-4584(03)00150-X
   Heraud F, 2000, ANN RHEUM DIS, V59, P959, DOI 10.1136/ard.59.12.959
   Hollander JL, 1953, J BONE JOINT SURG AM, V35-A, P983, DOI 10.2106/00004623-195335040-00017
   Kim MS, 2009, AM J PHYSIOL-ENDOC M, V296, PE1374, DOI 10.1152/ajpendo.91018.2008
   Kimball SR, 2004, CURR OPIN CLIN NUTR, V7, P39, DOI 10.1097/00075197-200401000-00008
   Lambert RGW, 2007, ARTHRITIS RHEUM, V56, P2278, DOI 10.1002/art.22739
   Larsson E, 2004, RHEUMATOLOGY, V43, P428, DOI 10.1093/rheumatology/keh073
   Levine B, 2008, CELL, V132, P27, DOI 10.1016/j.cell.2007.12.018
   Lires-dean M, 2008, OSTEOARTHR CARTILAGE, V16, P1370, DOI 10.1016/j.joca.2008.04.001
   Lo YYC, 1998, J CELL BIOCHEM, V69, P19, DOI 10.1002/(SICI)1097-4644(19980401)69:1<19::AID-JCB3>3.0.CO;2-Y
   Martinet W, 2009, CLIN SCI, V116, P697, DOI 10.1042/CS20080508
   Mizushima N, 2008, NATURE, V451, P1069, DOI 10.1038/nature06639
   Mobasheri A, 2002, MED HYPOTHESES, V58, P193, DOI 10.1054/mehy.2000.1180
   Olney RC, 2009, HORM RES, V72, P30, DOI 10.1159/000229761
   Pan T, 2009, NEUROSCIENCE, V164, P541, DOI 10.1016/j.neuroscience.2009.08.014
   Roach HI, 2004, APOPTOSIS, V9, P265, DOI 10.1023/B:APPT.0000025803.17498.26
   Sasaki H, 2012, ARTHRITIS RHEUM-US, V64, P1920, DOI 10.1002/art.34323
   Schumacher HR, 2005, AM J MED, V118, P1208, DOI 10.1016/j.amjmed.2005.05.003
   Shigemitsu K, 1999, J BIOL CHEM, V274, P1058, DOI 10.1074/jbc.274.2.1058
   Song YW, 2012, RHEUMATOL INT, V32, P3669, DOI 10.1007/s00296-011-2091-8
   Spilman P, 2010, PLOS ONE, V5, P0, DOI 10.1371/journal.pone.0009979
   Van MANENMD, 2012, J AM OSTEOPATH ASSOC, V112, P709
NR 43
TC 20
Z9 23
U1 0
U2 11
PU SPANDIDOS PUBL LTD
PI ATHENS
PA POB 18179, ATHENS, 116 10, GREECE
SN 1791-2997
EI 1791-3004
J9 MOL MED REP
JI Mol. Med. Rep.
PD JUN 15
PY 2014
VL 9
IS 6
BP 2166
EP 2172
DI 10.3892/mmr.2014.2102
PG 7
WC Oncology; Medicine, Research & Experimental
SC Oncology; Research & Experimental Medicine
GA AI0RA
UT WOS:000336555400018
PM 24691715
DA 2022-06-22
ER

PT J
AU Akasaki, Y.
   Hasegawa, A.
   Saito, M.
   Asahara, H.
   Iwamoto, Y.
   Lotz, MK
AF Akasaki, Y
   Hasegawa, A
   Saito, M
   Asahara, H
   Iwamoto, Y
   Lotz, M
TI Dysregulated FOXO transcription factors in articular cartilage in aging and osteoarthritis
SO OSTEOARTHRITIS AND CARTILAGE
LA English
DT Article
DE FoxO; Cartilage; Osteoarthritis; Aging
ID oxidative stress; down-regulation; life-span; growth; autophagy; activation; cell; proliferation; aggregation; degradation
AB Objective: Aging is a major risk factor for osteoarthritis (OA). Forkhead-box class O (FoxO ) transcription factors regulate mechanisms of cellular aging, including protein quality control, autophagy and defenses against oxidative stress. The objective of this study was to analyze FoxO transcription factors in normal, aging and OA cartilage. Design: Knee joints from humans ages 23-90 and from mice at the age of 4-24 months and following surgically induced OA were analyzed for expression of FoxO proteins. Regulation of FoxO protein expression and activation was analyzed in cultured chondrocytes. Results: Human cartilage expressed FOXO1 and FOXO3 but not FOXO4 proteins. FOXO1 and FOXO3 were more strongly expressed the superficial and mid zone as compared to the deep zone and were mainly localized in nuclei. During human joint aging, expression of FOXO1 and FOXO3 was markedly reduced in the superficial zone of cartilage regions exposed to maximal weight bearing. In OA cartilage, chondrocyte clusters showed strong FOX phosphorylation and cytoplasmic localization. Similar patterns of FOXO expression in normal joints and changes in aging and OA were observed in mouse models. In cultured chondrocytes, IL-1 beta and TNF-alpha suppressed FOXO1, while TGF-beta and PDGF increased FOXO1 and FOXO3 expression. FOXO1 and FOXO3 phosphorylation was increased by IL-1 beta, PDGF, bFGF, IGF-1, and the oxidant t-BHP. Conclusions: Normal articular cartilage has a tissue specific signature of FoxO expression and activation and this is profoundly altered in aging and OA in humans and mice. Changes in FoxO expression and activation may be involved in cartilage aging and OA. (C) 2013 Osteoarthritis Research Society International. Published by Elsevier Ltd. All rights reserved.
C1 [Akasaki, Y.; Hasegawa, A.; Saito, M.; Asahara, H.; Lotz, M. K.] Scripps Res Inst, Dept Mol & Expt Med, La Jolla, CA 92037 USA.
   [Iwamoto, Y.] Kyushu Univ, Grad Sch Med Sci, Dept Orthopaed Surg, Fukuoka 812, Japan.
   [Asahara, H.] Natl Res Inst Child Hlth & Dev, Tokyo, Japan.
   [Asahara, H.] Tokyo Med & Dent Univ, Dept Syst Bio Med, Tokyo, Japan.
RP Lotz, MK (corresponding author), Scripps Res Inst, Dept Mol & Expt Med, MEM 161,10550 North Torrey Pines Rd, La Jolla, CA 92037 USA.
EM akasaki@scripps.edu; ort171@poh.osaka-med.ac.jp; saito@scripps.edu; asahara@scripps.edu; yiwamoto@ortho.med.kyushu-u.ac.jp; cchoate@scripps.edu
FU National Institutes of Health [AG007996, AR050631]; Sam and Rose Stein Endowment Fund; National Center for Child Health and Development [20A-3]; Strategic Young Researcher Overseas Visits Program for Accelerating Brain Circulation; NATIONAL INSTITUTE OF ARTHRITIS AND MUSCULOSKELETAL AND SKIN DISEASES [R56AR050631, R01AR050631] Funding Source: NIH RePORTER; NATIONAL INSTITUTE ON AGING [P01AG007996] Funding Source: NIH RePORTER
CR Abid MR, 2005, J BIOL CHEM, V280, P29864, DOI 10.1074/jbc.M502149200
   Adachi M, 2007, GASTROENTEROLOGY, V132, P1434, DOI 10.1053/j.gastro.2007.01.033
   Aigner T, 2007, CURR DRUG TARGETS, V8, P325, DOI 10.2174/138945007779940070
   Aoki M, 2004, P NATL ACAD SCI USA, V101, P13613, DOI 10.1073/pnas.0405454101
   Biggs WH, 1999, P NATL ACAD SCI USA, V96, P7421, DOI 10.1073/pnas.96.13.7421
   Blanco FJ, 1995, AM J PATHOL, V146, P75
   Carames B, 2012, ANN RHEUM DIS, V71, P575, DOI 10.1136/annrheumdis-2011-200557
   Carames B, 2010, ARTHRITIS RHEUM-US, V62, P791, DOI 10.1002/art.27305
   Del CARLOM, 2003, ARTHRITIS RHEUM-US, V48, P3419, DOI 10.1002/art.11338
   Dore S, 1994, ARTHRITIS RHEUM-US, V37, P253, DOI 10.1002/art.1780370215
   Essaghir A, 2009, J BIOL CHEM, V284, P10334, DOI 10.1074/jbc.M808848200
   Essers MAG, 2004, EMBO J, V23, P4802, DOI 10.1038/sj.emboj.7600476
   Guilak F, 2006, ANN NY ACAD SCI, V1068, P498, DOI 10.1196/annals.1346.011
   Kloet DEA, 2011, BBA-MOL CELL RES, V1813, P1926, DOI 10.1016/j.bbamcr.2011.04.003
   Kops GJPL, 2002, NATURE, V419, P316, DOI 10.1038/nature01036
   Lee KS, 2009, J BIOL CHEM, V284, P29454, DOI 10.1074/jbc.M109.028027
   Lotz MK, 2011, NAT REV RHEUMATOL, V7, P579, DOI 10.1038/nrrheum.2011.109
   Lotz MK, 2010, ARTHRITIS RHEUM-US, V62, P2206, DOI 10.1002/art.27528
   Ludikhuize J, 2007, ARTHRITIS RHEUM-US, V56, P2180, DOI 10.1002/art.22653
   Mankin HJ, 1971, J BONE JOINT SURG AM, VA 53, P523, DOI 10.2106/00004623-197153030-00009
   Manolopoulos KN, 2010, MOL PSYCHIATR, V15, P1046, DOI 10.1038/mp.2010.17
   Middleton JFS, 1992, ANN RHEUM DIS, V51, P440, DOI 10.1136/ard.51.4.440
   Nakae J, 2008, FEBS LETT, V582, P54, DOI 10.1016/j.febslet.2007.11.025
   Pardo PS, 2008, AM J PHYSIOL-CELL PH, V294, PC1056, DOI 10.1152/ajpcell.00270.2007
   Peng SL, 2008, ONCOGENE, V27, P2337, DOI 10.1038/onc.2008.26
   Peter L, 2011, GEN COMP ENDOCR, V172, P39, DOI 10.1016/j.ygcen.2011.02.005
   Rached MT, 2010, CELL METAB, V11, P147, DOI 10.1016/j.cmet.2010.01.001
   Ruiz-romero C, 2009, MOL CELL PROTEOMICS, V8, P172, DOI 10.1074/mcp.M800292-MCP200
   Scott JL, 2010, ANN RHEUM DIS, V69, P1502, DOI 10.1136/ard.2009.119966
   Starck CS, 2010, PLOS ONE, V5, P0, DOI 10.1371/journal.pone.0009170
   Storz P, 2011, ANTIOXID REDOX SIGN, V14, P593, DOI 10.1089/ars.2010.3405
   Tan JMM, 2009, ANTIOXID REDOX SIGN, V11, P2119, DOI 10.1089/ARS.2009.2490
   Tran H, 2002, SCIENCE, V296, P530, DOI 10.1126/science.1068712
   Tzivion G, 2011, BBA-MOL CELL RES, V1813, P1925, DOI 10.1016/j.bbamcr.2011.08.014
   Van DERHORSTA, 2007, NAT REV MOL CELL BIO, V8, P440, DOI 10.1038/nrm2190
   Verschure PJ, 1996, BRIT J RHEUMATOL, V35, P1044
   Wang MC, 2005, CELL, V121, P115, DOI 10.1016/j.cell.2005.02.030
   Yamada K, 2002, OSTEOARTHR CARTILAGE, V10, P360, DOI 10.1053/joca.2002.0525
   Yin WH, 2009, J BIOL CHEM, V284, P31972, DOI 10.1074/jbc.M109.056838
   Yudoh K, 2005, ARTHRITIS RES THER, V7, PR380, DOI 10.1186/ar1499
   Zemmyo M, 2003, ARTHRITIS RHEUM-US, V48, P2873, DOI 10.1002/art.11246
   Zhao JH, 2008, AUTOPHAGY, V4, P378, DOI 10.4161/auto.5633
   Zhao J, 2007, CELL METAB, V6, P472, DOI 10.1016/j.cmet.2007.11.004
NR 43
TC 89
Z9 92
U1 3
U2 19
PU ELSEVIER SCI LTD
PI OXFORD
PA THE BOULEVARD, LANGFORD LANE, KIDLINGTON, OXFORD OX5 1GB, OXON, ENGLAND
SN 1063-4584
EI 1522-9653
J9 OSTEOARTHR CARTILAGE
JI Osteoarthritis Cartilage
PD JAN 15
PY 2014
VL 22
IS 1
BP 162
EP 170
DI 10.1016/j.joca.2013.11.004
PG 9
WC Orthopedics; Rheumatology
SC Orthopedics; Rheumatology
GA 299UU
UT WOS:000330422000020
PM 24269635
DA 2022-06-22
ER

PT J
AU Jiang, LiBo
   Jin, YongLong
   Wang, HuiRen
   Jiang, YunQi
   Dong, Jian
AF Jiang, Libo
   Jin, Yonglong
   Wang, Huiren
   Jiang, Yunqi
   Dong, Jian
TI Glucosamine Protects Nucleus Pulposus Cells and Induces Autophagy via the mTOR-Dependent Pathway
SO JOURNAL OF ORTHOPAEDIC RESEARCH
LA English
DT Article
DE glucosamine; autophagy; mTOR; nucleus pulposus; apoptosis; senescence
ID intervertebral disc; in-vitro; cellular senescence; animal-model; matrix; expression; apoptosis; chondrocyte; pathogenesis; aggrecan
AB Although glucosamine has been suggested to be effective in the treatment of osteoarthritis, its effect on disc degeneration remains unclear. We sought to explore whether glucosamine can activate autophagy in rat nucleus pulposus (NP) cells and protect cells treated with IL-1 or hydrogen peroxide (H2O2). Autophagy in cells was examined by detecting for LC3, Beclin-1, m-TOR, and p70S6K, as well as by analyzing autophagosomes. To inhibit autophagy, 3-methyladenine (3-MA) was used. In the cells treated with IL-1, the levels of Adamts-4, Mmp-13, aggrecan, and Col2a1 were analyzed by real-time PCR and immunofluorescence. Apoptosis was analyzed by TUNEL. Cell senescence under H2O2 was revealed by SA--Gal staining. Glucosamine could activate autophagy in a dose-dependent manner within 24h and inhibit the phosphorylation of m-TOR and p70S6K. Autophagy in IL-1 or H2O2-treated cells was increased by glucosamine. Glucosamine attenuated the decrease of aggrecan and prevented the apoptosis of the NP cells induced by IL-1, whereas 3-MA partly reversed these effects. The percentage of SA--Gal-positive cells induced by H2O2 treatment was decreased by glucosamine, accompanied by the decline of p70S6K phosphorylation. Glucosamine protects NP cells and up-regulates autophagy by inhibiting the m-TOR pathway, which might point a potential therapeutic agent for disc degeneration. (c) 2014 Orthopaedic Research Society. Published by Wiley Periodicals, Inc. J Orthop Res 32:1532-1542, 2014.
C1 [Jiang, LiBo; Wang, HuiRen; Jiang, YunQi; Dong, Jian] Fudan Univ, Zhongshan Hosp, Dept Orthoped Surg, Shanghai 200032, CHINA.
   [Jin, YongLong] Wenzhou Med Univ, Dept Orthoped Surg, Affiliated Hosp 2, Wenzhou, CHINA.
RP Dong, J (corresponding author), Fudan Univ, Zhongshan Hosp, Dept Orthoped Surg, 180 Fenglin Rd, Shanghai 200032, CHINA.
EM dong.jian@zs-hospital.sh.cn
FU Natural Science Foundation of China [81372002, 31170925]; "Technology Innovation Action Plan" Key Project of Shanghai Science and Technology Commission [12411951300]; National Basic Research Program of China(973 program) [2009CB930002]
CR Alayev A, 2013, J CELL PHYSIOL, V228, P1658, DOI 10.1002/jcp.24351
   Biederbick A, 1995, EUR J CELL BIOL, V66, P3
   Brandl A, 2011, J ORTHOP RES, V29, P1114, DOI 10.1002/jor.21348
   Carames B, 2013, ARTHRITIS RHEUM-US, V65, P1843, DOI 10.1002/art.37977
   Demidenko ZN, 2008, CELL CYCLE, V7, P3355, DOI 10.4161/cc.7.21.6919
   Deter RL, 1967, J CELL BIOL, V35, PC11, DOI 10.1083/jcb.35.2.C11
   Ding F, 2012, APOPTOSIS, V17, P579, DOI 10.1007/s10495-012-0708-3
   Dodge GR, 2003, OSTEOARTHR CARTILAGE, V11, P424, DOI 10.1016/S1063-4584(03)00052-9
   Esclatine A, 2009, CURR TOP MICROBIOL, V335, P33, DOI 10.1007/978-3-642-00302-8_2
   Gorapalli D, 2012, LIFE SCI, V91, P1328, DOI 10.1016/j.lfs.2012.10.014
   Gouze JN, 2006, ARTHRITIS RES THER, V8, P0, DOI 10.1186/ar2082
   Gouze JN, 2001, ARTHRITIS RHEUM, V44, P351, DOI 10.1002/1529-0131(200102)44:2<351::AID-ANR53>3.0.CO;2-M
   Gouze JN, 2002, FEBS LETT, V510, P166, DOI 10.1016/S0014-5793(01)03255-0
   Gruber HE, 2008, GROWTH FACTORS, V26, P220, DOI 10.1080/08977190802273814
   Hayes AJ, 2001, MATRIX BIOL, V20, P107, DOI 10.1016/S0945-053X(01)00125-1
   Hoyland JA, 2008, RHEUMATOLOGY, V47, P809, DOI 10.1093/rheumatology/ken056
   Hughes SPF, 2012, J BONE JOINT SURG BR, V94B, P1298, DOI 10.1302/0301-620X.94B10.28986
   Huser CAM, 2008, OSTEOARTHR CARTILAGE, V16, P125, DOI 10.1016/j.joca.2007.05.021
   Igarashi M, 2011, INT J MOL MED, V27, P821, DOI 10.3892/ijmm.2011.662
   Jacobs L, 2013, SPINE, V38, P984, DOI 10.1097/BRS.0b013e318286b31e
   Jiang LB, 2013, J ORTHOP RES, V31, P692, DOI 10.1002/jor.22289
   Klein ROBERTG, 2003, SPINE J, V3, P220, DOI 10.1016/S1529-9430(02)00669-1
   Kroemer G, 2008, NAT REV MOL CELL BIO, V9, P1004, DOI 10.1038/nrm2529
   Laverty S, 2005, ARTHRITIS RHEUM-US, V52, P181, DOI 10.1002/art.20762
   Le MAITRECL, 2007, ARTHRITIS RES THER, V9, P0, DOI 10.1186/ar2198
   Leffler CT, 1999, MIL MED, V164, P85, DOI 10.1093/milmed/164.2.85
   Levine B, 2006, AUTOPHAGY, V2, P65, DOI 10.4161/auto.2.2.2457
   Maidhof R, 2012, DISCOV MED, V14, P401
   Martinet W, 2009, CLIN SCI, V116, P697, DOI 10.1042/CS20080508
   Nagaoka I, 2012, ADV FOOD NUTR RES, V65, P337, DOI 10.1016/B978-0-12-416003-3.00022-6
   Poulsen RC, 2013, ANN RHEUM D IN PRESS, V0, P0
   Preradovic A, 2005, CELL TISSUE RES, V321, P459, DOI 10.1007/s00441-005-1116-6
   Roberts S, 2006, EUR SPINE J, V15, PS312, DOI 10.1007/s00586-006-0126-8
   Sarkar S, 2005, J CELL BIOL, V170, P1101, DOI 10.1083/jcb.200504035
   Sasaki H, 2012, ARTHRITIS RHEUM-US, V64, P1920, DOI 10.1002/art.34323
   Shen C, 2011, ARTHRITIS RES THER, V13, P0, DOI 10.1186/ar3443
   Shintani T, 2010, BIOCHEM BIOPH RES CO, V391, P1775, DOI 10.1016/j.bbrc.2009.12.154
   Srinivas V, 2009, CELL CYCLE, V8, P391, DOI 10.4161/cc.8.3.7545
   Van BLITTERSWIJKWIMJ, 2003, BMC COMPLEMENT ALTERN MED, V3, P2, DOI 10.1186/1472-6882-3-2
   Vicencio JM, 2008, GERONTOLOGY, V54, P92, DOI 10.1159/000129697
   Walsh AJL, 2007, SPINE J, V7, P601, DOI 10.1016/j.spinee.2006.10.012
   Xing QJ, 2010, SPINE, V35, PE1253, DOI 10.1097/BRS.0b013e3181e7d087
   Xu HG, 2013, ORTHOP SURG, V5, P40, DOI 10.1111/os.12028
   Ye W, 2013, CONNECT TISSUE RES, V54, P22, DOI 10.3109/03008207.2012.715702
   Ye W, 2011, CONNECT TISSUE RES, V52, P472, DOI 10.3109/03008207.2011.564336
   Zhang W, 2008, OSTEOARTHR CARTILAGE, V16, P137, DOI 10.1016/j.joca.2007.12.013
NR 46
TC 44
Z9 49
U1 0
U2 23
PU WILEY
PI HOBOKEN
PA 111 RIVER ST, HOBOKEN 07030-5774, NJ USA
SN 0736-0266
EI 1554-527X
J9 J ORTHOP RES
JI J. Orthop. Res.
PD NOV 15
PY 2014
VL 32
IS 11
BP 1532
EP 1542
DI 10.1002/jor.22699
PG 11
WC Orthopedics
SC Orthopedics
GA AQ2QQ
UT WOS:000342633300019
PM 25087910
DA 2022-06-22
ER

PT J
AU Xu, Hongguang
   Xiong, Shouliang
   Wang, Hong
   Zhang, Min
   Yu, Yunfei
AF Xu, Hongguang
   Xiong, Shouliang
   Wang, Hong
   Zhang, Min
   Yu, Yunfei
TI The evidence and the possible significance of autophagy in degeneration model of human cervical end-plate cartilage
SO EXPERIMENTAL AND THERAPEUTIC MEDICINE
LA English
DT Article
DE autophagy; endplate chondrocytes; intervertebral disc
ID endoplasmic-reticulum; cell; osteoarthriti; apoptosis
AB The aim of this study was to observe autophagy in chondrocytes from degenerative human cervical vertebral end-plates and to investigate the significance of variations in autophagy in the degeneration of cervical vertebral end-plate chondrocytes. Cartilage end-plates were obtained from 48 inpatients admitted to hospital between February 2011 and August 2012. The patients were divided into the control group (n=17) with cervical vertebral fracture or dislocation and the cervical spondylosis group (n=31) with cervical spondylotic myelopathy. End-plate chondrocytes were isolated via enzyme digestion and then cultured in vitro. The cells were stained with toluidine blue and hematoxylin-eosin (H&E). A laser scanning confocal microscope and monodansylcadaverine (MDC) were used to reveal autophagy in the end-plate chondrocytes. Reverse transcription polymerase chain reaction (RT-PCR) was used to detect mRNA expression of type II collagen and aggrecan. Western blotting was conducted to detect LC3 proteins. The chondrocytes isolated from the degenerative human cervical end-plates were cultured successfully in vitro. The morphology of the cells from the cervical spondylosis group tended to exhibit changes in spindle morphology compared with the control group. Autophagic bodies were stained with MDC. LC3 proteins were visible in the intracellular and perinuclear regions under the laser scanning confocal microscope. The mRNA expression levels (relative to those of -actin) of aggrecan (0.715 +/- 0.194) and type II collagen (0.628 +/- 0.254) in the cervical spondylosis group were markedly decreased compared with those in the control group (0.913 +/- 0.254 and 0.845 +/- 0.186, respectively; both P<0.05). The LC3-II/LC3-I ratio was observed to be significantly reduced in the cervical spondylosis group by Western blot analysis. Autophagy has an important role in human cervical disc degeneration. The regulation of autophagy may prevent disc degeneration in cartilage end-plate cells.
C1 [Xu, Hongguang; Xiong, Shouliang; Wang, Hong; Zhang, Min; Yu, Yunfei] Yijishan Hosp, Dept Orthoped Surg, Wannan Med Coll, Wuhu 241001, Anhui, CHINA.
RP Xu, HG (corresponding author), Yijishan Hosp, Dept Orthoped Surg, Wannan Med Coll, 2 Zhe Shan Xi Lu Rd, Wuhu 241001, Anhui, CHINA.
EM xuhg@medmail.com.cn
FU Chinese National Natural Sciences Fund project [81272048]; special Fund of Public Service Sectors of The Ministry of Health [201002018]; Chinese Anhui Province Natural Science Foundation [1308085MH152]
CR Bachar-wikstrom E, 2013, DIABETES, V62, P1227, DOI 10.2337/db12-1474
   Biederbick A, 1995, EUR J CELL BIOL, V66, P3
   Carames B, 2012, ANN RHEUM DIS, V71, P575, DOI 10.1136/annrheumdis-2011-200557
   Carames B, 2010, ARTHRITIS RHEUM-US, V62, P791, DOI 10.1002/art.27305
   Chhangani D, 2013, SCI REP-UK, V3, P0, DOI 10.1038/srep01972
   Haschtmann D, 2008, EUR SPINE J, V17, P289, DOI 10.1007/s00586-007-0509-5
   Jing LB, 2012, CHIN J PATHOPHYSIOL, V28, P1302
   Kim HS, 2013, J BIOL CHEM, V288, P22693, DOI 10.1074/jbc.M113.477505
   Le MAITRECL, 2005, ARTHRITIS RES THER, V7, PR732, DOI 10.1186/ar1732
   Liang QQ, 2011, SPINE, V36, PE14, DOI 10.1097/BRS.0b013e3181d2dec2
   Liu HX, 2013, VIROL J, V10, P0, DOI 10.1186/1743-422X-10-196
   Miller G, 1990, MRI MUSCULOSKELETAL, V0, P238
   Mori K, 2000, CELL, V101, P451, DOI 10.1016/S0092-8674(00)80855-7
   Reggiori F, 2002, EUKARYOT CELL, V1, P11, DOI 10.1128/EC.01.1.11-21.2002
   Roberts S, 1999, SPINE, V24, P500, DOI 10.1097/00007632-199903010-00026
   Sanjuan MA, 2007, NATURE, V450, P1253, DOI 10.1038/nature06421
   Shen C, 2011, ARTHRITIS RES THER, V13, P0, DOI 10.1186/ar3443
   Shin BH, 2013, PLOS ONE, V8, P0, DOI 10.1371/journal.pone.0064953
   Sowa G, 2008, SPINE, V33, P1821, DOI 10.1097/BRS.0b013e31817e2ce3
   Sun K, 2013, CELL BIOSCI, V3, P0, DOI 10.1186/2045-3701-3-26
   Thompson JP, 1990, SPINE, V15, P411, DOI 10.1097/00007632-199005000-00012
   Xu HONG-GUANG, 2011, ZHONGHUA YI XUE ZA ZHI, V91, P2912
   Ye W, 2011, CONNECT TISSUE RES, V52, P472, DOI 10.3109/03008207.2011.564336
   [叶伟 YEWEI], 2010, 中华实验外科杂志 CHINESE JOURNAL OF EXPERIMENTAL SURGERY, V27, P643
   [朱伟荣 ZHUWEIRONG], 2011, 中华实验外科杂志 CHINESE JOURNAL OF EXPERIMENTAL SURGERY, V28, P983
   Zhu XM, 2013, J CELL BIOCHEM, V114, P2643, DOI 10.1002/jcb.24611
NR 26
TC 9
Z9 11
U1 1
U2 13
PU SPANDIDOS PUBL LTD
PI ATHENS
PA POB 18179, ATHENS, 116 10, GREECE
SN 1792-0981
EI 1792-1015
J9 EXP THER MED
JI Exp. Ther. Med.
PD MAR 15
PY 2014
VL 7
IS 3
BP 537
EP 542
DI 10.3892/etm.2013.1465
PG 6
WC Medicine, Research & Experimental
SC Research & Experimental Medicine
GA AC7GG
UT WOS:000332695500003
PM 24520242
DA 2022-06-22
ER

PT J
AU Song, Jinsoo
   Ahn, Chihyun
   Chun, Churl-Hong
   Jin, Eun-Jung
AF Song, Jinsoo
   Ahn, Chihyun
   Chun, Churl-hong
   Jin, Eun-jung
TI A Long Non-Coding RNA, GAS5, Plays a Critical Role in the Regulation of miR-21 During Osteoarthritis
SO JOURNAL OF ORTHOPAEDIC RESEARCH
LA English
DT Article
DE osteoarthritis; GAS5; miR-21; apoptosis; autophagy
ID tumor-suppressor gene; growth-arrest; cell-proliferation; up-regulation; apoptosis; expression; activation; inhibition; invasion; survival
AB Growth Arrest-Specific 5 (GAS5) is known to negatively regulate cell survival and is aberrantly expressed in several cancers. The influence of GAS5 on osteoarthritis (OA) has not been determined. To address this, articular chondrocytes were isolated from relatively normal (Non-OA) and clear OA regions (OA) of cartilage in total knee replacement (TKR) patients and biopsied normal cartilage. We found that GAS5 was up-regulated in OA chondrocytes compared with Non-OA and normal chondrocytes. The over-expression of GAS5 increased the expression levels of several MMPs, such as MMP-2, MMP-3, MMP-9, MMP-13, and ADAMTS-4; stimulated apoptosis; and suppressed autophagic responses. Furthermore, we subsequently identified miR-21 as a regulator of GAS5 during OA pathogenesis. The expression level of miR-21 was significantly reduced in OA patients, and the ectopic expression of GAS5 is capable of suppressing miR-21 induction. Consistent with GAS5 experiments, the introduction of miR-21 stimulated the apoptosis of chondrocytes and inhibited the expression levels of autophagic complexes, including LC-3B. In vivo, we found that the introduction of miR-21 into the cartilage of OA mice significantly stimulated cartilage destruction. Together, these results show that GAS5 contributes to the pathogenesis of OA by acting as a negative regulator of miR-21 and thereby regulating cell survival. (c) 2014 Orthopaedic Research Society. Published by Wiley Periodicals, Inc. J Orthop Res 32:1628-1635, 2014.
C1 [Song, Jinsoo; Ahn, Chihyun; Jin, Eun-Jung] Coll Nat Sci, Dept Biol Sci, Iksan 570749, Chunbuk, South Korea.
   [Chun, Churl-Hong] Wonkwang Univ, Dept Orthoped Surg, Sch Med, Iksan 570749, Chunbuk, South Korea.
   [Jin, Eun-Jung] Wonkwang Univ, Program BK21plus, Iksan 570749, Chunbuk, South Korea.
   [Jin, Eun-Jung] Wonkwang Univ, Dept Smart Life Care Convergence, Iksan 570749, Chunbuk, South Korea.
   [Jin, Eun-Jung] Wonkwang Univ, Integrated Omics Inst, Iksan 570749, Chunbuk, South Korea.
RP Jin, EJ (corresponding author), Coll Nat Sci, Dept Biol Sci, Iksan 570749, Chunbuk, South Korea.
EM jineunjung@wku.ac.kr
FU National Research Foundation (NRF) of Korea; Ministry of Education [2012R1A1A2039074]; Korea government (MSIP) [2013R1A1A2011999, 2013R1A2A201067194, 2011-0030130]
CR Agrelo R, 2010, SEMIN CELL DEV BIOL, V21, P194, DOI 10.1016/j.semcdb.2009.09.017
   Blanco FJ, 1998, ARTHRITIS RHEUM, V41, P284, DOI 10.1002/1529-0131(199802)41:2<284::AID-ART12>3.3.CO;2-K
   Brooks P, 2003, B WORLD HEALTH ORGAN, V81, P689
   Chin YE, 1997, MOL CELL BIOL, V17, P5328, DOI 10.1128/MCB.17.9.5328
   Chow J, 2009, CURR OPIN CELL BIOL, V21, P359, DOI 10.1016/j.ceb.2009.04.012
   Deng XH, 2013, BRAIN RES BULL, V94, P56, DOI 10.1016/j.brainresbull.2013.02.007
   Duncan R, 2007, ANN RHEUM DIS, V66, P86, DOI 10.1136/ard.2006.052548
   Eken SM, 2013, J DIABETES RES, V2013, P0, DOI 10.1155/2013/834727
   Enfield KSS, 2012, GENET RES INT, V2012, P0, DOI 10.1155/2012/737416
   Findlay DM, 2014, CURR OSTEOPOROS REP, V12, P127, DOI 10.1007/s11914-014-0192-5
   Gabriely G, 2008, MOL CELL BIOL, V28, P5369, DOI 10.1128/MCB.00479-08
   Gee HE, 2011, BRIT J CANCER, V104, P1168, DOI 10.1038/sj.bjc.6606076
   Granata F, 2005, J IMMUNOL, V174, P464, DOI 10.4049/jimmunol.174.1.464
   Guicciardi ME, 2004, ONCOGENE, V23, P2881, DOI 10.1038/sj.onc.1207512
   Guo L, 2005, INVEST OPHTH VIS SCI, V46, P175, DOI 10.1167/iovs.04-0832
   Hashimoto S, 1998, ARTHRITIS RHEUM-US, V41, P1632, DOI 10.1002/1529-0131(199809)41:9<1632::AID-ART14>3.0.CO;2-A
   Hwang HW, 2006, BRIT J CANCER, V94, P776, DOI 10.1038/sj.bjc.6603023
   Kino T, 2010, SCI SIGNAL, V3, P0, DOI 10.1126/scisignal.2000568
   Lakhani SA, 2006, SCIENCE, V311, P847, DOI 10.1126/science.1115035
   Lee J, 2006, CANCER CELL, V9, P391, DOI 10.1016/j.ccr.2006.03.030
   Li L, 2014, J BUON, V19, P228
   Lo TF, 2013, PLOS ONE, V8, P0, DOI 10.1371/journal.pone.0075628
   Lu XX, 2013, CELL TISSUE RES, V354, P891, DOI 10.1007/s00441-013-1711-x
   Lum JJ, 2005, CELL, V120, P237, DOI 10.1016/j.cell.2004.11.046
   Manabe S, 2005, INVEST OPHTH VIS SCI, V46, P4747, DOI 10.1167/iovs.05-0128
   Medina PP, 2010, NATURE, V467, P86, DOI 10.1038/nature09284
   Meng FY, 2007, GASTROENTEROLOGY, V133, P647, DOI 10.1053/j.gastro.2007.05.022
   Meredith JE, 1993, MOL BIOL CELL, V4, P953, DOI 10.1091/mbc.4.9.953
   Miyaki S, 2012, NAT REV RHEUMATOL, V8, P543, DOI 10.1038/nrrheum.2012.128
   Mourtada-maarabouni M, 2009, ONCOGENE, V28, P195, DOI 10.1038/onc.2008.373
   Mourtada-maarabouni M, 2006, ONCOGENE, V28, P195
   Mourtada-maarabouni M, 2010, MOL PHARMACOL, V78, P19, DOI 10.1124/mol.110.064055
   Niu JX, 2012, J BIOL CHEM, V287, P21783, DOI 10.1074/jbc.M112.355495
   Ozgur E, 2013, CLIN EXP MED, V13, P119, DOI 10.1007/s10238-012-0181-x
   Pickard MR, 2013, BBA-MOL BASIS DIS, V1832, P1613, DOI 10.1016/j.bbadis.2013.05.005
   Raho G, 2000, GENE, V256, P13, DOI 10.1016/S0378-1119(00)00363-2
   Ren J, 2012, HEAD NECK ONCOL, V4, P65
   Rinn JL, 2007, CELL, V129, P1311, DOI 10.1016/j.cell.2007.05.022
   Ruan Q, 2014, CELL DEATH DIS, V5, P0, DOI 10.1038/cddis.2014.47
   Scanzello CR, 2009, OSTEOARTHR CARTILAGE, V17, P1040, DOI 10.1016/j.joca.2009.02.011
   Sharif M, 2004, ARTHRITIS RHEUM-US, V50, P507, DOI 10.1002/art.20020
   Shi XF, 2013, CANCER LETT, V339, P159, DOI 10.1016/j.canlet.2013.06.013
   Song J, 2013, BIOCHEM BIOPH RES CO, V431, P210, DOI 10.1016/j.bbrc.2012.12.133
   Thomas CM, 2011, INT J RHEUM DIS, V14, P191, DOI 10.1111/j.1756-185X.2010.01578.x
   Wang JY, 2010, NUCLEIC ACIDS RES, V38, P5366, DOI 10.1093/nar/gkq285
   Wang JY, 2013, CELL BIOCHEM BIOPHYS, V67, P537, DOI 10.1007/s12013-013-9539-2
   Williams GT, 2011, BIOCHEM SOC T, V39, P482, DOI 10.1042/BST0390482
   Zhang Z, 2013, CELL DEATH DIFFER, V20, P1558, DOI 10.1038/cdd.2013.110
NR 48
TC 155
Z9 183
U1 3
U2 38
PU WILEY
PI HOBOKEN
PA 111 RIVER ST, HOBOKEN 07030-5774, NJ USA
SN 0736-0266
EI 1554-527X
J9 J ORTHOP RES
JI J. Orthop. Res.
PD DEC 15
PY 2014
VL 32
IS 12
BP 1628
EP 1635
DI 10.1002/jor.22718
PG 8
WC Orthopedics
SC Orthopedics
GA AR9FH
UT WOS:000343877500011
PM 25196583
DA 2022-06-22
ER

PT J
AU Weng, T.
   Xie, Y.
   Yi, L.
   Huang, J.
   Luo, F.
   Du, X.
   Chen, L.
   Liu, C.
   Chen, D.
   Chen, L.
AF Weng, T
   Xie, Y
   Yi, L
   Huang, J
   Luo, F
   Du, X
   Chen, L
   Liu, C
   Chen, D
   Chen, L
TI Loss of Vhl in cartilage accelerated the progression of age-associated and surgically induced murine osteoarthritis
SO OSTEOARTHRITIS AND CARTILAGE
LA English
DT Article
DE von Hippel-Lindau gene (Vhl); Hypoxia-inducible factor alpha (HIF alpha); Osteoarthritis; Apoptosis; Autophagy
ID hypoxia-inducible factor-2-alpha; chondrocyte apoptosis; cell-death; articular chondrocyte; autophagy; mice; growth; degeneration; destruction; activation
AB Objective: To investigate the role of Vhl in maintaining the integrity of articular cartilage and in the development of experimental osteoarthritis (OA). Method: Histology of articular cartilage and subchondral bone in both Vhl cKO and WT mice were analyzed by histopathology and micro-CT. Articular cartilage destruction and proteoglycan loss were scored in aged (12-month-old) mice as well as in mice with surgically induced OA. Apoptosis of cartilage in age-related and surgically induced OA was detected with TUNEL assay. Expressions of von Hippel-Lindau (VHL), Fas, LC-3, HIF-1 alpha, HIF-2 alpha, p-mTOR and MMP-13 in the knee joints were analyzed by immunostaining. Results: No gross differences in cartilage were observed between Vhl cKO and WT mice at age 4 months. However, Vhl cKO mice displayed accelerated age-associated spontaneous OA and surgically induced OA. Cartilage destruction and proteoglycan loss were observed in the absence of Vhl. In addition, inactivation of Vhl resulted in up-regulation of HIF-2 alpha and increased chondrocyte apoptosis and decreased expression of autophagy during OA development. Immunohistochemical staining also showed that Vhl deficiency led to increased expression of Fas, p-mTOR and MMP-13, and those genes were associated with cell apoptosis, autophagy and cartilage matrix breakdown, respectively. Conclusion: Loss of Vhl in adult articular cartilage is associated with earlier dysregulation of cartilage homeostasis, characterized by an increased chondrocyte apoptosis, compromised chondrocyte autophagy, and an accelerated age-related and surgery-induced OA development. These results highlight the novel role of Vhl in maintaining joint homeostasis and OA development. (C) 2014 Osteoarthritis Research Society International. Published by Elsevier Ltd. All rights reserved.
C1 [Weng, T.; Xie, Y.; Yi, L.; Huang, J.; Luo, F.; Du, X.; Chen, L.] Third Mil Med Univ, State Key Lab Trauma Burns & Combined Injury, Ctr Bone Metab & Repair, Trauma Ctr,Res Inst Surg,Daping Hosp, Chongqing 400042, CHINA.
   [Chen, L.] Third Mil Med Univ, Daping Hosp, Dept Orthoped, Chongqing 400042, CHINA.
   [Liu, C.] Third Mil Med Univ, Daping Hosp, Dept Rheumat Dis, Chongqing 400042, CHINA.
   [Chen, D.] Rush Univ, Med Ctr, Dept Biochem, Chicago, IL 60612 USA.
RP Chen, L (corresponding author), Third Mil Med Univ, State Key Lab Trauma Burns & Combined Injury, Ctr Bone Metab & Repair, Trauma Ctr,Res Inst Surg,Daping Hosp, Chongqing 400042, CHINA.
EM linchen70@163.com
FU Major State Basic Research Program of China (973 Program) [2011CB964701]; National Natural Science Foundation of China [81000422]; NATIONAL INSTITUTE OF ARTHRITIS AND MUSCULOSKELETAL AND SKIN DISEASES [R01AR055915, R01AR054465] Funding Source: NIH RePORTER
CR Aigner T, 2002, ARTHRITIS RHEUM-US, V46, P1986, DOI 10.1002/art.10554
   Bohensky J, 2007, AUTOPHAGY, V3, P207, DOI 10.4161/auto.3708
   Bohensky J, 2009, ARTHRITIS RHEUM-US, V60, P1406, DOI 10.1002/art.24444
   Carames B, 2012, ARTHRITIS RHEUM-US, V64, P1182, DOI 10.1002/art.33444
   Carames B, 2012, ANN RHEUM DIS, V71, P575, DOI 10.1136/annrheumdis-2011-200557
   Carames B, 2010, ARTHRITIS RHEUM-US, V62, P791, DOI 10.1002/art.27305
   Chen M, 2007, GENESIS, V45, P44, DOI 10.1002/dvg.20261
   Gelse K, 2008, ARTHRITIS RES THER, V10, P0, DOI 10.1186/ar2508
   Gillies LA, 2014, J CELL BIOCHEM, V115, P632, DOI 10.1002/jcb.24709
   Glasson SS, 2010, OSTEOARTHR CARTILAGE, V18, PS17, DOI 10.1016/j.joca.2010.05.025
   Gnarra JR, 1997, P NATL ACAD SCI USA, V94, P9102, DOI 10.1073/pnas.94.17.9102
   Goldring MB, 2010, ANN NY ACAD SCI, V1192, P230, DOI 10.1111/j.1749-6632.2009.05240.x
   Hickey MM, 2010, J CLIN INVEST, V120, P827, DOI 10.1172/JCI36362
   Khan WS, 2007, ARTHRITIS RES THER, V9, P0, DOI 10.1186/ar2211
   Kim HA, 2007, CURR DRUG TARGETS, V8, P333, DOI 10.2174/138945007779940025
   Loeser RF, 2011, CURR OPIN RHEUMATOL, V23, P492, DOI 10.1097/BOR.0b013e3283494005
   Lotz MK, 2011, NAT REV RHEUMATOL, V7, P579, DOI 10.1038/nrrheum.2011.109
   Murphy CL, 2009, ARTHRITIS RES THER, V11, P0, DOI 10.1186/ar2574
   Pfander D, 2004, DEVELOPMENT, V131, P2497, DOI 10.1242/dev.01138
   Ryu JH, 2012, CELL DEATH DIFFER, V19, P440, DOI 10.1038/cdd.2011.111
   Saito T, 2010, NAT MED, V16, P678, DOI 10.1038/nm.2146
   Sasaki H, 2012, ARTHRITIS RHEUM-US, V64, P1920, DOI 10.1002/art.34323
   Schipani E, 2001, GENE DEV, V15, P2865
   Shen J, 2013, ARTHRITIS RHEUM-US, V65, P3107, DOI 10.1002/art.38122
   Wang Y, 2007, J CLIN INVEST, V117, P1616, DOI 10.1172/JCI31581
   Weng T, 2013, ARTHRITIS RHEUM, V64, P3982
   Weng TJ, 2014, J BONE MINER RES, V29, P820, DOI 10.1002/jbmr.2087
   Yang RT, 2012, ANAT REC, V295, P734, DOI 10.1002/ar.22433
   Yang S, 2010, NAT MED, V16, P687, DOI 10.1038/nm.2153
   Zamli Z, 2013, INT J MOL SCI, V14, P17729, DOI 10.3390/ijms140917729
   Zhu M, 2008, OSTEOARTHR CARTILAGE, V16, P129, DOI 10.1016/j.joca.2007.08.001
NR 31
TC 22
Z9 24
U1 3
U2 11
PU ELSEVIER SCI LTD
PI OXFORD
PA THE BOULEVARD, LANGFORD LANE, KIDLINGTON, OXFORD OX5 1GB, OXON, ENGLAND
SN 1063-4584
EI 1522-9653
J9 OSTEOARTHR CARTILAGE
JI Osteoarthritis Cartilage
PD AUG 15
PY 2014
VL 22
IS 8
BP 1197
EP 1205
DI 10.1016/j.joca.2014.06.031
PG 9
WC Orthopedics; Rheumatology
SC Orthopedics; Rheumatology
GA AO4YV
UT WOS:000341348200016
PM 24999110
DA 2022-06-22
ER

PT J
AU Matsuzaki, Tokio
   Matsushita, Takehiko
   Tabata, Yasuhiko
   Saito, Takashi
   Matsumoto, Tomoyuki
   Nagai, Kanto
   Kuroda, Ryosuke
   Kurosaka, Masahiro
AF Matsuzaki, Tokio
   Matsushita, Takehiko
   Tabata, Yasuhiko
   Saito, Takashi
   Matsumoto, Tomoyuki
   Nagai, Kanto
   Kuroda, Ryosuke
   Kurosaka, Masahiro
TI Intra-articular administration of gelatin hydrogels incorporating rapamycin-micelles reduces the development of experimental osteoarthritis in a murine model
SO BIOMATERIALS
LA English
DT Article
DE Animal model; Arthritis; Cartilage; Biodegradation; Matrix metalloproteinase
ID human articular chondrocyte; sustained-release; life-span; in-vivo; autophagy; expression; activation; scaffold; target; tissue
AB Autophagy is a cellular homeostasis mechanism that may have a protective role against osteoarthritis (OA). The present study investigated the therapeutic effect of local administration of rapamycin, a potent activator of autophagy, against OA. To achieve controlled intra-articular administration of rapamycin, gelatin hydrogels incorporating rapamycin-micelles were created and the release profile was evaluated in vitro. The therapeutic effects of gelatin hydrogels incorporating rapamycin-micelles were then tested in a murine OA model. Mice were divided into four groups: Group 1, gelatin hydrogels alone; Group 2, single injection of 1 mu g rapamycin; and Groups 3 and 4, gelatin hydrogels incorporating 100 ng or 1 mu g rapamycin-micelles, respectively. Immunohistochemical analysis revealed that autophagic marker-positive chondrocytes were increased in the rapamycin-treated mice at 10 weeks after surgery. The histologic score was better in Groups 3 and 4 than in Groups 1 and 2, and Group 2 had a better score than Group 1. Delayed OA progression was maintained even at 16 weeks after surgery in Group 4. Microarray and real-time polymerase chain reaction analysis indicated that OA mediator genes were downregulated in the rapamycin-treated mice. Our novel system for intra-articular administration of rapamycin could be a novel therapeutic approach for treating patients with OA. (C) 2014 Elsevier Ltd. All rights reserved.
C1 [Matsuzaki, Tokio; Matsushita, Takehiko; Matsumoto, Tomoyuki; Nagai, Kanto; Kuroda, Ryosuke; Kurosaka, Masahiro] Kobe Univ, Grad Sch Med, Dept Orthopaed Surg, Kobe, Hyogo 6500017, Japan.
   [Tabata, Yasuhiko; Saito, Takashi] Kyoto Univ, Inst Frontier Med Sci, Dept Biomat, Field Tissue Engn, Kyoto 6068501, Japan.
RP Matsushita, T (corresponding author), Kobe Univ, Grad Sch Med, Dept Orthopaed Surg, Chuo Ku, 7-5-1 Kusunoki Cho, Kobe, Hyogo 6500017, Japan.
EM matsushi@med.kobe-u.ac.jp
FU Japan Health Foundation; Grants-in-Aid for Scientific Research [22112002] Funding Source: KAKEN
CR Aigner T, 2006, ADV DRUG DELIVER REV, V58, P128, DOI 10.1016/j.addr.2006.01.020
   Almonte-becerril M, 2010, APOPTOSIS, V15, P631, DOI 10.1007/s10495-010-0458-z
   Bau B, 2002, ARTHRITIS RHEUM, V46, P2648, DOI 10.1002/art.10531
   Blanco FJ, 1998, ARTHRITIS RHEUM, V41, P284, DOI 10.1002/1529-0131(199802)41:2<284::AID-ART12>3.3.CO;2-K
   Brown EJ, 1994, NATURE, V369, P756, DOI 10.1038/369756a0
   Carames B, 2012, ARTHRITIS RHEUM-US, V64, P1182, DOI 10.1002/art.33444
   Carames B, 2012, ANN RHEUM DIS, V71, P575, DOI 10.1136/annrheumdis-2011-200557
   Cawston TE, 2006, BEST PRACT RES CL RH, V20, P983, DOI 10.1016/j.berh.2006.06.007
   Chen PF, 2014, BIOMATERIALS, V35, P2827, DOI 10.1016/j.biomaterials.2013.12.076
   Elliott S, 2003, ARTHRITIS RES THER, V5, PR285, DOI 10.1186/ar792
   Fan Z, 2007, AM J PATHOL, V171, P938, DOI 10.2353/ajpath.2007.061083
   Fan ZY, 2005, ARTHRITIS RHEUM-US, V52, P136, DOI 10.1002/art.20725
   Glasson SS, 2007, OSTEOARTHR CARTILAGE, V15, P1061, DOI 10.1016/j.joca.2007.03.006
   Goldring MB, 2000, CURR RHEUMATOL REP, V2, P459, DOI 10.1007/s11926-000-0021-y
   Goldring MB, 2007, J CELL PHYSIOL, V213, P626, DOI 10.1002/jcp.21258
   Harris J, 2011, J BIOL CHEM, V286, P9587, DOI 10.1074/jbc.M110.202911
   Harrison DE, 2009, NATURE, V460, P392, DOI 10.1038/nature08221
   Hayashida M, 2009, ARTHRITIS RHEUM-US, V60, P708, DOI 10.1002/art.24332
   Henrotin YE, 1996, OSTEOARTHR CARTILAGE, V4, P163, DOI 10.1016/S1063-4584(96)80012-4
   Holland TA, 2007, OSTEOARTHR CARTILAGE, V15, P187, DOI 10.1016/j.joca.2006.07.006
   Jansen HJ, 2012, ENDOCRINOLOGY, V153, P5866, DOI 10.1210/en.2012-1625
   Kawaguchi H, 2010, J BONE MINER RES, V25, P2459, DOI 10.1002/jbmr.146
   Kim HA, 2000, J RHEUMATOL, V27, P455
   Klintmalm GB, 2014, J TRANSPLANT, V2014, P0, DOI 10.1155/2014/845438
   Klionsky DJ, 2010, DEV CELL, V19, P11, DOI 10.1016/j.devcel.2010.07.005
   Le GRAVERAND-GASTINEAUMPH, 2009, OSTEOARTHR CARTILAGE, V17, P1393, DOI 10.1016/j.joca.2009.04.009
   Levine B, 2008, CELL, V132, P27, DOI 10.1016/j.cell.2007.12.018
   Lotz MK, 2011, NAT REV RHEUMATOL, V7, P579, DOI 10.1038/nrrheum.2011.109
   Marui A, 2007, CIRC J, V71, P1181, DOI 10.1253/circj.71.1181
   Mizushima N, 2008, NATURE, V451, P1069, DOI 10.1038/nature06639
   Nishida K, 2009, CELL DEATH DIFFER, V16, P31, DOI 10.1038/cdd.2008.163
   Pritzker KPH, 2006, OSTEOARTHR CARTILAGE, V14, P13, DOI 10.1016/j.joca.2005.07.014
   Reddi AH, 2011, TISSUE ENG PART B-RE, V17, P301, DOI 10.1089/ten.teb.2011.0141, 10.1089/ten.TEB.2011.0141
   Ryu JH, 2011, ARTHRITIS RHEUM-US, V63, P2732, DOI 10.1002/art.30451
   Saito M, 2009, CLIN EXP RHEUMATOL, V27, P201
   Sanchez CP, 2009, BMC PEDIATR, V9, P0, DOI 10.1186/1471-2431-9-3
   Sasaki H, 2012, ARTHRITIS RHEUM-US, V64, P1920, DOI 10.1002/art.34323
   Tanigo T, 2010, J CONTROL RELEASE, V143, P201, DOI 10.1016/j.jconrel.2009.12.027
   Tsushima H, 2012, ANN RHEUM DIS, V71, P99, DOI 10.1136/annrheumdis-2011-200061
   Vellai T, 2003, NATURE, V426, P620, DOI 10.1038/426620a
   Xu L, 2005, J BIOL CHEM, V280, P548, DOI 10.1074/jbc.M411036200
   Zhang W, 2010, OSTEOARTHR CARTILAGE, V18, P476, DOI 10.1016/j.joca.2010.01.013
   Zhang Y, 2014, ANN RHEUM DIS, V0, P0
NR 43
TC 54
Z9 60
U1 4
U2 60
PU ELSEVIER SCI LTD
PI OXFORD
PA THE BOULEVARD, LANGFORD LANE, KIDLINGTON, OXFORD OX5 1GB, OXON, ENGLAND
SN 0142-9612
EI 1878-5905
J9 BIOMATERIALS
JI Biomaterials
PD DEC 15
PY 2014
VL 35
IS 37
BP 9904
EP 9911
DI 10.1016/j.biomaterials.2014.08.041
PG 8
WC Engineering, Biomedical; Materials Science, Biomaterials
SC Engineering; Materials Science
GA AR5QX
UT WOS:000343639700016
PM 25236536
DA 2022-06-22
ER

PT J
AU Akasaki, Yukio
   Alvarez-garcia, Oscar
   Saito, Masahiko
   Carames, Beatriz
   Iwamoto, Yukihide
   Lotz, MK
AF Akasaki, Yukio
   Alvarez-garcia, Oscar
   Saito, Masahiko
   Carames, Beatriz
   Iwamoto, Yukihide
   Lotz, Martin
TI FoxO Transcription Factors Support Oxidative Stress Resistance in Human Chondrocytes
SO ARTHRITIS & RHEUMATOLOGY
LA English
DT Article
ID randomized clinical-trial; chronic pain; placebo-response; oarsi recommendation; knee osteoarthriti; assay sensitivity; outcome measure; metaanalysis; hip; efficacy
AB Objective. A major signaling pathway that regulates cellular aging is the insulin/insulin-like growth factor 1 (IGF-1)/phosphatidylinositol 3-kinase (PI3K)/ Akt/FoxO transcription factor axis. We previously observed that FoxO transcription factors are dysregulated in aged and OA cartilage. The objective of this study was to investigate the impact of down-regulated FoxO transcription factors on chondrocytes. Methods. Small interfering RNAs (siRNAs) targeting FOXO1 (siFOXO1) and FOXO3 (siFOXO3) were transfected into human articular chondrocytes. Cell viability following treatment with the oxidant tert-butylhydroperoxide (tBHP) was measured by MTT assay. Caspase 3/7 activation and apoptotic cells were examined. Gene and protein expression of antioxidant proteins and autophagy-related proteins and changes in inflammatory mediators following treatment with interleukin-1 were assessed. Cells transfected with FOXO plasmids were also analyzed. Results. Cell viability was significantly reduced by siFOXO after treatment with tBHP. Apoptosis accompanied by caspase activation was significantly increased in siFOXO-transfected chondrocytes. Knockdown of FOXO1 and FOXO1 3 resulted in significant reductions in levels of glutathione peroxidase 1 (GPX-1), catalase, light chain 3 (LC3), Beclin1, and sirtuin 1 (SIRT-1) proteins following treatment with tBHP. In contrast, the constitutive active form of FOXO3 increased cell viability while inducing GPX-1, Beclin1, and LC3 in response to tBHP. Expression and production of ADAMTS-4 and chemerin were significantly increased in siFOXO-transfected chondrocytes. Conclusion. Reduced expression of FoxO transcription factors in chondrocytes increased susceptibility to cell death induced by oxidative stress. This was associated with reduced levels of antioxidant proteins and autophagy-related proteins. Our data provide evidence for a key role of FoxO transcription factors as regulators of chondrocyte oxidative stress resistance and tissue homeostasis.
C1 [Akasaki, Yukio; Alvarez-Garcia, Oscar; Saito, Masahiko; Carames, Beatriz; Lotz, Martin K.] Scripps Res Inst, La Jolla, CA 92037 USA.
   [Iwamoto, Yukihide] Kyushu Univ, Fukuoka 812, Japan.
RP Lotz, MK (corresponding author), Scripps Res Inst, Dept Mol & Expt Med MEM 161, 10550 North Torrey Pines Rd, La Jolla, CA 92037 USA.
EM mlotz@scripps.edu
FU NIH [AG-007996]; Sam and Rose Stein Endowment Fund; NATIONAL INSTITUTE OF ARTHRITIS AND MUSCULOSKELETAL AND SKIN DISEASES [R56AR050631, R01AR050631] Funding Source: NIH RePORTER; NATIONAL INSTITUTE ON AGING [P01AG007996] Funding Source: NIH RePORTER
CR Bafeta A, 2012, BMJ-BRIT MED J, V344, P0, DOI 10.1136/bmj.e813
   Bellamy N, 1988, J RHEUMATOL, V15, P1833
   Berlin JA, 2002, STAT MED, V21, P371, DOI 10.1002/sim.1023
   Bjordal JM, 2007, EUR J PAIN, V11, P125, DOI 10.1016/j.ejpain.2006.02.013
   Button KS, 2013, NAT REV NEUROSCI, V14, P365, DOI 10.1038/nrn3475
   Curtin F, 2002, STAT MED, V21, P2131, DOI 10.1002/sim.1205
   Dechartres A, 2011, ANN INTERN MED, V155, P39, DOI 10.7326/0003-4819-155-1-201107050-00006
   Doherty M, 2009, OSTEOARTHR CARTILAGE, V17, P1255, DOI 10.1016/j.joca.2009.03.023
   Dworkin RH, 2011, OSTEOARTHR CARTILAGE, V19, P483, DOI 10.1016/j.joca.2011.02.020
   Dworkin RH, 2013, NEUROLOGY, V81, P67, DOI 10.1212/WNL.0b013e318297ee69
   Dworkin RH, 2012, PAIN, V153, P1148, DOI 10.1016/j.pain.2012.03.003
   Dworkin RH, 2011, PAIN, V152, PS107, DOI 10.1016/j.pain.2010.11.008
   Dworkin RH, 2010, PAIN, V150, P12, DOI 10.1016/j.pain.2010.02.002
   *europeanmedicinesagency , 2001, INT C HARM TOP E10 C, V0, P0
   Farrar JT, 2014, PAIN, V155, P1622, DOI 10.1016/j.pain.2014.05.009
   Furukawa TA, 2006, J CLIN EPIDEMIOL, V59, P7, DOI 10.1016/j.jclinepi.2005.06.006
   Gentelle-bonnassies S, 2000, ARTHRIT CARE RES, V13, P280, DOI 10.1002/1529-0131(200010)13:5<280::AID-ANR6>3.0.CO;2-6
   Gewandter JS, 2014, PAIN, V155, P1683, DOI 10.1016/j.pain.2014.05.025
   Greene K, 2012, PAIN, V153, P1794, DOI 10.1016/j.pain.2012.06.004
   Hauser W, 2011, PAIN, V152, P1709, DOI 10.1016/j.pain.2011.01.050
   Harris RE, 2005, ARTHRITIS RHEUM, V52, P3670, DOI 10.1002/art.21407
   Hedges LV, 2010, RES SYNTH METHODS, V1, P39, DOI 10.1002/jrsm.5
   Higgins JP, 2008, COCHRANE HDB SYSTEMA, V0, P0
   Hochberg MC, 2012, ARTHRIT CARE RES, V64, P465, DOI 10.1002/acr.21596
   *instituteofmedicine(us)forumondrugdiscoverydevelopmentandtranslation , 2010, WORKSH SUMM, V0, P0
   Irizarry MC, 2009, CLIN J PAIN, V25, P469, DOI 10.1097/AJP.0b013e31819ddded
   Jadad AR, 1996, CONTROL CLIN TRIALS, V17, P1, DOI 10.1016/0197-2456(95)00134-4
   Jensen MP, 2011, HDB PAIN ASSESSMENT, V0, P19
   Katz N, 2005, NEUROLOGY, V65, PS32, DOI 10.1212/WNL.65.12_suppl_4.S32
   *nationalcollaboratingcentreforchronicconditions(uk) , 2008, OST NAT CLIN GUID CA, V0, P0
   Normand SLT, 1999, STAT MED, V18, P321, DOI 10.1002/(SICI)1097-0258(19990215)18:3<321::AID-SIM28>3.3.CO;2-G
   Nuesch E, 2010, BMJ-BRIT MED J, V341, P0, DOI 10.1136/bmj.c3515
   Quessy SN, 2008, PAIN, V138, P479, DOI 10.1016/j.pain.2008.06.024
   Rappaport BA, 2010, ANESTHESIOLOGY, V112, P509, DOI 10.1097/ALN.0b013e3181cf4279
   Reichenbach S, 2007, ANN INTERN MED, V146, P580, DOI 10.7326/0003-4819-146-8-200704170-00009
   Scott-lennox JA, 2001, ARTHRITIS RHEUM, V44, P1599, DOI 10.1002/1529-0131(200107)44:7<1599::AID-ART283>3.0.CO;2-N
   Sterne JAC, 2001, J CLIN EPIDEMIOL, V54, P1046, DOI 10.1016/S0895-4356(01)00377-8
   Svensson O, 2006, ANN RHEUM DIS, V65, P781, DOI 10.1136/ard.2005.040519
   Trijau S, 2010, OSTEOARTHR CARTILAGE, V18, P1012, DOI 10.1016/j.joca.2010.04.005
   Wandel S, 2010, BMJ-BRIT MED J, V341, P0, DOI 10.1136/bmj.c4675
   Whitehead A, 2002, META ANAL CONTROLLED, V0, P0
   Zhang W, 2008, ANN RHEUM DIS, V67, P1716, DOI 10.1136/ard.2008.092015
   Zhang W, 2008, OSTEOARTHR CARTILAGE, V16, P137, DOI 10.1016/j.joca.2007.12.013
   Zhang W, 2010, OSTEOARTHR CARTILAGE, V18, P476, DOI 10.1016/j.joca.2010.01.013
NR 44
TC 129
Z9 133
U1 3
U2 29
PU WILEY
PI HOBOKEN
PA 111 RIVER ST, HOBOKEN 07030-5774, NJ USA
SN 2326-5191
EI 2326-5205
J9 ARTHRITIS RHEUMATOL
JI Arthritis Rheumatol.
PD DEC 15
PY 2014
VL 66
IS 12
BP 3349
EP 3358
DI 10.1002/art.38868
PG 10
WC Rheumatology
SC Rheumatology
GA AU4HK
UT WOS:000345571200012
PM 25186470
DA 2022-06-22
ER

PT J
AU Li, Zhan-Chun
   Xiao, Jie
   Peng, Jin-Liang
   Chen, Jian-Wei
   Ma, Tao
   Cheng, Guang-Qi
   Dong, Yu-Qi
   Wang, Wei-li
   Liu, Zu-De
AF Li, Zhan-chun
   Xiao, Jie
   Peng, Jin-liang
   Chen, Jian-wei
   Ma, Tao
   Cheng, Guang-qi
   Dong, Yu-qi
   Wang, Wei-li
   Liu, Zu-de
TI Functional Annotation of Rheumatoid Arthritis and Osteoarthritis Associated Genes by Integrative Genome-Wide Gene Expression Profiling Analysis
SO PLOS ONE
LA English
DT Article
ID fibroblast-like synoviocyte; synovial fibroblast; pathway; activation; mediator; cartilage; lymphoma; risk; tool
AB Background: Rheumatoid arthritis (RA) and osteoarthritis (OA) are two major types of joint diseases that share multiple common symptoms. However, their pathological mechanism remains largely unknown. The aim of our study is to identify RA and OA related-genes and gain an insight into the underlying genetic basis of these diseases. Methods: We collected 11 whole genome-wide expression profiling datasets from RA and OA cohorts and performed a meta-analysis to comprehensively investigate their expression signatures. This method can avoid some pitfalls of single dataset analyses. Results and Conclusion: We found that several biological pathways (i.e., the immunity, inflammation and apoptosis related pathways) are commonly involved in the development of both RA and OA. Whereas several other pathways (i.e., vasopressin-related pathway, regulation of autophagy, endocytosis, calcium transport and endoplasmic reticulum stress related pathways) present significant difference between RA and OA. This study provides novel insights into the molecular mechanisms underlying this disease, thereby aiding the diagnosis and treatment of the disease.
C1 [Li, Zhan-Chun; Chen, Jian-Wei; Ma, Tao; Cheng, Guang-Qi; Dong, Yu-Qi; Wang, Wei-li; Liu, Zu-De] Shanghai Jiao Tong Univ, Sch Med, Ren Ji Hosp, Dept Orthopaed Surg, Shanghai 200030, CHINA.
   [Xiao, Jie] Shanghai Jiao Tong Univ, Sch Med, Ren Ji Hosp, Dept Anesthesiol, Shanghai 200030, CHINA.
   [Peng, Jin-Liang] Shanghai Jiao Tong Univ, MED X Res Inst, Sch Biomed Engn, Shanghai 200030, CHINA.
RP Liu, ZD (corresponding author), Shanghai Jiao Tong Univ, Sch Med, Ren Ji Hosp, Dept Orthopaed Surg, Shanghai 200030, CHINA.
EM zudeliu001@163.com
FU Shanghai Natural Science Foundation, China [13ZR1424900]; Medical-Engineering Joint Fund of Shanghai Jiao Tong University [YG2011MS41]
CR Adachi M, 2013, J INTERF CYTOK RES, V33, P297, DOI 10.1089/jir.2012.0107
   Albano SA, 2001, SEMIN ARTHRITIS RHEU, V31, P146, DOI 10.1053/sarh.2001.27719
   Alvarez-lafuente R, 2005, ANN RHEUM DIS, V64, P1357, DOI 10.1136/ard.2004.033514
   Ashburner M, 2000, NAT GENET, V25, P25, DOI 10.1038/75556
   Baecklund E, 2006, ARTHRITIS RHEUM, V54, P692, DOI 10.1002/art.21675
   Balandraud N, 2004, AUTOIMMUN REV, V3, P362, DOI 10.1016/j.autrev.2004.02.002
   Bartok B, 2010, IMMUNOL REV, V233, P233, DOI 10.1111/j.0105-2896.2009.00859.x
   Bin L, 2008, TRENDS PHARMACOL SCI, V29, P505, DOI 10.1016/j.tips.2008.07.008
   Brandt KD, 2009, MED CLIN N AM, V93, P1, DOI 10.1016/j.mcna.2008.08.009
   Carames B, 2012, ANN RHEUM DIS, V71, P575, DOI 10.1136/annrheumdis-2011-200557
   Cheadle C, 2003, J MOL DIAGN, V5, P73, DOI 10.1016/S1525-1578(10)60455-2
   Collins-racie LA, 2009, OSTEOARTHR CARTILAGE, V17, P832, DOI 10.1016/j.joca.2008.12.011
   Daouti S, 2005, OSTEOARTHR CARTILAGE, V13, P508, DOI 10.1016/j.joca.2005.02.003
   De Filippo K, 2013, BLOOD, V0, P0
   Firestein GS, 2003, NATURE, V423, P356, DOI 10.1038/nature01661
   Franklin J, 2006, ANN RHEUM DIS, V65, P617, DOI 10.1136/ard.2005.044784
   Fraser A, 2003, ARTHRITIS RHEUM, V48, P3085, DOI 10.1002/art.11331
   Gilmore TD, 1999, ONCOGENE, V18, P6842, DOI 10.1038/sj.onc.1203237
   Harty LC, 2012, ANN RHEUM DIS, V71, P582, DOI 10.1136/annrheumdis-2011-200245
   Heruth DP, 2012, CELL BIOSCI, V2, P0, DOI 10.1186/2045-3701-2-43
   Huber LC, 2006, RHEUMATOLOGY, V45, P669, DOI 10.1093/rheumatology/kel065
   Ishikawa S, 2009, ANN RHEUM DIS, V68, P264, DOI 10.1136/ard.2007.079533
   Kaminska B, 2005, BBA-PROTEINS PROTEOM, V1754, P253, DOI 10.1016/j.bbapap.2005.08.017
   Kanehisa M, 2008, NUCLEIC ACIDS RES, V36, PD480, DOI 10.1093/nar/gkm882
   Kiener HP, 2006, AM J PATHOL, V168, P1486, DOI 10.2353/ajpath.2006.050999
   Kingsbury SARAHR, 2012, PRIM HEALTH CARE RES DEV, V13, P373, DOI 10.1017/S1463423612000072
   Kudryavtseva E, 2012, ARTHRITIS RHEUM-US, V64, P1057, DOI 10.1002/art.33414
   Kumarasinghe DD, 2012, OSTEOARTHR CARTILAGE, V20, P1357, DOI 10.1016/j.joca.2012.07.005
   Lamb CA, 2013, BIOESSAYS, V35, P34, DOI 10.1002/bies.201200130
   Laragione T, 2010, MOL MED, V16, P352, DOI 10.2119/molmed.2010.00049
   Lee J, 2011, SCAND J RHEUMATOL, V40, P334, DOI 10.3109/03009742.2010.547871
   Lee J, 2012, INFLAMMATION, V35, P633, DOI 10.1007/s10753-011-9355-z
   Li CY, 2012, SCI CHINA LIFE SCI, V55, P1057, DOI 10.1007/s11427-012-4418-4
   Petersson M, 2006, OSTEOARTHR CARTILAGE, V14, P652, DOI 10.1016/j.joca.2006.01.003
   Plenge RM, 2007, NEW ENGL J MED, V357, P1199, DOI 10.1056/NEJMoa073491
   Reedquist KRISA, 2012, OPEN RHEUMATOL J, V6, P259, DOI 10.2174/1874312901206010259
   Robier C, 2013, CLIN RHEUMATOL, V32, P671, DOI 10.1007/s10067-012-2147-5
   Scaife S, 2004, RHEUMATOLOGY, V43, P1346, DOI 10.1093/rheumatology/keh347
   Schlaepfer DD, 1997, MOL CELL BIOL, V17, P1702, DOI 10.1128/MCB.17.3.1702
   Scott DL, 2010, LANCET, V376, P1094, DOI 10.1016/S0140-6736(10)60826-4
   Seki M, 2007, ARTHRITIS RHEUM-US, V56, P3968, DOI 10.1002/art.23076
   Shahrara S, 2007, ARTHRITIS RES THER, V9, P0, DOI 10.1186/ar2318
   Sikora KA, 2012, ARTHRITIS RHEUM-US, V64, P3799, DOI 10.1002/art.34604
   Tabas-madrid D, 2012, NUCLEIC ACIDS RES, V40, PW478, DOI 10.1093/nar/gks402
   Takada K, 2011, INT J EXP PATHOL, V92, P232, DOI 10.1111/j.1365-2613.2010.00758.x
   Thalhamer T, 2008, RHEUMATOLOGY, V47, P409, DOI 10.1093/rheumatology/kem297
   Tusher VG, 2001, P NATL ACAD SCI USA, V98, P5116, DOI 10.1073/pnas.091062498
   Wen HY, 2011, JCR-J CLIN RHEUMATOL, V17, P102, DOI 10.1097/RHU.0b013e31820edd18
   Yoshida H, 2007, FEBS J, V274, P630, DOI 10.1111/j.1742-4658.2007.05639.x
   Yu X, 2009, GENES IMMUN, V10, P601, DOI 10.1038/gene.2009.29
   Zhang RK, 2012, PLOS ONE, V7, P0, DOI 10.1371/journal.pone.0032356
NR 51
TC 18
Z9 20
U1 0
U2 8
PU PUBLIC LIBRARY SCIENCE
PI SAN FRANCISCO
PA 1160 BATTERY STREET, STE 100, SAN FRANCISCO, CA 94111 USA
SN 1932-6203
EI 
J9 PLOS ONE
JI PLoS One
PD FEB 14
PY 2014
VL 9
IS 2
BP 
EP 
DI 10.1371/journal.pone.0085784
PG 9
WC Multidisciplinary Sciences
SC Science & Technology - Other Topics
GA AA7IR
UT WOS:000331271500005
PM 24551036
DA 2022-06-22
ER

PT J
AU Takayama, Koji
   Kawakami, Yohei
   Kobayashi, Makoto
   Greco, Nick
   Cummins, JH
   Matsushita, Takehiko
   Kuroda, Ryosuke
   Kurosaka, Masahiro
   Fu, FH
   Huard, Johnny
AF Takayama, Koji
   Kawakami, Yohei
   Kobayashi, Makoto
   Greco, Nick
   Cummins, James
   Matsushita, Takehiko
   Kuroda, Ryosuke
   Kurosaka, Masahiro
   Fu, Freddie
   Huard, Johnny
TI Local intra-articular injection of rapamycin delays articular cartilage degeneration in a murine model of osteoarthritis
SO ARTHRITIS RESEARCH & THERAPY
LA English
DT Article
ID chondrocyte hypertrophy; growth-plate; proteoglycan synthesis; self-digestion; autophagy; activation; pathway; disease; calcification; angiogenesis
AB Introduction: Recent studies have revealed that rapamycin activates autophagy in human chondrocytes preventing the development of osteoarthritis (OA) like changes in vitro, while the systemic injection of rapamycin reduces the severity of experimental osteoarthritis in a murine model of OA in vivo. Since the systemic use of rapamycin is associated with numerous side effects, the goal of the current study was to examine the beneficial effect of local intra-articular injection of rapamycin in a murine model of OA and to elucidate the mechanism of action of rapamycin on articular cartilage. Methods: Destabilization of the medial meniscus (DMM) was performed on 10-week-old male mice to induce OA. Intra-articular injections of 10 mu l of rapamycin (10 mu M) were administered twice weekly for 8 weeks. Articular cartilage damage was analyzed by histology using a semi-quantitative scoring system at 8 and 12 weeks after surgery. Mammalian target of rapamycin (mTOR), light chain 3 (LC3), vascular endothelial growth factor (VEGF), collagen, type X alpha 1 (COL10A1), and matrix metallopeptidase 13 (MMP13) expressions were analyzed by immunohistochemistry. VEGF, COL10A1, and MMP13 expressions were further examined via quantitative RT-PCR (qPCR). Results: Intra-articular injection of rapamycin significantly reduced the severity of articular cartilage degradation at 8 and 12 weeks after DMM surgery. A reduction in mTOR expression and the activation of LC3 (an autophagy marker) in the chondrocytes was observed in the rapamycin treated mice. Rapamycin treatment also reduced VEGF, COL10A1, and MMP13 expressions at 8 and 12 weeks after DMM surgery. Conclusion: These results demonstrate that the intra-articular injection of rapamycin could reduce mTOR expression, leading to a delay in articular cartilage degradation in our OA murine model. Our observations suggest that local intra-articular injection of rapamycin could represent a potential therapeutic approach to prevent OA.
C1 [Takayama, Koji; Kawakami, Yohei; Kobayashi, Makoto; Greco, Nick; Fu, Freddie H.; Huard, Johnny] Univ Pittsburgh, Stem Cell Res Ctr, Pittsburgh, PA 15219 USA.
   [Takayama, Koji; Kawakami, Yohei; Kobayashi, Makoto; Greco, Nick; Cummins, James H.; Fu, Freddie H.; Huard, Johnny] Univ Pittsburgh, Dept Orthopaed Surg, Pittsburgh, PA 15260 USA.
   [Matsushita, Takehiko; Kuroda, Ryosuke; Kurosaka, Masahiro] Kobe Univ, Dept Orthopaed Surg, Grad Sch Med, Kobe, Hyogo 6500017, Japan.
   [Huard, Johnny] Univ Pittsburgh, Sch Med, Stem Cell Res Ctr, Dept Orthopaed Surg, Pittsburgh, PA 15219 USA.
RP Huard, J (corresponding author), Univ Pittsburgh, Stem Cell Res Ctr, Pittsburgh, PA 15219 USA.
EM jhuard@pitt.edu
CR Alvarez J, 2000, J BONE MINER RES, V15, P82, DOI 10.1359/jbmr.2000.15.1.82
   Alvarez-garcia O, 2007, PEDIATR NEPHROL, V22, P954, DOI 10.1007/s00467-007-0456-8
   Alvarez-garcia O, 2010, KIDNEY INT, V78, P561, DOI 10.1038/ki.2010.173
   Bjornsti MA, 2004, NAT REV CANCER, V4, P335, DOI 10.1038/nrc1362
   Carames B, 2012, ARTHRITIS RHEUM-US, V64, P1182, DOI 10.1002/art.33444
   Carames B, 2012, ANN RHEUM DIS, V71, P575, DOI 10.1136/annrheumdis-2011-200557
   Cravedi P, 2009, LANCET, V373, P1235, DOI 10.1016/S0140-6736(09)60709-1
   Cravero JD, 2009, ARTHRITIS RHEUM-US, V60, P492, DOI 10.1002/art.24225
   Eskelinen EL, 2009, BBA-MOL CELL RES, V1793, P664, DOI 10.1016/j.bbamcr.2008.07.014
   Fuerst M, 2009, ARTHRITIS RHEUM, V60, P2694, DOI 10.1002/art.24774
   Fuerst M, 2009, BMC MUSCULOSKEL DIS, V10, P0, DOI 10.1186/1471-2474-10-166
   Glasson SS, 2007, OSTEOARTHR CARTILAGE, V15, P1061, DOI 10.1016/j.joca.2007.03.006
   Glasson SS, 2010, OSTEOARTHR CARTILAGE, V18, PS17, DOI 10.1016/j.joca.2010.05.025
   Guba M, 2002, NAT MED, V8, P128, DOI 10.1038/nm0202-128
   Hsu T, 2006, J BIOL CHEM, V281, P12069, DOI 10.1074/jbc.M511621200
   Hudes G, 2007, NEW ENGL J MED, V356, P2271, DOI 10.1056/NEJMoa066838
   Kirsch T, 1992, BONE MINER, V18, P107, DOI 10.1016/0169-6009(92)90851-4
   Koehl GE, 2004, TRANSPLANTATION, V77, P1319, DOI 10.1097/00007890-200405150-00002
   Komatsu M, 2007, CELL DEATH DIFFER, V14, P887, DOI 10.1038/sj.cdd.4402120
   Kronenberg HM, 2003, NATURE, V423, P332, DOI 10.1038/nature01657
   Levine B, 2004, DEV CELL, V6, P463, DOI 10.1016/S1534-5807(04)00099-1
   Levine B, 2008, CELL, V132, P27, DOI 10.1016/j.cell.2007.12.018
   Lotz M, 2012, OSTEOARTHR CARTILAGE, V20, P192, DOI 10.1016/j.joca.2011.11.015
   Matsumoto T, 2009, ARTHRITIS RHEUM-US, V60, P1390, DOI 10.1002/art.24443
   Mcmullen JR, 2004, CIRCULATION, V109, P3050, DOI 10.1161/01.CIR.0000130641.08705.45
   Mizushima N, 2008, NATURE, V451, P1069, DOI 10.1038/nature06639
   Nurminskaya M, 1996, DEV DYNAM, V206, P260, DOI 10.1002/(SICI)1097-0177(199607)206:3<260::AID-AJA4>3.0.CO;2-G
   Park IH, 2005, EXP CELL RES, V309, P211, DOI 10.1016/j.yexcr.2005.05.017
   Pesesse L, 2013, OSTEOARTHR CARTILAGE, V21, P1913, DOI 10.1016/j.joca.2013.08.018
   Pesesse L, 2011, JOINT BONE SPINE, V78, P144, DOI 10.1016/j.jbspin.2010.07.001
   Sakaguchi M, 2006, BIOCHEM BIOPH RES CO, V340, P296, DOI 10.1016/j.bbrc.2005.12.012
   Sasaki H, 2012, ARTHRITIS RHEUM-US, V64, P1920, DOI 10.1002/art.34323
   Shi XJ, 2014, KNEE SURG SPORT TR A, V22, P1612, DOI 10.1007/s00167-012-2333-7
   Starkman BG, 2005, BIOCHEM J, V389, P723, DOI 10.1042/BJ20041636
   Van DERKRAANPM, 2012, OSTEOARTHR CARTILAGE, V20, P223, DOI 10.1016/j.joca.2011.12.003
   Vignon E, 1974, CLIN ORTHOP RELAT R, V0, P269
   Wan X, 2007, ONCOGENE, V26, P1932, DOI 10.1038/sj.onc.1209990
   Wei T, 2010, OSTEOARTHR CARTILAGE, V18, P992, DOI 10.1016/j.joca.2010.04.012
   Yin WH, 2009, J BIOL CHEM, V284, P31972, DOI 10.1074/jbc.M109.056838
NR 39
TC 109
Z9 117
U1 0
U2 15
PU BIOMED CENTRAL LTD
PI LONDON
PA 236 GRAYS INN RD, FLOOR 6, LONDON WC1X 8HL, ENGLAND
SN 1478-6354
EI 1478-6362
J9 ARTHRITIS RES THER
JI Arthritis Res. Ther.
PD JUN 15
PY 2014
VL 16
IS 6
BP 
EP 
DI 10.1186/s13075-014-0482-4
PG 10
WC Rheumatology
SC Rheumatology
GA CB8ND
UT WOS:000349886000006
PM 25403236
DA 2022-06-22
ER

PT J
AU Battistelli, M.
   Salucci, S.
   Olivotto, E.
   Facchini, A.
   Minguzzi, M.
   Guidotti, S.
   Pagani, S.
   Flamigni, F.
   Borzi, RM
   Facchini, A.
   Falcieri, E.
AF Battistelli, M
   Salucci, S
   Olivotto, E
   Facchini, A
   Minguzzi, M
   Guidotti, S
   Pagani, S
   Flamigni, F
   Borzi, R
   Facchini, A
   Falcieri, E
TI Cell death in human articular chondrocyte: a morpho-functional study in micromass model
SO APOPTOSIS
LA English
DT Article
DE Micromass; Chondrocyte; Apoptosis; Chondroptosis; Autophagy
ID uvb-induced apoptosis; extracellular-matrix; molecular-mechanism; dna fragmentation; g(1) arrest; cartilage; staurosporine; irradiation; initiation; alpha
AB Chondrocyte death and loss of extracellular matrix are the central features in articular cartilage degeneration during osteoarthritis pathogenesis. Cartilage diseases and, in particular, osteoarthritis are widely correlated to apoptosis but, chondrocytes undergoing apoptosis "in vivo" more often display peculiar features that correspond to a distinct process of programmed cell death termed "chondroptosis". Programmed cell death of primary human chondrocyte has been here investigated in micromasses, a tridimensional culture model, that represents a convenient means for studying chondrocyte biology. Cell death has been induced by different physical or chemical apoptotic agents, such as UVB radiation, hyperthermia and staurosporine delivered at both 1 and 3 weeks maturation. Conventional electron microscopy was used to analyse morphological changes. Occurrence of DNA fragmentation and caspase involvement were also investigated. At Transmission Electron Microscopy, control cells appear rounding or slightly elongated with plurilobated nucleus and diffusely dispersed chromatin. Typically UVB radiation and staurosporine induce chromatin apoptotic features, while hyperthermia triggers the "chondroptotic" phenotype. A weak TUNEL positivity appears in control, correlated to the well known cell death patterns occurring along cartilage differentiation. UVB radiation produces a strong positivity, mostly localized at the micromass periphery. After hyperthermia a higher number of fluorescent nuclei appears, in particular at 3 weeks. Staurosporine evidences a diffuse, but reduced, positivity. Therefore, DNA fragmentation is a common pattern in dying chondrocytes, both in apoptotic and "chondroptotic" cells. Moreover, all triggers induce caspase pathway activation, even if to a different extent, suggesting a fundamental role of apoptotic features, in chondrocyte cell death.
C1 [Battistelli, M.; Salucci, S.; Falcieri, E.] Univ Urbino Carlo Bo, DiSTeVA, I-61029 Urbino, PU, Italy.
   [Olivotto, E.; Minguzzi, M.; Guidotti, S.; Pagani, S.; Borzi, R. M.; Facchini, A.] Ist Ortoped Rizzoli, Lab RAMSES, Lab Immunoreumatol & Rigeneraz Tissutale, I-40100 Bologna, Italy.
   [Facchini, A.; Flamigni, F.] Univ Bologna, Dipartimento Sci Biomed & Neuromotorie, I-40100 Bologna, Italy.
   [Facchini, A.; Minguzzi, M.; Guidotti, S.; Facchini, A.] Univ Bologna, Dipartimento Sci Med & Chirurg, I-40100 Bologna, Italy.
   [Falcieri, E.] CNR, Ist Ortoped Rizzoli, IGM, I-40100 Bologna, Italy.
RP Battistelli, M (corresponding author), Univ Urbino Carlo Bo, DiSTeVA, Campus Sci Enrico Mattei,Via Ca le Suore 2, I-61029 Urbino, PU, Italy.
EM michela.battistelli@uniurb.it
FU Urbino University; MIUR PRIN; CARISBO Foundation of Bologna; FIRB-MIUR [RBAP10KCNS]; Fondi cinque per mille (Ministero della Salute); POS-FESR, Emilia Romagna Region (EO)
CR Abu-yousif AO, 2008, CANCER RES, V68, P3057, DOI 10.1158/0008-5472.CAN-07-2763
   Battistelli M, 2005, MICROSC RES TECHNIQ, V67, P286, DOI 10.1002/jemt.20210
   Battistelli MICHELA, 2013, MUSCLES LIGAMENTS TENDONS J, V3, P267
   Borzi RM, 2002, ARTHRITIS RHEUM, V46, P3201, DOI 10.1002/art.10650
   Borzi RM, 2010, ARTHRITIS RHEUM-US, V62, P2370, DOI 10.1002/art.27512
   Burattini S, 2010, CURR PHARM DESIGN, V16, P1376, DOI 10.2174/138161210791033941
   Camara Y, 2007, INT J BIOCHEM CELL B, V39, P146, DOI 10.1016/j.biocel.2006.07.009
   Carames B, 2010, ARTHRITIS RHEUM-US, V62, P791, DOI 10.1002/art.27305
   Caricchio R, 2003, J IMMUNOL, V171, P5778, DOI 10.4049/jimmunol.171.11.5778
   Chen F, 2008, CELL BIOL INT, V32, P715, DOI 10.1016/j.cellbi.2008.02.010
   Chen XM, 2000, JNCI-J NATL CANCER I, V92, P1999, DOI 10.1093/jnci/92.24.1999
   Cohen GM, 1997, BIOCHEM J, V326, P1, DOI 10.1042/bj3260001
   Coustry F, 2012, AM J PATHOL, V180, P738, DOI 10.1016/j.ajpath.2011.10.033
   Demilio A, 2010, HISTOL HISTOPATHOL, V25, P21, DOI 10.14670/HH-25.21
   Del CARLOMARCELLOJR, 2008, CURR RHEUMATOL REP, V10, P37
   Dhumrongvaraporn A, 2013, J COSMET SCI, V64, P207
   Dunai ZA, 2012, PLOS ONE, V7, P0, DOI 10.1371/journal.pone.0041945
   Gescher A, 2000, CRIT REV ONCOL HEMAT, V34, P127, DOI 10.1016/S1040-8428(00)00058-5
   Gibson G, 1998, MICROSC RES TECHNIQ, V43, P191, DOI 10.1002/(SICI)1097-0029(19981015)43:2<191::AID-JEMT10>3.0.CO;2-T
   Goldring MB, 2007, J CELL PHYSIOL, V213, P626, DOI 10.1002/jcp.21258
   Heijkoop ST, 2014, INT J HYPERTHER, V30, P6, DOI 10.3109/02656736.2013.844366
   Hilder TL, 2005, MOL CELL BIOCHEM, V275, P233, DOI 10.1007/s11010-005-2411-y
   Ji C, 2012, BIOCHEM BIOPH RES CO, V425, P825, DOI 10.1016/j.bbrc.2012.07.160
   Johnson ELIZABETHO, 2008, J SURG ORTHOP ADV, V17, P147
   Kafienah W, 2007, ARTHRITIS RHEUM, V56, P177, DOI 10.1002/art.22285
   Karimi-busheri F, 2010, BREAST CANCER RES, V12, P0, DOI 10.1186/bcr2583
   Kulms D, 2000, PHOTODERMATOL PHOTO, V16, P195, DOI 10.1034/j.1600-0781.2000.160501.x
   Loeser RF, 2012, ARTHRITIS RHEUM-US, V64, P1697, DOI 10.1002/art.34453
   Luchetti F, 2009, FREE RADICAL BIO MED, V46, P339, DOI 10.1016/j.freeradbiomed.2008.09.017
   Mauz-korholz C, 2003, ANTICANCER RES, V23, P2643
   Mcgahren-murray M, 2006, CANCER RES, V66, P9744, DOI 10.1158/0008-5472.CAN-06-1809
   Meggio F, 1995, EUR J BIOCHEM, V234, P317, DOI 10.1111/j.1432-1033.1995.317_c.x
   Milner PI, 2007, OSTEOARTHR CARTILAGE, V15, P735, DOI 10.1016/j.joca.2007.01.008
   Mukae N, 1998, P NATL ACAD SCI USA, V95, P9123, DOI 10.1073/pnas.95.16.9123
   Murahashi H, 2003, J LEUKOCYTE BIOL, V73, P399, DOI 10.1189/jlb.0702335
   Murray MM, 2013, CARCINOGENESIS, V34, P2244, DOI 10.1093/carcin/bgt186
   Myakishev-rempel M, 2011, GENE THER, V18, P1043, DOI 10.1038/gt.2011.47
   Nicolo C, 2001, BLOOD, V97, P1803, DOI 10.1182/blood.V97.6.1803
   Nys K, 2010, J INVEST DERMATOL, V130, P2269, DOI 10.1038/jid.2010.93
   Olivotto E, 2008, ARTHRITIS RHEUM-US, V58, P227, DOI 10.1002/art.23211
   Olivotto E, 2007, J CELL PHYSIOL, V210, P417, DOI 10.1002/jcp.20864
   Perez E, 2005, APOPTOSIS, V10, P1105, DOI 10.1007/s10495-005-0649-1
   Pozzi D, 2007, RADIAT RES, V168, P698, DOI 10.1667/RR0991.1
   Roach HI, 2004, APOPTOSIS, V9, P265, DOI 10.1023/B:APPT.0000025803.17498.26
   Rogakou EP, 2000, J BIOL CHEM, V275, P9390, DOI 10.1074/jbc.275.13.9390
   Ruedel A, 2013, INT J CLIN EXP PATHO, V6, P3042
   Salucci S, 2013, INT J MOL SCI, V14, P532, DOI 10.3390/ijms14010532
   Salucci S, 2010, MICRON, V41, P966, DOI 10.1016/j.micron.2010.07.002
   Sandell LJ, 2001, ARTHRITIS RES, V3, P107, DOI 10.1186/ar148
   Sandri M, 2001, J NEUROPATH EXP NEUR, V60, P302, DOI 10.1093/jnen/60.3.302
   Sasaki H, 2012, ARTHRITIS RHEUM-US, V64, P1920, DOI 10.1002/art.34323
   Stanic I, 2006, J CELL PHYSIOL, V206, P138, DOI 10.1002/jcp.20446
   Svobodova AR, 2012, ARCH DERMATOL RES, V304, P407, DOI 10.1007/s00403-012-1212-x
   Thomas CM, 2011, INT J RHEUM DIS, V14, P191, DOI 10.1111/j.1756-185X.2010.01578.x
   Tomita M, 2010, J RADIAT RES, V51, P493, DOI 10.1269/jrr.10039
   Van DERKRAANPM, 2012, OSTEOARTHR CARTILAGE, V20, P223, DOI 10.1016/j.joca.2011.12.003
   Vos LM, 2013, J ORAL MAXIL SURG, V71, P1659, DOI 10.1016/j.joms.2013.06.201
   Walker PR, 1993, BIOTECHNIQUES, V15, P1032
   Wang Z, 2013, PLOS ONE, V8, P0, DOI 10.1371/journal.pone.0074185
   Yamabe S, 2013, FEBS J, V280, P1617, DOI 10.1111/febs.12170
   Yang CL, 1997, EXP CELL RES, V235, P370, DOI 10.1006/excr.1997.3692
   Zamli Z, 2011, INT J RHEUM DIS, V14, P159, DOI 10.1111/j.1756-185X.2011.01618.x
NR 62
TC 19
Z9 19
U1 0
U2 9
PU SPRINGER
PI DORDRECHT
PA VAN GODEWIJCKSTRAAT 30, 3311 GZ DORDRECHT, NETHERLANDS
SN 1360-8185
EI 1573-675X
J9 APOPTOSIS
JI Apoptosis
PD OCT 15
PY 2014
VL 19
IS 10
BP 1471
EP 1483
DI 10.1007/s10495-014-1017-9
PG 13
WC Biochemistry & Molecular Biology; Cell Biology
SC Biochemistry & Molecular Biology; Cell Biology
GA AP7UF
UT WOS:000342281600005
PM 25015553
DA 2022-06-22
ER

PT J
AU Shapiro, IM
   Layfield, Robert
   Lotz, Martin
   Settembre, Carmine
   Whitehouse, Caroline
AF Shapiro, Irving
   Layfield, Robert
   Lotz, Martin
   Settembre, Carmine
   Whitehouse, Caroline
TI Boning up on autophagy The role of autophagy in skeletal biology
SO AUTOPHAGY
LA English
DT Review
DE bone; cartilage; growth plate; autophagy; remodeling; osteoarthritis; Paget disease of bone; osteoclasts; chondrocytes; stem cells; mucopolysaccharidosis
ID genome-wide association; pagets-disease; osteoclast formation; ubiquitin-binding; epiphyseal growth; sqstm1 mutation; bone-formation; degradation; chondrocyte; cartilage
AB From an evolutionary perspective, the major function of bone is to provide stable sites for muscle attachment and affording protection of vital organs, especially the heart and lungs (ribs) and spinal cord (vertebrae and intervertebral discs). However, bone has a considerable number of other functions: serving as a store for mineral ions, providing a site for blood cell synthesis and participating in a complex system-wide endocrine system. Not surprisingly, bone and cartilage cell homeostasis is tightly controlled, as is the maintenance of tissue structure and mass. While a great deal of new information is accruing concerning skeletal cell homeostasis, one relatively new observation is that the cells of bone (osteoclasts osteoblasts and osteocytes) and cartilage (chondrocytes) exhibit autophagy. The focus of this review is to examine the significance of this process in terms of the functional demands of the skeleton in health and during growth and to provide evidence that dysregulation of the autophagic response is involved in the pathogenesis of diseases of bone (Paget disease of bone) and cartilage (osteoarthritis and the mucopolysaccharidoses). Delineation of molecular changes in the autophagic process is uncovering new approaches for the treatment of diseases that affect the axial and appendicular skeleton.
C1 [Shapiro, Irving M.] Thomas Jefferson Univ, Jefferson Med Coll, Philadelphia, PA 19107 USA.
   [Layfield, Robert] Univ Nottingham, Sch Med, Sch Life Sci, Nottingham, England.
   [Lotz, Martin] Scripps Res Inst, La Jolla, CA 92037 USA.
   [Settembre, Carmine] Telethon Inst Genet & Med TIGEM, Naples, Italy.
   [Settembre, Carmine] Baylor Coll Med, Dept Mol & Human Genet, Houston, TX 77030 USA.
   [Settembre, Carmine] Texas Childrens Hosp, Jan & Dan Duncan Neurol Res Inst, Houston, TX 77030 USA.
   [Settembre, Carmine] Univ Naples Federico II, Dept Translat & Med Sci, Naples, Italy.
   [Whitehouse, Caroline] Kings Coll London, Dept Med & Mol Genet, London WC2R 2LS, England.
RP Shapiro, IM (corresponding author), Thomas Jefferson Univ, Jefferson Med Coll, Philadelphia, PA 19107 USA.
EM Irving.Shapiro@jefferson.edu
FU NIH [AR050087, AR055655, AG007996, AR056026]; Arthritis Research UK [17655, 18865]; Italian Telethon grant [S12008TELB]; NATIONAL INSTITUTE OF ARTHRITIS AND MUSCULOSKELETAL AND SKIN DISEASES [R01AR056026, R01AR055655, R01AR050087] Funding Source: NIH RePORTER; NATIONAL INSTITUTE ON AGING [P01AG007996] Funding Source: NIH RePORTER
CR Albagha OME, 2010, NAT GENET, V42, P520, DOI 10.1038/ng.562
   Alers S, 2012, MOL CELL BIOL, V32, P2, DOI 10.1128/MCB.06159-11
   Almeida M, 2011, BONE, V49, P319, DOI 10.1016/j.bone.2011.05.023
   Almonte-becerril M, 2010, APOPTOSIS, V15, P631, DOI 10.1007/s10495-010-0458-z
   Alvarez-garcia O, 2012, PLOS ONE, V7, P0, DOI 10.1371/journal.pone.0034788
   Anderson HC, 2005, FRONT BIOSCI-LANDMRK, V10, P822, DOI 10.2741/1576
   Arnett TR, 2003, J CELL PHYSIOL, V196, P2, DOI 10.1002/jcp.10321
   Azzam EA, 2011, J BONE MINER RES, V26, P0
   Badadani M, 2010, PLOS ONE, V5, P0, DOI 10.1371/journal.pone.0013183
   Ballabio A, 2009, BBA-MOL CELL RES, V1793, P684, DOI 10.1016/j.bbamcr.2008.12.001
   Blanco FJ, 2011, NAT REV RHEUMATOL, V7, P161, DOI 10.1038/nrrheum.2010.213
   Bohensky J, 2007, AUTOPHAGY, V3, P207, DOI 10.4161/auto.3708
   Bohensky J, 2010, PEDIATR NEPHROL, V25, P633, DOI 10.1007/s00467-009-1310-y
   Bohensky J, 2009, ARTHRITIS RHEUM-US, V60, P1406, DOI 10.1002/art.24444
   Boyce BF, 2003, KIDNEY INT, V63, PS2, DOI 10.1046/j.1523-1755.63.s85.2.x
   Cao YN, 2013, PANCREAS, V42, P301, DOI 10.1097/MPA.0b013e31825b9f2c
   Carames B, 2013, ARTHRITIS RHEUM-US, V65, P1843, DOI 10.1002/art.37977
   Cavey JR, 2006, CALCIFIED TISSUE INT, V78, P271, DOI 10.1007/s00223-005-1299-6
   Cavey JR, 2005, J BONE MINER RES, V20, P619, DOI 10.1359/JBMR.041205
   Chamoux E, 2009, MOL ENDOCRINOL, V23, P1668, DOI 10.1210/me.2009-0066
   Chung PYJ, 2012, SEMIN ARTHRITIS RHEU, V41, P619, DOI 10.1016/j.semarthrit.2011.07.005
   Chung YH, 2012, INT J BIOCHEM CELL B, V44, P989, DOI 10.1016/j.biocel.2012.03.007
   Clausen TH, 2010, AUTOPHAGY, V6, P330, DOI 10.4161/auto.6.3.11226
   Colleran A, 2011, J BIOL CHEM, V286, P22886, DOI 10.1074/jbc.M110.199950
   Collet C, 2007, J BONE MINER RES, V22, P310, DOI 10.1359/JBMR.061106
   Copple IM, 2010, J BIOL CHEM, V285, P16782, DOI 10.1074/jbc.M109.096545
   Cosma MP, 2003, CELL, V113, P445, DOI 10.1016/S0092-8674(03)00348-9
   Criollo A, 2011, EMBO J, V30, P4908, DOI 10.1038/emboj.2011.413
   Criollo A, 2010, EMBO J, V29, P619, DOI 10.1038/emboj.2009.364
   Cuervo AM, 2000, J BIOL CHEM, V275, P31505, DOI 10.1074/jbc.M002102200
   Daroszewska A, 2011, HUM MOL GENET, V20, P2734, DOI 10.1093/hmg/ddr172
   Demontis F, 2010, CELL, V143, P813, DOI 10.1016/j.cell.2010.10.007
   Deselm CJ, 2011, DEV CELL, V21, P966, DOI 10.1016/j.devcel.2011.08.016
   Duran A, 2011, MOL CELL, V44, P134, DOI 10.1016/j.molcel.2011.06.038
   Elefteriou F, 2006, CELL METAB, V4, P441, DOI 10.1016/j.cmet.2006.10.010
   Falchetti A, 2009, CALCIFIED TISSUE INT, V84, P20, DOI 10.1007/s00223-008-9192-8
   Fecto F, 2012, MUSCLE NERVE, V45, P157, DOI 10.1002/mus.23278
   Filimonenko M, 2010, MOL CELL, V38, P265, DOI 10.1016/j.molcel.2010.04.007
   Fraldi A, 2010, EMBO J, V29, P3607, DOI 10.1038/emboj.2010.237
   Gao C, 2010, NAT CELL BIOL, V12, P781, DOI 10.1038/ncb2082
   Hinoi E, 2006, J BIOL CHEM, V281, P18015, DOI 10.1074/jbc.M600603200
   Hocking LJ, 2002, HUM MOL GENET, V11, P2735, DOI 10.1093/hmg/11.22.2735
   Hocking LJ, 2012, J BONE MINER RES, V27, P1439, DOI 10.1002/jbmr.1668
   Hocking LJ, 2010, BIOCHEM BIOPH RES CO, V402, P543, DOI 10.1016/j.bbrc.2010.10.076
   Hollander AP, 1995, J CLIN INVEST, V96, P2859, DOI 10.1172/JCI118357
   Inomata M, 2012, CELL MOL LIFE SCI, V69, P963, DOI 10.1007/s00018-011-0819-y
   Isakson P, 2013, CELL DEATH DIFFER, V20, P12, DOI 10.1038/cdd.2012.66
   Ishii M, 2013, BBA-MOL CELL BIOL L, V1831, P223, DOI 10.1016/j.bbalip.2012.06.002
   Jia JJ, 2011, FASEB J, V25, P3366, DOI 10.1096/fj.11-182519
   Ju JS, 2009, J CELL BIOL, V187, P875, DOI 10.1083/jcb.200908115
   Karsenty G, 2012, NATURE, V481, P314, DOI 10.1038/nature10763
   Kim J, 2010, OSTEOARTHR CARTILAGE, V18, P424, DOI 10.1016/j.joca.2009.09.008
   Kim JE, 2010, CELL SIGNAL, V22, P1645, DOI 10.1016/j.cellsig.2010.06.004
   Kronenberg HM, 2006, ANN NY ACAD SCI, V1068, P1, DOI 10.1196/annals.1346.002
   Laurin N, 2002, AM J HUM GENET, V70, P1582, DOI 10.1086/340731
   Lee SH, 2012, J CLIN ENDOCR METAB, V97, PE1421, DOI 10.1210/jc.2012-1044
   Lever JH, 2002, BONE, V31, P434, DOI 10.1016/S8756-3282(02)00833-5
   Li DL, 2012, RHEUMATOL INT, V32, P2017, DOI 10.1007/s00296-011-1929-4
   Lieberman AP, 2012, AUTOPHAGY, V8, P719, DOI 10.4161/auto.19469
   Lotz M, 2012, BONE, V51, P241, DOI 10.1016/j.bone.2012.03.023
   Lotz MK, 2010, ARTHRITIS RHEUM-US, V62, P2206, DOI 10.1002/art.27528
   Matsumoto G, 2011, MOL CELL, V44, P279, DOI 10.1016/j.molcel.2011.07.039
   Michou L, 2012, JOINT BONE SPINE, V79, P393, DOI 10.1016/j.jbspin.2011.07.005
   Michou L, 2011, BONE, V48, P456, DOI 10.1016/j.bone.2010.11.004
   Moralespiga AA, 1995, J BONE MINER RES, V10, P663
   Muenzer J, 2011, RHEUMATOLOGY, V50, PV4, DOI 10.1093/rheumatology/ker394
   Nagao M, 2011, P NATL ACAD SCI USA, V108, P17767, DOI 10.1073/pnas.1109402108
   Najat D, 2009, J BONE MINER RES, V24, P632, DOI 10.1359/JBMR.081204
   Nguyen QT, 2010, J BIOMECH, V43, P1787, DOI 10.1016/j.jbiomech.2010.02.014
   Niso-santano M, 2012, AUTOPHAGY, V8, P268, DOI 10.4161/auto.8.2.18845
   Obaid R, 2012, BONE, V50, PS92, DOI 10.1016/j.bone.2012.02.276
   Pankiv S, 2007, J BIOL CHEM, V282, P24131, DOI 10.1074/jbc.M702824200
   Pavlos NJ, 2012, CALCIFIED TISSUE INT, V91, P157, DOI 10.1007/s00223-012-9620-7
   Pederson L, 2008, P NATL ACAD SCI USA, V105, P20764, DOI 10.1073/pnas.0805133106
   Ralston SH, 2012, CALCIFIED TISSUE INT, V91, P97, DOI 10.1007/s00223-012-9599-0
   Rea SL, 2009, J BONE MINER RES, V24, P1216, DOI 10.1359/JBMR.090214, 10.1359/jbmr.090214
   Romer AS, 1963, ANN NY ACAD SCI, V109, P168, DOI 10.1111/j.1749-6632.1963.tb13466.x
   Roodman GD, 2010, ANN NY ACAD SCI, V1192, P176, DOI 10.1111/j.1749-6632.2009.05214.x
   Rubino E, 2012, NEUROLOGY, V79, P1556, DOI 10.1212/WNL.0b013e31826e25df
   Saito T, 2010, NAT MED, V16, P678, DOI 10.1038/nm.2146
   Salminen A, 2012, INT J CELL BIOL, V2012, P0, DOI 10.1155/2012/849541 22899934
   Sandri M, 2013, BIOGERONTOLOGY, V14, P303, DOI 10.1007/s10522-013-9432-9
   Sasaki H, 2012, ARTHRITIS RHEUM-US, V64, P1920, DOI 10.1002/art.34323
   Schipani E, 2001, GENE DEV, V15, P2865
   Schroder BA, 2010, PROTEOMICS, V10, P4053, DOI 10.1002/pmic.201000196
   Settembre C, 2008, GENE DEV, V22, P2645, DOI 10.1101/gad.1711308
   Settembre C, 2007, P NATL ACAD SCI USA, V104, P4506, DOI 10.1073/pnas.0700382104
   Shapiro IM, 2007, BONE, V40, P561, DOI 10.1016/j.bone.2006.09.030
   Shapiro IRVINGM, 2005, BIRTH DEFECTS RESEARCH, V75, P330, DOI 10.1002/bdrc.20057
   Shi CS, 2010, SCI SIGNAL, V3, P0, DOI 10.1126/scisignal.2000751
   Shimada Y, 2012, AUTOPHAGY, V8, P715, DOI 10.4161/auto.19920
   Solomon LAURENA, 2008, BIRTH DEFECTS RESEARCH, V84, P123, DOI 10.1002/bdrc.20124
   Solomon LR, 1979, BRIT MED J, V1, P931, DOI 10.1136/bmj.1.6168.931
   Srinivas V, 2009, CELL CYCLE, V8, P391, DOI 10.4161/cc.8.3.7545
   Taguchi K, 2012, P NATL ACAD SCI USA, V109, P13561, DOI 10.1073/pnas.1121572109
   Tamborini E, 2010, NEURO-ONCOLOGY, V12, P776, DOI 10.1093/neuonc/noq003
   Teitelbaum SL, 2011, ANN NY ACAD SCI, V1240, P14, DOI 10.1111/j.1749-6632.2011.06283.x
   Terkhorn SP, 2007, J CELL PHYSIOL, V210, P257, DOI 10.1002/jcp.20873
   Tresse E, 2010, AUTOPHAGY, V6, P217, DOI 10.4161/auto.6.2.11014
   Tschopp J, 2011, EUR J IMMUNOL, V41, P1196, DOI 10.1002/eji.201141436
   Waters S, 2010, AUTOPHAGY, V6, P981, DOI 10.4161/auto.6.7.13155
   Whitehouse CA, 2010, P NATL ACAD SCI USA, V107, P12913, DOI 10.1073/pnas.0913058107
   Wilsman NJ, 2008, J ORTHOP RES, V26, P1457, DOI 10.1002/jor.20547
   Wooten MW, 2006, J BIOMED BIOTECHNOL, V0, P0, DOI DOI 10.1155/JBB/2006/62079
   Wu LH, 2012, CURR PHARM DESIGN, V18, P3293, DOI 10.2174/1381612811209023293
   Xia XC, 2010, J BONE MINER RES, V25, P2479, DOI 10.1002/jbmr.160
   Yanagita M, 2005, CYTOKINE GROWTH F R, V16, P309, DOI 10.1016/j.cytogfr.2005.02.007
   Yang S, 2010, NAT MED, V16, P687, DOI 10.1038/nm.2153
   Yang XL, 2004, J BIOL CHEM, V279, P47109, DOI 10.1074/jbc.M410010200
   Zahm AM, 2011, CELLS TISSUES ORGANS, V194, P274, DOI 10.1159/000324647
   Zhang LS, 2010, J BONE MINER RES, V25, P1572, DOI 10.1002/jbmr.36
   Zhao QX, 2007, FRONT BIOSCI-LANDMRK, V12, P2519, DOI 10.2741/2252
   Zhao Y, 2012, J CELL PHYSIOL, V227, P639, DOI 10.1002/jcp.22768
NR 113
TC 101
Z9 113
U1 2
U2 55
PU TAYLOR & FRANCIS INC
PI PHILADELPHIA
PA 530 WALNUT STREET, STE 850, PHILADELPHIA, PA 19106 USA
SN 1554-8627
EI 1554-8635
J9 AUTOPHAGY
JI Autophagy
PD JAN 1
PY 2014
VL 10
IS 1
BP 7
EP 19
DI 10.4161/auto.26679
PG 13
WC Cell Biology
SC Cell Biology
GA 277IO
UT WOS:000328812400002
PM 24225636
DA 2022-06-22
ER

PT J
AU Qin, Y.
   Chen, Y.
   Wang, W.
   Wang, Z.
   Tang, G.
   Zhang, P.
   He, Z.
   Liu, Y.
   Dai, S-M
   Shen, Q.
AF Qin, Y
   Chen, Y
   Wang, W
   Wang, Z
   Tang, G
   Zhang, P
   He, Z
   Liu, Y
   Dai, S-m
   Shen, Q
TI HMGB1-LPS complex promotes transformation of osteoarthritis synovial fibroblasts to a rheumatoid arthritis synovial fibroblast-like phenotype
SO CELL DEATH & DISEASE
LA English
DT Article
DE rheumatoid arthritis synovial fibroblast; HMGB1; autophagy
ID nf-kappa-b; adhesion molecule-1 expression; t-cell-activation; anticancer chemotherapy; cartilage destruction; chromosomal-protein; regulates autophagy; adjuvant hmgb1; calf thymus; receptor 4
AB It is generally believed that some inflammatory antigens can recognize Toll-like receptors on synovial fibroblasts (SFs) and then activate downstream signals, leading to the formation of RASFs and inducing rheumatoid arthritis (RA). The objective of the current work was to study on the hypothesis that outer PAMP (LPS) binds to the inner DAMP (HMGB1) and becomes a complex that recognizes TLRs/RAGE on SFs, thus initiating a signaling cascade that leads to the secretion of inflammatory cytokines and chemokines, production of tissue-destructive enzymes, and formation of RASFs, finally resulting in RA. Osteoarthritis synovial fibroblasts (OASFs) were co-cultured with HMGB1-LPS complex in vitro for five generations to induce the transformation of human SFs to RA-like SFs (tOASFs). Then, changes of tOASFs in cell cycle and apoptosis-autophagy balance were investigated in vitro, and the pathogenicity of tOASFs was evaluated in a SCID mouse model in vivo. In vitro cell cycle analysis showed more tOASFs passing through the G1/S checkpoint and moving to S or G2 phase. Flow cytometry and confocal microscopy showed that apoptosis was reduced and autophagy was enhanced significantly in tOASFs as compared with those in OASFs. The expression of certain receptors and adhesion molecules in tOASFs was upregulated. In vivo experiments showed that tOASFs attached to, invaded, and degraded the co-implanted cartilage. In addition, histochemistry showed excessive proliferation of tOASFs and the expression of matrix metalloproteinases (MMPs). Based on the above findings, we conclude that HMGB1-LPS complex could promote the formation of RASFs.
C1 [Qin, Y.; Chen, Y.; Tang, G.; Zhang, P.; He, Z.; Shen, Q.] Second Mil Med Univ, Changhai Hosp, Dept Lab Diag, Shanghai 200433, CHINA.
   [Wang, W.] Xinhua Hosp, Dept Lab Med, Shanghai, CHINA.
   [Wang, Z.] Second Mil Med Univ, Changhai Hosp, Dept Orthoped, Shanghai 200433, CHINA.
   [Liu, Y.] Second Mil Med Univ, Changzheng Hosp, Dept Rheumatol & Immunol, Shanghai 200433, CHINA.
   [Dai, S-M] Second Mil Med Univ, Changhai Hosp, Dept Rheumatol & Immunol, Shanghai 200433, CHINA.
RP Dai, SM (corresponding author), Second Mil Med Univ, Changhai Hosp, Dept Rheumatol & Immunol, Shanghai 200433, CHINA.
EM dsm@medmail.com.cn; shenqiansmmu@gmail.com
FU National Natural Science Foundation of China [31000395, 30972729]
CR Andersson U, 2011, ANNU REV IMMUNOL, V29, P139, DOI 10.1146/annurev-immunol-030409-101323
   Andersson U, 2010, BBA-GENE REGUL MECH, V1799, P141, DOI 10.1016/j.bbagrm.2009.11.003
   Andreas K, 2008, ARTHRITIS RES THER, V10, P0, DOI 10.1186/ar2358
   Apetoh L, 2007, IMMUNOL REV, V220, P47, DOI 10.1111/j.1600-065X.2007.00573.x
   Apetoh L, 2007, NAT MED, V13, P1050, DOI 10.1038/nm1622
   Arnett FC, 1988, ARTHRITIS RHEUM, V31, P315, DOI 10.1002/art.1780310302
   Bondeson J, 1999, P NATL ACAD SCI USA, V96, P5668, DOI 10.1073/pnas.96.10.5668
   Brentano F, 2005, CELL IMMUNOL, V233, P90, DOI 10.1016/j.cellimm.2005.04.018
   Bustin M, 1978, J BIOL CHEM, V253, P1694
   Ciucci A, 2011, PLOS ONE, V6, P0, DOI 10.1371/journal.pone.0023766
   Connor AM, 2012, ARTHRITIS RES THER, V14, P0, DOI 10.1186/ar3778
   Ding HS, 2012, GENE, V509, P149, DOI 10.1016/j.gene.2012.07.072
   Fagone P, 2011, GENE THER, V18, P1070, DOI 10.1038/gt.2011.59
   Goldbergova MP, 2012, MOL IMMUNOL, V52, P273, DOI 10.1016/j.molimm.2012.06.006
   Gong QA, 2010, J MOL MED, V88, P1289, DOI 10.1007/s00109-010-0681-7
   He Z-W, 2013, MEDIAT INFLAMM, V2013, P10
   Hitchon CA, 2011, CURR OPIN RHEUMATOL, V23, P352, DOI 10.1097/BOR.0b013e3283477b7b
   Huber LC, 2006, RHEUMATOLOGY, V45, P669, DOI 10.1093/rheumatology/kel065
   Johnson BA, 1993, ARTHRITIS RHEUM, V36, P137, DOI 10.1002/art.1780360203
   Judex M, 2001, MOD RHEUMATOL, V11, P145, DOI 10.3109/s101650170027
   Karouzakis E, 2011, GENES IMMUN, V12, P643, DOI 10.1038/gene.2011.45
   Kew RR, 2012, J IMMUNOL, V188, P2380, DOI 10.4049/jimmunol.1102454
   Kokkola R, 2002, ARTHRITIS RHEUM, V46, P2598, DOI 10.1002/art.10540
   Krause A, 2002, J IMMUNOL, V169, P6610, DOI 10.4049/jimmunol.169.11.6610
   Lefevre S, 2009, NAT MED, V15, P1414, DOI 10.1038/nm.2050
   Li L, 2011, HEPATOLOGY, V54, P1620, DOI 10.1002/hep.24552
   Luo SF, 2010, ARTHRITIS RHEUM-US, V62, P105, DOI 10.1002/art.25060
   Marijnissen RJ, 2014, ARTHRITIS RHEUMATOL, V66, P886, DOI 10.1002/art.38312
   Matsumoto S, 1996, J RHEUMATOL, V23, P1345
   Mcinnes IB, 2011, NEW ENGL J MED, V365, P2205, DOI 10.1056/NEJMra1004965
   Mills KHG, 2011, NAT REV IMMUNOL, V11, P807, DOI 10.1038/nri3095
   Moralesducret J, 1992, J IMMUNOL, V149, P1424
   Nadatani Y, 2012, AM J PATHOL, V181, P98, DOI 10.1016/j.ajpath.2012.03.039
   Neumann E, 2010, TRENDS MOL MED, V16, P458, DOI 10.1016/j.molmed.2010.07.004
   Niederer F, 2012, ARTHRITIS RHEUM-US, V64, P1771, DOI 10.1002/art.34334
   Ogrendik M, 2012, DISCOV MED, V13, P349
   Okamoto H, 2008, FEBS J, V275, P4463, DOI 10.1111/j.1742-4658.2008.06582.x
   Perruche S, 2009, ARTHRITIS RES THER, V11, P0, DOI 10.1186/ar2750
   Pundt N, 2009, ARTHRITIS RES THER, V11, P0, DOI 10.1186/ar2607
   Qin YH, 2009, J IMMUNOL, V183, P6244, DOI 10.4049/jimmunol.0900390
   Santiago B, 2012, ARTHRITIS RHEUM-US, V64, P409, DOI 10.1002/art.33345
   Scott DL, 2010, LANCET, V376, P1094, DOI 10.1016/S0140-6736(10)60826-4
   Seemayer CA, 2003, AM J PATHOL, V162, P1549, DOI 10.1016/S0002-9440(10)64289-7
   Shin YJ, 2010, ARTHRITIS RES THER, V12, P0, DOI 10.1186/ar2921
   Sims GP, 2010, ANNU REV IMMUNOL, V28, P367, DOI 10.1146/annurev.immunol.021908.132603
   Smerdon MJ, 1976, BIOCHEMISTRY-US, V15, P4242, DOI 10.1021/bi00664a017
   Steer SA, 2006, PLOS MED, V3, P253, DOI 10.1371/journal.pmed.0030017
   Tang D, 2010, ONCOGENE, V29, P5299, DOI 10.1038/onc.2010.261
   Tang DL, 2010, J CELL BIOL, V190, P881, DOI 10.1083/jcb.200911078
   Tian J, 2007, NAT IMMUNOL, V8, P487, DOI 10.1038/ni1457
   Tsou HK, 2012, J CELL BIOCHEM, V113, P3509, DOI 10.1002/jcb.24227
   Wang XF, 2013, HEPATOLOGY, V57, P373, DOI 10.1002/hep.25982
   Yang CM, 2010, J CELL PHYSIOL, V224, P516, DOI 10.1002/jcp.22153
   Zager RA, 2007, AM J PHYSIOL-RENAL, V292, PF304, DOI 10.1152/ajprenal.00237.2006
NR 54
TC 46
Z9 51
U1 0
U2 19
PU NATURE PUBLISHING GROUP
PI LONDON
PA MACMILLAN BUILDING, 4 CRINAN ST, LONDON N1 9XW, ENGLAND
SN 2041-4889
EI 
J9 CELL DEATH DIS
JI Cell Death Dis.
PD FEB 15
PY 2014
VL 5
IS 
BP 
EP 
DI 10.1038/cddis.2014.48
PG 10
WC Cell Biology
SC Cell Biology
GA AC0ZJ
UT WOS:000332223700034
PM 24556692
DA 2022-06-22
ER

PT J
AU Wu, C.
   Zheng, J.
   Yao, X.
   Shan, H.
   Li, Y.
   Xu, P.
   Guo, X.
AF Wu, C
   Zheng, J
   Yao, X
   Shan, H
   Li, Y
   Xu, P
   Guo, X
TI Defective autophagy in chondrocytes with Kashin-Beck disease but higher than osteoarthritis
SO OSTEOARTHRITIS AND CARTILAGE
LA English
DT Article
DE Kashin-Beck disease; Osteoarthritis; Autophagy; Cell death; Mitochondria
ID gene-expression profile; cell-death; articular-cartilage; endemic osteoarthriti; mitochondria; apoptosis; bcl-2; mechanism; regulator; stress
AB Objective: This study was undertaken to monitor autophagy in chondrocytes with Kashin-Beck disease (KBD) and osteoarthritis (OA). Methods: The identification and quantification of autophagy were morphologically visualized by transmission electron microscopy (TEM), together with immunohistochemical localization of Beclin1 and LC3 in cartilage, and immunoblotting of cellular Beclin1, LC3 and p62/SQSTM1 in the normal, KBD and OA groups. Sequentially, regulated-autophagy genes (ATG) were analyzed by IPA software and validated by quantitative real-time polymerase chain reaction (qRT-PCR). Cytotoxicity of cell death was measured by fluorescence detection and flow cytometry (FCM). The co-localization and measurement of autophagy and mitochondria/reactive oxygen species (ROS) were carried out. Results: KBD chondrocytes exhibited a variety of abnormal cellular contents including nuclei, mitochondrial, glycogen deposits and microfilaments, and OA chondrocytes mainly presented swelled endocytoplasmic reticulum (ER). Beclin1 and LC3 were reduced both in KBD and OA compared with normal controls; however, the two proteins and p62 in KBD were in a higher level than OA. Simultaneously, KBD chondrocytes showed 45 genes that were different from normal controls and 92 genes different from OA, whose functions were mainly involved in cell morphology, cellular functions, cell death and survival. Autophagy was negatively correlated with apoptosis in the three kinds of chondrocytes, and the rates decreased when autophagy was induced by rapamycin. Similarly, KBD and OA chondrocytes showed lower autophagy and higher ROS production compared with the normal chondrocytes. Conclusion: Autophagy was defective in KBD chondrocytes, but it was higher than in OA. The insufficient autophagy may be associated with apoptosis and mitochondrial change in the pathogenesis of KBD and OA. (C) 2014 Osteoarthritis Research Society International. Published by Elsevier Ltd. All rights reserved.
C1 [Wu, C.; Zheng, J.; Yao, X.; Guo, X.] Xi An Jiao Tong Univ, Key Lab Environm & Genes Related Dis,Minist Educ, Key Lab Trace Elements & Endem Dis,Minist Hlth, Hlth Sci Ctr,Sch Publ Hlth, Xian 710061, Shaanxi, CHINA.
   [Shan, H.] Xi An Jiao Tong Univ, Affiliated Hosp 2, Dept Resp Med, Xian 710004, CHINA.
   [Li, Y.] Xi An Jiao Tong Univ, Hlth Sci Ctr, Hong Hui Hosp, Dept Ankle Joint, Xian 710054, CHINA.
   [Xu, P.] Xi An Jiao Tong Univ, Hlth Sci Ctr, Hong Hui Hosp, Dept Joint Surg, Xian 710054, CHINA.
RP Guo, X (corresponding author), Xi An Jiao Tong Univ, Hlth Sci Ctr, 76 Yanta West Rd, Xian 710061, Shaanxi, CHINA.
EM xj.cy.69@stu.xjtu.edu.cn; 164857627@qq.com; yaox_iao@126.com; yaosha1860@stu.xjtu.edu.cn; tongrenly@163.com; sousou369@163.com; guox@mail.xjtu.edu.cn
FU National Natural Scientific Foundation of China [30972556]; "13115" Major program on Technology Science Innovation Project of Shaanxi Province [2009ZDKG-79]
CR Almonte-becerril M, 2010, APOPTOSIS, V15, P631, DOI 10.1007/s10495-010-0458-z
   Blanco FJ, 2011, NAT REV RHEUMATOL, V7, P161, DOI 10.1038/nrrheum.2010.213
   Bohensky J, 2010, PEDIATR NEPHROL, V25, P633, DOI 10.1007/s00467-009-1310-y
   Bohensky J, 2009, ARTHRITIS RHEUM-US, V60, P1406, DOI 10.1002/art.24444
   Cao J, 2008, OSTEOARTHR CARTILAGE, V16, P680, DOI 10.1016/j.joca.2007.09.002
   Carames B, 2012, ARTHRITIS RHEUM-US, V64, P1182, DOI 10.1002/art.33444
   Carames B, 2010, ARTHRITIS RHEUM-US, V62, P791, DOI 10.1002/art.27305
   Crighton D, 2006, CELL, V126, P121, DOI 10.1016/j.cell.2006.05.034
   Duan C, 2010, ARTHRITIS RHEUM-US, V62, P771, DOI 10.1002/art.27282
   Erlich S, 2007, AUTOPHAGY, V3, P561, DOI 10.4161/auto.4713
   Fass E, 2006, J BIOL CHEM, V281, P36303, DOI 10.1074/jbc.M607031200
   Fukuda KANJI, 2009, CLIN CALCIUM, V19, P1602, DOI CliCa091116021606
   Gomes LC, 2011, NAT CELL BIOL, V13, P589, DOI 10.1038/ncb2220
   Green DR, 2011, SCIENCE, V333, P1109, DOI 10.1126/science.1201940
   Hailey DW, 2010, CELL, V141, P656, DOI 10.1016/j.cell.2010.04.009
   He CC, 2009, ANNU REV GENET, V43, P67, DOI 10.1146/annurev-genet-102808-114910
   Hinsenkamp M, 2001, INT ORTHOP, V25, P133, DOI 10.1007/s002640000177
   Kim I, 2008, NAT REV DRUG DISCOV, V7, P1013, DOI 10.1038/nrd2755
   Lemasters JJ, 2005, REJUV RES, V8, P3, DOI 10.1089/rej.2005.8.3
   Levine B, 2008, AUTOPHAGY, V4, P600, DOI 10.4161/auto.6260
   Levine B, 2008, CELL, V132, P27, DOI 10.1016/j.cell.2007.12.018
   Liu JT, 2010, OSTEOARTHR CARTILAGE, V18, P1218, DOI 10.1016/j.joca.2010.07.003
   Loeser RF, 2011, CURR OPIN RHEUMATOL, V23, P492, DOI 10.1097/BOR.0b013e3283494005
   Lotz MK, 2011, NAT REV RHEUMATOL, V7, P579, DOI 10.1038/nrrheum.2011.109
   Ma WJ, 2011, PROTEOMICS, V11, P2881, DOI 10.1002/pmic.201000636
   Maiuri MC, 2007, NAT REV MOL CELL BIO, V8, P741, DOI 10.1038/nrm2239
   Novak I, 2010, EMBO REP, V11, P45, DOI 10.1038/embor.2009.256
   Rabinowitz JD, 2010, SCIENCE, V330, P1344, DOI 10.1126/science.1193497
   Roach HI, 2004, APOPTOSIS, V9, P265, DOI 10.1023/B:APPT.0000025803.17498.26
   Rubinsztein DC, 2011, CELL, V146, P682, DOI 10.1016/j.cell.2011.07.030
   Sasaki H, 2012, ARTHRITIS RHEUM-US, V64, P1920, DOI 10.1002/art.34323
   Scherz-shouval R, 2007, TRENDS CELL BIOL, V17, P422, DOI 10.1016/j.tcb.2007.07.009
   Scherz-shouval R, 2007, EMBO J, V26, P1749, DOI 10.1038/sj.emboj.7601623
   Shapiro IRVINGM, 2005, BIRTH DEFECTS RESEARCH, V75, P330, DOI 10.1002/bdrc.20057
   Srinivas V, 2006, AUTOPHAGY, V2, P215, DOI 10.4161/auto.2649
   Srinivas V, 2009, CELLS TISSUES ORGANS, V189, P88, DOI 10.1159/000151428
   Wang SH, 2006, J RHEUMATOL, V33, P615
   Wang SHI-JIE, 2006, ZHONGGUO YI XUE KE XUE YUAN XUE BAO, V28, P267
   Wang WZ, 2009, OSTEOARTHR CARTILAGE, V17, P83, DOI 10.1016/j.joca.2008.05.008
   Xie R, 2011, J BIOL CHEM, V286, P10367, DOI 10.1074/jbc.M110.206532
   Yamamuro T, 2001, INT ORTHOP, V25, P134, DOI 10.1007/s002640000178
   Yla-anttila P, 2009, AUTOPHAGY, V5, P1180
NR 42
TC 25
Z9 29
U1 0
U2 21
PU ELSEVIER SCI LTD
PI OXFORD
PA THE BOULEVARD, LANGFORD LANE, KIDLINGTON, OXFORD OX5 1GB, OXON, ENGLAND
SN 1063-4584
EI 1522-9653
J9 OSTEOARTHR CARTILAGE
JI Osteoarthritis Cartilage
PD NOV 15
PY 2014
VL 22
IS 11
BP 1936
EP 1946
DI 10.1016/j.joca.2014.08.010
PG 11
WC Orthopedics; Rheumatology
SC Orthopedics; Rheumatology
GA AS3NR
UT WOS:000344186000021
PM 25168363
DA 2022-06-22
ER

PT J
AU Kato, Masaru
   Ospelt, Caroline
   Gay, RE
   Gay, Steffen
   Klein, Kerstin
AF Kato, Masaru
   Ospelt, Caroline
   Gay, Renate
   Gay, Steffen
   Klein, Kerstin
TI Dual Role of Autophagy in Stress-Induced Cell Death in Rheumatoid Arthritis Synovial Fibroblasts
SO ARTHRITIS & RHEUMATOLOGY
LA English
DT Article
ID adjuvant-induced arthriti; proteasome inhibitor; selective autophagy; p62; expression; disease; classification; proliferation; inflammation; degradation
AB Objective. To investigate the role of autophagy in the regulation of cell death in rheumatoid arthritis synovial fibroblasts (RASFs). Methods. RASFs and osteoarthritis synovial fibroblasts (OASFs) were treated with thapsigargin (TG), an inducer of endoplasmic reticulum (ER) stress, and MG132, a proteasome inhibitor. Then, 3-methyladenine was used as an autophagy inhibitor and bafilomycin A1 as a lysosome inhibitor. Polyubiquitinated proteins, p62, and autophagy induction were evaluated by immunoblotting, immunofluorescence microscopy, and immunohistochemistry, respectively. OASFs were transfected with small interfering RNA targeting autophagy-linked FYVE protein (ALFY). Cell death was evaluated by flow cytometry and a caspase 3 activity assay. Results. In RASFs, the induction of autophagy by TG and MG132 was increased compared to that in OASFs. Whereas autophagy promoted a caspase 3-independent induction of cell death under ER stress, autophagy had a protective role in apoptosis induced by proteasome inhibition. Treatment of RASFs with 3-methyladenine blocked TG-induced cell death. ER stress induced a strong accumulation of p62-positive polyubiquitinated protein aggregates, accompanied by the formation of large vacuoles in RASFs but not OASFs. Furthermore, TG-induced p62 protein expression was increased, whereas TG-induced ALFY expression was reduced, in RASFs compared to OASFs. ALFY knockdown promoted the accumulation of p62, the formation of polyubiquitinated protein aggregates, and cell death. Conclusion. Our data provide the first evidence of a dual role of autophagy in the regulation of death pathways in RASFs. A reduced expression of ALFY and the formation of p62-positive polyubiquitinated protein aggregates promote cell death in RASFs under severe ER stress.
C1 [Kato, Masaru; Ospelt, Caroline; Gay, Renate E.; Gay, Steffen; Klein, Kerstin] Univ Zurich Hosp, Ctr Expt Rheumatol, CH-8091 Zurich, Switzerland.
RP Klein, K (corresponding author), Univ Zurich Hosp, Ctr Expt Rheumatol, Gloriastr 23, CH-8091 Zurich, Switzerland.
EM kerstin.klein@usz.ch
FU Japan Rheumatism Foundation; Institute for Arthritis Research Epalinges; Innovative Medicines Initiative (BTCure)
CR Ahmed AS, 2010, ARTHRITIS RHEUM-US, V62, P2160, DOI 10.1002/art.27492
   Altman R, 1986, ARTHRITIS RHEUM, V29, P1039, DOI 10.1002/art.1780290816
   Arnett FC, 1988, ARTHRITIS RHEUM, V31, P315, DOI 10.1002/art.1780310302
   Brock M, 2009, CIRC RES, V104, P1184, DOI 10.1161/CIRCRESAHA.109.197491
   Bursch W, 1996, CARCINOGENESIS, V17, P1595, DOI 10.1093/carcin/17.8.1595
   Clausen TH, 2010, AUTOPHAGY, V6, P330, DOI 10.4161/auto.6.3.11226
   Connor AM, 2012, ARTHRITIS RES THER, V14, P0, DOI 10.1186/ar3778
   Galluzzi L, 2012, CELL DEATH DIFFER, V19, P107, DOI 10.1038/cdd.2011.96
   Hui B, 2012, CANCER-AM CANCER SOC, V118, P5560, DOI 10.1002/cncr.27586
   Ichimura Y, 2008, J BIOL CHEM, V283, P22847, DOI 10.1074/jbc.M802182200
   Kanzawa T, 2004, CELL DEATH DIFFER, V11, P448, DOI 10.1038/sj.cdd.4401359
   Kirkin V, 2009, MOL CELL, V34, P259, DOI 10.1016/j.molcel.2009.04.026
   Komatsu M, 2007, CELL, V131, P1149, DOI 10.1016/j.cell.2007.10.035
   Kroemer G, 2010, MOL CELL, V40, P280, DOI 10.1016/j.molcel.2010.09.023
   Kuusisto E, 2003, J NEUROPATH EXP NEUR, V62, P1241, DOI 10.1093/jnen/62.12.1241
   Kuusisto E, 2002, NEUROPATH APPL NEURO, V28, P228, DOI 10.1046/j.1365-2990.2002.00394.x
   Lee SW, 2009, ANN RHEUM DIS, V68, P1761, DOI 10.1136/ard.2008.097709
   Levine B, 2007, NATURE, V446, P745, DOI 10.1038/446745a
   Menzies FM, 2012, CURR PROTOC CELL BIO, V15, P0
   Mizushima N, 2010, CELL, V140, P313, DOI 10.1016/j.cell.2010.01.028
   Neumann E, 2010, TRENDS MOL MED, V16, P458, DOI 10.1016/j.molmed.2010.07.004
   Opipari AW, 2004, CANCER RES, V64, P696, DOI 10.1158/0008-5472.CAN-03-2404
   Ospelt C, 2008, ARTHRITIS RHEUM-US, V58, P3684, DOI 10.1002/art.24140
   Shin YJ, 2010, ARTHRITIS RES THER, V12, P0, DOI 10.1186/ar2921
   Simonsen A, 2004, J CELL SCI, V117, P4239, DOI 10.1242/jcs.01287
   Stumptner C, 2002, HEPATOLOGY, V35, P1053, DOI 10.1053/jhep.2002.32674
   Suraweera A, 2012, MOL CELL, V48, P242, DOI 10.1016/j.molcel.2012.08.003
   Xu K, 2013, INFLAMM RES, V62, P229, DOI 10.1007/s00011-012-0572-1
   Yagishita N, 2008, NAT CLIN PRACT RHEUM, V4, P91, DOI 10.1038/ncprheum0699
   Yannaki E, 2010, ARTHRITIS RHEUM-US, V62, P3277, DOI 10.1002/art.27690
   Yao F, 2012, MOL MED REP, V5, P84, DOI 10.3892/mmr.2011.590
   Yoo SA, 2012, J EXP MED, V209, P871, DOI 10.1084/jem.20111783
NR 32
TC 88
Z9 97
U1 6
U2 27
PU WILEY-BLACKWELL
PI HOBOKEN
PA 111 RIVER ST, HOBOKEN 07030-5774, NJ USA
SN 2326-5191
EI 2326-5205
J9 ARTHRITIS RHEUMATOL
JI Arthritis Rheumatol.
PD JAN 15
PY 2014
VL 66
IS 1
BP 40
EP 48
DI 10.1002/art.38190
PG 9
WC Rheumatology
SC Rheumatology
GA AJ0PB
UT WOS:000337356300008
PM 24449574
DA 2022-06-22
ER

PT J
AU Wu, Yan
   Zhu, Shouan
   Wu, Chengtie
   Lu, Ping
   Hu, Changchang
   Xiong, Si
   Chang, Jiang
   Heng, BC
   Xiao, Yin
   Ouyang, HW
AF Wu, Yan
   Zhu, Shouan
   Wu, Chengtie
   Lu, Ping
   Hu, Changchang
   Xiong, Si
   Chang, Jiang
   Heng, Boon
   Xiao, Yin
   Ouyang, Hong
TI A Bi-Lineage Conducive Scaffold for Osteochondral Defect Regeneration
SO ADVANCED FUNCTIONAL MATERIALS
LA English
DT Article
ID mesenchymal stem-cell; bioactive glass scaffold; articular-cartilage; lithium-chloride; bone-formation; autophagy; osteoarthriti; activation; gene; knee
AB Because cartilage and bone tissues have different lineage-specific biological properties, it is challenging to fabricate a single type of scaffold that can biologically fulfill the requirements for regeneration of these two lineages simultaneously within osteochondral defects. To overcome this challenge, a lithium-containing mesoporous bioglass (Li-MBG) scaffold is developed. The efficacy and mechanism of Li-MBG for regeneration of osteochondral defects are systematically investigated. Histological and micro-CT results show that Li-MBG scaffolds significantly enhance the regeneration of subchondral bone and hyaline cartilage-like tissues as compared to pure MBG scaffolds, upon implantation in rabbit osteochondral defects for 8 and 16 weeks. Further investigation demonstrates that the released Li+ ions from the Li-MBG scaffolds may play a key role in stimulating the regeneration of osteochondral defects. The corresponding mechanistic pathways involve Li+ ions enhancing the proliferation and osteogenic differentiation of bone mesenchymal stem cells (BMSCs) through activation of the Wnt signalling pathway, as well as Li+ ions protecting chondrocytes and cartilage tissues from the inflammatory osteoarthritis (OA) environment through activation of autophagy. These findings suggest that the incorporation of Li+ ions into bioactive MBG scaffolds is a viable strategy for fabricating bilineage conducive scaffolds that enhance regeneration of osteochondral defects.
C1 [Wu, Yan; Zhu, Shouan; Lu, Ping; Hu, Changchang; Xiong, Si; Ouyang, Hong Wei] Zhejiang Univ, Zhejiang Prov Key Lab Tissue Engn & Regenerat Med, Ctr Stem Cell & Tissue Engn, Sch Med, Hangzhou 310058, Zhejiang, CHINA.
   [Wu, Chengtie; Chang, Jiang] Chinese Acad Sci, Shanghai Inst Ceram, State Key Lab High Performance Ceram & Superfine, Shanghai 200050, CHINA.
   [Heng, Boon Chin] Swiss Fed Inst Technol, Dept Biosyst Sci & Engn D BSSE, CH-4058 Basel, Switzerland.
   [Xiao, Yin] Queensland Univ Technol, Inst Hlth & Biomed Innovat, Brisbane, Qld 4059, Australia.
RP Wu, Y (corresponding author), Zhejiang Univ, Zhejiang Prov Key Lab Tissue Engn & Regenerat Med, Ctr Stem Cell & Tissue Engn, Sch Med, 866 Yu Hang Tang Rd, Hangzhou 310058, Zhejiang, CHINA.
EM chengtiewu@mail.sic.ac.cn; hwoy@zju.edu.cn
FU National Key Scientific Research Projects [2012CB966604]; Natural Science Foundation of China [81125014, J1103603, 81101356, 31370963, 81201202, 81190132]; National High Technology Research and Development Program of China (863 Program) [2012AA020503]; Zhejiang Province Public Welfare Fund [2012C3112]; The Recruitment Program of Global Young Talent, China; Shanghai Pujiang Talent Program [12PJ1409500]
CR Abramson SB, 2004, J RHEUMATOL, V31, P70, DOI 10.1097/BOR.0b013e328349c2b1
   Barry F, 2013, NAT REV RHEUMATOL, V9, P584, DOI 10.1038/nrrheum.2013.109
   Bennett CN, 2005, P NATL ACAD SCI USA, V102, P3324, DOI 10.1073/pnas.0408742102
   Brittberg M, 1994, NEW ENGL J MED, V331, P889, DOI 10.1056/NEJM199410063311401
   Burr DB, 2012, NAT REV RHEUMATOL, V8, P665, DOI 10.1038/nrrheum.2012.130
   Cade JFJ, 1949, MED J AUSTRALIA, V2, P349, DOI 10.5694/j.1326-5377.1949.tb36912.x
   Carames B, 2012, ANN RHEUM DIS, V71, P575, DOI 10.1136/annrheumdis-2011-200557
   Carames B, 2010, ARTHRITIS RHEUM-US, V62, P791, DOI 10.1002/art.27305
   Chen JN, 2011, BIOMATERIALS, V32, P4793, DOI 10.1016/j.biomaterials.2011.03.041
   Chen QZZ, 2006, BIOMATERIALS, V27, P2414, DOI 10.1016/j.biomaterials.2005.11.025
   Cho J, 2009, J BIOL CHEM, V284, P36647, DOI 10.1074/jbc.M109.019109
   Clement-lacroix P, 2005, P NATL ACAD SCI USA, V102, P17406, DOI 10.1073/pnas.0505259102
   Day TF, 2005, DEV CELL, V8, P739, DOI 10.1016/j.devcel.2005.03.016
   Fan W, 2013, J BIOMATER APPL, V27, P979, DOI 10.1177/0885328211431310
   Fornai F, 2008, AUTOPHAGY, V4, P527, DOI 10.4161/auto.5923
   Gosset M, 2008, NAT PROTOC, V3, P1253, DOI 10.1038/nprot.2008.95
   Gregory CA, 2005, J BIOL CHEM, V280, P2309, DOI 10.1074/jbc.M406275200
   Han PP, 2012, BIOMATERIALS, V33, P6370, DOI 10.1016/j.biomaterials.2012.05.061
   Hunziker EB, 2009, ADV MATER, V21, P3419, DOI 10.1002/adma.200801957
   Jones JR, 2006, BIOMATERIALS, V27, P964, DOI 10.1016/j.biomaterials.2005.07.017
   Jones JR, 2007, BIOMATERIALS, V28, P1653, DOI 10.1016/j.biomaterials.2006.11.022
   Kapoor M, 2011, NAT REV RHEUMATOL, V7, P33, DOI 10.1038/nrrheum.2010.196
   Li X, 2008, J BIOMED MATER RES A, V84A, P84, DOI 10.1002/jbm.a.31371
   Liu M, 2013, ORTHOPEDICS, V36, P868, DOI 10.3928/01477447-20131021-10
   Lotz MK, 2011, NAT REV RHEUMATOL, V7, P579, DOI 10.1038/nrrheum.2011.109
   Lynn AK, 2010, J BIOMED MATER RES A, V92A, P1057, DOI 10.1002/jbm.a.32415
   Mainil-varlet P, 2003, J BONE JOINT SURG AM, V85A, P45, DOI 10.2106/00004623-200300002-00007
   Makoukji J, 2012, P NATL ACAD SCI USA, V109, P3973, DOI 10.1073/pnas.1121367109
   Morvan F, 2006, J BONE MINER RES, V21, P934, DOI 10.1359/JBMR.060311
   Oliveria SA, 1995, ARTHRITIS RHEUM, V38, P1134, DOI 10.1002/art.1780380817
   Pelletier JP, 1991, SEMIN ARTHRITIS RHEU, V20, P12, DOI 10.1016/0049-0172(91)90024-T
   Pelletier JP, 2001, ARTHRITIS RHEUM-US, V44, P1237, DOI 10.1002/1529-0131(200106)44:6<1237::AID-ART214>3.0.CO;2-F
   Pritzker KPH, 2006, OSTEOARTHR CARTILAGE, V14, P13, DOI 10.1016/j.joca.2005.07.014
   Sarkar S, 2005, J CELL BIOL, V170, P1101, DOI 10.1083/jcb.200504035
   Sasaki H, 2012, ARTHRITIS RHEUM-US, V64, P1920, DOI 10.1002/art.34323
   Sellam J, 2010, NAT REV RHEUMATOL, V6, P625, DOI 10.1038/nrrheum.2010.159
   Steadman JR, 1995, MED SCI SPORT EXER, V27, P328
   Tang Y, 2009, NAT MED, V15, P757, DOI 10.1038/nm.1979
   Wang MN, 2013, ARTHRITIS RES THER, V15, P0, DOI 10.1186/ar4133
   Wu CT, 2011, ACTA BIOMATER, V7, P2644, DOI 10.1016/j.actbio.2011.03.009
   Wu CT, 2011, ACTA BIOMATER, V7, P2229, DOI 10.1016/j.actbio.2010.12.019
   Wu CT, 2010, BIOMATERIALS, V31, P3429, DOI 10.1016/j.biomaterials.2010.01.061
   Xu YL, 2012, PLOS ONE, V7, P0, DOI 10.1371/journal.pone.0034321
   Yan XX, 2006, BIOMATERIALS, V27, P3396, DOI 10.1016/j.biomaterials.2006.01.043
   Zhen GH, 2013, NAT MED, V19, P704, DOI 10.1038/nm.3143
   Zhong ZD, 2012, P NATL ACAD SCI USA, V109, PE2197, DOI 10.1073/pnas.1120407109
   Zhu S, 2013, ANN RHEUM DIS, V0, P0
NR 47
TC 69
Z9 72
U1 22
U2 310
PU WILEY-V C H VERLAG GMBH
PI WEINHEIM
PA POSTFACH 101161, 69451 WEINHEIM, GERMANY
SN 1616-301X
EI 1616-3028
J9 ADV FUNCT MATER
JI Adv. Funct. Mater.
PD JUL 23
PY 2014
VL 24
IS 28
BP 4473
EP 4483
DI 10.1002/adfm.201304304
PG 11
WC Chemistry, Multidisciplinary; Chemistry, Physical; Nanoscience & Nanotechnology; Materials Science, Multidisciplinary; Physics, Applied; Physics, Condensed Matter
SC Chemistry; Science & Technology - Other Topics; Materials Science; Physics
GA AM2XE
UT WOS:000339713900011
DA 2022-06-22
ER

PT J
AU Sherwood, JC
   Bertrand, J
   Eldridge, SE
   Dell’accio, F
AF Sherwood, Jc
   Bertrand, J
   Eldridge, Se
   Dell’accio, F
TI Cellular and molecular mechanisms of cartilage damage and repair
SO Drug Discovery Today
LA English
DT Article
ID bone morphogenetic protein; fibroblast growth factor; transforming growth factor beta; wnt protein; arthriti; articular cartilage; autophagy; bone destruction; bone development; bone remodeling; cartilage; cartilage cell; cartilage degeneration; cartilage injury; cartilage repair; cell death; cell function; cell type; cellular mechanism; chondrogenesis; extracellular matrix; homeostasis; human; inflammation; mechanical stress; molecular biology; molecular mechanics; nonhuman; osteoarthriti; phenotype; review; tissue regeneration; tissue repair; wnt signaling pathway; animal; cartilage; pathology; pathophysiology; physiology; rheumatoid arthriti; wound healing; animal; arthritis, rheumatoid; cartilage; chondrocyte; human; inflammation; osteoarthriti; wound healing
AB Cartilage breakdown is the disabling outcome of rheumatic diseases, whether prevalently inflammatory such as rheumatoid arthritis or prevalently mechanical such as osteoarthritis (OA). Despite the differences between immune-mediated arthritides and OA, common mechanisms drive cartilage breakdown. Inflammation, chondrocyte phenotype and homeostatic mechanisms have recently been the focus of research and will be summarised in this review. © 2014 Elsevier Ltd.
C1 Queen Mary University of London, School of Medicine and Dentistry, William Harvey Research Institute, London, United Kingdom
TC 0
SN 1359-6446
EI 
J9 DRUG DISCOV TODAY
JI Drug Discov. Today
PD JUN 15
PY 2014
VL 19
IS 8
BP 1172
EP 1177
DI 10.1016/j.drudis.2014.05.014
PG 6
UT Scopus:10.1016/j.drudis.2014.05.014
ER
