# Supplementary material for: Knowledge mapping of autophagy in osteoarthritis from 2004 to 2022: A bibliometric analysis
Source: Front Immunol. 2023 Mar 9;14:1063018. doi: 10.3389/fimmu.2023.1063018 (PMC10033547; doi:10.3389/fimmu.2023.1063018)
Supplement: Supplementary file 1 [file DataSheet_1.zip › Supplementary Material/Supplementary Data/download2015u34.txt]

PT J
AU Zhang, Fang-Jie
   Luo, Wei
   Lei, Guang-Hua
AF Zhang, Fang-jie
   Luo, Wei
   Lei, Guang-hua
TI Role of HIF-1 alpha and HIF-2 alpha in osteoarthritis
SO JOINT BONE SPINE
LA English
DT Review
DE HIF-1 alpha; HIF-2 alpha; Osteoarthritis; Apoptosis; Autophagy; Hypoxia
ID hypoxia-inducible factor; growth-plate chondrocyte; articular chondrocyte; cartilage destruction; factor-i; extracellular-matrix; factor (hif)-1-alpha; expression; collagen; hif-1
AB The hallmark of OA is cartilage destruction, several factors such as catabolic enzymes and chondrocyte death include apoptosis and/or autophagy are considered for the pathogenesis. Articular cartilage is maintained in a low oxygen environment throughout life. Chondrocytes are therefore adapted to these hypoxic conditions. The increased HIF-1 alpha and HIF-2 alpha mediate the response of chondrocytes to hypoxia. HIF-la regulates chondrogenesis by regulating SOX9 expression in the genetic level, HIF-1 also serves to regulate both autophagy and apoptosis. Therefore, HIF-1 alpha may protect articular cartilage by promoting the chondrocyte phenotype, maintaining chondrocyte viability, and supporting metabolic adaptation to a hypoxic environment. In contrast with HIF-la, HIF-2 alpha is a catabolic factor in the osteoarthritic process. Although HIF-2 alpha is essential for hypoxic induction of the human articular chondrocyte phenotype, HIF-2 alpha directly induces the expression of catabolic factors in chondrocytes, and HIF-2 alpha enhances Fas expression to mediate chondrocyte apoptosis and regulates autophagy in maturing chondrocytes. Taken together, manipulation of HIF-la and HIF-2 alpha could represent a promising approach to the treatment of OA. Further study should elucidate the exact machnism of HIF-1 alpha and HIF-2 alpha in cartilage and determine which is predominant in osteoarthritic process. (C) 2014 Societe francaise de rhumatologie. Published by Elsevier Masson SAS. All rights reserved.
C1 [Zhang, Fang-Jie; Luo, Wei; Lei, Guang-Hua] Cent S Univ, Xiangya Hosp, Dept Orthoped, Changsha 410008, Hunan, CHINA.
RP Lei, GH (corresponding author), Cent S Univ, Xiangya Hosp, Dept Orthoped, 87 Xiangya Rd, Changsha 410008, Hunan, CHINA.
EM lghxycsu@126.com
FU National Natural Science Foundation of China [81272034]; Hunan Provincial Innovation Foundation for Postgraduate [CX2012B086]; Fundamental Research Funds for the Central Universities of Central South University [2013 zzts081]
CR Almonte-becerril M, 2010, APOPTOSIS, V15, P631, DOI 10.1007/s10495-010-0458-z
   Amarilio R, 2007, DEVELOPMENT, V134, P3917, DOI 10.1242/dev.008441
   Aro E, 2012, J BIOL CHEM, V287, P37134, DOI 10.1074/jbc.M112.352872
   Bentovim L, 2012, DEVELOPMENT, V139, P4473, DOI 10.1242/dev.083881
   Bohensky J, 2007, AUTOPHAGY, V3, P207, DOI 10.4161/auto.3708
   Bohensky J, 2010, PEDIATR NEPHROL, V25, P633, DOI 10.1007/s00467-009-1310-y
   Bohensky J, 2009, ARTHRITIS RHEUM-US, V60, P1406, DOI 10.1002/art.24444
   Brucker PU, 2005, ARTHRITIS RHEUM-US, V52, P3181, DOI 10.1002/art.21346
   Chang ZQ, 2014, SCI WORLD J, V0, P0, DOI DOI 10.1155/2014/876363
   Cheng T, 2012, J ORTHOP RES, V30, P234, DOI 10.1002/jor.21503
   Coimbra IB, 2004, OSTEOARTHR CARTILAGE, V12, P336, DOI 10.1016/j.joca.2003.12.005
   Duval E, 2012, BIOMATERIALS, V33, P6042, DOI 10.1016/j.biomaterials.2012.04.061
   Duval E, 2009, ARTHRITIS RHEUM-US, V60, P3038, DOI 10.1002/art.24851
   Ema M, 1997, P NATL ACAD SCI USA, V94, P4273, DOI 10.1073/pnas.94.9.4273
   Eyre D, 2002, ARTHRITIS RES, V4, P30, DOI 10.1186/ar380
   Grimmer C, 2007, ARTHRITIS RHEUM, V56, P4084, DOI 10.1002/art.23136
   Hirata M, 2012, HUM MOL GENET, V21, P1111, DOI 10.1093/hmg/ddr540
   Hong YH, 2013, BIOCHEM BIOPH RES CO, V431, P478, DOI 10.1016/j.bbrc.2013.01.035
   Hunter DJ, 2006, BMJ-BRIT MED J, V332, P639, DOI 10.1136/bmj.332.7542.639
   Kuettner KE, 1991, J RHEUMATOL, V18, P46
   Kuhn K, 2004, OSTEOARTHR CARTILAGE, V12, P1, DOI 10.1016/j.joca.2003.09.015
   Lafont JE, 2007, ARTHRITIS RHEUM, V56, P3297, DOI 10.1002/art.22878
   Maes C, 2012, J BONE MINER RES, V27, P596, DOI 10.1002/jbmr.1487
   Milner PJ, 2006, ARTHRITIS RHEUM-US, V54, P3523, DOI 10.1002/art.22209
   Pfander D, 2003, J CELL SCI, V116, P1819, DOI 10.1242/jcs.00385
   Pfander D, 2005, INT ORTHOP, V29, P6, DOI 10.1007/s00264-004-0618-2
   Pfander D, 2004, DEVELOPMENT, V131, P2497, DOI 10.1242/dev.01138
   Provot S, 2007, ANN NY ACAD SCI, V1117, P26, DOI 10.1196/annals.1402.076
   Roughley PJ, 2001, ARTHRITIS RES, V3, P342, DOI 10.1186/ar326
   Ryu JH, 2012, CELL DEATH DIFFER, V19, P440, DOI 10.1038/cdd.2011.111
   Ryu JH, 2011, ARTHRITIS RHEUM-US, V63, P2732, DOI 10.1002/art.30451
   Saito T, 2010, NAT MED, V16, P678, DOI 10.1038/nm.2146
   Salceda S, 1997, J BIOL CHEM, V272, P22642, DOI 10.1074/jbc.272.36.22642
   Sanz-ramos P, 2013, CONNECT TISSUE RES, V54, P159, DOI 10.3109/03008207.2012.762360
   Sasaki H, 2012, ARTHRITIS RHEUM-US, V64, P1920, DOI 10.1002/art.34323
   Schipani E, 2001, GENE DEV, V15, P2865
   Schofield CJ, 2004, NAT REV MOL CELL BIO, V5, P343, DOI 10.1038/nrm1366
   Schrobback K, 2012, TISSUE ENG PT A, V18, P920, DOI 10.1089/ten.tea.2011.0088, 10.1089/ten.TEA.2011.0088
   Semenza GL, 2000, GENE DEV, V14, P1983
   Semenza GL, 2012, CELL, V148, P399, DOI 10.1016/j.cell.2012.01.021
   Sharif M, 2004, ARTHRITIS RHEUM-US, V50, P507, DOI 10.1002/art.20020
   Silver IA, 1975, PHILOS T ROY SOC B, V271, P261, DOI 10.1098/rstb.1975.0050
   Smith TG, 2008, BRIT J HAEMATOL, V141, P325, DOI 10.1111/j.1365-2141.2008.07029.x
   Sowter HM, 2003, CANCER RES, V63, P6130
   Stewart AJ, 2006, J CELL PHYSIOL, V206, P435, DOI 10.1002/jcp.20481
   Terkhorn SP, 2007, J CELL PHYSIOL, V210, P257, DOI 10.1002/jcp.20873
   Thoms BL, 2013, ARTHRITIS RHEUM-US, V65, P1302, DOI 10.1002/art.37867
   Thoms BL, 2010, J BIOL CHEM, V285, P20472, DOI 10.1074/jbc.M110.115238
   Tsuchida S, 2014, J ORTHOP RES, V0, P0
   Wang GL, 1993, J BIOL CHEM, V268, P21513
   Yang S, 2010, NAT MED, V16, P687, DOI 10.1038/nm.2153
   Yudoh K, 2005, ARTHRITIS RES THER, V7, PR904, DOI 10.1186/ar1765
   Zhu G, 2009, OSTEOARTHR CARTILAGE, V17, P1494, DOI 10.1016/j.joca.2009.05.005
NR 53
TC 64
Z9 77
U1 5
U2 50
PU ELSEVIER FRANCE-EDITIONS SCIENTIFIQUES MEDICALES ELSEVIER
PI ISSY-LES-MOULINEAUX
PA 65 RUE CAMILLE DESMOULINS, CS50083, 92442 ISSY-LES-MOULINEAUX, FRANCE
SN 1297-319X
EI 1778-7254
J9 JOINT BONE SPINE
JI Joint Bone Spine
PD MAY 15
PY 2015
VL 82
IS 3
BP 144
EP 147
DI 10.1016/j.jbspin.2014.10.003
PG 4
WC Rheumatology
SC Rheumatology
GA CJ8QC
UT WOS:000355767600003
PM 25553838
DA 2022-06-22
ER

PT J
AU Xu, Ji-Feng
   Zhang, Shui-Jun
   Zhao, Chen
   Qiu, Bin-Song
   Gu, Hai-Feng
   Hong, Jian-Fei
   Cao, Li
   Chen, Yu
   Xia, Bing
   Bi, Qin
   Wang, Ya-Ping
AF Xu, Ji-feng
   Zhang, Shui-jun
   Zhao, Chen
   Qiu, Bin-song
   Gu, Hai-feng
   Hong, Jian-fei
   Cao, Li
   Chen, Yu
   Xia, Bing
   Bi, Qin
   Wang, Ya-ping
TI Altered microRNA Expression Profile in Synovial Fluid from Patients with Knee Osteoarthritis with Treatment of Hyaluronic Acid
SO MOLECULAR DIAGNOSIS & THERAPY
LA English
DT Article
ID rheumatoid-arthriti; treatment paradigm; hylan g-f-20; double-blind; tissue; cell; trial; outcm; fibroblast; response
AB Objective The aim of this study was to investigate the microRNA (miRNA) expression pattern in synovial fluid from patients with knee osteoarthritis (OA) after treatment with intra-articular injection of hyaluronan (HA). Methods Twelve OA patients were enrolled in accordance with the Kellgren-Lawrence classification of knee OA. All patients received intra-articular injection of HA once a week for 5 weeks and were evaluated with the Western Ontario and McMaster Universities (WOMAC) index at baseline. TaqMan miRNA assay profiling was performed on synovial fluid RNAs extracted from OA patients pre-injection and after 5 weeks of treatment with HA. Validation was performed using independent samples, including ten healthy controls and ten matched OA patients. Results Forty-three miRNAs (21 overexpressed miRNAs and 22 underexpressed miRNAs) were differentially expressed in OA patients before and after treatment with HA (P < 0.05, false discovery rate corrected). Further bioinformatics prediction by mirPath indicated that the differential miRNA signatures in synovial fluid extracted from the OA patients demonstrated primarily upregulation of the PI3K-Akt signaling pathway, mitogen-activated protein kinase signaling pathway, regulation of autophagy, mRNA surveillance pathway, and B cell receptor signaling pathway. In addition, TaqMan real-time reverse transcription polymerase chain reaction was performed for validation on miR-146a, miR-155, let-7a, miR-181a, miR-454, and let-7b, which were significantly changed in abundance, using an independent cohort of ten healthy controls and ten OA patients as compared with those with intra-articular injection of HA. Conclusion Our results demonstrated that dysregulation in miRNAs in synovial fluid from OA patients and their affected biologic cellular processes might play important role in OA pathogenesis and HA-mediated therapeutics.
C1 [Xu, Ji-Feng; Zhang, Shui-Jun; Zhao, Chen; Qiu, Bin-Song; Gu, Hai-Feng; Hong, Jian-Fei; Cao, Li; Chen, Yu; Xia, Bing; Bi, Qin] Zhejiang Prov Peoples Hosp, Dept Orthoped & Joint Surg, Hangzhou 310014, Zhejiang, CHINA.
   [Wang, Ya-Ping] Zhejiang Univ, Coll Med, Affiliated Hosp 2, Dept Cardiol, Hangzhou 310009, Zhejiang, CHINA.
RP Xu, JF (corresponding author), Zhejiang Prov Peoples Hosp, Dept Orthoped & Joint Surg, Hangzhou 310014, Zhejiang, CHINA.
EM xu_jifeng@hotmail.com; wangypzju@163.com
FU Medical Scientific Research Foundation of Zhejiang Province, China [2013KYB031]; National Natural Science Foundation of China [81200113]; Fundamental Research Funds for the Central Universities [2014FZA7014]; Natural Science Foundation of Zhejiang Province, China [LQ15H060003, LY15H020005]
CR Altman RD, 2000, ARTHRITIS RHEUM-US, V43, P1905
   Bellamy N, 1988, J RHEUMATOL, V15, P1833
   Carr AJ, 1999, OSTEOARTHR CARTILAGE, V7, P230, DOI 10.1053/joca.1998.0154
   Chen CZ, 2004, SCIENCE, V303, P83, DOI 10.1126/science.1091903
   Edwards JCW, 1982, ANN RHEUM DIS, V41, P282, DOI 10.1136/ard.41.3.282
   Hsu SD, 2011, NUCLEIC ACIDS RES, V39, PD163, DOI 10.1093/nar/gkq1107
   Huang MH, 2005, ARTHRIT RHEUM-ARTHR, V53, P812, DOI 10.1002/art.21590
   Iliopoulos D, 2008, PLOS ONE, V3, P0, DOI 10.1371/journal.pone.0003740
   Jones SW, 2009, OSTEOARTHR CARTILAGE, V17, P464, DOI 10.1016/j.joca.2008.09.012
   Lark MW, 1995, ACTA ORTHOP SCAND, V66, P92, DOI 10.3109/17453679509157660
   Listrat V, 1997, OSTEOARTHR CARTILAGE, V5, P153, DOI 10.1016/S1063-4584(97)80010-6
   Lohmander LS, 1996, ANN RHEUM DIS, V55, P424, DOI 10.1136/ard.55.7.424
   Lussier A, 1996, J RHEUMATOL, V23, P1579
   Mcconnell S, 2001, ARTHRIT RHEUM-ARTHR, V45, P453, DOI 10.1002/1529-0131(200110)45:5<453::AID-ART365>3.0.CO;2-W
   Miyaki S, 2009, ARTHRITIS RHEUM-US, V60, P2723, DOI 10.1002/art.24745
   Moreland LW, 2003, ARTHRITIS RES THER, V5, P54, DOI 10.1186/ar623
   Nakasa T, 2008, ARTHRITIS RHEUM-US, V58, P1284, DOI 10.1002/art.23429
   Ospelt C, 2008, ARTHRITIS RHEUM-US, V58, P3684, DOI 10.1002/art.24140
   Papadopoulos GL, 2009, BIOINFORMATICS, V25, P1991, DOI 10.1093/bioinformatics/btp299
   Paraskevopoulou MD, 2013, NUCLEIC ACIDS RES, V41, PW169, DOI 10.1093/nar/gkt393
   Pauley KM, 2008, ARTHRITIS RES THER, V10, P0, DOI 10.1186/ar2493
   Petrella RJ, 2002, ARCH INTERN MED, V162, P292, DOI 10.1001/archinte.162.3.292
   Pozo MA, 1997, EXP BRAIN RES, V116, P3, DOI 10.1007/PL00005742
   Raynauld JP, 2002, OSTEOARTHR CARTILAGE, V10, P506, DOI 10.1053/joca.2002.0798
   Reczko M, 2012, BIOINFORMATICS, V28, P771, DOI 10.1093/bioinformatics/bts043
   Sakkas LI, 2007, ARTHRITIS RHEUM-US, V56, P409, DOI 10.1002/art.22369
   Scott JE, 1990, J ANAT, V169, P23
   Shiokawa S, 2001, ANN RHEUM DIS, V60, P802, DOI 10.1136/ard.60.8.802
   Smith MM, 1987, RHEUMATOL INT, V7, P113, DOI 10.1007/BF00270463
   Stanczyk J, 2008, ARTHRITIS RHEUM, V58, P1001, DOI 10.1002/art.23386
   Torrance GW, 2002, OSTEOARTHR CARTILAGE, V10, P518, DOI 10.1053/joca.2001.0513
   Yamasaki K, 2009, ARTHRITIS RHEUM-US, V60, P1035, DOI 10.1002/art.24404
NR 32
TC 26
Z9 27
U1 0
U2 16
PU ADIS INT LTD
PI NORTHCOTE
PA 5 THE WAREHOUSE WAY, NORTHCOTE 0627, AUCKLAND, NEW ZEALAND
SN 1177-1062
EI 1179-2000
J9 MOL DIAGN THER
JI Mol. Diagn. Ther.
PD OCT 15
PY 2015
VL 19
IS 5
BP 299
EP 308
DI 10.1007/s40291-015-0155-2
PG 10
WC Genetics & Heredity; Pharmacology & Pharmacy
SC Genetics & Heredity; Pharmacology & Pharmacy
GA CW6PN
UT WOS:000365119800006
PM 26232909
DA 2022-06-22
ER

PT J
AU Sionov, RV
   Vlahopoulos, SA
   Granot, Z
AF Sionov, Rv
   Vlahopoulos, Sa
   Granot, Z
TI Regulation of Bim in health and disease
SO Oncotarget
LA English
DT Article
ID apoptosis; autoimmunity; bim; cancer; neurodegenerative disease; bim protein; bromodomain 4; ccaat enhancer binding protein alpha; epstein barr virus determined nuclear antigen 3a; epstein barr virus determined nuclear antigen 3c; erythroid myeloid ontogenic factor pokemon; growth arrest and dna damage inducible protein 153; hypoxia inducible factor 1alpha; myc protein; nuclear factor y; particularly interesting cysteine histidine rich protein 1; protein c jun; protein mcl 1; smad2 protein; smad3 protein; smad4 protein; stat1 protein; transcription factor; transcription factor e2f1; transcription factor fkhrl1; transcription factor hoxb8; transcription factor nrf2; transcription factor pu 1; transcription factor rela; transcription factor runx1; transcription factor runx2; transcription factor runx3; transcription factor sp1; transcription factor yy1; unclassified drug; unindexed drug; 3' untranslated region; apoptosis regulatory protein; bcl2l11 protein, human; bcl2l11 protein, mouse; bim protein; mcl1 protein, human; membrane protein; oncoprotein; protein mcl 1; signal peptide; transcription factor; 3' untranslated region; acute lymphoblastic leukemia; alternative rna splicing; alzheimer disease; anoiki; apoptosis; article; b lymphocyte; breast epithelium cell; cancer inhibition; carboxy terminal sequence; chemotherapy; chronic lymphatic leukemia; cytoskeleton; dendritic cell; diabetes mellitus; gene activity; gene expression; gene structure; granulocyte; hematopoietic cell homeostasis; homeostasis; human; immune response; kidney carcinoma; knockout mouse; liver injury; macrophage; mast cell; megakaryopoiesis; mesenchymal stroma cell; natural killer cell; nerve cell differentiation; non small cell lung cancer; nonhuman; osteoarthriti; prognosis; promoter region; protein domain; protein induction; protein polymorphism; protein processing; protein protein interaction; rheumatoid arthriti; t cell acute lymphoblastic leukemia; t lymphocyte; transcription regulation; translation regulation; upregulation; animal; autoimmunity; autophagy; cell differentiation; cytology; degenerative disease; gene expression regulation; genetic epigenesis; genetic polymorphism; genetics; immune system; metabolism; mouse; neoplasm; phosphorylation; protein tertiary structure; transgenic mouse; 3' untranslated region; alternative splicing; animal; apoptosis; apoptosis regulatory protein; autoimmunity; autophagy; bcl-2-like protein 11; cell differentiation; cytoskeleton; epigenesis, genetic; gene expression regulation; granulocyte; human; immune system; intercellular signaling peptides and protein; killer cells, natural; membrane protein; mice; mice, knockout; mice, transgenic; myeloid cell leukemia sequence 1 protein; neoplasm; neurodegenerative disease; phosphorylation; polymorphism, genetic; promoter regions, genetic; protein structure, tertiary; proto-oncogene protein; transcription factor; up-regulation
AB The BH3-only Bim protein is a major determinant for initiating the intrinsic apoptotic pathway under both physiological and pathophysiological conditions. Tight regulation of its expression and activity at the transcriptional, translational and post-translational levels together with the induction of alternatively spliced isoforms with different pro-apoptotic potential, ensure timely activation of Bim. Under physiological conditions, Bim is essential for shaping immune responses where its absence promotes autoimmunity, while too early Bim induction eliminates cytotoxic T cells prematurely, resulting in chronic inflammation and tumor progression. Enhanced Bim induction in neurons causes neurodegenerative disorders including Alzheimer's, Parkinson's and Huntington's diseases. Moreover, type I diabetes is promoted by genetically predisposed elevation of Bim in β-cells. On the contrary, cancer cells have developed mechanisms that suppress Bim expression necessary for tumor progression and metastasis. This review focuses on the intricate network regulating Bim activity and its involvement in physiological and pathophysiological processes.
C1 Department of Developmental Biology and Cancer Research, Institute for Medical Research Israel Canada, Hebrew University, Hadassah Medical School, Jerusalem, Israel
   First Department of Pediatrics, University of Athens, Horemeio Research Laboratory, Thivon and Levadias, Goudi, Athens, Greece
TC 0
SN 1949-2553
EI 
J9 ONCOTARGET
JI Oncotarget
PD JUN 15
PY 2015
VL 6
IS 27
BP 23058
EP 23134
DI 10.18632/oncotarget.5492
PG 77
UT Scopus:10.18632/oncotarget.5492
ER

PT J
AU Liu-bryan, R
AF Liu-bryan, R
TI Inflammation and intracellular metabolism: New targets in OA
SO Osteoarthritis and Cartilage
LA English
DT Article
ID ampk; cartilage homeostasis; energy metabolism; inflammation; sirt1; acetylsalicylic acid; activating transcription factor 6; adenylate kinase; berberine; cilostazol; curcumin; curcuminoid; growth arrest and dna damage inducible protein 153; initiation factor 2alpha; interleukin 1beta; manganese superoxide dismutase; metformin; methotrexate; peroxisome proliferator activated receptor gamma coactivator 1alpha; piascledine; placebo; protein kinase lkb1; protein tyrosine phosphatase 1b; proton transporting adenosine triphosphate synthase; quercetin; reactive oxygen metabolite; resveratrol; salicylate sodium; simvastatin; sirtuin 1; transcription factor fkhrl1; transcription factor rela; unclassified drug; wnt protein; x box binding protein 1; cytokine; 3' untranslated region; aging; apoptosis; article; articular cartilage; autophagy; bioenergy; biogenesis; bone; bone ma; bone remodeling; cartilage cell; cartilage degeneration; cell metabolism; deacetylation; disease course; drug megadose; endoplasmic reticulum stress; energy balance; energy metabolism; enzyme activation; enzyme denaturation; enzyme regulation; glycolysis; histone phosphorylation; human; inflammation; intracellular metabolism; lipogenesis; nonhuman; ossification; osteoarthriti; oxidative stress; phenotype; priority journal; protein folding; protein function; signal transduction; synovium; tissue metabolism; unfolded protein response; animal; chondrocyte; inflammation; intracellular fluid; metabolism; osteoarthriti; physiology; animal; cartilage, articular; chondrocyte; cytokine; energy metabolism; human; inflammation; intracellular fluid; osteoarthriti
AB Articular cartilage degeneration is hallmark of osteoarthritis (OA). Low-grade chronic inflammation in the joint can promote OA progression. Emerging evidence indicates that bioenergy sensors couple metabolism with inflammation to switch physiological and clinical phenotypes. Changes in cellular bioenergy metabolism can reprogram inflammatory responses, and inflammation can disturb cellular energy balance and increase cell stress. AMP-activated protein kinase (AMPK) and sirtuin 1 (SIRT1) are two critical bioenergy sensors that regulate energy balance at both cellular and whole-body levels. Dysregulation of AMPK and SIRT1 has been implicated in diverse human diseases and aging. This review reveals recent findings on the role of AMPK and SIRT1 in joint tissue homeostasis and OA, with a focus on how AMPK and SIRT1 in articular chondrocytes modulate intracellular energy metabolism during stress responses (e.g., inflammatory responses) and how these changes dictate specific effector functions, and discusses translational significance of AMPK and SIRT1 as new therapeutic targets for OA. © 2015 Osteoarthritis Research Society International.
C1 VA San Diego Healthcare System, Department of Medicine, University of California San Diego, San Diego, CA, USA
TC 0
SN 1063-4584
EI 
J9 OSTEOARTHRITIS CARTILAGE
JI Osteoarthritis Cartilage
PD JUN 15
PY 2015
VL 23
IS 11
BP 1835
EP 1842
DI 10.1016/j.joca.2014.12.016
PG 8
UT Scopus:10.1016/j.joca.2014.12.016
ER

PT J
AU Tao, Yulei
   Sun, Haibiao
   Sun, Hongyan
   Qiu, Xianxing
   Xu, Changbo
   Shi, Changxiu
   Du, Jiahui
AF Tao, Yulei
   Sun, Haibiao
   Sun, Hongyan
   Qiu, Xianxing
   Xu, Changbo
   Shi, Changxiu
   Du, Jiahui
TI 17 beta-estradiol activates mTOR in chondrocytes by AKT-dependent and AKT-independent signaling pathways
SO INTERNATIONAL JOURNAL OF CLINICAL AND EXPERIMENTAL PATHOLOGY
LA English
DT Article
DE 17 beta-estradiol; mTOR; chondrocytes; AKT-dependent and AKT-independent pathways
ID estrogen-receptor-beta; articular chondrocyte; mammalian target; human bone; osteoarthriti; expression; cartilage; alpha; autophagy; therapy
AB To confirm whether 17 beta-estradiol (E2) activates mammalian target of rapamycin (mTOR) signaling path-way in chondrocytes and in what way activates mTOR. Human immortalized chondrocytes cell lines TC28a2 and C28/I2 were subjected to incubate with or without E2, LY294002 (the inhibitor of PI3K), rapamycin (the inhibitor of mTOR), or E2 in combination with LY294002 or rapamycin. Thereafter, protein levels of S6K1, p-S6K1, protein kinase B (AKT), and p-AKT were determined by Western blot analysis. Matrix metallopeptidase (MMP) 3 or MMP13 mRNA levels were evaluated by quantitative real-time PCR (qRT-PCR). Co-immunoprecipitation and Western blot analysis were performed to verify the interaction between ER alpha and mTOR. Both p-S6K1 and p-AKT protein levels in TC28a2 and C28/I2E2 cells were significantly increased by incubation with E2 (0.5 h and 1 h) (P < 0.05). Rapamycin did not affect the levels of p-AKT, but were significantly reduced by LY294002 or E2 in combination with LY294002. The levels of p-S6K1 were significantly decreased by incubation with LY294002, but the effect could be reversed by E2 in combination with LY294002. Rabbit anti-mTOR antibody was able to immunoprecipitate ER alpha after incubation with E2. Moreover, E2 inhibited the mRNA levels of MMP3 and MMP13 by mTOR pathway. E2 actives mTOR in chondrocytes through AKT-dependent and independent ways.
C1 [Tao, Yulei] Shanxi Med Univ, Clin Med Coll 1, Taiyuan, Shanxi, CHINA.
   [Sun, Haibiao] Shanxi Med Univ, Hosp 1, Dept Orthopaed, Taiyuan, Shanxi, CHINA.
   [Sun, Hongyan] Yingshang Cty Peoples Hosp, Dept Obstet, North Dist, Anhui, CHINA.
   [Qiu, Xianxing] Guiyang Med Coll, Guizhou, CHINA.
   [Xu, Changbo] Ctr Hlth Serv & Technol, Dept Surg, Guizhou, CHINA.
   [Shi, Changxiu] Luzhou Med Coll, Luzhou, Sichuan, CHINA.
   [Du, Jiahui] Linyi Peoples Hosp, Dept Thorac Surg, East Part Jiefang Rd, Linyi 276000, Shandong, CHINA.
RP Du, JH (corresponding author), Linyi Peoples Hosp, Dept Thorac Surg, East Part Jiefang Rd, Linyi 276000, Shandong, CHINA.
EM dujiahui5369@126.com
CR Bass SL, 2002, J BONE MINER RES, V17, P2274, DOI 10.1359/jbmr.2002.17.12.2274
   Bord S, 2001, J CLIN ENDOCR METAB, V86, P2309, DOI 10.1210/jc.86.5.2309
   Braidman IP, 2001, J BONE MINER RES, V16, P214, DOI 10.1359/jbmr.2001.16.2.214
   Claassen H, 2010, CELL TISSUE RES, V342, P283, DOI 10.1007/s00441-010-1062-9
   Cuyas E, 2014, METHODS MOL BIOL, V1170, P113, DOI 10.1007/978-1-4939-0888-2_7
   Dietrich W, 2006, J SOC GYNECOL INVEST, V13, P512, DOI 10.1016/j.jsgi.2006.07.002
   Engdahl C, 2010, ARTHRITIS RHEUM-US, V62, P524, DOI 10.1002/art.25055
   Guan YJ, 2014, FASEB J, V28, P4470, DOI 10.1096/fj.14-252783
   Hay N, 2004, GENE DEV, V18, P1926, DOI 10.1101/gad.1212704
   Heaney RP, 1997, OSTEOPOROSIS INT, V7, P426, DOI 10.1007/PL00004150
   Heldring N, 2007, PHYSIOL REV, V87, P905, DOI 10.1152/physrev.00026.2006
   Heras-sandoval D, 2014, CELL SIGNAL, V26, P2694, DOI 10.1016/j.cellsig.2014.08.019
   Huang JG, 2011, CELL MOL BIOL LETT, V16, P564, DOI 10.2478/s11658-011-0023-y
   Imgenberg J, 2013, OSTEOARTHR CARTILAGE, V21, P1738, DOI 10.1016/j.joca.2013.07.007
   Jochems C, 2011, CLIN EXP IMMUNOL, V165, P121, DOI 10.1111/j.1365-2249.2011.04397.x
   Kahlert S, 1997, BIOCHEM BIOPH RES CO, V232, P373, DOI 10.1006/bbrc.1997.6223
   Kontulainen S, 2003, J BONE MINER RES, V18, P352, DOI 10.1359/jbmr.2003.18.2.352
   Kumagai K, 2012, BRIT J PHARMACOL, V166, P702, DOI 10.1111/j.1476-5381.2011.01802.x
   Loeser RF, 2012, ARTHRITIS RHEUM-US, V64, P1697, DOI 10.1002/art.34453
   Maldonado M, 2013, BIOMED RES INT, V2013, P0, DOI 10.1155/2013/284873
   Manning BD, 2007, CELL, V129, P1261, DOI 10.1016/j.cell.2007.06.009
   Martin-millan M, 2013, JOINT BONE SPINE, V80, P368, DOI 10.1016/j.jbspin.2012.11.008
   Morisset S, 1998, J RHEUMATOL, V25, P1146
   Oestergaard S, 2006, ARTHRITIS RHEUM-US, V54, P2441, DOI 10.1002/art.22009
   Pal B, 2015, DRUGS R&D, V15, P27, DOI 10.1007/s40268-015-0082-z
   Phornphutkul C, 2008, DEV DYNAM, V237, P702, DOI 10.1002/dvdy.21464
   Prieto-alhambra D, 2014, ANN RHEUM DIS, V73, P1659, DOI 10.1136/annrheumdis-2013-203355
   Roman-blas JA, 2009, ARTHRITIS RES THER, V11, P0, DOI 10.1186/ar2791
   Saika M, 2001, ENDOCRINOLOGY, V142, P2205, DOI 10.1210/en.142.6.2205
   Sanchez CP, 2009, BMC PEDIATR, V9, P0, DOI 10.1186/1471-2431-9-3
   Schiessl H, 1998, BONE, V22, P1, DOI 10.1016/S8756-3282(97)00223-8
   Sciore P, 1998, J ORTHOPAED RES, V16, P604, DOI 10.1002/jor.1100160513
   Tanamas SK, 2011, MATURITAS, V69, P141, DOI 10.1016/j.maturitas.2011.03.019
   Tchetina EV, 2014, EMJ RHEUMATOL, V1, P84
   Ushiyama T, 1999, OSTEOARTHR CARTILAGE, V7, P560, DOI 10.1053/joca.1999.0260
   Wluka A, 2001, ANN RHEUM DIS, V60, P332, DOI 10.1136/ard.60.4.332
   Yang YH, 2013, APOPTOSIS, V18, P1363, DOI 10.1007/s10495-013-0867-x
   Zhang Y, 2015, ANN RHEUM DIS, V74, P1432, DOI 10.1136/annrheumdis-2013-204599
NR 38
TC 8
Z9 11
U1 0
U2 9
PU E-CENTURY PUBLISHING CORP
PI MADISON
PA 40 WHITE OAKS LN, MADISON, WI 53711 USA
SN 1936-2625
EI 
J9 INT J CLIN EXP PATHO
JI Int. J. Clin. Exp. Pathol.
PD JUN 15
PY 2015
VL 8
IS 12
BP 15911
EP 15918
DI 
PG 8
WC Oncology; Pathology
SC Oncology; Pathology
GA DF4VW
UT WOS:000371350600044
PM 26884863
DA 2022-06-22
ER

PT J
AU Musumeci, Giuseppe
   Castrogiovanni, Paola
   Trovato, FM
   Weinberg, AM
   Al-wasiyah, MK
   Alqahtani, MH
   Mobasheri, Ali
AF Musumeci, Giuseppe
   Castrogiovanni, Paola
   Trovato, Francesca
   Weinberg, Annelie
   Al-wasiyah, Mohammad
   Alqahtani, Mohammed
   Mobasheri, Ali
TI Biomarkers of Chondrocyte Apoptosis and Autophagy in Osteoarthritis
SO INTERNATIONAL JOURNAL OF MOLECULAR SCIENCES
LA English
DT Review
DE osteoarthritis (OA); chondrocyte death; apoptosis; autophagy; biomarker
ID human articular chondrocyte; necrosis-factor-alpha; temporomandibular-joint disc; mesenchymal stem-cell; toll-like receptor; in-vitro model; nitric-oxide; cartilage degeneration; mechanical compression; rheumatoid-arthriti
AB Cell death with morphological and molecular features of apoptosis has been detected in osteoarthritic (OA) cartilage, which suggests a key role for chondrocyte death/survival in the pathogenesis of OA. Identification of biomarkers of chondrocyte apoptosis may facilitate the development of novel therapies that may eliminate the cause or, at least, slow down the degenerative processes in OA. The aim of this review was to explore the molecular markers and signals that induce chondrocyte apoptosis in OA. A literature search was conducted in PubMed, Scopus, Web of Science and Google Scholar using the keywords chondrocyte death, apoptosis, osteoarthritis, autophagy and biomarker. Several molecules considered to be markers of chondrocyte apoptosis will be discussed in this brief review. Molecular markers and signalling pathways associated with chondroycte apoptosis may turn out to be therapeutic targets in OA and approaches aimed at neutralizing apoptosis-inducing molecules may at least delay the progression of cartilage degeneration in OA.
C1 [Musumeci, Giuseppe; Castrogiovanni, Paola] Univ Catania, Sch Med, Dept Biomed & Biotechnol Sci, Human Anat & Histol Sect, I-95123 Catania, Italy.
   [Trovato, Francesca Maria] Univ Catania, Sch Med, Dept Clin & Expt Med, Div Internal Med, I-95123 Catania, Italy.
   [Weinberg, Annelie Martina] Med Univ Graz, Dept Orthopaed Surg, A-8036 Graz, Austria.
   [Al-Wasiyah, Mohammad K.; Alqahtani, Mohammed H.] Aziziah Matern & Childrens Hosp, Jeddah 50204, Saudi Arabia.
   [Al-Wasiyah, Mohammad K.; Mobasheri, Ali] King Abdulaziz Univ, King Fahd Med Res Ctr, Jeddah 21589, Saudi Arabia.
   [Mobasheri, Ali] Univ Surrey, Sch Vet Med, D BOARD European Consortium Biomarker Discovery, Dept Vet Preclin Sci,Fac Hlth & Med Sci, Guildford GU2 7XH, Surrey, England.
   [Mobasheri, Ali] Univ Nottingham, Queens Med Ctr, Arthrit Res UK Ctr Sport Exercise & Osteoarthriti, Nottingham NG7 2UH, England.
   [Mobasheri, Ali] Univ Nottingham, Queens Med Ctr, Arthrit Res UK Pain Ctr, MRC, Nottingham NG7 2UH, England.
   [Mobasheri, Ali] Univ Nottingham, Queens Med Ctr, Arthrit Res UK Ctr Musculoskeletal Ageing Res, Nottingham NG7 2UH, England.
RP Musumeci, G (corresponding author), Univ Catania, Sch Med, Dept Biomed & Biotechnol Sci, Human Anat & Histol Sect, I-95123 Catania, Italy.
EM g.musumeci@unict.it; pacastro@unict.it; trovatofrancesca@gmail.com; annelie.weinberg@t-online.de; alwasiyah@doctor.com; mhalqahtani@kau.edu.sa; a.mobasheri@surrey.ac.uk
FU Finanziamento della Ricerca D'Ateneo (FIR), University of Catania, Italy [314509]; European Commission [305815]; Arthritis Research UK [20194]; Deanship of Scientific Research (DSR), King AbdulAziz University [1-141/1434 HiCi]
CR Akl H, 2014, BBA-MOL CELL RES, V1843, P2240, DOI 10.1016/j.bbamcr.2014.04.017
   Almonte-becerril M, 2010, APOPTOSIS, V15, P631, DOI 10.1007/s10495-010-0458-z
   Berridge MJ, 2000, NAT REV MOL CELL BIO, V1, P11, DOI 10.1038/35036035
   Bobacz K, 2007, ARTHRITIS RHEUM-US, V56, P1880, DOI 10.1002/art.22637
   Carames B, 2008, OSTEOARTHR CARTILAGE, V16, P715, DOI 10.1016/j.joca.2007.10.006
   Carames B, 2013, ARTHRITIS RHEUM-US, V65, P1843, DOI 10.1002/art.37977
   Carames B, 2010, ARTHRITIS RHEUM-US, V62, P791, DOI 10.1002/art.27305
   Chabi B, 2008, AGING CELL, V7, P2, DOI 10.1111/j.1474-9726.2007.00347.x
   Cherng YG, 2008, J ORTHOP RES, V26, P1018, DOI 10.1002/jor.20578
   Dang AC, 2009, CLIN ORTHOP RELAT R, V467, P1877, DOI 10.1007/s11999-009-0829-3
   Del CARLOM, 2002, ARTHRITIS RHEUM, V46, P394, DOI 10.1002/art.10056
   Di ROSAM, 2014, EUR J HISTOCHEM, V58, P213, DOI 10.4081/ejh.2014.2423
   Echtermeyer F, 2009, NAT MED, V15, P1072, DOI 10.1038/nm.1998
   Fischer BA, 2000, MICROSC RES TECHNIQ, V50, P236, DOI 10.1002/1097-0029(20000801)50:3<236::AID-JEMT7>3.0.CO;2-E
   Fulda S, 2004, ANN NY ACAD SCI, V1028, P150, DOI 10.1196/annals.1322.016
   Galanti CONCETTA, 2013, ITALIAN JOURNAL OF ANATOMY AND EMBRYOLOGY, V118, P151
   Ganguly R, 2015, FOOD CHEM TOXICOL, V78, P170, DOI 10.1016/j.fct.2015.02.004
   Ghobrial IM, 2005, CA-CANCER J CLIN, V55, P178, DOI 10.3322/canjclin.55.3.178
   Giunta S, 2015, INT J MOL SCI, V16, P5922, DOI 10.3390/ijms16035922
   Glasson SS, 2005, NATURE, V434, P644, DOI 10.1038/nature03369
   Grigorian M, 2001, J BIOL CHEM, V276, P22699, DOI 10.1074/jbc.M010231200
   Grogan SHAWNP, 2010, INT J CLIN RHEUMTOL, V5, P199, DOI 10.2217/ijr.10.3
   Hashimoto H, 1998, ARTHRITIS RHEUM, V41, P657, DOI 10.1002/1529-0131(199804)41:4<657::AID-ART12>3.0.CO;2-N
   Hashimoto S, 1998, P NATL ACAD SCI USA, V95, P3094, DOI 10.1073/pnas.95.6.3094
   Huppertz B, 1999, ANAT EMBRYOL, V200, P1, DOI 10.1007/s004290050254
   Itayem R, 1999, APMIS, V107, P183, DOI 10.1111/j.1699-0463.1999.tb01543.x
   Kim SJ, 2002, J BIOL CHEM, V277, P33501, DOI 10.1074/jbc.M202862200
   Kon S, 2008, J EXP MED, V205, P25, DOI 10.1084/jem.20071324
   Kong DC, 2013, PLOS ONE, V8, P0, DOI 10.1371/journal.pone.0069403
   Kuhn K, 2000, J IMMUNOL, V164, P2233, DOI 10.4049/jimmunol.164.4.2233
   Kuhn K, 2001, ARTHRITIS RHEUM-US, V44, P1644, DOI 10.1002/1529-0131(200107)44:7<1644::AID-ART287>3.0.CO;2-S
   Kurz B, 2004, ARTHRITIS RHEUM, V50, P123, DOI 10.1002/art.11438
   Leonandi R, 2012, ARCH ORAL BIOL, V57, P614, DOI 10.1016/j.archoralbio.2011.12.004
   Leonardi R, 2012, ACTA HISTOCHEM, V114, P700, DOI 10.1016/j.acthis.2011.12.005
   Leonardi R, 2012, ACTA HISTOCHEM, V114, P1, DOI 10.1016/j.acthis.2010.11.011
   Li XH, 2014, INT J MOL MED, V34, P545, DOI 10.3892/ijmm.2014.1794
   Liu-bryan R, 2013, CURR RHEUMATOL REP, V15, P0, DOI 10.1007/s11926-013-0323-5
   Lopez-armada MJ, 2006, OSTEOARTHR CARTILAGE, V14, P660, DOI 10.1016/j.joca.2006.01.005
   Loreto C, 2007, J CUTAN PATHOL, V34, P699, DOI 10.1111/j.1600-0560.2006.00687.x
   Loreto C, 2011, J SEX MED, V8, P109, DOI 10.1111/j.1743-6109.2010.02003.x
   Lotz MK, 2011, NAT REV RHEUMATOL, V7, P579, DOI 10.1038/nrrheum.2011.109
   Madej W, 2014, OSTEOARTHR CARTILAGE, V22, P1018, DOI 10.1016/j.joca.2014.04.024
   Maneiro E, 2005, ANN RHEUM DIS, V64, P388, DOI 10.1136/ard.2004.022152
   Matsui Y, 2009, ARTHRITIS RHEUM-US, V60, P2362, DOI 10.1002/art.24705
   Mobasheri A, 2015, MATURITAS, V80, P237, DOI 10.1016/j.maturitas.2014.12.003
   Mobasheri A, 2014, MATURITAS, V78, P188, DOI 10.1016/j.maturitas.2014.04.017
   Musumeci G, 2015, SCAND J MED SCI SPOR, V25, Pe222, DOI 10.1111/sms.12290
   Musumeci G, 2014, EUR J HISTOCHEM, V58, P107, DOI 10.4081/ejh.2014.2371
   Musumeci G, 2011, EUR J HISTOCHEM, V55, P162, DOI 10.4081/ejh.2011.e31
   Musumeci G, 2015, INT J MOL SCI, V16, P6093, DOI 10.3390/ijms16036093
   Musumeci G, 2015, HISTOL HISTOPATHOL, V30, P1, DOI 10.14670/HH-30.1
   Musumeci G, 2014, ACTA HISTOCHEM, V116, P1407, DOI 10.1016/j.acthis.2014.09.008
   Musumeci G, 2014, ACTA HISTOCHEM, V116, P965, DOI 10.1016/j.acthis.2014.03.011
   Musumeci G, 2013, J NUTR BIOCHEM, V24, P2064, DOI 10.1016/j.jnutbio.2013.07.007
   Musumeci G, 2013, INT J MOL SCI, V14, P15767, DOI 10.3390/ijms140815767
   Musumeci G, 2013, J BONE MINER METAB, V31, P274, DOI 10.1007/s00774-012-0414-9
   Musumeci G, 2011, EXP BIOL MED, V236, P1333, DOI 10.1258/ebm.2011.011183
   Musumeci G, 2011, HISTOL HISTOPATHOL, V26, P1265, DOI 10.14670/HH-26.1265
   Musumeci G, 2011, KNEE SURG SPORT TR A, V19, P307, DOI 10.1007/s00167-010-1215-0
   Pelletier JP, 1993, AM J PATHOL, V142, P95
   Pichler K, 2013, HISTOL HISTOPATHOL, V28, P1185, DOI 10.14670/HH-28.1185
   Salminen A, 2012, AGING-US, V4, P166, DOI 10.18632/aging.100444
   Senolt L, 2006, ANN RHEUM DIS, V65, P1645, DOI 10.1136/ard.2005.047704
   Shakibaei M, 2008, BIOCHEM PHARMACOL, V76, P1426, DOI 10.1016/j.bcp.2008.05.029
   Shakibaei M, 2007, ANN NY ACAD SCI, V1095, P554, DOI 10.1196/annals.1397.060
   Sillat T, 2013, ACTA ORTHOP, V84, P585, DOI 10.3109/17453674.2013.854666
   Stevens AL, 2008, ARTHRITIS RHEUM-US, V58, P489, DOI 10.1002/art.23120
   Sui YH, 2009, ARTHRITIS RHEUM-US, V60, P2985, DOI 10.1002/art.24857
   Takahashi K, 2000, J RHEUMATOL, V27, P1713
   Takayama K, 2014, ARTHRITIS RES THER, V16, P0, DOI 10.1186/s13075-014-0482-4
   Thomas CM, 2011, INT J RHEUM DIS, V14, P290, DOI 10.1111/j.1756-185X.2011.01627.x
   Van BEUNINGENHM, 2000, OSTEOARTHR CARTILAGE, V8, P25, DOI 10.1053/joca.1999.0267
   Van DENBERGWB, 2011, OSTEOARTHR CARTILAGE, V19, P338, DOI 10.1016/j.joca.2011.01.022
   Vicencio JM, 2008, GERONTOLOGY, V54, P92, DOI 10.1159/000129697
   Wu GJ, 2007, J CELL BIOCHEM, V101, P1520, DOI 10.1002/jcb.21268
   Yammani RR, 2009, ARTHRITIS RHEUM, V60, P792, DOI 10.1002/art.24295
   Yatsugi N, 2000, J ORTHOP SCI, V5, P150, DOI 10.1007/s007760050142
   Zaman F, 2014, TOXICOL LETT, V224, P196, DOI 10.1016/j.toxlet.2013.10.020
   Zamli Z, 2011, INT J RHEUM DIS, V14, P159, DOI 10.1111/j.1756-185X.2011.01618.x
   Zhang FJ, 2015, JOINT BONE SPINE, V82, P144, DOI 10.1016/j.jbspin.2014.10.003
NR 80
TC 131
Z9 142
U1 6
U2 35
PU MDPI
PI BASEL
PA ST ALBAN-ANLAGE 66, CH-4052 BASEL, SWITZERLAND
SN 1422-0067
EI 
J9 INT J MOL SCI
JI Int. J. Mol. Sci.
PD SEP 15
PY 2015
VL 16
IS 9
BP 20560
EP 20575
DI 10.3390/ijms160920560
PG 16
WC Biochemistry & Molecular Biology; Chemistry, Multidisciplinary
SC Biochemistry & Molecular Biology; Chemistry
GA CV8MD
UT WOS:000364541000028
PM 26334269
DA 2022-06-22
ER

PT J
AU Wang, Yun
   Zhao, Xianling
   Lotz, Martin
   Terkeltaub, Robert
   Liu-bryan, Ru
AF Wang, Yun
   Zhao, Xianling
   Lotz, Martin
   Terkeltaub, Robert
   Liu-bryan, Ru
TI Mitochondrial Biogenesis Is Impaired in Osteoarthritis Chondrocytes but Reversible via Peroxisome Proliferator-Activated Receptor gamma Coactivator 1 alpha
SO ARTHRITIS & RHEUMATOLOGY
LA English
DT Article
ID human articular chondrocyte; protein-kinase; cartilage homeostasis; respiratory activity; gene-expression; tnf-alpha; sirt1; autophagy; phosphorylation; dysfunction
AB Objective. The etiology of chondrocyte mitochondrial dysfunction in osteoarthritis (OA) is not completely understood. OA chondrocytes are deficient in the metabolic biosensors active AMP-activated protein kinase (AMPK) and sirtuin 1 (SIRT-1), which modulate the mitochondrial biogenesis "master regulator" peroxisome proliferator-activated receptor gamma coactivator 1 alpha (PGC-1 alpha). Moreover, PGC-1 alpha critically mediates AMPK anticatabolic activity in chondrocytes. The aim of this study was to test the hypothesis that mitochondrial biogenesis is deficient in human OA chondrocytes and that this deficiency functionally increases chondrocyte procatabolic responses, which are reversed by activation of the AMPK/SIRT-1/PGC-1 alpha pathway. Methods. We assessed the expression and activity (phosphorylation) of AMPK alpha, SIRT-1, and PGC-1 alpha in human knee chondrocytes and human and mouse knee cartilage, and we defined and compared the content and function of mitochondria, including oxidative phosphorylation and expression of mitochondrial biogenesis factors (mitochondrial transcriptional factor A [TFAM] and nuclear respiratory factors [NRFs]). Results. Human knee OA chondrocytes had a decreased mitochondrial biogenesis capacity, which was linked to reduced AMPK activity and decreased expression of SIRT-1, PGC-1 alpha, TFAM, NRF-1, and NRF-2. Human knee OA and aging mouse knee cartilage had decreased expression of TFAM and ubiquinol-cytochrome c reductase core protein, a subunit of mitochondrial complex III, in situ. Chondrocyte TFAM knockdown inhibited mitochondrial biogenesis and enhanced procatabolic responses to interleukin-1 beta. Finally, activation of AMPK by A-769662 increased PGC-1 alpha expression via SIRT-1 and reversed impairments in mitochondrial biogenesis, oxidative phosphorylation, and intracellular ATP in human knee OA chondrocytes. Conclusion. Mitochondrial biogenesis is deficient in human OA chondrocytes, and this deficiency promotes chondrocyte procatabolic responses. TFAM-mediated activation of the AMPK/SIRT-1/PGC-1 alpha pathway reverses these effects, suggesting translational potential of pharmacologic AMPK activators to limit OA progression.
C1 [Wang, Yun; Terkeltaub, Robert; Liu-Bryan, Ru] Univ Calif San Diego, La Jolla, CA 92093 USA.
   [Zhao, Xianling; Terkeltaub, Robert; Liu-Bryan, Ru] VA San Diego Healthcare Syst, San Diego, CA 92161 USA.
   [Lotz, Martin] Scripps Res Inst, La Jolla, CA 92037 USA.
RP Liu-Bryan, R (corresponding author), VA San Diego Healthcare Syst, 111K,3350 La Jolla Village Dr, San Diego, CA 92161 USA.
EM ruliu@ucsd.edu
FU Research Service of the Department of Veterans Affairs; NIH [AG-007996, AR-064194, AR-1067966]; Arthritis Foundation; NATIONAL INSTITUTE OF ALLERGY AND INFECTIOUS DISEASES [R01AI081881, R21AI067966] Funding Source: NIH RePORTER; NATIONAL INSTITUTE OF ARTHRITIS AND MUSCULOSKELETAL AND SKIN DISEASES [T32AR064194] Funding Source: NIH RePORTER; NATIONAL INSTITUTE ON AGING [P01AG007996] Funding Source: NIH RePORTER; Veterans Affairs [I01BX002234] Funding Source: NIH RePORTER
CR Andres A, 2015, ARTHRITIS RHEUMATOL, V78, P62
   Andreux PA, 2013, NAT REV DRUG DISCOV, V12, P465, DOI 10.1038/nrd4023
   Blanco FJ, 2004, MITOCHONDRION, V4, P715, DOI 10.1016/j.mito.2004.07.022
   Blanco FJ, 2011, NAT REV RHEUMATOL, V7, P161, DOI 10.1038/nrrheum.2010.213
   Bohensky J, 2010, PEDIATR NEPHROL, V25, P633, DOI 10.1007/s00467-009-1310-y
   Bratic A, 2013, J CLIN INVEST, V123, P951, DOI 10.1172/JCI64125
   Carames B, 2013, ARTHRITIS RHEUM-US, V65, P1843, DOI 10.1002/art.37977
   Carames B, 2012, ANN RHEUM DIS, V71, P575, DOI 10.1136/annrheumdis-2011-200557
   Carames B, 2010, ARTHRITIS RHEUM-US, V62, P791, DOI 10.1002/art.27305
   Dave M, 2008, ARTHRITIS RHEUM, V58, P2786, DOI 10.1002/art.23799
   Dvir-ginzberg M, 2013, FRONT BIOSCI-LANDMRK, V18, P343, DOI 10.2741/4105
   Dvir-ginzberg M, 2011, ARTHRITIS RHEUM-US, V63, P2363, DOI 10.1002/art.30279
   Dvir-ginzberg M, 2008, J BIOL CHEM, V283, P36300, DOI 10.1074/jbc.M803196200
   Gavriilidis C, 2013, ARTHRITIS RHEUM-US, V65, P378, DOI 10.1002/art.37782
   Grishko VI, 2009, OSTEOARTHR CARTILAGE, V17, P107, DOI 10.1016/j.joca.2008.05.009
   Guo XM, 2010, J BIOL CHEM, V285, P13223, DOI 10.1074/jbc.M110.102574
   Henrotin Y, 2005, OSTEOARTHR CARTILAGE, V13, P643, DOI 10.1016/j.joca.2005.04.002
   Henrotin YE, 2003, OSTEOARTHR CARTILAGE, V11, P747, DOI 10.1016/S1063-4584(03)00150-X
   Johnson K, 2004, ARTHRITIS RHEUM-US, V50, P1216, DOI 10.1002/art.20149
   Kang CH, 2012, ANN NY ACAD SCI, V1271, P110, DOI 10.1111/j.1749-6632.2012.06738.x
   Kang H, 2009, PLOS ONE, V4, P0, DOI 10.1371/journal.pone.0006611
   Lau AW, 2014, AM J CANCER RES, V4, P245
   Lee IH, 2008, P NATL ACAD SCI USA, V105, P3374, DOI 10.1073/pnas.0712145105
   Li ZF, 2012, MOL MED REP, V6, P39, DOI 10.3892/mmr.2012.863
   Liang HY, 2006, ADV PHYSIOL EDUC, V30, P145, DOI 10.1152/advan.00052.2006
   Lopez-armada MJ, 2006, OSTEOARTHR CARTILAGE, V14, P1011, DOI 10.1016/j.joca.2006.03.008
   Lopez-otin C, 2013, CELL, V153, P1194, DOI 10.1016/j.cell.2013.05.039
   Lotz M, 2012, BONE, V51, P241, DOI 10.1016/j.bone.2012.03.023
   Lotz M, 2012, J AM ACAD ORTHOP SUR, V20, P261, DOI 10.5435/JAAOS-20-04-261
   Lotz MK, 2011, NAT REV RHEUMATOL, V7, P579, DOI 10.1038/nrrheum.2011.109
   Maneiro E, 2005, ANN RHEUM DIS, V64, P388, DOI 10.1136/ard.2004.022152
   Maneiro E, 2003, ARTHRITIS RHEUM, V48, P700, DOI 10.1002/art.10837
   Martin JA, 2012, OSTEOARTHR CARTILAGE, V20, P323, DOI 10.1016/j.joca.2012.01.003
   Matsushita T, 2013, J ORTHOP RES, V31, P531, DOI 10.1002/jor.22268
   Matsuzaki T, 2014, ANN RHEUM DIS, V73, P1397, DOI 10.1136/annrheumdis-2012-202620
   Moon MH, 2013, OSTEOARTHR CARTILAGE, V21, P470, DOI 10.1016/j.joca.2012.11.017
   Nasrin N, 2009, PLOS ONE, V4, P0, DOI 10.1371/journal.pone.0008414
   Oppenheimer H, 2012, ARTHRITIS RHEUM-US, V64, P718, DOI 10.1002/art.33407
   Petursson F, 2013, ARTHRITIS RES THER, V15, P0, DOI 10.1186/ar4254
   Ruderman NB, 2010, AM J PHYSIOL-ENDOC M, V298, PE751, DOI 10.1152/ajpendo.00745.2009
   Salminen A, 2012, AGEING RES REV, V11, P230, DOI 10.1016/j.arr.2011.12.005
   Salminen A, 2009, CELL SIGNAL, V21, P1356, DOI 10.1016/j.cellsig.2009.02.014
   Sasaki T, 2008, PLOS ONE, V3, P0, DOI 10.1371/journal.pone.0004020
   Srinivas V, 2009, CELLS TISSUES ORGANS, V189, P88, DOI 10.1159/000151428
   Terkeltaub R, 2002, MITOCHONDRION, V1, P301, DOI 10.1016/S1567-7249(01)00037-X
   Terkeltaub R, 2011, ARTHRITIS RHEUM-US, V63, P1928, DOI 10.1002/art.30333
   Vaamonde-garcia C, 2012, ARTHRITIS RHEUM-US, V64, P2927, DOI 10.1002/art.34508
   Yamada K, 2002, OSTEOARTHR CARTILAGE, V10, P360, DOI 10.1053/joca.2002.0525
   Zhao XL, 2014, ARTHRITIS RHEUMATOL, V66, P3073, DOI 10.1002/art.38791
NR 49
TC 130
Z9 137
U1 7
U2 34
PU WILEY-BLACKWELL
PI HOBOKEN
PA 111 RIVER ST, HOBOKEN 07030-5774, NJ USA
SN 2326-5191
EI 2326-5205
J9 ARTHRITIS RHEUMATOL
JI Arthritis Rheumatol.
PD AUG 15
PY 2015
VL 67
IS 8
BP 2141
EP 2153
DI 10.1002/art.39182
PG 13
WC Rheumatology
SC Rheumatology
GA CN7JA
UT WOS:000358609300019
PM 25940958
DA 2022-06-22
ER

PT J
AU Vasheghani, Faezeh
   Zhang, Yue
   Li, Ying-Hua
   Blati, Meryem
   Fahmi, Hassan
   Lussier, Bertrand
   Roughley, Peter
   Lagares, David
   Endisha, Helal
   Saffar, Bahareh
   Lajeunesse, Daniel
   Marshall, WK
   Rampersaud, YR
   Mahomed, NN
   Gandhi, Rajiv
   Pelletier, Jean-Pierre
   Martel-pelletier, Johanne
   Kapoor, Mohit
AF Vasheghani, Faezeh
   Zhang, Yue
   Li, Ying-hua
   Blati, Meryem
   Fahmi, Hassan
   Lussier, Bertrand
   Roughley, Peter
   Lagares, David
   Endisha, Helal
   Saffar, Bahareh
   Lajeunesse, Daniel
   Marshall, Wayne
   Rampersaud, Y
   Mahomed, Nizar
   Gandhi, Rajiv
   Pelletier, Jean-pierre
   Martel-pelletier, Johanne
   Kapoor, Mohit
TI PPAR gamma deficiency results in severe, accelerated osteoarthritis associated with aberrant mTOR signalling in the articular cartilage
SO ANNALS OF THE RHEUMATIC DISEASES
LA English
DT Article
ID activated-receptor-gamma; pi3k/akt/mtor pathway; autophagy; pioglitazone; degradation; expression; rapamycin; agonist; disease; growth
AB Objectives We have previously shown that peroxisome proliferator-activated receptor gamma (PPAR gamma), a transcription factor, is essential for the normal growth and development of cartilage. In the present study, we created inducible cartilage-specific PPAR gamma knockout (KO) mice and subjected these mice to the destabilisation of medial meniscus (DMM) model of osteoarthritis (OA) to elucidate the specific in vivo role of PPAR gamma in OA pathophysiology. We further investigated the downstream PPAR gamma signalling pathway responsible for maintaining cartilage homeostasis. Methods Inducible cartilage-specific PPAR gamma KO mice were generated and subjected to DMM model of OA. We also created inducible cartilage-specific PPAR gamma/mammalian target for rapamycin (mTOR) double KO mice to dissect the PPAR gamma signalling pathway in OA. Results Compared with control mice, PPAR gamma KO mice exhibit accelerated OA phenotype with increased cartilage degradation, chondrocyte apoptosis, and the overproduction of OA inflammatory/catabolic factors associated with the increased expression of mTOR and the suppression of key autophagy markers. In vitro rescue experiments using PPAR gamma expression vector reduced mTOR expression, increased expression of autophagy markers and reduced the expression of OA inflammatory/catabolic factors, thus reversing the phenotype of PPAR gamma KO mice chondrocytes. To dissect the in vivo role of mTOR pathway in PPAR gamma signalling, we created and subjected PPAR gamma-mTOR double KO mice to the OA model to see if the genetic deletion of mTOR in PPAR gamma KO mice (double KO) can rescue the accelerated OA phenotype observed in PPAR gamma KO mice. Indeed, PPAR gamma-mTOR double KO mice exhibit significant protection/reversal from OA phenotype. Significance PPAR gamma maintains articular cartilage homeostasis, in part, by regulating mTOR pathway.
C1 [Vasheghani, Faezeh; Blati, Meryem; Fahmi, Hassan; Lajeunesse, Daniel; Pelletier, Jean-Pierre; Martel-Pelletier, Johanne; Kapoor, Mohit] Univ Montreal Hosp Res Ctr CRCHUM, Osteoarthrit Res Unit, Montreal, PQ, Canada.
   [Zhang, Yue; Li, Ying-Hua; Endisha, Helal; Saffar, Bahareh; Kapoor, Mohit] Univ Hlth Network, Toronto Western Res Inst, Div Genet & Dev, Toronto, ON M5T 2S8, Canada.
   [Lussier, Bertrand] Univ Montreal, Fac Vet Med, Dept Clin Sci, St Hyacinthe, PQ J2S 7C6, Canada.
   [Roughley, Peter] McGill Univ, Shriners Hosp, Genet Unit, Montreal, PQ, Canada.
   [Lagares, David] Harvard Univ, Massachusetts Gen Hosp, Sch Med, Pulm & Crit Care Unit, Cambridge, MA 02138 USA.
   [Lagares, David] Harvard Univ, Massachusetts Gen Hosp, Sch Med, Ctr Immunol & Inflammatory Dis,Dept Med, Cambridge, MA 02138 USA.
   [Marshall, Wayne K.; Rampersaud, Y. Raja; Mahomed, Nizar N.; Gandhi, Rajiv; Kapoor, Mohit] Toronto Western Hosp, Div Orthoped, Toronto, ON M5T 2S8, Canada.
   [Kapoor, Mohit] Univ Toronto, Dept Surg, Toronto, ON, Canada.
RP Kapoor, M (corresponding author), Univ Hlth Network, Toronto Western Hosp, Toronto Western Res Inst, 60 Leonard Ave, Toronto, ON M5T 2S8, Canada.
EM mkapoor@uhnresearch.ca
FU MK's Canadian Institutes of Health Research Operating Grant [MOP: 126016, MOP: 106567]; Canadian Arthritis Network (CAN)/The Arthritis Society (TAS)
CR Afif H, 2007, ARTHRITIS RES THER, V9, P0, DOI 10.1186/ar2151
   Barak Y, 1999, MOL CELL, V4, P585, DOI 10.1016/S1097-2765(00)80209-9
   Blanchard PG, 2012, J LIPID RES, V53, P1117, DOI 10.1194/jlr.M021485
   Boileau C, 2007, ARTHRITIS RHEUM-US, V56, P2288, DOI 10.1002/art.22726
   Carames B, 2012, ARTHRITIS RHEUM-US, V64, P1182, DOI 10.1002/art.33444
   Carames B, 2012, ANN RHEUM DIS, V71, P575, DOI 10.1136/annrheumdis-2011-200557
   Carames B, 2010, ARTHRITIS RHEUM-US, V62, P791, DOI 10.1002/art.27305
   Chen JZ, 2013, J CELL BIOCHEM, V114, P245, DOI 10.1002/jcb.24362
   Davidson ENB, 2006, ANN RHEUM DIS, V65, P1414, DOI 10.1136/ard.2005.045971
   Eskelinen EL, 2009, BBA-MOL CELL RES, V1793, P664, DOI 10.1016/j.bbamcr.2008.07.014
   Glasson SS, 2010, OSTEOARTHR CARTILAGE, V18, PS17, DOI 10.1016/j.joca.2010.05.025
   Grover J, 2006, MATRIX BIOL, V25, P158, DOI 10.1016/j.matbio.2005.11.003
   Hanna RA, 2012, J BIOL CHEM, V287, P19094, DOI 10.1074/jbc.M111.322933
   Hara T, 2006, NATURE, V441, P885, DOI 10.1038/nature04724
   Harrington LS, 2005, TRENDS BIOCHEM SCI, V30, P35, DOI 10.1016/j.tibs.2004.11.003
   Inoki K, 2012, ANNU REV PHARMACOL, V52, P381, DOI 10.1146/annurev-pharmtox-010611-134537
   Kapoor M, 2007, J BIOL CHEM, V282, P5356, DOI 10.1074/jbc.M610153200
   Kim JE, 2004, DIABETES, V53, P2748, DOI 10.2337/diabetes.53.11.2748
   Kobayashi T, 2005, ARTHRITIS RHEUM-US, V52, P479, DOI 10.1002/art.20792
   Komatsu M, 2005, J CELL BIOL, V169, P425, DOI 10.1083/jcb.200412022
   Kuettner KE, 2005, OSTEOARTHR CARTILAGE, V13, P93, DOI 10.1016/j.joca.2004.11.006
   Kuma A, 2004, NATURE, V432, P1032, DOI 10.1038/nature03029
   Levine B, 2004, DEV CELL, V6, P463, DOI 10.1016/S1534-5807(04)00099-1
   Levine B, 2008, CELL, V132, P27, DOI 10.1016/j.cell.2007.12.018
   Lopiccolo J, 2008, DRUG RESIST UPDATE, V11, P32, DOI 10.1016/j.drup.2007.11.003
   Mizushima N, 2008, NATURE, V451, P1069, DOI 10.1038/nature06639
   Monemdjou R, 2010, INT J ADV RHEUMATOL, V8, P103
   Monemdjou R, 2010, THERAPY, V7, P661
   Monemdjou R, 2012, ARTHRITIS RHEUM-US, V64, P1551, DOI 10.1002/art.33490
   Sarbassov DD, 2005, SCIENCE, V307, P1098, DOI 10.1126/science.1106148
   Sasaki H, 2012, ARTHRITIS RHEUM-US, V64, P1920, DOI 10.1002/art.34323
   Valverde-franco G, 2012, ARTHRITIS RHEUM-US, V64, P3614, DOI 10.1002/art.34638
   Vasheghani F, 2013, AM J PATHOL, V182, P1099, DOI 10.1016/j.ajpath.2012.12.012
   Zhang Y, 2015, ANN RHEUM DIS, V74, P1432, DOI 10.1136/annrheumdis-2013-204599
   Zhou J, 2009, INT J BIOCHEM CELL B, V41, P2334, DOI 10.1016/j.biocel.2009.06.007
NR 35
TC 138
Z9 150
U1 1
U2 25
PU BMJ PUBLISHING GROUP
PI LONDON
PA BRITISH MED ASSOC HOUSE, TAVISTOCK SQUARE, LONDON WC1H 9JR, ENGLAND
SN 0003-4967
EI 1468-2060
J9 ANN RHEUM DIS
JI Ann. Rheum. Dis.
PD MAR 15
PY 2015
VL 74
IS 3
BP 569
EP 578
DI 10.1136/annrheumdis-2014-205743
PG 10
WC Rheumatology
SC Rheumatology
GA CB1YB
UT WOS:000349422800014
PM 25573665
DA 2022-06-22
ER

PT J
AU Moon, PM
   Beier, F
AF Moon, Pm
   Beier, F
TI Novel Insights into Osteoarthritis Joint Pathology from Studies in Mice
SO Current Rheumatology Reports
LA English
DT Article
ID bone; cartilage; dmm; joint; ko; mouse; osteoarthriti; synovium; aggrecanase 1; aggrecanase 2; bone morphogenetic protein 2; c reactive protein; chemokine receptor ccr2; chemokine receptor cxcr2; collagen type 2; collagenase 3; dickkopf 1 protein; epidermal growth factor receptor; high density lipoprotein cholesterol; hypoxia inducible factor 1alpha; hypoxia inducible factor 2alpha; interleukin 1beta; low density lipoprotein cholesterol; mammalian target of rapamycin; mammalian target of rapamycin complex 1; monocyte chemotactic protein 1; omega 3 fatty acid; omega 6 fatty acid; peroxisome proliferator activated receptor delta; peroxisome proliferator activated receptor gamma; stromelysin; toll like receptor 2; transcription factor sox9; transforming growth factor beta; tumor necrosis factor alpha; wnt protein; adamts5 gene; autophagy; bone remodeling; cartilage cell; cartilage degeneration; cartilage homeostasis; cell survival; dio2 gene; disease association; disease model; extracellular matrix; gene; gene deletion; gene expression; homeostasis; hspg2 gene; joint pathology; mig 6 gene; mmp3 gene; molecular pathology; mouse; mouse strain; mutational analysis; nonhuman; osteoarthriti; osteophyte; pathology; pathophysiology; protein degradation; protein expression; review; synovium; animal; articular cartilage; experimental arthriti; mouse; osteoarthriti; physiology; animal; arthritis, experimental; autophagy; bone remodeling; cartilage, articular; homeostasis; mice; osteoarthriti; osteophyte; proteolysis; synovial membrane
AB Osteoarthritis causes tremendous individual suffering and staggering societal costs, but due to our limited understanding of the underlying molecular and cellular mechanisms, our avenues for treating this disease are very restricted. Recent years have seen a drastic increase in the use of genetically modified mice to characterize the pathophysiology of osteoarthritis. Many new players and mechanisms driving osteoarthritis pathogenesis have been elucidated, some of which might be strong candidates as therapeutic targets for the human disease. The current review summarizes key findings (selected subjectively by the authors) from mouse osteoarthritis studies over recent years. © 2015, Springer Science+Business Media New York.
C1 Department of Physiology and Pharmacology, Western University, London, ON, Canada
   Children’s Health Research Institute, London, ON, Canada
TC 0
SN 1523-3774
EI 
J9 CURR RHEUMATOL REP
JI Curr. Rheumatol. Rep.
PD JUN 15
PY 2015
VL 17
IS 8
BP 
EP 
DI 10.1007/s11926-015-0524-1
PG 1
UT Scopus:10.1007/s11926-015-0524-1
ER

PT J
AU Hwang, HS
   Yang, CM
   Park, SJ
   Kim, HA
AF Hwang, Hyun
   Yang, Chung
   Park, Su
   Kim, Hyun
TI Monosodium Urate Crystal-Induced Chondrocyte Death via Autophagic Process
SO INTERNATIONAL JOURNAL OF MOLECULAR SCIENCES
LA English
DT Article
DE monosodium urate crystals; autophagy; osteoarthritis; chondrocyte; cartilage
ID endoplasmic-reticulum stress; human osteoarthritic chondrocyte; articular-cartilage degeneration; mediated apoptosis; cell-growth; activation; protein; gout; expression; stimulation
AB Monosodium urate (MSU) crystals, which are highly precipitated in the joint cartilage, increase the production of cartilage-degrading enzymes and pro-inflammatory mediators in cartilage, thereby leading to gouty inflammation and joint damage. In this study, we investigated the effect of MSU crystals on the viability of human articular chondrocytes and the mechanism of MSU crystal-induced chondrocyte death. MSU crystals significantly decreased the viability of primary chondrocytes in a time- and dose-dependent manner. DNA fragmentation was observed in a culture medium of MSU crystal-treated chondrocytes, but not in cell lysates. MSU crystals did not activate caspase-3, a marker of apoptosis, compared with actinomycin D and TNF--treated cells. MSU crystals did not directly affect the expression of endoplasmic reticulum (ER) stress markers at the mRNA and protein levels. However, MSU crystals significantly increased the LC3-II level in a time-dependent manner, indicating autophagy activation. Moreover, MSU crystal-induced autophagy and subsequent chondrocyte death were significantly inhibited by 3-methyladenine, a blocker of autophagosomes formation. MSU crystals activated autophagy via inhibition of phosporylation of the Akt/mTOR signaling pathway. These results demonstrate that MSU crystals may cause the death of chondrocytes through the activation of the autophagic process rather than apoptosis or ER stress.
C1 [Hwang, Hyun Sook; Yang, Chung Mi; Park, Su Jin; Kim, Hyun Ah] Hallym Univ, Sacred Heart Hosp, Dept Internal Med, Div Rheumatol, Anyang 431070, Kyunggi, South Korea.
   [Hwang, Hyun Sook; Yang, Chung Mi; Park, Su Jin; Kim, Hyun Ah] Hallym Univ, Inst Skeletal Aging, Chunchon 200702, South Korea.
RP Kim, HA (corresponding author), Hallym Univ, Sacred Heart Hosp, Dept Internal Med, Div Rheumatol, 896 Pyongchon, Anyang 431070, Kyunggi, South Korea.
EM wazzup@hallym.ac.kr; cjdalsla@hanmail.net; sujin153@naver.com; kimha@hallym.ac.kr
FU Basic Science Research Program through National Research Foundation (NRF) of Korea - Ministry of Education [2014R1A1A2059823]; Korean Health Technology R D Project [A120960]; NRF of Korea; Mid-career Research program [NRF-2009-0084569]; Ministry of Health Welfare, Korea
CR Almonte-becerril M, 2010, APOPTOSIS, V15, P631, DOI 10.1007/s10495-010-0458-z
   Altman R, 1986, ARTHRITIS RHEUM, V29, P1039, DOI 10.1002/art.1780290816
   Bertacchini J, 2015, CELL MOL LIFE SCI, V72, P2337, DOI 10.1007/s00018-015-1867-5
   Bohensky J, 2010, PEDIATR NEPHROL, V25, P633, DOI 10.1007/s00467-009-1310-y
   Bohensky J, 2009, ARTHRITIS RHEUM-US, V60, P1406, DOI 10.1002/art.24444
   Boot-handford RP, 2010, CELL TISSUE RES, V339, P197, DOI 10.1007/s00441-009-0877-8
   Carames B, 2012, ARTHRITIS RHEUM-US, V64, P1182, DOI 10.1002/art.33444
   Carames B, 2012, ANN RHEUM DIS, V71, P575, DOI 10.1136/annrheumdis-2011-200557
   Carames B, 2010, ARTHRITIS RHEUM-US, V62, P791, DOI 10.1002/art.27305
   Chang J, 2013, INT J MOL MED, V32, P1311, DOI 10.3892/ijmm.2013.1520
   Chhana A, 2013, J RHEUMATOL, V40, P2067, DOI 10.3899/jrheum.130708
   Choe JY, 2014, RHEUMATOLOGY, V53, P1043, DOI 10.1093/rheumatology/ket474
   Choi YJ, 2014, LAB INVEST, V94, P1114, DOI 10.1038/labinvest.2014.98
   Dalbeth N, 2007, ARTHRIT RHEUM-ARTHR, V57, P1067, DOI 10.1002/art.22891
   Digiovine FS, 1991, J CLIN INVEST, V87, P1375, DOI 10.1172/JCI115142
   Digiovine FS, 1987, J IMMUNOL, V138, P3213
   Guerne PA, 1989, ARTHRITIS RHEUM-US, V32, P1443, DOI 10.1002/anr.1780321114
   Guo FJ, 2012, HISTOCHEM CELL BIOL, V138, P447, DOI 10.1007/s00418-012-0967-7
   Hamamura K, 2009, ARCH ORAL BIOL, V54, P279, DOI 10.1016/j.archoralbio.2008.11.003
   Han XF, 2013, CELL SIGNAL, V25, P2136, DOI 10.1016/j.cellsig.2013.06.011
   Horton WE, 2006, JOURNAL OF MUSCULOSKELETAL & NEURONAL INTERACTIONS, V6, P379
   Huang J, 2011, ANTIOXID REDOX SIGN, V14, P2215, DOI 10.1089/ars.2010.3554
   Hui W, 2014, ANN RHEUM DIS, V0, P0
   Husa M, 2013, ARTHRITIS RES THER, V15, P0, DOI 10.1186/ar4415
   Kim DH, 2002, CELL, V110, P163, DOI 10.1016/S0092-8674(02)00808-5
   Kim HA, 2006, ARTHRITIS RHEUM-US, V54, P2152, DOI 10.1002/art.21951
   Kingsbury SR, 2011, J INFLAMM RES, V4, P39, DOI 10.2147/JIR.S11330
   Kirkpatrick CJ, 1981, RHEUMATOL INT, V1, P131, DOI 10.1007/BF00541257
   Knowles MA, 2009, CANCER METAST REV, V28, P305, DOI 10.1007/s10555-009-9198-3
   Kroemer G, 2009, CELL DEATH DIFFER, V16, P3, DOI 10.1038/cdd.2008.150
   Lee HS, 2009, OSTEOARTHR CARTILAGE, V17, P91, DOI 10.1016/j.joca.2008.05.010
   Li SS, 2013, NEPHROLOGY, V18, P682, DOI 10.1111/nep.12127
   Liu N, 2014, MOL MED REP, V9, P2166, DOI 10.3892/mmr.2014.2102
   Liu R, 2004, ARTHRITIS RHEUM, V50, P247, DOI 10.1002/art.11486
   Liu-bryan R, 2005, J IMMUNOL, V174, P5016, DOI 10.4049/jimmunol.174.8.5016
   Maueroder C, 2015, J MOL MED, V93, P727, DOI 10.1007/s00109-015-1295-x
   Nakagawa T, 2000, NATURE, V403, P98, DOI 10.1038/47513
   Nugent AE, 2009, J HISTOCHEM CYTOCHEM, V57, P923, DOI 10.1369/jhc.2009.953893
   Oliviero F, 2011, REUMATISMO, V63, P221, DOI 10.4081/reumatismo.2011.221
   Oyadomari S, 2002, APOPTOSIS, V7, P335, DOI 10.1023/A:1016175429877
   Oyadomari S, 2002, J CLIN INVEST, V109, P525, DOI 10.1172/JCI200214550
   Ruiz-romero C, 2008, PROTEOMICS, V8, P495, DOI 10.1002/pmic.200700249
   Sasaki H, 2012, ARTHRITIS RHEUM-US, V64, P1920, DOI 10.1002/art.34323
   Schauer C, 2014, NAT MED, V20, P511, DOI 10.1038/nm.3547
   Schorn C, 2012, FRONT IMMUNOL, V3, P0, DOI 10.3389/fimmu.2012.00376
   Srinivas V, 2009, CELLS TISSUES ORGANS, V189, P88, DOI 10.1159/000151428
   Srinivas V, 2009, CELL CYCLE, V8, P391, DOI 10.4161/cc.8.3.7545
   Takada K, 2011, INT J EXP PATHOL, V92, P232, DOI 10.1111/j.1365-2613.2010.00758.x
   Terkeltaub R, 2010, NAT REV RHEUMATOL, V6, P30, DOI 10.1038/nrrheum.2009.236
   Uehara Y, 2014, OSTEOARTHR CARTILAGE, V22, P1007, DOI 10.1016/j.joca.2014.04.025
   Van RAAMBJ, 2013, CELL DEATH DIFFER, V20, P86, DOI 10.1038/cdd.2012.98
   Vanaja SK, 2015, TRENDS CELL BIOL, V25, P308, DOI 10.1016/j.tcb.2014.12.009
   Yang L, 2005, J BIOL CHEM, V280, P31156, DOI 10.1074/jbc.M501069200
   Zhang MA, 2013, APOPTOSIS, V18, P423, DOI 10.1007/s10495-013-0811-0
   Zhou W, 2014, SEMIN CELL DEV BIOL, V35, P14, DOI 10.1016/j.semcdb.2014.07.013
NR 55
TC 20
Z9 21
U1 2
U2 13
PU MDPI AG
PI BASEL
PA POSTFACH, CH-4005 BASEL, SWITZERLAND
SN 1422-0067
EI 
J9 INT J MOL SCI
JI Int. J. Mol. Sci.
PD DEC 15
PY 2015
VL 16
IS 12
BP 29265
EP 29277
DI 10.3390/ijms161226164
PG 13
WC Biochemistry & Molecular Biology; Chemistry, Multidisciplinary
SC Biochemistry & Molecular Biology; Chemistry
GA DA1DD
UT WOS:000367535600082
PM 26670233
DA 2022-06-22
ER

PT J
AU Kang, Yeon-Ho
   Park, Sujeong
   Ahn, Chihyun
   Song, Jinsoo
   Kim, Dongkyun
   Jin, Eun-Jung
AF Kang, Yeon-ho
   Park, Sujeong
   Ahn, Chihyun
   Song, Jinsoo
   Kim, Dongkyun
   Jin, Eun-jung
TI Beneficial reward-to-risk action of glucosamine during pathogenesis of osteoarthritis
SO EUROPEAN JOURNAL OF MEDICAL RESEARCH
LA English
DT Article
DE Glucosamine; Apoptosis; Autophagy; Pexophagy; Peroxidation; Short time exposure; Long time exposure; Beneficial reward-to-risk action
ID nonsteroidal antiinflammatory drug; knee osteoarthriti; intervertebral disc; chondroitin sulfate; simple analgesics; oral glucosamine; nitric-oxide; in-vitro; chondrocyte; hydrochloride
AB Objective: Glucosamine is widely used to improve the symptoms and to delay the structural progression of osteoarthritis. However, its efficacy in osteoarthritis has been controversial and its underlying mechanism of action remains unclear. The aim of this study was to investigate the effects of glucosamine and the underlying mechanisms in human chondrocytes. Methods: Chondrocytes from normal human articular cartilage were treated with glucosamine (10-100 mM). Subsequently, cell death was analyzed by Annexin V staining and FACS and mitochondrial function was studied by measuring the mitopotential. Peroxisomal function was analyzed by BODIPY staining, and gene expression of PMP70 and acyl-CoA oxidase 1, by real-time PCR. Total lipids were analyzed by gas chromatography/mass spectrometry. Autophagy activation was determined by western blotting of beclin and light chain 3B. Autophagosome formation was analyzed by introduction of green fluorescent protein (GFP) LC3, and pexophagy was determined by introduction of mRFP-EGFP-SKL plasmids. Results: Treatment of chondrocytes with glucosamine exerts exposure time-dependent dual effects on apoptosis/autophagy. Short time exposure of glucosamine to chondrocytes activated autophagy, pexophagy, and peroxidation. On the other hand, long time exposure of glucosamine had opposite effects, namely accumulation of very long chain fatty acids and peroxisomal dysfunction. Conclusion: We highlight the dual role of glucosamine in apoptosis/autophagy in human chondrocytes depending on exposure time. Although further research is required to fully understand the dual effects of glucosamine, dosage and duration of glucosamine treatment are clear contributing factors towards the line of beneficial reward-to-risk action.
C1 [Kang, Yeon-Ho; Park, Sujeong; Ahn, Chihyun; Song, Jinsoo; Kim, Dongkyun; Jin, Eun-Jung] Wonkwang Univ, Dept Biol Sci, Coll Nat Sci, Iksan 570749, Chunbuk, South Korea.
   [Jin, Eun-Jung] Wonkwang Univ, Integrated Om Inst, Iksan 570749, Chunbuk, South Korea.
RP Jin, EJ (corresponding author), Wonkwang Univ, Dept Biol Sci, Coll Nat Sci, Iksan 570749, Chunbuk, South Korea.
EM jineunjung@wku.ac.kr
FU National Research Foundation (NRF) of Korea Grant - Korean Governments, by the Korea government (MSIP) [2013R1A1A2011999, NRF-2013R1A2A2A01067194, 2011-0030130]
CR Aghazadeh-habashi A, 2011, J PHARM PHARM SCI, V14, P264, DOI 10.18433/J3XG6F
   Bucsi L, 1998, OSTEOARTHR CARTILAGE, V6, P31, DOI 10.1016/S1063-4584(98)80009-5
   Cao YX, 2013, PLOS ONE, V8, P0, DOI 10.1371/journal.pone.0066444
   Carames B, 2013, ARTHRITIS RHEUM-US, V65, P1843, DOI 10.1002/art.37977
   Hayes AJ, 2001, MATRIX BIOL, V20, P107, DOI 10.1016/S0945-053X(01)00125-1
   Hein S, 2008, HUM MOL GENET, V17, P1750, DOI 10.1093/hmg/ddn066
   Hunziker EB, 1996, J BONE JOINT SURG AM, V78A, P721, DOI 10.2106/00004623-199605000-00012
   Jiang LB, 2014, ARTHRITIS RHEUMATOL, V66, P228, DOI 10.1002/art.38230
   Johnson K, 2000, ARTHRITIS RHEUM-US, V43, P1560, DOI 10.1002/1529-0131(200007)43:7<1560::AID-ANR21>3.3.CO;2-J
   Kanzaki N, 2012, J SCI FOOD AGR, V92, P862, DOI 10.1002/jsfa.4660
   Kim D, 2014, BONE, V64, P124, DOI 10.1016/j.bone.2014.04.001
   Kim J, 2010, OSTEOARTHR CARTILAGE, V18, P424, DOI 10.1016/j.joca.2009.09.008
   Largo R, 2003, OSTEOARTHR CARTILAGE, V11, P290, DOI 10.1016/S1063-4584(03)00028-1
   Maneiro E, 2003, ARTHRITIS RHEUM, V48, P700, DOI 10.1002/art.10837
   Mcalindon TE, 2005, CURR OPIN RHEUMATOL, V17, P647
   Mohanty A, 2013, FRONT PHYSIOL, V4, P0, DOI 10.3389/fphys.2013.00268
   Moskowitz RW, 2001, J RHEUMATOL, V28, P932
   Nagaoka I, 2012, ADV FOOD NUTR RES, V65, P337, DOI 10.1016/B978-0-12-416003-3.00022-6
   Nakamura H, 2004, CLIN EXP RHEUMATOL, V22, P293
   Oegema TR, 2002, ARTHRITIS RHEUM-US, V46, P2495, DOI 10.1002/art.10499
   Paintlia AS, 2003, NEUROBIOL DIS, V14, P425, DOI 10.1016/j.nbd.2003.08.013
   Panicker S, 2009, OSTEOARTHR CARTILAGE, V17, P1014, DOI 10.1016/j.joca.2009.01.011
   Powers JM, 1992, J NEUROPATH EXP NEUR, V51, P630, DOI 10.1097/00005072-199211000-00007
   Sanders PA, 1990, BAILLIERE CLIN RHEUM, V4, P371, DOI 10.1016/S0950-3579(05)80025-1
   Serpi M, 2012, J MED CHEM, V55, P4629, DOI 10.1021/jm300074y
   Shintani T, 2010, BIOCHEM BIOPH RES CO, V391, P1775, DOI 10.1016/j.bbrc.2009.12.154
   Walsh AJL, 2007, SPINE J, V7, P601, DOI 10.1016/j.spinee.2006.10.012
   Wanders RJA, 2001, BIOCHEM SOC T, V29, P250, DOI 10.1042/0300-5127:0290250
   Wanders RJA, 2014, BIOCHIMIE, V98, P36, DOI 10.1016/j.biochi.2013.08.022
   Wang SX, 2007, ARTHRITIS RHEUM-US, V56, P1537, DOI 10.1002/art.22574
   Zimmermann C, 2013, CELL REP, V5, P1036, DOI 10.1016/j.celrep.2013.10.024
NR 31
TC 10
Z9 10
U1 1
U2 14
PU BIOMED CENTRAL LTD
PI LONDON
PA 236 GRAYS INN RD, FLOOR 6, LONDON WC1X 8HL, ENGLAND
SN 0949-2321
EI 2047-783X
J9 EUR J MED RES
JI Eur. J. Med. Res.
PD OCT 31
PY 2015
VL 20
IS 
BP 
EP 
DI 10.1186/s40001-015-0176-7
PG 13
WC Medicine, Research & Experimental
SC Research & Experimental Medicine
GA CU9AT
UT WOS:000363835900001
PM 26520587
DA 2022-06-22
ER

PT J
AU Mobasheri, Ali
   Matta, Csaba
   Zakany, Roza
   Musumeci, Giuseppe
AF Mobasheri, Ali
   Matta, Csaba
   Zakany, Roza
   Musumeci, Giuseppe
TI Chondrosenescence: Definition, hallmarks and potential role in the pathogenesis of osteoarthritis
SO MATURITAS
LA English
DT Review
DE Osteoarthritis; Cartilage; Apoptosis; Chondrosenescence; Hallmark
ID facilitative glucose transporter; human articular chondrocyte; age-related-change; cell-death; rheumatoid-arthriti; nadph oxidase; nitric-oxide; cartilage degradation; gene-expression; driving-force
AB Aging and inflammation are major contributing factors to the development and progression of arthritic and musculoskeletal diseases. "Inflammaging" refers to low-grade inflammation that occurs during physiological aging. In this paper we review the published literature on cartilage aging and propose the term "chondrosenescence" to define the age-dependent deterioration of chondrocyte function and how it undermines cartilage function in osteoarthritis. We propose the concept that a small number of senescent chondrocytes may be able to take advantage of the inflammatory tissue microenvironment and the inflammaging and immunosenescence that is concurrently occurring in the arthritic joint, further contributing to the age-related degradation of articular cartilage, subchondral bone, synovium and other tissues. In this new framework "chondrosenescence" is intimately linked with inflammaging and the disturbed interplay between autophagy and inflammasomes, thus contributing to the age-related increase in the prevalence of osteoarthritis and a decrease in the efficacy of articular cartilage repair. A better understanding of the basic mechanisms underlying chondrosenescence and its modification by drugs, weight loss, improved nutrition and physical exercise could lead to the development of new therapeutic and preventive strategies for osteoarthritis and a range of other age-related inflammatory joint diseases. Aging is inevitable but age-related diseases may be modifiable. (C) 2014 The Authors. Published by Elsevier Ireland Ltd. This is an open access article under the CC BY-NC-ND license
C1 [Mobasheri, Ali; Matta, Csaba] Univ Surrey, Fac Hlth & Med Sci, Sch Vet Med, D BOARD European Consortium Biomarker Discovery, Guildford GU2 7XH, Surrey, England.
   [Mobasheri, Ali] King Abdulaziz Univ, King Fand Med Res Ctr, Ctr Excellence Genom Med Res, Jeddah 21589, Saudi Arabia.
   [Mobasheri, Ali] Univ Nottingham, Arthrit Res UK Pain Ctr, Arthrit Res UK Ctr Sport Exercise & Osteoarthriti, Queens Med Ctr,MRC, Nottingham NG7 2UH, England.
   [Mobasheri, Ali] Univ Nottingham, Queens Med Ctr, Arthrit Res UK Ctr Musculoskeletal Ageing Res, Nottingham NG7 2UH, England.
   [Matta, Csaba; Zakany, Roza] Univ Debrecen, Fac Med, Dept Anat Histol & Embryol, H-4032 Debrecen, Hungary.
   [Musumeci, Giuseppe] Univ Catania, Sch Med, Human Anat & Histol Sect, Dept Biomed & Biotechnol Sci, I-95125 Catania, Italy.
RP Mobasheri, A (corresponding author), Univ Surrey, Fac Hlth & Med Sci, Sch Vet Med, D BOARD European Consortium Biomarker Discovery, Duke Kent Bldg, Guildford GU2 7XH, Surrey, England.
EM ali.mobasheri.manuscripts@gmail.com
FU European Commission [305815]; Arthritis Research UK Centre [20194]; European Union [625746]; Hungarian Government [GOP-1.1.1-11-2012-0197]
CR Abramson SB, 2001, CURR RHEUMATOL REP, V3, P535, DOI 10.1007/s11926-001-0069-3
   Abramson SB, 2008, ARTHRITIS RES THER, V10, P0, DOI 10.1186/ar2463
   Abramson SB, 2008, OSTEOARTHR CARTILAGE, V16, PS15, DOI 10.1016/S1063-4584(08)60008-4
   Amin ASHOKR, 1998, CURRENT OPINION IN RHEUMATOLOGY, V10, P263, DOI 10.1097/00002281-199805000-00018
   Archer CW, 2003, INT J BIOCHEM CELL B, V35, P401, DOI 10.1016/S1357-2725(02)00301-1
   Asahara H, 1996, CLIN IMMUNOL IMMUNOP, V81, P27, DOI 10.1006/clin.1996.0153
   Bao L, 2013, AGING CELL, V12, P167, DOI 10.1111/acel.12033
   Barrett-jolley R, 2010, FRONT PHYSIOL, V1, P0, DOI 10.3389/fphys.2010.00135
   Berenbaum F, 2013, OSTEOARTHR CARTILAGE, V21, P16, DOI 10.1016/j.joca.2012.11.012
   Berridge MJ, 2000, NAT REV MOL CELL BIO, V1, P11, DOI 10.1038/35036035
   Blanco FJ, 1998, ARTHRITIS RHEUM, V41, P284, DOI 10.1002/1529-0131(199802)41:2<284::AID-ART12>3.3.CO;2-K
   Brighton CT, 1984, ARTHRITIS RHEUM-US, V27, P1290, DOI 10.1002/art.1780271112
   Buckwalter JA, 1998, AAOS INSTR COURS LEC, V47, P487
   Campisi J, 2000, IN VIVO, V14, P183
   Campisi J, 1997, EUR J CANCER, V33, P703, DOI 10.1016/S0959-8049(96)00058-5
   Campisi J, 1998, J INVESTIG DERMATOL SYMP PROC, V3, P1
   Campisi J, 1997, J AM GERIATR SOC, V45, P482, DOI 10.1111/j.1532-5415.1997.tb05175.x
   Campisi J, 2001, EXP GERONTOL, V36, P607, DOI 10.1016/S0531-5565(00)00230-8
   Campisi J, 2007, NAT REV MOL CELL BIO, V8, P729, DOI 10.1038/nrm2233
   Carames B, 2010, ARTHRITIS RHEUM-US, V62, P791, DOI 10.1002/art.27305
   Findlay DM, 2007, RHEUMATOLOGY, V46, P1763, DOI 10.1093/rheumatology/kem191
   Firestein GS, 1995, J CLIN INVEST, V96, P1631, DOI 10.1172/JCI118202
   Firestein GS, 1996, AM J PATHOL, V149, P2143
   Fodor J, 2009, CELL CALCIUM, V45, P421, DOI 10.1016/j.ceca.2009.02.004
   Franceschi C, 2003, BIOCHEM SOC T, V31, P457, DOI 10.1042/BST0310457
   Franceschi C, 2007, MECH AGEING DEV, V128, P92, DOI 10.1016/j.mad.2006.11.016
   Georgeon-chartier C, 2013, PFLUG ARCH EUR J PHY, V465, P829, DOI 10.1007/s00424-012-1195-7
   Gomez-pinilla PJ, 2011, AGE, V33, P81, DOI 10.1007/s11357-010-9163-7
   Goto M, 2008, BIOSCI TRENDS, V2, P218
   Goyns MH, 2002, MECH AGEING DEV, V123, P791, DOI 10.1016/S0047-6374(01)00424-9
   Hanahan D, 2000, CELL, V100, P57, DOI 10.1016/S0092-8674(00)81683-9
   Hanahan D, 2011, CELL, V144, P646, DOI 10.1016/j.cell.2011.02.013
   Hashimoto H, 1998, ARTHRITIS RHEUM, V41, P657, DOI 10.1002/1529-0131(199804)41:4<657::AID-ART12>3.0.CO;2-N
   Hashimoto S, 1997, ARTHRITIS RHEUM-US, V40, P1749, DOI 10.1002/art.1780401004
   Hashimoto S, 1998, ARTHRITIS RHEUM-US, V41, P1266, DOI 10.1002/1529-0131(199807)41:7<1266::AID-ART18>3.0.CO;2-Y
   Hashimoto S, 1998, P NATL ACAD SCI USA, V95, P3094, DOI 10.1073/pnas.95.6.3094
   Hashimoto S, 1998, ARTHRITIS RHEUM-US, V41, P1632, DOI 10.1002/1529-0131(199809)41:9<1632::AID-ART14>3.0.CO;2-A
   Hasunuma T, 1997, ARTHRITIS RHEUM, V40, P80, DOI 10.1002/art.1780400112
   Hayflick L, 1965, EXP CELL RES, V37, P614, DOI 10.1016/0014-4827(65)90211-9
   Henrotin Y, 2007, CURR DRUG TARGETS, V8, P347, DOI 10.2174/138945007779940151
   Henrotin Y, 1992, EXS, V62, P308
   Henrotin YE, 2003, OSTEOARTHR CARTILAGE, V11, P747, DOI 10.1016/S1063-4584(03)00150-X
   Hiran TS, 1998, BRIT J BIOMED SCI, V55, P199
   Hiran TS, 1997, FREE RADICAL BIO MED, V23, P736, DOI 10.1016/S0891-5849(97)00054-3
   Hockenbery D, 1995, AM J PATHOL, V146, P16
   Horton WE, 1998, MATRIX BIOL, V17, P107, DOI 10.1016/S0945-053X(98)90024-5
   Huppertz B, 1999, ANAT EMBRYOL, V200, P1, DOI 10.1007/s004290050254
   Imhof H, 2000, INVEST RADIOL, V35, P581, DOI 10.1097/00004424-200010000-00004
   Kerr JFR, 1972, BRIT J CANCER, V26, P239, DOI 10.1038/bjc.1972.33
   Kim HA, 2007, CURR DRUG TARGETS, V8, P333, DOI 10.2174/138945007779940025
   Kuilman T, 2010, GENE DEV, V24, P2463, DOI 10.1101/gad.1971610
   Lafont JE, 2010, INT J EXP PATHOL, V91, P99, DOI 10.1111/j.1365-2613.2010.00707.x
   Lencel P, 2011, MED HYPOTHESES, V76, P317, DOI 10.1016/j.mehy.2010.09.023
   Levick JR, 1995, MICROCIRCULATION (NEW YORK), V2, P217, DOI 10.3109/10739689509146768
   Loeser RF, 2009, OSTEOARTHR CARTILAGE, V17, P971, DOI 10.1016/j.joca.2009.03.002
   Loeser RF, 2012, ARTHRITIS RHEUM-US, V64, P705, DOI 10.1002/art.33388
   Loeser RF, 2010, CLIN GERIATR MED, V26, P371, DOI 10.1016/j.cger.2010.03.002
   Lopez-otin C, 2013, CELL, V153, P1194, DOI 10.1016/j.cell.2013.05.039
   Lotz MK, 2011, NAT REV RHEUMATOL, V7, P579, DOI 10.1038/nrrheum.2011.109
   Martin JA, 2002, BIOGERONTOLOGY, V3, P257, DOI 10.1023/A:1020185404126
   Martin JA, 2003, J BONE JOINT SURG AM, V85A, P106, DOI 10.2106/00004623-200300002-00014
   Martin JA, 2004, CLIN ORTHOP RELAT R, V0, PPS96, DOI 10.1097/01.blo.0000143818.74887.b1
   Martin JA, 2002, BIORHEOLOGY, V39, P145
   Martin JA, 2001, J GERONTOL A-BIOL, V56, PB172, DOI 10.1093/gerona/56.4.B172
   Matsumoto S, 1996, J RHEUMATOL, V23, P1345
   Matta C, 2014, PFLUGERS ARCH, V467, P429
   Matta CSABA, 2013, FRONT BIOSCI (SCHOL ED), V5, P305
   Mistry D, 2004, OSTEOARTHR CARTILAGE, V12, P131, DOI 10.1016/j.joca.2003.10.006
   Mobasheri A, 2007, OSTEOARTHR CARTILAGE, V15, P1, DOI 10.1016/j.joca.2006.06.017
   Mobasheri A, 2002, CELL BIOL INT, V26, P297, DOI 10.1006/cbir.2001.0850
   Mobasheri A, 2002, HISTOL HISTOPATHOL, V17, P1239, DOI 10.14670/HH-17.1239
   Mobasheri A, 2008, ADV ANAT EMBRYOL CEL, V200, P1
   Moulton PJ, 1997, BRIT J RHEUMATOL, V36, P522
   Moulton PJ, 1998, BIOCHEM J, V329, P449
   Musumeci G, 2011, HISTOL HISTOPATHOL, V26, P1265, DOI 10.14670/HH-26.1265
   Musumeci G, 2011, KNEE SURG SPORT TR A, V19, P307, DOI 10.1007/s00167-010-1215-0
   Noble BS, 1997, BONE, V20, P273, DOI 10.1016/S8756-3282(96)00365-1
   Peansukmanee S, 2009, J ORTHOP RES, V27, P529, DOI 10.1002/jor.20772
   Pfander D, 2007, CURR OPIN RHEUMATOL, V19, P457, DOI 10.1097/BOR.0b013e3282ba5693
   Phillips T, 2005, VET J, V169, P216, DOI 10.1016/j.tvjl.2004.01.026
   Randall AD, 2012, NEUROBIOL AGING, V33, P2715, DOI 10.1016/j.neurobiolaging.2011.12.030
   Richardson S, 2003, OSTEOARTHR CARTILAGE, V11, P92, DOI 10.1053/joca.2002.0858
   Roach HI, 2004, APOPTOSIS, V9, P265, DOI 10.1023/B:APPT.0000025803.17498.26
   Rufino AT, 2013, J CELL BIOCHEM, V114, P1879, DOI 10.1002/jcb.24532
   Salminen A, 2012, CELL MOL LIFE SCI, V69, P2999, DOI 10.1007/s00018-012-0962-0
   Salminen A, 2012, AGING-US, V4, P166, DOI 10.18632/aging.100444
   Savill JS, 1989, J CLIN INVEST, V83, P865, DOI 10.1172/JCI113970
   Schipani E, 2001, GENE DEV, V15, P2865
   Schneider N, 2007, CELL BIOL INT, V31, P878, DOI 10.1016/j.cellbi.2007.02.002
   Sellam J, 2013, JOINT BONE SPINE, V80, P568, DOI 10.1016/j.jbspin.2013.09.007
   Studer R, 1999, OSTEOARTHR CARTILAGE, V7, P377, DOI 10.1053/joca.1998.0216
   Treuhaft PS, 1971, ARTHRITIS RHEUM, V14, P475, DOI 10.1002/art.1780140407
   Tschopp J, 2011, EUR J IMMUNOL, V41, P1196, DOI 10.1002/eji.201141436
   Ureshino RP, 2014, ANTIOXID REDOX SIGN, V21, P123, DOI 10.1089/ars.2013.5777
   Van DERKRAANPA, 2008, AGEING RES REV, V7, P106, DOI 10.1016/j.arr.2007.10.001
   Walsh DA, 1998, AM J PATHOL, V152, P691
   Wu QQ, 2000, EXP CELL RES, V256, P383, DOI 10.1006/excr.2000.4847
   Wyllie AH, 1987, J PATHOL, V153, P313, DOI 10.1002/path.1711530404
   Yang CL, 1997, EXP CELL RES, V235, P370, DOI 10.1006/excr.1997.3692
   Zamli Z, 2011, INT J RHEUM DIS, V14, P159, DOI 10.1111/j.1756-185X.2011.01618.x
   Zhou RB, 2011, NATURE, V469, P221, DOI 10.1038/nature09663
NR 101
TC 116
Z9 122
U1 0
U2 53
PU ELSEVIER IRELAND LTD
PI CLARE
PA ELSEVIER HOUSE, BROOKVALE PLAZA, EAST PARK SHANNON, CO, CLARE, 00000, IRELAND
SN 0378-5122
EI 1873-4111
J9 MATURITAS
JI Maturitas
PD MAR 15
PY 2015
VL 80
IS 3
BP 237
EP 244
DI 10.1016/j.maturitas.2014.12.003
PG 8
WC Geriatrics & Gerontology; Obstetrics & Gynecology
SC Geriatrics & Gerontology; Obstetrics & Gynecology
GA CD2VY
UT WOS:000350938300002
PM 25637957
DA 2022-06-22
ER

PT J
AU Galasso, O
   Panza, S
   Santoro, M
   Goldring, MB
   Aquila, S
   Gasparini, G
AF Galasso, O
   Panza, S
   Santoro, M
   Goldring, Mb
   Aquila, S
   Gasparini, G
TI PTEN elevation, autophagy and metabolic reprogramming may be induced in human chondrocytes during steroids or nutrient depletion and osteoarthritis
SO Journal of Biological Regulators and Homeostatic Agents
LA English
DT Article
ID autophagy; cell death; chondrocyte cell line; glucose metabolism; lipid metabolism; osteoarthriti; starvation; steroid; beclin 1; charcoal; glucose; glucose 6 phosphate dehydrogenase; hydroxymethylglutaryl coenzyme a reductase kinase; phosphatidylinositol 3,4,5 trisphosphate 3 phosphatase; protein kinase b; steroid; triacylglycerol; triacylglycerol lipase; aged; article; autophagy; bioenergy; cartilage; cell metabolism; cell survival; chondrocyte; clinical article; controlled study; disease course; enzyme activity; female; glucose metabolism; human; human cell; human tissue; immunoblotting; male; nuclear reprogramming; nutritional deficiency; osteoarthriti; protein expression; regulatory mechanism; spectrophotometry; starvation; tissue section
AB The exact mechanisms controlling the development and progression of osteoarthritis have not yet been clarified. Our aim was to investigate new pathomechanisms, with an emphasis on novel molecular targets that might regulate human chondrocytes in osteoarthritis. As a model for studying cell survival and metabolism, C-28/I2 and T/C-28a4 human chondrocytes were grown in complete medium, in dextran- coated charcoal treated medium and in serum-free medium. Healthy and osteoarthritic human cartilage samples were obtained from discarded surgical material. Cell survival, PTEN, AKT, Beclin1, AMBRA, AMPK and glucose/triglyceride metabolism were evaluated by immunoblotting and spectrophotometric assays. Starvation and steroids depletion decreased cell survival concomitantly with PTEN elevation, repression of the PI3K/AKT signaling axis and autophagy activation. These experimental conditions promoted the accumulation of glucose, decreased levels of G6PDH and resulted in differential expression of OXPHOS complexes. Furthermore, they induced the expression of AMPK, reduced triglyceride levels and increased lipase activity, which was accompanied by a change in chondrocytes toward a fibroblast-like morphology. In osteoarthritic human cartilage, increased PTEN, AMPK and autophagy reflected the chondrocyte responses observed during starvation and steroids depletion. In conclusion, we defined the metabolic phenotype of human chondrocytes, in which both starvation and steroids depletion induce the activation of PTEN, AMPK and autophagy signaling, concomitant with metabolic reprogramming. Our data may aid in the development of novel in vitro models for the discovery and design of drugs or nutraceuticals capable of ameliorating the course of osteoarthritis. Copyright © by BIOLIFE, s.a.s.
C1 Department of Orthopaedic Surgery, Magna Graecia University, Catanzaro, Italy
   Department of DiBEST, University of Calabria, Rende, Italy
   Post-graduate School Clinical Pathology, University of Calabria, Rende, Italy
   Centro Sanitario, University of Calabria, Rende, Italy
   Department of Pharmacy and Sciences of Health and Nutrition, University of Calabria, Via Pietro Bucci, Cubo 34B, Arcavacata di Rende, Cosenza, Italy
   Engineering Repair and Regeneration Program, Hospital for Special Surgery, New York, NY, USA
   Department of Cell and Developmental Biology, Weill Cornell Medical College, New York, NY, USA
TC 0
SN 0393-974X
EI 
J9 J BIOL REGUL HOMEOSTATIC AGENTS
JI J. Biol. Regul. Homeostatic Agents
PD JUN 15
PY 2015
VL 29
IS 4
BP 1
EP 14
DI 
PG 14
UT Scopus:galasso#2015journ#29#1
ER

PT J
AU Lopez de figueroa, Paloma
   Lotz, MK
   Blanco, FJ
   Carames, Beatriz
AF Lopez de figueroa, Paloma
   Lotz, Martin
   Blanco, Francisco
   Carames, Beatriz
TI Autophagy Activation and Protection From Mitochondrial Dysfunction in Human Chondrocytes
SO ARTHRITIS & RHEUMATOLOGY
LA English
DT Article
ID aging-related los; articular chondrocyte; disease; osteoarthriti; cartilage; cell; mice; homeostasis; mechanism; expression
AB Objective. Autophagy is a key pathway of cellular homeostasis for removing damaged macromolecules and organelles, including mitochondria. Recent studies indicate that activation of autophagy is defective in aging and osteoarthritis (OA), contributing to cell death and tissue damage. In addition, there is increasing evidence that mitochondrial dysfunction plays an important role in OA pathogenesis. The objective of this study was to determine whether activation of autophagy protects against mitochondrial dysfunction in human chondrocytes. Methods. Human chondrocytes were treated with oligomycin, an inhibitor of mitochondrial respiratory chain complex V. Autophagy activation was analyzed by determination of light chain 3 membrane-bound form II (LC3-II), a marker of autophagosome formation. To investigate whether autophagy protects from mitochondrial dysfunction, autophagy was induced by rapamycin, the selective inhibitor of mammalian target of rapamycin complex 1 (mTORC-1), and by torin 1, the inhibitor of mTORC-1 and mTORC-2. Small interfering autophagy-related 5 was used to evaluate the role of autophagy in mitochondrial dysfunction. Results. Mitochondrial dysfunction was induced by treatment with oligomycin, which significantly decreased mitochondrial membrane potential (Delta Psi m). This was associated with increased production of reactive oxygen species and cell death. Autophagy activation, as reflected by LC3-II, was decreased in a time-dependent manner. To evaluate whether autophagy regulates mitochondrial function, chondrocytes were pre-treated with rapamycin and torin 1 before oligomycin. Autophagy activation significantly protected against mitochondrial dysfunction. Conversely, genetic inhibition of autophagy induced significant mitochondrial function defects. Conclusion. Our data highlight the role of autophagy as a critical protective mechanism against mitochondrial dysfunction. Pharmacologic interventions that enhance autophagy may have chondroprotective activity in cartilage degenerative processes such as OA.
C1 [Lopez de Figueroa, Paloma; Blanco, Francisco J.; Carames, Beatriz] Complexo Hosp Univ A Coruna, Inst Invest Biomed A Coruna, SERGAS, La Coruna, Spain.
   [Lopez de Figueroa, Paloma; Blanco, Francisco J.; Carames, Beatriz] Univ A Coruna, La Coruna 15006, Spain.
   [Lotz, Martin K.] Scripps Res Inst, La Jolla, CA 92037 USA.
RP Carames, B (corresponding author), Univ A Coruna, Grp Biol Cartilago, Complexo Hosp Univ A Coruna, Inst Invest Biomed A Coruna,Serv Reumatol,SERGAS, Xubias 84, La Coruna 15006, Spain.
EM beatriz.carames.perez@sergas.es
FU Ministerio de Economia y Competitividad, Spain (Miguel Servet Program) [CP11/00095]; NIH [AG-007996]; Instituto de Salud Carlos III; NATIONAL INSTITUTE ON AGING [P01AG007996] Funding Source: NIH RePORTER
CR Blanco FJ, 2011, NAT REV RHEUMATOL, V7, P161, DOI 10.1038/nrrheum.2010.213
   Blanco FJ, 2007, BIOMED HEALTH RES, V70, P192
   Carames B, 2012, ARTHRITIS RHEUM-US, V64, P1182, DOI 10.1002/art.33444
   Carames B, 2012, ANN RHEUM DIS, V71, P575, DOI 10.1136/annrheumdis-2011-200557
   Carames B, 2010, ARTHRITIS RHEUM-US, V62, P791, DOI 10.1002/art.27305
   Cillero-pastor B, 2008, ARTHRITIS RHEUM-US, V58, P2409, DOI 10.1002/art.23644
   Cillero-pastor B, 2013, BMC MUSCULOSKEL DIS, V14, P0, DOI 10.1186/1471-2474-14-235
   Cuervo AM, 2000, J BIOL CHEM, V275, P31505, DOI 10.1074/jbc.M002102200
   Del CARLOM, 2003, ARTHRITIS RHEUM-US, V48, P3419, DOI 10.1002/art.11338
   Goldring MB, 2007, J CELL PHYSIOL, V213, P626, DOI 10.1002/jcp.21258
   Goldring MB, 2006, BEST PRACT RES CL RH, V20, P1003, DOI 10.1016/j.berh.2006.06.003
   Goldring MB, 1994, J CLIN INVEST, V94, P2307, DOI 10.1172/JCI117595
   Hara T, 2006, NATURE, V441, P885, DOI 10.1038/nature04724
   Harrison DE, 2009, NATURE, V460, P392, DOI 10.1038/nature08221
   Kanki T, 2010, MOL MICROBIOL, V75, P795, DOI 10.1111/j.1365-2958.2009.07035.x
   Komatsu M, 2005, J CELL BIOL, V169, P425, DOI 10.1083/jcb.200412022
   Kuma A, 2004, NATURE, V432, P1032, DOI 10.1038/nature03029
   Laplante M, 2012, CELL, V149, P274, DOI 10.1016/j.cell.2012.03.017
   Lee JY, 2010, J CELL BIOL, V189, P671, DOI 10.1083/jcb.201001039
   Levine B, 2008, CELL, V132, P27, DOI 10.1016/j.cell.2007.12.018
   Lotz MK, 2011, NAT REV RHEUMATOL, V7, P579, DOI 10.1038/nrrheum.2011.109
   Maneiro E, 2003, ARTHRITIS RHEUM, V48, P700, DOI 10.1002/art.10837
   Martinez A, 2010, BRAIN PATHOL, V20, P281, DOI 10.1111/j.1750-3639.2009.00326.x
   Mizushima N, 2008, NATURE, V451, P1069, DOI 10.1038/nature06639
   Mizushima N, 2007, ANNU REV NUTR, V27, P19, DOI 10.1146/annurev.nutr.27.061406.093749
   Mizushima N, 2010, CELL, V140, P313, DOI 10.1016/j.cell.2010.01.028
   Mizushima N, 2009, CURR TOP MICROBIOL, V335, P71, DOI 10.1007/978-3-642-00302-8_3
   Pan T, 2009, NEUROSCIENCE, V164, P541, DOI 10.1016/j.neuroscience.2009.08.014
   Rubinsztein DC, 2011, CELL, V146, P682, DOI 10.1016/j.cell.2011.07.030
   Ruiz-romero C, 2009, MOL CELL PROTEOMICS, V8, P172, DOI 10.1074/mcp.M800292-MCP200
   Sabers CJ, 1995, J BIOL CHEM, V270, P815, DOI 10.1074/jbc.270.2.815
   Sasaki H, 2012, ARTHRITIS RHEUM-US, V64, P1920, DOI 10.1002/art.34323
   Shibata M, 2006, J BIOL CHEM, V281, P14474, DOI 10.1074/jbc.M600364200
   Shigemitsu K, 1999, J BIOL CHEM, V274, P1058, DOI 10.1074/jbc.274.2.1058
   Spilman P, 2010, PLOS ONE, V5, P0, DOI 10.1371/journal.pone.0009979
   Taniguchi N, 2009, P NATL ACAD SCI USA, V106, P1181, DOI 10.1073/pnas.0806062106
   Tomita M, 2001, ARTHRITIS RHEUM-US, V44, P96, DOI 10.1002/1529-0131(200101)44:1<96::AID-ANR13>3.0.CO;2-#
   Vanderheiden MG, 1997, CELL, V91, P627, DOI 10.1016/S0092-8674(00)80450-X
   Wallace DC, 2005, ANNU REV GENET, V39, P359, DOI 10.1146/annurev.genet.39.110304.095751
   Xiong N, 2013, BEHAV BRAIN FUNCT, V9, P0, DOI 10.1186/1744-9081-9-13
   Youle RJ, 2011, NAT REV MOL CELL BIO, V12, P9, DOI 10.1038/nrm3028
NR 41
TC 99
Z9 101
U1 6
U2 35
PU WILEY-BLACKWELL
PI HOBOKEN
PA 111 RIVER ST, HOBOKEN 07030-5774, NJ USA
SN 2326-5191
EI 2326-5205
J9 ARTHRITIS RHEUMATOL
JI Arthritis Rheumatol.
PD APR 15
PY 2015
VL 67
IS 4
BP 966
EP 976
DI 10.1002/art.39025
PG 11
WC Rheumatology
SC Rheumatology
GA CE5AJ
UT WOS:000351841800016
PM 25605458
DA 2022-06-22
ER

PT J
AU Liu-bryan, Ru
   Terkeltaub, Robert
AF Liu-bryan, Ru
   Terkeltaub, Robert
TI Emerging regulators of the inflammatory process in osteoarthritis
SO NATURE REVIEWS RHEUMATOLOGY
LA English
DT Review
ID activated protein-kinase; endoplasmic-reticulum stress; c/ebp homologous protein; chondrocytes in-vitro; articular-cartilage; nlrp3 inflammasome; nitric-oxide; knee osteoarthriti; catabolic response; er stress
AB Chronic, low-grade inflammation in osteoarthritis (OA) contributes to symptoms and disease progression. Effective disease-modifying OA therapies are lacking, but better understanding inflammatory pathophysiology in OA could lead to transformative therapy. Networks of diverse innate inflammatory danger signals, including complement and alarmins, are activated in OA. Through inflammatory mediators, biomechanical injury and oxidative stress compromise the viability of chondrocytes, reprogramming them to hypertrophic differentiation and proinflammatory and pro-catabolic responses. Integral to this reprogramming are 'switching' pathways in transcriptional networks, other than the well-characterized effects of NF kappa B and mitogen-activated protein kinase signalling; HIF-2 alpha transcriptional signalling and ZIP8-mediated Zn2+ uptake, with downstream MTF1 transcriptional signalling, have been implicated but further validation is required. Permissive factors, including impaired bioenergetics via altered mitochondrial function and decreased activity of bioenergy sensors, interact with molecular inflammatory responses and proteostasis mechanisms such as the unfolded protein response and autophagy. Bioenergy-sensing by AMPK and SIRT1 provides 'stop signals' for oxidative stress, inflammatory, and matrix catabolic processes in chondrocytes. The complexity of molecular inflammatory processes in OA and the involvement of multiple inflammatory mediators in tissue repair responses, raises daunting questions about how to therapeutically target inflammatory processes and macroscopic inflammation in OA. Bioenergy sensing might provide a pragmatic 'entry point'.
C1 [Liu-Bryan, Ru; Terkeltaub, Robert] Univ Calif San Diego, Dept Med, San Diego VA Healthcare Syst, San Diego, CA 92161 USA.
   [Liu-Bryan, Ru; Terkeltaub, Robert] Univ Calif San Diego, Dept Med, Div Rheumatol Allergy & Immunol, San Diego, CA 92161 USA.
RP Terkeltaub, R (corresponding author), Univ Calif San Diego, Dept Med, San Diego VA Healthcare Syst, 111K,3350 La Jolla Village Dr, San Diego, CA 92161 USA.
EM rterkeltaub@ucsd.edu
FU VA Research Service, Arthritis Foundation; NIH [PAG07996, AI81881]; NATIONAL INSTITUTE OF ALLERGY AND INFECTIOUS DISEASES [R01AI081881] Funding Source: NIH RePORTER; NATIONAL INSTITUTE ON AGING [P01AG007996] Funding Source: NIH RePORTER; Veterans Affairs [I01BX001660] Funding Source: NIH RePORTER
CR Arroyo DS, 2014, INT IMMUNOPHARMACOL, V18, P55, DOI 10.1016/j.intimp.2013.11.001
   Bao JP, 2011, MOL BIOL REP, V38, P2879, DOI 10.1007/s11033-010-9949-9
   Berenbaum F, 2013, CURR OPIN RHEUMATOL, V25, P114, DOI 10.1097/BOR.0b013e32835a9414
   Blanco FJ, 2011, NAT REV RHEUMATOL, V7, P161, DOI 10.1038/nrrheum.2010.213
   Bougault C, 2012, ARTHRITIS RHEUM-US, V64, P3972, DOI 10.1002/art.34678
   Carames B, 2013, ARTHRITIS RHEUM-US, V65, P1843, DOI 10.1002/art.37977
   Carneiro LAM, 2013, FRONT IMMUNOL, V4, P0, DOI 10.3389/fimmu.2013.00361
   Cecil DL, 2009, J IMMUNOL, V182, P5024, DOI 10.4049/jimmunol.0803603
   Chevalier X, 2013, NAT REV RHEUMATOL, V9, P400, DOI 10.1038/nrrheum.2013.44
   Claudio N, 2013, EMBO J, V32, P1214, DOI 10.1038/emboj.2013.80
   Clerigues V, 2013, CLIN SCI, V125, P99, DOI 10.1042/CS20120491
   Colbert RA, 2014, MOL IMMUNOL, V57, P44, DOI 10.1016/j.molimm.2013.07.013
   Csaki C, 2008, BIOCHEM PHARMACOL, V75, P677, DOI 10.1016/j.bcp.2007.09.014
   Dave M, 2008, ARTHRITIS RHEUM, V58, P2786, DOI 10.1002/art.23799
   de Cabo R, 2014, CELL, V157, P1515, DOI 10.1016/j.cell.2014.05.031
   Dvir-ginzberg M, 2013, FRONT BIOSCI-LANDMRK, V18, P343, DOI 10.2741/4105
   Dvir-ginzberg M, 2008, J BIOL CHEM, V283, P36300, DOI 10.1074/jbc.M803196200
   Echtermeyer F, 2009, NAT MED, V15, P1072, DOI 10.1038/nm.1998
   Flannery CR, 2009, ARTHRITIS RHEUM-US, V60, P840, DOI 10.1002/art.24304
   Fukai A, 2012, ARTHRITIS RHEUM-US, V64, P198, DOI 10.1002/art.33324
   Gabay O, 2013, ARTHRITIS RHEUM-US, V65, P159, DOI 10.1002/art.37750
   Gabay O, 2012, ANN RHEUM DIS, V71, P613, DOI 10.1136/ard.2011.200504
   Gagarina V, 2010, ARTHRITIS RHEUM-US, V62, P1383, DOI 10.1002/art.27369
   Garg AD, 2012, TRENDS MOL MED, V18, P589, DOI 10.1016/j.molmed.2012.06.010
   Gavriilidis C, 2013, ARTHRITIS RHEUM-US, V65, P378, DOI 10.1002/art.37782
   Goldring MB, 2010, ANN NY ACAD SCI, V1192, P230, DOI 10.1111/j.1749-6632.2009.05240.x
   Gualeni B, 2013, DIS MODEL MECH, V6, P1414, DOI 10.1242/dmm.013342
   Guermazi A, 2014, J RHEUMATOL, V41, P501, DOI 10.3899/jrheum.130541
   Guermazi A, 2012, BRIT MED J, V345, P0, DOI 10.1136/bmj.e5339
   Guo FJ, 2014, CELL SIGNAL, V26, P332, DOI 10.1016/j.cellsig.2013.11.018
   Henrotin Y, 2014, SEMIN ARTHRITIS RHEU, V43, P579, DOI 10.1016/j.semarthrit.2013.10.005
   Hernandez-cuellar E, 2012, J IMMUNOL, V189, P5113, DOI 10.4049/jimmunol.1202479
   Hong EH, 2010, J BIOL CHEM, V285, P1283, DOI 10.1074/jbc.M109.058628
   Hotamisligil GS, 2010, CELL, V140, P900, DOI 10.1016/j.cell.2010.02.034
   Husa M, 2013, ARTHRITIS RES THER, V15, P0, DOI 10.1186/ar4415
   Husa M, 2010, NAT MED, V16, P641, DOI 10.1038/nm0610-641
   Issa RI, 2012, PATHOBIOL AGING AGE, V2, P0, DOI 10.3402/pba.v2i0.17470
   Jin CC, 2011, P NATL ACAD SCI USA, V108, P14867, DOI 10.1073/pnas.1111101108
   Johnson K, 2000, ARTHRITIS RHEUM-US, V43, P1560, DOI 10.1002/1529-0131(200007)43:7<1560::AID-ANR21>3.3.CO;2-J
   Johnson K, 2004, ARTHRITIS RHEUM-US, V50, P1216, DOI 10.1002/art.20149
   Karsdal MA, 2014, ANN RHEUM DIS, V73, P336, DOI 10.1136/annrheumdis-2013-204111
   Kim JH, 2014, CELL, V156, P730, DOI 10.1016/j.cell.2014.01.007
   Knoop J, 2012, ARTHRITIS RES THER, V14, P0, DOI 10.1186/ar4050
   Konisti S, 2012, NAT REV RHEUMATOL, V8, P153, DOI 10.1038/nrrheum.2011.205
   Lei M, 2012, EUR J PHARMACOL, V674, P73, DOI 10.1016/j.ejphar.2011.10.015
   Leong DJ, 2013, INT J MOL SCI, V14, P23063, DOI 10.3390/ijms141123063
   Lepus CM, 2014, ARTHRITIS RHEUMATOL, V66, P101, DOI 10.1002/art.38213
   Li J, 2012, ARTHRITIS RES THER, V14, P0, DOI 10.1186/ar3887
   Liang GY, 2014, PLOS ONE, V9, P0, DOI 10.1371/journal.pone.0086894
   Lin AC, 2009, NAT MED, V15, P1421, DOI 10.1038/nm.2055
   Liu TF, 2012, J LEUKOCYTE BIOL, V92, P499, DOI 10.1189/jlb.0212078
   Liu YN, 2012, J BIOL CHEM, V287, P34500, DOI 10.1074/jbc.M112.385922
   Liu-bryan R, 2012, ARTHRITIS RHEUM-US, V64, P2055, DOI 10.1002/art.34492
   Liu-bryan R, 2010, ARTHRITIS RHEUM-US, V62, P2004, DOI 10.1002/art.27475
   Loeser RF, 2012, ARTHRITIS RHEUM-US, V64, P1697, DOI 10.1002/art.34453
   Lopez-otin C, 2013, CELL, V153, P1194, DOI 10.1016/j.cell.2013.05.039
   Lotz M, 2012, J AM ACAD ORTHOP SUR, V20, P261, DOI 10.5435/JAAOS-20-04-261
   Malfait AM, 2013, NAT REV RHEUMATOL, V9, P654, DOI 10.1038/nrrheum.2013.138
   Mao KR, 2013, CELL RES, V23, P201, DOI 10.1038/cr.2013.6
   Marcu KB, 2010, CURR DRUG TARGETS, V11, P599, DOI 10.2174/138945010791011938
   Martinon F, 2010, NAT IMMUNOL, V11, P411, DOI 10.1038/ni.1857
   Matsushita T, 2013, J ORTHOP RES, V31, P531, DOI 10.1002/jor.22268
   Matsuzaki T, 2014, ANN RHEUM DIS, V73, P1397, DOI 10.1136/annrheumdis-2012-202620
   Merz D, 2003, J IMMUNOL, V171, P4406, DOI 10.4049/jimmunol.171.8.4406
   Messier SP, 2013, JAMA-J AM MED ASSOC, V310, P1263, DOI 10.1001/jama.2013.277669
   Miller RE, 2012, P NATL ACAD SCI USA, V109, P20602, DOI 10.1073/pnas.1209294110
   Misawa T, 2013, NAT IMMUNOL, V14, P454, DOI 10.1038/ni.2550
   Moon MH, 2013, OSTEOARTHR CARTILAGE, V21, P470, DOI 10.1016/j.joca.2012.11.017
   Murphy CL, 2010, CELL RES, V20, P977, DOI 10.1038/cr.2010.99
   Nasi S, 2014, JOINT BONE SPINE, V81, P320, DOI 10.1016/j.jbspin.2014.01.018
   Oneill LAJ, 2013, NATURE, V493, P346, DOI 10.1038/nature11862
   Oliver BL, 2005, J CELL PHYSIOL, V204, P45, DOI 10.1002/jcp.20261
   Pap T, 2013, NAT REV RHEUMATOL, V9, P43, DOI 10.1038/nrrheum.2012.178
   Pesesse L, 2013, OSTEOARTHR CARTILAGE, V21, P1913, DOI 10.1016/j.joca.2013.08.018
   Petursson F, 2013, ARTHRITIS RES THER, V15, P0, DOI 10.1186/ar4254
   Punzi L, 2010, BEST PRACT RES CL RH, V24, P301, DOI 10.1016/j.berh.2009.12.007
   Rath E, 2012, INFLAMM BOWEL DIS, V18, P1364, DOI 10.1002/ibd.21944
   Rego-perez IGNACIO, 2013, FRONT BIOSCI (SCHOL ED), V5, P360
   Saito T, 2010, NAT MED, V16, P678, DOI 10.1038/nm.2146
   Salminen A, 2012, AGEING RES REV, V11, P230, DOI 10.1016/j.arr.2011.12.005
   Scanzello CR, 2012, BONE, V51, P249, DOI 10.1016/j.bone.2012.02.012
   Schelbergen RFP, 2012, ARTHRITIS RHEUM-US, V64, P1477, DOI 10.1002/art.33495
   Schiavi A, 2014, EXP GERONTOL, V56, P147, DOI 10.1016/j.exger.2014.02.015
   Scott JL, 2010, ANN RHEUM DIS, V69, P1502, DOI 10.1136/ard.2009.119966
   Sellam J, 2010, NAT REV RHEUMATOL, V6, P625, DOI 10.1038/nrrheum.2010.159
   Shakibaei M, 2008, BIOCHEM PHARMACOL, V76, P1426, DOI 10.1016/j.bcp.2008.05.029
   Shakibaei M, 2007, ANN NY ACAD SCI, V1095, P554, DOI 10.1196/annals.1397.060
   Srinivas V, 2009, CELLS TISSUES ORGANS, V189, P88, DOI 10.1159/000151428
   Steinberg GR, 2009, PHYSIOL REV, V89, P1025, DOI 10.1152/physrev.00011.2008
   Takada K, 2011, INT J EXP PATHOL, V92, P232, DOI 10.1111/j.1365-2613.2010.00758.x
   Takayama K, 2009, ARTHRITIS RHEUM-US, V60, P2731, DOI 10.1002/art.24864
   Terkeltaub R, 2011, ARTHRITIS RHEUM-US, V63, P1928, DOI 10.1002/art.30333
   Thoms BL, 2013, ARTHRITIS RHEUM-US, V65, P1302, DOI 10.1002/art.37867
   Tschopp J, 2011, EUR J IMMUNOL, V41, P1196, DOI 10.1002/eji.201141436
   Uehara Y, 2014, OSTEOARTHR CARTILAGE, V22, P1007, DOI 10.1016/j.joca.2014.04.025
   Vaamonde-garcia C, 2012, ARTHRITIS RHEUM-US, V64, P2927, DOI 10.1002/art.34508
   Vincent HEATHERK, 2013, OPEN ORTHOP J, V7, P378, DOI 10.2174/1874325001307010378
   Wang J, 2012, RHEUMATOL INT, V32, P1541, DOI 10.1007/s00296-010-1720-y
   Wang Q, 2011, NAT MED, V17, P1674, DOI 10.1038/nm.2543
   Witczak CA, 2008, CELL MOL LIFE SCI, V65, P3737, DOI 10.1007/s00018-008-8244-6
   Yang S, 2010, NAT MED, V16, P687, DOI 10.1038/nm.2153
   Yano F, 2013, ARTHRITIS RHEUM-US, V65, P429, DOI 10.1002/art.37779
   Zhen GH, 2013, NAT MED, V19, P704, DOI 10.1038/nm.3143
   Zreiqat H, 2010, ARTHRITIS RES THER, V12, P0, DOI 10.1186/ar2917
NR 109
TC 343
Z9 356
U1 11
U2 187
PU NATURE PUBLISHING GROUP
PI NEW YORK
PA 75 VARICK ST, 9TH FLR, NEW YORK, NY 10013-1917 USA
SN 1759-4790
EI 1759-4804
J9 NAT REV RHEUMATOL
JI Nat. Rev. Rheumatol.
PD JAN 15
PY 2015
VL 11
IS 1
BP 35
EP 44
DI 10.1038/nrrheum.2014.162
PG 10
WC Rheumatology
SC Rheumatology
GA AX4UJ
UT WOS:000346926500007
PM 25266449
DA 2022-06-22
ER

PT J
AU Goldring, MB
   Berenbaum, F
AF Goldring, Mb
   Berenbaum, F
TI Emerging targets in osteoarthritis therapy
SO Current Opinion in Pharmacology
LA English
DT Article
ID bevacizumab; collagenase 3; dickkopf 1 protein; fibroblast growth factor receptor; fibroblast growth factor receptor 1; fibroblast growth factor receptor 18; fibroblast growth factor receptor 3; high mobility group b1 protein; hypoxia inducible factor 2alpha; immunoglobulin enhancer binding protein; interleukin 1; interleukin 1beta; peroxisome proliferator activated receptor gamma; sclerostin; secreted frizzled related protein 1; toll like receptor 2; toll like receptor 4; unclassified drug; adaptive immunity; angiogenesis; article; autophagosome; autophagy; cartilage cell; cell cycle; cell damage; cell proliferation; cell survival; chondrogenesis; col10a1 gene; down regulation; drug efficacy; drug mechanism; drug response; endoplasmic reticulum; gene expression; gene frequency; genetic association; immune response; inflammation; innate immunity; mmp13 gene; nonhuman; osteoarthriti; oxidative stress; pathogenesis; pharmacological blocking; priority journal; protein function; protein targeting; runx2 gene; stc1 gene; t lymphocyte; tissue engineering; upregulation; vegf gene; animal; disease course; drug design; genetic predisposition; genetics; human; molecularly targeted therapy; osteoarthriti; pathophysiology; animal; disease progression; drug design; genetic predisposition to disease; human; molecular targeted therapy; osteoarthriti
AB Osteoarthritis (OA) is a destructive joint disease in which the initiation may be attributed to direct injury and mechanical disruption of joint tissues, but the progressive changes are dependent on active cell-mediated processes that can be observed or inferred during the generally long time-course of the disease. Based on clinical observations and experimental studies, it is now recognized a that it is possible for individual patients to exhibit common sets of symptoms and structural abnormalities due to distinct pathophysiological pathways that act independently or in combination. Recent research that has focused on the underlying mechanisms involving biochemical cross talk among the cartilage, synovium, bone, and other joint tissues within a background of poorly characterized genetic factors will be addressed in this review. © 2015 Published by Elsevier Ltd.
C1 Tissue Engineering, Regeneration and Repair Program, Hospital for Special Surgery, New York, NY, USA
   Department of Cell and Developmental Biology, Weill Cornell Medical College, New York, NY, USA
   Department of Rheumatology, AP-HP Saint-Antoine Hospital, Paris, 75012, France
TC 0
SN 1471-4892
EI 
J9 CURR OPIN PHARMACOL
JI Curr. Opin. Pharmacol.
PD JUN 15
PY 2015
VL 22
IS 0
BP 51
EP 63
DI 10.1016/j.coph.2015.03.004
PG 13
UT Scopus:10.1016/j.coph.2015.03.004
ER

PT J
AU Zhou, Yan
   Liu, Shi-Qing
   Yu, Ling
   He, Bin
   Wu, Shi-Hao
   Zhao, Qi
   Xia, Shao-Qiang
   Mei, Hong-Jun
AF Zhou, Yan
   Liu, Shi-qing
   Yu, Ling
   He, Bin
   Wu, Shi-hao
   Zhao, Qi
   Xia, Shao-qiang
   Mei, Hong-jun
TI Berberine prevents nitric oxide-induced rat chondrocyte apoptosis and cartilage degeneration in a rat osteoarthritis model via AMPK and p38 MAPK signaling
SO APOPTOSIS
LA English
DT Article
DE Berberine; Osteoarthritis; Chondrocyte; Sodium nitroprusside; Apoptosis
ID cruciate ligament transection; c/ebp homologous protein; sodium-nitroprusside; articular chondrocyte; catabolic response; cell-growth; autophagy; activation; pathway; inflammation
AB Chondrocyte apoptosis is an important mechanism involved in osteoarthritis (OA). Berberine (BBR), a plant alkaloid derived from Chinese medicine, is characterized by multiple pharmacological effects, such as anti-inflammatory and anti-apoptotic activities. This study aimed to evaluate the chondroprotective effect and underlying mechanisms of BBR on sodium nitroprusside (SNP)-stimulated chondrocyte apoptosis and surgically-induced rat OA model. The in vitro results revealed that BBR suppressed SNP-stimulated chondrocyte apoptosis as well as cytoskeletal remodeling, down-regulated expressions of inducible nitric oxide synthase (iNOS) and caspase-3, and up-regulated Bcl-2/Bax ratio and Type II collagen (Col II) at protein levels, which were accompanied by increased adenosine monophosphate-activated protein kinase (AMPK) phosphorylation and decreased phosphorylation of p38 mitogen-activated protein kinase (MAPK). Furthermore, the anti-apoptotic effect of BBR was blocked by AMPK inhibitor Compound C (CC) and adenosine-9-beta-D-arabino-furanoside (Ara A), and enhanced by p38 MAPK inhibitor SB203580. In vivo experiment suggested that BBR ameliorated cartilage degeneration and exhibited an anti-apoptotic effect on articular cartilage in a rat OA model, as demonstrated by histological analyses, TUNEL assay and immunohistochemical analyses of caspase-3, Bcl-2 and Bax expressions. These findings suggest that BBR suppresses SNP-stimulated chondrocyte apoptosis and ameliorates cartilage degeneration via activating AMPK signaling and suppressing p38 MAPK activity.
C1 [Zhou, Yan; Liu, Shi-Qing; Yu, Ling; He, Bin; Zhao, Qi; Xia, Shao-Qiang] Wuhan Univ, Renmin Hosp, Dept Orthoped, Cent Lab, Wuhan 430060, CHINA.
   [Wu, Shi-Hao] Wuhan Univ, Renmin Hosp, Dept Psychiat, Wuhan 430060, CHINA.
   [Mei, Hong-Jun] Wuhan 5 Hosp, Dept Orthoped, Wuhan 430050, CHINA.
RP Liu, SQ (corresponding author), Wuhan Univ, Renmin Hosp, Dept Orthoped, Cent Lab, Wuhan 430060, CHINA.
EM liusqrm@163.com
CR Abella V, 2015, TOXICOL LETT, V234, P13, DOI 10.1016/j.toxlet.2015.02.001
   Aicher WK, 2014, ANN RHEUM DIS, V73, P645, DOI 10.1136/annrheumdis-2013-204308
   Battistelli M, 2014, APOPTOSIS, V19, P1471, DOI 10.1007/s10495-014-1017-9
   Chen KK, 2014, APOPTOSIS, V19, P946, DOI 10.1007/s10495-014-0977-0
   Dasgupta B, 2007, P NATL ACAD SCI USA, V104, P7217, DOI 10.1073/pnas.0610068104
   de Andres MC, 2013, ARTHRITIS RES THER, V15, P0, DOI 10.1186/ar4295
   Domitrovic R, 2013, FOOD CHEM TOXICOL, V62, P397, DOI 10.1016/j.fct.2013.09.003
   Gomez R, 2014, J ORTHOP RES, V32, P1137, DOI 10.1002/jor.22660
   Guo S, 2013, CEPHALALGIA, V33, P301, DOI 10.1177/0333102412475239
   Haudenschild DR, 2011, J ORTHOP RES, V29, P20, DOI 10.1002/jor.21198
   Hayami T, 2006, BONE, V38, P234, DOI 10.1016/j.bone.2005.08.007
   Hu PF, 2011, PHYTOTHER RES, V25, P878, DOI 10.1002/ptr.3359
   Hu ZL, 2011, ARTHRITIS RHEUM-US, V63, P949, DOI 10.1002/art.30202
   Hui W, 2016, ANN RHEUM DIS, V75, P449, DOI 10.1136/annrheumdis-2014-206295
   Husa M, 2013, ARTHRITIS RES THER, V15, P0, DOI 10.1186/ar4415
   Johnson VL, 2014, BEST PRACT RES CL RH, V28, P5, DOI 10.1016/j.berh.2014.01.004
   Kang EH, 2010, ARTHRITIS RES THER, V12, P0, DOI 10.1186/ar3218
   Kong DC, 2013, PLOS ONE, V8, P0, DOI 10.1371/journal.pone.0069403
   Kong WJ, 2004, NAT MED, V10, P1344, DOI 10.1038/nm1135
   Lee AS, 2013, GENE, V527, P440, DOI 10.1016/j.gene.2013.05.069
   Li MH, 2014, EUR J PHARMACOL, V728, P67, DOI 10.1016/j.ejphar.2014.01.061
   Liang Q, 2014, APOPTOSIS, V19, P1354, DOI 10.1007/s10495-014-1012-1
   Liu-bryan R, 2015, NAT REV RHEUMATOL, V11, P35, DOI 10.1038/nrrheum.2014.162
   Maia-de-oliveira JP, 2014, SCHIZOPHR RES, V159, P558, DOI 10.1016/j.schres.2014.08.020
   Mihaylova MM, 2011, NAT CELL BIOL, V13, P1016, DOI 10.1038/ncb2329
   Mo CF, 2014, ANTIOXID REDOX SIGN, V20, P574, DOI 10.1089/ars.2012.5116
   Moon PD, 2011, PHYTOTHER RES, V25, P844, DOI 10.1002/ptr.3353
   Pandareesh MD, 2014, NEUROCHEM RES, V39, P800, DOI 10.1007/s11064-014-1273-7
   Qiu GL, 2013, BIORESOURCE TECHNOL, V142, P52, DOI 10.1016/j.biortech.2013.04.077
   Rasheed Z, 2010, ARTHRITIS RES THER, V12, P0, DOI 10.1186/ar3166
   Rautiainen J, 2014, OSTEOARTHR CARTILAGE, V22, P1444, DOI 10.1016/j.joca.2014.04.023
   Ryu JS, 2014, BIOCHEM BIOPH RES CO, V447, P715, DOI 10.1016/j.bbrc.2014.04.077
   She C, 2014, CELL SIGNAL, V26, P1, DOI 10.1016/j.cellsig.2013.08.046
   Pires ENS, 2014, BRAIN RES, V1557, P26, DOI 10.1016/j.brainres.2014.02.021
   Terkeltaub R, 2011, ARTHRITIS RHEUM-US, V63, P1928, DOI 10.1002/art.30333
   Thysen S, 2015, DIS MODEL MECH, V8, P17, DOI 10.1242/dmm.016881
   Tsang CM, 2013, BMC CANCER, V13, P0, DOI 10.1186/1471-2407-13-619
   Uehara Y, 2014, OSTEOARTHR CARTILAGE, V22, P1007, DOI 10.1016/j.joca.2014.04.025
   Wang CJ, 2014, ARTHRITIS RES THER, V16, P0, DOI 10.1186/ar4601
   Wang F, 2014, INT IMMUNOPHARMACOL, V23, P575, DOI 10.1016/j.intimp.2014.10.007
   Wang X, 2015, OSTEOARTHR CARTILAGE, V23, P22, DOI 10.1016/j.joca.2014.10.002
   Wang YQ, 2009, CARDIOVASC RES, V82, P484, DOI 10.1093/cvr/cvp078
   Yan F, 2012, AM J PHYSIOL-GASTR L, V302, PG504, DOI 10.1152/ajpgi.00312.2011
   Zhang YJ, 2014, CLIN EXP PHARMACOL P, V41, P995, DOI 10.1111/1440-1681.12309
   Zhao HH, 2014, J CELL MOL MED, V18, P283, DOI 10.1111/jcmm.12186
NR 45
TC 86
Z9 96
U1 1
U2 54
PU SPRINGER
PI DORDRECHT
PA VAN GODEWIJCKSTRAAT 30, 3311 GZ DORDRECHT, NETHERLANDS
SN 1360-8185
EI 1573-675X
J9 APOPTOSIS
JI Apoptosis
PD SEP 15
PY 2015
VL 20
IS 9
BP 1187
EP 1199
DI 10.1007/s10495-015-1152-y
PG 13
WC Biochemistry & Molecular Biology; Cell Biology
SC Biochemistry & Molecular Biology; Cell Biology
GA CO8NF
UT WOS:000359425600005
PM 26184498
DA 2022-06-22
ER

PT J
AU Xu, Kang
   Chen, Weijian
   Wang, Xiaofei
   Peng, Yan
   Liang, Anjing
   Huang, Dongsheng
   Li, Chunhai
   Ye, Wei
AF Xu, Kang
   Chen, Weijian
   Wang, Xiaofei
   Peng, Yan
   Liang, Anjing
   Huang, Dongsheng
   Li, Chunhai
   Ye, Wei
TI Autophagy attenuates the catabolic effect during inflammatory conditions in nucleus pulposus cells, as sustained by NF-kappa B and JNK inhibition
SO INTERNATIONAL JOURNAL OF MOLECULAR MEDICINE
LA English
DT Article
DE autophagy; intervertebral disc degeneration; nuclear factor kappa B signaling pathway; nucleus pulposus; inflammatory
ID necrosis-factor-alpha; intervertebral disc degeneration; cancer-cell; in-vitro; expression; degradation; activation; death; metalloproteinase; apoptosis
AB Proteoglycan degradation contributing to the pathogenesis of intervertebral disc (IVD) degeneration is induced by inflammatory cytokines, such as tumor necrosis factor-alpha (TNF-alpha) and interleukin-1 beta (IL-1 beta). Cell autophagy exists in degenerative diseases, including osteoarthritis and intervertebral disc degeneration. However, the autophagy induced by TNF-alpha and IL-1 beta and the corresponding molecular mechanism appear to be cell-type dependent. The effect and mechanism of autophagy regulated by TNF-alpha and IL-1 beta in IVDs remains unclear. Additionally, the impact of autophagy on the catabolic effect in inflammatory conditions also remains elusive. In the present study, autophagy activator and inhibitor were used to demonstrate the impact of autophagy on the catabolic effect induced by TNF-alpha. A critical role of autophagy was identified in rat nucleus pulposus (NP) cells: Inhibition of autophagy suppresses, while activation of autophagy enhances, the catabolic effect of cytokines. Subsequently, the autophagy-related gene expression in rat NP cells following TNF-alpha and IL-1 beta treatment was observed using immunofluorescence, quantitative polymerase chain reaction and western blot analysis; however, no association was present. In addition, nuclear factor kappa B (NF-kappa B), c-Jun N-terminal kinase (JNK), extracellular signal-regulated kinases and p38 mitogen-activated protein kinase inhibitors and TNF-alpha were used to determine the molecular mechanism of autophagy during the inflammatory conditions, and only the NF-kappa B and JNK inhibitor were found to enhance the autophagy of rat NP cells. Finally, IKK beta knockdown was used to further confirm the effect of the NF-kappa B signal on human NP cells autophagy, and the data showed that IKK beta knockdown upregulated the autophagy of NP cells during inflammatory conditions.
C1 [Xu, Kang] Sun Yat Sen Univ, Sun Yat Sen Mem Hosp, Expt Ctr Surg, Guangzhou 510120, Guangdong, CHINA.
   [Chen, Weijian] Second Peoples Hosp Guangdong Prov, Dept Orthoped, Guangzhou 510080, Guangdong, CHINA.
   [Chen, Weijian; Wang, Xiaofei; Peng, Yan; Liang, Anjing; Huang, Dongsheng; Li, Chunhai; Ye, Wei] Sun Yat Sen Univ, Sun Yat Sen Mem Hosp, Dept Spinal Surg, Guangzhou 510120, Guangdong, CHINA.
RP Ye, W (corresponding author), Sun Yat Sen Univ, Sun Yat Sen Mem Hosp, Dept Spinal Surg, 107 Yan Jiang West Rd, Guangzhou 510120, Guangdong, CHINA.
EM chunhaili@163.com; yewei3@mail.sysu.edu.cn
FU National Natural Science Foundation of China [81101385]; Natural Science Foundation of Guangdong Province, China [10151008901000084]; Science and Technology Planning Project of Guangdong Province, China [2009B060700097, 2012B031800359, 2012B031800360, 2014A020212058]
CR Cao YN, 2013, PANCREAS, V42, P301, DOI 10.1097/MPA.0b013e31825b9f2c
   Carames B, 2013, ARTHRITIS RHEUM-US, V65, P1843, DOI 10.1002/art.37977
   Carames B, 2012, ANN RHEUM DIS, V71, P575, DOI 10.1136/annrheumdis-2011-200557
   Chen JW, 2014, CELL PHYSIOL BIOCHEM, V34, P1175, DOI 10.1159/000366330
   Colleran A, 2011, J BIOL CHEM, V286, P22886, DOI 10.1074/jbc.M110.199950
   Comes F, 2007, CELL DEATH DIFFER, V14, P693, DOI 10.1038/sj.cdd.4402076
   Copetti T, 2009, MOL CELL BIOL, V29, P2594, DOI 10.1128/MCB.01396-08
   Djavaheri-mergny M, 2006, J BIOL CHEM, V281, P30373, DOI 10.1074/jbc.M602097200
   Genevay S, 2009, ARTHRITIS RES THER, V11, P0, DOI 10.1186/ar2858
   Jia GH, 2006, IMMUNOL CELL BIOL, V84, P448, DOI 10.1111/j.1440-1711.2006.01454.x
   Kim JE, 2010, CELL SIGNAL, V22, P1645, DOI 10.1016/j.cellsig.2010.06.004
   Klionsky DJ, 2000, SCIENCE, V290, P1717, DOI 10.1126/science.290.5497.1717
   Li DD, 2009, ONCOGENE, V28, P886, DOI 10.1038/onc.2008.441
   Cui LY, 2007, ACTA PHARMACOL SIN, V28, P1671, DOI 10.1111/j.1745-7254.2007.00642.x
   Lin NY, 2013, ANN RHEUM DIS, V72, P761, DOI 10.1136/annrheumdis-2012-201671
   Luoma K, 2000, SPINE, V25, P487, DOI 10.1097/00007632-200002150-00016
   Ma KG, 2013, OSTEOARTHR CARTILAGE, V21, P2030, DOI 10.1016/j.joca.2013.10.002
   Millward-sadler SJ, 2009, ARTHRITIS RES THER, V11, P0, DOI 10.1186/ar2693
   Mizushima N, 2004, INT J BIOCHEM CELL B, V36, P2491, DOI 10.1016/j.biocel.2004.02.005
   Mizushima N, 2010, CELL, V140, P313, DOI 10.1016/j.cell.2010.01.028
   Ogier-denis E, 2003, BBA-REV CANCER, V1603, P113, DOI 10.1016/S0304-419X(03)00004-0
   Paglin S, 2001, CANCER RES, V61, P439
   Pfirrmann CWA, 2001, SPINE, V26, P1873, DOI 10.1097/00007632-200109010-00011
   Pockert AJ, 2009, ARTHRITIS RHEUM-US, V60, P482, DOI 10.1002/art.24291
   Sasaki H, 2012, ARTHRITIS RHEUM-US, V64, P1920, DOI 10.1002/art.34323
   Scheper W, 2011, AUTOPHAGY, V7, P910, DOI 10.4161/auto.7.8.15761
   Seguin CA, 2005, SPINE, V30, P1940, DOI 10.1097/01.brs.0000176188.40263.f9
   Shen C, 2011, ARTHRITIS RES THER, V13, P0, DOI 10.1186/ar3443
   Sivaprasad U, 2008, J CELL MOL MED, V12, P1265, DOI 10.1111/j.1582-4934.2008.00282.x
   Sommermann TG, 2012, AUTOPHAGY, V8, P265, DOI 10.4161/auto.8.2.18763
   Studer RK, 2008, J ORTHOP RES, V26, P991, DOI 10.1002/jor.20604
   Tang GM, 2008, HUM MOL GENET, V17, P1540, DOI 10.1093/hmg/ddn042
   Tian Y, 2013, AM J PATHOL, V182, P2310, DOI 10.1016/j.ajpath.2013.02.037
   Vo NV, 2013, SPINE J, V13, P331, DOI 10.1016/j.spinee.2012.02.027
   Wang J, 2012, INT J ONCOL, V41, P1101, DOI 10.3892/ijo.2012.1534
   Wang SC, 2014, PLOS ONE, V9, P0, DOI 10.1371/journal.pone.0101330
   Xu P, 2011, GENE DEV, V25, P310, DOI 10.1101/gad.1984311
   Ye W, 2015, AM J PATHOL, V185, P485, DOI 10.1016/j.ajpath.2014.09.021
   Ye W, 2013, CONNECT TISSUE RES, V54, P22, DOI 10.3109/03008207.2012.715702
   Ye W, 2011, CONNECT TISSUE RES, V52, P472, DOI 10.3109/03008207.2011.564336
   Ye YC, 2011, J PHARMACOL SCI, V117, P160, DOI 10.1254/jphs.11105FP
NR 41
TC 44
Z9 47
U1 1
U2 28
PU SPANDIDOS PUBL LTD
PI ATHENS
PA POB 18179, ATHENS, 116 10, GREECE
SN 1107-3756
EI 1791-244X
J9 INT J MOL MED
JI Int. J. Mol. Med.
PD SEP 15
PY 2015
VL 36
IS 3
BP 661
EP 668
DI 10.3892/ijmm.2015.2280
PG 8
WC Medicine, Research & Experimental
SC Research & Experimental Medicine
GA CR2DH
UT WOS:000361134700006
PM 26165348
DA 2022-06-22
ER

PT J
AU Ramis, MR
   Esteban, S
   Miralles, A
   Tan, D-X
   Reiter, RJ
AF Ramis, Mr
   Esteban, S
   Miralles, A
   Tan, D-x
   Reiter, Rj
TI Caloric restriction, resveratrol and melatonin: Role of SIRT1 and implications for aging and related-diseases
SO Mechanisms of Ageing and Development
LA English
DT Article
ID aging; caloric restriction; melatonin; resveratrol; sirtuin; free radical; melatonin; n [2 [3 (1 piperazinylmethyl)imidazo[2,1 b]thiazol 6 yl]phenyl] 2 quinoxalinecarboxamide; reactive oxygen metabolite; resveratrol; sirtuin 1; antioxidant; melatonin; resveratrol; sirt1 protein, human; sirtuin 1; stilbene derivative; aging; antifungal activity; antiinflammatory activity; antioxidant activity; autophagy; blood brain barrier; brain ischemia; caloric restriction; chronic disease; circadian rhythm; clinical trial (topic); diet supplementation; dietary intake; drug penetration; drug potentiation; endothelial dysfunction; energy metabolism; enzyme activation; enzyme activity; enzyme induction; grape; hormone synthesis; human; learning disorder; life extension; longevity; memory disorder; metabolic disorder; neuroprotection; nonhuman; osteoarthriti; oxidative stress; parkinson disease; priority journal; protein family; red grape; reperfusion injury; review; signal transduction; animal; drug effect; inflammation; metabolism; vitaceae; animal; antioxidant; caloric restriction; human; inflammation; longevity; melatonin; sirtuin 1; stilbene
AB Aging is an inevitable and multifactorial biological process. Free radicals have been implicated in aging processes; it is hypothesized that they cause cumulative oxidative damage to crucial macromolecules and are responsible for failure of multiple physiological mechanisms. However, recent investigations have also suggested that free radicals can act as modulators of several signaling pathways such as those related to sirtuins. Caloric restriction is a non-genetic manipulation that extends lifespan of several species and improves healthspan; the belief that many of these benefits are due to the induction of sirtuins has led to the search for sirtuin activators, especially sirtuin 1, the most studied. Resveratrol, a polyphenol found in red grapes, was first known for its antioxidant and antifungal properties, and subsequently has been reported several biological effects, including the activation of sirtuins. Endogenously-produced melatonin, a powerful free radical scavenger, declines with age and its loss contributes to degenerative conditions of aging. Recently, it was reported that melatonin also activates sirtuins, in addition to other functions, such as regulator of circadian rhythms or anti-inflammatory properties. The fact that melatonin and resveratrol are present in various foods, exhibiting possible synergistic effects, suggests the use of dietary ingredients to promote health and longevity. © 2015 Elsevier Ireland Ltd.
C1 Laboratory of Neurophysiology, Department of Biology, University of the Balearic Islands, Palma, Spain
   Department of Cellular and Structural Biology, University of Texas Health Science Center, San Antonio, TX, USA
TC 0
SN 0047-6374
EI 
J9 MECH AGEING DEV
JI Mech. Ageing Dev.
PD JUN 15
PY 2015
VL 146-148
IS 0
BP 28
EP 41
DI 10.1016/j.mad.2015.03.008
PG 14
UT Scopus:10.1016/j.mad.2015.03.008
ER

PT J
AU Xu, Ke
   Cai, Yong-song
   Lu, She-Min
   Li, Xiao-li
   Liu, Lin
   Li, Zhong
   Liu, Hui
   Xu, Peng
AF Xu, Ke
   Cai, Yong-song
   Lu, She-min
   Li, Xiao-li
   Liu, Lin
   Li, Zhong
   Liu, Hui
   Xu, Peng
TI Autophagy induction contributes to the resistance to methotrexate treatment in rheumatoid arthritis fibroblast-like synovial cells through high mobility group box chromosomal protein 1
SO ARTHRITIS RESEARCH & THERAPY
LA English
DT Article
DE Rheumatoid arthritis; Fibroblast-like synovial cells; Methotrexate; Autophagy; Apoptosis
ID low-dose methotrexate; gastric-cancer cell; c-myc; apoptosis; hmgb1; synoviocyte; osteoarthriti; proliferation; osteosarcoma; suppresse
AB Background: Rheumatoid arthritis fibroblast-like synovial cells (RA-FLS) show resistance to methotrexate (MTX) treatment. To better understand the mechanisms of this resistance, RA-FLS and osteoarthritis fibroblast-like synovial cells (OA-FLS) were isolated and exposed to MTX. We analyzed the autophagy induced by MTX in vitro and its relationship to apoptosis. Methods: Cell viability was evaluated using a 3-(4,5-dimethylthiazol-2-yl)-2,5-diphenyltetrazolium bromide assay, and apoptosis was detected by flow cytometry and Western blot analysis. Autophagy was determined by transmission electron microscopy as well as Western blot analysis. The expression levels of Beclin-1, LC3, Akt, p-Akt, mammalian target of rapamycin (mTOR), p-mTOR, high mobility group box chromosomal protein 1 (HMGB1), and an 85 kDa caspase cleaved fragment of poly(ADP-ribose) polymerase were measured by Western blotting. Results: MTX-induced apoptosis was increased in OA-FLS compared with RA-FLS. However, MTX stimulated the autophagy response in RA-FLS by inducing autophagosome formation, but not in OA-FLS. In RA-FLS, transfection with Beclin-1 small interfering RNA inhibited autophagy and increased susceptibility to MTX, which induces cell death. MTX upregulated autophagy through its ability to enhance the expression of HMGB1 and Beclin-1 rather than through the Akt/mTOR pathway. Conclusions: Autophagy induction contributes to resistance to MTX treatment in fibroblasts from patients with rheumatoid arthritis.
C1 [Xu, Ke; Cai, Yong-song; Liu, Lin; Li, Zhong; Liu, Hui; Xu, Peng] Xi An Jiao Tong Univ, Hlth Sci Ctr, Xian Hong Hui Hosp, Dept Joint Surg, Xian 710054, Shaanxi, CHINA.
   [Lu, She-Min] Xi An Jiao Tong Univ, Hlth Sci Ctr, Dept Genet & Mol Biol, Xian 710054, Shaanxi, CHINA.
   [Li, Xiao-li] Xi An Jiao Tong Univ, Hlth Sci Ctr, Xian Hong Hui Hosp, Dept Internal Med, Xian 710054, Shaanxi, CHINA.
RP Xu, P (corresponding author), Xi An Jiao Tong Univ, Hlth Sci Ctr, Xian Hong Hui Hosp, Dept Joint Surg, Xian 710054, Shaanxi, CHINA.
EM sousou369@163.com
FU National Natural Science Foundation of China [81271948, 81171742]
CR Allan LA, 2009, FEBS J, V276, P6063, DOI 10.1111/j.1742-4658.2009.07330.x
   Altman R, 1986, ARTHRITIS RHEUM, V29, P1039, DOI 10.1002/art.1780290816
   Andersson U, 2011, ANNU REV IMMUNOL, V29, P139, DOI 10.1146/annurev-immunol-030409-101323
   Bielen A, 2011, MOL CANCER THER, V10, P1407, DOI 10.1158/1535-7163.MCT-11-0205
   Combe B, 1995, BRIT J RHEUMATOL, V34, P421
   Cronstein BN, 2005, PHARMACOL REV, V57, P163, DOI 10.1124/pr.57.2.3
   Garami A, 2003, MOL CELL, V11, P1457, DOI 10.1016/S1097-2765(03)00220-X
   Guo SB, 2014, TUMOR BIOL, V35, P7025, DOI 10.1007/s13277-014-1965-2
   Huang J, 2012, CANCER RES, V72, P230, DOI 10.1158/0008-5472.CAN-11-2001
   Inoki K, 2002, NAT CELL BIOL, V4, P648, DOI 10.1038/ncb839
   Kammouni W, 2007, ARTHRITIS RHEUM, V56, P2854, DOI 10.1002/art.22853
   Kato M, 2014, ARTHRITIS RHEUMATOL, V66, P40, DOI 10.1002/art.38190
   Kuroiwa Y, 2013, PLOS ONE, V8, P0, DOI 10.1371/journal.pone.0063073
   Lee SY, 2014, ARCH PHARM RES, V37, P1286, DOI 10.1007/s12272-014-0365-x
   Leech MT, 2013, CURR OPIN PHARMACOL, V13, P565, DOI 10.1016/j.coph.2013.04.001
   Levine B, 2005, J CLIN INVEST, V115, P2679, DOI 10.1172/JCI26390
   Levine B, 2007, NATURE, V446, P745, DOI 10.1038/446745a
   Liu J, 2011, BMC CANCER, V11, P0, DOI 10.1186/1471-2407-11-183
   Lum JJ, 2005, CELL, V120, P237, DOI 10.1016/j.cell.2004.11.046
   Meinecke I, 2005, CURR PHARM DESIGN, V11, P563, DOI 10.2174/1381612053381945
   Mizushima N, 2007, AUTOPHAGY, V3, P542, DOI 10.4161/auto.4600
   Mizushima N, 2010, CELL, V140, P313, DOI 10.1016/j.cell.2010.01.028
   Nakazawa F, 2001, J RHEUMATOL, V28, P1800
   Pap T, 2004, ARTHRITIS RHEUM-US, V50, P2794, DOI 10.1002/art.20461
   Phillips DC, 2003, BRIT J PHARMACOL, V138, P501, DOI 10.1038/sj.bjp.0705054
   Qin Y, 2014, CELL DEATH DIS, V5, P0, DOI 10.1038/cddis.2014.48
   Qu ZH, 1994, ARTHRITIS RHEUM, V37, P212, DOI 10.1002/art.1780370210
   Sato K, 2007, CANCER RES, V67, P9677, DOI 10.1158/0008-5472.CAN-07-1462
   Shin YJ, 2010, ARTHRITIS RES THER, V12, P0, DOI 10.1186/ar2921
   Smith MD, 2010, RHEUMATOLOGY, V49, P862, DOI 10.1093/rheumatology/kep467
   Spurlock CF, 2012, ARTHRITIS RHEUM-US, V64, P1780, DOI 10.1002/art.34342
   Sung JY, 2000, IMMUNOPHARMACOLOGY, V47, P35, DOI 10.1016/S0162-3109(99)00185-X
   Tian SH, 2010, AUTOPHAGY, V6, P1032, DOI 10.4161/auto.6.8.13336
   Weinblatt ME, 1985, NEW ENGL J MED, V312, P818, DOI 10.1056/NEJM198503283121303
   Xu K, 2013, INFLAMM RES, V62, P229, DOI 10.1007/s00011-012-0572-1
   Zhang JQ, 2011, ONCOL REP, V26, P115, DOI 10.3892/or.2011.1277
   Zhang RG, 2015, TUMOR BIOL, V36, P8585, DOI 10.1007/s13277-015-3617-6
NR 37
TC 46
Z9 52
U1 1
U2 18
PU BIOMED CENTRAL LTD
PI LONDON
PA 236 GRAYS INN RD, FLOOR 6, LONDON WC1X 8HL, ENGLAND
SN 1478-6354
EI 1478-6362
J9 ARTHRITIS RES THER
JI Arthritis Res. Ther.
PD DEC 23
PY 2015
VL 17
IS 
BP 
EP 
DI 10.1186/s13075-015-0892-y
PG 10
WC Rheumatology
SC Rheumatology
GA CZ8KP
UT WOS:000367348900001
PM 26702616
DA 2022-06-22
ER

PT J
AU Aradi, Borbala
   Kato, Masaru
   Filkova, Maria
   Karouzakis, Emmanuel
   Klein, Kerstin
   Scharl, Michael
   Kolling, Christoph
   Michel, BA
   Gay, RE
   Buzas, EI
   Gay, Steffen
   Juengel, Astrid
AF Aradi, Borbala
   Kato, Masaru
   Filkova, Maria
   Karouzakis, Emmanuel
   Klein, Kerstin
   Scharl, Michael
   Kolling, Christoph
   Michel, Beat
   Gay, Renate
   Buzas, Edit
   Gay, Steffen
   Juengel, Astrid
TI Protein Tyrosine Phosphatase Nonreceptor Type 2 An Important Regulator of lnterleukin-6 Production in Rheumatoid Arthritis Synovial Fibroblasts
SO ARTHRITIS & RHEUMATOLOGY
LA English
DT Article
ID revised criteria; tc-ptp; classification; expression; disease; gene
AB Objective. To investigate the role of protein tyrosine phosphatase nonreceptor type 2 (PTPN2) in the pathogenesis of rheumatoid arthritis (RA). Methods. Synovial tissue samples from patients with RA and patients with osteoarthritis (OA) were stained for PTPN2. Synovial fibroblasts were stimulated with tumor necrosis factor (TNF) and interleukin-1 beta (IL-1 beta), lipopolysaccharide (LPS), TRAIL, or thapsigargin. The expression of PTPN2 in synovial fibroblasts and peripheral blood mononuclear cells (PBMCs) was analyzed by real-time polymerase chain reaction and Western blotting. Cell death, the release of IL-6 and IL-8, and the induction of autophagy were analyzed after PTPN2 silencing. Methylated DNA immunoprecipitation analysis was used to evaluate DNA methylation-regulated gene expression of PTPN2. Results. PTPN2 was significantly overexpressed in synovial tissue samples from RA patients compared to OA patients. Patients receiving anti-TNF therapy showed significantly reduced staining for PTPN2 compared with patients treated with nonbiologic agents. PTPN2 expression was higher in RA synovial fibroblasts (RASFs) than in OASFs. This differential expression was not regulated by DNA methylation. PTPN2 was further up-regulated after stimulation with TNF, TNF combined with IL-1 beta, or LPS. There was no significant difference in basal PTPN2 expression in PBMCs from patients with RA, ankylosing spondylitis, or systemic lupus erythematosus or healthy controls. Most interestingly, PTPN2 silencing in RASFs significantly increased the production of the inflammatory cytokine IL-6 but did not affect levels of IL-8. Moreover, functional analysis showed that high PTPN2 levels contributed to the increased apoptosis resistance of RASFs and increased autophagy. Conclusion. This is the first study of PTPN2 in RASFs showing that PTPN2 regulates IL-6 production, cell death, and autophagy. Our findings indicate that PTPN2 is linked to the pathogenesis of RA via synovial fibroblasts.
C1 [Aradi, Borbala; Kato, Masaru; Filkova, Maria; Karouzakis, Emmanuel; Klein, Kerstin; Michel, Beat A.; Gay, Renate E.; Gay, Steffen; Juengel, Astrid] Univ Zurich Hosp, Ctr Expt Rheumatol, Biotechnopk Schlieren,Wagistr 14-3 OG, CH-8952 Zurich, Switzerland.
   [Aradi, Borbala; Scharl, Michael] Zurich Ctr Integrat Human Physiol, Zurich, Switzerland.
   [Filkova, Maria] Charles Univ Prague, Prague, Czech Republic.
   [Scharl, Michael] Univ Zurich Hosp, CH-8952 Zurich, Switzerland.
   [Kolling, Christoph] Schulthess Clin, Zurich, Switzerland.
   [Buzas, Edit I.] Semmelweis Univ, H-1085 Budapest, Hungary.
RP Aradi, B (corresponding author), Univ Zurich Hosp, Ctr Expt Rheumatol, Biotechnopk Schlieren,Wagistr 14-3 OG, CH-8952 Zurich, Switzerland.
EM borbala.aradi@usz.ch
FU Zurich Center for Integrative Human Physiology; Innovative Medicines Initiative (BTCure grant) [115142-2]; Institute for Arthritis Research Epalinges; EuroTEAM; Ministry of Health of the Czech Republic project for conceptual development of a research organization [023728]
CR Arnett FC, 1988, ARTHRITIS RHEUM, V31, P315, DOI 10.1002/art.1780310302
   Blume-jensen P, 2001, NATURE, V411, P355, DOI 10.1038/35077225
   Bottini N, 2013, NAT REV RHEUMATOL, V9, P24, DOI 10.1038/nrrheum.2012.190
   Burton PR, 2007, NATURE, V447, P661, DOI 10.1038/nature05911
   Bussieres-marmen S, 2014, METHODS, V65, P239, DOI 10.1016/j.ymeth.2013.08.020
   Cobb JE, 2013, PLOS ONE, V8, P0, DOI 10.1371/journal.pone.0066456
   Connor AM, 2012, ARTHRITIS RES THER, V14, P0, DOI 10.1186/ar3778
   Doody KM, 2012, ARTHRITIS RHEUM-US, V64, P752, DOI 10.1002/art.33399
   Doody KM, 2009, IMMUNOL REV, V228, P325, DOI 10.1111/j.1600-065X.2008.00743.x
   Ibarra-sanchez MD, 2000, SEMIN IMMUNOL, V12, P379, DOI 10.1006/smim.2000.0220
   Jackson SE, 2015, INT J CANCER, V137, P262, DOI 10.1002/ijc.28940
   Jungel A, 2004, ARTHRITIS RHEUM, V50, P1468, DOI 10.1002/art.20218
   Karouzakis E, 2009, ARTHRITIS RHEUM-US, V60, P3613, DOI 10.1002/art.25018
   Kato M, 2014, ARTHRITIS RHEUMATOL, V66, P40, DOI 10.1002/art.38190
   Klareskog L, 2006, NAT CLIN PRACT RHEUM, V2, P425, DOI 10.1038/ncprheum0249
   Li LC, 2002, BIOINFORMATICS, V18, P1427, DOI 10.1093/bioinformatics/18.11.1427
   Maciejewska-rodrigues H, 2010, ARTHRITIS RHEUM-US, V62, P93, DOI 10.1002/art.25038
   Neumann E, 2010, TRENDS MOL MED, V16, P458, DOI 10.1016/j.molmed.2010.07.004
   Okada Y, 2012, NAT GENET, V44, P511, DOI 10.1038/ng.2231
   Rodrigues HM, 2009, MOL IMMUNOL, V47, P12, DOI 10.1016/j.molimm.2009.01.010
   Santin I, 2011, DIABETES, V60, P3279, DOI 10.2337/db11-0758
   Scharl M, 2012, INFLAMM BOWEL DIS, V18, P1287, DOI 10.1002/ibd.21891
   Scharl M, 2012, INFLAMM BOWEL DIS, V18, P900, DOI 10.1002/ibd.21913
   Scharl M, 2011, GUT, V60, P189, DOI 10.1136/gut.2010.216606
   Scharl M, 2009, GASTROENTEROLOGY, V137, P2030, DOI 10.1053/j.gastro.2009.07.078
   Simoncic PD, 2002, CURR BIOL, V12, P446, DOI 10.1016/S0960-9822(02)00697-8
   Stanford SM, 2013, ARTHRITIS RHEUM-US, V65, P1171, DOI 10.1002/art.37872
   Stuible M, 2008, CANCER METAST REV, V27, P215, DOI 10.1007/s10555-008-9115-1
   Tan EM, 1982, ARTHRITIS RHEUM, V25, P1271, DOI 10.1002/art.1780251101
   Ten HOEVEJ, 2002, MOL CELL BIOL, V22, P5662, DOI 10.1128/MCB.22.16.5662-5668.2002
   Todd JA, 2007, NAT GENET, V39, P857, DOI 10.1038/ng2068
   Vanderlinden S, 1984, ARTHRITIS RHEUM, V27, P361
   Wiede F, 2011, J CLIN INVEST, V121, P4758, DOI 10.1172/JCI59492
   Yamamoto T, 2002, BIOCHEM BIOPH RES CO, V297, P811, DOI 10.1016/S0006-291X(02)02291-X
   Youten KE, 1997, J EXP MED, V186, P683, DOI 10.1084/jem.186.5.683
NR 35
TC 24
Z9 26
U1 0
U2 8
PU WILEY
PI HOBOKEN
PA 111 RIVER ST, HOBOKEN 07030-5774, NJ USA
SN 2326-5191
EI 2326-5205
J9 ARTHRITIS RHEUMATOL
JI Arthritis Rheumatol.
PD OCT 15
PY 2015
VL 67
IS 10
BP 2624
EP 2633
DI 10.1002/art.39256
PG 10
WC Rheumatology
SC Rheumatology
GA DD3LJ
UT WOS:000369823400006
PM 26139109
DA 2022-06-22
ER

PT J
AU Rainsford, KD
   Parke, AL
   Clifford-rashotte, Matthew
   Kean, WF
AF Rainsford, K
   Parke, Ann
   Clifford-rashotte, Matthew
   Kean, W
TI Therapy and pharmacological properties of hydroxychloroquine and chloroquine in treatment of systemic lupus erythematosus, rheumatoid arthritis and related diseases
SO INFLAMMOPHARMACOLOGY
LA English
DT Review
DE Chloroquine; Hydroxychloroquine; Lupus; Rheumatoid arthritis; Cytokine; Lysosomotropic activity; Inflammasome; Toll-like receptors; Lupus; Sjogren's syndrome; Dermatological; Chronic inflammation
ID modifying antirheumatic drug; primary sjogrens-syndrome; cartilage proteoglycan degradation; antigen-induced arthriti; nitric-oxide production; leucine methyl-ester; killer cell-function; antimalarial-drug; combination therapy; antiinflammatory drug
AB Objectives This review examines the pharmacokinetics, modes of action and therapeutic properties of the anti-malarial drugs, hydroxychloroquine (HCQ) and chloroquine (CQ), in the treatment of systemic lupus erythematosus (SLE), rheumatoid arthritis (RA) and related conditions, as well as osteoarthritis (OA). Both HCQ and CQ have historically been employed successfully for the treatment of SLE and RA for over 70 years. HCQ has been used extensively for SLE where it has a good reputation for controlling the dermatological complications in SLE. It has also been reported to effectively control the symptoms of Sjogren's syndrome, as well as preventing thrombosis in phospholipid antibody (aPL) syndrome. In RA and SLE, HCQ is preferred because of the lower incidence of gastrointestinal adverse reactions compared with CQ and it might have a lower risk of ocular adverse reactions. There is increasing evidence that HCQ may reduce atherosclerosis and risks of cardiovascular disease in rheumatic patients. Both HCQ and CQ have been shown to improve glycaemia and reduce the risks of type II diabetes mellitus. Although both HCQ and CQ are effective in low-moderate RA, HCQ is now preferred as part of combination therapy for more severe disease. The advantages of combination therapy are that the doses of the individual drugs may be lowered so reducing adverse reactions. Both HCQ and CQ are diastereoisomers, have basic properties and are given as the sulphate and phosphate salts. While being relatively well absorbed orally and with good bioavailability, they have long and variable plasma terminal elimination half-lives (approximately 40-60 days). This reflects their high volume of distribution, V (D) (HCQ 44,000L; CQ 65,000L) which extends into aqueous compartments, long mean residence time (HCQ 1300 h; CQ 900 h) and with about half the drugs (metabolites) undergoing renal clearance. The strong binding to melanin reflects the ocular injury and dermatological properties of these drugs. The consensus is that the occurrence of ocular adverse reactions can be minimised by close attention to the dose (which should be set on a body weight basis) with regular (e.g. quarterly) retinal examination. Although HCQ and CQ can pass through the placenta, the use of these drugs during pregnancy does not appear to risk harm to the baby and might be beneficial to the mother with SLE and her child by controlling the SLE disease activity, which is known to be an important factor affecting pregnancy outcome. The modes of action of HCQ and CQ in these arthritides represent somewhat of an enigma. Undoubtedly, these drugs have multiple actions related, in part, their ability to accumulate in lysosomes and autophagosomes of phagocytic cells as well as affecting MHC Class II expression and antigen presentation; actions of the production of pro-inflammatory cytokines [e.g. interleukin-1 (IL-1) tumour necrosis factor-alpha (TNF alpha)]; control of toll-like receptor-9 activation; and leucocyte generation of reactive oxygen species (ROS); i.e. antioxidant activity. The actions of these drugs on T and B cells are less clear but may depend on these leucocyte-mediated actions. Anti-malarials also protect against cytokine-mediated cartilage resorption. This and other actions may underlie the potential benefits in treating OA. The exact relationships of these various actions, mostly determined in vitro, have not been specifically defined in vivo or ex vivo in relation to clinical efficacy. HCQ and CQ have a good reputation for being effective and relatively safe treatments in SLE, mild-moderate RA and Sjogren's syndrome. There is need for (a) more information on their mode of action in relation to the control of these diseases, (b) scope for developing formulations that have improved pharmacokinetic and therapeutic properties and safety, and (c) further exploring their use in drug combinations not only with other disease-modifying agents but also with biologics.
C1 [Rainsford, K. D.] Sheffield Hallam Univ, Biomed Res Ctr, Sheffield S1 1WB, S Yorkshire, England.
   [Parke, Ann L.] St Francis Hosp & Med Ctr, Dept Rheumatol, Hartford, CT 06105 USA.
   [Clifford-Rashotte, Matthew] McMaster Univ, Hamilton, ON L8S 4K9, Canada.
   [Kean, W. F.] McMaster Univ, Fac Hlth Sci, Dept Med Rheumatol, Hamilton, ON L8S 4K9, Canada.
   [Kean, W. F.] McMaster Univ, Fac Hlth Sci, Dept Med Rheumatol, Hamilton, ON L8N 1T8, Canada.
RP Kean, WF (corresponding author), McMaster Univ, Fac Hlth Sci, Dept Med Rheumatol, Hamilton, ON L8S 4K9, Canada.
EM keanmac@cogeco.ca
CR Abdel-hamid H, 2008, MUSCLE NERVE, V38, P1206, DOI 10.1002/mus.21091
   Abou-raya S, 2014, ANN RHEUM DIS, V73, P756, DOI 10.1136/annrheumdis-2014-eular.2614
   Achaorbea H, 1983, J IMMUNOL, V130, P2952
   Achuthan S, 2015, J CARDIOVASC PHARM T, V20, P174, DOI 10.1177/1074248414546324
   Ackerman NR, 1981, BIOCHEM PHARMACOL, V30, P2147, DOI 10.1016/0006-2952(81)90236-7
   Adams EM, 1983, AM J MED, V75, P321, DOI 10.1016/0002-9343(83)91211-1
   Adedoyin A, 1998, BRIT J CLIN PHARMACO, V46, P215, DOI 10.1046/j.1365-2125.1998.00765.x
   Aderounmu AF, 1983, J PHARMACOL EXP THER, V226, P633
   Adeyemi EO, 1990, J PHARM PHARMACOL, V42, P487, DOI 10.1111/j.2042-7158.1990.tb06601.x
   Adjeponyamoah KK, 1986, BRIT J CLIN PHARMACO, V21, P322, DOI 10.1111/j.1365-2125.1986.tb05197.x
   Akintonwa A, 1988, THER DRUG MONIT, V10, P147, DOI 10.1097/00007691-198802000-00004
   Ali HM, 1985, J ANTIMICROB CHEMOTH, V15, P781, DOI 10.1093/jac/15.6.781
   Alisky JM, 2006, MED HYPOTHESES, V67, P1090, DOI 10.1016/j.mehy.2006.01.059
   Andreas K, 2009, ARTHRITIS RES THER, V11, P0, DOI 10.1186/ar2605
   [anonymous] , 1965, DISSOCIATION CONSTAN, V0, P0
   [anonymous] , 2009, BRIT NATL FORMULARY, V57, P566
   Antoine JC, 1985, BIOL CELL, V55, P41, DOI 10.1111/j.1768-322X.1985.tb00408.x
   Arner EC, 1987, AGENTS ACTIONS, V21, P334, DOI 10.1007/BF01966508
   Ashraf T, 2014, J NEUROINFLAMM, V11, P0, DOI 10.1186/1742-2094-11-91
   Ausiello CM, 1986, CLIN EXP RHEUMATOL, V4, P255
   Authi KS, 1982, J PHARM PHARMACOL, V34, P736, DOI 10.1111/j.2042-7158.1982.tb06212.x
   Avina-zubieta JA, 1998, ANN RHEUM DIS, V57, P582, DOI 10.1136/ard.57.10.582
   Bannwarth B, 1996, CLIN PHARMACOKINET, V30, P194, DOI 10.2165/00003088-199630030-00002
   Barbieri P, 1985, INT J IMMUNOTHER, V1, P211
   Bartholomew JS, 1987, ARTHRITIS RHEUM, V30, P431, DOI 10.1002/art.1780300411
   Baum J, 1983, AM FAM PHYSICIAN, V27, P133
   Bellamy N, 1986, J RHEUMATOL, V13, P551
   Ben-chetrit E, 2005, RHEUMATOL INT, V25, P332, DOI 10.1007/s00296-004-0442-4
   Ben-zvi I, 2012, CLIN REV ALLERG IMMU, V42, P145, DOI 10.1007/s12016-010-8243-x
   Bergqvist Y, 1985, B WORLD HEALTH ORGAN, V63, P893
   Biasi D, 2000, CLIN RHEUMATOL, V19, P505, DOI 10.1007/s100670070019
   Blackham A, 1975, AGENTS ACTIONS, V5, P519, DOI 10.1007/BF01972689
   Boelaert JR, 2001, J CLIN VIROL, V20, P137, DOI 10.1016/S1386-6532(00)00140-2
   Boelaert JR, 2001, AIDS, V15, P2205, DOI 10.1097/00002030-200111090-00024
   Bonfante HERVALDELACERDA, 2008, REV. BRAS. REUMATOL., V48, P208, DOI 10.1590/S0482-50042008000400003
   Borden MB, 2001, DRUG SAFETY, V24, P1055, DOI 10.2165/00002018-200124140-00004
   Bostrom H, 1964, BIOCHEM PHARMACOL, V13, P413, DOI 10.1016/0006-2952(64)90161-3
   Bostrom H, 1963, BIOCHIM BIOPHYS ACTA, V74, P213, DOI 10.1016/0006-3002(63)91360-X
   Brandriss MW, 1984, J GEN VIROL, V65, P791, DOI 10.1099/0022-1317-65-4-791
   Brennan FR, 1995, CLIN EXP IMMUNOL, V100, P104
   Bretano F, 2005, ARTHRITIS RHEUM, V52, P2656
   Brocks DR, 2003, CLIN PHARMACOKINET, V42, P1359, DOI 10.2165/00003088-200342150-00004
   Brocks DR, 1992, J CHROMATOGR-BIOMED, V581, P83, DOI 10.1016/0378-4347(92)80450-5
   Brown ND, 1985, J CHROMATOGR, V345, P209, DOI 10.1016/0378-4347(85)80157-2
   Brucato A, 2001, ARTHRITIS RHEUM-US, V44, P1832, DOI 10.1002/1529-0131(200108)44:8<1832::AID-ART320>3.0.CO;2-C
   Bryant LR, 1995, J RHEUMATOL, V22, P1527
   Bygbjerg IC, 1986, TROP MED PARASITOL, V37, P245
   Bygbjerg IC, 1987, INT J IMMUNOPHARMACO, V9, P513, DOI 10.1016/0192-0561(87)90027-0
   Cameron MC, 2014, DERMATOL ONLINE J, V20, P0
   Cankaya H, 2010, ORAL SURG ORAL MED O, V110, P62, DOI 10.1016/j.tripleo.2010.02.032
   Cansu DU, 2008, RHEUMATOLOGY, V47, P378, DOI 10.1093/rheumatology/kem378
   Carmichael SJ, 2013, INTERN MED J, V43, P547, DOI 10.1111/imj.12100
   Carmichael SJ, 2003, THER DRUG MONIT, V25, P671, DOI 10.1097/00007691-200312000-00005
   Carmichael SJ, 2002, J RHEUMATOL, V29, P2077
   Cecchi E, 1964, RHUMATOLOGIE, V16, P399
   Cervera R, 2009, LUPUS, V18, P869, DOI 10.1177/0961203309106831
   Chafin CB, 2013, INT IMMUNOPHARMACOL, V17, P894, DOI 10.1016/j.intimp.2013.09.013
   Chiang G, 1996, CLIN THER, V18, P1080, DOI 10.1016/S0149-2918(96)80063-4
   Choi HK, 2000, ARTHRITIS RHEUM, V43, P2316, DOI 10.1002/1529-0131(200010)43:10<2316::AID-ANR20>3.0.CO;2-6
   Churchill FC, 1983, J CHROMATOGR, V274, P111, DOI 10.1016/S0378-4347(00)84414-X
   Clarke AK, 1998, BRIT J RHEUMATOL, V37, P580
   Clegg DO, 1997, J RHEUMATOL, V24, P1896
   Colombo C, 1983, ARTHRITIS RHEUM-US, V26, P1132, DOI 10.1002/art.1780260911
   Combe B, 1993, J RHEUMATOL, V20, P755
   Conaghan PHILIPG, 1997, CURRENT OPINION IN RHEUMATOLOGY, V9, P183, DOI 10.1097/00002281-199705000-00003
   Connolly KM, 1988, AGENTS ACTIONS, V25, P94, DOI 10.1007/BF01969100
   Cook JA, 2006, AM J TROP MED HYG, V74, P407, DOI 10.4269/ajtmh.2006.74.407
   Costedoat-chalumcau N, 2002, ARTHRITIS RHEUM, V46, P1123, DOI 10.1002/art.10150
   Costedoat-chalumeau N, 2003, ARTHRITIS RHEUM, V48, P3207, DOI 10.1002/art.11304
   Cowey FK, 1966, BIOCHEM PHARMACOL, V15, P1071, DOI 10.1016/0006-2952(66)90272-3
   Cox A, 1996, J PEDIATR ENDOCR MET, V9, P129
   Craig JC, 1988, J ORG CHEM, V53, P1167, DOI 10.1021/jo00241a009
   Crossley MJ, 1987, DRUG EXP CLIN RES, V13, P273
   Csuka ME, 1986, JAMA-J AM MED ASSOC, V255, P2315, DOI 10.1001/jama.255.17.2315
   Cutler DJ, 1988, AGENTS ACTIONS SUPPL, V24, P142
   Cutler DJ, 1993, AGENT ACTION SUPPL, V44, P139
   Das SK, 2007, CURR MED RES OPIN, V23, P2227, DOI 10.1185/030079907X219634
   Davila L, 2011, NAT REV RHEUMATOL, V7, P537, DOI 10.1038/nrrheum.2011.117
   Davis MJ, 1996, LUPUS, V5, PS37, DOI 10.1177/096120339600500109
   Dawson LJ, 2005, RHEUMATOLOGY, V44, P449, DOI 10.1093/rheumatology/keh506
   De Duve C, 1965, HARVEY LECT, V59, P49
   Derksen RHWM, 2010, LUPUS, V19, P470, DOI 10.1177/0961203309361483
   Descloux E, 2009, RHEUMATOLOGY, V48, P779, DOI 10.1093/rheumatology/kep067
   Detert J, 2014, TRIALS, V15, P0, DOI 10.1186/1745-6215-15-412
   Dixon JS, 1981, ANN RHEUM DIS, V40, P480, DOI 10.1136/ard.40.5.480
   Dubois EL, 1967, BULL RHEUM DIS, V18, P477
   Dubois EL, 1978, SEMIN ARTHRITIS RHEU, V8, P33
   Ducharme J, 1996, CLIN PHARMACOKINET, V31, P257, DOI 10.2165/00003088-199631040-00003
   Ducharme J, 1995, BRIT J CLIN PHARMACO, V40, P127, DOI 10.1111/j.1365-2125.1995.tb05768.x
   Duve CD, 1962, BIOCHEM PHARMACOL, V9, P97, DOI 10.1016/0006-2952(62)90015-1
   Easterbrook M, 1990, CAN J OPHTHALMOL, V25, P249
   Easterbrook M, 2002, CAN J OPHTHALMOL, V37, P325, DOI 10.1016/S0008-4182(02)80001-1
   Edmead CE, 1996, J IMMUNOL, V157, P3290
   Edstein MD, 1986, BRIT J CLIN PHARMACO, V22, P733, DOI 10.1111/j.1365-2125.1986.tb02967.x
   Edwards MH, 1997, CIRCULATION, V96, P4380
   Eklund KK, 2007, CLIN EXP RHEUMATOL, V25, P684
   Emami J, 1999, CAN J PHYSIOL PHARM, V77, P118, DOI 10.1139/cjpp-77-2-118
   Emami JABER, 1999, LIFE SCIENCES, V64, P325
   Esdaile JOHNM, 2000, JOURNAL OF RHEUMATOLOGY, V27, P2919
   Estrada C, 1992, BIOCHEM BIOPH RES CO, V186, P475, DOI 10.1016/S0006-291X(05)80832-0
   Etherington DJ, 1981, ACTA BIOL MED GER, V40, P1625
   Ette EI, 1987, J CLIN PHARMACOL, V27, P813, DOI 10.1002/j.1552-4604.1987.tb03002.x
   Ette EI, 1987, J CLIN PHARMACOL, V27, P499, DOI 10.1002/j.1552-4604.1987.tb03056.x
   Ette EI, 1987, DRUG INTEL CLIN PHAR, V21, P732, DOI 10.1177/106002808702100913
   Evans D, 1987, ANTIINFLAMMATORY COM, V0, P193
   Famaey JP, 1980, ARTHRITIS RHEUM, V23, P780, DOI 10.1002/art.1780230613
   Ferrante A, 1986, IMMUNOLOGY, V58, P125
   Finbloom DS, 1985, J RHEUMATOL, V12, P692
   Fosdyke DR, 1975, CAN J MICROBIOL, V21, P1581
   Fox R, 1996, LUPUS, V5, PS4, DOI 10.1177/096120339600500103
   Fox RI, 1993, SEMIN ARTHRITIS RHEU, V23, P82, DOI 10.1016/S0049-0172(10)80012-5
   Fox RI, 1996, LUPUS, V5, PS31, DOI 10.1177/096120339600500108
   French JK, 1987, ANN RHEUM DIS, V46, P42, DOI 10.1136/ard.46.1.42
   Fryauff DJ, 1996, ANTIMICROB AGENTS CH, V40, P2737, DOI 10.1128/AAC.40.12.2737
   Fu S, 1986, BRIT J CLIN PHARMACO, V22, P93
   Fulkerson JP, 1979, ARTHRITIS RHEUM-US, V22, P1117, DOI 10.1002/art.1780221011
   Furst DE, 1996, LUPUS, V5, PS11, DOI 10.1177/096120339600500104
   Furst DE, 1993, ANN NY ACAD SCI, V696, P285
   Furst DE, 1999, ARTHRITIS RHEUM, V42, P357, DOI 10.1002/1529-0131(199902)42:2<357::AID-ANR19>3.0.CO;2-J
   Gallus AS, 1979, DRUGS, V18, P439, DOI 10.2165/00003495-197918060-00002
   Geamanu PANCAA, 2014, J MED LIFE, V7, P322
   Gendrel D, 1990, ARCH FR PEDIATR, V47, P387
   Gerstein HC, 2002, DIABETES RES CLIN PR, V55, P209, DOI 10.1016/S0168-8227(01)00325-4
   Gill JP, 2007, PHARMACOGENOMICS, V8, P187, DOI 10.2217/14622416.8.2.187
   Ginsburg H, 1987, BIOCHEM PHARMACOL, V36, P1567, DOI 10.1016/0006-2952(87)90038-4
   Girart MV, 2007, J IMMUNOL, V179, P3472, DOI 10.4049/jimmunol.179.6.3472
   Gladman DD, 1992, J RHEUMATOL, V19, P1724
   Glaumann H, 1986, EXP CELL RES, V163, P151, DOI 10.1016/0014-4827(86)90567-7
   Goekoop YPM, 2001, CURR OPIN RHEUMATOL, V13, P177, DOI 10.1097/00002281-200105000-00005
   Goldman FD, 2000, BLOOD, V95, P3460, DOI 10.1182/blood.V95.11.3460.011k26_3460_3466
   Gordon D, 1984, INFLAMMATION, V8, PS87, DOI 10.1007/BF00915716
   Gottenberg JE, 2014, JAMA-J AM MED ASSOC, V312, P249, DOI 10.1001/jama.2014.7682
   Grabner R, 1983, EXP PATHOL-JENA, V24, P253
   Grierson DJ, 1997, ANN RHEUM DIS, V56, P188, DOI 10.1136/ard.56.3.188
   Gupta JD, 1979, EUROPEAN JOURNAL OF DRUG METABOLISM AND PHARMACOKINETICS, V4, P103
   Haberkorn A, 1979, TROPENMED PARASITOL, V30, P308
   Hage MP, 2014, THER ADV ENDOCRINOL, V5, P10, DOI 10.1177/2042018813517522
   Hanna BETTY, 2008, OPTOMETRY, V79, P90, DOI 10.1016/j.optm.2007.08.017
   Hedin U, 1985, EUR J CELL BIOL, V39, P130
   Hereng T, 2008, LUPUS, V17, P11, DOI 10.1177/0961203307084724
   Hobbs HE, 1959, LANCET, V2, P478
   Homewood CA, 1972, NATURE, V235, P50, DOI 10.1038/235050a0
   Hostetler KY, 1982, BIOCHEM PHARMACOL, V31, P3795, DOI 10.1016/0006-2952(82)90295-7
   Hugosson E, 2002, SCAND J IMMUNOL, V55, P399, DOI 10.1046/j.1365-3083.2002.01051.x
   Hunneyball IM, 1986, AGENTS ACTIONS, V18, P394, DOI 10.1007/BF01965003
   Hurst NP, 1988, J RHEUMATOL, V15, P23
   Hurst NP, 1987, ANN RHEUM DIS, V46, P750, DOI 10.1136/ard.46.10.750
   Hurvitz D, 1965, NEW ENGL J MED, V273, P23, DOI 10.1056/NEJM196507012730105
   Ignarro LJ, 1974, J IMMUNOL, V113, P298
   Ignarro LJ, 1971, BIOCHEM PHARMACOL, V20, P2861, DOI 10.1016/0006-2952(71)90197-3
   Ignarro LJ, 1972, NATURE-NEW BIOL, V239, P155, DOI 10.1038/newbio239155a0
   Ilo CE, 2008, AM J THER, V15, P419, DOI 10.1097/MJT.0b013e31815db65f
   Ilo EC, 2006, J CONTROL RELEASE, V116, PE109, DOI 10.1016/j.jconrel.2006.09.076
   Iredale J, 1993, SEMIN ARTHRITIS RHEU, V23, P74, DOI 10.1016/S0049-0172(10)80011-3
   Izmirly PM, 2010, ANN RHEUM DIS, V69, P1827, DOI 10.1136/ard.2009.119263
   Jang CH, 2006, RHEUMATOLOGY, V45, P703, DOI 10.1093/rheumatology/kei282
   Jarvinen K, 2008, CLIN EXP RHEUMATOL, V26, P275
   Jarzyna R, 2001, EUR J PHARMACOL, V428, P381, DOI 10.1016/S0014-2999(01)01221-3
   Jensen B, 2008, DRUG COMP CHARTS, V0, P62
   Jokar M, 2013, IRAN J MED SCI, V38, P221
   Jones CJP, 1984, ANN RHEUM DIS, V43, P205, DOI 10.1136/ard.43.2.205
   Jones CJP, 1984, ANN RHEUM DIS, V43, P710, DOI 10.1136/ard.43.5.710
   Jover JA, 2012, CLIN EXP RHEUMATOL, V30, P380
   Julkunen H, 1976, SCAND J RHEUMATOL, V5, P36
   Jung HJ, 2010, ARTHRITIS RHEUM-US, V62, P863, DOI 10.1002/art.27289
   Kalmanson GM, 1963, CLIN RES, V11, P106
   Kamal MA, 2004, J CLIN PHARMACOL, V44, P1034, DOI 10.1177/0091270004267808
   Kamel M, 1992, CLIN EXP RHEUMATOL, V10, P99
   Kao KJ, 1988, TRANSFUSION, V28, P14, DOI 10.1046/j.1537-2995.1988.28188127942.x
   Kaplan MJ, 2002, J IMMUNOL, V169, P6020, DOI 10.4049/jimmunol.169.10.6020
   Karres I, 1998, AM J PHYSIOL-REG I, V274, PR1058, DOI 10.1152/ajpregu.1998.274.4.R1058
   Katchamart W, 2009, ANN RHEUM DIS, V68, P1105, DOI 10.1136/ard.2008.099861
   Katz SJ, 2011, CURR OPIN RHEUMATOL, V23, P278, DOI 10.1097/BOR.0b013e32834456bf
   Kelman SN, 1981, BIOCHEM PHARMACOL, V30, P81, DOI 10.1016/0006-2952(81)90287-2
   Khraishi MM, 1996, LUPUS, V5, PS41, DOI 10.1177/096120339600500110
   Kim KA, 2003, ARCH PHARM RES, V26, P631, DOI 10.1007/BF02976712
   Kingsbury SR, 2013, TRIALS, V14, P0, DOI 10.1186/1745-6215-14-64
   Klinefelter HF, 1973, SCANDINAVIAN JOURNAL OF RHEUMATOLOGY, V2, P177
   Knutson VP, 1985, J BIOL CHEM, V260, P4180
   Koppel C, 1987, ARZNEIMITTELFORSCH, V37-1, P208
   Korpela M, 2004, ARTHRITIS RHEUM, V50, P2072, DOI 10.1002/art.20351
   Krane SM, 1986, ADV INFLAMMAT RES, V11, P1
   Kruize AA, 1993, ANN RHEUM DIS, V52, P360, DOI 10.1136/ard.52.5.360
   Kubo M, 1980, BIOCHEMISTRY-US, V24, P6515
   Kull FC, 1990, J CELL BIOCHEM, V42, P1, DOI 10.1002/jcb.240420102
   Kyburz D, 2006, NAT CLIN PRACT RHEUM, V2, P458, DOI 10.1038/ncprheum0292
   Laaksonen AL, 1974, SCAND J RHEUMATOL, V3, P103, DOI 10.3109/03009747409115809
   Lafyatis R, 2006, ARTHRITIS RHEUM, V54, P3068, DOI 10.1002/art.22157
   Lai JH, 2001, J IMMUNOL, V166, P6914, DOI 10.4049/jimmunol.166.11.6914
   Landewe RBM, 1995, CLIN EXP IMMUNOL, V102, P144
   Leoni A, 1955, MINERVA DERMATOL, V30, P410
   Li XQ, 2003, EUR J CLIN PHARMACOL, V59, P429, DOI 10.1007/s00228-003-0636-9
   Lim HS, 2009, ANTIMICROB AGENTS CH, V53, P1468, DOI 10.1128/AAC.00339-08
   Lipsky PE, 1986, CLIN EXP RHEUMATOL, V4, P303
   Littler TR, 1990, ANTIRHEUMATIC DRUGS, V0, P189
   Lomater G, 1994, ACTA UNIV CAROL MED (PRAHA), V40, P109
   Lowe JS, 1973, BIOCHEM PHARMACOL, V22, P2069, DOI 10.1016/0006-2952(73)90105-6
   Lullmannrauch R, 1996, TOXICOLOGY, V110, P27, DOI 10.1016/0300-483X(96)03319-7
   Macintyre AC, 1986, J PHARM SCI, V75, P1068, DOI 10.1002/jps.2600751109
   Macintyre AC, 1988, J PHARM SCI, V77, P196, DOI 10.1002/jps.2600770303
   Mackenzie AH, 1970, ARTHRITIS RHEUM-US, V13, P280, DOI 10.1002/art.1780130310
   Mackenzie AH, 1983, AM J MED, V75, P40, DOI 10.1016/0002-9343(83)91269-X
   Mackenzie AH, 1983, AM J MED, V75, P5, DOI 10.1016/0002-9343(83)91264-0
   Mackenzie AH, 1983, AM J MED, V75, P48, DOI 10.1016/0002-9343(83)90474-6
   Maksymowych W, 1987, SEMIN ARTHRITIS RHEU, V16, P206, DOI 10.1016/0049-0172(87)90023-0
   Malbica JO, 1971, BIOCHEM PHARMACOL, V20, P2017, DOI 10.1016/0006-2952(71)90401-1
   Manku MS, 1976, PROSTAGLANDINS, V12, P789, DOI 10.1016/0090-6980(76)90053-8
   Marmor MF, 2004, CLIN EXP RHEUMATOL, V22, P143
   Marmor MF, 2002, OPHTHALMOLOGY, V109, P1377, DOI 10.1016/S0161-6420(02)01168-5
   Martinez-costa L, 2013, CAN J OPHTHALMOL, V48, P400, DOI 10.1016/j.jcjo.2013.03.018
   Mary CF, 1987, BR J CLIN PRACT S52, V41, P46
   Matsuzawa Y, 1980, J BIOL CHEM, V255, P5190
   Mccarty DJ, 1982, JAMA-J AM MED ASSOC, V248, P1718, DOI 10.1001/jama.248.14.1718
   Mcchesney EW, 1984, ANTIMALARIAL DRUGS. 2: CURRENT ANTIMALARIALS AND NEW DRUG DEVELOPMENTS. (HANDBOOK OF EXPERIMENTAL PHARMACOLOGY, Volume 68 No. 2)., P3
   Mcchesney EW, 1967, J PHARMACOL EXP THER, V158, P323
   Mcchesney EW, 1983, AM J MED, V75, P11, DOI 10.1016/0002-9343(83)91265-2
   Mcchesney EW, 1965, TOXICOL APPL PHARM, V7, P627, DOI 10.1016/0041-008X(65)90050-5
   Mcchesney EW, 1967, TOXICOL APPL PHARM, V10, P501, DOI 10.1016/0041-008X(67)90089-0
   Mcelnay JC, 1985, INT J PHARM, V26, P267, DOI 10.1016/0378-5173(85)90236-4
   Mcgettigan P, 2006, JAMA-J AM MED ASSOC, V296, P1633, DOI 10.1001/jama.296.13.jrv60011
   Mchesney EW, 1966, J PHARMACOL EXP THER, V151, P482
   Mckendry RJR, 2001, J RHEUMATOL, V28, P1421
   Mclachlan AJ, 1993, BRIT J CLIN PHARMACO, V36, P78, DOI 10.1111/j.1365-2125.1993.tb05897.x
   Mclachlan AJ, 1994, CHIRALITY, V6, P360, DOI 10.1002/chir.530060421
   Meller S, 2008, ARTHRITIS RHEUM, V58, P2286, DOI 10.1002/art.23652
   Midha KK, 1998, J PHARM SCI-US, V87, P797, DOI 10.1021/js9703683
   Migkos MP, 2014, J RHEUMATOL, V41, P902, DOI 10.3899/jrheum.131156
   Miller LC, 1995, BIOTHERAPY, V8, P99
   Minta JO, 1986, J RHEUMATOL, V13, P498
   Miyachi Y, 1986, ANN RHEUM DIS, V45, P244, DOI 10.1136/ard.45.3.244
   de Oliveira ARM, 2007, ELECTROPHORESIS, V28, P1081, DOI 10.1002/elps.200600420
   Mottonen T, 2002, ARTHRITIS RHEUM, V46, P894, DOI 10.1002/art.10135
   Mullerpeddinghaus R, 1987, BIOCHEM PHARMACOL, V36, P1125, DOI 10.1016/0006-2952(87)90423-0
   Mullie C, 2012, MALARIA J, V11, P0, DOI 10.1186/1475-2875-11-65
   Munster T, 2002, ARTHRITIS RHEUM-US, V46, P1460, DOI 10.1002/art.10307
   Namazi MR, 2009, LUPUS, V18, P104, DOI 10.1177/0961203308097574
   Nation RL, 1984, BRIT J CLIN PHARMACO, V17, P368, DOI 10.1111/j.1365-2125.1984.tb02358.x
   Nayak V, 1996, LUPUS, V5, PS23, DOI 10.1177/096120339600500106
   Neal TM, 1987, BIOCHEM PHARMACOL, V36, P2511, DOI 10.1016/0006-2952(87)90524-7
   Nebbioso M, 2011, CLIN EXP OPTOM, V94, P276, DOI 10.1111/j.1444-0938.2010.00476.x
   Neidel J, 1993, AGENTS ACTIONS, V39, P82, DOI 10.1007/BF01975718
   Neil HAW, 2008, INT J CLIN PRACT, V62, P1322, DOI 10.1111/j.1742-1241.2008.01828.x
   Neill WA, 1973, ANN RHEUM DIS, V32, P547, DOI 10.1136/ard.32.6.547
   Newbould BB, 1963, BRIT J PHARM CHEMOTH, V21, P127, DOI 10.1111/j.1476-5381.1963.tb01508.x
   Northover BJ, 1977, BRIT J PHARMACOL, V59, P253, DOI 10.1111/j.1476-5381.1977.tb07487.x
   Novikoff ALEXB, 1956, JOUR BIOPHYS AND BIOCHEM CYTOL, V2, P179, DOI 10.1083/jcb.2.4.179
   Odell JR, 1998, RHEUM DIS CLIN N AM, V24, P465, DOI 10.1016/S0889-857X(05)70020-X
   Odell JR, 1999, CLIN EXP RHEUMATOL, V17, P0
   Odell JR, 2006, J RHEUMATOL, V33, P213
   Odell JR, 2001, ARTHRITIS RHEUM-US, V44, P2235, DOI 10.1002/1529-0131(200110)44:10&lt;2235::AID-ART385&gt;3.0.CO;2-A
   Obua C, 2006, AFR HEALTH SCI, V6, P86
   Ogunbona FA, 1987, BRIT J CLIN PHARMACO, V23, P473, DOI 10.1111/j.1365-2125.1987.tb03078.x
   Ohsugi Y, 1984, IMMUNOPHARMACOLOGY, V7, P1, DOI 10.1016/0162-3109(84)90002-X
   Onyeji CO, 1993, THER DRUG MONIT, V15, P43, DOI 10.1097/00007691-199302000-00008
   Ostensen M, 1985, EUR J CLIN PHARMACOL, V28, P357, DOI 10.1007/BF00543338
   Padol IT, 2010, RHEUMATOLOGY, V49, P837, DOI 10.1093/rheumatology/kep225
   Page F, 1951, LANCET, V261, P755
   Panayi GS, 1973, ANN RHEUM DIS, V32, P316, DOI 10.1136/ard.32.4.316
   Pappu A, 1981, BIOCHEM PHARMACOL, V30, P3234
   Parke AL, 1993, LUPUS, V2, PS21, DOI 10.1177/096120339300200106
   Pasternak RD, 1985, RES COMMUN CHEM PATH, V48, P353
   Paulus HE, 1988, AM J MED, V85, P45, DOI 10.1016/0002-9343(88)90362-2
   Pavelka K, 1989, ANN RHEUM DIS, V48, P542, DOI 10.1136/ard.48.7.542
   Payne J, 1894, CLIN J, V4, P223
   Penn SK, 2010, J RHEUMATOL, V37, P1136, DOI 10.3899/jrheum.090994
   Petri M, 2005, LUPUS, V14, P970, DOI 10.1191/0961203305lu2230xx
   Petri M, 1996, LUPUS, V5, PS16, DOI 10.1177/096120339600500105
   Petri M, 2012, ARTHRITIS RHEUM-US, V64, P4021, DOI 10.1002/art.34672
   Pettipher ER, 1986, P NATL ACAD SCI USA, V83, P8749, DOI 10.1073/pnas.83.22.8749
   Picot S, 1991, J INFECT DIS, V164, P830, DOI 10.1093/infdis/164.4.830
   Pons-estel GJ, 2009, ARTHRIT RHEUM-ARTHR, V61, P830, DOI 10.1002/art.24538
   Projean D, 2003, DRUG METAB DISPOS, V31, P748, DOI 10.1124/dmd.31.6.748
   Punzi L, 1996, J RHEUMATOL, V23, P1477
   Pussard E, 1986, J CHROMATOGR, V374, P111, DOI 10.1016/S0378-4347(00)83258-2
   Raghoebar M, 1986, J PHARMACOL EXP THER, V238, P302
   Raina RK, 1993, INDIAN JOURNAL OF PHYSIOLOGY AND PHARMACOLOGY, V37, P229
   Rainsford KD, 1986, J PHARM PHARMACOL, V38, P829, DOI 10.1111/j.2042-7158.1986.tb04503.x
   Rainsford KD, 1992, INT CONGR SER, V984, P177
   Rainsford KD, 1985, INT J TISSUE REACT, V7, P123
   Rainsford KD, 1988, PROSTAGLANDINS BIOL, V0, P52
   Rainsford KD, 1992, EFFECTS ANTIMA UNPUB, V0, P0
   Rainsford KD, 1990, CARTILAGE CHANGES OS, V0, P129
   Rainsford KD, 1987, CONTROL TISSUE DAMAG, V0, P130
   Rand JH, 2008, BLOOD, V112, P1687, DOI 10.1182/blood-2008-03-144204
   Rasanen L, 1989, APMIS, V97, P981
   Riches DWH, 1981, BIOCHEM PHARMACOL, V30, P629, DOI 10.1016/0006-2952(81)90136-2
   Riches DWH, 1982, ADV EXP MED BIOL, V155, P313
   Robertson CR, 1993, ARTHRITIS RHEUM, V36, P0
   Ruiz-irastorza G, 2008, LUPUS, V17, P271, DOI 10.1177/0961203307086643
   Rynes RI, 1997, BRIT J RHEUMATOL, V36, P799
   Rynes RI, 1992, 2 LINE AGENTS TREATM, V0, P245
   Rynes RI, 1988, AGENTS ACTIONS S, V44, P151
   Saklatvala J, 1984, BIOCHEM J, V224, P461, DOI 10.1042/bj2240461
   Saklatvala J, 1988, CONTROL TISSUE DAMAG, V0, P97
   Salaffi F, 1996, SCAND J RHEUMATOL, V25, P16, DOI 10.3109/03009749609082662
   Salmeron G, 1983, AM J MED, V75, P19, DOI 10.1016/0002-9343(83)91266-4
   Salton DJ, 1987, BR J CLIN PRACT S52, V41, P50
   Sammaritano LR, 2014, CURR OPIN RHEUMATOL, V26, P354, DOI 10.1097/BOR.0000000000000055
   Sams WM, 1967, MAYO CLIN PROC, V42, P300
   Sanders M, 2000, J RHEUMATOL, V27, P523
   Saviola G, 2012, MOD RHEUMATOL, V22, P256, DOI 10.1007/s10165-011-0506-8
   Scala G, 1983, J IMMUNOL, V131, P1160
   Schug BS, 1995, ARZNEIMITTEL-FORSCH, V45-1, P285
   Semrau K, 2006, TROP MED INT HEALTH, V11, P800, DOI 10.1111/j.1365-3156.2006.01645.x
   Seror R, 2015, ANN RHEUM DIS, V74, P859, DOI 10.1136/annrheumdis-2013-204615
   Seror R, 2014, J AUTOIMMUN, V51, P51, DOI 10.1016/j.jaut.2013.12.010
   Shearer RV, 1967, AM J OPHTHALMOL, V64, P245, DOI 10.1016/0002-9394(67)92518-4
   Sheppeard H, 1982, ANN RHEUM DIS, V41, P463, DOI 10.1136/ard.41.5.463
   Sibtain SK, 2007, RHEUMATOLOGY, V46, P0
   Silva MA, 2005, FUND CLIN PHARMACOL, V19, P479, DOI 10.1111/j.1472-8206.2005.00346.x
   Siso A, 2008, LUPUS, V17, P281, DOI 10.1177/0961203307086503
   Skinner-adams TS, 2007, ANTIMICROB AGENTS CH, V51, P759, DOI 10.1128/AAC.00840-06
   Smith RJ, 1977, J PHARMACOL EXP THER, V200, P647
   Sneader W, 2005, DRUG DISCOVERY: A HISTORY, V0, PP1, DOI 10.1002/0470015535
   Somer M, 2000, BRIT J CLIN PHARMACO, V49, P549, DOI 10.1046/j.1365-2125.2000.00197.x
   Spaldin V, 1994, BRIT J CLIN PHARMACO, V38, P15, DOI 10.1111/j.1365-2125.1994.tb04316.x
   Sperber K, 1993, J RHEUMATOL, V20, P803
   Stecher VJ, 1987, BR J CLIN PRACTI S52, V41, P64
   Stepien K, 1987, STUD BIOPHYS, V122, P165
   Stepien KB, 1982, BIOCHEM PHARMACOL, V31, P3359, DOI 10.1016/0006-2952(82)90612-8
   Stringer E, 2010, J RHEUMATOL, V37, P1953, DOI 10.3899/jrheum.090953
   Sun SIQUAN, 2007, INFLAMMATION & ALLERGY DRUG TARGETS, V6, P223
   Suzuki Y, 1973, NIHON YAKURIGAKU ZASSHI, V69, P947
   Tagoe CNB, 1995, TERATOLOGY, V52, P137, DOI 10.1002/tera.1420520305
   Tang C, 2012, INTERN MED J, V42, P968, DOI 10.1111/j.1445-5994.2012.02886.x
   Tauber R, 1986, EUR J CELL BIOL, V39, P380
   Tehrani RODNEY, 2008, SEMIN OPHTHALMOL, V23, P201, DOI 10.1080/08820530802049962
   Teitz CC, 1975, CLIN ORTHOP RELAT R, V0, P264
   Tejeswar RAOP, 1977, J INDIAN MED ASSOC, V69, P193
   Tett S, 1990, BAILLIERE CLIN RHEUM, V4, P467, DOI 10.1016/S0950-3579(05)80004-4
   Tett S, 1993, AGENT ACTION SUPPL, V44, P145
   Tett SE, 1993, CLIN PHARMACOKINET, V25, P392, DOI 10.2165/00003088-199325050-00005
   Tett SE, 1994, CHIRALITY, V6, P355, DOI 10.1002/chir.530060420
   Tett SE, 1989, BRIT J CLIN PHARMACO, V27, P771, DOI 10.1111/j.1365-2125.1989.tb03439.x
   Thiele DL, 1985, P NATL ACAD SCI USA, V82, P2468, DOI 10.1073/pnas.82.8.2468
   Thiele DL, 1985, J IMMUNOL, V134, P786
   Thompson GR, 1964, MED BULL (ANN ARBOR), V30, P227
   Thorens B, 1986, NATURE, V321, P618, DOI 10.1038/321618a0
   Titus EO, 1989, THER DRUG MONIT, V11, P369, DOI 10.1097/00007691-198911040-00001
   Trnavska Z, 1967, NATURE, V214, P384, DOI 10.1038/214384a0
   Trnavsky K, 1993, Z RHEUMATOL, V52, P292
   Tzekov R, 2005, DOC OPHTHALMOL, V110, P111, DOI 10.1007/s10633-005-7349-6
   Van DENBORNEBEEM, 1998, J RHEUMATOL, V25, P1493
   Van ROONEN, 2009, CLIN THER, V31, P1737, DOI 10.1016/j.clinthera.2009.08.009
   Van VOLLENHOVENRF, 2009, LANCET, V374, P459, DOI 10.1016/S0140-6736(09)60944-2
   Vancauwenberge H, 1958, CR SOC BIOL, V152, P1414
   Vancauwenberge H, 1958, CR SOC BIOL, V152, P1405
   Vanderheijde DM, 1989, LANCET, V1, P1036, DOI 10.1016/S0140-6736(89)92442-2
   Vanloenen HJ, 1990, CLIN EXP RHEUMATOL, V8, P59
   Varga F, 1968, ACTA PHYSIOL HUNG, V34, P327
   Varga F, 1968, ACTA PHYSIOL HUNG, V34, P319
   Vayuvegula B, 1990, J CLIN IMMUNOL, V10, P247, DOI 10.1007/BF00916700
   Verstappen SMM, 2003, ARTHRITIS RHEUM, V48, P1797, DOI 10.1002/art.11170
   Vezmar M, 2000, BIOCHEM PHARMACOL, V59, P1245, DOI 10.1016/S0006-2952(00)00270-7
   Viala A, 1983, J FORENSIC SCI, V28, P922
   Vitali C, 2002, ANN RHEUM DIS, V61, P554, DOI 10.1136/ard.61.6.554
   Vitali C, 2013, ANN RHEUM DIS, V72, P476, DOI 10.1136/annrheumdis-2012-202565
   Volastro PS, 1973, CLIN ORTHOP RELAT R, V0, P243
   Vuolteenaho K, 2005, SCAND J RHEUMATOL, V34, P475, DOI 10.1080/03009740510026797
   Vuolteenaho K, 2003, SCAND J RHEUMATOL, V32, P19, DOI 10.1080/03009740310000355
   Wallace DJ, 1996, LUPUS, V5, PS2, DOI 10.1177/096120339600500102
   Ward PA, 1966, J EXP MED, V23, P1038
   Wei LC, 2001, CHANG GUNG MED J, V24, P329
   Weissmann G, 1984, FED PROC, V23, P1038
   White NJ, 1985, CLIN PHARMACOKINET, V10, P187, DOI 10.2165/00003088-198510030-00001
   Whitehead RW, 1954, J PHARMACOL EXP THER, V110, P52
   Whitehoumw , 1965, BIOCHEM PHARMACOL, V14, P1173, DOI 10.1016/0006-2952(65)90295-9
   Whitehouse MW, 1962, BIOCHEM PHARMACOL, V11, P1175, DOI 10.1016/0006-2952(62)90196-X
   Whitehouse MW, 1967, J PHARM PHARMACOL, V19, P590, DOI 10.1111/j.2042-7158.1967.tb09594.x
   Whitehouse MW, 1966, BIOCHEM J, V98, P118
   Wiegmann K, 1994, CELL, V78, P1005, DOI 10.1016/0092-8674(94)90275-5
   Wildfeuer A, 1983, ARZNEIMITTELFORSCH, V33-1, P780
   Williams WR, 1983, BRIT J CLIN PHARMACO, V15, P83, DOI 10.1111/j.1365-2125.1983.tb01468.x
   Witiak DT, 1981, J MED CHEM, V24, P712, DOI 10.1021/jm00138a014
   Wolfe F, 2008, ARTHRITIS RHEUM, V58, P2612, DOI 10.1002/art.23811
   Woo TY, 1984, J AM ACAD DERMATOL, V10, P592, DOI 10.1016/S0190-9622(84)80263-7
   Wozniacka A, 2008, BRIT J DERMATOL, V159, P1124, DOI 10.1111/j.1365-2133.2008.08804.x
   Yanagishita M, 1984, J BIOL CHEM, V259, P270
   Yasuda TADASHI, 2006, MOD RHEUMATOL, V16, P197
   Yi Q, 1996, CLIN EXP IMMUNOL, V104, P359, DOI 10.1046/j.1365-2249.1996.27735.x
   Zhang W, 2007, ANN RHEUM DIS, V66, P377, DOI 10.1136/ard.2006.062091
   Zhou D, 2015, INFLAMMATION, V38, P745, DOI 10.1007/s10753-014-9985-z
NR 382
TC 280
Z9 301
U1 7
U2 135
PU SPRINGER BASEL AG
PI BASEL
PA PICASSOPLATZ 4, BASEL, 4052, SWITZERLAND
SN 0925-4692
EI 1568-5608
J9 INFLAMMOPHARMACOLOGY
JI Inflammopharmacology
PD OCT 15
PY 2015
VL 23
IS 5
BP 231
EP 269
DI 10.1007/s10787-015-0239-y
PG 39
WC Immunology; Pharmacology & Pharmacy; Toxicology
SC Immunology; Pharmacology & Pharmacy; Toxicology
GA CR6NI
UT WOS:000361463800002
PM 26246395
DA 2022-06-22
ER

PT J
AU Zhang, Eel
   Wang, Jing
   Chu, Jianjun
   Yang, Cheng
   Xiao, Hui
   Zhao, Chenglong
   Sun, Zhengwang
   Gao, Xin
   Chen, Guanghui
   Han, Zhitao
   Zou, Weiwei
   Liu, Tielong
AF Zhang, Eel
   Wang, Jing
   Chu, Jianjun
   Yang, Cheng
   Xiao, Hui
   Zhao, Chenglong
   Sun, Zhengwang
   Gao, Xin
   Chen, Guanghui
   Han, Zhitao
   Zou, Weiwei
   Liu, Tielong
TI MicroRNA-146a Induced by Hypoxia Promotes Chondrocyte Autophagy through BcI-2
SO CELLULAR PHYSIOLOGY AND BIOCHEMISTRY
LA English
DT Article
DE Osteoarthritis (OA); Cartilage; miR-146a; HIF-1 alpha; Autophagy
ID mesenchymal stem-cell; molecular-mechanism; negative regulation; growth-plate; expression; apoptosis; osteoarthriti; induction; collagen; identification
AB Background/Aims: There have been many studies on the etiology of osteoarthritis (OA) with regard to the function of inflammatory cytokines, the process of cartilage degradation, the function of miR-146a, hypoxia stimulation and autophagy in OA chondrocytes, but there have been no reports on the relationship between miR-146a and autophagy in cartilage, especially under hypoxia. This study aimed to confirm the relationship of miR-146a and autophagy in cartilage under hypoxia. Methods: Chondrocytes were treated by hypoxia gradients, and the main factors including HIF-1 alpha, HIF-2 alpha, miR-146a and BcI-2 and autophagy markers ULK-1, ATG-5 were detected by quantitative PCR (Q-PCR) and western blotting. The autophagy marker LC-3 was detected by immunofluorescence. The reciprocal effects between miR-146a and BcI-2 were confirmed by several combinations of shRNAs and adenovirus-gene systems followed by Q-PCR and western blot detection. Results: Hypoxia maintained the chondrocytes phenotype and promoted autophagy and miR-146a expression via HIF-1 alpha, but not HIF-2a, while miR-146a did not reversely affect HIF-1 alpha. The autophagy induced by hypoxia through HIF-1 alpha, miR-146a and BcI-2. Simply, hypoxia induced HIF-1 alpha, and HIF-1 alpha increased miR-146a, but miR-146a suppressed BcI-2, an autophagy inhibitor. While BcI-2 affected neither HIF-1 alpha nor miR-146a. The absence of both HIF-1 alpha and miR-146a or BcI-2 over-expression inhibited hypoxia-induced autophagy. Conclusion: HIF-1 alpha, miR-146a and BcI-2 play crucial roles during hypoxia-induced autophagy, Hypoxia, HIF-1 alpha and miR-146a promote chondrocytes autophagy via depressing BcI-2. We conclude that miR-146a may serve as a novel therapeutic target for protecting cartilage from degeneration in OA. Copyright (C), 2015 S. Karger AG, Basel
C1 [Zhang, Eel] Ctr Hosp Ningbo Dev Zone, Ningbo, Zhejiang, CHINA.
   [Wang, Jing; Yang, Cheng; Xiao, Hui; Zhao, Chenglong; Sun, Zhengwang; Gao, Xin; Chen, Guanghui; Han, Zhitao; Liu, Tielong] Second Mil Med Univ, Changzheng Hosp, Spinal Tumor Ctr, Shanghai, CHINA.
   [Chu, Jianjun] Binhu Hosp, Dept Orthoped Spine Surg, Hefei, CHINA.
   [Zou, Weiwei] Second Mil Med Univ, Changzheng Hosp, Dept Med Imaging, Shanghai, CHINA.
RP Zou, WW (corresponding author), Shanghai Changzheng Hosp, Dept Orthopaed, 415 Fengyang Rd, Shanghai 200003, CHINA.
EM czyyltl@163.com; czyyzww@163.com
FU National Natural Science Foundation of China [81372874]
CR Almonte-becerril M, 2010, APOPTOSIS, V15, P631, DOI 10.1007/s10495-010-0458-z
   Aro E, 2012, J BIOL CHEM, V287, P37134, DOI 10.1074/jbc.M112.352872
   Bai R, 2015, EUR REV MED PHARMACO, V19, P545
   Bartel DP, 2004, CELL, V116, P281, DOI 10.1016/S0092-8674(04)00045-5
   Bijlsma JWJ, 2011, LANCET, V377, P2115, DOI 10.1016/S0140-6736(11)60243-2
   Bohensky J, 2007, AUTOPHAGY, V3, P207, DOI 10.4161/auto.3708
   Bohensky J, 2010, PEDIATR NEPHROL, V25, P633, DOI 10.1007/s00467-009-1310-y
   Brunet A, 2004, SCIENCE, V303, P2011, DOI 10.1126/science.1094637
   Carames B, 2013, ARTHRITIS RHEUM-US, V65, P1843, DOI 10.1002/art.37977
   Chang ZQ, 2014, SCI WORLD J, V0, P0, DOI DOI 10.1155/2014/876363
   Coimbra IB, 2004, OSTEOARTHR CARTILAGE, V12, P336, DOI 10.1016/j.joca.2003.12.005
   Corradetti MN, 2004, GENE DEV, V18, P1533, DOI 10.1101/gad.1199104
   Duval E, 2012, BIOMATERIALS, V33, P6042, DOI 10.1016/j.biomaterials.2012.04.061
   Duval E, 2009, ARTHRITIS RHEUM-US, V60, P3038, DOI 10.1002/art.24851
   Feng YY, 2014, CELL PHYSIOL BIOCHEM, V34, P1983, DOI 10.1159/000366394
   Fullgrabe J, 2013, NATURE, V500, P468, DOI 10.1038/nature12313
   Gu SX, 2015, GENE, V555, P80, DOI 10.1016/j.gene.2014.10.024
   Guan XJ, 2015, CELL PHYSIOL BIOCHEM, V36, P285, DOI 10.1159/000374071
   Hu WW, 2010, MOL CELL, V38, P689, DOI 10.1016/j.molcel.2010.05.027
   Hu XT, 2013, J PATHOL, V229, P62, DOI 10.1002/path.4093
   Jin L, 2014, INT J MOL MED, V34, P451, DOI 10.3892/ijmm.2014.1808
   Jones SW, 2009, OSTEOARTHR CARTILAGE, V17, P464, DOI 10.1016/j.joca.2008.09.012
   Levine B, 2008, CELL, V132, P27, DOI 10.1016/j.cell.2007.12.018
   Li J, 2012, ARTHRITIS RES THER, V14, P0, DOI 10.1186/ar3798
   Li X, 2013, J BONE MINER RES, V28, P2512, DOI 10.1002/jbmr.2002
   Liang WW, 2013, CELL PHYSIOL BIOCHEM, V32, P915, DOI 10.1159/000354495
   Long W, 2014, CELL PHYSIOL BIOCHEM, V33, P1304, DOI 10.1159/000358698
   Lotz MK, 2011, NAT REV RHEUMATOL, V7, P579, DOI 10.1038/nrrheum.2011.109
   Nakasa T, 2008, ARTHRITIS RHEUM-US, V58, P1284, DOI 10.1002/art.23429
   Nakasa T, 2011, ARTHRITIS RHEUM-US, V63, P1582, DOI 10.1002/art.30321
   Pauley KM, 2008, ARTHRITIS RES THER, V10, P0, DOI 10.1186/ar2493
   Pfander D, 2003, J CELL SCI, V116, P1819, DOI 10.1242/jcs.00385
   Provot S, 2007, ANN NY ACAD SCI, V1117, P26, DOI 10.1196/annals.1402.076
   Ravikumar B, 2008, J CELL SCI, V121, P1649, DOI 10.1242/jcs.025726
   Rippo MR, 2014, EXP GERONTOL, V56, P154, DOI 10.1016/j.exger.2014.03.002
   Rusten TE, 2004, DEV CELL, V7, P179, DOI 10.1016/j.devcel.2004.07.005
   Seok JK, 2014, NUCLEIC ACIDS RES, V42, P8062, DOI 10.1093/nar/gku515
   Shapiro IM, 2014, AUTOPHAGY, V10, P7, DOI 10.4161/auto.26679
   Shi Y, 2011, J CELL PHYSIOL, V226, P2159, DOI 10.1002/jcp.22551
   Taganov KD, 2006, P NATL ACAD SCI USA, V103, P12481, DOI 10.1073/pnas.0605298103
   Thysen S, 2015, DIS MODEL MECH, V8, P17, DOI 10.1242/dmm.016881
   Titone R, 2014, BIOMED RES INT, V2014, P0, DOI 10.1155/2014/343542
   Wang JH, 2013, OSTEOARTHR CARTILAGE, V21, P1987, DOI 10.1016/j.joca.2013.09.008
   Wu JF, 2014, CELL PHYSIOL BIOCHEM, V33, P1467, DOI 10.1159/000358711
   Yi C, 2012, SCIENCE, V336, P474, DOI 10.1126/science.1216990
   Yue ZY, 2003, P NATL ACAD SCI USA, V100, P15077, DOI 10.1073/pnas.2436255100
   Zhao Y, 2010, NAT CELL BIOL, V12, P665, DOI 10.1038/ncb2069
   Zhu H, 2009, AUTOPHAGY, V5, P816, DOI 10.4161/auto.9064
NR 48
TC 41
Z9 41
U1 0
U2 14
PU KARGER
PI BASEL
PA ALLSCHWILERSTRASSE 10, CH-4009 BASEL, SWITZERLAND
SN 1015-8987
EI 1421-9778
J9 CELL PHYSIOL BIOCHEM
JI Cell. Physiol. Biochem.
PD JUN 15
PY 2015
VL 37
IS 4
BP 1442
EP 1453
DI 10.1159/000438513
PG 12
WC Cell Biology; Physiology
SC Cell Biology; Physiology
GA CW0AC
UT WOS:000364650200018
DA 2022-06-22
ER

PT J
AU Courties, A
   Gualillo, O
   Berenbaum, F
   Sellam, J
AF Courties, A
   Gualillo, O
   Berenbaum, F
   Sellam, J
TI Metabolic stress-induced joint inflammation and osteoarthritis
SO Osteoarthritis and Cartilage
LA English
DT Article
ID adipokine; inflammation; metabolic syndrome; obesity; osteoarthriti; oxidative stress; adipocytokine; advanced glycation end product; fatty acid; glucose; insulin; nitric oxide; peroxisome proliferator activated receptor gamma; reactive oxygen metabolite; adipocytokine; aging; arthriti; article; atherosclerosis; autophagy; body ma; cardiovascular risk; comorbidity; disease association; exercise; fat ma; genetic association; genetic susceptibility; genetics; glucotoxicity; human; hyperglycemia; hypertension; insulin resistance; intestine flora; lipid diet; metabolic stress induced joint inflammation; mortality; non insulin dependent diabetes mellitus; nonhuman; obesity; osteoarthriti; oxidative stress; pain; priority journal; protein function; sex difference; vascular disease; adipose tissue; inflammation; metabolism; osteoarthriti; pathology; physiological stress; adipokine; adipose tissue; human; inflammation; osteoarthriti; stress, physiological
AB Osteoarthritis (OA) is a heterogeneous disorder with several risk factors. Among them, obesity has a major impact on both loading and non-loading joints. Mechanical overload and activity of systemic inflammatory mediators derived from adipose tissue (adipokines, free fatty acids (FFA), reactive oxygen species (ROS)) provide clues to the increased incidence and prevalence of OA in obesity. Recently, research found greater OA prevalence and incidence in obese patients with cardiometabolic disturbances than "healthy" obese patients, which led to the description of a new OA phenotype - metabolic syndrome (MetS)-associated OA. Indeed, individual metabolic factors (diabetes, dyslipidemia, and hypertension) may increase the risk of obesity-induced OA. This review discusses hypotheses based on pathways specific to a metabolic factor in MetS-associated OA, such as the role of advanced glycation end products (AGEs) and glucose toxicity. A better understanding of these phenotypes based on risk factors will be critical for designing trials of this specific subset of OA. © 2015 Osteoarthritis Research Society International.
C1 Rheumatology Department, Saint-Antoine Hospital, Inserm UMR S 938, UPMC Univ Paris 06, Assistance Publique - Hôpitaux de Paris (AP-HP), DHU i2B, Paris, France
   SERGAS (Servizo Galego de Saude) and IDIS (Instituto de Investigación Sainitaria de Santiago), The NEIRID Lab (Neuroendocrine Interactions in Rheumatology and Inflammatory Diseases), Research Laboratory 9, Santiago University Clinical Hospital, Santiago de Compostela, Spain
TC 0
SN 1063-4584
EI 
J9 OSTEOARTHRITIS CARTILAGE
JI Osteoarthritis Cartilage
PD JUN 15
PY 2015
VL 23
IS 11
BP 1955
EP 1965
DI 10.1016/j.joca.2015.05.016
PG 11
UT Scopus:10.1016/j.joca.2015.05.016
ER

PT J
AU Liu, L-G
   Xu, C
   Yilihamu, T
AF Liu, L-g
   Xu, C
   Yilihamu, T
TI Autophagy genes associated with chondrocyte apoptosis: Protection and balancing effects
SO Chinese Journal of Tissue Engineering Research
LA Chinese
DT Article
ID autophagy; chondrocyte; gene; ostoarthriti; apoptosis; article; articular cartilage; autophagy; cartilage cell; cartilage degeneration; cell damage; cell death; cell survival; disease course; human; osteoarthriti; signal transduction; systematic review
AB BACKGROUND: Autophagy can occur in chondrocytes under the low supply of nutrients. Different from necrosis and apoptosis, autophagy can make chondrocytes survive in insufficient supply of nutrients, which may be an important mechanism for the self-protection of chondrocytes. OBJECTIVE: To review the mechanism and effect of autophagy gene to protect the articular cartilage and inhibit osteoarthritis. METHODS: A computer-based search was perform in CNKI, Wanfang, PubMed to retrieve articles addressing autophagy gene and osteoarthritis published from January 2000 to January 2015. The keywords were “autophagy, osteoarthritis, articular cartilage, chondrocytes ? in Chinese and “autophagy, osteoarthritis, beclin1, LC3 ? in English. Totally 269 articles were initially searched, and finally, 38 articles were included in result analysis. RESULTS AND CONCLUSION: Apoptosis of damaged chondrocytes is the main mechanism of articular cartilage degeneration, which can further develop into osteoarthritis. The damage and death of cells is one of the important mechanisms of cartilage degeneration, thus, to prevent damaged chondrocyte apoptosis may help cartilage repair, thus alleviating the progression of osteoarthritis. Autophagy can inhibit damaged chondrocyte apoptosis, which changes the limitations of traditional treatments for osteoarthritis. However, the current research on autophagy genes associated with osteoarthritis is still at the primary stage, and further studies are needed on how to induce authopagy pathway in the cartilage, how to do the signal transduction and how to have an effect on the survival of chondrocytes.
C1 Department of Orthopedics, Second Affiliated Hospital of Xinjiang Medical University, Urumqi, Xinjiang Uygur Autonomous Region, 830063, China
TC 0
SN 1673-8225
EI 
J9 CHIN J TISSUE ENG RES
JI Chin. J. Tissue Eng. Res.
PD JUN 15
PY 2015
VL 19
IS 20
BP 3231
EP 3235
DI 10.3969/j.issn.2095-4344.2015.20.022
PG 5
UT Scopus:10.3969/j.issn.2095-4344.2015.20.022
ER

PT J
AU Zhou, Yan
   Liu, Shi-qing
   Peng, Hao
   Yu, Ling
   He, Bin
   Zhao, Qi
AF Zhou, Yan
   Liu, Shi-qing
   Peng, Hao
   Yu, Ling
   He, Bin
   Zhao, Qi
TI In vivo anti-apoptosis activity of novel berberine-loaded chitosan nanoparticles effectively ameliorates osteoarthritis
SO INTERNATIONAL IMMUNOPHARMACOLOGY
LA English
DT Article
DE Chitosan; Berberine; Nanoparticles; Osteoarthritis; Drug release
ID intraarticular delivery; diabetic-rat; chondrocyte; cartilage; inhibition; expression; mice; nanomaterial; autophagy; caspase-3
AB Berberine chloride (BBR) is an isoquinoline alkaloid that possesses promising protective efficacies against osteoarthritis (OA). Nevertheless, the therapeutic agent of this substance in OA is limited by its poor aqueous solubility, low bioavailability and short biological half-life. In this study, chitosan (CS)-based nanoparticles were prepared for the sustained release of BBR. Novel BBR-loaded chitosan nanoparticles (CNs) were successfully synthesized by the ionic cross-linking method. BBR-loaded CNs were spherical and homogeneous in shape. Moreover, they exhibited good stability and had ideal releasing profile in vitro. After intra-articular injection of BBR-loaded CNs, the level of BBR in rat plasma decreased and the retention time in synovial fluid increased compared with free BBR solution. In vivo evaluation of BBR-loaded CNs further showed higher anti-apoptosis activity in the treatment of OA compared with BBR solution at equivalent concentration. This result was evidenced by the changes of gross morphology and histological analyses in rat articular cartilage, TUNEL assay, quantitative real-time polymerase chain reaction, Western blot, and immunohistochemical analyses of caspase-3, Bcl-2 and Bax expressions. Given these results, BBR-loaded CNs are potential therapeutic agents for OA (C) 2015 Elsevier B.V. All rights reserved.
C1 [Zhou, Yan; Liu, Shi-qing; Peng, Hao; Yu, Ling; He, Bin; Zhao, Qi] Wuhan Univ, Renmin Hosp, Cent Lab, Dept Orthoped, Wuhan 430060, CHINA.
RP Liu, SQ (corresponding author), Wuhan Univ, Renmin Hosp, Cent Lab, Dept Orthoped, Wuhan 430060, CHINA.
EM liusqrm@163.com
CR Bowman K, 2008, J CONTROL RELEASE, V132, P252, DOI 10.1016/j.jconrel.2008.06.019
   Chen JW, 2014, J TRANSL MED, V12, P0, DOI 10.1186/s12967-014-0326-7
   Chen KK, 2014, APOPTOSIS, V19, P946, DOI 10.1007/s10495-014-0977-0
   Chen MC, 2013, ADV DRUG DELIVER REV, V65, P865, DOI 10.1016/j.addr.2012.10.010
   Chen Q, 2006, EUR J PHARMACOL, V541, P1, DOI 10.1016/j.ejphar.2006.03.044
   Chen WP, 2014, INT IMMUNOPHARMACOL, V19, P174, DOI 10.1016/j.intimp.2013.12.007
   Chen ZP, 2013, INT J NANOMED, V8, P3843, DOI 10.2147/IJN.S50721
   Cho AR, 2014, J FOOD SCI, V79, PE568, DOI 10.1111/1750-3841.12395
   Domitrovic R, 2013, FOOD CHEM TOXICOL, V62, P397, DOI 10.1016/j.fct.2013.09.003
   Eaton GJ, 2014, CELL DEATH DIS, V5, P0, DOI 10.1038/cddis.2014.480
   Gamer M, 2013, INT ORTHOP, V37, P2499
   Gu WY, 2013, INT J NANOMED, V8, P0, DOI 10.2147/IJN.S44393
   Guo H, 2011, JOINT BONE SPINE, V78, P604, DOI 10.1016/j.jbspin.2011.01.009
   Hayami T, 2006, BONE, V38, P234, DOI 10.1016/j.bone.2005.08.007
   Hong Y, 2014, J PINEAL RES, V57, P53, DOI 10.1111/jpi.12143
   Hu PF, 2011, PHYTOTHER RES, V25, P878, DOI 10.1002/ptr.3359
   Hunter DJ, 2013, OSTEOARTHR CARTILAGE, V21, P1170, DOI 10.1016/j.joca.2013.05.017
   Johnson VL, 2014, BEST PRACT RES CL RH, V28, P5, DOI 10.1016/j.berh.2014.01.004
   Kang ML, 2014, BIOMATERIALS, V35, P9984, DOI 10.1016/j.biomaterials.2014.08.042
   Li MH, 2014, EUR J PHARMACOL, V728, P67, DOI 10.1016/j.ejphar.2014.01.061
   Li YP, 2013, BIOMED RES INT, V2013, P0, DOI 10.1155/2013/916530
   Liang LS, 2004, J PHARM SCI, V93, P943
   Liu SQ, 2005, RHEUMATOL INT, V26, P52, DOI 10.1007/s00296-004-0569-3
   Mobasheri A, 2013, CURR RHEUMATOL REP, V15, P0, DOI 10.1007/s11926-013-0385-4
   Na JY, 2012, J GINSENG RES, V36, P242, DOI 10.5142/jgr.2012.36.3.242
   Peng H, 2010, INFLAMM RES, V59, P519, DOI 10.1007/s00011-010-0156-x
   Prabaharan M, 2015, INT J BIOL MACROMOL, V72, P1313, DOI 10.1016/j.ijbiomac.2014.10.052
   Ryu JS, 2014, BIOCHEM BIOPH RES CO, V447, P715, DOI 10.1016/j.bbrc.2014.04.077
   Sacchetti C, 2014, ACS NANO, V8, P12280, DOI 10.1021/nn504537b
   Shukla SK, 2013, INT J BIOL MACROMOL, V59, P46, DOI 10.1016/j.ijbiomac.2013.04.043
   Pires ENS, 2014, BRAIN RES, V1557, P26, DOI 10.1016/j.brainres.2014.02.021
   Sonaje K, 2011, BIOMATERIALS, V32, P8712, DOI 10.1016/j.biomaterials.2011.07.086
   Wang LH, 2012, PHYTOMEDICINE, V19, P206, DOI 10.1016/j.phymed.2011.11.002
   Whitmire RE, 2012, BIOMATERIALS, V33, P7665, DOI 10.1016/j.biomaterials.2012.06.101
   Yang Y, 2014, BIOTECHNOL ADV, V32, P1301, DOI 10.1016/j.biotechadv.2014.07.007
   Zhang JF, 2013, J CELL MOL MED, V17, P1484, DOI 10.1111/jcmm.12119
   Zhao HH, 2014, J CELL MOL MED, V18, P283, DOI 10.1111/jcmm.12186
NR 37
TC 55
Z9 56
U1 4
U2 45
PU ELSEVIER SCIENCE BV
PI AMSTERDAM
PA PO BOX 211, 1000 AE AMSTERDAM, NETHERLANDS
SN 1567-5769
EI 1878-1705
J9 INT IMMUNOPHARMACOL
JI Int. Immunopharmacol.
PD SEP 15
PY 2015
VL 28
IS 1
BP 34
EP 43
DI 10.1016/j.intimp.2015.05.014
PG 10
WC Immunology; Pharmacology & Pharmacy
SC Immunology; Pharmacology & Pharmacy
GA CR5VW
UT WOS:000361413500005
PM 26002585
DA 2022-06-22
ER

PT J
AU Zhang, Yue
   Vasheghani, Faezeh
   Li, Ying-hua
   Blati, Meryem
   Simeone, Kayla
   Fahmi, Hassan
   Lussier, Bertrand
   Roughley, Peter
   Lagares, David
   Pelletier, Jean-Pierre
   Martel-pelletier, Johanne
   Kapoor, Mohit
AF Zhang, Yue
   Vasheghani, Faezeh
   Li, Ying-hua
   Blati, Meryem
   Simeone, Kayla
   Fahmi, Hassan
   Lussier, Bertrand
   Roughley, Peter
   Lagares, David
   Pelletier, Jean-pierre
   Martel-pelletier, Johanne
   Kapoor, Mohit
TI Cartilage-specific deletion of mTOR upregulates autophagy and protects mice from osteoarthritis
SO ANNALS OF THE RHEUMATIC DISEASES
LA English
DT Article
ID activated-receptor-gamma; life-span; rapamycin; ampk; kinase; growth; mouse; model
AB Objectives Mammalian target of rapamycin (mTOR) (a serine/threonine protein kinase) is a major repressor of autophagy, a cell survival mechanism. The specific in vivo mechanism of mTOR signalling in OA pathophysiology is not fully characterised. We determined the expression of mTOR and known autophagy genes in human OA cartilage as well as mouse and dog models of experimental OA. We created cartilage-specific mTOR knockout (KO) mice to determine the specific role of mTOR in OA pathophysiology and autophagy signalling in vivo. Methods Inducible cartilage-specific mTOR KO mice were generated and subjected to mouse model of OA. Human OA chondrocytes were treated with rapamycin and transfected with Unc-51-like kinase 1 (ULK1) siRNA to determine mTOR signalling. Results mTOR is overexpressed in human OA cartilage as well as mouse and dog experimental OA. Upregulation of mTOR expression co-relates with increased chondrocyte apoptosis and reduced expression of key autophagy genes during OA. Subsequently, we show for the first time that cartilage-specific ablation of mTOR results in increased autophagy signalling and a significant protection from destabilisation of medial meniscus (DMM)-induced OA associated with a significant reduction in the articular cartilage degradation, apoptosis and synovial fibrosis. Furthermore, we show that regulation of ULK1/adenosine monophosphate-activated protein kinase (AMPK) signalling pathway by mTOR may in part be responsible for regulating autophagy signalling and the balance between catabolic and anabolic factors in the articular cartilage. Conclusions This study provides a direct evidence of the role of mTOR and its downstream modulation of autophagy in articular cartilage homeostasis.
C1 [Zhang, Yue; Vasheghani, Faezeh; Li, Ying-hua; Blati, Meryem; Simeone, Kayla; Fahmi, Hassan; Pelletier, Jean-Pierre; Martel-Pelletier, Johanne; Kapoor, Mohit] Univ Montreal Res Ctr CRCHUM, Osteoarthrit Res Unit, Montreal, PQ, Canada.
   [Lussier, Bertrand] Univ Montreal, Dept Clin Sci, Fac Vet Med, Montreal, PQ, Canada.
   [Roughley, Peter] McGill Univ, Shriners Hosp, Genet Unit, Montreal, PQ, Canada.
   [Lagares, David] Harvard Univ, Pulm & Crit Care Unit, Massachusetts Gen Hosp, Sch Med, Cambridge, MA 02138 USA.
   [Lagares, David] Harvard Univ, Ctr Immunol & Inflammatory Dis, Massachusetts Gen Hosp, Dept Med,Med Sch, Cambridge, MA 02138 USA.
   [Kapoor, Mohit] Toronto Western Hosp, Div Genet & Dev, Toronto Western Res Inst, UHN, Toronto, ON M5T 2S8, Canada.
RP Kapoor, M (corresponding author), Toronto Western Hosp, Div Genet & Dev, Toronto Western Res Inst, UHN, 60 Leonard Ave, Toronto, ON M5T 2S8, Canada.
EM mkapoor@uhnresearch.ca
FU Dr Mohit Kapoor's Canadian Institutes of Health Research [MOP126016]; European Society for Clinical and Economic Aspects of Osteoporosis and Osteoarthritis (ESCEO); Amgen
CR Altman R, 1986, ARTHRITIS RHEUM, V29, P1039, DOI 10.1002/art.1780290816
   Boileau C, 2007, ARTHRITIS RHEUM-US, V56, P2288, DOI 10.1002/art.22726
   Carames B, 2012, ANN RHEUM DIS, V71, P575, DOI 10.1136/annrheumdis-2011-200557
   Carames B, 2010, ARTHRITIS RHEUM-US, V62, P791, DOI 10.1002/art.27305
   Fernandes JC, 1998, J RHEUMATOL, V25, P951
   Glasson SS, 2007, OSTEOARTHR CARTILAGE, V15, P1061, DOI 10.1016/j.joca.2007.03.006
   Glasson SS, 2010, OSTEOARTHR CARTILAGE, V18, PS17, DOI 10.1016/j.joca.2010.05.025
   Grover J, 2006, MATRIX BIOL, V25, P158, DOI 10.1016/j.matbio.2005.11.003
   Hanna RA, 2012, J BIOL CHEM, V287, P19094, DOI 10.1074/jbc.M111.322933
   Harrison DE, 2009, NATURE, V460, P392, DOI 10.1038/nature08221
   Inoki K, 2012, ANNU REV PHARMACOL, V52, P381, DOI 10.1146/annurev-pharmtox-010611-134537
   Jung CH, 2009, MOL BIOL CELL, V20, P1992, DOI 10.1091/mbc.E08-12-1249
   Kapoor M, 2012, J RHEUMATOL, V39, P635, DOI 10.3899/jrheum.110621
   Kapoor M, 2011, NAT REV RHEUMATOL, V7, P33, DOI 10.1038/nrrheum.2010.196
   Kim J, 2011, NAT CELL BIOL, V13, P132, DOI 10.1038/ncb2152
   Klionsky DJ, 2010, DEV CELL, V19, P11, DOI 10.1016/j.devcel.2010.07.005
   Kroemer G, 2010, MOL CELL, V40, P280, DOI 10.1016/j.molcel.2010.09.023
   Kuma A, 2004, NATURE, V432, P1032, DOI 10.1038/nature03029
   Kunz J, 1993, CELL, V73, P585, DOI 10.1016/0092-8674(93)90144-F
   Martel-pelletier J, 2008, BEST PRACT RES CL RH, V22, P351, DOI 10.1016/j.berh.2008.02.001
   Mizushima N, 2008, NATURE, V451, P1069, DOI 10.1038/nature06639
   Mizushima N, 2010, CURR OPIN CELL BIOL, V22, P132, DOI 10.1016/j.ceb.2009.12.004
   Monemdjou R, 2012, ARTHRITIS RHEUM-US, V64, P1551, DOI 10.1002/art.33490
   Murakami M, 2004, MOL CELL BIOL, V24, P6710, DOI 10.1128/mcb.24.15.6710-6718.2004
   Ramos FJ, 2012, SCI TRANSL MED, V4, P0, DOI 10.1126/scitranslmed.3003802
   Roach PJ, 2011, MOL CELL BIOL, V31, P3082, DOI 10.1128/MCB.05565-11
   Sasaki H, 2012, ARTHRITIS RHEUM-US, V64, P1920, DOI 10.1002/art.34323
   Valverde-franco G, 2012, ARTHRITIS RHEUM-US, V64, P3614, DOI 10.1002/art.34638
   Vellai T, 2003, NATURE, V426, P620, DOI 10.1038/426620a
   Yang ZF, 2010, CURR OPIN CELL BIOL, V22, P124, DOI 10.1016/j.ceb.2009.11.014
NR 30
TC 226
Z9 249
U1 9
U2 104
PU BMJ PUBLISHING GROUP
PI LONDON
PA BRITISH MED ASSOC HOUSE, TAVISTOCK SQUARE, LONDON WC1H 9JR, ENGLAND
SN 0003-4967
EI 1468-2060
J9 ANN RHEUM DIS
JI Ann. Rheum. Dis.
PD JUL 15
PY 2015
VL 74
IS 7
BP 1432
EP 1440
DI 10.1136/annrheumdis-2013-204599
PG 9
WC Rheumatology
SC Rheumatology
GA CK2EZ
UT WOS:000356024700016
PM 24651621
DA 2022-06-22
ER

PT J
AU Benderdour, M
   Martel-pelletier, J
   Pelletier, J-P
   Kapoor, M
   Zunzunegui, M-V
   Fahmi, H
AF Benderdour, M
   Martel-pelletier, J
   Pelletier, J-p
   Kapoor, M
   Zunzunegui, M-v
   Fahmi, H
TI Cellular aging, senescence and autophagy processes in osteoarthritis
SO Current Aging Science
LA English
DT Article
ID aging; autophagy; chondrocyte; osteoarthriti; senescence; aging; article; autophagy; cartilage cell; cell aging; cell density; disease course; enzyme degradation; extracellular matrix; human; osteoarthriti; oxidative stress; phenotype; priority journal; senescence; animal; metabolism; osteoarthriti; pathology; signal peptide; animal; autophagy; cell aging; chondrocyte; human; intercellular signaling peptides and protein; osteoarthriti; phenotype
AB Osteoarthritis (OA) is the most common form of arthritis and a huge health and financial burden. The prevalence and incidence of OA are likely to rise due to increasing life expectancy. Although the link between aging and OA is well established, little is known about the mechanisms by which aging contributes to OA development. In recent years, progress has been made in understanding the molecular mechanisms of chondrocyte aging and senescence. Aging and senescent chondrocytes display a senescence-associated secretory phenotype (SASP) associated with increased secretion of pro-inflammatory mediators, extracellular matrix degrading enzymes and oxidative stress, all of which can contribute to the development and progression of OA. There is also evidence that autophagy, an essential homeostatic process, declines with aging and during OA. This review will focus on our current understanding of chondrocyte aging, senescence, and autophagy and their potential roles in the development and progression of OA. An understanding of these processes would be very useful in devising strategies to treat OA or to delay its development. © 2015 Bentham Science Publishers.
C1 Osteoarthritis Research Unit, University of Montreal Hospital Research Center (CRCHUM), 900, rue Saint-Denis, Montreal, QC, Canada
TC 0
SN 1874-6098
EI 
J9 CURR AGING SCI
JI Curr. Aging Sci.
PD JUN 15
PY 2015
VL 8
IS 2
BP 147
EP 157
DI 10.2174/1874609808666150727111530
PG 11
UT Scopus:10.2174/1874609808666150727111530
ER

PT J
AU Shen, C.
   Cai, G-
   Peng, J-
   Chen, X-
AF Shen, C
   Cai, G
   Peng, J
   Chen, X
TI Autophagy protects chondrocytes from glucocorticoids-induced apoptosis via ROS/Akt/FOXO3 signaling
SO OSTEOARTHRITIS AND CARTILAGE
LA English
DT Article
DE Autophagy; Chondrocytes; Forkhead-box class O3; Dexamethasone
ID foxo transcription factor; oxide inhibits autophagy; oxidative stress; articular chondrocyte; rheumatoid-arthriti; hyaluronic-acid; oa chondrocyte; osteoarthriti; cartilage; oxygen
AB Objective: Glucocorticoids (GCs) have been widely used in the management of osteoarthritis (OA) and rheumatoid arthritis (RA). Nevertheless, there has been some concern about their ability of increasing reactive oxygen species (ROS) in the cartilage. Forkhead-box class O (FOXO) transcription factors have been proved to have a protective role in chondrocytes through regulation of autophagy and defending oxidative stress. The objective of this study was to investigate the role of FOXO3 in Dex-induce up-regulation of ROS. Design: Healthy cartilages debris from six patients were used for chondrocytes culture. After the treatment of dexamethasone (Dex), the ROS levels, autophagic flux, the expression of FOXO3 in chondrocytes were measured. RNA interference technique was also used to determine the role of FOXO3 in Dex-induced autophagy. The metabolism of the extra-cellular matrix was also investigated. The results: Dex increased intracellular ROS level, the expression of Akt, FOXO3 as well as autophagy flux in human chondrocytes. The expression of aggrecanases also increased after the treatment of Dex. Catalase, the ROS scavenger, suppressed Dex-induced up-regulation of autophagy flux and expression of aggrecanases and Akt. MK-2206 and LY294002, the PI3K/Akt inhibitors, repressed Dex-induced upregulation of FOXO3. Silencing FOXO3 resulted in down-regulation of Dex-induced autophagy. Moreover, knockdown of FOXO3 increased Dex-induced apoptosis as well as ROS levels in chondrocytes. In addition, up-regulation of autophagy by Rapamycin resulted in decreasing ROS level in chondrocytes. Conclusion: Dex could advance the degenerative process in cartilage. Autophagy was induced in response to Dex-induced up-regulation of ROS via ROS/Akt/FOXO3 signal pathway. (C) 2015 Osteoarthritis Research Society International. Published by Elsevier Ltd. All rights reserved.
C1 [Shen, C.; Cai, G. -Q.; Peng, J. -P.; Chen, X. -D.] Xin Hua Hosp, Dept Orthoped, Shanghai 200092, CHINA.
RP Chen, XD (corresponding author), Xinhua Hosp, Dept Orthoped Surg, 1665 Kongjiang Rd, Shanghai 200092, CHINA.
EM Samsonov@126.com; Yiranh@yeah.net; hadesshen1109@yahoo.com; duchemin@163.com
FU National Natural Science Foundation of China [81101379, 81472118, 81171705]; Natural Science Fund of the Shanghai Jiao Tong University School of Medicine [11XJ21022]
CR Akasaki Y, 2014, OSTEOARTHR CARTILAGE, V22, P162, DOI 10.1016/j.joca.2013.11.004
   Akasaki Y, 2014, ARTHRITIS RHEUMATOL, V66, P3349, DOI 10.1002/art.38868
   Almeida M, 2011, J BIOL CHEM, V286, P44326, DOI 10.1074/jbc.M111.283481
   Baschant U, 2013, MOL CELL ENDOCRINOL, V380, P108, DOI 10.1016/j.mce.2013.06.009
   Baschant U, 2012, NAT REV RHEUMATOL, V8, P645, DOI 10.1038/nrrheum.2012.166
   Braun HJ, 2012, KNEE SURG SPORT TR A, V20, P1689, DOI 10.1007/s00167-011-1728-1
   Carames B, 2013, ARTHRITIS RHEUM-US, V65, P1843, DOI 10.1002/art.37977
   Charalambous CR, 2004, J BONE JOINT SURG AM, V86A, P874, DOI 10.2106/00004623-200404000-00040
   Conaghan PG, 2013, RHEUMATOLOGY, V52, P966, DOI 10.1093/rheumatology/ket123
   Cyriax J, 1953, BMJ-BRIT MED J, V2, P966, DOI 10.1136/bmj.2.4843.966
   de Isla N, 2010, BIO-MED MATER ENG, V20, P227, DOI 10.3233/BME-2010-0636
   Dragoo JL, 2012, KNEE SURG SPORT TR A, V20, P1809, DOI 10.1007/s00167-011-1820-6
   Gaujoux-viala C, 2014, ANN NY ACAD SCI, V1318, P32, DOI 10.1111/nyas.12452
   Giannoni P, 2006, CELLS TISSUES ORGANS, V184, P1, DOI 10.1159/000096946
   Grishko VI, 2009, OSTEOARTHR CARTILAGE, V17, P107, DOI 10.1016/j.joca.2008.05.009
   Grishko V, 2009, J BIOL CHEM, V284, P9132, DOI 10.1074/jbc.M804178200
   Henrotin Y, 2005, OSTEOARTHR CARTILAGE, V13, P643, DOI 10.1016/j.joca.2005.04.002
   Kiffin R, 2006, ANTIOXID REDOX SIGN, V8, P152, DOI 10.1089/ars.2006.8.152
   Kim HA, 2007, CURR DRUG TARGETS, V8, P333, DOI 10.2174/138945007779940025
   Kim J, 2010, OSTEOARTHR CARTILAGE, V18, P424, DOI 10.1016/j.joca.2009.09.008
   Klionsky DJ, 2012, AUTOPHAGY, V8, P445, DOI 10.4161/auto.19496
   Kobayashi Y, 2005, INT J MOL MED, V16, P237
   Lam EWF, 2013, NAT REV CANCER, V13, P482, DOI 10.1038/nrc3539
   Liu N, 2014, MOL MED REP, V9, P2166, DOI 10.3892/mmr.2014.2102
   Milner PI, 2007, OSTEOARTHR CARTILAGE, V15, P735, DOI 10.1016/j.joca.2007.01.008
   Mizushima N, 2011, CELL, V147, P728, DOI 10.1016/j.cell.2011.10.026
   Ong SLH, 2011, ENDOCRIN METAB CLIN, V40, P393, DOI 10.1016/j.ecl.2011.01.010
   Poulsen RC, 2011, ENDOCRINOLOGY, V152, P503, DOI 10.1210/en.2010-1087
   Reed KN, 2014, MOL CELL BIOCHEM, V397, P195, DOI 10.1007/s11010-014-2187-z
   Rokutanda S, 2009, DEV BIOL, V328, P78, DOI 10.1016/j.ydbio.2009.01.009
   Sarsour EH, 2009, ANTIOXID REDOX SIGN, V11, P2985, DOI 10.1089/ars.2009.2513, 10.1089/ARS.2009.2513
   Sasaki H, 2012, ARTHRITIS RHEUM-US, V64, P1920, DOI 10.1002/art.34323
   Scherz-shouval R, 2007, TRENDS CELL BIOL, V17, P422, DOI 10.1016/j.tcb.2007.07.009
   Sena LA, 2012, MOL CELL, V48, P158, DOI 10.1016/j.molcel.2012.09.025
   Shen C, 2011, ARTHRITIS RES THER, V13, P0, DOI 10.1186/ar3443
   Shen C, 2014, RHEUMATOLOGY, V53, P1022, DOI 10.1093/rheumatology/ket471
   Shen C, 2013, ARTHRITIS RHEUM-US, V65, P287, DOI 10.1002/art.37730
   Wu C, 2014, OSTEOARTHR CARTILAGE, V22, P1936, DOI 10.1016/j.joca.2014.08.010
NR 38
TC 82
Z9 89
U1 1
U2 28
PU ELSEVIER SCI LTD
PI OXFORD
PA THE BOULEVARD, LANGFORD LANE, KIDLINGTON, OXFORD OX5 1GB, OXON, ENGLAND
SN 1063-4584
EI 1522-9653
J9 OSTEOARTHR CARTILAGE
JI Osteoarthritis Cartilage
PD DEC 15
PY 2015
VL 23
IS 12
BP 2279
EP 2287
DI 10.1016/j.joca.2015.06.020
PG 9
WC Orthopedics; Rheumatology
SC Orthopedics; Rheumatology
GA CZ1AU
UT WOS:000366838900025
PM 26165503
DA 2022-06-22
ER

PT J
AU Takada, Tsuyoshi
   Miyaki, Shigeru
   Ishitobi, Hiroyuki
   Hirai, Yuya
   Nakasa, Tomoyuki
   Igarashi, Kazuhiko
   Lotz, MK
   Ochi, Mitsuo
AF Takada, Tsuyoshi
   Miyaki, Shigeru
   Ishitobi, Hiroyuki
   Hirai, Yuya
   Nakasa, Tomoyuki
   Igarashi, Kazuhiko
   Lotz, Martin
   Ochi, Mitsuo
TI Bach1 deficiency reduces severity of osteoarthritis through upregulation of heme oxygenase-1
SO ARTHRITIS RESEARCH & THERAPY
LA English
DT Article
ID superoxide-dismutase; oxidative stress; mitochondrial superoxide; down-regulation; cartilage; mice; autophagy; degeneration; chondrocyte; progression
AB Introduction: BTB and CNC homology 1 (Bach1) is a transcriptional repressor of Heme oxygenase-1 (HO-1), which is cytoprotective through its antioxidant effects. The objective of this study was to define the role of Bach1 in cartilage homeostasis and osteoarthritis (OA) development using in vitro models and Bach1(-/-) mice. Methods: HO-1 expression in Bach1(-/-) mice was analyzed by real-time PCR, immunohistochemistry and immunoblotting. Knee joints from Bach1(-/-) and wild-type mice with age-related OA and surgically-induced OA were evaluated by OA scoring systems. Levels of autophagy proteins and superoxide dismutase 2 (SOD2) were determined by immunohistochemistry. The relationship between HO-1 and the protective effects for OA was determined in chondrocytes treated with small interfering RNA (siRNA) targeting HO-1 gene. Results: HO-1 expression decreased with aging in articular cartilages and menisci of mouse knees. Bach1(-/-) mice showed reduced severity of age-related OA and surgically-induced OA compared with wild-type mice. Microtubule-associated protein 1 light chain 3 (LC3), autophagy marker, and SOD2 were increased in articular cartilage of Bach1(-/-) mice compared with wild-type mice. Interleukin-1 beta (IL-1 beta) induced a significant increase in Adamts-5 in wild-type chondrocytes but not in Bach1(-/-) chondrocytes. The expression of SOD2 and the suppression of apoptosis in Bach1(-/-) chondrocytes were mediated by HO-1. Conclusions: Bach1 deficiency reduces the severity of OA-like changes. This may be due to maintenance of cartilage homeostasis and joint health by antioxidant effects through HO-1 and downregulation of extracellular matrix degrading enzymes. These results suggest that inactivation of Bach1 is a novel target and signaling pathway in OA prevention.
C1 [Takada, Tsuyoshi; Miyaki, Shigeru; Hirai, Yuya; Nakasa, Tomoyuki; Ochi, Mitsuo] Hiroshima Univ, Grad Sch Biomed Sci, Dept Orthoped Surg, Hiroshima 7348551, Japan.
   [Miyaki, Shigeru; Ishitobi, Hiroyuki] Hiroshima Univ Hosp, Dept Regenerat Med, Hiroshima 7348551, Japan.
   [Igarashi, Kazuhiko] Tohoku Univ, Dept Biochem, Grad Sch Med, Aoba Ku, Sendai, Miyagi 9808575, Japan.
   [Lotz, Martin K.] Scripps Res Inst, Dept Mol & Expt Med, La Jolla, CA 92037 USA.
RP Takada, T (corresponding author), Hiroshima Univ, Grad Sch Biomed Sci, Dept Orthoped Surg, 1-2-3 Kasumi, Hiroshima 7348551, Japan.
EM ttakada65@gmail.com
FU MEXT/JPS KAKENHI [21249079, 24689057, 25670651]; Kanae Foundation; Fujii Setsuro Memorial Foundation; NIH grant [AG007996]; NATIONAL INSTITUTE ON AGING [P01AG007996] Funding Source: NIH RePORTER; Grants-in-Aid for Scientific Research [25253089] Funding Source: KAKEN
CR Benallaoua M, 2007, ARTHRITIS RHEUM, V56, P2585, DOI 10.1002/art.22749
   Brines R, 2012, PLOS ONE, V7, P0, DOI 10.1371/journal.pone.0052435
   Carames B, 2012, ANN RHEUM DIS, V71, P575, DOI 10.1136/annrheumdis-2011-200557
   Carames B, 2010, ARTHRITIS RHEUM-US, V62, P791, DOI 10.1002/art.27305
   Del CARLOM, 2003, ARTHRITIS RHEUM-US, V48, P3419, DOI 10.1002/art.11338
   Devesa I, 2005, ARTHRITIS RHEUM-US, V52, P3230, DOI 10.1002/art.21356
   Dohi Y, 2008, NAT STRUCT MOL BIOL, V15, P1246, DOI 10.1038/nsmb.1516
   El ASSARM, 2013, FREE RADICAL BIO MED, V65, P380, DOI 10.1016/j.freeradbiomed.2013.07.003
   Garcia-arnandis I, 2010, RHEUMATOLOGY, V49, P854, DOI 10.1093/rheumatology/kep463
   Gavriilidis C, 2013, ARTHRITIS RHEUM-US, V65, P378, DOI 10.1002/art.37782
   Guillen MI, 2008, J PATHOL, V214, P515, DOI 10.1002/path.2313
   Hama M, 2012, ARTHRITIS RHEUM-US, V64, P1518, DOI 10.1002/art.33497
   Harusato A, 2013, INFLAMM BOWEL DIS, V19, P740, DOI 10.1097/MIB.0b013e3182802968
   Ishikawa M, 2005, FREE RADICAL BIO MED, V38, P1344, DOI 10.1016/j.freeradbiomed.2005.01.021
   Kamekura S, 2005, OSTEOARTHR CARTILAGE, V13, P632, DOI 10.1016/j.joca.2005.03.004
   Koike M, 2015, SCI REP-UK, V5, P0, DOI 10.1038/srep11722
   Krenn V, 2002, PATHOL RES PRACT, V198, P317, DOI 10.1078/0344-0338-5710261
   Kuroki H, 2004, ARTHRITIS RES THER, V6, PR492, DOI 10.1186/ar1219
   Loeser RF, 2002, ARTHRITIS RHEUM, V46, P2349, DOI 10.1002/art.10496
   Lotz MK, 2011, NAT REV RHEUMATOL, V7, P579, DOI 10.1038/nrrheum.2011.109
   Mankin HJ, 1971, J BONE JOINT SURG AM, VA 53, P523, DOI 10.2106/00004623-197153030-00009
   Megias J, 2009, BIOCHEM PHARMACOL, V77, P1806, DOI 10.1016/j.bcp.2009.03.009
   Miriyala S, 2011, ANTI-CANCER AGENT ME, V11, P181, DOI 10.2174/187152011795255920
   Miyaki S, 2012, NAT REV RHEUMATOL, V8, P543, DOI 10.1038/nrrheum.2012.128
   Mizushima N, 2011, CELL, V147, P728, DOI 10.1016/j.cell.2011.10.026
   Morse D, 2002, AM J RESP CELL MOL, V27, P8, DOI 10.1165/ajrcmb.27.1.4862
   Ochiai S, 2008, J ORTHOP RES, V26, P894, DOI 10.1002/jor.20579
   Ohta R, 2012, EUR SPINE J, V21, P1748, DOI 10.1007/s00586-012-2442-5
   Okita Y, 2013, J BIOL CHEM, V288, P20658, DOI 10.1074/jbc.M113.450478
   Omura S, 2005, GENES CELLS, V10, P277, DOI 10.1111/j.1365-2443.2005.00832.x
   Ota K, 2014, OXID MED CELL LONGEV, V2014, P0, DOI 10.1155/2014/757901
   Pauli C, 2011, OSTEOARTHR CARTILAGE, V19, P1132, DOI 10.1016/j.joca.2011.05.008
   Ruiz-romero C, 2009, MOL CELL PROTEOMICS, V8, P172, DOI 10.1074/mcp.M800292-MCP200
   Sasaki H, 2012, ARTHRITIS RHEUM-US, V64, P1920, DOI 10.1002/art.34323
   Scott JL, 2010, ANN RHEUM DIS, V69, P1502, DOI 10.1136/ard.2009.119966
   Son Y, 2013, OXID MED CELL LONGEV, V2013, P0, DOI 10.1155/2013/639541
   Sun JY, 2002, EMBO J, V21, P5216, DOI 10.1093/emboj/cdf516
   Yamada K, 2008, J NEUROSURG-SPINE, V9, P611, DOI 10.3171/SPI.2008.10.08488
   Zhang Y, 2015, ANN RHEUM DIS, V74, P1432, DOI 10.1136/annrheumdis-2013-204599
NR 39
TC 49
Z9 50
U1 0
U2 7
PU BMC
PI LONDON
PA CAMPUS, 4 CRINAN ST, LONDON N1 9XW, ENGLAND
SN 1478-6354
EI 1478-6362
J9 ARTHRITIS RES THER
JI Arthritis Res. Ther.
PD OCT 13
PY 2015
VL 17
IS 
BP 
EP 
DI 10.1186/s13075-015-0792-1
PG 11
WC Rheumatology
SC Rheumatology
GA CT1CP
UT WOS:000362535200001
PM 26458773
DA 2022-06-22
ER

PT J
AU Shen, Chao
   Gu, Wen
   Cai, Gui-Quan
   Peng, Jian-Ping
   Chen, Xiao-Dong
AF Shen, Chao
   Gu, Wen
   Cai, Gui-quan
   Peng, Jian-ping
   Chen, Xiao-dong
TI Autophagy protects meniscal cells from glucocorticoids-induced apoptosis via inositol trisphosphate receptor signaling
SO APOPTOSIS
LA English
DT Article
DE Autophagy; Meniscus; Inositol trisphosphate receptor; Dexamethasone; Arthritis
ID nitric-oxide; calcium; death; osteoarthriti; dexamethasone; suppression; mechanism; cartilage
AB Intra-articular injection of glucocorticoids (GCs) has been widely used in the management of osteoarthritis and rheumatoid arthritis. Nevertheless, several studies showed that GCs had toxic effects on chondrocytes as well as synovial cells. Previously we reported the protective role of autophagy in the degeneration of meniscal tissues. However, the effects of GCs on autophagy in the meniscal cells have not been fully elucidated. To investigate whether GCs can regulate autophagy in human meniscal cells, the meniscal cells were cultured in vitro and exposed in the presence of dexamethasone. The levels of apoptosis and autophagy were investigated via flow cytometry as well as western blotting analysis. The changes of the aggrecanases were measured using real-time PCR. The role of autophagy in dexamethasone-induced apoptosis was investigated using pharmacological agents and RNA interference technique. An agonist of inositol 1,4,5-trisphosphate receptor (IP3R) was used to investigate the mechanism of dexamethasone-induced autophagy. The results showed that dexamethasone induced autophagy as well as apoptosis in normal human meniscal cells. Using RNA interference technique and pharmacological agents, our results showed that autophagy protected the meniscal cells from dexamethasone-induced apoptosis. Our results also indicated that dexamethasone increased the mRNA levels of aggrecanases. This catabolic effect of dexamethasone was enhanced by 3-MA, the autophagy inhibitor. Furthermore, our results showed that dexamethasone induced autophagy via suppressing the phosphorylation of IP3R. In summary, our results indicated that autophagy protected meniscal cells from GCs-induced apoptosis via inositol trisphosphate receptor signaling.
C1 [Shen, Chao; Cai, Gui-Quan; Peng, Jian-Ping; Chen, Xiao-Dong] Xinhua Hosp, Dept Orthoped Surg, Shanghai 200092, CHINA.
   [Gu, Wen] Xinhua Hosp, Dept Geriatr, Shanghai 200092, CHINA.
RP Chen, XD (corresponding author), Xinhua Hosp, Dept Orthoped Surg, 1665 Kongjiang Rd, Shanghai 200092, CHINA.
EM duchemin@163.com
FU National Natural Science Foundation of China [81101379, 81472118, 81171705]; Natural Science Fund of the Shanghai Jiao Tong University School of Medicine [11XJ21022]
CR Annefeld M, 1992, PATHOL RES PRACT, V188, P649, DOI 10.1016/S0344-0338(11)80073-7
   Biederbick A, 1995, EUR J CELL BIOL, V66, P3
   Braun HJ, 2012, KNEE SURG SPORT TR A, V20, P1689, DOI 10.1007/s00167-011-1728-1
   Bredesen DE, 2006, NATURE, V443, P796, DOI 10.1038/nature05293
   Camandola S, 2005, J BIOL CHEM, V280, P22287, DOI 10.1074/jbc.M410923200
   Carames B, 2012, ANN RHEUM DIS, V71, P575, DOI 10.1136/annrheumdis-2011-200557
   Carames B, 2010, ARTHRITIS RHEUM-US, V62, P791, DOI 10.1002/art.27305
   Chrysis D, 2003, J ENDOCRINOL, V176, P331, DOI 10.1677/joe.0.1760331
   Criollo A, 2007, CELL DEATH DIFFER, V14, P1029, DOI 10.1038/sj.cdd.4402099
   Criollo A, 2007, AUTOPHAGY, V3, P350, DOI 10.4161/auto.4077
   Cyriax J, 1953, BMJ-BRIT MED J, V2, P966, DOI 10.1136/bmj.2.4843.966
   Davis MC, 2008, J BIOL CHEM, V283, P10357, DOI 10.1074/jbc.M800269200
   Decuypere JP, 2011, AUTOPHAGY, V7, P1472, DOI 10.4161/auto.7.12.17909
   Dragoo JL, 2012, KNEE SURG SPORT TR A, V20, P1809, DOI 10.1007/s00167-011-1820-6
   Englund M, 2012, NAT REV RHEUMATOL, V8, P412, DOI 10.1038/nrrheum.2012.69
   Evans JF, 2005, ENDOCRINOLOGY, V146, P3123, DOI 10.1210/en.2004-1612
   Harr MW, 2010, AUTOPHAGY, V6, P912, DOI 10.4161/auto.6.7.13290
   Harr MW, 2009, J BIOL CHEM, V284, P31860, DOI 10.1074/jbc.M109.005579
   Hirsch G, 2013, SEMIN ARTHRITIS RHEU, V42, P451, DOI 10.1016/j.semarthrit.2012.08.005
   Ishikawa K, 1981, J BONE JOINT SURG AM, V63, P120, DOI 10.2106/00004623-198163010-00016
   Ivanova H, 2014, BBA-MOL CELL RES, V1843, P2164, DOI 10.1016/j.bbamcr.2014.03.007
   Luciani DS, 2009, DIABETES, V58, P422, DOI 10.2337/db07-1762
   Macmullan PA, 2010, ARTHRITIS RES THER, V12, P0, DOI 10.1186/ar2993
   Mistiaen WP, 2006, AUTOPHAGY, V2, P221, DOI 10.4161/auto.2671
   Mizushima N, 2011, CELL, V147, P728, DOI 10.1016/j.cell.2011.10.026
   Murrell GAC, 1996, J BONE JOINT SURG AM, V78A, P265, DOI 10.2106/00004623-199602000-00014
   Salata MJ, 2010, AM J SPORT MED, V38, P1907, DOI 10.1177/0363546510370196
   Shen C, 2011, ARTHRITIS RES THER, V13, P0, DOI 10.1186/ar3443
   Shen C, 2014, RHEUMATOLOGY, V53, P1022, DOI 10.1093/rheumatology/ket471
   Smolen JS, 2014, ANN RHEUM DIS, V73, P492, DOI 10.1136/annrheumdis-2013-204573
   Song YW, 2012, RHEUMATOL INT, V32, P3669, DOI 10.1007/s00296-011-2091-8
   Steinmann C, 2008, J BIOL CHEM, V283, P13506, DOI 10.1074/jbc.C800029200
   Szlufcik K, 2006, CELL CALCIUM, V39, P325, DOI 10.1016/j.ceca.2005.11.007
   Vicencio JM, 2009, CELL DEATH DIFFER, V16, P1006, DOI 10.1038/cdd.2009.34
   White C, 2005, NAT CELL BIOL, V7, P1021, DOI 10.1038/ncb1302
   Yao W, 2013, BONE, V54, P279, DOI 10.1016/j.bone.2013.01.034
   Yu L, 2006, P NATL ACAD SCI USA, V103, P4952, DOI 10.1073/pnas.0511288103
NR 37
TC 20
Z9 21
U1 1
U2 20
PU SPRINGER
PI DORDRECHT
PA VAN GODEWIJCKSTRAAT 30, 3311 GZ DORDRECHT, NETHERLANDS
SN 1360-8185
EI 1573-675X
J9 APOPTOSIS
JI Apoptosis
PD SEP 15
PY 2015
VL 20
IS 9
BP 1176
EP 1186
DI 10.1007/s10495-015-1146-9
PG 11
WC Biochemistry & Molecular Biology; Cell Biology
SC Biochemistry & Molecular Biology; Cell Biology
GA CO8NF
UT WOS:000359425600004
PM 26108728
DA 2022-06-22
ER

PT J
AU Carames, Beatriz
   Olmer, Merissa
   Kiosses, WB
   Lotz, MK
AF Carames, Beatriz
   Olmer, Merissa
   Kiosses, William
   Lotz, Martin
TI The Relationship of Autophagy Defects to Cartilage Damage During Joint Aging in a Mouse Model
SO ARTHRITIS & RHEUMATOLOGY
LA English
DT Article
ID articular-cartilage; experimental osteoarthriti; mammalian autophagy; cell-death; rapamycin; mice; disease; health; histopathology; homeostasis
AB Objective. Aging is a main risk factor for osteo arthritis (OA), the most prevalent musculoskeletal disorder. Defects in autophagy, an essential cellular homeostasis mechanism, have recently been observed in OA articular cartilage. The objectives of this study were to establish the constitutive level of autophagy activation in normal cartilage and to monitor the temporal relationship between changes in autophagy and aging-related degradation of cartilage in a mouse model. Methods. In GFP-LC3-transgenic mice, green fluo rescent protein (GFP)-light chain 3 (LC3) is ubiquitously expressed, and the accumulation of GFP puncta, repre senting autophagosomes, was quantified by confocal microscopy as a measure of autophagy activation. Expression of the autophagy proteins autophagy-related protein 5 (ATG-5) and microtubule-associated protein 1 light chain 3 (LC3) was analyzed by immunohistochemistry. Cartilage cellularity, apoptotic cell death, and cartilage structural damage and changes in synovium and bone were examined by histology and immunohistochemistry. Results. Basal autophagy activation was detected in liver and knee articular cartilage from young (6-month-old) mice, with higher levels in cartilage than in liver in the same animals. In 28-month-old mice, there was a statistically significant reduction in the total number of autophagic vesicles per cell (P<0.01) and in the total area of vesicles per cell (P<0.01) in the articular cartilage as compared to that from young 6-month-old mice. With increasing age, the expression of ATG-5 and LC3 decreased, and this was followed by a reduction in cartilage cellularity and an increase in the apoptosis marker poly(ADP-ribose) polymerase p85. Cartilage structural damage progressed in an age-dependent manner subsequent to the autophagy changes. Conclusion. Autophagy is constitutively activated in normal cartilage. This is compromised with aging and precedes cartilage cell death and structural damage.
C1 [Carames, Beatriz; Olmer, Merissa; Kiosses, William B.; Lotz, Martin K.] Scripps Res Inst, La Jolla, CA 92037 USA.
   [Carames, Beatriz] SER GAS, Complexo Hosp Univ A Coruna, Inst Invest Biomed A Coruna, La Coruna, Spain.
   [Carames, Beatriz] Univ A Coruna, La Coruna, Spain.
RP Lotz, MK (corresponding author), Scripps Res Inst, Dept Mol & Expt Med, MEM-161,10550 North Torrey Pines Rd, La Jolla, CA 92037 USA.
EM mlotz@scripps.edu
FU NIH [AG-007996]; Sam and Rose Stein Endowment Fund; Miguel Servet Program, Instituto de Salud Carlos III [CP11/00095]; NATIONAL INSTITUTE ON AGING [P01AG007996] Funding Source: NIH RePORTER
CR Akasaki Y, 2014, OSTEOARTHR CARTILAGE, V22, P162, DOI 10.1016/j.joca.2013.11.004
   Alirezaei M, 2010, AUTOPHAGY, V6, P702, DOI 10.4161/auto.6.6.12376
   Bohensky J, 2007, AUTOPHAGY, V3, P207, DOI 10.4161/auto.3708
   Bohensky J, 2010, PEDIATR NEPHROL, V25, P633, DOI 10.1007/s00467-009-1310-y
   Bohensky J, 2009, ARTHRITIS RHEUM-US, V60, P1406, DOI 10.1002/art.24444
   Carames B, 2012, ARTHRITIS RHEUM-US, V64, P1182, DOI 10.1002/art.33444
   Carames B, 2012, ANN RHEUM DIS, V71, P575, DOI 10.1136/annrheumdis-2011-200557
   Carames B, 2010, ARTHRITIS RHEUM-US, V62, P791, DOI 10.1002/art.27305
   Glasson SS, 2010, OSTEOARTHR CARTILAGE, V18, PS17, DOI 10.1016/j.joca.2010.05.025
   Gottlieb RA, 2010, ANNU REV PHYSIOL, V72, P45, DOI 10.1146/annurev-physiol-021909-135757
   Harrison DE, 2009, NATURE, V460, P392, DOI 10.1038/nature08221
   Hollander AP, 1995, J CLIN INVEST, V96, P2859, DOI 10.1172/JCI118357
   Krenn V, 2002, PATHOL RES PRACT, V198, P317, DOI 10.1078/0344-0338-5710261
   Kroemer G, 2008, NAT REV MOL CELL BIO, V9, P1004, DOI 10.1038/nrm2529
   Loeser RF, 2012, ARTHRITIS RHEUM-US, V64, P1697, DOI 10.1002/art.34453
   Lotz M, 2012, BONE, V51, P241, DOI 10.1016/j.bone.2012.03.023
   Lotz MK, 2011, NAT REV RHEUMATOL, V7, P579, DOI 10.1038/nrrheum.2011.109
   Madeo F, 2010, NAT CELL BIOL, V12, P842, DOI 10.1038/ncb0910-842
   Mahr S, 2003, ANN RHEUM DIS, V62, P1234, DOI 10.1136/ard.2002.005041
   Matsuzaki T, 2014, BIOMATERIALS, V35, P9904, DOI 10.1016/j.biomaterials.2014.08.041
   Mcnulty MA, 2012, OSTEOARTHR CARTILAGE, V20, P949, DOI 10.1016/j.joca.2012.05.001
   Mizushima N, 2004, MOL BIOL CELL, V15, P1101, DOI 10.1091/mbc.E03-09-0704
   Mizushima N, 2010, CELL, V140, P313, DOI 10.1016/j.cell.2010.01.028
   Mizushima N, 2009, CURR TOP MICROBIOL, V335, P71, DOI 10.1007/978-3-642-00302-8_3
   Morimoto RI, 2014, J GERONTOL A-BIOL, V69, PS33, DOI 10.1093/gerona/glu049
   Murphy L, 2008, ARTHRIT RHEUM-ARTHR, V59, P1207, DOI 10.1002/art.24021
   Nguyen QT, 2010, J BIOMECH, V43, P1787, DOI 10.1016/j.jbiomech.2010.02.014
   Pan T, 2009, NEUROSCIENCE, V164, P541, DOI 10.1016/j.neuroscience.2009.08.014
   Ravikumar B, 2010, PHYSIOL REV, V90, P1383, DOI 10.1152/physrev.00030.2009
   Rubinsztein DC, 2011, CELL, V146, P682, DOI 10.1016/j.cell.2011.07.030
   Saito T, 2010, NAT MED, V16, P678, DOI 10.1038/nm.2146
   Spilman P, 2010, PLOS ONE, V5, P0, DOI 10.1371/journal.pone.0009979
   Taniguchi N, 2009, P NATL ACAD SCI USA, V106, P1181, DOI 10.1073/pnas.0806062106
   Terkeltaub R, 2011, ARTHRITIS RHEUM-US, V63, P1928, DOI 10.1002/art.30333
   Vellai T, 2009, TRENDS CELL BIOL, V19, P487, DOI 10.1016/j.tcb.2009.07.007
   Viollet B, 2010, CRIT REV BIOCHEM MOL, V45, P276, DOI 10.3109/10409238.2010.488215
   Yang S, 2010, NAT MED, V16, P687, DOI 10.1038/nm.2153
   Yin WH, 2009, J BIOL CHEM, V284, P31972, DOI 10.1074/jbc.M109.056838
   Zhang C, 2008, NAT MED, V14, P959, DOI 10.1038/nm.1851
   Zhang Y, 2014, ANN RHEUM DIS, V0, P0
   Zhang YQ, 2010, CLIN GERIATR MED, V26, P355, DOI 10.1016/j.cger.2010.03.001, 10.1016/j.rdc.2012.10.004
   Zhou HY, 2010, CURR PROTEIN PEPT SC, V11, P409, DOI 10.2174/138920310791824093
NR 42
TC 118
Z9 124
U1 3
U2 23
PU WILEY-BLACKWELL
PI HOBOKEN
PA 111 RIVER ST, HOBOKEN 07030-5774, NJ USA
SN 2326-5191
EI 2326-5205
J9 ARTHRITIS RHEUMATOL
JI Arthritis Rheumatol.
PD JUN 15
PY 2015
VL 67
IS 6
BP 1568
EP 1576
DI 10.1002/art.39073
PG 9
WC Rheumatology
SC Rheumatology
GA CJ2QA
UT WOS:000355328400019
PM 25708836
DA 2022-06-22
ER

PT J
AU Rosenthal, AK
   Gohr, CM
   Mitton-fitzgerald, Elizabeth
   Grewal, Rupinder
   Ninomiya, James
   Coyne, CB
   Jackson, WT
AF Rosenthal, Ann
   Gohr, Claudia
   Mitton-fitzgerald, Elizabeth
   Grewal, Rupinder
   Ninomiya, James
   Coyne, Carolyn
   Jackson, William
TI Autophagy Modulates Articular Cartilage Vesicle Formation in Primary Articular Chondrocytes
SO JOURNAL OF BIOLOGICAL CHEMISTRY
LA English
DT Article
ID calcium pyrophosphate dihydrate; matrix vesicle; cell-death; unconventional secretion; osteoarthritic cartilage; activation; protein; elaboration; microvilli; mechanism
AB Chondrocyte-derived extracellular organelles known as articular cartilage vesicles (ACVs) participate in non-classical protein secretion, intercellular communication, and pathologic calcification. Factors affecting ACV formation and release remain poorly characterized; although in some cell types, the generation of extracellular vesicles is associated with up-regulation of autophagy. We sought to determine the role of autophagy in ACV production by primary articular chondrocytes. Using an innovative dynamic model with a light scatter nanoparticle counting apparatus, we determined the effects of autophagy modulators on ACV number and content in conditioned medium from normal adult porcine and human osteoarthritic chondrocytes. Healthy articular chondrocytes release ACVs into conditioned medium and show significant levels of ongoing autophagy. Rapamycin, which promotes autophagy, increased ACV numbers in a dose- and time-dependent manner associated with increased levels of autophagy markers and autophagosome formation. These effects were suppressed by pharmacologic autophagy inhibitors and short interfering RNA for ATG5. Caspase-3 inhibition and a Rho/ROCK inhibitor prevented rapamycin-induced increases in ACV number. Osteoarthritic chondrocytes, which are deficient in autophagy, did not increase ACV number in response to rapamycin. SMER28, which induces autophagy via an mTOR-independent mechanism, also increased ACV number. ACVs induced under all conditions had similar ecto-enzyme specific activities and types of RNA, and all ACVs contained LC3, an autophagosome-resident protein. These findings identify autophagy as a critical participant in ACV formation, and augment our understanding of ACVs in cartilage disease and repair.
C1 [Rosenthal, Ann K.; Gohr, Claudia M.; Mitton-Fitzgerald, Elizabeth; Grewal, Rupinder] Zablocki VA Med Ctr, Dept Med, Div Rheumatol, Milwaukee, WI 53295 USA.
   [Ninomiya, James] Med Coll Wisconsin, Dept Orthoped Surg, Milwaukee, WI 53226 USA.
   [Jackson, William T.] Med Coll Wisconsin, Dept Microbiol & Mol Genet, Milwaukee, WI 53226 USA.
   [Jackson, William T.] Med Coll Wisconsin, Ctr Infect Dis Res, Milwaukee, WI 53226 USA.
   [Coyne, Carolyn B.] Univ Pittsburgh, Dept Microbiol & Mol Genet, Pittsburgh, PA 15219 USA.
RP Rosenthal, AK (corresponding author), Zablocki VA Med Ctr, Rheumatol Sect, Cc-111W,5000 W Natl Ave, Milwaukee, WI 53295 USA.
EM ann.rosenthal@va.gov
FU Veteran's Affairs Research Service; Dept. of Veteran's Affairs [101BX000812]; National Institutes of Health [R01-AI104928]; NATIONAL INSTITUTE OF ALLERGY AND INFECTIOUS DISEASES [R01AI104928] Funding Source: NIH RePORTER; Veterans Affairs [I01CX001143, I01BX000812] Funding Source: NIH RePORTER
CR Almonte-becerril M, 2010, APOPTOSIS, V15, P631, DOI 10.1007/s10495-010-0458-z
   Antonyak MA, 2011, P NATL ACAD SCI USA, V108, P4852, DOI 10.1073/pnas.1017667108
   Arkesteijn CLM, 1976, J CLIN CHEM CLIN BIO, V14, P155
   Bovellan M, 2010, FEBS J, V277, P58, DOI 10.1111/j.1742-4658.2009.07412.x
   Carames B, 2012, ANN RHEUM DIS, V71, P575, DOI 10.1136/annrheumdis-2011-200557
   Carames B, 2010, ARTHRITIS RHEUM-US, V62, P791, DOI 10.1002/art.27305
   Chen J, 1995, P NATL ACAD SCI USA, V92, P4947, DOI 10.1073/pnas.92.11.4947
   Choi JW, 1996, SCIENCE, V273, P239, DOI 10.1126/science.273.5272.239
   Derfus B, 1998, CALCIFIED TISSUE INT, V63, P258, DOI 10.1007/s002239900523
   Derfus BA, 1992, ARTHRITIS RHEUM, V35, P231, DOI 10.1002/art.1780350218
   Derfus BA, 1996, CONNECT TISSUE RES, V35, P337, DOI 10.3109/03008209609029209
   Derfus BA, 2001, OSTEOARTHR CARTILAGE, V9, P189, DOI 10.1053/joca.2000.0375
   Duran JM, 2010, J CELL BIOL, V188, P527, DOI 10.1083/jcb.200911154
   Fader CM, 2008, TRAFFIC, V9, P230, DOI 10.1111/j.1600-0854.2007.00677.x
   Godin CM, 2010, MOL PHARMACOL, V77, P903, DOI 10.1124/mol.110.063859
   Gottlieb RA, 2013, AUTOPHAGY IN HEALTH AND DISEASE, V0, PP3, DOI 10.1016/B978-0-12-385101-7.00001-2
   Hale JE, 1987, J BIOL CHEM, V262, P1916
   Huang KZ, 2014, SEMIN CELL DEV BIOL, V36, P79, DOI 10.1016/j.semcdb.2014.09.011
   Jaovisidha K, 2002, OSTEOARTHR CARTILAGE, V10, P646, DOI 10.1053/joca.2002.0722
   Kalamida D, 2014, PLOS ONE, V9, P0, DOI 10.1371/journal.pone.0102408
   Kulich I, 2014, INT J MOL SCI, V15, P7462, DOI 10.3390/ijms15057462
   Lee SW, 2011, PLOS ONE, V6, P0, DOI 10.1371/journal.pone.0019163
   de Figueroa PL, 2015, ARTHRITIS RHEUMATOL, V67, P966, DOI 10.1002/art.39025
   Manjithaya R, 2010, AUTOPHAGY, V6, P650, DOI 10.4161/auto.6.5.12066
   Mitchell PG, 1992, ARTHRITIS RHEUM, V35, P343, DOI 10.1002/art.1780350314
   Mitton E, 2009, BIOCHEM BIOPH RES CO, V388, P533, DOI 10.1016/j.bbrc.2009.08.038
   Pallet N, 2013, PROTEOMICS, V13, P1108, DOI 10.1002/pmic.201200531
   Pfeiffer ZA, 2004, J LEUKOCYTE BIOL, V75, P1173, DOI 10.1189/jlb.1203648
   Roach HI, 2004, APOPTOSIS, V9, P265, DOI 10.1023/B:APPT.0000025803.17498.26
   Rosenthal AK, 1991, ARTHRITIS RHEUM, V34, P904, DOI 10.1002/art.1780340717
   Rosenthal AK, 2011, ARTHRITIS RHEUM-US, V63, P401, DOI 10.1002/art.30120
   Roy S, 1968, ANN RHEUM DIS, V27, P544, DOI 10.1136/ard.27.6.544
   Sasaki H, 2012, ARTHRITIS RHEUM-US, V64, P1920, DOI 10.1002/art.34323
   Shen D, 2011, CELL BIOCHEM BIOPHYS, V60, P173, DOI 10.1007/s12013-010-9138-4
   Sirois I, 2012, AUTOPHAGY, V8, P927, DOI 10.4161/auto.19768
   Tanida I, 2005, AUTOPHAGY, V1, P84, DOI 10.4161/auto.1.2.1697
   Thouverey C, 2009, J CELL BIOCHEM, V106, P127, DOI 10.1002/jcb.21992
   Wang AL, 2009, PLOS ONE, V4, Pe5304, DOI 10.1371/JOURNAL.PONE.0004160
   Wang AM, 2009, AUTOPHAGY, V5, P864, DOI 10.4161/auto.9041
   Wiley JS, 2011, TISSUE ANTIGENS, V78, P321, DOI 10.1111/j.1399-0039.2011.01780.x
   Zhang M, 2013, SCIENCE, V340, P559, DOI 10.1126/science.1234740
NR 41
TC 20
Z9 23
U1 0
U2 16
PU AMER SOC BIOCHEMISTRY MOLECULAR BIOLOGY INC
PI BETHESDA
PA 9650 ROCKVILLE PIKE, BETHESDA, MD 20814-3996 USA
SN 
EI 1083-351X
J9 J BIOL CHEM
JI J. Biol. Chem.
PD MAY 22
PY 2015
VL 290
IS 21
BP 13028
EP 13038
DI 10.1074/jbc.M114.630558
PG 11
WC Biochemistry & Molecular Biology
SC Biochemistry & Molecular Biology
GA CI7WL
UT WOS:000354975700005
PM 25869133
DA 2022-06-22
ER

PT J
AU Hwang, HS
   Kim, HA
AF Hwang, Hyun
   Kim, Hyun
TI Chondrocyte Apoptosis in the Pathogenesis of Osteoarthritis
SO INTERNATIONAL JOURNAL OF MOLECULAR SCIENCES
LA English
DT Review
DE osteoarthritis; chondrocyte; apoptosis; caspase; mitochondria; chondroptosis; autophagy; endoplasmic reticulum stress; cartilage
ID human articular chondrocyte; endoplasmic-reticulum stress; glycation end-product; cell-death; granzyme-b; mitochondrial dysfunction; cartilage degeneration; inflammatory caspase; autophagy activation; protein
AB Apoptosis is a highly-regulated, active process of cell death involved in development, homeostasis and aging. Dysregulation of apoptosis leads to pathological states, such as cancer, developmental anomalies and degenerative diseases. Osteoarthritis (OA), the most common chronic joint disease in the elderly population, is characterized by progressive destruction of articular cartilage, resulting in significant disability. Because articular cartilage depends solely on its resident cells, the chondrocytes, for the maintenance of extracellular matrix, the compromising of chondrocyte function and survival would lead to the failure of the articular cartilage. The role of subchondral bone in the maintenance of proper cartilage matrix has been suggested as well, and it has been proposed that both articular cartilage and subchondral bone interact with each other in the maintenance of articular integrity and physiology. Some investigators include both articular cartilage and subchondral bone as targets for repairing joint degeneration. In late-stage OA, the cartilage becomes hypocellular, often accompanied by lacunar emptying, which has been considered as evidence that chondrocyte death is a central feature in OA progression. Apoptosis clearly occurs in osteoarthritic cartilage; however, the relative contribution of chondrocyte apoptosis in the pathogenesis of OA is difficult to evaluate, and contradictory reports exist on the rate of apoptotic chondrocytes in osteoarthritic cartilage. It is not clear whether chondrocyte apoptosis is the inducer of cartilage degeneration or a byproduct of cartilage destruction. Chondrocyte death and matrix loss may form a vicious cycle, with the progression of one aggravating the other, and the literature reveals that there is a definite correlation between the degree of cartilage damage and chondrocyte apoptosis. Because current treatments for OA act only on symptoms and do not prevent or cure OA, chondrocyte apoptosis would be a valid target to modulate cartilage degeneration.
C1 [Hwang, Hyun Sook; Kim, Hyun Ah] Hallym Univ, Sacred Heart Hosp, Dept Internal Med, Div Rheumatol, Kyunggi 431060, South Korea.
   [Hwang, Hyun Sook; Kim, Hyun Ah] Hallym Univ, Inst Skeletal Aging, Chunchon 200702, South Korea.
RP Kim, HA (corresponding author), Hallym Univ, Sacred Heart Hosp, Dept Internal Med, Div Rheumatol, Kyunggi 431060, South Korea.
EM wazzup@hallym.ac.kr; kimha@hallym.ac.kr
FU Korean Health Technology R and D Project, Ministry of Health & Welfare, Republic of Korea [A120960]; Basic Science Research Program through National Research Foundation of Korea [NRF-2009-0084569]; Hallym University
CR Adams CS, 1998, ANAT RECORD, V250, P418
   Adams JM, 2001, TRENDS BIOCHEM SCI, V26, P61, DOI 10.1016/S0968-0004(00)01740-0
   Aigner T, 2004, RHEUM DIS CLIN N AM, V30, P639, DOI 10.1016/j.rdc.2004.04.002
   Aigner T, 2001, ARTHRITIS RHEUM-US, V44, P1304, DOI 10.1002/1529-0131(200106)44:6<1304::AID-ART222>3.0.CO;2-T
   Ashkenazi A, 1998, SCIENCE, V281, P1305, DOI 10.1126/science.281.5381.1305
   Bertacchini J, 2015, CELL MOL LIFE SCI, V72, P2337, DOI 10.1007/s00018-015-1867-5
   Blanco FJ, 1995, AM J PATHOL, V146, P75
   Blankenship JW, 2009, BIOCHEM J, V417, P149, DOI 10.1042/BJ20081885
   Bohana-kashtan O, 2004, MOL IMMUNOL, V41, P583, DOI 10.1016/j.molimm.2004.04.007
   Bohensky J, 2009, ARTHRITIS RHEUM-US, V60, P1406, DOI 10.1002/art.24444
   Borge L, 1996, BBA-MOL CELL RES, V1312, P117, DOI 10.1016/0167-4889(96)00028-6
   Buzza MS, 2005, J BIOL CHEM, V280, P23549, DOI 10.1074/jbc.M412001200
   Carames B, 2012, ARTHRITIS RHEUM-US, V64, P1182, DOI 10.1002/art.33444
   Carames B, 2012, ANN RHEUM DIS, V71, P575, DOI 10.1136/annrheumdis-2011-200557
   Carames B, 2010, ARTHRITIS RHEUM-US, V62, P791, DOI 10.1002/art.27305
   Carloni S, 2014, EXP NEUROL, V255, P103, DOI 10.1016/j.expneurol.2014.03.002
   Chang J, 2013, INT J MOL MED, V32, P1311, DOI 10.3892/ijmm.2013.1520
   Chinnaiyan ARULM, 1999, NEOPLASIA (NEW YORK), V1, P5
   Coustry F, 2012, AM J PATHOL, V180, P738, DOI 10.1016/j.ajpath.2011.10.033
   Croce CM, 2009, NAT REV GENET, V10, P704, DOI 10.1038/nrg2634
   Dlima D, 2006, ARTHRITIS RHEUM-US, V54, P1814, DOI 10.1002/art.21874
   De Mattei M, 2002, OSTEOARTHR CARTILAGE, V10, P816, DOI 10.1053/joca.2002.0834
   Degroot J, 2004, ARTHRITIS RHEUM, V50, P1207, DOI 10.1002/art.20170
   Del CARLOM, 2003, ARTHRITIS RHEUM-US, V48, P3419, DOI 10.1002/art.11338
   Del CARLOM, 2002, ARTHRITIS RHEUM, V46, P394, DOI 10.1002/art.10056
   Delbridge ARD, 2015, CELL DEATH DIFFER, V22, P1071, DOI 10.1038/cdd.2015.50
   Du CY, 2000, CELL, V102, P33, DOI 10.1016/S0092-8674(00)00008-8
   Eckelman BP, 2006, J BIOL CHEM, V281, P3254, DOI 10.1074/jbc.M510863200
   Eisenberg-lerner A, 2009, CELL DEATH DIFFER, V16, P966, DOI 10.1038/cdd.2009.33
   Elmore S, 2007, TOXICOL PATHOL, V35, P495, DOI 10.1080/01926230701320337
   Elsaid KA, 2015, OSTEOARTHR CARTILAGE, V23, P114, DOI 10.1016/j.joca.2014.09.006
   Engels BM, 2006, ONCOGENE, V25, P6163, DOI 10.1038/sj.onc.1209909
   Feng LX, 1998, J CELL BIOCHEM, V71, P302, DOI 10.1002/(SICI)1097-4644(19981101)71:2<302::AID-JCB14>3.3.CO;2-P
   Franceschi C, 2007, MECH AGEING DEV, V128, P92, DOI 10.1016/j.mad.2006.11.016
   Fulda S, 2009, INT J CANCER, V124, P511, DOI 10.1002/ijc.24064
   Galluzzi L, 2010, MOL ASPECTS MED, V31, P1, DOI 10.1016/j.mam.2009.08.002
   Goldar SAMIRA, 2015, ASIAN PAC J CANCER PREV, V16, P2129
   Gotoh T, 2011, INT J INFLAMM, V2011, P0, DOI 10.4061/2011/259462
   Greenhalgh DG, 1998, INT J BIOCHEM CELL B, V30, P1019, DOI 10.1016/S1357-2725(98)00058-2
   Grishko VI, 1999, NUCLEIC ACIDS RES, V27, P4510, DOI 10.1093/nar/27.22.4510
   Guerne PA, 1995, ARTHRITIS RHEUM-US, V38, P960, DOI 10.1002/art.1780380712
   Guicciardi ME, 2009, FASEB J, V23, P1625, DOI 10.1096/fj.08-111005
   Hacker G, 2000, CELL TISSUE RES, V301, P5, DOI 10.1007/s004410000193
   Hamamura K, 2009, ARCH ORAL BIOL, V54, P279, DOI 10.1016/j.archoralbio.2008.11.003
   Hashimoto S, 1997, ARTHRITIS RHEUM-US, V40, P1749, DOI 10.1002/art.1780401004
   Hashimoto S, 1998, P NATL ACAD SCI USA, V95, P3094, DOI 10.1073/pnas.95.6.3094
   Heraud F, 2000, ANN RHEUM DIS, V59, P959, DOI 10.1136/ard.59.12.959
   Hiebert PR, 2012, TRENDS MOL MED, V18, P732, DOI 10.1016/j.molmed.2012.09.009
   Hinds MG, 2003, EMBO J, V22, P1497, DOI 10.1093/emboj/cdg144
   Hiramatsu N, 2015, AM J PATHOL, V185, P1800, DOI 10.1016/j.ajpath.2015.03.009
   Hobert O, 2008, SCIENCE, V319, P1785, DOI 10.1126/science.1151651
   Hoemann CD, 2015, AM J SPORT MED, V43, P2469, DOI 10.1177/0363546515593943
   Horiuchi K, 2003, J RHEUMATOL, V30, P1799
   Howley B, 2008, J CELL MOL MED, V12, P1502, DOI 10.1111/j.1582-4934.2008.00292.x
   Hroudova J, 2014, BIOMED RES INT, V2014, P0, DOI 10.1155/2014/175062
   Huang J, 2011, ANTIOXID REDOX SIGN, V14, P2215, DOI 10.1089/ars.2010.3554
   Hui W, 2014, ANN RHEUM DIS, V0, P0
   Hunter AM, 2007, APOPTOSIS, V12, P1543, DOI 10.1007/s10495-007-0087-3
   Husa M, 2013, ARTHRITIS RES THER, V15, P0, DOI 10.1186/ar4415
   Ishizaki Y, 1994, J CELL BIOL, V126, P1069, DOI 10.1083/jcb.126.4.1069
   Jiao K, 2013, PLOS ONE, V8, P0, DOI 10.1371/journal.pone.0053312
   Jin L, 2014, INT J MOL MED, V34, P451, DOI 10.3892/ijmm.2014.1808
   Johnson K, 2001, J RHEUMATOL, V28, P2681
   Kerr JFR, 1972, BRIT J CANCER, V26, P239, DOI 10.1038/bjc.1972.33
   Kim DH, 2002, CELL, V110, P163, DOI 10.1016/S0092-8674(02)00808-5
   Kim HA, 2007, CURR DRUG TARGETS, V8, P333, DOI 10.2174/138945007779940025
   Kim HA, 2001, J RHEUMATOL, V28, P2038
   Kim HA, 2003, J RHEUMATOL, V30, P550
   Kim JH, 2015, P NATL ACAD SCI USA, V112, P9424, DOI 10.1073/pnas.1505700112
   Knowles MA, 2009, CANCER METAST REV, V28, P305, DOI 10.1007/s10555-009-9198-3
   Kopeva TN, 1986, ARKHIV PATOLOGII, V48, P40
   Kuhn K, 2004, OSTEOARTHR CARTILAGE, V12, P1, DOI 10.1016/j.joca.2003.09.015
   Kuhn K, 2000, J IMMUNOL, V164, P2233, DOI 10.4049/jimmunol.164.4.2233
   Labbe K, 2008, CELL DEATH DIFFER, V15, P1339, DOI 10.1038/cdd.2008.91
   Lee JS, 2009, NAT CELL BIOL, V11, P1355, DOI 10.1038/ncb1980
   Lee P, 2015, SOFT MATTER, V11, P7648, DOI 10.1039/c5sm01909e
   Lee SW, 2004, ARTHRITIS RHEUM-US, V50, P534, DOI 10.1002/art.20052
   Li CJ, 1995, SCIENCE, V268, P429, DOI 10.1126/science.7716549
   Li J, 2008, ONCOGENE, V27, P6194, DOI 10.1038/onc.2008.297
   Li J, 2012, ARTHRITIS RES THER, V14, P0, DOI 10.1186/ar3798
   Li SM, 2015, J MATER SCI-MATER M, V26, P0, DOI 10.1007/s10856-015-5557-5
   Liu N, 2014, MOL MED REP, V9, P2166, DOI 10.3892/mmr.2014.2102
   Liu XQ, 2003, IMMUNITY, V19, P341, DOI 10.1016/S1074-7613(03)00234-6
   Lo MY, 2004, J ORTHOPAED RES, V22, P140, DOI 10.1016/S0736-0266(03)00117-7
   Loening AM, 2000, ARCH BIOCHEM BIOPHYS, V381, P205, DOI 10.1006/abbi.2000.1988
   Loeser RF, 2014, ARTHRITIS RHEUMATOL, V66, P2201, DOI 10.1002/art.38641
   de Figueroa PL, 2015, ARTHRITIS RHEUMATOL, V67, P966, DOI 10.1002/art.39025
   Lopez-armada MJ, 2005, ANN RHEUM DIS, V64, P1079, DOI 10.1136/ard.2004.034090
   Lotz MK, 2010, ARTHRITIS RES THER, V12, P0, DOI 10.1186/AR3046
   Lund LR, 1996, DEVELOPMENT, V122, P181
   Maiuri MC, 2007, NAT REV MOL CELL BIO, V8, P741, DOI 10.1038/nrm2239
   Maiuri MC, 2007, EMBO J, V26, P2527, DOI 10.1038/sj.emboj.7601689
   Maneiro E, 2003, ARTHRITIS RHEUM, V48, P700, DOI 10.1002/art.10837
   Martinon F, 2007, CELL DEATH DIFFER, V14, P10, DOI 10.1038/sj.cdd.4402038
   Mcmahon LA, 2008, REGEN MED, V3, P743, DOI 10.2217/17460751.3.5.743
   Micheau O, 2002, J BIOL CHEM, V277, P45162, DOI 10.1074/jbc.M206882200
   Mistry D, 2004, OSTEOARTHR CARTILAGE, V12, P131, DOI 10.1016/j.joca.2003.10.006
   Miyaki S, 2010, GENE DEV, V24, P1173, DOI 10.1101/gad.1915510
   Mizushima N, 2011, CELL, V147, P728, DOI 10.1016/j.cell.2011.10.026
   Mobasheri A, 2015, MATURITAS, V80, P237, DOI 10.1016/j.maturitas.2014.12.003
   Nugent AE, 2009, J HISTOCHEM CYTOCHEM, V57, P923, DOI 10.1369/jhc.2009.953893
   Nuttall ME, 2000, J ORTHOPAED RES, V18, P356, DOI 10.1002/jor.1100180306
   Oyadomari S, 2002, J CLIN INVEST, V109, P525, DOI 10.1172/JCI200214550
   Park NR, 2016, J CELL PHYSIOL, V231, P162, DOI 10.1002/jcp.25068
   Pelletier JP, 2000, ARTHRITIS RHEUM-US, V43, P2339, DOI 10.1002/1529-0131(200010)43:10<2339::AID-ANR23>3.0.CO;2-P
   Pelletier JP, 2003, CLIN EXP RHEUMATOL, V21, P171
   Pelletier JP, 1996, OSTEOARTHR CARTILAGE, V4, P77, DOI 10.1016/S1063-4584(96)80009-4
   Pelletier JP, 2001, J RHEUMATOL, V28, P2509
   Pettersen I, 2002, BIOCHEM BIOPH RES CO, V296, P671, DOI 10.1016/S0006-291X(02)00916-6
   Pop C, 2009, J BIOL CHEM, V284, P21777, DOI 10.1074/jbc.R800084200
   Pulai JI, 2002, ARTHRITIS RHEUM, V46, P1528, DOI 10.1002/art.10334
   Puthalakath H, 2007, CELL, V129, P1337, DOI 10.1016/j.cell.2007.04.027
   Rabie ABM, 2004, ARCH ORAL BIOL, V49, P109, DOI 10.1016/j.archoralbio.2003.09.006
   Ruiz-romero C, 2008, PROTEOMICS, V8, P495, DOI 10.1002/pmic.200700249
   Ruiz-romero C, 2009, MOL CELL PROTEOMICS, V8, P172, DOI 10.1074/mcp.M800292-MCP200
   Saito S, 2008, J RHEUMATOL, V35, P1932
   Sasaki H, 2012, ARTHRITIS RHEUM-US, V64, P1920, DOI 10.1002/art.34323
   Sattler M, 1997, SCIENCE, V275, P983, DOI 10.1126/science.275.5302.983
   Schimmer AD, 2004, CANCER RES, V64, P7183, DOI 10.1158/0008-5472.CAN-04-1918
   Schuerwegh AJ, 2003, OSTEOARTHR CARTILAGE, V11, P681, DOI 10.1016/S1063-4584(03)00156-0
   Sena P, 2014, J ANAT, V224, P659, DOI 10.1111/joa.12176
   Shi JJ, 2014, NATURE, V514, P187, DOI 10.1038/nature13683
   Sinha S, 2008, ONCOGENE, V27, PS137, DOI 10.1038/onc.2009.51
   Studer RK, 2000, AM J PHYSIOL-CELL PH, V279, PC961, DOI 10.1152/ajpcell.2000.279.4.C961
   Subasinghe W, 2011, AM J PHYSIOL-REG I, V300, PR12, DOI 10.1152/ajpregu.00421.2010
   Taganov KD, 2006, P NATL ACAD SCI USA, V103, P12481, DOI 10.1073/pnas.0605298103
   Takada K, 2011, INT J EXP PATHOL, V92, P232, DOI 10.1111/j.1365-2613.2010.00758.x
   Takahashi K, 2000, J RHEUMATOL, V27, P1713
   Tiwari M, 2015, APOPTOSIS, V20, P1019, DOI 10.1007/s10495-015-1136-y
   Uehara Y, 2014, OSTEOARTHR CARTILAGE, V22, P1007, DOI 10.1016/j.joca.2014.04.025
   Van DELFTMF, 2006, CELL RES, V16, P203, DOI 10.1038/sj.cr.7310028
   Van LOOG, 2002, CELL DEATH DIFFER, V9, P20, DOI 10.1038/sj.cdd.4400970
   Vasheghani F, 2015, ANN RHEUM DIS, V74, P569, DOI 10.1136/annrheumdis-2014-205743
   Viswanath V, 2001, J NEUROSCI, V21, P9519, DOI 10.1523/JNEUROSCI.21-24-09519.2001
   Wang Q, 2011, NAT MED, V17, P1674, DOI 10.1038/nm.2543
   Whiteman M, 2004, FASEB J, V18, P1395, DOI 10.1096/fj.03-1096fje
   Wirawan E, 2010, CELL DEATH DIS, V1, P0, DOI 10.1038/cddis.2009.16
   Yamabe S, 2013, FEBS J, V280, P1617, DOI 10.1111/febs.12170
   Yamasaki K, 2009, ARTHRITIS RHEUM-US, V60, P1035, DOI 10.1002/art.24404
   Yang L, 2005, J BIOL CHEM, V280, P31156, DOI 10.1074/jbc.M501069200
   Yang XH, 2015, ARTHRITIS RES THER, V17, P0, DOI 10.1186/s13075-015-0720-4
   Zamli Z, 2014, BIOMED RES INT, V2014, P0, DOI 10.1155/2014/606870
   Zamli Z, 2011, INT J RHEUM DIS, V14, P159, DOI 10.1111/j.1756-185X.2011.01618.x
   Zemmyo M, 2003, ARTHRITIS RHEUM-US, V48, P2873, DOI 10.1002/art.11246
NR 144
TC 368
Z9 394
U1 20
U2 90
PU MDPI
PI BASEL
PA ST ALBAN-ANLAGE 66, CH-4052 BASEL, SWITZERLAND
SN 1422-0067
EI 
J9 INT J MOL SCI
JI Int. J. Mol. Sci.
PD NOV 15
PY 2015
VL 16
IS 11
BP 26035
EP 26054
DI 10.3390/ijms161125943
PG 20
WC Biochemistry & Molecular Biology; Chemistry, Multidisciplinary
SC Biochemistry & Molecular Biology; Chemistry
GA CX4DI
UT WOS:000365648300007
PM 26528972
DA 2022-06-22
ER
