# Supplementary material for: Knowledge mapping of autophagy in osteoarthritis from 2004 to 2022: A bibliometric analysis
Source: Front Immunol. 2023 Mar 9;14:1063018. doi: 10.3389/fimmu.2023.1063018 (PMC10033547; doi:10.3389/fimmu.2023.1063018)
Supplement: Supplementary file 1 [file DataSheet_1.zip › Supplementary Material/Supplementary Data/download2016u46.txt]

PT J
AU Zhang, Hai-Bin
   Zhang, Ying
   Chen, Cheng
   Li, Yu-Qing
   Ma, Chi
   Wang, Zhao-Jun
AF Zhang, Hai-bin
   Zhang, Ying
   Chen, Cheng
   Li, Yu-qing
   Ma, Chi
   Wang, Zhao-jun
TI Pioglitazone inhibits advanced glycation end product-induced matrix metalloproteinases and apoptosis by suppressing the activation of MAPK and NF-kappa B
SO APOPTOSIS
LA English
DT Article
DE Advanced glycation end products; Osteoarthritis; Pioglitazone; Apoptosis; Cartilage degeneration; Matrix metalloproteinases; Mitogen-activated protein kinases; NF-kappa B
ID receptor-gamma agonist; osteoarthritic cartilage; united-states; articular chondrocyte; hip osteoarthriti; expression; alpha; degradation; mechanism; autophagy
AB Apoptosis and degeneration coming mainly from chondrocytes are important mechanisms in the onset and progression of osteoarthritis. Specifically, advanced glycation end products (AGEs) play an important role in the pathogenesis of osteoarthritis. Pioglitazone, a peroxisome proliferator-activated receptor gamma (PPAR gamma) agonist has a protective effect on cartilage. This study aims to evaluate the effect of pioglitazone on AGEs-induced chondrocyte apoptosis and degeneration and their underlying mechanism. The in vitro study shows that AGEs induce cleavage of caspase-3 and PARP, up-regulate MMP-13 expression, enhance chondrocyte apoptosis and down-regulate PPAR gamma expression in human primary chondrocytes, which is reversed by pioglitazone. Furthermore, AGEs activate phosphorylation of Erk, JNK, and p38, and pioglitazone reverses AGEs-induced phosphorylation of Erk and p38. AGEs-induced degradation of I kappa B alpha and translocation of nuclear NF-kappa B p65 is reversed by pioglitazone. Pretreatment of chondrocytes with SB202190 (p38 inhibitor), SP600125 (JNK inhibitor) and BAY-11-7082 (NF-kappa B inhibitor) inhibit AGEs-induced apoptosis and degeneration. In vivo experiments suggest that pioglitazone reverses AGEs-induced cartilage degeneration and apoptosis in a mouse model, as demonstrated by HE and Safranin O staining, immunohistochemical analyses of Type II collagen (Col II), metalloproteinases (MMPs) and caspase-3. These findings suggest that pioglitazone, a PPAR gamma agonist, inhibits AGEs-induced chondrocytes apoptosis and degeneration via suppressing the activation of MAPK and NF-kappa B.
C1 [Zhang, Hai-Bin; Zhang, Ying; Chen, Cheng; Li, Yu-Qing; Wang, Zhao-Jun] Hunan Normal Univ, Cent Hosp 163, Affiliated Hosp 2, Dept Orthoped,Peoples Liberat Army, Changsha 410003, Hunan, CHINA.
   [Ma, Chi] Peoples Hosp Xiangxi Autonomous Prefecture, Dept Orthoped, Jishou, Hunan, CHINA.
RP Chen, C (corresponding author), Hunan Normal Univ, Cent Hosp 163, Affiliated Hosp 2, Dept Orthoped,Peoples Liberat Army, Changsha 410003, Hunan, CHINA.
EM hnzhanghaibin@163.com
FU National Natural Science Foundation of China [81201432]; Army Medical Research Subject of the "12th Five-Year-Plan'' [CWS11J275]; Scientific Research Fund of Hunan Provincial Education Department [15B140]; Hunan Provincial Innovation Foundation for Postgraduate [CX2015B185]
CR Aigner T, 2002, ARTHRITIS RHEUM-US, V46, P1986, DOI 10.1002/art.10554
   Bellamy N, 2006, COCHRANE DB SYST REV, V0, P0, DOI DOI 10.1002/14651858.CD005328
   Bohensky J, 2009, ARTHRITIS RHEUM-US, V60, P1406, DOI 10.1002/art.24444
   Boileau C, 2007, ARTHRITIS RHEUM-US, V56, P2288, DOI 10.1002/art.22726
   Bordji K, 2000, J BIOL CHEM, V275, P12243, DOI 10.1074/jbc.275.16.12243
   Carames B, 2010, ARTHRITIS RHEUM-US, V62, P791, DOI 10.1002/art.27305
   Chen C, 2014, PHARMACOLOGY, V94, P265, DOI 10.1159/000369074
   Chen YJ, 2013, PLOS ONE, V8, P0, DOI 10.1371/journal.pone.0066611
   Curtis CL, 2002, ARTHRITIS RHEUM, V46, P1544, DOI 10.1002/art.10305
   Dlima D, 2006, ARTHRITIS RHEUM-US, V54, P1814, DOI 10.1002/art.21874
   Degroot J, 2004, ARTHRITIS RHEUM, V50, P1207, DOI 10.1002/art.20170
   Degroot J, 1999, ARTHRITIS RHEUM, V42, P1003, DOI 10.1002/1529-0131(199905)42:5<1003::AID-ANR20>3.0.CO;2-K
   Felson DT, 1998, ARTHRITIS RHEUM, V41, P1343, DOI 10.1002/1529-0131(199808)41:8<1343::AID-ART3>3.0.CO;2-9
   Felson DT, 2000, ANN INTERN MED, V133, P635, DOI 10.7326/0003-4819-133-8-200010170-00016
   Fries JF, 2003, J RHEUMATOL, V30, P2226
   Goggs R, 2003, VET J, V166, P140, DOI 10.1016/S1090-0233(02)00331-3
   Goldring SR, 2004, CLIN ORTHOP RELAT R, V0, PPS27, DOI 10.1097/01.blo.0000144854.66565.8f
   Hirose J, 2011, ACTA HISTOCHEM, V113, P613, DOI 10.1016/j.acthis.2010.06.007
   Kobayashi T, 2005, ARTHRITIS RHEUM-US, V52, P479, DOI 10.1002/art.20792
   Kong DC, 2013, PLOS ONE, V8, P0, DOI 10.1371/journal.pone.0069403
   Lampropoulou-adamidou K, 2014, J ORTHOP RES, V32, P1646, DOI 10.1002/jor.22712
   Li Y, 2016, OSTEOARTHR CARTILAGE, V24, P307, DOI 10.1016/j.joca.2015.08.001
   Li YP, 2013, BIOMED RES INT, V2013, P0, DOI 10.1155/2013/916530
   Loeser RF, 2005, ARTHRITIS RHEUM, V52, P2376, DOI 10.1002/art.21199
   Loeser RF, 2013, CURR OPIN RHEUMATOL, V25, P108, DOI 10.1097/BOR.0b013e32835a9428
   Ma C, 2015, PLOS ONE, V10, P0, DOI 10.1371/journal.pone.0125776
   Murphy L, 2012, ORTHOP NURS, V31, P85, DOI 10.1097/NOR.0b013e31824fcd42
   Murphy L, 2012, AM J NURS, V112, PS13, DOI 10.1097/01.NAJ.0000412646.80054.21
   Nho SJ, 2013, J AM ACAD ORTHOP SUR, V21, PS1, DOI 10.5435/JAAOS-21-07-S1
   Pujol JP, 2008, CONNECT TISSUE RES, V49, P293, DOI 10.1080/03008200802148355
   Rasheed Z, 2011, RHEUMATOLOGY, V50, P838, DOI 10.1093/rheumatology/keq380
   Rasheed Z, 2009, ARTHRITIS RES THER, V11, P0, DOI 10.1186/ar2700
   Rowan AD, 2001, EXPERT REV MOL MED, V2001, P1, DOI 10.1017/S1462399401003209
   Santoro A, 2015, PLOS ONE, V10, P0, DOI 10.1371/journal.pone.0135979
   Steenvoorden MMC, 2006, ARTHRITIS RHEUM-US, V54, P253, DOI 10.1002/art.21523
   Van DERKRAANPM, 2000, CURR OPIN CLIN NUTR METAB CARE, V3, P205, DOI 10.1097/00075197-200005000-00007
   Willett TL, 2012, OSTEOARTHR CARTILAGE, V20, P736, DOI 10.1016/j.joca.2012.03.012
   Yamagishi S, 2003, INT J CLIN PHARM RES, V23, P129
   Yang QS, 2015, FUND CLIN PHARMACOL, V29, P54, DOI 10.1111/fcp.12094
   Zwierzchowski TJ, 2012, ARCH MED SCI, V8, P1108, DOI 10.5114/aoms.2012.30947
NR 40
TC 32
Z9 34
U1 1
U2 34
PU SPRINGER
PI DORDRECHT
PA VAN GODEWIJCKSTRAAT 30, 3311 GZ DORDRECHT, NETHERLANDS
SN 1360-8185
EI 1573-675X
J9 APOPTOSIS
JI Apoptosis
PD OCT 15
PY 2016
VL 21
IS 10
BP 1082
EP 1093
DI 10.1007/s10495-016-1280-z
PG 12
WC Biochemistry & Molecular Biology; Cell Biology
SC Biochemistry & Molecular Biology; Cell Biology
GA DU7HS
UT WOS:000382385300003
PM 27515513
DA 2022-06-22
ER

PT J
AU Smith, JA
AF Smith, Ja
TI The role of the unfolded protein response in axial spondyloarthritis
SO Clinical Rheumatology
LA English
DT Article
ID ankylosing spondyliti; hla-b27; pathogenesis; spondyloarthriti; unfolded protein response; cytokine; hla b27 antigen; transcription factor; cytokine; hla b27 antigen; allele; article; autophagy; biochemical analysis; biosynthesis; cell surface; cytokine production; cytoplasm; endoplasmic reticulum stress; human; nonhuman; osteoarthriti; pathogenesis; priority journal; protein binding; protein expression; spondylarthriti; unfolded protein response; upregulation; animal; ankylosing spondyliti; genetics; immunology; inflammation; metabolism; mouse; rat; unfolded protein response; animal; cytokine; endoplasmic reticulum stress; hla-b27 antigen; human; inflammation; mice; rat; spondylitis, ankylosing; unfolded protein response
AB Susceptibility to ankylosing spondylitis is highly genetic, with a heritability greater than 90 %. Presence of the HLA-B27 MHC class I allele remains the greatest genetic risk factor identified to date. Beyond its nominal role in antigen presentation, HLA-B27 displays interesting and possibly unique biochemical characteristics which may contribute to disease pathogenesis. During its biosynthesis in the endoplasmic reticulum (ER), HLA-B27 folds very slowly and misfolds, inducing ER stress. Herein, we describe a major outcome of ER stress, the unfolded protein response (UPR), as well as consequences of the UPR for inflammation and autophagy. The ability of the UPR to augment inflammatory cytokine production is particularly intriguing given the centrality of cytokines in spondyloarthritis. Evidence for the relevance of an HLA-B27-related UPR to spondyloarthritis pathogenesis in animal models and human subjects will be reviewed. As greater pharmacologic capacity to modulate ER stress becomes available, improved understanding of the role of the UPR in spondyloarthritis may yield new therapeutic targets. © 2015, International League of Associations for Rheumatology (ILAR).
C1 Department of Pediatrics, The University of Wisconsin School of Medicine and Public Health, 600 Highland Ave, Madison, WI  53792-4108, USA
TC 0
SN 0770-3198
EI 
J9 CLIN RHEUMATOL
JI Clin. Rheumatol.
PD JUN 15
PY 2016
VL 35
IS 6
BP 1425
EP 1431
DI 10.1007/s10067-015-3117-5
PG 7
UT Scopus:10.1007/s10067-015-3117-5
ER

PT J
AU Arias, C
   Zambrano, T
   Abdalla, DSP
   Salazar, LA
AF Arias, C
   Zambrano, T
   Abdalla, Dsp
   Salazar, La
TI Polyphenol-related epigenetic modifications in osteoarthritis: Current therapeutic perspectives
SO Current Pharmaceutical Design
LA English
DT Article
ID aging; cartilage; epigenetics; osteoarthriti; polyphenol; synovial homeostasis; connective tissue growth factor; hypoxia inducible factor 1alpha; polyphenol; sirtuin 1; somatomedin c; transforming growth factor beta; connective tissue growth factor; curcumin; growth factor; hypoxia inducible factor 1alpha; pinocembrine; propoli; quercetin; resveratrol; sirtuin 1; somatomedin c; transforming growth factor beta; polyphenol; aging; articular cartilage; autophagy; cell density; chondrocyte; cost effectiveness analysis; degenerative disease; dna modification; gene expression; human; inflammation; nonhuman; osteoarthriti; oxidative stress; phenotype; priority journal; review; chondrogenesis; elaeagnus angustifolia; epigenetics; extracellular matrix; homeostasis; hyaline cartilage; medicinal plant; mesenchyme cell; pathogenesis; smoking; social problem; tea; work capacity; genetic epigenesis; genetics; osteoarthriti; pathophysiology; physiology; aging; cartilage, articular; epigenesis, genetic; human; osteoarthriti; polyphenol
AB The hyaline cartilage is an avascular, aneural and alymphatic tissue with a limited ability to repair itself. When the cartilage is exposed to some kind of injury, it usually triggers osteoarthritis (OA), a prevalent and degenerative joint disease closely related to aging. OA is both complex and multifactorial, and is the most common form of arthritis, being positioned as a major cause of pain and dysfunction in the world. In addition, high OA prevalence can greatly affect work capacity, making this disease a significant social problem, therefore, its prevention and treatment becomes a priority. At this time, there are numerous therapeutic strategies to improve hyaline cartilage repair by using chondrocytes or mesenchymal cells, but neither is effective enough to generate functional and durable tissue reparation over time. In OA, chondrocytes have an aberrant gene expression and phenotype, resulting in a loss of balance between anabolic and catabolic processes. Environmental influences such as radiation, infection, smoking, nutrients, toxins and stress can affect gene expression patterns, which may constitute risk factors for various chronic and degenerative diseases such as OA. In addition, considerable evidence shows that epigenetic mechanisms play an important role in OA chondrogenesis and pathogenesis. Natural plant-derived products such as polyphenols, which are secondary metabolites considered to have potential activity to block inflammation in several degenerative diseases, can stimulate epigenetic modifications, and may provide new therapeutic targets and cost-effective treatments. This review aims to present various polyphenol-based therapies currently used for the treatment of several progressive diseases, including OA. © 2016 Bentham Science Publishers.
C1 Center of Molecular Biology and Pharmacogenetics, Scientific and Technological Bioresource Nucleus, Universidad de La Frontera, Temuco, Chile
   Preclinical Sciences Department, Faculty of Medicine, Universidad de La Frontera, Temuco, Chile
   Department of Clinical and Toxicological Analyses, Faculty of Pharmaceutical Sciences, Universidade de São Paulo, São Paulo, SP, Brazil
TC 0
SN 1381-6128
EI 
J9 CURR PHARM DES
JI Curr. Pharm. Des.
PD JUN 15
PY 2016
VL 22
IS 0
BP 
EP 
DI 10.2174/1381612822666160720165131
PG 1
UT Scopus:10.2174/1381612822666160720165131
ER

PT J
AU Malfait, AM
AF Malfait, A
TI Osteoarthritis year in review 2015: biology
SO OSTEOARTHRITIS AND CARTILAGE
LA English
DT Review
DE Cartilage; Chondrocytes; Inflammation; Osteoarthritis; Pain; Synovium
ID human articular chondrocyte; foxo transcription factor; gene-related peptide; nerve growth-factor; posttraumatic osteoarthriti; knee osteoarthriti; potential role; murine model; mouse model; receptor 2
AB This review highlights a selection of recently published literature in the area of osteoarthritis biology. Major themes transpiring from a PubMed search covering the year between the 2014 and the 2015 Osteoarthritis Research Society International (OARSI) World Congress are explored. Inflammation emerged as a significant theme, revealing complex pathways that drive dramatic changes in cartilage homeostasis and in the synovium. Highlights include a homeostatic role for CXC chemokines in cartilage, identification of the zinc-ZIP8-MTF1 axis as an essential regulator of cartilage catabolism, and the discovery that a small aggrecan fragment can have catabolic and pro-inflammatory effects through Toll-like receptor 2. Synovitis can promote joint damage, partly through alarmins such as S100A8. Synovitis and synovial expression of the pro-algesic neurotrophin, Nerve Growth Factor, are associated with pain. Increasingly, researchers are considering specific pathogenic pathways that may operate in distinct subsets of osteoarthritis associated with distinct risk factors, including obesity, age, and joint injury. In obesity, the contribution of metabolic factors and diet is under intense investigation. The role of autophagy and oxidative stress in age-related osteoarthritis has been further explored. This approach may open avenues for targeted treatment of distinct phenotypes of osteoarthritis. Finally, a small selection of novel analgesic targets in the periphery is briefly discussed, including calcitonin gene-related peptide and the neuronal sodium voltage-gated channels, Nav1.7 and Nav1.8. (C) 2015 Osteoarthritis Research Society International. Published by Elsevier Ltd. All rights reserved.
C1 [Malfait, A. M.] Rush Univ, Med Ctr, Dept Internal Med, Div Rheumatol, Chicago, IL 60612 USA.
   [Malfait, A. M.] Rush Univ, Med Ctr, Dept Biochem, Chicago, IL 60612 USA.
RP Malfait, AM (corresponding author), Rush Univ, Med Ctr, Dept Internal Med, Div Rheumatol, Chicago, IL 60612 USA.
EM annemarie@annemariemalfait.com
FU National Institute of Arthritis and Musculoskeletal and Skin Diseases [R01AR064251, R01AR060364]; NATIONAL INSTITUTE OF ARTHRITIS AND MUSCULOSKELETAL AND SKIN DISEASES [R01AR064251, R01AR060364] Funding Source: NIH RePORTER
CR Akasaki Y, 2014, OSTEOARTHR CARTILAGE, V22, P162, DOI 10.1016/j.joca.2013.11.004
   Akasaki Y, 2014, ARTHRITIS RHEUMATOL, V66, P3349, DOI 10.1002/art.38868
   Benschop RJ, 2014, OSTEOARTHR CARTILAGE, V22, P578, DOI 10.1016/j.joca.2014.01.009
   Bullock CM, 2014, ARTHRITIS RHEUMATOL, V66, P2188, DOI 10.1002/art.38656
   Cai A, 2014, OSTEOARTHR CARTILAGE, V22, P1301, DOI 10.1016/j.joca.2014.06.033
   Carames B, 2015, ARTHRITIS RHEUMATOL, V67, P1568, DOI 10.1002/art.39073
   Davidson ENB, 2015, OSTEOARTHR CARTILAGE, V23, P478, DOI 10.1016/j.joca.2014.12.005
   Furman BD, 2014, ARTHRITIS RES THER, V16, P0, DOI 10.1186/ar4591
   Goldring MB, 2011, CURR OPIN RHEUMATOL, V23, P471, DOI 10.1097/BOR.0b013e328349c2b1
   Ishikawa G, 2015, OSTEOARTHR CARTILAGE, V23, P925, DOI 10.1016/j.joca.2015.02.002
   Jackson MT, 2014, ARTHRITIS RHEUMATOL, V66, P3337, DOI 10.1002/art.38876
   Johnson VL, 2014, BEST PRACT RES CL RH, V28, P5, DOI 10.1016/j.berh.2014.01.004
   Kim JH, 2014, CELL, V156, P730, DOI 10.1016/j.cell.2014.01.007
   Kroemer G, 2015, J CLIN INVEST, V125, P1, DOI 10.1172/JCI78652
   Lane NE, 2011, OSTEOARTHR CARTILAGE, V19, P478, DOI 10.1016/j.joca.2010.09.013
   Lees S, 2015, ARTHRITIS RHEUMATOL, V67, P1240, DOI 10.1002/art.39063
   Little CB, 2013, NAT REV RHEUMATOL, V9, P485, DOI 10.1038/nrrheum.2013.72
   Liu-bryan R, 2015, NAT REV RHEUMATOL, V11, P35, DOI 10.1038/nrrheum.2014.162
   Loeser RF, 2014, ARTHRITIS RHEUMATOL, V66, P2201, DOI 10.1002/art.38641
   Loeser RF, 2013, CURR OPIN RHEUMATOL, V25, P108, DOI 10.1097/BOR.0b013e32835a9428
   Loeser RF, 2012, ARTHRITIS RHEUM-US, V64, P1697, DOI 10.1002/art.34453
   Lopez-otin C, 2013, CELL, V153, P1194, DOI 10.1016/j.cell.2013.05.039
   Malfait AM, 2015, ARTHRITIS RES THER, V17, P0, DOI 10.1186/s13075-015-0747-6
   Malfait AM, 2013, NAT REV RHEUMATOL, V9, P654, DOI 10.1038/nrrheum.2013.138
   Mcneill JN, 2014, AGE, V36, P0, DOI 10.1007/s11357-014-9669-5
   Mobasheri A, 2015, MATURITAS, V80, P237, DOI 10.1016/j.maturitas.2014.12.003
   Nasi S, 2014, JOINT BONE SPINE, V81, P320, DOI 10.1016/j.jbspin.2014.01.018
   Pecchi E, 2014, ARTHRITIS RES THER, V16, P0, DOI 10.1186/ar4443
   Rahman W, 2015, NEUROSCIENCE, V295, P103, DOI 10.1016/j.neuroscience.2015.03.042
   Rahman W, 2015, CURR OPIN SUPPORT PA, V9, P124, DOI 10.1097/SPC.0000000000000125
   Ratneswaran A, 2015, ARTHRITIS RHEUMATOL, V67, P454, DOI 10.1002/art.38915
   Scanzello CR, 2012, BONE, V51, P249, DOI 10.1016/j.bone.2012.02.012
   Schelbergen RF, 2014, OSTEOARTHR CARTILAGE, V22, P1158, DOI 10.1016/j.joca.2014.05.022
   Schnitzer TJ, 2015, OSTEOARTHR CARTILAGE, V23, PS8, DOI 10.1016/j.joca.2014.10.003
   Sherwood J, 2014, ANN RHEUM DIS, V0, P0
   Stoppiello LA, 2014, ARTHRITIS RHEUMATOL, V66, P3018, DOI 10.1002/art.38778
   Takayama K, 2014, ARTHRITIS RES THER, V16, P0, DOI 10.1186/s13075-014-0482-4
   Tew SR, 2014, ARTHRITIS RHEUMATOL, V66, P3052, DOI 10.1002/art.38849
   Thijssen E, 2015, RHEUMATOLOGY, V54, P588, DOI 10.1093/rheumatology/keu464
   Van LENTPLEM, 2012, ARTHRITIS RHEUM-US, V64, P1466, DOI 10.1002/art.34315
   Vasheghani F, 2015, ANN RHEUM DIS, V74, P569, DOI 10.1136/annrheumdis-2014-205743
   Wu CL, 2014, ANN RHEUM DIS, V0, P0
   Zhao XL, 2014, ARTHRITIS RHEUMATOL, V66, P3073, DOI 10.1002/art.38791
NR 43
TC 92
Z9 104
U1 0
U2 72
PU ELSEVIER SCI LTD
PI OXFORD
PA THE BOULEVARD, LANGFORD LANE, KIDLINGTON, OXFORD OX5 1GB, OXON, ENGLAND
SN 1063-4584
EI 1522-9653
J9 OSTEOARTHR CARTILAGE
JI Osteoarthritis Cartilage
PD JAN 15
PY 2016
VL 24
IS 1
BP 21
EP 26
DI 10.1016/j.joca.2015.09.010
PG 6
WC Orthopedics; Rheumatology
SC Orthopedics; Rheumatology
GA CZ1AW
UT WOS:000366839100004
PM 26707989
DA 2022-06-22
ER

PT J
AU Jiang, Li-Bo
   Lee, Soomin
   Wang, Yang
   Xu, Qin-Tong
   Meng, De-Hua
   Zhang, Jian
AF Jiang, Li-bo
   Lee, Soomin
   Wang, Yang
   Xu, Qin-tong
   Meng, De-hua
   Zhang, Jian
TI Adipose-derived stem cells induce autophagic activation and inhibit catabolic response to pro-inflammatory cytokines in rat chondrocytes
SO OSTEOARTHRITIS AND CARTILAGE
LA English
DT Article
DE Adipose-derived stem cells; Chondrocyte; Autophagy; mTOR; IL-1 beta
ID articular-cartilage; chondrogenesis; coculture; differentiation; degeneration; mechanism; expression; apoptosis; arthriti; biology
AB Objective: Adipose-derived stem cells (ADSCs) have been demonstrated to have an anti-apoptosis effect on chondrocytes; However, their effect on autophagic activation remains unclear. We sought to explore whether ADSCs can activate autophagy and inhibit IL-1 beta- and lipopolysaccharide (LPS)-induced catabolism in chondrocytes. Methods: ADSCs and chondrocytes were collected from SD rats. The biologic characteristics of ADSCs were analyzed by flow cytometric analysis, Oil red O and Alizarin Red staining. Autophagic level and autophagic flux were revealed by Western blotting for LC3-II and SQSTM1/P62, MDC (monodansylcadaverine) staining and mRFP-GFP-LC3 analysis. The mTOR pathway was investigated by Western blotting for p-mTOR. The mRNA level of matrix metalloproteinases (MMPs) and thrombospondin motifs (ADAMTSs) was detected by real-time PCR. Results: The typical surface markers and differentiation potentials of ADSCs were proved. ADSCs enhanced the expression of LC3-II/LC3-I and reduced SQSTM1 levels in IL-1 beta-induced chondrocytes after 24 and 48 h co-culturing and in LPS-induced chondrocytes after 48 h co-culturing respectively. mRFP-GFP-LC3 analysis suggested that autophagosomes and autolysosomes were formed earlier in IL-1 beta-treated chondrocytes than in LPS-treated chondrocytes. Bafilomycin A1 treatment further increased the LC3-II/LC3-I level in chondrocytes in co-culture with ADSCs. The mTOR pathway was inhibited in the chondrocytes in co-culture with ADSCs. Finally, ADSCs inhibited the increase of MMPs and ADAMTSs in chondrocytes induced by IL-1 beta and LPS. Conclusions: ADSCs seem able to activate autophagy and inhibit catabolism in chondrocytes in an inflammation environment, and the mTOR pathway might be involved in the autophagy activation. (C) 2016 Published by Elsevier Ltd on behalf of Osteoarthritis Research Society International.
C1 [Jiang, Li-Bo; Lee, Soomin; Wang, Yang; Xu, Qin-Tong; Meng, De-Hua; Zhang, Jian] Fudan Univ, Zhongshan Hosp, Dept Orthoped Surg, 180 Fenglin Rd, Shanghai 200032, CHINA.
RP Zhang, J (corresponding author), Fudan Univ, Zhongshan Hosp, Dept Orthoped Surg, 180 Fenglin Rd, Shanghai 200032, CHINA.
EM zhang.jian@zs-hospital.sh.cn
CR Abumaree M, 2012, STEM CELL REV REP, V8, P375, DOI 10.1007/s12015-011-9312-0
   Aung A, 2011, ARTHRITIS RHEUM-US, V63, P148, DOI 10.1002/art.30086
   Biederbick A, 1995, EUR J CELL BIOL, V66, P3
   Bonfield TL, 2010, J INFLAMM-LOND, V7, P0, DOI 10.1186/1476-9255-7-51
   Carames B, 2015, ARTHRITIS RHEUMATOL, V67, P1568, DOI 10.1002/art.39073
   Carames B, 2013, ARTHRITIS RHEUM-US, V65, P1843, DOI 10.1002/art.37977
   Carames B, 2012, ANN RHEUM DIS, V71, P575, DOI 10.1136/annrheumdis-2011-200557
   Chen YJ, 2013, J ORTHOP RES, V31, P1032, DOI 10.1002/jor.22339
   Connick P, 2012, LANCET NEUROL, V11, P150, DOI 10.1016/S1474-4422(11)70305-2
   Deter RL, 1967, J CELL BIOL, V35, PC11, DOI 10.1083/jcb.35.2.C11
   Feng G, 2008, GROWTH FACTORS, V26, P132, DOI 10.1080/08977190802105917
   Fischer J, 2010, ARTHRITIS RHEUM-US, V62, P2696, DOI 10.1002/art.27565
   Ingber DE, 2006, TISSUE ENG, V12, P3265, DOI 10.1089/ten.2006.12.3265
   Jiang LB, 2015, CELL CYCLE, V14, P867, DOI 10.1080/15384101.2015.1004946
   Jiang LB, 2014, J ORTHOP RES, V32, P1532, DOI 10.1002/jor.22699
   Jiang T, 2010, BIOMATERIALS, V31, P3564, DOI 10.1016/j.biomaterials.2010.01.050
   Kim HA, 2000, J RHEUMATOL, V27, P455
   Kimura S, 2009, METHOD ENZYMOL, V452, P1, DOI 10.1016/S0076-6879(08)03601-X
   Lefebvre V, 1990, BIOCHIM BIOPHYS ACTA, V1052, P366, DOI 10.1016/0167-4889(90)90145-4
   Liu-bryan R, 2015, NAT REV RHEUMATOL, V11, P35, DOI 10.1038/nrrheum.2014.162
   Lopa S, 2013, INT J IMMUNOPATH PH, V26, P23, DOI 10.1177/03946320130260S104
   de Figueroa PL, 2015, ARTHRITIS RHEUMATOL, V67, P966, DOI 10.1002/art.39025
   Lotz M, 2012, J AM ACAD ORTHOP SUR, V20, P261, DOI 10.5435/JAAOS-20-04-261
   Lotz MK, 2011, NAT REV RHEUMATOL, V7, P579, DOI 10.1038/nrrheum.2011.109
   Lv XJ, 2012, CONNECT TISSUE RES, V53, P492, DOI 10.3109/03008207.2012.694926
   Manferdini C, 2013, ARTHRITIS RHEUM-US, V65, P1271, DOI 10.1002/art.37908
   Maumus M, 2013, STEM CELL RES, V11, P834, DOI 10.1016/j.scr.2013.05.008
   Peterson RT, 2000, J BIOL CHEM, V275, P7416, DOI 10.1074/jbc.275.10.7416
   Prockop DJ, 2012, MOL THER, V20, P14, DOI 10.1038/mt.2011.211
   Roos EM, 2016, NAT REV RHEUMATOL, V12, P92, DOI 10.1038/nrrheum.2015.135
   Sandell LJ, 2001, ARTHRITIS RES, V3, P107, DOI 10.1186/ar148
   Sarkar S, 2005, J CELL BIOL, V170, P1101, DOI 10.1083/jcb.200504035
   Sasaki H, 2012, ARTHRITIS RHEUM-US, V64, P1920, DOI 10.1002/art.34323
   Shapiro IM, 2014, AUTOPHAGY, V10, P7, DOI 10.4161/auto.26679
   Shen C, 2015, OSTEOARTHR CARTILAGE, V23, P2279, DOI 10.1016/j.joca.2015.06.020
   Shin JY, 2014, AUTOPHAGY, V10, P32, DOI 10.4161/auto.26508
   Shin YJ, 2010, ARTHRITIS RES THER, V12, P0, DOI 10.1186/ar2921
   Takayama K, 2014, ARTHRITIS RES THER, V16, P0, DOI 10.1186/s13075-014-0482-4
   Wilusz RE, 2014, MATRIX BIOL, V39, P25, DOI 10.1016/j.matbio.2014.08.009
   Wojdasiewicz P, 2014, MEDIAT INFLAMM, V2014, P0, DOI 10.1155/2014/561459
   Zamli Z, 2011, INT J RHEUM DIS, V14, P159, DOI 10.1111/j.1756-185X.2011.01618.x
   Zhang MC, 2015, INT J BIOCHEM CELL B, V67, P101, DOI 10.1016/j.biocel.2015.04.019
NR 42
TC 27
Z9 27
U1 2
U2 18
PU ELSEVIER SCI LTD
PI OXFORD
PA THE BOULEVARD, LANGFORD LANE, KIDLINGTON, OXFORD OX5 1GB, OXON, ENGLAND
SN 1063-4584
EI 1522-9653
J9 OSTEOARTHR CARTILAGE
JI Osteoarthritis Cartilage
PD JUN 15
PY 2016
VL 24
IS 6
BP 1071
EP 1081
DI 10.1016/j.joca.2015.12.021
PG 11
WC Orthopedics; Rheumatology
SC Orthopedics; Rheumatology
GA DM0MT
UT WOS:000376040400016
PM 26778531
DA 2022-06-22
ER

PT J
AU Kang, Yeonho
   Song, Jinsoo
   Kim, Dongkyun
   Ahn, Chiyeon
   Park, Sujung
   Chun, Churl-Hong
   Jin, Eun-Jung
AF Kang, Yeonho
   Song, Jinsoo
   Kim, Dongkyun
   Ahn, Chiyeon
   Park, Sujung
   Chun, Churl-hong
   Jin, Eun-jung
TI PCGEM1 stimulates proliferation of osteoarthritic synoviocytes by acting as a sponge for miR-770
SO JOURNAL OF ORTHOPAEDIC RESEARCH
LA English
DT Article
DE osteoarthritis; synoviocytes; PCGEM1; miR-770; apoptosis; autophagy; proliferation
ID long noncoding rna; promotes cell-proliferation; poor-prognosis; synovial inflammation; gastric-cancer; expression; degradation; polycomb; world; gene
AB Long non-coding RNAs (lncRNAs) have been reported to play important roles in cellular metabolism and development. Various diseases have been associated with aberrant expression of lncRNAs and the related dysregulation of mRNAs. An lncRNA profiling assay was carried out to identify the key lncRNA in osteoarthritic human synoviocytes; the results revealed that prostate cancer gene expression marker 1 (PCGEM1) was significantly overexpressed in osteoarthritic synoviocytes. Exogenous overexpression of PCGEM1 inhibited apoptosis, induced autophagy, and stimulated the proliferation of human synoviocytes. The increased expression of PCGEM1 in human synoviocytes also suppressed the expression of miR-770. Transfection of the miR-770 precursor resulted in reduced proliferation, and induced apoptosis of human synoviocytes. This effect of miR-770 expression was reversed by co-introduction of PCGEM1. Target validation showed a direct binding between PCGEM1 and miR-770. We demonstrate that PCGEM1 act as sponge lncRNA for miR-770 that regulates proliferation/apoptosis and autophagy, and suggest PCGEM1 as possible target for OA therapy. (c) 2015 Orthopaedic Research Society. Published by Wiley Periodicals, Inc. J Orthop Res 34:412-418, 2016.
C1 [Kang, Yeonho; Song, Jinsoo; Kim, Dongkyun; Ahn, Chiyeon; Park, Sujung; Jin, Eun-Jung] Wonkwang Univ, Coll Nat Sci, Dept Biol Sci, Iksan 570749, Chunbuk, South Korea.
   [Chun, Churl-Hong] Wonkwang Univ, Sch Med, Dept Orthoped Surg, Iksan 570749, Chunbuk, South Korea.
RP Jin, EJ (corresponding author), Wonkwang Univ, Coll Nat Sci, Dept Biol Sci, Iksan 570749, Chunbuk, South Korea.
EM Jineunjung@wku.ac.kr
FU Korean Governments (MSIP) [2013R1A1A2011999, NRF-2013R1A2A2A01067194, 2011-0030130]
CR Aguilo F, 2011, CANCER RES, V71, P5365, DOI 10.1158/0008-5472.CAN-10-4379
   Bai YH, 2015, BRIEF FUNCT GENOMICS, V14, P91, DOI 10.1093/bfgp/elu017
   Doherty M, 1999, OSTEOARTHR CARTILAGE, V7, P319, DOI 10.1053/joca.1998.0179
   Duncan R, 2007, ANN RHEUM DIS, V66, P86, DOI 10.1136/ard.2006.052548
   Fu XQ, 2006, DNA CELL BIOL, V25, P135, DOI 10.1089/dna.2006.25.135
   Kogo R, 2011, CANCER RES, V71, P6320, DOI 10.1158/0008-5472.CAN-11-1021
   Lambert C, 2014, ARTHRITIS RHEUMATOL, V66, P960, DOI 10.1002/art.38315
   Liu Q, 2014, ARTHRITIS RHEUMATOL, V66, P969, DOI 10.1002/art.38309
   Qiu MT, 2013, TUMOR BIOL, V34, P613, DOI 10.1007/s13277-013-0658-6
   Steck E, 2012, J MOL MED, V90, P1185, DOI 10.1007/s00109-012-0895-y
   Steenvoorden MMC, 2007, CLIN EXP RHEUMATOL, V25, P239
   Sun M, 2014, BMC CANCER, V14, P0, DOI 10.1186/1471-2407-14-319
   Sun M, 2014, TUMOR BIOL, V35, P1065, DOI 10.1007/s13277-013-1142-z
   Sun S, 2014, BMC MUSCULOSKEL DIS, V15, P0, DOI 10.1186/1471-2474-15-93
   Wilusz JE, 2009, GENE DEV, V23, P1494, DOI 10.1101/gad.1800909
   Yang L, 2014, TRENDS BIOCHEM SCI, V39, P35, DOI 10.1016/j.tibs.2013.10.002
NR 16
TC 56
Z9 63
U1 0
U2 16
PU WILEY-BLACKWELL
PI HOBOKEN
PA 111 RIVER ST, HOBOKEN 07030-5774, NJ USA
SN 0736-0266
EI 1554-527X
J9 J ORTHOP RES
JI J. Orthop. Res.
PD MAR 15
PY 2016
VL 34
IS 3
BP 412
EP 418
DI 10.1002/jor.23046
PG 7
WC Orthopedics
SC Orthopedics
GA DF5UT
UT WOS:000371418700005
PM 26340084
DA 2022-06-22
ER

PT J
AU Hui, Wang
   Young, DA
   Rowan, AD
   Xu, Xin
   Cawston, TE
   Proctor, CJ
AF Hui, Wang
   Young, David
   Rowan, Andrew
   Xu, Xin
   Cawston, Tim
   Proctor, Carole
TI Oxidative changes and signalling pathways are pivotal in initiating age-related changes in articular cartilage
SO ANNALS OF THE RHEUMATIC DISEASES
LA English
DT Article
ID osteoarthritic cartilage; down-regulation; chondrocyte; expression; senescence; mechanism; autophagy; collagen; network; damage
AB Objective To use a computational approach to investigate the cellular and extracellular matrix changes that occur with age in the knee joints of mice. Methods Knee joints from an inbred C57/BL1/6 (ICRFa) mouse colony were harvested at 3-30 months of age. Sections were stained with H&E, Safranin-O, Picro-sirius red and antibodies to matrix metalloproteinase-13 (MMP-13), nitrotyrosine, LC-3B, Bcl-2, and cleaved type II collagen used for immunohistochemistry. Based on this and other data from the literature, a computer simulation model was built using the Systems Biology Markup Language using an iterative approach of data analysis and modelling. Individual parameters were subsequently altered to assess their effect on the model. Results A progressive loss of cartilage matrix occurred with age. Nitrotyrosine, MMP-13 and activin receptor-like kinase-1 (ALK1) staining in cartilage increased with age with a concomitant decrease in LC-3B and Bcl-2. Stochastic simulations from the computational model showed a good agreement with these data, once transforming growth factor-beta signalling via ALK1/ALK5 receptors was included. Oxidative stress and the interleukin 1 pathway were identified as key factors in driving the cartilage breakdown associated with ageing. Conclusions A progressive loss of cartilage matrix and cellularity occurs with age. This is accompanied with increased levels of oxidative stress, apoptosis and MMP-13 and a decrease in chondrocyte autophagy. These changes explain the marked predisposition of joints to develop osteoarthritis with age. Computational modelling provides useful insights into the underlying mechanisms involved in age-related changes in musculoskeletal tissues.
C1 [Hui, Wang; Young, David A.; Rowan, Andrew D.; Cawston, Tim E.; Proctor, Carole J.] Newcastle Univ, MRC Arthrit Res UK Ctr Integrated Res Musculoskel, Musculoskeletal Res Grp, Inst Cellular Med,Med Sch, Newcastle Upon Tyne NE2 4HH, Tyne & Wear, England.
   [Xu, Xin] Newcastle Univ, Sch Med, Inst Cellular Med, Biomed Biobank, Newcastle Upon Tyne NE2 4HH, Tyne & Wear, England.
   [Proctor, Carole J.] Newcastle Univ, Inst Ageing, Campus Ageing & Vital, Newcastle Upon Tyne NE2 4HH, Tyne & Wear, England.
RP Proctor, CJ (corresponding author), Newcastle Univ, MRC Arthrit Res UK Ctr Integrated Res Musculoskel, Inst Cellular Med, Musculoskeletal Res Grp, Newcastle Upon Tyne NE2 4HH, Tyne & Wear, England.
EM carole.proctor@ncl.ac.uk
FU JGWP Foundation; MRC/Arthritis Research UK Centre for Integrated Research into Musculoskeletal Ageing (CIMA) [MR/K006312/1]; NIHR Newcastle Biomedical Research Centre; Northumberland, Tyne and Wear Comprehensive Local Research Network; MRC [MR/K006312/1] Funding Source: UKRI; Medical Research Council [MR/K006312/1] Funding Source: researchfish
CR Bateman JF, 2013, ARTHRITIS RHEUM-US, V65, P1547, DOI 10.1002/art.37900
   Billinghurst RC, 1997, J CLIN INVEST, V99, P1534, DOI 10.1172/JCI119316
   Burrage PS, 2006, FRONT BIOSCI-LANDMRK, V11, P529, DOI 10.2741/1817
   Carames B, 2010, ARTHRITIS RHEUM-US, V62, P791, DOI 10.1002/art.27305
   Danial NN, 2007, CLIN CANCER RES, V13, P7254, DOI 10.1158/1078-0432.CCR-07-1598
   Davidson ENB, 2009, J IMMUNOL, V182, P7937, DOI 10.4049/jimmunol.0803991
   Del CARLOMARCELLOJR, 2008, CURR RHEUMATOL REP, V10, P37
   Funahashi A, 2008, P IEEE, V96, P1254, DOI 10.1109/JPROC.2008.925458
   Gavriilidis C, 2013, ARTHRITIS RHEUM-US, V65, P378, DOI 10.1002/art.37782
   Gillespie CS, 2006, BIOINFORMATICS, V22, P628, DOI 10.1093/bioinformatics/btk042
   Goldring MB, 2007, J CELL PHYSIOL, V213, P626, DOI 10.1002/jcp.21258
   Hoops S, 2006, BIOINFORMATICS, V22, P3067, DOI 10.1093/bioinformatics/btl485
   Horton WE, 1998, MATRIX BIOL, V17, P107, DOI 10.1016/S0945-053X(98)90024-5
   Hucka M, 2003, BIOINFORMATICS, V19, P524, DOI 10.1093/bioinformatics/btg015
   Largo R, 2003, OSTEOARTHR CARTILAGE, V11, P290, DOI 10.1016/S1063-4584(03)00028-1
   Leong DANIELJ, 2011, CURR OSTEOPOROS REP, V9, P196, DOI 10.1007/s11914-011-0070-3
   Levine B, 2008, CELL, V132, P27, DOI 10.1016/j.cell.2007.12.018
   Li C, 2010, BMC SYST BIOL, V4, P0, DOI 10.1186/1752-0509-4-92
   Litherland GJ, 2014, ARTHRITIS RHEUMATOL, V66, P2175, DOI 10.1002/art.38681
   Loeser RF, 2009, OSTEOARTHR CARTILAGE, V17, P971, DOI 10.1016/j.joca.2009.03.002
   Loeser RF, 2002, ARTHRITIS RHEUM, V46, P2349, DOI 10.1002/art.10496
   Loeser RF, 2012, ARTHRITIS RHEUM-US, V64, P705, DOI 10.1002/art.33388
   Loeser RF, 2010, CLIN GERIATR MED, V26, P371, DOI 10.1016/j.cger.2010.03.002
   Mistry D, 2004, OSTEOARTHR CARTILAGE, V12, P131, DOI 10.1016/j.joca.2003.10.006
   Mitchell PG, 1996, J CLIN INVEST, V97, P761, DOI 10.1172/JCI118475
   Poulet B, 2012, ARTHRITIS RHEUM-US, V64, P3256, DOI 10.1002/art.34572
   Proctor CJ, 2014, ARTHRITIS RHEUMATOL, V66, P979, DOI 10.1002/art.38297
   Rowan AD, 2003, AM J PATHOL, V162, P1975, DOI 10.1016/S0002-9440(10)64330-1
   Rowlatt C, 1976, LABORATORY ANIMALS (LONDON), V10, P419, DOI 10.1258/002367776780956917
   Tetlow LC, 2001, ARTHRITIS RHEUM-US, V44, P585, DOI 10.1002/1529-0131(200103)44:3<585::AID-ANR107>3.3.CO;2-3
   Troeberg L, 2012, BBA-PROTEINS PROTEOM, V1824, P133, DOI 10.1016/j.bbapap.2011.06.020
   Van DERKRAANPM, 2012, OSTEOARTHR CARTILAGE, V20, P223, DOI 10.1016/j.joca.2011.12.003
   Van DERKRAANPM, 2012, CELL TISSUE RES, V347, P257, DOI 10.1007/s00441-011-1194-6
   Verzijl N, 2003, CURR OPIN RHEUMATOL, V15, P616, DOI 10.1097/00002281-200309000-00016
   Verzijl N, 2002, ARTHRITIS RHEUM, V46, P114, DOI 10.1002/1529-0131(200201)46:1<114::AID-ART10025>3.0.CO;2-P
   Wickham H, 2009, USE R, V0, PP1, DOI 10.1007/978-0-387-98141-3_1
   Wilson R, 2009, MATRIX BIOL, V28, P121, DOI 10.1016/j.matbio.2009.01.004
   Yuan R, 2009, AGING CELL, V8, P277, DOI 10.1111/j.1474-9726.2009.00478.x
   Yudoh K, 2005, ARTHRITIS RES THER, V7, PR380, DOI 10.1186/ar1499
NR 39
TC 84
Z9 85
U1 0
U2 19
PU BMJ PUBLISHING GROUP
PI LONDON
PA BRITISH MED ASSOC HOUSE, TAVISTOCK SQUARE, LONDON WC1H 9JR, ENGLAND
SN 0003-4967
EI 1468-2060
J9 ANN RHEUM DIS
JI Ann. Rheum. Dis.
PD FEB 15
PY 2016
VL 75
IS 2
BP 449
EP 458
DI 10.1136/annrheumdis-2014-206295
PG 10
WC Rheumatology
SC Rheumatology
GA DC1CZ
UT WOS:000368955700019
PM 25475114
DA 2022-06-22
ER

PT J
AU Sacitharan, PK
   Vincent, TL
AF Sacitharan, Pk
   Vincent, Tl
TI Cellular ageing mechanisms in osteoarthritis
SO Mammalian Genome
LA English
DT Article
ID hydroxymethylglutaryl coenzyme a reductase kinase; peroxisome proliferator activated receptor; sirtuin; somatomedin c receptor; transcription factor foxo; age; autophagy; cell aging; cell metabolism; endoplasmic reticulum stress; human; joint; nonhuman; osteoarthriti; oxidative stress; pathogenesis; review; tissue structure; unfolded protein response; aging; cartilage; cell aging; chondrocyte; genetics; metabolism; osteoarthriti; pathology; pathophysiology; physiology; signal transduction; aging; cartilage; cellular senescence; chondrocyte; human; osteoarthriti; signal transduction
AB Age is the strongest independent risk factor for the development of osteoarthritis (OA) and for many years this was assumed to be due to repetitive microtrauma of the joint surface over time, the so-called ‘wear and tear ? arthritis. As our understanding of OA pathogenesis has become more refined, it has changed our appreciation of the role of ageing on disease. Cartilage breakdown in disease is not a passive process but one involving induction and activation of specific matrix-degrading enzymes; chondrocytes are exquisitely sensitive to changes in the mechanical, inflammatory and metabolic environment of the joint; cartilage is continuously adapting to these changes by altering its matrix. Ageing influences all of these processes. In this review, we will discuss how ageing affects tissue structure, joint use and the cellular metabolism. We describe what is known about pathways implicated in ageing in other model systems and discuss the potential value of targeting these pathways in OA. © 2016, The Author(s).
C1 ARUK Centre for Osteoarthritis Pathogenesis, The Kennedy Institute of Rheumatology, University of Oxford, Oxford, United Kingdom
TC 0
SN 0938-8990
EI 
J9 MAMM GENOME
JI Mamm. Genome
PD JUN 15
PY 2016
VL 27
IS 7-8
BP 421
EP 429
DI 10.1007/s00335-016-9641-z
PG 9
UT Scopus:10.1007/s00335-016-9641-z
ER

PT J
AU Gao, Tianyang
   Guo, Weimin
   Chen, Mingxue
   Huang, Jingxiang
   Yuan, Zhiguo
   Zhang, Yu
   Wang, Mingjie
   Li, Penghao
   Peng, Jiang
   Wang, Aiyuan
   Wang, Yu
   Sui, Xiang
   Zhang, Li
   Xu, Wenjing
   Lu, Shibi
   Zhang, Xifeng
   Liu, Shuyun
   Guo, Quanyi
AF Gao, Tianyang
   Guo, Weimin
   Chen, Mingxue
   Huang, Jingxiang
   Yuan, Zhiguo
   Zhang, Yu
   Wang, Mingjie
   Li, Penghao
   Peng, Jiang
   Wang, Aiyuan
   Wang, Yu
   Sui, Xiang
   Zhang, Li
   Xu, Wenjing
   Lu, Shibi
   Zhang, Xifeng
   Liu, Shuyun
   Guo, Quanyi
TI Extracellular Vesicles and Autophagy in Osteoarthritis
SO BIOMED RESEARCH INTERNATIONAL
LA English
DT Review
ID articular-cartilage vesicle; matrix vesicle; cell-death; in-vitro; growth; exosm; activation; disease; protein; microparticle
AB Osteoarthritis (OA) is a type of chronic joint disease that is characterized by the degeneration and loss of articular cartilage and hyperplasia of the synovium and subchondral bone. There is reasonable knowledge about articular cartilage physiology, biochemistry, and chondrocyte metabolism. However, the etiology and pathogenesis of OA remain unclear and need urgent clarification to guide the early diagnosis and treatment of OA. Extracellular vesicles (EVs) are small membrane-linking particles that are released from cells. In recent decades, several special biological properties have been found in EV, especially in terms of cartilage. Autophagy plays a critical role in the regulation of cellular homeostasis. Likewise, more and more research has gradually focused on the effect of autophagy on chondrocyte proliferation and function in OA. The synthesis and release of EV are closely associated with autophagy. At the same time, both EV and autophagy play a role in OA development. Based on the mechanism of EV and autophagy in OA development, EV may be beneficial in the early diagnosis of OA; on the other hand, the combination of EV and autophagy-related regulatory drugs may provide insight into possible OA therapeutic strategies.
C1 [Gao, Tianyang; Guo, Weimin; Chen, Mingxue; Huang, Jingxiang; Yuan, Zhiguo; Zhang, Yu; Wang, Mingjie; Li, Penghao; Peng, Jiang; Wang, Aiyuan; Wang, Yu; Sui, Xiang; Zhang, Li; Xu, Wenjing; Lu, Shibi; Liu, Shuyun; Guo, Quanyi] Chinese Peoples Liberat Army Gen Hosp, Beijing Key Lab Regenerat Med Orthopaed, Inst Orthopaed, Key Lab Musculoskeletal Trauma & War Injuries, 28 Fuxing Rd, Beijing 100853, CHINA.
   [Gao, Tianyang] Shanxi Med Univ, 56 XinJiannan Rd, Taiyuan 030001, CHINA.
   [Zhang, Xifeng] Chinese Peoples Liberat Army Gen Hosp, Spine Div, Minimal Invas Spine Surg Ctr, Dept Orthopaed, 28 Fuxing Rd, Beijing 100853, CHINA.
RP Liu, SY; Guo, QY (corresponding author), Chinese Peoples Liberat Army Gen Hosp, Beijing Key Lab Regenerat Med Orthopaed, Inst Orthopaed, Key Lab Musculoskeletal Trauma & War Injuries, 28 Fuxing Rd, Beijing 100853, CHINA.; Zhang, XF (corresponding author), Chinese Peoples Liberat Army Gen Hosp, Spine Div, Minimal Invas Spine Surg Ctr, Dept Orthopaed, 28 Fuxing Rd, Beijing 100853, CHINA.
EM 656780949@qq.com; clear_ann@163.com; doctorguo301@163.com
FU National High Technology Research and Development Program of China [2012AA020502, 2015AA020303]; National Natural Science Foundation of China [81472092, 21134004]; NATIONAL INSTITUTE ON ALCOHOL ABUSE AND ALCOHOLISM [K22AA020303] Funding Source: NIH RePORTER
CR Anderson HC, 2005, FRONT BIOSCI-LANDMRK, V10, P822, DOI 10.2741/1576
   Anderson HC, 1969, J CELL BIOL, V41, P59, DOI 10.1083/jcb.41.1.59
   Arntz OJ, 2015, MOL NUTR FOOD RES, V59, P1701, DOI 10.1002/mnfr.201500222
   Berckmans RJ, 2002, ARTHRITIS RHEUM-US, V46, P2857, DOI 10.1002/art.10587
   Berckmans RJ, 2005, ARTHRITIS RES THER, V7, PR536, DOI 10.1186/ar1706
   Blanco FJ, 2011, NAT REV RHEUMATOL, V7, P161, DOI 10.1038/nrrheum.2010.213
   Bovellan M, 2010, FEBS J, V277, P58, DOI 10.1111/j.1742-4658.2009.07412.x
   Carames B, 2012, ANN RHEUM DIS, V71, P575, DOI 10.1136/annrheumdis-2011-200557
   Carames B, 2010, ARTHRITIS RHEUM-US, V62, P791, DOI 10.1002/art.27305
   Chargaff E, 1946, J BIOL CHEM, V166, P189
   Choi AMK, 2013, NEW ENGL J MED, V368, P651, DOI 10.1056/NEJMra1205406, 10.1056/NEJMc1303158
   Colombo M, 2014, ANNU REV CELL DEV BI, V30, P255, DOI 10.1146/annurev-cellbio-101512-122326
   Dadamo S, 2016, OSTEOARTHR CARTILAGE, V24, P1082, DOI 10.1016/j.joca.2016.01.005
   Derfus BA, 1992, ARTHRITIS RHEUM, V35, P231, DOI 10.1002/art.1780350218
   Derfus BA, 1996, CONNECT TISSUE RES, V35, P337, DOI 10.3109/03008209609029209
   El-andaloussi S, 2012, NAT PROTOC, V7, P2112, DOI 10.1038/nprot.2012.131
   Goldring MB, 2007, J CELL PHYSIOL, V213, P626, DOI 10.1002/jcp.21258
   Goldring MB, 2006, BEST PRACT RES CL RH, V20, P1003, DOI 10.1016/j.berh.2006.06.003
   Hara T, 2006, NATURE, V441, P885, DOI 10.1038/nature04724
   Haynesworth SE, 1996, J CELL PHYSIOL, V166, P585, DOI 10.1002/(SICI)1097-4652(199603)166:3<585::AID-JCP13>3.3.CO;2-7
   Jaovisidha K, 2002, OSTEOARTHR CARTILAGE, V10, P646, DOI 10.1053/joca.2002.0722
   Johnstone RM, 1987, J BIOL CHEM, V262, P9412
   Jubeck B, 2009, ARTHRITIS RHEUM-US, V60, P2741, DOI 10.1002/art.24773
   Kato T, 2014, ARTHRITIS RES THER, V16, P0, DOI 10.1186/ar4679
   Kim HA, 2000, J RHEUMATOL, V27, P455
   Kim SH, 2005, J IMMUNOL, V174, P6440, DOI 10.4049/jimmunol.174.10.6440
   Kirsch T, 2003, J BONE MINER RES, V18, P1872, DOI 10.1359/jbmr.2003.18.10.1872
   Konala VBR, 2016, CYTOTHERAPY, V18, P13, DOI 10.1016/j.jcyt.2015.10.008
   Kowal J, 2016, P NATL ACAD SCI USA, V113, PE968, DOI 10.1073/pnas.1521230113
   de Figueroa PL, 2015, ARTHRITIS RHEUMATOL, V67, P966, DOI 10.1002/art.39025
   Malda J, 2016, NAT REV RHEUMATOL, V12, P243, DOI 10.1038/nrrheum.2015.170
   Maneiro E, 2003, ARTHRITIS RHEUM, V48, P700, DOI 10.1002/art.10837
   Mathew R, 2009, CELL, V137, P1062, DOI 10.1016/j.cell.2009.03.048
   Messer L, 2009, ARTHRITIS RES THER, V11, P0, DOI 10.1186/ar2648
   Michigami TOSHIMI, 2014, CLIN PEDIATR ENDOCRINOL, V23, P1, DOI 10.1292/cpe.23.1
   Mitton E, 2009, BIOCHEM BIOPH RES CO, V388, P533, DOI 10.1016/j.bbrc.2009.08.038
   Miyaki S, 2009, ARTHRITIS RHEUM-US, V60, P2723, DOI 10.1002/art.24745
   Mizushima N, 2008, NATURE, V451, P1069, DOI 10.1038/nature06639
   Mor-vaknin N, 2011, ARTHRITIS RHEUM-US, V63, P556, DOI 10.1002/art.30138
   Nahar NN, 2008, J BONE MINER METAB, V26, P514, DOI 10.1007/s00774-008-0859-z
   Nakagawa T, 2001, ARCH ORAL BIOL, V46, P403, DOI 10.1016/S0003-9969(01)00004-8
   Nakasa T, 2008, ARTHRITIS RHEUM-US, V58, P1284, DOI 10.1002/art.23429
   Pallet N, 2013, PROTEOMICS, V13, P1108, DOI 10.1002/pmic.201200531
   Pickens SR, 2011, ANGIOGENESIS, V14, P443, DOI 10.1007/s10456-011-9227-z
   Pieters BCH, 2015, PLOS ONE, V10, P0, DOI 10.1371/journal.pone.0121123
   Raposo G, 1996, J EXP MED, V183, P1161, DOI 10.1084/jem.183.3.1161
   Roach HI, 2004, APOPTOSIS, V9, P265, DOI 10.1023/B:APPT.0000025803.17498.26
   Rosenthal AK, 2015, J BIOL CHEM, V290, P13028, DOI 10.1074/jbc.M114.630558
   Rosenthal AK, 2011, ARTHRITIS RHEUM-US, V63, P401, DOI 10.1002/art.30120
   Ryan LM, 1999, RHEUM DIS CLIN N AM, V25, P257, DOI 10.1016/S0889-857X(05)70066-1
   Sirois I, 2012, AUTOPHAGY, V8, P927, DOI 10.4161/auto.19768
   Skriner K, 2006, ARTHRITIS RHEUM, V54, P3809, DOI 10.1002/art.22276
   Steelman LS, 2011, AGING-US, V3, P192, DOI 10.18632/aging.100296
   Sun DM, 2010, MOL THER, V18, P1606, DOI 10.1038/mt.2010.105
   Sylvia VL, 1997, CALCIFIED TISSUE INT, V61, P313, DOI 10.1007/s002239900341
   Takayama K, 2009, ARTHRITIS RHEUM-US, V60, P2731, DOI 10.1002/art.24864
   Valadi H, 2007, NAT CELL BIOL, V9, P654, DOI 10.1038/ncb1596
   Wang AL, 2009, PLOS ONE, V4, P0, DOI 10.1371/journal.pone.0004160
   Witwer KW, 2013, J EXTRACELL VESICLES, V2, P0, DOI 10.3402/jev.v2i0.20360
   Wolf P, 1967, BRIT J HAEMATOL, V13, P269, DOI 10.1111/j.1365-2141.1967.tb08741.x
   Wullschleger S, 2006, CELL, V124, P471, DOI 10.1016/j.cell.2006.01.016
   Xiao Z, 2007, J CELL PHYSIOL, V210, P325, DOI 10.1002/jcp.20826
   Yanez-mo M, 2015, J EXTRACELL VESICLES, V4, P0, DOI 10.3402/jev.v4.27066
   Yang Q, 2007, CELL RES, V17, P666, DOI 10.1038/cr.2007.64
   Zomer A, 2015, CELL, V161, P1046, DOI 10.1016/j.cell.2015.04.042
NR 65
TC 16
Z9 19
U1 2
U2 12
PU HINDAWI LTD
PI LONDON
PA ADAM HOUSE, 3RD FLR, 1 FITZROY SQ, LONDON, W1T 5HF, ENGLAND
SN 2314-6133
EI 2314-6141
J9 BIOMED RES INT
JI Biomed Res. Int.
PD JUN 15
PY 2016
VL 2016
IS 
BP 
EP 
DI 10.1155/2016/2428915
PG 8
WC Biotechnology & Applied Microbiology; Medicine, Research & Experimental
SC Biotechnology & Applied Microbiology; Research & Experimental Medicine
GA EH2KY
UT WOS:000391597600001
PM 28078284
DA 2022-06-22
ER

PT J
AU Zhang, ZM
   Shen, C
   Li, H
   Fan, Q
   Ding, J
   Jin, FC
   Sha, L
AF Zhang, Zm
   Shen, C
   Li, H
   Fan, Q
   Ding, J
   Jin, Fc
   Sha, L
TI Leptin induces the apoptosis of chondrocytes in an in vitro model of osteoarthritis via the JAK2-STAT3 signaling pathway
SO Molecular Medicine Reports
LA English
DT Article
ID apoptosis; chondrocyte; jak-stat pathway; leptin; osteoarthriti; beclin 1; collagen type 2; collagenase 3; janus kinase 2; leptin; protein bax; reactive oxygen metabolite; stat3 protein; alpha-cyano-(3,4-dihydroxy)-n-benzylcinnamide; collagenase 3; janus kinase 2; leptin; protein bax; reactive oxygen metabolite; stat3 protein; stat3 protein, rat; tyrphostin; animal cell; animal model; animal tissue; apoptosis; article; autophagy; cartilage cell; cell viability; controlled study; down regulation; immunocytochemistry; in vitro study; nonhuman; obesity; osteoarthriti; pathogenesis; protein expression; rat; signal transduction; animal; antagonists and inhibitor; anterior cruciate ligament; cell culture; chondrocyte; cytology; disease model; drug effect; male; metabolism; osteoarthriti; pathology; sprague dawley rat; surgery; western blotting; animal; anterior cruciate ligament; apoptosis; bcl-2-associated x protein; blotting, western; cells, cultured; chondrocyte; disease models, animal; down-regulation; janus kinase 2; leptin; male; matrix metalloproteinase 13; osteoarthriti; rat; rats, sprague-dawley; reactive oxygen specy; signal transduction; stat3 transcription factor; tyrphostin
AB Emerging data has suggested a high prevalence of osteoarthritis (OA) among obese people. As an important adipokine secreted by white adipose tissue, leptin may be a key mediator in the progression of OA. Leptin exerts a catabolic effect on OA cartilage by increasing the production of metalloproteinase (MMP) enzymes, and contributes to apoptosis in chondrocytes. The current study aimed to explore the role of leptin on the apoptosis of chondrocytes in OA, and its underlying mechanisms. In the in vitro model of OA used in the present study, administration of exogenous leptin induced the generation of reactive oxygen species (ROS) and apoptosis in chondrocytes. It has been demonstrated that leptin is associated with the pathogenesis of OA via the Janus kinase 2 (JAK2)-signal transducer and activator of transcription 3 (STAT3) signaling pathway, and data gathered in the present study demonstrated that suppression of this signaling pathway using a JAK2 inhibitor, AG490, significantly ameliorated leptin-induced apoptosis in damaged chondrocytes in vitro, and reduced the generation of ROS. Furthermore, the protein expression levels of MMP-13 and B-cell lymphoma 2-associated X protein were downregulated in the AG490-treated group. The results of the present study may provide insight into the underlying molecular mechanism by which leptin induces apoptosis in chondrocytes. These findings indicated the importance of leptin as a therapeutic target for the treatment of OA in the overweight population.
C1 Department of Pediatric Orthopedics, Xin Hua Hospital Affiliated to Shanghai Jiaotong University, School of Medicine, 1665 Kongjiang Road, Yangpu, Shanghai, 200092, China
   Department of Orthopedics, Xin Hua Hospital Affiliated to Shanghai Jiaotong University, School of Medicine, Shanghai, 200092, China
TC 0
SN 1791-2997
EI 
J9 MOL MED REP
JI Mol. Med. Rep.
PD JUN 15
PY 2016
VL 13
IS 4
BP 3684
EP 3690
DI 10.3892/mmr.2016.4970
PG 7
UT Scopus:10.3892/mmr.2016.4970
ER

PT J
AU Vinatier, C.
   Guicheux, J.
AF Vinatier, C
   Guicheux, J
TI Cartilage tissue engineering: From biomaterials and stem cells to osteoarthritis treatments
SO ANNALS OF PHYSICAL AND REHABILITATION MEDICINE
LA English
DT Review
DE Cartilage tissue engineering; Osteoarthritis; Stem cells; Biomaterials
ID marrow stromal cell; chondrocyte; transplantation; knee; differentiation; autophagy; defect; therapy; repair; model
AB Articular cartilage is a non-vascularized and poorly cellularized connective tissue that is frequently damaged as a result of trauma and degenerative joint diseases such as osteoarthrtis. Because of the absence of vascularization, articular cartilage has low capacity for spontaneous repair. Today, and despite a large number of preclinical data, no therapy capable of restoring the healthy structure and function of damaged articular cartilage is clinically available. Tissue-engineering strategies involving the combination of cells, scaffolding biomaterials and bioactive agents have been of interest notably for the repair of damaged articular cartilage. During the last 30 years, cartilage tissue engineering has evolved from the treatment of focal lesions of articular cartilage to the development of strategies targeting the osteoarthritis process. In this review, we focus on the different aspects of tissue engineering applied to cartilage engineering. We first discuss cells, biomaterials and biological or environmental factors instrumental to the development of cartilage tissue engineering, then review the potential development of cartilage engineering strategies targeting new emerging pathogenic mechanisms of osteoarthritis. (C) 2016 Elsevier Masson SAS. All rights reserved.
C1 [Vinatier, C.; Guicheux, J.] INSERM, LIOAD, Grp STEP Skeletal Tissue Engn & Physiopathol, UMRS 791, 1 Pl Alexis Ricordeau, F-44042 Nantes 1, France.
   [Vinatier, C.; Guicheux, J.] Univ Nantes, UFR Odontol, F-44042 Nantes, France.
   [Guicheux, J.] CHU Nantes, PHU OTONN 4, F-44000 Nantes, France.
RP Guicheux, J (corresponding author), INSERM, LIOAD, Grp STEP Skeletal Tissue Engn & Physiopathol, UMRS 791, 1 Pl Alexis Ricordeau, F-44042 Nantes 1, France.
EM jerome.guicheux@inserm.fr
FU "Fondation arthritis'' through its network program Research on osteoarthritis diseases (ROAD); Pays de la Loire region in France through its program Longevite mobilite autonomie (LMA)
CR Albrecht C, 2011, OSTEOARTHR CARTILAGE, V19, P1219, DOI 10.1016/j.joca.2011.07.004
   Ankrum JA, 2014, NAT BIOTECHNOL, V32, P252, DOI 10.1038/nbt.2816
   Beane OS, 2012, ANN BIOMED ENG, V40, P2079, DOI 10.1007/s10439-012-0639-8
   Benvenuto F, 2007, STEM CELLS, V25, P1753, DOI 10.1634/stemcells.2007-0068
   Brix MO, 2013, INT ORTHOP, V37, P39, DOI 10.1007/s00264-012-1700-9
   Carames B, 2012, ANN RHEUM DIS, V71, P575, DOI 10.1136/annrheumdis-2011-200557
   Carames B, 2010, ARTHRITIS RHEUM-US, V62, P791, DOI 10.1002/art.27305
   Centeno CJ, 2008, PAIN PHYSICIAN, V11, P343
   Chen PZ, 2015, INT J COMPUT GAMES T, V2015, P0, DOI 10.1155/2015/695874
   Cherubino P, 2003, J ORTHOP SURG (HONG KONG), V11, P10
   Connick P, 2012, LANCET, V0, P0
   Craft AM, 2015, NAT BIOTECHNOL, V33, P638, DOI 10.10.38/nbt.3210, 10.1038/nbt.3210
   Creamer P, 1997, LANCET, V350, P503, DOI 10.1016/S0140-6736(97)07226-7
   Darling EM, 2005, J ORTHOP RES, V23, P425, DOI 10.1016/j.orthres.2004.08.008
   Drury JL, 2003, BIOMATERIALS, V0, P0
   English K, 2013, IMMUNOL CELL BIOL, V91, P19, DOI 10.1038/icb.2012.56
   Filardo G, 2013, KNEE, V20, P570, DOI 10.1016/j.knee.2013.05.007
   Gigante A, 2009, KNEE SURG SPORT TR A, V17, P2, DOI 10.1007/s00167-008-0635-6
   Haseeb A, 2013, CLIN IMMUNOL, V146, P185, DOI 10.1016/j.clim.2012.12.011
   Huang AH, 2010, J BIOMECH, V43, P128, DOI 10.1016/j.jbiomech.2009.09.018
   Hunt NC, 2010, BIOTECHNOL LETT, V32, P733, DOI 10.1007/s10529-010-0221-0
   Hunziker EB, 2015, OSTEOARTHR CARTILAGE, V23, P334, DOI 10.1016/j.joca.2014.12.011
   Isogai N, 2006, TISSUE ENG, V12, P691, DOI 10.1089/ten.2006.12.691
   Kuroda R, 2007, OSTEOARTHR CARTILAGE, V15, P226, DOI 10.1016/j.joca.2006.08.008
   Lafont JE, 2008, J BIOL CHEM, V283, P4778, DOI 10.1074/jbc.M707729200
   Langer R, 1993, SCIENCE, V260, P920, DOI 10.1126/science.8493529
   Le BLANCK, 2008, LANCET, V0, P0
   Lotz MK, 2011, NAT REV RHEUMATOL, V7, P579, DOI 10.1038/nrrheum.2011.109
   Matsuzaki T, 2014, BIOMATERIALS, V35, P9904, DOI 10.1016/j.biomaterials.2014.08.041
   Merceron C, 2011, CELL TRANSPLANT, V20, P1575, DOI 10.3727/096368910X557191
   Merceron C, 2010, AM J PHYSIOL-CELL PH, V298, PC355, DOI 10.1152/ajpcell.00398.2009
   Murphy JM, 2003, ARTHRITIS RHEUM-US, V48, P3464, DOI 10.1002/art.11365
   Nehrer S, 2006, EUR J RADIOL, V57, P3, DOI 10.1016/j.ejrad.2005.08.005
   Nemeth K, 2009, NAT MED, V15, P42, DOI 10.1038/nm.1905
   Noel D, 2007, LEUKEMIA LYMPHOMA, V48, P1283, DOI 10.1080/10428190701361869
   Ochi M, 2002, J BONE JOINT SURG BR, V84B, P571, DOI 10.1302/0301-620X.84B4.11947
   Ossendorf C, 2007, ARTHRITIS RES THER, V9, P0, DOI 10.1186/ar2180
   Pittenger MF, 1999, SCIENCE, V284, P143, DOI 10.1126/science.284.5411.143
   Portron S, 2015, CELL PHYSIOL BIOCHEM, V35, P841, DOI 10.1159/000369742
   Portron S, 2013, PLOS ONE, V8, P0, DOI 10.1371/journal.pone.0062368
   Rang A, 2014, BIOMATERIALS, V35, P2651, DOI 10.1016/j.biomaterials.2013.12.073
   Sekiya I, 2015, CLIN ORTHOP RELAT R, V473, P2316, DOI 10.1007/s11999-015-4324-8
   Seo SJ, 2014, J TISSUE ENG, V5, P0, DOI 10.1177/2041731414541850
   Smith BD, 2015, NAT REV RHEUMATOL, V11, P213, DOI 10.1038/nrrheum.2015.27
   Spaggiari GM, 2006, BLOOD, V107, P1484, DOI 10.1182/blood-2005-07-2775
   Spaggiari GM, 2009, BLOOD, V113, P6576, DOI 10.1182/blood-2009-02-203943
   Steinwachs MR, 2014, ARTHROSC TEC, V3, PE399, DOI 10.1016/j.eats.2014.02.011
   Takahashi K, 2007, CELL, V131, P861, DOI 10.1016/j.cell.2007.11.019
   Teixeira LSM, 2014, INT ORTHOP, V38, P1861, DOI 10.1007/s00264-014-2402-2
   Ter HUURNEM, 2012, ARTHRITIS RHEUM-US, V64, P3604, DOI 10.1002/art.34626
   Vacanti CA, 2006, J CELL MOL MED, V10, P569, DOI 10.1111/j.1582-4934.2006.tb00421.x
   Vinatier C, 2006, BIO-MED MATER ENG, V16, P0
   Vinatier C, 2005, BIOMATERIALS, V26, P6643, DOI 10.1016/j.biomaterials.2005.04.057
   Vinatier C, 2009, BIOTECHNOL BIOENG, V102, P1259, DOI 10.1002/bit.22137
   Vinatier C, 2009, CURR STEM CELL RES T, V4, P318, DOI 10.2174/157488809789649205
   Vinatier C, 2009, TRENDS BIOTECHNOL, V27, P307, DOI 10.1016/j.tibtech.2009.02.005
   Von BAHRL, 2012, STEM CELLS, V30, P1575, DOI 10.1002/stem.1118
   Wang Q, 2011, NAT MED, V17, P1674, DOI 10.1038/nm.2543
   Zhou HW, 2004, RHEUMATOLOGY, V43, P555, DOI 10.1093/rheumatology/keh127
NR 59
TC 132
Z9 133
U1 25
U2 80
PU ELSEVIER FRANCE-EDITIONS SCIENTIFIQUES MEDICALES ELSEVIER
PI ISSY-LES-MOULINEAUX
PA 65 RUE CAMILLE DESMOULINS, CS50083, 92442 ISSY-LES-MOULINEAUX, FRANCE
SN 1877-0657
EI 1877-0665
J9 ANN PHYS REHABIL MED
JI Ann. Phys. Rehabil. Med.
PD JUN 15
PY 2016
VL 59
IS 3
BP 139
EP 144
DI 10.1016/j.rehab.2016.03.002
PG 6
WC Rehabilitation
SC Rehabilitation
GA FO5OP
UT WOS:000416910100003
PM 27079583
DA 2022-06-22
ER

PT J
AU Yan, Huimin
   Duan, Xin
   Pan, Hua
   Holguin, Nilsson
   Rai, MF
   Akk, Antonina
   Springer, LE
   Wickline, SA
   Sandell, LJ
   Pham, CTN
AF Yan, Huimin
   Duan, Xin
   Pan, Hua
   Holguin, Nilsson
   Rai, Muhammad
   Akk, Antonina
   Springer, Luke
   Wickline, Samuel
   Sandell, Linda
   Pham, Christine
TI Suppression of NF-kappa B activity via nanoparticle-based siRNA delivery alters early cartilage responses to injury
SO PROCEEDINGS OF THE NATIONAL ACADEMY OF SCIENCES OF THE USA OF AMERICA
LA English
DT Article
DE posttraumatic osteoarthritis; nanomedicine; siRNA; NF-kappa B; autophagy
ID activated protein-kinase; melittin-derived peptide; cell-death; induced apoptosis; posttraumatic osteoarthriti; articular chondrocyte; rheumatoid-arthriti; autophagy; inflammation; cancer
AB Osteoarthritis (OA) is a major cause of disability and morbidity in the aging population. Joint injury leads to cartilage damage, a known determinant for subsequent development of posttraumatic OA, which accounts for 12% of all OA. Understanding the early molecular and cellular responses postinjury may provide targets for therapeutic interventions that limit articular degeneration. Using a murine model of controlled knee joint impact injury that allows the examination of cartilage responses to injury at specific time points, we show that intraarticular delivery of a peptidic nanoparticle complexed to NF-kappa B siRNA significantly reduces early chondrocyte apoptosis and reactive synovitis. Our data suggest that NF-kappa B siRNA nanotherapy maintains cartilage homeostasis by enhancing AMPK signaling while suppressing mTORC1 and Wnt/beta-catenin activity. These findings delineate an extensive crosstalk between NF-kappa B and signaling pathways that govern cartilage responses postinjury and suggest that delivery of NF-kappa B siRNA nanotherapy to attenuate early inflammation may limit the chronic consequences of joint injury. Therapeutic benefits of siRNA nanotherapy may also apply to primary OA in which NF-kappa B activation mediates chondrocyte catabolic responses. Additionally, a critical barrier to the successful development of OA treatment includes ineffective delivery of therapeutic agents to the resident chondrocytes in the avascular cartilage. Here, we show that the peptide-siRNA nano-complexes are nonimmunogenic, are freely and deeply penetrant to human OA cartilage, and persist in chondrocyte lacunae for at least 2 wk. The peptide-siRNA platform thus provides a clinically relevant and promising approach to overcoming the obstacles of drug delivery to the highly inaccessible chondrocytes.
C1 [Yan, Huimin; Akk, Antonina; Springer, Luke E.; Pham, Christine T. N.] Washington Univ, Sch Med, Dept Med, Div Rheumatol, St Louis, MO 63110 USA.
   [Duan, Xin; Holguin, Nilsson; Rai, Muhammad Farooq; Sandell, Linda J.] Washington Univ, Sch Med, Dept Orthoped Surg, St Louis, MO 63110 USA.
   [Wickline, Samuel A.] Washington Univ, Sch Med, Dept Med, Div Cardiol, St Louis, MO 63110 USA.
RP Pham, CTN (corresponding author), Washington Univ, Sch Med, Dept Med, Div Rheumatol, St Louis, MO 63110 USA.; Sandell, LJ (corresponding author), Washington Univ, Sch Med, Dept Orthoped Surg, St Louis, MO 63110 USA.; Wickline, SA (corresponding author), Washington Univ, Sch Med, Dept Med, Div Cardiol, St Louis, MO 63110 USA.
EM wicklines@aol.com; sandelll@wudosis.wustl.edu; cpham@wustl.edu
FU NIH [R01AR067491, R01HL073646, R01DK102691, P30AR057235, K99 AR064837, F32 AR064667]; NATIONAL HEART, LUNG, AND BLOOD INSTITUTE [R01HL073646] Funding Source: NIH RePORTER; NATIONAL INSTITUTE OF ARTHRITIS AND MUSCULOSKELETAL AND SKIN DISEASES [P30AR057235, F32AR064667, K99AR064837, R01AR067491] Funding Source: NIH RePORTER; NATIONAL INSTITUTE OF DIABETES AND DIGESTIVE AND KIDNEY DISEASES [R01DK102691] Funding Source: NIH RePORTER
CR Bai AP, 2010, BIOCHEM PHARMACOL, V80, P1708, DOI 10.1016/j.bcp.2010.08.009
   Baldwin AS, 2012, IMMUNOL REV, V246, P327, DOI 10.1111/j.1600-065X.2012.01095.x
   Beg AA, 1996, SCIENCE, V274, P782, DOI 10.1126/science.274.5288.782
   Bohensky J, 2010, PEDIATR NEPHROL, V25, P633, DOI 10.1007/s00467-009-1310-y
   Brown TD, 2006, J ORTHOP TRAUMA, V20, P739, DOI 10.1097/01.bot.0000246468.80635.ef
   Carames B, 2012, ANN RHEUM DIS, V71, P575, DOI 10.1136/annrheumdis-2011-200557
   Carames B, 2010, ARTHRITIS RHEUM-US, V62, P791, DOI 10.1002/art.27305
   Castanotto D, 2009, NATURE, V457, P426, DOI 10.1038/nature07758
   Chalmers PN, 2014, J BONE JOINT SURG AM, V96A, P292, DOI 10.2106/JBJS.L.01713
   Chen LX, 2008, OSTEOARTHR CARTILAGE, V16, P174, DOI 10.1016/j.joca.2007.06.006
   Chira S, 2015, ONCOTARGET, V6, P30675, DOI 10.18632/oncotarget.5169
   Corr M, 2008, NAT CLIN PRACT RHEUM, V4, P550, DOI 10.1038/ncprheum0904
   De Stefano D, 2011, DISCOV MED, V12, P97
   Galic S, 2011, J CLIN INVEST, V121, P4903, DOI 10.1172/JCI58577
   Hoesel B, 2013, MOL CANCER, V12, P0, DOI 10.1186/1476-4598-12-86
   Hootman JM, 2006, ARTHRITIS RHEUM-US, V54, P226, DOI 10.1002/art.21562
   Hou KK, 2015, BIOTECHNOL ADV, V33, P931, DOI 10.1016/j.biotechadv.2015.05.005
   Hou KK, 2013, ACS NANO, V7, P8605, DOI 10.1021/nn403311c
   Hou KK, 2013, BIOMATERIALS, V34, P3110, DOI 10.1016/j.biomaterials.2013.01.037
   Inoki K, 2012, ANNU REV PHARMACOL, V52, P381, DOI 10.1146/annurev-pharmtox-010611-134537
   Kanasty RL, 2012, MOL THER, V20, P513, DOI 10.1038/mt.2011.294
   Kim SJ, 2003, BIOCHEM BIOPH RES CO, V303, P206, DOI 10.1016/S0006-291X(03)00305-X
   Kim SJ, 2002, J BIOL CHEM, V277, P33501, DOI 10.1074/jbc.M202862200
   Laplante M, 2012, CELL, V149, P274, DOI 10.1016/j.cell.2012.03.017
   Lieberthal J, 2015, OSTEOARTHR CARTILAGE, V23, P1825, DOI 10.1016/j.joca.2015.08.015
   Liu ZG, 1996, CELL, V87, P565, DOI 10.1016/S0092-8674(00)81375-6
   Marcu KB, 2010, CURR DRUG TARGETS, V11, P599, DOI 10.2174/138945010791011938
   Meley D, 2006, J BIOL CHEM, V281, P34870, DOI 10.1074/jbc.M605488200
   Merkel OM, 2011, BIOMATERIALS, V32, P2388, DOI 10.1016/j.biomaterials.2010.11.081
   Naeye B, 2013, BIOMATERIALS, V34, P2350, DOI 10.1016/j.biomaterials.2012.11.058
   Nath N, 2005, J IMMUNOL, V175, P566, DOI 10.4049/jimmunol.175.1.566
   Noort AR, 2015, ARTHRITIS RES THER, V17, P0, DOI 10.1186/s13075-015-0527-3
   Pan H, 2013, FASEB J, V27, P255, DOI 10.1096/fj.12-218081
   Pan H, 2011, BIOMATERIALS, V32, P231, DOI 10.1016/j.biomaterials.2010.08.080
   Pan H, 2010, FASEB J, V24, P2928, DOI 10.1096/fj.09-153130
   Roman-blas JA, 2006, OSTEOARTHR CARTILAGE, V14, P839, DOI 10.1016/j.joca.2006.04.008
   Sag D, 2008, J IMMUNOL, V181, P8633, DOI 10.4049/jimmunol.181.12.8633
   Salminen A, 2011, J MOL MED, V89, P667, DOI 10.1007/s00109-011-0748-0
   Sasaki H, 2012, ARTHRITIS RHEUM-US, V64, P1920, DOI 10.1002/art.34323
   Setton L, 2008, NAT MATER, V7, P172, DOI 10.1038/nmat2130
   Shapiro IM, 2014, AUTOPHAGY, V10, P7, DOI 10.4161/auto.26679
   Soman NR, 2008, NANO LETT, V8, P1131, DOI 10.1021/nl073290r
   Soman NR, 2009, J CLIN INVEST, V119, P2830, DOI 10.1172/JCI38842
   Takatani T, 2011, MOL CELL ENDOCRINOL, V339, P114, DOI 10.1016/j.mce.2011.04.003
   Takayama K, 2014, ARTHRITIS RES THER, V16, P0, DOI 10.1186/s13075-014-0482-4
   Terkeltaub R, 2011, ARTHRITIS RHEUM-US, V63, P1928, DOI 10.1002/art.30333
   Trocoli A, 2011, AM J CANCER RES, V1, P629
   Vanantwerp DJ, 1996, SCIENCE, V274, P787, DOI 10.1126/science.274.5288.787
   Wang CY, 1996, SCIENCE, V274, P784, DOI 10.1126/science.274.5288.784
   Wang D, 2014, DISCOV MED, V18, P67
   Wu P, 2014, ARTHRITIS RHEUMATOL, V66, P1256, DOI 10.1002/art.38375
   Yang ZG, 2010, J BIOL CHEM, V285, P19051, DOI 10.1074/jbc.M110.123620
   Zhang Y, 2015, ANN RHEUM DIS, V74, P1432, DOI 10.1136/annrheumdis-2013-204599
   Zhao JX, 2011, J BIOL CHEM, V286, P0, DOI 10.1074/jbc.M110.199372
   Zhao JX, 2010, BIOCHEM BIOPH RES CO, V395, P146, DOI 10.1016/j.bbrc.2010.03.161
   Zhao X, 2008, AM J PHYSIOL-LUNG C, V295, PL497, DOI 10.1152/ajplung.90210.2008
   Zhou HF, 2014, J CLIN INVEST, V124, P4363, DOI 10.1172/JCI75673
NR 57
TC 76
Z9 79
U1 1
U2 42
PU NATL ACAD SCIENCES
PI WASHINGTON
PA 2101 CONSTITUTION AVE NW, WASHINGTON, DC 20418 USA
SN 0027-8424
EI 
J9 P NATL ACAD SCI USA
JI Proc. Natl. Acad. Sci. U. S. A.
PD OCT 11
PY 2016
VL 113
IS 41
BP E6199
EP E6208
DI 10.1073/pnas.1608245113
PG 10
WC Multidisciplinary Sciences
SC Science & Technology - Other Topics
GA DY1XE
UT WOS:000384886900025
PM 27681622
DA 2022-06-22
ER

PT J
AU Papanagnou, P
   Stivarou, T
   Tsironi, M
AF Papanagnou, P
   Stivarou, T
   Tsironi, M
TI The role of miRNAs in common inflammatory arthropathies: Osteoarthritis and gouty arthritis
SO Biomolecules
LA English
DT Article
ID arthropathy; cartilage erosion; hyperuricemia; metaflammation; monosodium urate crystal; overweight; post-transcriptional regulator; abc transporter a1; adamts1 protein; aggrecanase 2; cd14 antigen; collagenase 3; cryopyrin; gelatinase b; high mobility group b1 protein; immunoglobulin enhancer binding protein; interstitial collagenase; microrna; microrna 103; microrna 139; microrna 149; microrna 210; microrna 22; microrna 221; microrna 221 3p; microrna 222; microrna 25; microrna 29a; microrna 337; microrna 33a; microrna 483; microrna 488; toll like receptor 2; toll like receptor 4; unclassified drug; unindexed drug; vasculotropin; wnt1 protein; microrna; 3' untranslated region; autophagy; bioinformatics; biosynthesis; biotechnology; body ma; cartilage cell; down regulation; gene expression; gout; human; hyperuricemia; mesenchymal stem cell; metabolic syndrome x; nociception; nonhuman; obesity; osteoarthriti; pathogenesis; protein expression; review; sequence analysis; signal transduction; traditional medicine; cell differentiation; genetics; gout; osteoarthriti; arthritis, gouty; cell differentiation; human; microrna; osteoarthriti; signal transduction
AB MicroRNAs (miRNAs) are small, non-coding RNA species that are highly evolutionarily conserved, from higher invertebrates to man. Up to 1000 miRNAs have been identified in human cells thus far, where they are key regulators of the expression of numerous targets at the post-transcriptional level. They are implicated in various processes, including cell differentiation, metabolism, and inflammation. An expanding list of miRNAs is known to be involved in the pathogenesis of common, non-autoimmune inflammatory diseases. Interestingly, osteoarthritis (OA) is now being conceptualized as a metabolic disease, as there is a correlation among hyperuricemia and metabolic syndrome (MetS). Experimental evidence suggests that metabolic deregulation is a commonality between these different pathological entities, and that miRNAs are key players in the modulation of metabolic routes. In light of these findings, this review discusses the role of miRNAs in OA and gouty arthritis, as well as the possible therapeutic targetability of miRNAs in these diseases. © 2016 MDPI AG.
C1 Department of Nursing, Faculty of Human Movement and Quality of Life Sciences, University of Peloponnese, Orthias Artemidos and Plateon St, Sparti, GR-23100, Greece
   Immunology Laboratory, Immunology Department, Hellenic Pasteur Institute, P.O Box 115 21, Athens, Greece
TC 0
SN 2218-273X
EI 
J9 BIOMOLECULES
JI Biomolecules
PD JUN 15
PY 2016
VL 6
IS 4
BP 
EP 
DI 10.3390/biom6040044
PG 1
UT Scopus:10.3390/biom6040044
ER

PT J
AU Cheng, Ni-Tao
   Guo, Ai
   Meng, Hai
AF Cheng, Ni-tao
   Guo, Ai
   Meng, Hai
TI The protective role of autophagy in experimental osteoarthritis, and the therapeutic effects of Torin 1 on osteoarthritis by activating autophagy
SO BMC MUSCULOSKELETAL DISORDERS
LA English
DT Article
DE Autophagy; Osteoarthritis; Cartilage degeneration; Torin 1; Protective role
ID cell-death; intraarticular injection; articular-cartilage; in-vitro; collagenase; chondrocyte; induction; mechanism; beclin-1; pathway
AB Background: Recent studies have shown that autophagy was associated with the development of osteoarthritis (OA), the purpose of this research was to determine the exact role of autophagy in OA and investigate effective therapeutic drugs to inhibit the pathological progression of OA. Methods: In this study, a cellular OA model was generated by stimulating SW1353 cells with IL-1 beta and a rabbit OA model was established by intra-articular injection of collagenase, followed by treatment with Torin 1 or 3-Methyladenine (3-MA). The mRNA expression levels of VEGF, MMP-13 and TIMP-1 were determined by quantitative real-time PCR. The caitilage degeneration was examined by histological evaluation, chondrocytes degeneration and autophagosomes were observed by transmission electron microscopy. Expression levels of Beclin-1 and LC3 were evaluated by western blotting and immunofluorescence. Results: The degeneration of SW 1353 cells, cartilage and chondrocytes was related to the loss of autophagy in experimental OA. 3-MA increased the severity of degeneration of cells and cartilage by autophagy inhibition, while Torin 1 reduced that by autophagy activation. Conclusions: The loss of autophagy is linked with the experimental OA and autophagy may play a protective role in the pathogenesis of OA. Treatment of Torin 1 can inhibit the degenerative changes of experimental OA by activating autophagy and it may be a useful therapeutic drug for OA.
C1 [Cheng, Ni-Tao; Guo, Ai; Meng, Hai] Capital Med Univ, Beijing Friendship Hosp, Beijing, CHINA.
RP Guo, A (corresponding author), Capital Med Univ, Beijing Friendship Hosp, Beijing, CHINA.
FU National Natural Science Foundation of China [31171672]
CR Adaes S, 2015, OSTEOARTHR CARTILAGE, V23, P914, DOI 10.1016/j.joca.2015.02.010
   Adaes S, 2014, ARTHRITIS RES THER, V16, P0, DOI 10.1186/ar4436
   Almonte-becerril M, 2010, APOPTOSIS, V15, P631, DOI 10.1007/s10495-010-0458-z
   Best TM, 2013, CURR SPORT MED REP, V12, P138, DOI 10.1249/JSR.0b013e318293e3de
   Carames B, 2012, ANN RHEUM DIS, V71, P575, DOI 10.1136/annrheumdis-2011-200557
   Carames B, 2010, ARTHRITIS RHEUM-US, V62, P791, DOI 10.1002/art.27305
   Chiu HW, 2012, PLOS ONE, V7, P0, DOI 10.1371/journal.pone.0031579
   Cuervo AM, 2008, TRENDS GENET, V24, P604, DOI 10.1016/j.tig.2008.10.002
   Dejica VM, 2012, ARTHRITIS RES THER, V14, P0, DOI 10.1186/ar3839
   Dwivedi M, 2009, BMB REP, V42, P65, DOI 10.5483/BMBRep.2009.42.2.065
   Furuya N, 2005, AUTOPHAGY, V1, P46, DOI 10.4161/auto.1.1.1542
   Garvican ER, 2008, CONNECT TISSUE RES, V49, P62, DOI 10.1080/03008200801913338
   Gruber HE, 2015, SPINE, V40, P773, DOI 10.1097/BRS.0000000000000865
   Haas S, 2012, ARTHRITIS RES THER, V14, P0, DOI 10.1186/ar3852
   Huh JE, 2013, EVID-BASED COMPL ALT, V2013, P0, DOI 10.1155/2013/527561
   Hulth A, 1970, ACTA ORTHOP SCAND, V41, P522, DOI 10.3109/17453677008991540
   Jin Y, 2012, AUTOPHAGY, V8, P426, DOI 10.4161/auto.19258
   Kabeya Y, 2005, MOL BIOL CELL, V16, P2544, DOI 10.1091/mbc.E04-08-0669
   Kaushik S, 2011, J CELL SCI, V124, P495, DOI 10.1242/jcs.073874
   Kikuchi T, 1998, OSTEOARTHR CARTILAGE, V6, P177, DOI 10.1053/joca.1998.0110
   Kim HJ, 2008, HEAD NECK-J SCI SPEC, V30, P1445, DOI 10.1002/hed.20892
   Kojima TOSHIHISA, 2004, CLIN CALCIUM, V14, P90
   Kroemer G, 2010, MOL CELL, V40, P280, DOI 10.1016/j.molcel.2010.09.023
   Kuma A, 2010, SEMIN CELL DEV BIOL, V21, P683, DOI 10.1016/j.semcdb.2010.03.002
   Lahm A, 2012, HISTOL HISTOPATHOL, V27, P609, DOI 10.14670/HH-27.609
   Lamark TROND, 2012, INT J CELL BIOL, V2012, P736905, DOI 10.1155/2012/736905
   Liang XH, 1999, NATURE, V402, P672, DOI 10.1038/45257
   Lipsky PE, 2010, NAT REV RHEUMATOL, V6, P179, DOI 10.1038/nrrheum.2009.266, 10.1038/nrrheum.2009.270, 10.1038/nrrheum.2010.38, 10.1038/nrrheum.2010.50, 10.1038/nrrheum.2010.112
   Lotz M, 2012, J AM ACAD ORTHOP SUR, V20, P261, DOI 10.5435/JAAOS-20-04-261
   Mankin HJ, 1981, J BONE JOINT SURG AM, V63, P131, DOI 10.2106/00004623-198163010-00017
   Martinez-borra J, 2012, ADV EXP MED BIOL, V738, P169, DOI 10.1007/978-1-4614-1680-7_11
   Miyauchi S, 1993, OSTEOARTHRITIS CARTILAGE, V1, P253, DOI 10.1016/S1063-4584(05)80331-0
   Mizushima N, 2011, CELL, V147, P728, DOI 10.1016/j.cell.2011.10.026
   Mizushima N, 2009, CURR TOP MICROBIOL, V335, P71, DOI 10.1007/978-3-642-00302-8_3
   Nordback S, 2012, J HAND SURG-EUR VOL, V37E, P625, DOI 10.1177/1753193412439678
   Ohsumi Y, 2004, SEMIN CELL DEV BIOL, V15, P231, DOI 10.1016/j.semcdb.2003.12.004
   Qin J, 2012, ARTHRITIS RES THER, V14, P0, DOI 10.1186/ar4085
   Ranstam J, 2012, OSTEOARTHR CARTILAGE, V20, P473, DOI 10.1016/j.joca.2012.02.011
   Ravikumar B, 2010, PHYSIOL REV, V90, P1383, DOI 10.1152/physrev.00030.2009
   Santambrogio L, 2011, AUTOPHAGY, V7, P652, DOI 10.4161/auto.7.6.15287
   Takahashi K, 1999, OSTEOARTHR CARTILAGE, V7, P182, DOI 10.1053/joca.1998.0207
   Tang B, 2015, AUTOPHAGY, V11, P344, DOI 10.1080/15548627.2015.1023682
   Uchimura T, 2015, J CELL BIOCHEM, V116, P2858, DOI 10.1002/jcb.25232
   Wei T, 2010, OSTEOARTHR CARTILAGE, V18, P992, DOI 10.1016/j.joca.2010.04.012
   Wu C, 2014, OSTEOARTHR CARTILAGE, V22, P1936, DOI 10.1016/j.joca.2014.08.010
   Yang L, 2011, INT ORTHOP, V35, P1261, DOI 10.1007/s00264-010-1056-y
   Yang RT, 2012, ANAT REC, V295, P734, DOI 10.1002/ar.22433
   Yang ZF, 2010, NAT CELL BIOL, V12, P814, DOI 10.1038/ncb0910-814
   Youle RJ, 2011, NAT REV MOL CELL BIO, V12, P9, DOI 10.1038/nrm3028
   Young CNJ, 2015, AUTOPHAGY, V11, P113, DOI 10.4161/15548627.2014.994402
   Zhang MA, 2013, APOPTOSIS, V18, P423, DOI 10.1007/s10495-013-0811-0
NR 51
TC 24
Z9 28
U1 0
U2 19
PU BIOMED CENTRAL LTD
PI LONDON
PA 236 GRAYS INN RD, FLOOR 6, LONDON WC1X 8HL, ENGLAND
SN 1471-2474
EI 
J9 BMC MUSCULOSKEL DIS
JI BMC Musculoskelet. Disord.
PD APR 6
PY 2016
VL 17
IS 
BP 
EP 
DI 10.1186/s12891-016-0995-x
PG 8
WC Orthopedics; Rheumatology
SC Orthopedics; Rheumatology
GA DI3ZN
UT WOS:000373439700002
PM 27052304
DA 2022-06-22
ER

PT J
AU Loeser, RF
   Collins, JA
   Diekman, BO
AF Loeser, Richard
   Collins, John
   Diekman, Brian
TI Ageing and the pathogenesis of osteoarthritis
SO NATURE REVIEWS RHEUMATOLOGY
LA English
DT Review
ID symptomatic knee osteoarthriti; infrapatellar fat pad; cellular senescence; articular-cartilage; dna-damage; signal-transduction; circadian clock; gene-expression; cross-linking; stem-cell
AB Ageing-associated changes that affect articular tissues promote the development of osteoarthritis (OA). Although ageing and OA are closely linked, they are independent processes. Several potential mechanisms by which ageing contributes to OA have been elucidated. This Review focuses on the contributions of the following factors: age-related inflammation (also referred to as 'inflammaging'); cellular senescence (including the senescence-associated secretory phenotype (SASP)); mitochondrial dysfunction and oxidative stress; dysfunction in energy metabolism due to reduced activity of 5'-AMP-activated protein kinase (AMPK), which is associated with reduced autophagy; and alterations in cell signalling due to age-related changes in the extracellular matrix. These various processes contribute to the development of OA by promoting a proinflammatory, catabolic state accompanied by increased susceptibility to cell death that together lead to increased joint tissue destruction and defective repair of damaged matrix. The majority of studies to date have focused on articular cartilage, and it will be important to determine whether similar mechanisms occur in other joint tissues. Improved understanding of ageing-related mechanisms that promote OA could lead to the discovery of new targets for therapies that aim to slow or stop the progression of this chronic and disabling condition.
C1 [Loeser, Richard F.; Collins, John A.] Univ N Carolina, Sch Med, Thurston Arthrit Res Ctr, Div Rheumatol Allergy & Immunol, 3300 Thurston Bldg,Campus Box 7280, Chapel Hill, NC 27599 USA.
   [Diekman, Brian O.] Univ N Carolina, Sch Med, Lineberger Comprehens Canc Ctr, 450 West Dr,Campus Box 7295, Chapel Hill, NC 27599 USA.
RP Loeser, RF (corresponding author), Univ N Carolina, Sch Med, Thurston Arthrit Res Ctr, Div Rheumatol Allergy & Immunol, 3300 Thurston Bldg,Campus Box 7280, Chapel Hill, NC 27599 USA.
EM richard_loeser@med.unc.edu
FU National Institute on Aging [RO1 AG044034, F32 AG050399]; NATIONAL INSTITUTE ON AGING [R01AG044034, F32AG050399] Funding Source: NIH RePORTER
CR Aigner T, 2001, ARTHRITIS RHEUM-US, V44, P1304, DOI 10.1002/1529-0131(200106)44:6<1304::AID-ART222>3.0.CO;2-T
   Aigner T, 2006, ARTHRITIS RHEUM-US, V54, P3533, DOI 10.1002/art.22174
   Allen JL, 2012, MOL BIOL CELL, V23, P3731, DOI 10.1091/mbc.E12-03-0172
   Ashraf S, 2016, OSTEOARTHR CARTILAGE, V24, P196, DOI 10.1016/j.joca.2015.07.008
   Attur M, 2015, ARTHRITIS RHEUMATOL, V67, P2905, DOI 10.1002/art.39279
   Baker DJ, 2016, NATURE, V530, P184, DOI 10.1038/nature16932
   Baker DJ, 2011, NATURE, V479, P232, DOI 10.1038/nature10600
   Bastiaansen-jenniskens YM, 2012, ANN RHEUM DIS, V71, P288, DOI 10.1136/ard.2011.153858
   Blanco FJ, 2011, NAT REV RHEUMATOL, V7, P161, DOI 10.1038/nrrheum.2010.213
   Bohensky J, 2010, PEDIATR NEPHROL, V25, P633, DOI 10.1007/s00467-009-1310-y
   Bovee JVMG, 2010, NAT REV CANCER, V10, P481, DOI 10.1038/nrc2869
   Burnett C, 2011, NATURE, V477, P482, DOI 10.1038/nature10296
   Busse B, 2010, AGING CELL, V9, P1065, DOI 10.1111/j.1474-9726.2010.00633.x
   Carames B, 2015, ARTHRITIS RHEUMATOL, V67, P1568, DOI 10.1002/art.39073
   Carames B, 2010, ARTHRITIS RHEUM-US, V62, P791, DOI 10.1002/art.27305
   Chang JH, 2016, NAT MED, V22, P78, DOI 10.1038/nm.4010
   Chuckpaiwong B, 2010, J ORTHOP RES, V28, P1149, DOI 10.1002/jor.21125
   Collins JA, 2016, J BIOL CHEM, V291, P6641, DOI 10.1074/jbc.M115.693523
   Conboy MJ, 2013, AGING CELL, V12, P525, DOI 10.1111/acel.12065
   Coppe JP, 2011, J BIOL CHEM, V286, P36396, DOI 10.1074/jbc.M111.257071
   Courties A, 2015, OSTEOARTHR CARTILAGE, V23, P1955, DOI 10.1016/j.joca.2015.05.016
   Cram P, 2012, JAMA-J AM MED ASSOC, V308, P1227, DOI 10.1001/2012.jama.11153
   Dai DAO-FU, 2014, LONGEV HEALTHSPAN, V3, P6, DOI 10.1186/2046-2395-3-6
   Davidson ENB, 2007, ARTHRITIS RES THER, V9, P0, DOI 10.1186/ar2305
   Davidson ENB, 2009, J IMMUNOL, V182, P7937, DOI 10.4049/jimmunol.0803991
   de Hooge ASK, 2005, OSTEOARTHR CARTILAGE, V13, P66, DOI 10.1016/j.joca.2004.09.011
   Delmonico MJ, 2009, AM J CLIN NUTR, V90, P1579, DOI 10.3945/ajcn.2009.28047
   Demaria M, 2014, DEV CELL, V31, P722, DOI 10.1016/j.devcel.2014.11.012
   Demidenko ZN, 2008, CELL CYCLE, V7, P3355, DOI 10.4161/cc.7.21.6919
   Dudek M, 2016, J CLIN INVEST, V126, P365, DOI 10.1172/JCI82755
   Ershler WB, 1993, J AM GERIATR SOC, V41, P176, DOI 10.1111/j.1532-5415.1993.tb02054.x
   Finkel T, 2012, J BIOL CHEM, V287, P4434, DOI 10.1074/jbc.R111.271999
   Finkel T, 2011, J CELL BIOL, V194, P7, DOI 10.1083/jcb.201102095
   Franceschi C, 2000, ANN NY ACAD SCI, V908, P244
   Freund A, 2011, EMBO J, V30, P1536, DOI 10.1038/emboj.2011.69
   Freund A, 2010, TRENDS MOL MED, V16, P238, DOI 10.1016/j.molmed.2010.03.003
   Fukui N, 2003, J BONE JOINT SURG AM, V85A, P59, DOI 10.2106/00004623-200300003-00011
   Gossan N, 2013, ARTHRITIS RHEUM-US, V65, P2334, DOI 10.1002/art.38035
   Greene MA, 2015, OSTEOARTHR CARTILAGE, V23, P1966, DOI 10.1016/j.joca.2015.01.008
   Guilak F, 2011, BEST PRACT RES CL RH, V25, P815, DOI 10.1016/j.berh.2011.11.013
   Harbo M, 2013, MECH AGEING DEV, V134, P367, DOI 10.1016/j.mad.2013.07.002
   Hardie DG, 2014, PHYSIOLOGY, V29, P99, DOI 10.1152/physiol.00050.2013
   Hasegawa A, 2012, ARTHRITIS RHEUM-US, V64, P696, DOI 10.1002/art.33417
   Hoshiyama Y, 2015, J ORTHOP RES, V33, P548, DOI 10.1002/jor.22782
   Hui W, 2016, ANN RHEUM DIS, V75, P449, DOI 10.1136/annrheumdis-2014-206295
   Johmura Y, 2014, MOL CELL, V55, P73, DOI 10.1016/j.molcel.2014.05.003
   Johnson SC, 2013, NATURE, V493, P338, DOI 10.1038/nature11861
   Johnson VL, 2014, BEST PRACT RES CL RH, V28, P5, DOI 10.1016/j.berh.2014.01.004
   Jones DP, 2015, REDOX BIOL, V5, P71, DOI 10.1016/j.redox.2015.03.004
   Jurk D, 2012, AGING CELL, V11, P996, DOI 10.1111/j.1474-9726.2012.00870.x
   Kaeberlein M, 2015, SCIENCE, V350, P1191, DOI 10.1126/science.aad3267
   Kanfi Y, 2012, NATURE, V483, P218, DOI 10.1038/nature10815
   Khapre RV, 2011, CELL CYCLE, V10, P4162, DOI 10.4161/cc.10.23.18381
   Kim JH, 2015, P NATL ACAD SCI USA, V112, P9424, DOI 10.1073/pnas.1505700112
   Klomsiri C, 2011, ANTIOXID REDOX SIGN, V14, P1065, DOI 10.1089/ars.2010.3376
   Koike M, 2015, SCI REP-UK, V5, P0, DOI 10.1038/srep11722
   Kozhemyakina E, 2015, ARTHRITIS RHEUMATOL, V67, P1261, DOI 10.1002/art.39030
   Krenning L, 2014, MOL CELL, V55, P59, DOI 10.1016/j.molcel.2014.05.007
   Kugel S, 2014, TRENDS BIOCHEM SCI, V39, P72, DOI 10.1016/j.tibs.2013.12.002
   Laberge RM, 2015, NAT CELL BIOL, V17, P1049, DOI 10.1038/ncb3195
   Lee S, 2012, ARTHRITIS RHEUM-US, V64, P3947, DOI 10.1002/art.37696
   Li Y, 2016, OSTEOARTHR CARTILAGE, V24, P307, DOI 10.1016/j.joca.2015.08.001
   Liu L, 2011, J CELL BIOL, V193, P257, DOI 10.1083/jcb.201010131
   Liu-bryan R, 2015, NAT REV RHEUMATOL, V11, P35, DOI 10.1038/nrrheum.2014.162
   Livshits G, 2009, ARTHRITIS RHEUM-US, V60, P2037, DOI 10.1002/art.24598
   Loeser RF, 2014, ARTHRITIS RHEUMATOL, V66, P2201, DOI 10.1002/art.38641
   Loeser RF, 2013, CURR OPIN RHEUMATOL, V25, P108, DOI 10.1097/BOR.0b013e32835a9428
   Loeser RF, 2012, ARTHRITIS RHEUM-US, V64, P1697, DOI 10.1002/art.34453
   Loeser RF, 2011, CURR OPIN RHEUMATOL, V23, P492, DOI 10.1097/BOR.0b013e3283494005
   Longo VD, 2015, AGING CELL, V14, P497, DOI 10.1111/acel.12338
   Lopez-otin C, 2013, CELL, V153, P1194, DOI 10.1016/j.cell.2013.05.039
   Losina E, 2013, ARTHRIT CARE RES, V65, P703, DOI 10.1002/acr.21898
   Lotz M, 2012, BONE, V51, P241, DOI 10.1016/j.bone.2012.03.023
   Lotz MK, 2011, NAT REV RHEUMATOL, V7, P579, DOI 10.1038/nrrheum.2011.109
   Madej W, 2016, OSTEOARTHR CARTILAGE, V24, P146, DOI 10.1016/j.joca.2015.07.018
   March LM, 1997, BAILLIERE CLIN RHEUM, V11, P817, DOI 10.1016/S0950-3579(97)80011-8
   Michan S, 2007, BIOCHEM J, V404, P1, DOI 10.1042/BJ20070140
   Mobasheri A, 2015, MATURITAS, V80, P237, DOI 10.1016/j.maturitas.2014.12.003
   Morrisette-thomas V, 2014, MECH AGEING DEV, V139, P49, DOI 10.1016/j.mad.2014.06.005
   Mostoslavsky R, 2006, CELL, V124, P315, DOI 10.1016/j.cell.2005.11.044, 10.1016/J.CEL.2005.11.044
   Munoz-espin D, 2014, NAT REV MOL CELL BIO, V15, P482, DOI 10.1038/nrm3823
   Nagai K, 2015, OSTEOARTHR CARTILAGE, V23, P1412, DOI 10.1016/j.joca.2015.03.024
   Pauli C, 2011, OSTEOARTHR CARTILAGE, V19, P1132, DOI 10.1016/j.joca.2011.05.008
   Petursson F, 2013, ARTHRITIS RES THER, V15, P0, DOI 10.1186/ar4254
   Philipot D, 2014, ARTHRITIS RES THER, V16, P0, DOI 10.1186/ar4494
   Prieto-alhambra D, 2014, ANN RHEUM DIS, V73, P1659, DOI 10.1136/annrheumdis-2013-203355
   Rose J, 2012, OSTEOARTHR CARTILAGE, V20, P1020, DOI 10.1016/j.joca.2012.05.009
   Ruiz-romero C, 2009, MOL CELL PROTEOMICS, V8, P172, DOI 10.1074/mcp.M800292-MCP200
   Sanchez-adams J, 2014, CURR RHEUMATOL REP, V16, P0, DOI 10.1007/s11926-014-0451-6
   Scanzello CR, 2015, ARTHRITIS RHEUMATOL, V67, P2797, DOI 10.1002/art.39304
   Scott D, 2012, ARTHRIT CARE RES, V64, P30, DOI 10.1002/acr.20545
   Scott JL, 2010, ANN RHEUM DIS, V69, P1502, DOI 10.1136/ard.2009.119966
   Sellam J, 2013, JOINT BONE SPINE, V80, P568, DOI 10.1016/j.jbspin.2013.09.007
   Sharpless NE, 2015, NAT REV CANCER, V15, P397, DOI 10.1038/nrc3960
   Smolen JS, 2008, LANCET, V371, P987, DOI 10.1016/S0140-6736(08)60453-5
   Sousa-victor P, 2014, NATURE, V506, P316, DOI 10.1038/nature13013
   Spector TD, 1997, ARTHRITIS RHEUM, V40, P723, DOI 10.1002/art.1780400419
   Takayama K, 2014, J ORTHOP RES, V32, P1326, DOI 10.1002/jor.22656
   Terkeltaub R, 2011, ARTHRITIS RHEUM-US, V63, P1928, DOI 10.1002/art.30333
   Tsuchida AI, 2014, ARTHRITIS RES THER, V16, P0, DOI 10.1186/s13075-014-0441-0
   Ulgherait M, 2014, CELL REP, V8, P1767, DOI 10.1016/j.celrep.2014.08.006
   Ushiyama T, 2003, ANN RHEUM DIS, V62, P108, DOI 10.1136/ard.62.2.108
   Verzijl N, 2002, ARTHRITIS RHEUM, V46, P114, DOI 10.1002/1529-0131(200201)46:1<114::AID-ART10025>3.0.CO;2-P
   Vincent T, 2002, P NATL ACAD SCI USA, V99, P8259, DOI 10.1073/pnas.122033199
   Vos PAJM, 2012, J ORTHOP RES, V30, P1398, DOI 10.1002/jor.22092
   Vos T, 2012, LANCET, V380, P2163, DOI 10.1016/S0140-6736(12)61729-2
   Wang X, 2015, OSTEOARTHR CARTILAGE, V23, P22, DOI 10.1016/j.joca.2014.10.002
   Wang Y, 2015, ARTHRITIS RHEUMATOL, V67, P2141, DOI 10.1002/art.39182
   Wood ST, 2016, ARTHRITIS RHEUMATOL, V68, P117, DOI 10.1002/art.39326
   Wu YS, 2015, SCI REP-UK, V5, P0, DOI 10.1038/srep17602
   Yin WH, 2009, J BIOL CHEM, V284, P31972, DOI 10.1074/jbc.M109.056838
   Zhang Y, 2015, ANN RHEUM DIS, V74, P1432, DOI 10.1136/annrheumdis-2013-204599
   Zhu Y, 2015, AGING CELL, V14, P644, DOI 10.1111/acel.12344
NR 113
TC 440
Z9 461
U1 20
U2 205
PU NATURE PUBLISHING GROUP
PI NEW YORK
PA 75 VARICK ST, 9TH FLR, NEW YORK, NY 10013-1917 USA
SN 1759-4790
EI 1759-4804
J9 NAT REV RHEUMATOL
JI Nat. Rev. Rheumatol.
PD JUL 15
PY 2016
VL 12
IS 7
BP 412
EP 420
DI 10.1038/nrrheum.2016.65
PG 9
WC Rheumatology
SC Rheumatology
GA DP6ML
UT WOS:000378611100007
PM 27192932
DA 2022-06-22
ER

PT J
AU Bouderlique, Thibault
   Vuppalapati, KK
   Newton, PT
   Li, Lei
   Barenius, Bjoern
   Chagin, AS
AF Bouderlique, Thibault
   Vuppalapati, Karuna
   Newton, Phillip
   Li, Lei
   Barenius, Bjoern
   Chagin, Andrei
TI Targeted deletion of Atg5 in chondrocytes promotes age-related osteoarthritis
SO ANNALS OF THE RHEUMATIC DISEASES
LA English
DT Article
ID autophagy; cartilage; activation; macroautophagy; severity; mouse
AB Objectives It has been suggested that the lysosomal recycling process called macro-autophagy plays a role in osteoarthritis development. We thus decided to genetically ablate the autophagy-indispensable Atg5 gene specifically in chondrocytes and analyse the development of osteoarthritis upon aging and in a post-traumatic model. Methods Mice lacking the Atg5 gene in their chondrocytes (Atg5cKO) were generated by crossing Atg5-floxed mice with transgenic mice that expressed cre recombinase driven by the collagen type 2 promoter. Animals were analysed at the age of 2, 6 and 12 months for age-related osteoarthritis or underwent mini-open partial medial meniscectomy at 2 months of age and were analysed 1 or 2 months after surgery. We evaluated osteoarthritis using the Osteoarthritis Research Society International (OARSI) scoring on safranin-O-stained samples. Cell death was evaluated by terminal deoxy-nucleotidyl-transferase-mediated deoxy-UTP nick end labelling (TUNEL) and by immunostaining of cleaved caspases. Results We observed the development of osteoarthritis in Atg5cKO mice with aging including fibrillation and loss of proteoglycans, which was particularly severe in males. The ablation of Atg5 was associated with an increased cell death as assessed by TUNEL, cleaved caspase 3 and cleaved caspase 9. Surprisingly, no difference in the development of post-traumatic osteoarthritis was observed between Atg5cKO and control mice. Conclusions Autophagy protects from age-related osteoarthritis by facilitating chondrocyte survival.
C1 [Bouderlique, Thibault; Vuppalapati, Karuna K.; Newton, Phillip T.; Li, Lei; Chagin, Andrei S.] Karolinska Inst, Dept Physiol & Pharmacol, Nanna Svartz Vag 2, S-17177 Stockholm, Sweden.
   [Newton, Phillip T.] Karolinska Inst, Dept Womens & Childrens Hlth, Nanna Svartz Vag 2, S-17177 Stockholm, Sweden.
   [Barenius, Bjoern] Karolinska Inst, Soder Sjukhuset, Dept Clin Sci & Educ, Orthopaed Sect, Nanna Svartz Vag 2, S-17177 Stockholm, Sweden.
RP Chagin, AS (corresponding author), Karolinska Inst, Dept Physiol & Pharmacol, Bone & Cartilage Physiol Grp, Nanna Svartz Vag 2, S-17177 Stockholm, Sweden.
EM andrei.chagin@ki.se
FU Ulla och Gustaf af Ugglas Foundation; Karolinska Institutet; Swedish Research Council [521-2012-1543]; Swedish Society for Medical Research
CR Almonte-becerril M, 2010, APOPTOSIS, V15, P631, DOI 10.1007/s10495-010-0458-z
   Carames B, 2012, ARTHRITIS RHEUM-US, V64, P1182, DOI 10.1002/art.33444
   Carames B, 2012, ANN RHEUM DIS, V71, P575, DOI 10.1136/annrheumdis-2011-200557
   Carames B, 2010, ARTHRITIS RHEUM-US, V62, P791, DOI 10.1002/art.27305
   Chang J, 2013, INT J MOL MED, V32, P1311, DOI 10.3892/ijmm.2013.1520
   Glasson SS, 2010, OSTEOARTHR CARTILAGE, V18, PS17, DOI 10.1016/j.joca.2010.05.025
   Goldring MB, 2009, ARTHRITIS RES THER, V11, P0, DOI 10.1186/ar2592
   Hunter DJ, 2011, BEST PRACT RES CL RH, V25, P801, DOI 10.1016/j.berh.2011.11.008
   Kaushik S, 2008, MOL BIOL CELL, V19, P2179, DOI 10.1091/mbc.E07-11-1155
   Klionsky DJ, 2007, NAT REV MOL CELL BIO, V8, P931, DOI 10.1038/nrm2245
   Klionsky DJ, 2012, AUTOPHAGY, V8, P445, DOI 10.4161/auto.19496
   Laplante M, 2012, CELL, V149, P274, DOI 10.1016/j.cell.2012.03.017
   Ma HL, 2007, OSTEOARTHR CARTILAGE, V15, P695, DOI 10.1016/j.joca.2006.11.005
   Martin-millan M, 2013, JOINT BONE SPINE, V80, P368, DOI 10.1016/j.jbspin.2012.11.008
   Nikoletopoulou V, 2013, BBA-MOL CELL RES, V1833, P3448, DOI 10.1016/j.bbamcr.2013.06.001
   Nishida Y, 2009, NATURE, V461, P654, DOI 10.1038/nature08455
   Onal M, 2013, J BIOL CHEM, V288, P17432, DOI 10.1074/jbc.M112.444190
   Pyo JO, 2012, EXP MOL MED, V44, P73, DOI 10.3858/emm.2012.44.2.029
   Vuppalapati KK, 2015, J BONE MINER RES, V30, P2249, DOI 10.1002/jbmr.2575
   Zhang Y, 2015, ANN RHEUM DIS, V74, P1432, DOI 10.1136/annrheumdis-2013-204599
NR 21
TC 75
Z9 79
U1 1
U2 12
PU BMJ PUBLISHING GROUP
PI LONDON
PA BRITISH MED ASSOC HOUSE, TAVISTOCK SQUARE, LONDON WC1H 9JR, ENGLAND
SN 0003-4967
EI 1468-2060
J9 ANN RHEUM DIS
JI Ann. Rheum. Dis.
PD MAR 15
PY 2016
VL 75
IS 3
BP 627
EP 631
DI 10.1136/annrheumdis-2015-207742
PG 5
WC Rheumatology
SC Rheumatology
GA DF1DD
UT WOS:000371077700023
PM 26438374
DA 2022-06-22
ER

PT J
AU Berridge, MJ
AF Berridge, Mj
TI The inositol trisphosphate/calcium signaling pathway in health and disease
SO Physiological Reviews
LA English
DT Article
ID calcium; inositol 1,4,5 trisphosphate; inositol 1,4,5 trisphosphate receptor; inositol trisphosphate; insulin; calcium; calcium channel; inositol 1,4,5 trisphosphate; ryanodine receptor; acinar cell; alzheimer disease; amyotrophic lateral sclerosis; anhidrosis; article; asthma; autism; autophagy; bipolar disorder; brain development; cardiac muscle cell; cartilage cell; congestive heart failure; diabetes mellitus; duchenne muscular dystrophy; electroencephalogram; epilepsy; fertilization; gallstone formation; heart atrium arrhythmia; human; huntington chorea; hypertension; insulin release; intrahepatic cholestasis; kashin beck disease; lymphocyte proliferation; memory; mucocutaneous lymph node syndrome; muscle cell; nephrolithiasis; nerve cell; nonhuman; oscillation; osteoarthriti; osteoclast; pancreas islet beta cell; pancreatiti; phosphate metabolism; priority journal; rheumatoid arthriti; salivary gland; schizophrenia; signal transduction; sinus node; sjoegren syndrome; skeletal muscle; smooth muscle cell; smooth muscle contraction; spinocerebellar degeneration; submucosa; sweat gland; animal; calcium signaling; metabolism; physiology; signal transduction; animal; calcium; calcium channel; calcium signaling; human; inositol 1,4,5-trisphosphate; ryanodine receptor calcium release channel; signal transduction
AB Many cellular functions are regulated by calcium (Ca2+) signals that are generated by different signaling pathways. One of these is the inositol 1,4,5-trisphosphate/calcium (InsP3/Ca2+) signaling pathway that operates through either primary or modulatory mechanisms. In its primary role, it generates the Ca2+ that acts directly to control processes such as metabolism, secretion, fertilization, proliferation, and smooth muscle contraction. Its modulatory role occurs in excitable cells where it modulates the primary Ca2+ signal generated by the entry of Ca2+ through voltage-operated channels that releases Ca2+ from ryanodine receptors (RYRs) on the internal stores. In carrying out this modulatory role, the InsP3/Ca2+ signaling pathway induces subtle changes in the generation and function of the voltage-dependent primary Ca2+ signal. Changes in the nature of both the primary and modulatory roles of InsP3/Ca2+ signaling are a contributory factor responsible for the onset of a large number human diseases. © 2016 the American Physiological Society.
C1 Laboratory of Molecular Signalling, The Babraham Institute, Babraham Research Campus, Cambridge, CB22 3AT, United Kingdom
TC 0
SN 0031-9333
EI 
J9 PHYSIOL REV
JI Physiol. Rev.
PD JUN 15
PY 2016
VL 96
IS 4
BP 1261
EP 1296
DI 10.1152/physrev.00006.2016
PG 36
UT Scopus:10.1152/physrev.00006.2016
ER

PT J
AU Cheng, N-T.
   Guo, A.
   Cui, Y-P.
AF Cheng, N-t
   Guo, A
   Cui, Y-p
TI Intra-articular injection of Torin 1 reduces degeneration of articular cartilage in a rabbit osteoarthritis model
SO BONE & JOINT RESEARCH
LA English
DT Article
DE Osteoarthritis; Articular cartilage degradation; Intra-articular injection; Torin 1; Autophagy
ID rapamycin induces autophagy; spinal-cord-injury; cell-death; metabolic abnormality; glycogen autophagy; mammalian target; growth-plate; human hip; inhibition; pathway
AB Objectives Recent studies have shown that systemic injection of rapamycin can prevent the development of osteoarthritis (OA)-like changes in human chondrocytes and reduce the severity of experimental OA. However, the systemic injection of rapamycin leads to many side effects. The purpose of this study was to determine the effects of intra-articular injection of Torin 1, which as a specific inhibitor of mTOR which can cause induction of autophagy, is similar to rapamycin, on articular cartilage degeneration in a rabbit osteoarthritis model and to investigate the mechanism of Torin 1's effects on experimental OA. Methods Collagenase (type II) was injected twice into both knees of three-month-old rabbits to induce OA, combined with two intra-articular injections of Torin 1 (400 nM). Degeneration of articular cartilage was evaluated by histology using the Mankin scoring system at eight weeks after injection. Chondrocyte degeneration and autophagosomes were observed by transmission electron microscopy. Matrix metallopeptidase-13 (MMP-13) and vascular endothelial growth factor (VEGF) expression were analysed by quantitative RT-PCR (qPCR). Beclin-1 and light chain 3 (LC3) expression were examined by Western blotting. Results Intra-articular injection of Torin 1 significantly reduced degeneration of the articular cartilage after induction of OA. Autophagosomes and Beclin-1 and LC3 expression were increased in the chondrocytes from Torin 1-treated rabbits. Torin 1 treatment also reduced MMP-13 and VEGF expression at eight weeks after collagenase injection. Conclusion Our results demonstrate that intra-articular injection of Torin 1 reduces degeneration of articular cartilage in collagenase-induced OA, at least partially by autophagy activation, suggesting a novel therapeutic approach for preventing cartilage degeneration and treating OA.
C1 [Cheng, N-T.] Capital Med Univ, Beijing Friendship Hosp, Dept Orthopaed, 95 Yongan Rd, Beijing 100050, CHINA.
   [Guo, A.; Cui, Y-P.] Capital Med Univ, Beijing Friendship Hosp, 95 Yongan Rd, Beijing 100050, CHINA.
RP Guo, A (corresponding author), Capital Med Univ, Beijing Friendship Hosp, 95 Yongan Rd, Beijing 100050, CHINA.
EM guoaij@139.com
CR Abdulrahman BA, 2011, AUTOPHAGY, V7, P1359, DOI 10.4161/auto.7.11.17660
   Alvarez J, 2000, J BONE MINER RES, V15, P82, DOI 10.1359/jbmr.2000.15.1.82
   Alvarez-garcia O, 2010, KIDNEY INT, V78, P561, DOI 10.1038/ki.2010.173
   Cai Z, 2012, J NEUROSCI RES, V90, P1105, DOI 10.1002/jnr.23011
   Cantley LC, 2002, SCIENCE, V296, P1655, DOI 10.1126/science.296.5573.1655
   Cao C, 2006, CANCER RES, V66, P10040, DOI 10.1158/0008-5472.CAN-06-0802
   Carames B, 2012, ANN RHEUM DIS, V71, P575, DOI 10.1136/annrheumdis-2011-200557
   Carames B, 2010, ARTHRITIS RHEUM-US, V62, P791, DOI 10.1002/art.27305
   Carloni S, 2012, NEUROSCIENCE, V203, P160, DOI 10.1016/j.neuroscience.2011.12.021
   Chang YY, 2009, BIOCHEM SOC T, V37, P232, DOI 10.1042/BST0370232
   Chen HC, 2013, J SURG RES, V179, PE203, DOI 10.1016/j.jss.2012.02.023
   Cravedi P, 2009, LANCET, V373, P1235, DOI 10.1016/S0140-6736(09)60709-1
   Cuervo AM, 2008, TRENDS GENET, V24, P604, DOI 10.1016/j.tig.2008.10.002
   Floto RA, 2007, AUTOPHAGY, V3, P620, DOI 10.4161/auto.4898
   Francipane MG, 2013, ONCOTARGET, V4, P1948, DOI 10.18632/oncotarget.1310
   Guba M, 2002, NAT MED, V8, P128, DOI 10.1038/nm0202-128
   Jin Y, 2012, AUTOPHAGY, V8, P426, DOI 10.4161/auto.19258
   Kalamidas SA, 2004, MICROSC RES TECHNIQ, V63, P215, DOI 10.1002/jemt.20032
   Kikuchi T, 1998, OSTEOARTHR CARTILAGE, V6, P177, DOI 10.1053/joca.1998.0110
   Kondomerkos DJ, 2005, HISTOL HISTOPATHOL, V20, P689, DOI 10.14670/HH-20.689
   Kroemer G, 2010, MOL CELL, V40, P280, DOI 10.1016/j.molcel.2010.09.023
   Kronenberg HM, 2003, NATURE, V423, P332, DOI 10.1038/nature01657
   Lahm A, 2012, HISTOL HISTOPATHOL, V27, P609, DOI 10.14670/HH-27.609
   Lee JS, 2012, BIOTECHNOL BIOENG, V109, P3093, DOI 10.1002/bit.24567
   Li HY, 2013, CELL BIOCHEM FUNCT, V31, P427, DOI 10.1002/cbf.2917
   Li X, 2013, ONCOL LETT, V5, P167, DOI 10.3892/ol.2012.986
   Majumder S, 2011, PLOS ONE, V6, P0, DOI 10.1371/journal.pone.0025416
   Mankin HJ, 1971, J BONE JOINT SURG AM, VA 53, P523, DOI 10.2106/00004623-197153030-00009
   Mankin HJ, 1981, J BONE JOINT SURG AM, V63, P131, DOI 10.2106/00004623-198163010-00017
   Markaki M, 2013, GERONTOLOGY, V59, P340, DOI 10.1159/000348599
   Matsumoto T, 2009, ARTHRITIS RHEUM-US, V60, P1390, DOI 10.1002/art.24443
   Nair S, 2012, CELL CYCLE, V11, P2092, DOI 10.4161/cc.20317
   Park IH, 2005, EXP CELL RES, V309, P211, DOI 10.1016/j.yexcr.2005.05.017
   Ryter SW, 2013, MOL CELLS, V36, P7, DOI 10.1007/s10059-013-0140-8
   Sabatini DM, 2006, NAT REV CANCER, V6, P729, DOI 10.1038/nrc1974
   Sasaki H, 2012, ARTHRITIS RHEUM-US, V64, P1920, DOI 10.1002/art.34323
   Sekiguchi A, 2012, J NEUROTRAUM, V29, P946, DOI 10.1089/neu.2011.1919
   Tanemura M, 2009, TRANSPL P, V41, P334, DOI 10.1016/j.transproceed.2008.10.032
   Urbanek T, 2014, BRAIN RES, V1553, P1, DOI 10.1016/j.brainres.2014.01.017
   Van DERKRAANPM, 2012, OSTEOARTHR CARTILAGE, V20, P223, DOI 10.1016/j.joca.2011.12.003
   Wei T, 2010, OSTEOARTHR CARTILAGE, V18, P992, DOI 10.1016/j.joca.2010.04.012
   Wu LL, 2013, PLOS ONE, V8, P0, DOI 10.1371/journal.pone.0063799
   Xiao TL, 2014, MOL CELL BIOCHEM, V394, P145, DOI 10.1007/s11010-014-2090-7
   Xiong A, 2012, PLOS ONE, V7, P0, DOI 10.1371/journal.pone.0046230
   Yang L, 2011, INT ORTHOP, V35, P1261, DOI 10.1007/s00264-010-1056-y
   Zhang Y, 2015, ANN RHEUM DIS, V74, P1432, DOI 10.1136/annrheumdis-2013-204599
NR 46
TC 25
Z9 26
U1 0
U2 14
PU BRITISH EDITORIAL SOC BONE JOINT SURGERY
PI LONDON
PA 22 BUCKINGHAM STREET, LONDON WC2N 6ET, ENGLAND
SN 2046-3758
EI 
J9 BONE JOINT RES
JI Bone Jt. Res.
PD JUN 15
PY 2016
VL 5
IS 6
BP 218
EP 224
DI 10.1302/2046-3758.56.BJR-2015-0001
PG 7
WC Cell & Tissue Engineering; Orthopedics
SC Cell Biology; Orthopedics
GA DO7QN
UT WOS:000377977200003
PM 27301478
DA 2022-06-22
ER

PT J
AU Cetrullo, Silvia
   D’adamo, Stefania
   Guidotti, Serena
   Borzi, RM
   Flamigni, Flavio
AF Cetrullo, Silvia
   D’adamo, Stefania
   Guidotti, Serena
   Borzi, Rosa
   Flamigni, Flavio
TI Hydroxytyrosol prevents chondrocyte death under oxidative stress by inducing autophagy through sirtuin 1-dependent and -independent mechanisms
SO BIOCHIMICA ET BIOPHYSICA ACTA-GENERAL SUBJECTS
LA English
DT Article
DE Autophagy; Chondrocyte; Hydroxytyrosol; Osteoarthritis; Oxidative stress; SIRT-1
ID virgin olive-oil; gene-expression; in-vitro; osteoarthriti; activation; apoptosis; cartilage; mice; translocation; dysfunction
AB Background: Hydroxytyrosol (HT), a major phenolic antioxidant found in olive oil, can afford protection from oxidative stress in several types of non-tumoral cells, including chondrocytes. Autophagy was recently identified as a protective process during osteoarthritis (OA) development and critical for survival of chondrocytes. Therefore we have investigated the possibility to modulate chondrocyte autophagy by HT treatment. Methods: DNA damage and cell death were estimated in human C-28/I2 and primary OA chondrocytes exposed to hydrogen peroxide. Autophagic flux and mitophagy were monitored by measuring levels and location of autophagy markers through western blot, immunostaining and confocal laser microscopy. Late autophagic vacuoles were stained with monodansylcadaverine. The involvement of sirtuin 1 (SIRT-1) was evaluated by immunohistochemistry, western blot and gene silencing with specific siRNA. Results: HT increases markers of autophagy and protects chondrocytes from DNA damage and cell death induced by oxidative stress. The protective effect requires the deacetylase SIRT-1, which accumulated in the nucleus following HT treatment. In fact silencing of this enzyme prevented HT from promoting the autophagic process and cell survival. Furthermore HT supports autophagy even in a SIRT-1-independent manner, by increasing p62 transcription, required for autophagic degradation of polyubiquitin-containing bodies. Conclusions: These results support the potential of HT as a chondroprotective nutraceutical compound against OA, not merely for its antioxidant ability, but as an autophagy and SIRT-1 inducer as well. General significance: HT may exert a cytoprotective action by promoting autophagy in cell types that may be damaged in degenerative diseases by oxidative and other stress stimuli. (C) 2016 Elsevier B.V. All rights reserved.
C1 [Cetrullo, Silvia; D'Adamo, Stefania; Flamigni, Flavio] Univ Bologna, Dipartimento Sci Biomed & Neuromotorie, Via Imerio 48, I-40126 Bologna, Italy.
   [D'Adamo, Stefania; Guidotti, Serena] Univ Bologna, Dipartimento Sci Med & Chirurg, Via Massarenti 9, I-40136 Bologna, Italy.
   [Guidotti, Serena; Borzi, Rosa Maria] Ist Ortoped Rizzoli, Lab RAMSES, Lab Immunoreumatol & Rigeneraz Tissutale, Via Barbiano 1-10, I-40136 Bologna, Italy.
RP Flamigni, F (corresponding author), Univ Bologna, Dipartimento Sci Biomed & Neuromotorie, Via Imerio 48, I-40126 Bologna, Italy.
EM flavio.flamigni@unibo.it
FU FIRB (Ministero dell'Istruzione, dell'Universita e della Ricerca, Italy) [RBAP10KCNS]; RFO (University of Bologna); Fondi cinque per mille (Ministero della Salute, Italy)
CR Martin MA, 2010, MOL NUTR FOOD RES, V54, P956, DOI 10.1002/mnfr.200900159
   Rosillo MA, 2014, J NUTR BIOCHEM, V25, P1275, DOI 10.1016/j.jnutbio.2014.07.006
   Bayram B, 2012, REJUV RES, V15, P71, DOI 10.1089/rej.2011.1245
   Bider CM, 2007, NUTR RES, V27, P470, DOI 10.1016/j.nutres.2007.06.003
   Bohlooli S, 2012, JCR-J CLIN RHEUMATOL, V18, P99, DOI 10.1097/RHU.0b013e31824a47b5
   Carames B, 2013, ARTHRITIS RHEUM-US, V65, P1843, DOI 10.1002/art.37977
   Carames B, 2010, ARTHRITIS RHEUM-US, V62, P791, DOI 10.1002/art.27305
   Cetrullo S, 2015, CRIT REV EUKAR GENE, V25, P59, DOI 10.1615/CritRevEukaryotGeneExpr.2015012975
   Choi AMK, 2013, NEW ENGL J MED, V368, P651, DOI 10.1056/NEJMra1205406, 10.1056/NEJMc1303158
   Chung SW, 2010, ARCH BIOCHEM BIOPHYS, V501, P79, DOI 10.1016/j.abb.2010.05.003
   Facchini A, 2014, PLOS ONE, V9, P0, DOI 10.1371/journal.pone.0109724
   Feng ZH, 2011, FREE RADICAL BIO MED, V50, P1437, DOI 10.1016/j.freeradbiomed.2011.03.001
   Finger F, 2003, ARTHRITIS RHEUM-US, V48, P3395, DOI 10.1002/art.11341
   Gabay O, 2012, JOINT BONE SPINE, V79, P570, DOI 10.1016/j.jbspin.2012.04.005
   Granados-principal S, 2010, NUTR REV, V68, P191, DOI 10.1111/j.1753-4887.2010.00278.x
   Green JA, 2014, P NUTR SOC, V73, P278, DOI 10.1017/S0029665113003935
   Hu T, 2014, J AGR FOOD CHEM, V62, P1449, DOI 10.1021/jf405820v
   Huang R, 2015, MOL CELL, V57, P456, DOI 10.1016/j.molcel.2014.12.013
   Jin QH, 2007, J CELL PHYSIOL, V213, P88, DOI 10.1002/jcp.21091
   Klionsky DJ, 2012, AUTOPHAGY, V8, P445, DOI 10.4161/auto.19496
   Komatsu M, 2010, FEBS LETT, V584, P1374, DOI 10.1016/j.febslet.2010.02.017
   Lei M, 2012, EUR J PHARMACOL, V674, P73, DOI 10.1016/j.ejphar.2011.10.015
   Liu-bryan R, 2015, NAT REV RHEUMATOL, V11, P35, DOI 10.1038/nrrheum.2014.162
   de Figueroa PL, 2015, ARTHRITIS RHEUMATOL, V67, P966, DOI 10.1002/art.39025
   Lotz MK, 2011, NAT REV RHEUMATOL, V7, P579, DOI 10.1038/nrrheum.2011.109
   Masiero E, 2009, CELL METAB, V10, P507, DOI 10.1016/j.cmet.2009.10.008
   Matsushita T, 2013, J ORTHOP RES, V31, P531, DOI 10.1002/jor.22268
   Matsuzaki T, 2014, ANN RHEUM DIS, V73, P1397, DOI 10.1136/annrheumdis-2012-202620
   Mukherjee S, 2009, FREE RADICAL BIO MED, V46, P573, DOI 10.1016/j.freeradbiomed.2008.11.005
   Musumeci G, 2013, J NUTR BIOCHEM, V24, P2064, DOI 10.1016/j.jnutbio.2013.07.007
   Ng F, 2013, J CELL PHYSIOL, V228, P2262, DOI 10.1002/jcp.24399
   Sasaki H, 2012, ARTHRITIS RHEUM-US, V64, P1920, DOI 10.1002/art.34323
   Shen CL, 2012, J NUTR BIOCHEM, V23, P1367, DOI 10.1016/j.jnutbio.2012.04.001
   Silva S, 2015, J NUTR BIOCHEM, V26, P360, DOI 10.1016/j.jnutbio.2014.11.011
   Stanic I, 2006, J CELL PHYSIOL, V206, P138, DOI 10.1002/jcp.20446
   Takeda R, 2013, PHYTOMEDICINE, V20, P861, DOI 10.1016/j.phymed.2013.03.021
   Tanno M, 2010, J BIOL CHEM, V285, P8375, DOI 10.1074/jbc.M109.090266
   Tantini B, 2006, J MOL CELL CARDIOL, V40, P775, DOI 10.1016/j.yjmcc.2006.03.002
   Wu LH, 2014, CURR DRUG TARGETS, V15, P710, DOI 10.2174/1389450115666140417120305
   Zheng A, 2015, BRIT J NUTR, V113, P1667, DOI 10.1017/S0007114515000884
   Zhuo Q, 2012, NAT REV RHEUMATOL, V8, P729, DOI 10.1038/nrrheum.2012.135
   Zrelli H, 2011, EUR J PHARMACOL, V660, P275, DOI 10.1016/j.ejphar.2011.03.045
NR 42
TC 50
Z9 53
U1 0
U2 30
PU ELSEVIER SCIENCE BV
PI AMSTERDAM
PA PO BOX 211, 1000 AE AMSTERDAM, NETHERLANDS
SN 0304-4165
EI 1872-8006
J9 BBA-GEN SUBJECTS
JI Biochim. Biophys. Acta-Gen. Subj.
PD JUN 15
PY 2016
VL 1860
IS 6
BP 1181
EP 1191
DI 10.1016/j.bbagen.2016.03.002
PG 11
WC Biochemistry & Molecular Biology; Biophysics
SC Biochemistry & Molecular Biology; Biophysics
GA DK8GN
UT WOS:000375165300014
PM 26947008
DA 2022-06-22
ER

PT J
AU Relic, Biserka
   Charlier, Edith
   Deroyer, Celine
   Malaise, Olivier
   Neuville, Sophie
   Desoroux, Aline
   Gillet, Philippe
   De seny, Dominique
   Malaise, MG
AF Relic, Biserka
   Charlier, Edith
   Deroyer, Celine
   Malaise, Olivier
   Neuville, Sophie
   Desoroux, Aline
   Gillet, Philippe
   De seny, Dominique
   Malaise, Michel
TI BAY 11-7085 induces glucocorticoid receptor activation and autophagy that collaborate with apoptosis to induce human synovial fibroblast cell death
SO ONCOTARGET
LA English
DT Article
DE BAY 11-7085; autophagy; cell death; glucocorticoid receptor; PPAR-gamma
ID human articular chondrocyte; ppar-gamma; airway inflammation; regulates autophagy; gene-expression; murine model; phosphorylation; osteoarthriti; kinase; inhibition
AB Inhibition of proapoptotic pathways in synovial fibroblasts is one of the major causes of synovial proliferation and hyperplasia in rheumatic diseases. We have shown previously that NF-kappa B inhibitor BAY 11-7085, through inactivation of PPAR-gamma, induces apoptosis in human synovial fibroblasts. In this work we showed that BAY 11-7085 induced autophagy that preceded BAY 11-7085-induced apoptosis. Of interest, BAY 11-7085 induced Serine 211 phosphorylation and degradation of glucocorticoid receptor (GR). Glucocorticoid prednisolone induced both activation and degradation of GR, as well as autophagy in synovial fibroblasts. BAY 11-7085-induced cell death was significantly decreased with glucocorticoid inhibitor mifepristone and with inhibitors of autophagy. Both BAY 11-7085-induced autophagy and GR activation were down regulated with PPAR-gamma agonist, 15d-PGJ2 and MEK/ERK inhibitor UO126. Inhibition of autophagy markedly decreased endogenous and BAY 11-7085-induced ERK phosphorylation, suggesting a positive feed back loop between ERK activation and autophagy in synovial fibroblasts. Co-transfection of MEK1 with PPAR-gamma 1 in HEK293 cells caused known inhibitory phosphorylation of PPAR-gamma 1 (Serine 112) and enhanced GR degradation, in the absence or presence of prednisolone. Furthermore, GR was both phosphorylated on Serine 211 and down regulated in synovial fibroblasts during serum starvation induced autophagy. These results showed that GR activation and PPAR-gamma inactivation mediated BAY 11-7085-induced autophagy.
C1 [Relic, Biserka; Charlier, Edith; Deroyer, Celine; Malaise, Olivier; Neuville, Sophie; Desoroux, Aline; de Seny, Dominique; Malaise, Michel G.] Univ Hosp Sart Tilman, GIGA Res, Dept Rheumatol, Liege, Belgium.
   [Gillet, Philippe] Univ Hosp Sart Tilman, Dept Orthoped Surg, Liege, Belgium.
RP Relic, B (corresponding author), Univ Hosp Sart Tilman, GIGA Res, Dept Rheumatol, Liege, Belgium.
EM Biserka.Relic@chu.ulg.ac.be
CR Ahn S, 2014, MOL CELLS, V37, P257, DOI 10.14348/molcells.2014.2384
   Bai XY, 2013, PLOS ONE, V8, P0, DOI 10.1371/journal.pone.0061925
   Burns KA, 2007, BBA-MOL CELL BIOL L, V1771, P952, DOI 10.1016/j.bbalip.2007.04.018
   Burnstein KL, 1991, STEROIDS, V56, P52, DOI 10.1016/0039-128X(91)90124-E
   Carames B, 2012, ANN RHEUM DIS, V71, P575, DOI 10.1136/annrheumdis-2011-200557
   Chen J, 1900, V114, V0, P245
   Cunningham CC, 2012, CLIN IMMUNOL, V144, P228, DOI 10.1016/j.clim.2012.06.007
   Eisenberg-lerner A, 2009, CELL DEATH DIFFER, V16, P966, DOI 10.1038/cdd.2009.33
   El-hashim AZ, 2011, INT J IMMUNOPATH PH, V24, P33, DOI 10.1177/039463201102400105
   Ghavami S, 2014, BBA-MOL CELL RES, V1843, P1259, DOI 10.1016/j.bbamcr.2014.03.006
   Harr MW, 2010, AUTOPHAGY, V6, P912, DOI 10.4161/auto.6.7.13290
   He GQ, 2016, APOPTOSIS, V21, P390, DOI 10.1007/s10495-016-1213-x
   He ZW, 2013, MEDIAT INFLAMM, V2013, P0, DOI 10.1155/2013/596716
   Hu ED, 1996, SCIENCE, V274, P2100, DOI 10.1126/science.274.5295.2100
   Huigsloot M, 2002, J BIOL CHEM, V277, P35869, DOI 10.1074/jbc.M200378200
   Jiang M, 2010, CELL DEATH DIFFER, V17, P469, DOI 10.1038/cdd.2009.148
   Kato M, 2014, ARTHRITIS RHEUMATOL, V66, P40, DOI 10.1002/art.38190
   Kim JH, 2014, EXP CELL RES, V0, P0
   Komatsu M, 2010, FEBS LETT, V584, P1374, DOI 10.1016/j.febslet.2010.02.017
   Lee JW, 2012, EURASIP J IMAGE VIDE, V0, P0, DOI DOI 10.1186/1687-5281-2012-7
   Liacini A, 2003, EXP CELL RES, V288, P208, DOI 10.1016/S0014-4827(03)00180-0
   Lin NY, 2013, AUTOPHAGY, V9, P1253, DOI 10.4161/auto.25467
   Liu N, 2014, MOL MED REP, V9, P2166, DOI 10.3892/mmr.2014.2102
   Lotz M, 2012, J AM ACAD ORTHOP SUR, V20, P261, DOI 10.5435/JAAOS-20-04-261
   Madiraju P, 2013, EUR CELLS MATER, V25, P268, DOI 10.22203/eCM.v025a19
   Mahmood DFD, 2011, J BIOL CHEM, V286, P28858, DOI 10.1074/jbc.M111.273292
   Martinez-lopez N, 2014, AUTOPHAGY, V10, P535, DOI 10.4161/auto.27642
   Martinez-lopez N, 2013, NAT COMMUN, V4, P0, DOI 10.1038/ncomms3799
   Nakamura O, 2014, INT J MOL MED, V33, P1491, DOI 10.3892/ijmm.2014.1715
   Oral O, 2012, APOPTOSIS, V17, P810, DOI 10.1007/s10495-012-0735-0
   Papackova Z, 2014, PHYSIOL RES, V63, P409, DOI 10.33549/physiolres.932684
   Park SJ, 2009, J IMMUNOL, V183, P3259, DOI 10.4049/jimmunol.0900231
   Qin Y, 2014, CELL DEATH DIS, V5, P0, DOI 10.1038/cddis.2014.48
   Relic B, 2004, J BIOL CHEM, V279, P22399, DOI 10.1074/jbc.M314118200
   Relic B, 2006, J BIOL CHEM, V281, P22597, DOI 10.1074/jbc.M512807200
   Relic B, 2009, LAB INVEST, V89, P811, DOI 10.1038/labinvest.2009.41
   Rodriguez A, 2006, CELL METAB, V3, P211, DOI 10.1016/j.cmet.2006.01.011
   Sasaki H, 2012, ARTHRITIS RHEUM-US, V64, P1920, DOI 10.1002/art.34323
   Seino D, 2006, PAIN, V123, P193, DOI 10.1016/j.pain.2006.02.032
   Semple RK, 2006, J CLIN INVEST, V116, P581, DOI 10.1172/JCI28003
   Sylvester J, 2004, CELL SIGNAL, V16, P469, DOI 10.1016/j.cellsig.2003.09.008
   Troncoso R, 2014, CELL CYCLE, V13, P2281, DOI 10.4161/cc.29272
   Wagstaff AJ, 2002, DRUGS, V62, P1805, DOI 10.2165/00003495-200262120-00007
   Wallace AD, 2001, J BIOL CHEM, V276, P42714, DOI 10.1074/jbc.M106033200
   Wang JR, 2009, J BIOL CHEM, V284, P21412, DOI 10.1074/jbc.M109.026013
   Wang Z, 2002, J BIOL CHEM, V277, P26573, DOI 10.1074/jbc.M110530200
   Xia XC, 2010, J BONE MINER RES, V25, P2479, DOI 10.1002/jbmr.160
   Xu F, 2013, PLOS ONE, V8, P0, DOI 10.1371/journal.pone.0055080
   Yang H, 2013, MOL BIOL REP, V40, P6863, DOI 10.1007/s11033-013-2804-z
   Zeddou M, 2012, STEM CELLS DEV, V21, P1948, DOI 10.1089/scd.2011.0321
   Zhang TZ, 2014, BIOCHEM BIOPH RES CO, V450, P966, DOI 10.1016/j.bbrc.2014.06.082
   Zhang Y, 2014, ANN RHEUM DIS, V0, P0
   Zheng CF, 1994, BIOCHEMISTRY-US, V33, P5595, DOI 10.1021/bi00184a031
NR 53
TC 7
Z9 7
U1 1
U2 7
PU IMPACT JOURNALS LLC
PI ORCHARD PARK
PA 6666 E QUAKER ST, STE 1, ORCHARD PARK, NY 14127 USA
SN 
EI 1949-2553
J9 ONCOTARGET
JI Oncotarget
PD APR 26
PY 2016
VL 7
IS 17
BP 23370
EP 23382
DI 10.18632/oncotarget.8042
PG 13
WC Oncology; Cell Biology
SC Oncology; Cell Biology
GA DO3UB
UT WOS:000377706200031
PM 26993765
DA 2022-06-22
ER

PT J
AU Chagin, AS
AF Chagin, Andrei
TI Effectors of mTOR-autophagy pathway: targeting cancer, affecting the skeleton
SO CURRENT OPINION IN PHARMACOLOGY
LA English
DT Article
ID regulates autophagy; bone-resorption; cell-death; inhibition; tumorigenesis; suppression; cartilage; rapamycin; deletion; growth
AB Although some modulators of autophagy are emerging as drugs or supplements for anti-cancer therapy, the effects of these compounds on normal tissues must be examined carefully. Here, I review the role of autophagy in skeletal tissues in this context.First, I briefly review preclinical studies indicating the role of autophagy in cancer, as well as related on-going clinical trials. Thereafter, the role of autophagy in the physiology of skeletal tissues is discussed, with a focus on recent genetic preclinical studies. Specifically, I discuss the mTOR-autophagy pathway in relationship to epiphyseal chondrocytes, articular chondrocytes, osteoblasts, osteocytes and osteoclasts and potential side effects of targeting either mTOR pathway or autophagy in general in connection with anti-cancer therapy.Current preclinical findings indicate that inhibiting autophagy will not seriously reduce bone mass and enhance osteoporosis. However, inhibition of autophagy might damage articular cartilage and cause osteoarthritis, whereas treatment with rapalogs might result in relatively beneficial effects on articular cartilage. Modulation of the mTOR pathway or autophagy during childhood may have an undesirable influence on adult height, as well as acquisition of bone mass.
C1 [Chagin, Andrei S.] Karolinska Inst, Dept Physiol & Pharmacol, S-10401 Stockholm, Sweden.
RP Chagin, AS (corresponding author), Karolinska Inst, Dept Physiol & Pharmacol, S-10401 Stockholm, Sweden.
EM Andrei.chagin@ki.se
FU Swedish Research Council [521-2012-1543]; Karolinska Institutet; Swedish Society for Medical Research
CR Amaravadi RK, 2007, J CLIN INVEST, V117, P326, DOI 10.1172/JCI28833
   Apel A, 2008, CANCER RES, V68, P1485, DOI 10.1158/0008-5472.CAN-07-0562
   Beyer C, 2015, ANN RHEUM DIS, V74, P0, DOI 10.1136/annrheumdis-2013-204698
   Bouderlique T, 2016, ANN RHEUM DIS, V75, P627, DOI 10.1136/annrheumdis-2015-207742
   Carames B, 2012, ANN RHEUM DIS, V71, P575, DOI 10.1136/annrheumdis-2011-200557
   Carames B, 2010, ARTHRITIS RHEUM-US, V62, P791, DOI 10.1002/art.27305
   Carew JS, 2007, BLOOD, V110, P313, DOI 10.1182/blood-2006-10-050260
   Cecconi F, 2008, DEV CELL, V15, P344, DOI 10.1016/j.devcel.2008.08.012
   Chagin AS, 2009, HORM RES, V71, P41, DOI 10.1159/000192435
   Chen JQ, 2014, DEVELOPMENT, V141, P2848, DOI 10.1242/dev.108811
   Cianfanelli V, 2015, NAT CELL BIOL, V17, P20, DOI 10.1038/ncb3072
   Cinque L, 2015, NATURE, V0, P0
   Compton JT, 2014, J BONE JOINT SURG AM, V96A, P1659, DOI 10.2106/JBJS.M.01096
   Deselm CJ, 2011, DEV CELL, V21, P966, DOI 10.1016/j.devcel.2011.08.016
   Ding WX, 2009, MOL CANCER THER, V8, P2036, DOI 10.1158/1535-7163.MCT-08-1169
   Fan QW, 2010, SCI SIGNAL, V3, P0, DOI 10.1126/scisignal.2001017
   Fimia GM, 2007, NATURE, V447, P1121, DOI 10.1038/nature05925
   Firat E, 2012, PLOS ONE, V7, P0, DOI 10.1371/journal.pone.0047357
   Fullgrabe J, 2014, NAT REV MOL CELL BIO, V15, P65, DOI 10.1038/nrm3716
   Galluzzi L, 2015, EMBO J, V34, P856, DOI 10.15252/embj.201490784
   Glick D, 2010, J PATHOL, V221, P3, DOI 10.1002/path.2697
   Goldring MB, 2012, THER ADV MUSCULOSKEL, V4, P269, DOI 10.1177/1759720X12448454
   Hadji P, 2013, CRIT REV ONCOL HEMAT, V87, P101, DOI 10.1016/j.critrevonc.2013.05.015
   Ikebuchi K, 2009, INT J CANCER, V125, P861, DOI 10.1002/ijc.24466
   Khosla S, 2008, ENDOCR REV, V29, P441, DOI 10.1210/er.2008-0002
   Laplante M, 2013, J CELL SCI, V126, P1713, DOI 10.1242/jcs.125773
   Li J, 2010, EUR J CANCER, V46, P1900, DOI 10.1016/j.ejca.2010.02.021
   Liang XH, 1999, NATURE, V402, P672, DOI 10.1038/45257
   Liu F, 2013, J BONE MINER RES, V28, P2414, DOI 10.1002/jbmr.1971
   Marino G, 2007, J BIOL CHEM, V282, P18573, DOI 10.1074/jbc.M701194200
   Martin N, 2008, MOL CELL BIOL, V28, P2771, DOI 10.1128/MCB.01210-07
   Melendez A, 2003, SCIENCE, V301, P1387, DOI 10.1126/science.1087782
   Melkoumian ZK, 2005, CANCER RES, V65, P6676, DOI 10.1158/0008-5472.CAN-04-4142
   Mizushima N, 2008, NATURE, V451, P1069, DOI 10.1038/nature06639
   Mizushima N, 2007, GENE DEV, V21, P2861, DOI 10.1101/gad.1599207
   Mok CC, 2005, LUPUS, V14, P106, DOI 10.1191/0961203305lu2039oa
   Newton PT, 2015, AUTOPHAGY, V11, P1594, DOI 10.1080/15548627.2015.1068489
   Nollet M, 2014, AUTOPHAGY, V10, P1965, DOI 10.4161/auto.36182
   Ochi Y, 2011, ONCOL REP, V26, P805, DOI 10.3892/or.2011.1329
   Onal M, 2013, J BIOL CHEM, V288, P17432, DOI 10.1074/jbc.M112.444190
   Pan F, 2010, J HUM GENET, V55, P441, DOI 10.1038/jhg.2010.44
   Phornphutkul C, 2009, J ORTHOP RES, V27, P1157, DOI 10.1002/jor.20894
   Piemontese M, 2015, BONE, V75, P18, DOI 10.1016/j.bone.2015.02.005
   Qu XP, 2003, J CLIN INVEST, V112, P1809, DOI 10.1172/JCI200320039
   Sanchez CP, 2009, BMC PEDIATR, V9, P0, DOI 10.1186/1471-2431-9-3
   Singer NORAG, 1998, CURRENT OPINION IN RHEUMATOLOGY, V10, P169, DOI 10.1097/00002281-199805000-00003
   Sotelo J, 2006, ANN INTERN MED, V144, P337, DOI 10.7326/0003-4819-144-5-200603070-00008
   Stenbeck G, 2014, CURR OPIN PHARMACOL, V16, P7, DOI 10.1016/j.coph.2014.01.003
   Suri P, 2012, PM&R, V4, PS10, DOI 10.1016/j.pmrj.2012.01.007
   Takamura A, 2011, GENE DEV, V25, P795, DOI 10.1101/gad.2016211
   Takayama K, 2014, ARTHRITIS RES THER, V16, P0, DOI 10.1186/s13075-014-0482-4
   Tang Y, 2009, NAT MED, V15, P757, DOI 10.1038/nm.1979
   Teitelbaum SL, 2000, SCIENCE, V289, P1504, DOI 10.1126/science.289.5484.1504
   Thome R, 2013, IMMUNOL LETT, V153, P50, DOI 10.1016/j.imlet.2013.07.004
   Vuppalapati KK, 2015, J BONE MINER RES, V30, P2249, DOI 10.1002/jbmr.2575
   White NJ, 1996, NEW ENGL J MED, V335, P800, DOI 10.1056/NEJM199609123351107
   Wu ZHAOJU, 2010, GENES CANCER, V1, P40, DOI 10.1177/1947601909358324
   Xia XC, 2010, J BONE MINER RES, V25, P2479, DOI 10.1002/jbmr.160
   Xian LL, 2012, NAT MED, V18, P1095, DOI 10.1038/nm.2793
   Xiu Y, 2014, J CLIN INVEST, V124, P297, DOI 10.1172/JCI66947
   Yamaguchi A, 2000, ENDOCR REV, V21, P393, DOI 10.1210/er.21.4.393
   Yang SH, 2011, GENE DEV, V25, P717, DOI 10.1101/gad.2016111
   Zhang Y, 2015, ANN RHEUM DIS, V74, P1432, DOI 10.1136/annrheumdis-2013-204599
NR 63
TC 47
Z9 51
U1 2
U2 22
PU ELSEVIER SCI LTD
PI OXFORD
PA THE BOULEVARD, LANGFORD LANE, KIDLINGTON, OXFORD OX5 1GB, OXON, ENGLAND
SN 1471-4892
EI 1471-4973
J9 CURR OPIN PHARMACOL
JI Curr. Opin. Pharmacol.
PD JUN 15
PY 2016
VL 28
IS 
BP 1
EP 7
DI 10.1016/j.coph.2016.02.004
PG 7
WC Pharmacology & Pharmacy
SC Pharmacology & Pharmacy
GA DM4QM
UT WOS:000376331800002
PM 26921601
DA 2022-06-22
ER

PT J
AU Figueira, I
   Fernandes, A
   Mladenovic djordjevic, A
   Lopez-contreras, A
   Henriques, CM
   Selman, C
   Ferreiro, E
   Gonos, ES
   Trejo, JL
   Misra, J
   Rasmussen, LJ
   Xapelli, S
   Ellam, T
   Bellantuono, I
AF Figueira, I
   Fernandes, A
   Mladenovic djordjevic, A
   Lopez-contreras, A
   Henriques, Cm
   Selman, C
   Ferreiro, E
   Gonos, Es
   Trejo, Jl
   Misra, J
   Rasmussen, Lj
   Xapelli, S
   Ellam, T
   Bellantuono, I
TI Interventions for age-related diseases: Shifting the paradigm
SO Mechanisms of Ageing and Development
LA English
DT Article
ID ageing; chronic disease; geroprotector; geroscience; multimorbidity; 17alpha estradiol; acarbose; acetylsalicylic acid; beclin 1; beta secretase 1; c reactive protein; cyclin dependent kinase inhibitor 1b; cytokine; dasatinib; dipeptidyl carboxypeptidase inhibitor; endothelial nitric oxide synthase; glutathione peroxidase; glutathione transferase; glycogen synthase kinase 3beta; immunoglobulin enhancer binding protein; metformin; monocyte chemotactic protein 1; osteoclast differentiation factor; proteasome; quercetin; rapamycin; reactive oxygen metabolite; receptor activator of nuclear factor kappa b; reduced nicotinamide adenine dinucleotide phosphate oxidase 4; superoxide dismutase; tau protein; transcription factor nrf2; tumor necrosis factor; ubiquitin thiolesterase; unindexed drug; age related disease; aging; alzheimer disease; autophagy; cell proliferation; comorbidity; coronary artery atherosclerosis; diet restriction; disease course; dna damage; enzyme activity; enzyme degradation; geriatric disorder; human; hyperglycemia; inflammation; insulin resistance; lysosome; neurofibrillary tangle; non insulin dependent diabetes mellitus; nonhuman; osteoarthriti; osteoclastogenesis; osteoporosis; oxidative stress; pancreas islet beta cell; parkinson disease; pathophysiology; priority journal; protein expression; protein homeostasis; review; senescence; signal transduction; upregulation; aged; aging; genetics; metabolism; pathology; very elderly; aged; aged, 80 and over; aging; human
AB Over 60% of people aged over 65 are affected by multiple morbidities, which are more difficult to treat, generate increased healthcare costs and lead to poor quality of life compared to individual diseases. With the number of older people steadily increasing this presents a societal challenge. Age is the major risk factor for age-related diseases and recent research developments have led to the proposal that pharmacological interventions targeting common mechanisms of ageing may be able to delay the onset of multimorbidity. Here we review the state of the knowledge of multimorbidity, appraise the available evidence supporting the role of mechanisms of ageing in the development of the most common age-related diseases and assess potential molecules that may successfully target those key mechanisms. © 2016 The Authors
C1 Instituto de Tecnologia Química e Biológica António Xavier, Universidade Nova de Lisboa, Oeiras, Portugal
   iBET, Instituto de Biologia Experimental e Tecnológica, Oeiras, Portugal
   Research Institute for Medicines  ? iMed.ULisboa, Faculdade de Farmácia, Universidade de LisboaLisboa, Portugal
   Department of Biochemistry and Human Biology, Faculdade de Farmácia, Universidade de LisboaLisboa, Portugal
   Institute for Biological Research “Sinisa Stankovic ?, University of Belgrade, Blvd. Despota Stefana, 142, Belgrade, 11000, Serbia
   Center for Chromosome Stability, Department of Cellular and Molecular Medicine, Panum Institute, University of CopenhagenCopenhagen N  2200, Denmark
   Department of Oncology & Metabolism, The University of Sheffield, The Medical SchoolSheffield, United Kingdom
   Glasgow Ageing Research Network (GARNER), Institute of Biodiversity, Animal Health and Comparative Medicine, University of Glasgow, Glasgow, United Kingdom
   Center for Neuroscience and Cell Biology, University of Coimbra, Coimbra, Portugal
   National Helenic Research Foundation, Institute of Biology, Medicinal Chemistry and Biotechnology, Athens, Greece
   Department of Molecular, Cellular and Developmental Neuroscience, Cajal Institute  ? CSIC, Madrid, Spain
   MRC Arthiritis Research UK Centre for Integrated Research into Musculoskeletal Ageing (CIMA), Department of Oncology and Metabolism, University of Sheffield, The Medical SchoolSheffield, United Kingdom
   Center for Healthy Ageing, Department of Cellular and Molecular Medicine, University of CopenhagenCopenhagen N  2200, Denmark
   Instituto de Farmacologia e Neurociências, Faculdade de Medicina, Universidade de LisboaLisboa, Portugal
   Instituto de Medicina Molecular, Faculdade de Medicina, Universidade de LisboaLisboa, Portugal
   Department of Cardiovascular Science, Sheffield University, Medical School, Beech Hill RoadSheffield  S10 2RX, United Kingdom
   Sheffield Kidney Institute, Northern General Hospital, Herries RoadSheffield  S5 7AU, United Kingdom
TC 0
SN 0047-6374
EI 
J9 MECH AGEING DEV
JI Mech. Ageing Dev.
PD JUN 15
PY 2016
VL 160
IS 0
BP 69
EP 92
DI 10.1016/j.mad.2016.09.009
PG 24
UT Scopus:10.1016/j.mad.2016.09.009
ER

PT J
AU Alvarez-garcia, O.
   Olmer, M.
   Akagi, R.
   Akasaki, Y.
   Fisch, KM
   Shen, T.
   Su, AI
   Lotz, MK
AF Alvarez-garcia, O
   Olmer, M
   Akagi, R
   Akasaki, Y
   Fisch, K
   Shen, T
   Su, A
   Lotz, M
TI Suppression of REDD1 in osteoarthritis cartilage, a novel mechanism for dysregulated mTOR signaling and defective autophagy
SO OSTEOARTHRITIS AND CARTILAGE
LA English
DT Article
DE REDD1; mTOR; Cartilage; Osteoarthritis; Autophagy
ID foxo transcription factor; articular-cartilage; mammalian target; rapamycin; hypoxia; rtp801; inhibition; expression; survival; gene
AB Objective: Aging is a main risk factor for the development of osteoarthritis (OA) and the molecular mechanisms underlying the aging-related changes in articular cartilage include increased mammalian target of rapamycin (mTOR) signaling and defective autophagy. REDD1 is an endogenous inhibitor of mTOR that regulates cellular stress responses. In this study we measured REDD1 expression in normal, aged and OA cartilage and assessed REDD1 function in human and mouse articular chondrocytes. Methods: REDD1 expression was analyzed in human and mouse articular cartilage by qPCR, western blotting, and immunohistochemistry. For functional studies, REDD1 and TXNIP knockdown or overexpression was performed in chondrocytes in the presence or absence of rapamycin and chloroquine, and mTOR signaling and autophagy were measured by western blotting. REDD1/TXNIP protein interaction was assessed by co-immunoprecipitation experiments. Results: Human and mouse cartilage from normal knee joints expressed high levels of REDD1. REDD1 expression was significantly reduced in aged and OA cartilage. In cultured chondrocytes, REDD1 knockdown increased whereas REDD1 overexpression decreased mTOR signaling. In addition, REDD1 activated autophagy by an mTOR independent mechanism that involved protein/protein interaction with TXNIP. The REDD1/TXNIP complex was required for autophagy activation in chondrocytes. Conclusion: The present study shows that REDD1 is highly expressed in normal human articular cartilage and reduced during aging and OA. REDD1 in human chondrocytes negatively regulates mTOR activity and is essential for autophagy activation. Reduced REDD1 expression thus represents a novel mechanism for the increased mTOR activation and defective autophagy observed in OA. (C) 2016 Osteoarthritis Research Society International. Published by Elsevier Ltd. All rights reserved.
C1 [Alvarez-Garcia, O.; Olmer, M.; Akagi, R.; Akasaki, Y.; Fisch, K. M.; Shen, T.; Su, A. I.; Lotz, M. K.] Scripps Res Inst, Dept Mol & Expt Med, MEM 161,10550 North Torrey Pines Rd, La Jolla, CA 92037 USA.
   [Akagi, R.] Chiba Univ, Sch Med, Dept Orthopaed Surg, 1-8-1 Inohana, Chuou, Chiba 2608677, Japan.
RP Lotz, MK (corresponding author), Scripps Res Inst, Dept Mol & Expt Med, MEM 161,10550 North Torrey Pines Rd, La Jolla, CA 92037 USA.
EM mlotz@scripps.edu
FU NIH [AG007996, AG049617, UL1 TR001114]; NATIONAL CENTER FOR ADVANCING TRANSLATIONAL SCIENCES [UL1TR001114] Funding Source: NIH RePORTER; NATIONAL INSTITUTE ON AGING [P01AG007996, R01AG049617] Funding Source: NIH RePORTER
CR Akasaki Y, 2014, OSTEOARTHR CARTILAGE, V22, P162, DOI 10.1016/j.joca.2013.11.004
   Akasaki Y, 2014, ARTHRITIS RHEUMATOL, V66, P3349, DOI 10.1002/art.38868
   Beier F, 2010, J CELL BIOCHEM, V110, P573, DOI 10.1002/jcb.22604
   Benyoucef A, 2015, STEM CELLS, V33, P2268, DOI 10.1002/stem.2028
   Blanco FJ, 2011, NAT REV RHEUMATOL, V7, P161, DOI 10.1038/nrrheum.2010.213
   Brafman A, 2004, INVEST OPHTH VIS SCI, V45, P3796, DOI 10.1167/iovs.04-0052
   Brugarolas J, 2004, GENE DEV, V18, P2893, DOI 10.1101/gad.1256804
   Carames B, 2012, ANN RHEUM DIS, V71, P575, DOI 10.1136/annrheumdis-2011-200557
   Carames B, 2010, ARTHRITIS RHEUM-US, V62, P791, DOI 10.1002/art.27305
   Choi AMK, 2013, NEW ENGL J MED, V368, P1845, DOI 10.1056/NEJMc1303158
   Corradetti MN, 2005, J BIOL CHEM, V280, P9769, DOI 10.1074/jbc.C400557200
   Dennis MD, 2013, CELL SIGNAL, V25, P2709, DOI 10.1016/j.cellsig.2013.08.038
   Desantis A, 2015, EMBO J, V34, P1214, DOI 10.15252/embj.201489920
   Deyoung MP, 2008, GENE DEV, V22, P239, DOI 10.1101/gad.1617608
   Dvir-ginzberg M, 2013, FRONT BIOSCI-LANDMRK, V18, P343, DOI 10.2741/4105
   Ellisen LW, 2002, MOL CELL, V10, P995, DOI 10.1016/S1097-2765(02)00706-2
   Fidler IJ, 1996, J NATL CANCER I, V88, P1700, DOI 10.1093/jnci/88.23.1700
   Fontana L, 2010, SCIENCE, V328, P321, DOI 10.1126/science.1172539
   Glasson SS, 2007, OSTEOARTHR CARTILAGE, V15, P1061, DOI 10.1016/j.joca.2007.03.006
   Goldring MB, 1994, J CLIN INVEST, V94, P2307, DOI 10.1172/JCI117595
   Gosset M, 2008, NAT PROTOC, V3, P1253, DOI 10.1038/nprot.2008.95
   Hobbs RM, 2010, CELL, V142, P468, DOI 10.1016/j.cell.2010.06.041
   Hunter DJ, 2014, NAT REV RHEUMATOL, V10, P437, DOI 10.1038/nrrheum.2014.44
   Jin HO, 2011, ONCOGENE, V30, P3792, DOI 10.1038/onc.2011.102
   Jin HO, 2009, FREE RADICAL BIO MED, V46, P1158, DOI 10.1016/j.freeradbiomed.2009.01.015
   Johnson SC, 2013, NATURE, V493, P338, DOI 10.1038/nature11861
   Kloet DEA, 2011, BBA-MOL CELL RES, V1813, P1926, DOI 10.1016/j.bbamcr.2011.04.003
   Laplante M, 2012, CELL, V149, P274, DOI 10.1016/j.cell.2012.03.017
   Li XH, 2012, PLOS ONE, V7, P0
   Loeser RF, 2012, ARTHRITIS RHEUM-US, V64, P1697, DOI 10.1002/art.34453
   Lopez-otin C, 2013, CELL, V153, P1194, DOI 10.1016/j.cell.2013.05.039
   Lotz M, 2012, BONE, V51, P241, DOI 10.1016/j.bone.2012.03.023
   Lotz MK, 2011, NAT REV RHEUMATOL, V7, P579, DOI 10.1038/nrrheum.2011.109
   Mizushima N, 2010, CELL, V140, P313, DOI 10.1016/j.cell.2010.01.028
   Ota KT, 2014, NAT MED, V20, P535, DOI 10.1038/nm.3513
   Pal B, 2015, DRUGS R&D, V15, P27, DOI 10.1007/s40268-015-0082-z
   Qiao SX, 2015, NAT COMMUN, V6, P0, DOI 10.1038/ncomms8014
   Schwarzer R, 2005, ONCOGENE, V24, P1138, DOI 10.1038/sj.onc.1208236
   Shoshani T, 2002, MOL CELL BIOL, V22, P2283, DOI 10.1128/MCB.22.7.2283-2293.2002
   Terkeltaub R, 2011, ARTHRITIS RHEUM-US, V63, P1928, DOI 10.1002/art.30333
   Wolff NC, 2011, MOL CELL BIOL, V31, P1870, DOI 10.1128/MCB.01393-10
   Yoshida T, 2010, NAT MED, V16, P767, DOI 10.1038/nm.2157
   Zhang Y, 2015, ANN RHEUM DIS, V74, P1432, DOI 10.1136/annrheumdis-2013-204599
NR 43
TC 28
Z9 30
U1 0
U2 20
PU ELSEVIER SCI LTD
PI OXFORD
PA THE BOULEVARD, LANGFORD LANE, KIDLINGTON, OXFORD OX5 1GB, OXON, ENGLAND
SN 1063-4584
EI 1522-9653
J9 OSTEOARTHR CARTILAGE
JI Osteoarthritis Cartilage
PD SEP 15
PY 2016
VL 24
IS 9
BP 1639
EP 1647
DI 10.1016/j.joca.2016.04.015
PG 9
WC Orthopedics; Rheumatology
SC Orthopedics; Rheumatology
GA DU5PY
UT WOS:000382265000018
PM 27118398
DA 2022-06-22
ER

PT J
AU Chen, Pengfei
   Xia, Chen
   Mei, Sheng
   Wang, Jiying
   Shan, Zhi
   Lin, Xianfeng
   Fan, Shunwu
AF Chen, Pengfei
   Xia, Chen
   Mei, Sheng
   Wang, Jiying
   Shan, Zhi
   Lin, Xianfeng
   Fan, Shunwu
TI Intra-articular delivery of sinomenium encapsulated by chitosan microspheres and photo-crosslinked GelMA hydrogel ameliorates osteoarthritis by effectively regulating autophagy
SO BIOMATERIALS
LA English
DT Article
DE Hydrogel; Sinomenium; Autophagy; Osteoarthritis
ID collagen-induced arthriti; mesenchymal stem-cell; hyaluronic-acid; cartilage histopathology; knee osteoarthriti; murine model; risk-factor; gelatin; injection; degeneration
AB Reduced expression of autophagy regulators has been observed in pathological cartilage in humans and mice. The present study aimed to investigate the synergistic therapeutic effect of promotion of chondrocyte autophagy via exposure to sinomenium (SIN) encapsulated by chitosan microspheres (CM -SIN) and photo-crosslinked gelatin methacrylate (GeIMA) hydrogel, with the goal of evaluating CM -SIN as a treatment for patients with osteoarthritis. First, we fabricated and characterized GelMA hydrogels and chitosan microspheres. Next, we measured the effect of SIN on cartilage matrix degradation induced by 11-13 in chondrocytes and an ex vivo model. SIN ameliorated the pathological changes induced by IL1-13 at least partially through activation of autophagy. Moreover, we surgically induced osteoarthritis in mice, which were injected intra-articularly with CM -SIN and GelMA. Cartilage matrix degradation and chondrocyte autophagy were evaluated 4 and 8 weeks after surgery. Treatment with the combination of CM-SIN and GelMA retarded the progression of surgically induced OA. SIN ameliorated cartilage matrix degradation at least partially by inducing autophagy in vivo. Our results demonstrate that injection of the combination of GelMA hydrogel and CM -SIN could be a promising strategy for treating patients with osteoarthritis. (C) 2015 Elsevier Ltd. All rights reserved.
C1 [Chen, Pengfei; Xia, Chen; Mei, Sheng; Wang, Jiying; Shan, Zhi; Lin, Xianfeng; Fan, Shunwu] Zhejiang Univ, Sch Med, Sir Run Run Shaw Hosp, Dept Orthopaed, 3 Qing Chun Rd, Hangzhou 310016, Zhejiang, CHINA.
   [Chen, Pengfei; Xia, Chen; Mei, Sheng; Wang, Jiying; Shan, Zhi; Lin, Xianfeng; Fan, Shunwu] Key Lab Biotherapy Zhejiang Prov, Hangzhou, Zhejiang, CHINA.
RP Fan, SW (corresponding author), Zhejiang Univ, Sch Med, Sir Run Run Shaw Hosp, Dept Orthopaed, 3 Qing Chun Rd, Hangzhou 310016, Zhejiang, CHINA.
EM shunwu_an@163.com
FU National Nature Science Fund of China [81171739, 81101378, 81271971, 81271972, 31270997]; Natural Science Fund of Zhejiang Province [Y2110372]; science and technology department of Zhejiang Province [2009C03014-1]; Zhejiang provincial program for the cultivation of high-level innovative health talents
CR Benton JA, 2009, TISSUE ENG PT A, V15, P3221, DOI 10.1089/ten.tea.2008.0545, 10.1089/ten.TEA.2008.0545
   Carames B, 2015, ARTHRITIS RHEUMATOL, V67, P1568, DOI 10.1002/art.39073
   Carames B, 2012, ANN RHEUM DIS, V71, P575, DOI 10.1136/annrheumdis-2011-200557
   Carames B, 2010, ARTHRITIS RHEUM-US, V62, P791, DOI 10.1002/art.27305
   Chen PF, 2014, BIOMATERIALS, V35, P2827, DOI 10.1016/j.biomaterials.2013.12.076
   Dahaghin S, 2009, ARTHRIT CARE RES, V61, P1337, DOI 10.1002/art.24737
   Gallagher B, 2015, AM J SPORT MED, V43, P734, DOI 10.1177/0363546514533777
   Glasson SS, 2010, OSTEOARTHR CARTILAGE, V18, PS17, DOI 10.1016/j.joca.2010.05.025
   Glasson SS, 2005, NATURE, V434, P644, DOI 10.1038/nature03369
   Gosset M, 2008, NAT PROTOC, V3, P1253, DOI 10.1038/nprot.2008.95
   Haq SA, 2010, INT J RHEUM DIS, V13, P203, DOI 10.1111/j.1756-185X.2010.01529.x
   Ishijima M, 2014, ARTHRITIS RES THER, V16, P0, DOI 10.1186/ar4446
   Jiang Y, 2015, INT J MOL SCI, V16, P2559, DOI 10.3390/ijms16022559
   Jo CH, 2014, STEM CELLS, V32, P1254, DOI 10.1002/stem.1634
   Ju XD, 2010, YAKUGAKU ZASSHI, V130, P1053, DOI 10.1248/yakushi.130.1053
   Kamekura S, 2005, OSTEOARTHR CARTILAGE, V13, P632, DOI 10.1016/j.joca.2005.03.004
   Kristjansson B, 2014, STEM CELLS INT, V2014, P0, DOI 10.1155/2014/194318
   Levett PA, 2014, ACTA BIOMATER, V10, P214, DOI 10.1016/j.actbio.2013.10.005
   Levine B, 2008, CELL, V132, P27, DOI 10.1016/j.cell.2007.12.018
   Li XR, 2010, J PHARM SCI-US, V99, P1790, DOI 10.1002/jps.21947
   Martinez J, 2015, NAT CELL BIOL, V17, P893, DOI 10.1038/ncb3192
   Montiel-herrera M, 2015, CARBOHYD POLYM, V128, P220, DOI 10.1016/j.carbpol.2015.03.052
   Moskowitz RW, 2006, OSTEOARTHR CARTILAGE, V14, P1, DOI 10.1016/j.joca.2005.08.015
   Nichol JW, 2010, BIOMATERIALS, V31, P5536, DOI 10.1016/j.biomaterials.2010.03.064
   Pritzker KPH, 2006, OSTEOARTHR CARTILAGE, V14, P13, DOI 10.1016/j.joca.2005.07.014
   Sasaki H, 2012, ARTHRITIS RHEUM-US, V64, P1920, DOI 10.1002/art.34323
   Shi DS, 2010, DRUG DEV IND PHARM, V36, P482, DOI 10.3109/03639040903262003
   Sun Y, 2014, INT IMMUNOPHARMACOL, V18, P135, DOI 10.1016/j.intimp.2013.11.014
   Takayama K, 2014, ARTHRITIS RES THER, V16, P0, DOI 10.1186/s13075-014-0482-4
   Tanida ISEI, 2008, V445, V0, PP77, DOI 10.1007/978-1-59745-157-4_4
   Van DENBULCKEAI, 2000, BIOMACROMOLECULES, V1, P31, DOI 10.1021/bm990017d
   Xu M, 2008, PLANTA MED, V74, P1423, DOI 10.1055/s-2008-1081346
   Yan H, 2015, BIOMED CHROMATOGR, V29, P883, DOI 10.1002/bmc.3369
   Yue K, 2015, BIOMATERIALS, V73, P254, DOI 10.1016/j.biomaterials.2015.08.045
   Zhang XIAN-ZHOU, 2007, ZHONGGUO ZHONG YAO ZA ZHI, V32, P2007
   Zhen GH, 2013, NAT MED, V19, P704, DOI 10.1038/nm.3143
   Zhou LI-LING, 2006, ZHONGGUO ZHONG YAO ZA ZHI, V31, P731
   Zhou YR, 2015, INT IMMUNOPHARMACOL, V26, P423, DOI 10.1016/j.intimp.2015.04.006
   Zhu Q, 2014, SCI REP-UK, V4, P0, DOI 10.1038/srep07270
   Zhu SA, 2015, ANN RHEUM DIS, V74, P285, DOI 10.1136/annrheumdis-2013-203901
NR 40
TC 68
Z9 70
U1 25
U2 265
PU ELSEVIER SCI LTD
PI OXFORD
PA THE BOULEVARD, LANGFORD LANE, KIDLINGTON, OXFORD OX5 1GB, OXON, ENGLAND
SN 0142-9612
EI 1878-5905
J9 BIOMATERIALS
JI Biomaterials
PD MAR 15
PY 2016
VL 81
IS 
BP 1
EP 13
DI 10.1016/j.biomaterials.2015.12.006
PG 13
WC Engineering, Biomedical; Materials Science, Biomaterials
SC Engineering; Materials Science
GA DD7KQ
UT WOS:000370103700001
PM 26713680
DA 2022-06-22
ER

PT J
AU Sorice, M
   Iannuccelli, C
   Manganelli, V
   Capozzi, A
   Alessandri, C
   Lococo, E
   Garofalo, T
   Di franco, M
   Bombardieri, M
   Nerviani, A
   Misasi, R
   Valesini, G
AF Sorice, M
   Iannuccelli, C
   Manganelli, V
   Capozzi, A
   Alessandri, C
   Lococo, E
   Garofalo, T
   Di franco, M
   Bombardieri, M
   Nerviani, A
   Misasi, R
   Valesini, G
TI Autophagy generates citrullinated peptides in human synoviocytes: A possible trigger for anti-citrullinated peptide antibodies
SO Rheumatology (United Kingdom)
LA English
DT Article
ID anti-ccp antibody; autophagy; citrullination; pad; rheumatoid arthriti; alpha enolase; arginine; arginine deiminase; citrulline; cyclic citrullinated peptide antibody; filaggrin; peptidyl arginine deiminase 4; rapamycin; tunicamycin; unclassified drug; vimentin; antibody; citrulline; cyclic citrullinated peptide; cyclopeptide; enolase; filaggrin; hydrolase; intermediate filament protein; peptidylarginine deiminase type iv; vimentin; adult; aged; analysis; antibody production; article; autophagy; clinical article; controlled study; enzyme activation; enzyme activity; enzyme linked immunosorbent assay; female; fibroblast; human; human cell; human tissue; immunoblotting; immunoprecipitation; in vitro study; male; monocyte; priority journal; protein analysis; synoviocyte; western blotting; autophagy; biosynthesis; cell culture; immunology; metabolism; middle aged; mononuclear cell; osteoarthriti; rheumatoid arthriti; antibody; arthritis, rheumatoid; autophagy; cells, cultured; citrulline; female; fibroblast; human; hydrolase; intermediate filament protein; leukocytes, mononuclear; male; middle aged; osteoarthriti; peptides, cyclic; phosphopyruvate hydratase; synoviocyte; vimentin
AB Objectives. Autophagy may represent a functional processing event that creates a substrate for autoreactivity. In particular, autophagy may play a role in the pathogenesis of RA, since autophagy is a key cellular event involved in the generation of citrullinated peptides, with consequent breakage of tolerance. Thus, in RA, autophagy may be the common feature in several situations (including smoking, joint injury and infection) that may drive the adaptive responses to citrullinated self-proteins. The aim of this study was the analysis, in vitro, of the role of autophagy in the generation of citrullinated peptides and, in vivo, of the relationship between autophagy and the production of anti-CCP antibodies (Abs). Methods. For autophagy induction, fibroblast-like synoviocytes, primary fibroblasts and monocytes were stimulated with tunicamycin or rapamycin. Peptidyl arginine deiminase activity was tested by enzymelinked immunosorbent assay, and protein citrullination was evaluated by western blotting. The main citrullinated RA candidate antigens, vimentin, α-enolase and filaggrin, were demonstrated by immunoprecipitation. The relationship between autophagy and anti-CCP Abs was analysed in 30 early-active RA patients. Results. Our results demonstrated in vitro a role for autophagy in the citrullination process. Cells treated with tunicamycin or rapamycin showed peptidyl arginine deiminase 4 activation, with consequent protein citrullination. Immunoblotting and immunoprecipitation experiments, using specific Abs, identified the main citrullinated proteins: vimentin, α-enolase and filaggrin. In vivo, a significant association between levels of autophagy and anti-CCP Abs was observed in treatment-naïve early-active RA patients. Conclusion. These findings support the view that the processing of proteins in autophagy generates citrullinated peptides recognized by the immune system in RA. © The Author 2016.
C1 Dipartimento di Medicina Sperimentale, Sapienza Università di Roma, Roma, Italy
   Reumatologia, Dipartimento di Medicina Interna e Specialità Mediche, Sapienza Università di Roma, Roma, Italy
   Centre for Experimental Medicine and Rheumatology, William Harvey Research Institute, Queen Mary University of London, London, United Kingdom
TC 0
SN 1462-0324
EI 
J9 RHEUMATOLOGY
JI Rheumatology
PD JUN 15
PY 2016
VL 55
IS 8
BP 1374
EP 1385
DI 10.1093/rheumatology/kew178
PG 12
UT Scopus:10.1093/rheumatology/kew178
ER

PT J
AU Fearon, U
   Canavan, M
   Biniecka, M
   Veale, DJ
AF Fearon, U
   Canavan, M
   Biniecka, M
   Veale, Dj
TI Hypoxia, mitochondrial dysfunction and synovial invasiveness in rheumatoid arthritis
SO Nature Reviews Rheumatology
LA English
DT Article
ID adenosine triphosphate; bevacizumab; cryopyrin; cyclooxygenase 2; damage associated molecular pattern; formylpeptide; hypoxia inducible factor 1alpha; immunoglobulin enhancer binding protein; interleukin 17; janus kinase; mammalian target of rapamycin; metformin; mitochondrial dna; mitochondrial protein; notch receptor; procollagen proline 2 oxoglutarate 4 dioxygenase; rapamycin; reactive oxygen metabolite; stat protein; stat3 protein; temsirolimus; tofacitinib; tumor necrosis factor inhibitor; unclassified drug; hif1a protein, human; hypoxia inducible factor 1alpha; immunoglobulin enhancer binding protein; janus kinase; notch3 receptor; reactive oxygen metabolite; autophagy; collagen-induced arthriti; colon cancer; cytokine production; dendritic cell; disease activity; dna damage; endoplasmic reticulum stress; human; hypoxia; juvenile rheumatoid arthriti; kidney cancer; lung cancer; macrophage; mitochondrial genome; mitochondrion; neovascularization (pathology); nonhuman; osteoarthriti; oxidative stress; priority journal; review; rheumatoid arthriti; somatic mutation; synoviti; synovium; t lymphocyte; blood; fibroblast; hypoxia; inflammation; metabolism; mitochondrion; pathology; pathophysiology; rheumatoid arthriti; synovium; arthritis, rheumatoid; dendritic cell; fibroblast; human; hypoxia; hypoxia-inducible factor 1, alpha subunit; inflammation; janus kinase; macrophage; mitochondria; nf-kappa b; reactive oxygen specy; receptor, notch3; synovial membrane; t-lymphocyte
AB Synovial proliferation, neovascularization and leukocyte extravasation transform the normally acellular synovium into an invasive tumour-like 'pannus'. The highly dysregulated architecture of the microvasculature creates a poor oxygen supply to the synovium, which, along with the increased metabolic turnover of the expanding synovial pannus, creates a hypoxic microenvironment. Abnormal cellular metabolism and mitochondrial dysfunction thus ensue and, in turn, through the increased production of reactive oxygen species, actively induce inflammation. When exposed to hypoxia in the inflamed joint, immune-inflammatory cells show adaptive survival reactions by activating key proinflammatory signalling pathways, including those mediated by hypoxia-inducible factor-1α (HIF-1α), nuclear factor b B (NF-b B), Janus kinase-signal transducer and activator of transcription (JAK-STAT) and Notch, which contribute to synovial invasiveness. The reprogramming of hypoxia-mediated pathways in synovial cells, such as fibroblasts, dendritic cells, macrophages and T cells, is implicated in the pathogenesis of rheumatoid arthritis and other inflammatory conditions, and might therefore provide an opportunity for therapeutic intervention. © 2016 Macmillan Publishers Limited. All rights reserved.
C1 Department of Molecular Rheumatology, Trinity College Dublin, University of Dublin, College Green, Dublin 2, Ireland
   Centre for Arthritis and Rheumatic Disease, Dublin Academic Medical Centre, St. Vincent's University Hospital, Elm Park, Dublin 4, Ireland
TC 0
SN 1759-4790
EI 
J9 NAT REV RHEUMATOL
JI Nat. Rev. Rheumatol.
PD JUN 15
PY 2016
VL 12
IS 7
BP 385
EP 397
DI 10.1038/nrrheum.2016.69
PG 13
UT Scopus:10.1038/nrrheum.2016.69
ER

PT J
AU D’adamo, S.
   Alvarez-garcia, O.
   Muramatsu, Y.
   Flamigni, F.
   Lotz, MK
AF D’adamo, S
   Alvarez-garcia, O
   Muramatsu, Y
   Flamigni, F
   Lotz, M
TI MicroRNA-155 suppresses autophagy in chondrocytes by modulating expression of autophagy proteins
SO OSTEOARTHRITIS AND CARTILAGE
LA English
DT Article
DE Autophagy; microRNAs; Cartilage; Chondrocytes
ID transcription factor; rheumatoid arthriti; cartilage; mtor; osteoarthriti; mechanism; phosphorylation; inhibition; guideline; rictor
AB Objective: Autophagy dysfunction has been reported in osteoarthritis (OA) cartilage. The objective of this study was to investigate the role of microRNA-155 (miR-155), which is overexpressed in OA, in the regulation of autophagy in human chondrocytes. Design: Rapamycin (50 nM) and 2-deoxyglucose (2-DG) (5 mM) were used to stimulate autophagy in primary human articular chondrocytes and in the T/C28a2 human chondrocyte cell line. Cells were transfected with LNA GapmeR or mimic specific for miR-155 and autophagy flux was assessed by LC3 western blotting and by Cyto-ID (R) dye quantification in autophagic vacuoles. Expression of predicted miR-155 targets in the autophagy pathway were analyzed by real-time PCR and western blotting. Results: Autophagy flux induced by rapamycin and 2-DG was significantly increased by miR-155 LNA, and significantly decreased after miR-155 mimic transfection in T/C28a2 cells and in human primary chondrocytes. These effects of miR-155 on autophagy were related to suppression of gene and protein expression of key autophagy regulators including Ulk1, FoxO3, Atg14, Atg5, Atg3, Gabarapl1, and Map1lc3. Conclusion: MiR-155 is an inhibitor of autophagy in chondrocytes and contributes to the autophagy defects in OA. (C) 2016 Osteoarthritis Research Society International. Published by Elsevier Ltd. All rights reserved.
C1 [D'Adamo, S.; Alvarez-Garcia, O.; Muramatsu, Y.; Lotz, M. K.] Scripps Res Inst, Dept Mol & Expt Med, MEM 161,10550 North Torrey Pines Rd, La Jolla, CA 92037 USA.
   [D'Adamo, S.; Flamigni, F.] Univ Bologna, Dept Biomed & Neuromotor Sci, I-40126 Bologna, Italy.
RP Lotz, MK (corresponding author), Scripps Res Inst, Dept Mol & Expt Med, MEM 161,10550 North Torrey Pines Rd, La Jolla, CA 92037 USA.
EM mlotz@scripps.edu
FU NIA NIH HHS [R01 AG049617, P01 AG007996] Funding Source: Medline; NATIONAL INSTITUTE ON AGING [P01AG007996, R01AG049617] Funding Source: NIH RePORTER
CR Akasaki Y, 2014, ARTHRITIS RHEUMATOL, V66, P3349, DOI 10.1002/art.38868
   Bartel DP, 2009, CELL, V136, P215, DOI 10.1016/j.cell.2009.01.002
   Bartel DP, 2004, CELL, V116, P281, DOI 10.1016/S0092-8674(04)00045-5
   Barter MJ, 2012, OSTEOARTHR CARTILAGE, V20, P339, DOI 10.1016/j.joca.2011.12.012
   Blanco FJ, 1995, AM J PATHOL, V146, P75
   Borzi RM, 2014, AMINO ACIDS, V46, P717, DOI 10.1007/s00726-013-1607-9
   Carames B, 2015, ARTHRITIS RHEUMATOL, V67, P1568, DOI 10.1002/art.39073
   Carames B, 2013, ARTHRITIS RHEUM-US, V65, P1843, DOI 10.1002/art.37977
   Carames B, 2010, ARTHRITIS RHEUM-US, V62, P791, DOI 10.1002/art.27305
   Du F, 2014, ARTERIOSCL THROM VAS, V34, P759, DOI 10.1161/ATVBAHA.113.302701
   Fang YX, 2012, HEPATOLOGY, V55, P1852, DOI 10.1002/hep.25576
   Fisch KM, 2014, ARTHRITIS RHEUM S, V66, P11
   Fullgrabe J, 2014, NAT REV MOL CELL BIO, V15, P65, DOI 10.1038/nrm3716
   Goldring MB, 2007, J CELL PHYSIOL, V213, P626, DOI 10.1002/jcp.21258
   Goldring MB, 1994, J CLIN INVEST, V94, P2307, DOI 10.1172/JCI117595
   Holla S, 2014, AUTOPHAGY, V10, P311, DOI 10.4161/auto.27225
   Huang YP, 2012, CELL CYCLE, V11, P3810, DOI 10.4161/cc.22022
   Jung CH, 2010, FEBS LETT, V584, P1287, DOI 10.1016/j.febslet.2010.01.017
   Kim J, 2011, CELL CYCLE, V10, P1337, DOI 10.4161/cc.10.9.15291
   Kim J, 2011, NAT CELL BIOL, V13, P132, DOI 10.1038/ncb2152
   Klionsky DJ, 2008, AUTOPHAGY, V4, P151, DOI 10.4161/auto.5338
   Klionsky DJ, 2012, AUTOPHAGY, V8, P445, DOI 10.4161/auto.19496
   Korkmaz G, 2012, AUTOPHAGY, V8, P165, DOI 10.4161/auto.8.2.18351
   Kurowska-stolarska M, 2011, P NATL ACAD SCI USA, V108, P11193, DOI 10.1073/pnas.1019536108
   Levine B, 2004, DEV CELL, V6, P463, DOI 10.1016/S1534-5807(04)00099-1
   Levine B, 2008, CELL, V132, P27, DOI 10.1016/j.cell.2007.12.018
   Li XC, 2013, INT J MOL SCI, V14, P23910, DOI 10.3390/ijms141223910
   Loeser RF, 2009, OSTEOARTHR CARTILAGE, V17, P971, DOI 10.1016/j.joca.2009.03.002
   Lotz MK, 2011, NAT REV RHEUMATOL, V7, P579, DOI 10.1038/nrrheum.2011.109
   Matsuzaki T, 2014, BIOMATERIALS, V35, P9904, DOI 10.1016/j.biomaterials.2014.08.041
   Mcneil JM, 2001, JAMA-J AM MED ASSOC, V285, P1571
   Mizushima N, 2010, CELL, V140, P313, DOI 10.1016/j.cell.2010.01.028
   Morgado AL, 2015, MOL NEUROBIOL, V51, P1168, DOI 10.1007/s12035-014-8794-6
   Nettelbladt E, 1959, ARTHRITIS RHEUM, V2, P144, DOI 10.1002/1529-0131(195904)2:2<144::AID-ART1780020206>3.0.CO;2-G
   Noda T, 1998, J BIOL CHEM, V273, P3963, DOI 10.1074/jbc.273.7.3963
   Oeste CL, 2013, HISTOCHEM CELL BIOL, V139, P659, DOI 10.1007/s00418-012-1057-6
   Sarbassov DD, 2005, SCIENCE, V307, P1098, DOI 10.1126/science.1106148
   Sarbassov DD, 2004, CURR BIOL, V14, P1296, DOI 10.1016/j.cub.2004.06.054
   Sasaki H, 2012, ARTHRITIS RHEUM-US, V64, P1920, DOI 10.1002/art.34323
   Seca H, 2013, CURR DRUG TARGETS, V14, P1135, DOI 10.2174/13894501113149990185
   Shikhman AR, 2001, J IMMUNOL, V167, P7001, DOI 10.4049/jimmunol.167.12.7001
   Takayama K, 2014, ARTHRITIS RES THER, V16, P0, DOI 10.1186/s13075-014-0482-4
   Tili E, 2007, J IMMUNOL, V179, P5082, DOI 10.4049/jimmunol.179.8.5082
   Wan G, 2014, AUTOPHAGY, V10, P70, DOI 10.4161/auto.26534
   Xiong XW, 2012, J BIOL CHEM, V287, P39107, DOI 10.1074/jbc.M112.412569
   Zhang Y, 2015, ANN RHEUM DIS, V74, P1432, DOI 10.1136/annrheumdis-2013-204599
   Zhu H, 2009, AUTOPHAGY, V5, P816, DOI 10.4161/auto.9064
NR 47
TC 44
Z9 45
U1 2
U2 19
PU ELSEVIER SCI LTD
PI OXFORD
PA THE BOULEVARD, LANGFORD LANE, KIDLINGTON, OXFORD OX5 1GB, OXON, ENGLAND
SN 1063-4584
EI 1522-9653
J9 OSTEOARTHR CARTILAGE
JI Osteoarthritis Cartilage
PD JUN 15
PY 2016
VL 24
IS 6
BP 1082
EP 1091
DI 10.1016/j.joca.2016.01.005
PG 10
WC Orthopedics; Rheumatology
SC Orthopedics; Rheumatology
GA DM0MT
UT WOS:000376040400017
PM 26805019
DA 2022-06-22
ER

PT J
AU Li, Yu-Sheng
   Zhang, Fang-Jie
   Zeng, Chao
   Luo, Wei
   Xiao, Wen-Feng
   Gao, Shu-Guang
   Lei, Guang-Hua
AF Li, Yu-sheng
   Zhang, Fang-jie
   Zeng, Chao
   Luo, Wei
   Xiao, Wen-feng
   Gao, Shu-guang
   Lei, Guang-hua
TI Autophagy in osteoarthritis
SO JOINT BONE SPINE
LA English
DT Review
DE Autophagy; Chondrocyte; Osteoarthritis; Rapamycin
ID mammalian target; cartilage; mtor; hypoxia; growth; activation; expression; induction; mechanism; chondrocyte
AB Degradation of the articular cartilage is at the centre of the pathogenesis of osteoarthritis (OA), for which age is the major risk factor. Maintaining the chondrocytes in a healthy condition appears to be an important factor for preservation of the entire cartilage and preventing its degeneration. Autophagy, which is an essential cellular homeostatic mechanism for the removal of dysfunctional cellular organelles and macromolecules, is increased by catabolic and nutritional stresses. Autophagy is increased in OA chondrocytes and cartilage, particularly during the initial degenerative phase, to regulate changes in OA-like gene expression through modulation of apoptosis and reactive oxygen species (ROS). In this way, autophagy acts as an adaptive response to protect chondrocytes from various environmental changes, while with gradual cartilage degradation, decreased autophagy is linked with cell death. Rapamycin, which is a specific inhibitor of the mTOR signaling pathway, enhances expression of autophagy regulators and prevents chondrocyte death. In the future, pharmacological activation of autophagy may be an effective therapeutic approach for OA. (C) 2015 Societe francaise de rhumatologie. Published by Elsevier Masson SAS. All rights reserved.
C1 [Li, Yu-Sheng; Zeng, Chao; Luo, Wei; Xiao, Wen-Feng; Gao, Shu-Guang; Lei, Guang-Hua] Cent S Univ, Xiangya Hosp, Dept Orthopaed, 87 Xiangya Rd, Changsha 410008, Hunan, CHINA.
   [Zhang, Fang-Jie] Cent S Univ, Xiangya Hosp, Dept Emergency Med, 87 Xiangya Rd, Changsha 410008, Hunan, CHINA.
RP Lei, GH (corresponding author), Cent S Univ, Xiangya Hosp, Dept Orthopaed, 87 Xiangya Rd, Changsha 410008, Hunan, CHINA.
EM lghxycsu@126.com
FU National Natural Science Foundation of China [81272034, 81402224, 81501923]; Provincial Science Foundation of Hunan [2015JJ3139]; Scientific Research Project of Science and Technology Bureau of Hunan Province [2012FJ6001]; Scientific Research Project of Science and Technology Office of Changsha City [K1203040-31]; Scientific Research Project of Health and Family Planning Commission of Hunan Province [B2014-12]; Hunan Provincial Innovation Foundation for Postgraduates [CX20128086]; Fundamental Research Funds for the Central Universities of Central South University [2013zzts081, 2013zzts319]; College Student's Innovation and Entrepreneurship Project of Central South University [DL14505]
CR Almonte-becerril M, 2010, APOPTOSIS, V15, P631, DOI 10.1007/s10495-010-0458-z
   Anderson AS, 2010, BEST PRACT RES CL RH, V24, P15, DOI 10.1016/j.berh.2009.08.006
   Aro E, 2012, J BIOL CHEM, V287, P37134, DOI 10.1074/jbc.M112.352872
   Barranco CAROLINE, 2015, NAT REV RHEUMATOL, V11, P127, DOI 10.1038/nrrheum.2015.12
   Bergamini ETTORE, 2006, MOLECULAR ASPECTS OF MEDICINE, V27, P403, DOI 10.1016/j.mam.2006.08.001
   Bohensky J, 2007, AUTOPHAGY, V3, P207, DOI 10.4161/auto.3708
   Bohensky J, 2010, PEDIATR NEPHROL, V25, P633, DOI 10.1007/s00467-009-1310-y
   Bohensky J, 2009, ARTHRITIS RHEUM-US, V60, P1406, DOI 10.1002/art.24444
   Carames B, 2015, ARTHRITIS RHEUMATOL, V67, P1568, DOI 10.1002/art.39073
   Carames B, 2013, ARTHRITIS RHEUM-US, V65, P1843, DOI 10.1002/art.37977
   Carames B, 2012, ARTHRITIS RHEUM-US, V64, P1182, DOI 10.1002/art.33444
   Carames B, 2012, ANN RHEUM DIS, V71, P575, DOI 10.1136/annrheumdis-2011-200557
   Carames B, 2010, ARTHRITIS RHEUM-US, V62, P791, DOI 10.1002/art.27305
   Carrera AC, 2004, J CELL SCI, V117, P4615, DOI 10.1242/jcs.01311
   Cejka D, 2010, ARTHRITIS RHEUM-US, V62, P2294, DOI 10.1002/art.27504
   Chen YQ, 2011, J CELL SCI, V124, P161, DOI 10.1242/jcs.064576
   Coimbra IB, 2004, OSTEOARTHR CARTILAGE, V12, P336, DOI 10.1016/j.joca.2003.12.005
   Cuervo AM, 2000, J BIOL CHEM, V275, P31505, DOI 10.1074/jbc.M002102200
   Fermor B, 2010, OSTEOARTHR CARTILAGE, V18, P1167, DOI 10.1016/j.joca.2010.06.004
   Ganley IG, 2009, J BIOL CHEM, V284, P12297, DOI 10.1074/jbc.M900573200
   Harrison DE, 2009, NATURE, V460, P392, DOI 10.1038/nature08221
   He CC, 2010, CURR OPIN CELL BIOL, V22, P140, DOI 10.1016/j.ceb.2010.01.001
   He H, 2003, J BIOL CHEM, V278, P29278, DOI 10.1074/jbc.M303800200
   Hunter DJ, 2006, BMJ-BRIT MED J, V332, P639, DOI 10.1136/bmj.332.7542.639
   Jiang LB, 2014, J ORTHOP RES, V32, P1532, DOI 10.1002/jor.22699
   Jung CH, 2010, FEBS LETT, V584, P1287, DOI 10.1016/j.febslet.2010.01.017
   Kametaka S, 1998, J BIOL CHEM, V273, P22284, DOI 10.1074/jbc.273.35.22284
   Kapoor M, 2011, NAT REV RHEUMATOL, V7, P33, DOI 10.1038/nrrheum.2010.196
   Kihara A, 2001, J CELL BIOL, V152, P519, DOI 10.1083/jcb.152.3.519
   Kim J, 2011, NAT CELL BIOL, V13, P132, DOI 10.1038/ncb2152
   Klionsky DJ, 2008, AUTOPHAGY, V4, P151, DOI 10.4161/auto.5338
   Klionsky DJ, 2005, CURR BIOL, V15, PR282, DOI 10.1016/j.cub.2005.04.013
   Klionsky DJ, 2005, J CELL SCI, V118, P7, DOI 10.1242/jcs.01620
   Levine B, 2004, DEV CELL, V6, P463, DOI 10.1016/S1534-5807(04)00099-1
   Levine B, 2008, CELL, V132, P27, DOI 10.1016/j.cell.2007.12.018
   Loeser RF, 2009, OSTEOARTHR CARTILAGE, V17, P971, DOI 10.1016/j.joca.2009.03.002
   de Figueroa PL, 2015, ARTHRITIS RHEUMATOL, V67, P966, DOI 10.1002/art.39025
   Matsuzaki T, 2014, BIOMATERIALS, V35, P9904, DOI 10.1016/j.biomaterials.2014.08.041
   Milner PJ, 2006, ARTHRITIS RHEUM-US, V54, P3523, DOI 10.1002/art.22209
   Mizushima N, 2008, NATURE, V451, P1069, DOI 10.1038/nature06639
   Mizushima N, 2011, CELL, V147, P728, DOI 10.1016/j.cell.2011.10.026
   Mizushima N, 2010, CURR OPIN CELL BIOL, V22, P132, DOI 10.1016/j.ceb.2009.12.004
   Mizushima N, 2009, CURR TOP MICROBIOL, V335, P71, DOI 10.1007/978-3-642-00302-8_3
   Mobasheri A, 2015, MATURITAS, V80, P237, DOI 10.1016/j.maturitas.2014.12.003
   Ohsumi Y, 2001, NAT REV MOL CELL BIO, V2, P211, DOI 10.1038/35056522
   Onodera J, 2005, J BIOL CHEM, V280, P31582, DOI 10.1074/jbc.M506736200
   Pattingre S, 2005, CELL, V122, P927, DOI 10.1016/j.cell.2005.07.002
   Pattingre S, 2008, BIOCHIMIE, V90, P313, DOI 10.1016/j.biochi.2007.08.014
   Saito T, 2010, NAT MED, V16, P678, DOI 10.1038/nm.2146
   Salminen A, 2012, CELL MOL LIFE SCI, V69, P2999, DOI 10.1007/s00018-012-0962-0
   Salminen A, 2012, AGING-US, V4, P166, DOI 10.18632/aging.100444
   Sasaki H, 2012, ARTHRITIS RHEUM-US, V64, P1920, DOI 10.1002/art.34323
   Satoo K, 2009, EMBO J, V28, P1341, DOI 10.1038/emboj.2009.80
   Schrobback K, 2012, TISSUE ENG PT A, V18, P920, DOI 10.1089/ten.tea.2011.0088, 10.1089/ten.TEA.2011.0088
   Sellam J, 2010, NAT REV RHEUMATOL, V6, P625, DOI 10.1038/nrrheum.2010.159
   Semenza GL, 2012, CELL, V148, P399, DOI 10.1016/j.cell.2012.01.021
   Shapiro IM, 2014, AUTOPHAGY, V10, P7, DOI 10.4161/auto.26679
   Shi CS, 2012, NAT IMMUNOL, V13, P255, DOI 10.1038/ni.2215
   Silver IA, 1975, PHILOS T ROY SOC B, V271, P261, DOI 10.1098/rstb.1975.0050
   Smith TG, 2008, BRIT J HAEMATOL, V141, P325, DOI 10.1111/j.1365-2141.2008.07029.x
   Srinivas V, 2006, AUTOPHAGY, V2, P215, DOI 10.4161/auto.2649
   Srinivas V, 2009, CELLS TISSUES ORGANS, V189, P88, DOI 10.1159/000151428
   Takayama K, 2014, ARTHRITIS RES THER, V16, P0, DOI 10.1186/s13075-014-0482-4
   Tanida I, 2004, INT J BIOCHEM CELL B, V36, P2503, DOI 10.1016/j.biocel.2004.05.009
   Tchetina EV, 2013, ARTHRITIS, V0, P0, DOI DOI 10.1155/2013/461486
   Todde V, 2009, BBA-MOL BASIS DIS, V1792, P3, DOI 10.1016/j.bbadis.2008.10.016
   Tsukada M, 1993, FEBS LETT, V333, P169, DOI 10.1016/0014-5793(93)80398-E
   Vasheghani F, 2015, ANN RHEUM DIS, V74, P569, DOI 10.1136/annrheumdis-2014-205743
   Wang RC, 2012, SCIENCE, V338, P956, DOI 10.1126/science.1225967
   Weng T, 2014, OSTEOARTHR CARTILAGE, V22, P1197, DOI 10.1016/j.joca.2014.06.031
   Zhang FJ, 2015, JOINT BONE SPINE, V82, P144, DOI 10.1016/j.jbspin.2014.10.003
   Zhang MA, 2013, APOPTOSIS, V18, P423, DOI 10.1007/s10495-013-0811-0
   Zhang Y, 2015, ANN RHEUM DIS, V74, P1432, DOI 10.1136/annrheumdis-2013-204599
NR 73
TC 82
Z9 89
U1 1
U2 27
PU ELSEVIER FRANCE-EDITIONS SCIENTIFIQUES MEDICALES ELSEVIER
PI ISSY-LES-MOULINEAUX
PA 65 RUE CAMILLE DESMOULINS, CS50083, 92442 ISSY-LES-MOULINEAUX, FRANCE
SN 1297-319X
EI 1778-7254
J9 JOINT BONE SPINE
JI Joint Bone Spine
PD MAR 15
PY 2016
VL 83
IS 2
BP 143
EP 148
DI 10.1016/j.jbspin.2015.06.009
PG 6
WC Rheumatology
SC Rheumatology
GA DL3YZ
UT WOS:000375570900006
PM 26453105
DA 2022-06-22
ER

PT J
AU Kwok, J.
   Onuma, H.
   Olmer, M.
   Lotz, MK
   Grogan, SP
   D’lima, DD
AF Kwok, J
   Onuma, H
   Olmer, M
   Lotz, M
   Grogan, S
   D’lima, D
TI Histopathological analyses of murine menisci: implications for joint aging and osteoarthritis
SO OSTEOARTHRITIS AND CARTILAGE
LA English
DT Article
DE Meniscus; Aging; Osteoarthritis (OA); Histopathology
ID symptomatic knee osteoarthriti; chromatin protein hmgb2; histological assessment; articular-cartilage; recommendation; meniscectomy; autophagy; prevalence; severity; disease
AB Objective: To establish a standardized protocol for histopathological assessment of murine menisci that can be applied to evaluate transgenic, knock-out/in, and surgically induced OA models. Methods: Knee joints from C57BL/6J mice (6e36 months) as well as from mice with surgically-induced OA were processed and cut into sagittal sections. All sections included the anterior and posterior horns of the menisci and were graded for (1) surface integrity, (2) cellularity, (3) Safranin-O staining distribution and intensity. Articular cartilage in the knee joints was also scored. Results: The new histopathological grading system showed good inter-and intra-class correlation coefficients. The major age-related changes in murine menisci in the absence of OA included decreased Safranin O staining intensity, abnormal cell distribution and the appearance of acellular areas. Menisci from mice with surgically-induced OA showed severe fibrillations, partial/total loss of tissue, and calcifications. Abnormal cell arrangements included both regional hypercellularity and hypocellularity along with hypertrophy and cell clusters. In general, the posterior horns were less affected by age and OA. Conclusion: A new standardized protocol and histopathological grading system has been developed and validated to allow for a comprehensive, systematic evaluation of changes in aging and OA-affected murine menisci. This system was developed to serve as a standardized technique and tool for further studies in murine meniscal pathophysiology models. (C) 2015 Osteoarthritis Research Society International. Published by Elsevier Ltd. All rights reserved.
C1 [Kwok, J.] Univ Calif San Diego, Dept Mech & Aerosp Engn, Mat Sci & Engn Program, La Jolla, CA 92093 USA.
   [Onuma, H.] St Marianna Univ, Sch Med, Miyamae Ku, Kawasaki, Kanagawa, Japan.
   [Olmer, M.; Lotz, M. K.] Scripps Res Inst, Dept Mol & Expt Med, La Jolla, CA USA.
RP D'Lima, DD (corresponding author), Scripps Clin, Shiley Ctr Orthopaed Res & Educ, 11025 North Torrey Pines Rd,Suite 200, La Jolla, CA 92037 USA.
EM jckwok@ucsd.edu; herrihero@marianna-u.ac.jp; molmer@scripps.edu; mlotz@scripps.edu; Grogan.Shawn@scrippshealth.org; ddlima@scripps.edu
FU Shaffer Family Foundation; NATIONAL INSTITUTE ON AGING [P01AG007996] Funding Source: NIH RePORTER
CR Akasaki Y, 2014, OSTEOARTHR CARTILAGE, V22, P162, DOI 10.1016/j.joca.2013.11.004
   Alirezaei M, 2010, AUTOPHAGY, V6, P702, DOI 10.4161/auto.6.6.12376
   Allen PR, 1984, J BONE JOINT SURG BR, V66, P666, DOI 10.1302/0301-620X.66B5.6548755
   Aspden RM, 1985, J ANAT, V140, P371
   Buckwalter JA, 2004, CLIN ORTHOP RELAT R, V0, PP7, DOI 10.1097/01.blo.0000131638.81519.de
   Carames B, 2012, ANN RHEUM DIS, V71, P575, DOI 10.1136/annrheumdis-2011-200557
   Carames B, 2010, ARTHRITIS RHEUM-US, V62, P791, DOI 10.1002/art.27305
   Colwell CW, 2001, CLIN ORTHOP RELAT R, V0, PS116
   Cook JL, 2010, OSTEOARTHR CARTILAGE, V18, PS66, DOI 10.1016/j.joca.2010.04.017
   Dlima D, 2006, ARTHRITIS RHEUM-US, V54, P1814, DOI 10.1002/art.21874
   Dlima DD, 2001, CLIN ORTHOP RELAT R, V0, PPS90, DOI 10.1097/00003086-200110001-00009
   Englund M, 2003, ARTHRITIS RHEUM-US, V48, P2178, DOI 10.1002/art.11088
   Englund M, 2004, ARTHRITIS RHEUM-US, V50, P2811, DOI 10.1002/art.20489
   Englund M, 2009, RHEUM DIS CLIN N AM, V35, P579, DOI 10.1016/j.rdc.2009.08.004
   Englund M, 2009, RADIOL CLIN N AM, V47, P703, DOI 10.1016/j.rcl.2009.03.003
   Englund M, 2009, MED CLIN N AM, V93, P37, DOI 10.1016/j.mcna.2008.08.005
   Fairbank TJ, 1948, J BONE JOINT SURG BR, V30, P664, DOI 10.1302/0301-620X.30B4.664
   Felson DT, 1987, ARTHRITIS RHEUM, V30, P914, DOI 10.1002/art.1780300811
   Felson DT, 2000, ANN INTERN MED, V133, P635, DOI 10.7326/0003-4819-133-8-200010170-00016
   Fithian DC, 1990, CLIN ORTHOP RELAT R, V0, P19
   Garrett WE, 2006, J BONE JOINT SURG AM, V88A, P660, DOI 10.2106/JBJS.E.01208
   Gerwin N, 2010, OSTEOARTHR CARTILAGE, V18, PS24, DOI 10.1016/j.joca.2010.05.030
   Glasson SS, 2007, OSTEOARTHR CARTILAGE, V15, P1061, DOI 10.1016/j.joca.2007.03.006
   Glasson SS, 2010, OSTEOARTHR CARTILAGE, V18, PS17, DOI 10.1016/j.joca.2010.05.025
   Grogan SP, 2009, ARTHRITIS RES THER, V11, P0, DOI 10.1186/ar2719
   Helminen HJ, 2002, RHEUMATOLOGY, V41, P848, DOI 10.1093/rheumatology/41.8.848
   Kraus VB, 2010, OSTEOARTHR CARTILAGE, V18, PS35, DOI 10.1016/j.joca.2010.04.015
   Laverty S, 2010, OSTEOARTHR CARTILAGE, V18, PS53, DOI 10.1016/j.joca.2010.05.029
   Little CB, 2010, OSTEOARTHR CARTILAGE, V18, PS80, DOI 10.1016/j.joca.2010.04.016
   Lohmander LS, 2007, AM J SPORT MED, V35, P1756, DOI 10.1177/0363546507307396
   Lotz M, 2001, CLIN ORTHOP RELAT R, V0, PS108
   Lotz M, 2012, BONE, V51, P241, DOI 10.1016/j.bone.2012.03.023
   Lotz MK, 2010, ARTHRITIS RHEUM-US, V62, P2206, DOI 10.1002/art.27528
   Mcilwraith CW, 2010, OSTEOARTHR CARTILAGE, V18, PS93, DOI 10.1016/j.joca.2010.05.031
   Mckinley TO, 2010, J ORTHOP TRAUMA, V24, P567, DOI 10.1097/BOT.0b013e3181ed298d
   Mizushima N, 2004, MOL BIOL CELL, V15, P1101, DOI 10.1091/mbc.E03-09-0704
   Otsuki S, 2008, ARTHRITIS RES THER, V10, P0, DOI 10.1186/ar2432
   Pauli C, 2011, OSTEOARTHR CARTILAGE, V19, P1132, DOI 10.1016/j.joca.2011.05.008
   Proctor CS, 1989, J ORTHOP RES, V7, P771, DOI 10.1002/jor.1100070602
   Roos H, 1998, ARTHRITIS RHEUM, V41, P687, DOI 10.1002/1529-0131(199804)41:4<687::AID-ART16>3.0.CO;2-2
   Roos H, 1995, OSTEOARTHR CARTILAGE, V3, P7, DOI 10.1016/S1063-4584(05)80033-0
   Seedhom BB, 1976, PHYSIOTHERAPY, V62, P223
   Seedhom BB, 1979, ENGINEERING IN MEDICINE, V8, P207
   Sellam J, 2010, NAT REV RHEUMATOL, V6, P625, DOI 10.1038/nrrheum.2010.159
   Shrout PE, 1979, PSYCHOL BULL, V86, P420, DOI 10.1037/0033-2909.86.2.420
   Silberberg M, 1941, AM J ANAT, V68, P69, DOI 10.1002/aja.1000680104
   Sokoloff L, 1956, ARCH PATHOL, V62, P118
   Stoop R, 1999, ARTHRITIS RHEUM, V42, P2381, DOI 10.1002/1529-0131(199911)42:11<2381::AID-ANR17>3.0.CO;2-E
   Taniguchi N, 2009, P NATL ACAD SCI USA, V106, P16817, DOI 10.1073/pnas.0904414106
   Taniguchi N, 2009, P NATL ACAD SCI USA, V106, P1181, DOI 10.1073/pnas.0806062106
   Tissakht M, 1995, J BIOMECH, V28, P411, DOI 10.1016/0021-9290(94)00081-E
   Walker PS, 1975, CLIN ORTHOP RELAT R, V0, P184
NR 52
TC 34
Z9 34
U1 1
U2 11
PU ELSEVIER SCI LTD
PI OXFORD
PA THE BOULEVARD, LANGFORD LANE, KIDLINGTON, OXFORD OX5 1GB, OXON, ENGLAND
SN 1063-4584
EI 1522-9653
J9 OSTEOARTHR CARTILAGE
JI Osteoarthritis Cartilage
PD APR 15
PY 2016
VL 24
IS 4
BP 709
EP 718
DI 10.1016/j.joca.2015.11.006
PG 10
WC Orthopedics; Rheumatology
SC Orthopedics; Rheumatology
GA DH1NR
UT WOS:000372552200018
PM 26585241
DA 2022-06-22
ER

PT J
AU Sondag, GR
   Haqqi, TM
AF Sondag, Gregory
   Haqqi, Tariq
TI The Role of MicroRNAs and Their Targets in Osteoarthritis
SO CURRENT RHEUMATOLOGY REPORTS
LA English
DT Article
DE Osteoarthritis; MicroRNA; Targets; Inflammation; Cartilage
ID matrix-metalloproteinase 13; collagen-induced arthriti; chondrocyte apoptosis; articular chondrocyte; small rna; c-elegan; adenosine-deaminase; expression profile; cholesterol efflux; signaling pathway
AB Micro ribonucleic acid (microRNA) regulation and expression has become an emerging field in determining the mechanisms regulating a variety of inflammation-mediated diseases. Several studies have focused on specific microRNAs that are differentially expressed in cases of osteoarthritis. Furthermore, several targets of these miRNAs important in disease progression have also been identified. In this review, we focus on microRNA biogenesis, regulation, detection, and quantification with an emphasis on cellular localization and how these concepts may be linked to disease processes such as osteoarthritis. Next, we review the relationships of specific microRNAs to certain features and risk factors associated with osteoarthritis such as inflammation, obesity, autophagy, and cartilage homeostasis. We also identify certain microRNAs that are differentially expressed in osteoarthritis but have unidentified targets and functions in the disease state. Lastly, we identify the potential use of microRNAs for therapeutic purposes and also mention certain remedies that regulate microRNA expression.
C1 [Sondag, Gregory R.; Haqqi, Tariq M.] Northeast Ohio Med Univ NEOMED, Dept Anat & Neurobiol, 4209 State Route 44, Rootstown, OH 44272 USA.
RP Haqqi, TM (corresponding author), Northeast Ohio Med Univ NEOMED, Dept Anat & Neurobiol, 4209 State Route 44, Rootstown, OH 44272 USA.
EM thaqqi@neomed.edu
FU USPHS/NIH grants [RO1 AT007373, RO1 AT005520, RO1 AR067056, R21 AR064890]; Northeast Ohio Medical University; NATIONAL CENTER FOR COMPLEMENTARY & ALTERNATIVE MEDICINE [R01AT005520] Funding Source: NIH RePORTER; National Center for Complementary & Integrative Health [R01AT007373] Funding Source: NIH RePORTER; NATIONAL INSTITUTE OF ARTHRITIS AND MUSCULOSKELETAL AND SKIN DISEASES [R21AR064890, R01AR067056] Funding Source: NIH RePORTER
CR Abente EJ, 2016, ARCH BIOCHEM BIOPHYS, V589, P108, DOI 10.1016/j.abb.2015.09.018
   Abouheif MM, 2010, RHEUMATOLOGY, V49, P2054, DOI 10.1093/rheumatology/keq247
   Adams CS, 1998, ANAT RECORD, V250, P418
   Afanasyeva EA, 2011, CELL DEATH DIFFER, V18, P974, DOI 10.1038/cdd.2010.164
   Akhtar N, 2015, ARTHRITIS RHEUMATOL, V67, P423, DOI 10.1002/art.38952
   Akhtar N, 2012, ANN RHEUM DIS, V71, P1073, DOI 10.1136/annrheumdis-2011-200519
   Akhtar N, 2010, ARTHRITIS RHEUM-US, V62, P1361, DOI 10.1002/art.27329
   Ameres SL, 2013, NAT REV MOL CELL BIO, V14, P475, DOI 10.1038/nrm3611
   An FM, 2012, APOPTOSIS, V17, P702, DOI 10.1007/s10495-012-0704-7
   [anonymous] , 2015, INT J MOL MED, V0, P0
   Bai BY, 2014, FEBS OPEN BIO, V4, P441, DOI 10.1016/j.fob.2014.04.010
   Bai R, 2015, EUR REV MED PHARMACO, V19, P545
   Bandiera S, 2011, PLOS ONE, V6, P0, DOI 10.1371/journal.pone.0020746
   Barrey E, 2011, PLOS ONE, V6, P0, DOI 10.1371/journal.pone.0020220
   Bernstein E, 2003, NAT GENET, V35, P215, DOI 10.1038/ng1253
   Bernstein E, 2001, NATURE, V409, P363, DOI 10.1038/35053110
   Bian Z, 2010, CELL RES, V20, P1076, DOI 10.1038/cr.2010.119
   Blanchard F, 2005, DRUG DISCOV TODAY, V10, P197, DOI 10.1016/S1359-6446(04)03309-4
   Blasioli DJ, 2014, TISSUE ENG PART B-RE, V20, P355, DOI 10.1089/ten.teb.2013.0377, 10.1089/ten.TEB.2013.0377
   Borchert GM, 2006, NAT STRUCT MOL BIOL, V13, P1097, DOI 10.1038/nsmb1167
   Cuadra VMB, 2014, PLOS ONE, V9, P0, DOI 10.1371/journal.pone.0097690
   Bouderlique T, 2015, ANN RHEUM DIS, V0, P0
   Boulon S, 2010, MOL CELL, V40, P216, DOI 10.1016/j.molcel.2010.09.024
   Cai XZ, 2004, RNA, V10, P1957, DOI 10.1261/rna.7135204
   Carames B, 2012, ANN RHEUM DIS, V71, P575, DOI 10.1136/annrheumdis-2011-200557
   Carames B, 2010, ARTHRITIS RHEUM-US, V62, P791, DOI 10.1002/art.27305
   Castanotto D, 2009, P NATL ACAD SCI USA, V106, P21655, DOI 10.1073/pnas.0912384106
   Chen CX, 2000, RNA, V6, P755, DOI 10.1017/S1355838200000170
   Chen QG, 2016, J CANCER RES CLIN, V142, P213, DOI 10.1007/s00432-015-2016-0
   Chu TH, 2013, CANCER LETT, V337, P115, DOI 10.1016/j.canlet.2013.05.032
   Cong J, 2015, ARTIFICIAL CELLS, V7, P1
   Crippa E, 2014, PLOS ONE, V9, P0, DOI 10.1371/journal.pone.0087039
   Cui Y, 2015, FIXED POINT THEORY A, V2015, P2015, DOI 10.1186/S13663-015-0288-3
   Dadamo S, 2016, OSTEOARTHRITIS CARTI, V0, P0
   Dai LH, 2012, ARTHRITIS RES THER, V14, P0, DOI 10.1186/ar4114
   Das S, 2012, CIRC RES, V110, P1596, DOI 10.1161/CIRCRESAHA.112.267732
   Diaz-prado S, 2012, BMC MUSCULOSKEL DIS, V13, P0, DOI 10.1186/1471-2474-13-144
   Eiring AM, 2010, CELL, V140, P652, DOI 10.1016/j.cell.2010.01.007
   Eulalio A, 2007, NAT REV MOL CELL BIO, V8, P9, DOI 10.1038/nrm2080
   Fukuda T, 2007, NAT CELL BIOL, V9, P604, DOI 10.1038/ncb1577
   Gagnon KT, 2014, CELL REP, V6, P211, DOI 10.1016/j.celrep.2013.12.013
   Gibbings DJ, 2009, NAT CELL BIOL, V11, P1143, DOI 10.1038/ncb1929
   Grishok A, 2001, CELL, V106, P23, DOI 10.1016/S0092-8674(01)00431-7
   Grover AK, 2016, NUTR J, V15, P0, DOI 10.1186/s12937-015-0115-z
   Ha M, 2014, NAT REV MOL CELL BIO, V15, P509, DOI 10.1038/nrm3838
   Ham O, 2014, MOL CELLS, V37, P449, DOI 10.14348/molcells.2014.0023
   Hammond SM, 2001, SCIENCE, V293, P1146, DOI 10.1126/science.1064023
   Han JJ, 2004, GENE DEV, V18, P3016, DOI 10.1101/gad.1262504
   Harris TA, 2008, P NATL ACAD SCI USA, V105, P1516, DOI 10.1073/pnas.0707493105
   Hartmann P, 2016, NAT COMMUN, V7, P0, DOI 10.1038/ncomms10521
   Hartner JC, 2004, J BIOL CHEM, V279, P4894, DOI 10.1074/jbc.M311347200
   Hinoi E, 2006, GENE DEV, V20, P2937, DOI 10.1101/gad.1482906
   Horsch M, 2011, J BIOL CHEM, V286, P18614, DOI 10.1074/jbc.M110.200881
   Horton WE, 1998, MATRIX BIOL, V17, P107, DOI 10.1016/S0945-053X(98)90024-5
   Hou CH, 2015, FEBS LETT, V589, P1040, DOI 10.1016/j.febslet.2015.02.017
   Hu J, 2015, PLOS ONE, V10, P0, DOI 10.1371/journal.pone.0121175
   Hutvagner G, 2001, SCIENCE, V293, P834, DOI 10.1126/science.1062961
   Hwang HW, 2007, SCIENCE, V315, P97, DOI 10.1126/science.1136235
   Hwang HS, 2015, INT J MOL SCI, V16, P26035, DOI 10.3390/ijms161125943
   Ibanez-ventoso C, 2008, PLOS ONE, V3, P0, DOI 10.1371/journal.pone.0002818
   Ideno H, 2013, GENE EXPR PATTERNS, V13, P84, DOI 10.1016/j.gep.2013.01.002
   Iliopoulos D, 2008, PLOS ONE, V3, P0, DOI 10.1371/journal.pone.0003740
   Ji ML, 2015, J BONE MINER RES, V0, P0
   Ji Q, 2016, J MOL MED BERL, V0, P0
   Jin L, 2014, INT J MOL MED, V34, P451, DOI 10.3892/ijmm.2014.1808
   Jing WL, 2015, CELL PROLIFERAT, V48, P284, DOI 10.1111/cpr.12176
   Jones SW, 2009, OSTEOARTHR CARTILAGE, V17, P464, DOI 10.1016/j.joca.2008.09.012
   Karlsson C, 2010, OSTEOARTHR CARTILAGE, V18, P581, DOI 10.1016/j.joca.2009.12.002
   Kawahara Y, 2008, NUCLEIC ACIDS RES, V36, P5270, DOI 10.1093/nar/gkn479
   Kim B, 2015, EMBO J, V34, P1801, DOI 10.15252/embj.201590931
   Kim D, 2014, BONE, V64, P124, DOI 10.1016/j.bone.2014.04.001
   Kim JH, 2014, J PHARMACOL SCI, V125, P83, DOI 10.1254/jphs.13232FP
   Kim U, 1994, P NATL ACAD SCI USA, V91, P11457, DOI 10.1073/pnas.91.24.11457
   Kim VN, 2009, NAT REV MOL CELL BIO, V10, P126, DOI 10.1038/nrm2632
   Kim YJ, 2014, EMBO J, V33, P968, DOI 10.1002/embj.201387262
   King IN, 2014, J BIOL CHEM, V289, P14263, DOI 10.1074/jbc.M114.561902
   Kobayashi T, 2015, OSTEOARTHR CARTILAGE, V23, P1214, DOI 10.1016/j.joca.2015.02.015
   Kobayashi T, 2008, P NATL ACAD SCI USA, V105, P1949, DOI 10.1073/pnas.0707900105
   Kohlhapp FJ, 2015, ONCOGENE, V34, P5857, DOI 10.1038/onc.2015.89
   Koskinen A, 2011, CLIN EXP RHEUMATOL, V29, P57
   Kostopoulou F, 2015, ARTHRITIS RES THER, V17, P0, DOI 10.1186/s13075-015-0556-y
   Kostopoulou F, 2012, PLOS ONE, V7, P0, DOI 10.1371/journal.pone.0035753
   Kren BT, 2009, RNA BIOL, V6, P65, DOI 10.4161/rna.6.1.7534
   Kulkarni RR, 1991, J ETHNOPHARMACOL, V33, P91, DOI 10.1016/0378-8741(91)90167-C
   Kurowska-stolarska M, 2011, P NATL ACAD SCI USA, V108, P11193, DOI 10.1073/pnas.1019536108
   Latruffe N, 2015, ANN NY ACAD SCI, V1348, P97, DOI 10.1111/nyas.12819
   Le LT, 2015, J MOL MED BERL, V0, P0
   Lee RC, 1993, CELL, V75, P843, DOI 10.1016/0092-8674(93)90529-Y
   Lee Y, 2003, NATURE, V425, P415, DOI 10.1038/nature01957
   Lee Y, 2004, EMBO J, V23, P4051, DOI 10.1038/sj.emboj.7600385
   Lee YS, 2009, NAT CELL BIOL, V11, P1150, DOI 10.1038/ncb1930
   Leung AKL, 2015, TRENDS CELL BIOL, V25, P601, DOI 10.1016/j.tcb.2015.07.005
   Li J, 2012, ARTHRITIS RES THER, V14, P0, DOI 10.1186/ar3798
   Li LS, 2015, BIOMED PHARMACOTHER, V76, P94, DOI 10.1016/j.biopha.2015.10.014
   Li LS, 2015, CURR PHARM DESIGN, V21, P5160, DOI 10.2174/1381612821666150909094712
   Li M, 2009, WORLD J SURG, V33, P667, DOI 10.1007/s00268-008-9836-x
   Li W, 2016, WORLD NEUROSURG, V0, P0
   Li WY, 2015, J ORTHOP RES, V33, P1061, DOI 10.1002/jor.22859
   Li YT, 2012, ARTHRITIS RHEUM-US, V64, P3240, DOI 10.1002/art.34550
   Li ZC, 2015, INT J CLIN EXP PATHO, V8, P2555
   Li ZH, 2014, NAT REV DRUG DISCOV, V13, P622, DOI 10.1038/nrd4359
   Li ZF, 2013, PLOS ONE, V8, P0, DOI 10.1371/journal.pone.0070869
   Liang Q, 2014, APOPTOSIS, V19, P1354, DOI 10.1007/s10495-014-1012-1
   Liang ZJ, 2012, INFLAMM RES, V61, P503, DOI 10.1007/s00011-012-0438-6
   Lim J, 2014, CELL, V159, P1365, DOI 10.1016/j.cell.2014.10.055
   Lin HS, 2007, BRIT J PHARMACOL, V150, P862, DOI 10.1038/sj.bjp.0707165
   Linsen SEV, 2009, NAT METHODS, V6, P474, DOI 10.1038/nmeth0709-474
   Liu C, 2013, CURR MOL MED, V13, P467
   Liu JD, 2005, NAT CELL BIOL, V7, P719, DOI 10.1038/ncb1274
   Liu L, 2014, INT J MOL SCI, V15, P6925, DOI 10.3390/ijms15046925
   Loughlin J, 2015, NAT REV RHEUMATOL, V11, P7, DOI 10.1038/nrrheum.2014.189
   Lu G, 2013, SCI WORLD J, V0, P0, DOI DOI 10.1155/2013/424617
   Lu J, 2005, NATURE, V435, P834, DOI 10.1038/nature03702
   Lund E, 2004, SCIENCE, V303, P95, DOI 10.1126/science.1090599
   Lung B, 2006, NUCLEIC ACIDS RES, V34, P3842, DOI 10.1093/nar/gkl448
   Makki MS, 2015, ARTHRITIS RHEUMATOL, V67, P2117, DOI 10.1002/art.39173
   Makki MS, 2015, EXP MOL MED, V47, P0, DOI 10.1038/emm.2015.66
   Marques-rocha JL, 2015, FASEB J, V29, P3595, DOI 10.1096/fj.14-260323
   Martinez-sanchez A, 2012, J BIOL CHEM, V287, P916, DOI 10.1074/jbc.M111.302430
   Melcher T, 1996, NATURE, V379, P460, DOI 10.1038/379460a0
   Meng F, 2016, OSTEOARTHR CARTIL, V0, P0
   Meng S, 2012, PLOS ONE, V7, P0, DOI 10.1371/journal.pone.0040323
   Metzker ML, 2010, NAT REV GENET, V11, P31, DOI 10.1038/nrg2626
   Miyaki S, 2010, GENE DEV, V24, P1173, DOI 10.1101/gad.1915510
   Nishikura K, 2016, NAT REV MOL CELL BIO, V17, P83, DOI 10.1038/nrm.2015.4
   Nugent M, 2016, OSTEOARTHR CARTILAGE, V24, P573, DOI 10.1016/j.joca.2015.10.018
   Nugent M, 2015, OSTEOARTHRITIS CARTI, V0, P0
   Pan GH, 1998, FEBS LETT, V431, P351, DOI 10.1016/S0014-5793(98)00791-1
   Park CW, 2010, RNA BIOL, V7, P606, DOI 10.4161/rna.7.5.13215
   Park SJ, 2013, OSTEOARTHR CARTILAGE, V21, P981, DOI 10.1016/j.joca.2013.04.012
   Park SUJIN, 2013, ARTHRITIS RHEUM, V65, P3141, DOI 10.1002/art.38188
   Pegtel DM, 2010, P NATL ACAD SCI USA, V107, P6328, DOI 10.1073/pnas.0914843107
   Philipot D, 2014, ARTHRITIS RES THER, V16, P0, DOI 10.1186/ar4494
   Politz JCR, 2006, P NATL ACAD SCI USA, V103, P18957, DOI 10.1073/pnas.0609466103
   Pritchard CC, 2012, NAT REV GENET, V13, P358, DOI 10.1038/nrg3198
   Qi YB, 2013, INT J BIOL MACROMOL, V61, P43, DOI 10.1016/j.ijbiomac.2013.06.006
   Rahmati M, 2016, BONE, V0, P0
   Rieger JK, 2015, DRUG METAB DISPOS, V43, P884, DOI 10.1124/dmd.114.062844
   Roberts TC, 2014, MOL THER-NUCL ACIDS, V3, P0, DOI 10.1038/mtna.2014.40
   Ryan BM, 2010, NAT REV CANCER, V10, P389, DOI 10.1038/nrc2867
   Saldanha G, 2016, MELANOMA RES, V26, P21, DOI 10.1097/CMR.0000000000000216
   Santini P, 2014, RHEUMATOL INT, V34, P711, DOI 10.1007/s00296-013-2754-8
   Schipani E, 2001, GENE DEV, V15, P2865
   Seidl CI, 2016, ARTHRITIS RHEUMATOL, V68, P398, DOI 10.1002/art.39428
   Slotkin W, 2013, GENOME MED, V5, P0, DOI 10.1186/gm508
   Small EM, 2011, NATURE, V469, P336, DOI 10.1038/nature09783
   Song J, 2015, BBA CLIN, V3, P79, DOI 10.1016/j.bbacli.2014.11.009
   Song J, 2015, AGING CELL, V14, P826, DOI 10.1111/acel.12363
   Song J, 2014, J ORTHOP RES, V32, P1628, DOI 10.1002/jor.22718
   Song J, 2013, CELL COMMUN SIGNAL, V11, P0, DOI 10.1186/1478-811X-11-66
   Song J, 2013, BIOCHEM BIOPH RES CO, V431, P210, DOI 10.1016/j.bbrc.2012.12.133
   Sripada L, 2012, MITOCHONDRION, V12, P593, DOI 10.1016/j.mito.2012.10.009
   Stalder L, 2013, EMBO J, V32, P1115, DOI 10.1038/emboj.2013.52
   Steck E, 2012, J MOL MED, V90, P1185, DOI 10.1007/s00109-012-0895-y
   Tardif G, 2009, BMC MUSCULOSKEL DIS, V10, P0, DOI 10.1186/1471-2474-10-148
   Thoms BL, 2013, ARTHRITIS RHEUM-US, V65, P1302, DOI 10.1002/art.37867
   Tian G, 2010, BMC BIOTECHNOL, V10, P0, DOI 10.1186/1472-6750-10-64
   Tili E, 2007, J IMMUNOL, V179, P5082, DOI 10.4049/jimmunol.179.8.5082
   Tili E, 2010, CARCINOGENESIS, V31, P1561, DOI 10.1093/carcin/bgq143
   Tsezou A, 2010, J ORTHOP RES, V28, P1033, DOI 10.1002/jor.21084
   Tsialikas J, 2015, DEVELOPMENT, V142, P2397, DOI 10.1242/dev.117580
   Tsirimonaki E, 2013, PLOS ONE, V8, P0, DOI 10.1371/journal.pone.0082045
   Turchinovich A, 2013, FRONTIERS IN GENETICS, V4, P119, DOI 10.3389/fgene.2013.00119
   Turchinovich A, 2012, RNA BIOL, V9, P1066, DOI 10.4161/rna.21083
   Uchino K, 2013, MOL THER, V21, P610, DOI 10.1038/mt.2012.269
   Ukai T, 2012, J ORTHOP RES, V30, P1915, DOI 10.1002/jor.22157
   Umeda M, 2015, J DENT RES, V94, P795, DOI 10.1177/0022034515577411
   Vennu V, 2014, CLIN INTERV AGING, V9, P793, DOI 10.2147/CIA.S62207
   Volinia S, 2006, P NATL ACAD SCI USA, V103, P2257, DOI 10.1073/pnas.0510565103
   Vonk LA, 2014, OSTEOARTHR CARTILAGE, V22, P145, DOI 10.1016/j.joca.2013.11.006
   Wang GD, 2015, AM J TRANSL RES, V7, P2000
   Wang X, 2015, OSTEOARTHR CARTILAGE, V23, P22, DOI 10.1016/j.joca.2014.10.002
   Wang YM, 2007, NAT GENET, V39, P380, DOI 10.1038/ng1969
   Winter J, 2011, RNA BIOL, V8, P1149, DOI 10.4161/rna.8.6.17665
   Xhemalce B, 2012, CELL, V151, P278, DOI 10.1016/j.cell.2012.08.041
   Xie Q, 2015, BIOSCI REP, V0, P0
   Xue TM, 2015, ONCOTARGETS THER, V8, P1871, DOI 10.2147/OTT.S85236
   Yang L, 2013, DEV BIOL, V380, P99, DOI 10.1016/j.ydbio.2013.04.031
   Yang MZ, 2015, CONNECT TISSUE RES, V56, P236, DOI 10.3109/03008207.2015.1018384
   Yang WD, 2006, NAT STRUCT MOL BIOL, V13, P13, DOI 10.1038/nsmb1041
   Yu XM, 2015, EVID-BASED COMPL ALT, V2015, P0, DOI 10.1155/2015/236179
   Yu ZR, 2008, J ANDROL, V29, P572, DOI 10.2164/jandrol.108.005090
   Zhang DW, 2015, SCI REP-UK, V5, P0, DOI 10.1038/srep12775
   Zhang E, 2015, CELL PHYSIOL BIOCHEM, V37, P1442, DOI 10.1159/000438513
   Zhang F, 2015, FRONT MAT, V2, P2, DOI 10.4161/2162402X.2014.994391
   Zhang XR, 2014, CELL, V158, P607, DOI 10.1016/j.cell.2014.05.047
   Zhang Y, 2011, P NATL ACAD SCI USA, V108, P9863, DOI 10.1073/pnas.1018493108
   Zheng HQ, 2015, BMJ OPEN, V5, P0, DOI 10.1136/bmjopen-2014-007568
   Zhong N, 2012, OSTEOARTHR CARTILAGE, V20, P593, DOI 10.1016/j.joca.2012.03.002
   Zomer ANOEK, 2010, COMMUN INTEGR BIOL, V3, P447, DOI 10.4161/cib.3.5.12339
NR 190
TC 71
Z9 75
U1 1
U2 18
PU SPRINGER
PI NEW YORK
PA 233 SPRING ST, NEW YORK, NY 10013 USA
SN 1523-3774
EI 1534-6307
J9 CURR RHEUMATOL REP
JI Curr. Rheumatol. Rep.
PD AUG 15
PY 2016
VL 18
IS 8
BP 
EP 
DI 10.1007/s11926-016-0604-x
PG 15
WC Rheumatology
SC Rheumatology
GA DR8QT
UT WOS:000380163100008
PM 27402113
DA 2022-06-22
ER

PT J
AU Vinatier, Claire
   Merceron, Christophe
   Guicheux, Jerome
AF Vinatier, Claire
   Merceron, Christophe
   Guicheux, Jerome
TI Osteoarthritis: from pathogenic mechanisms and recent clinical developments to novel prospective therapeutic options
SO DRUG DISCOVERY TODAY
LA English
DT Review
ID mesenchymal stem-cell; fibroblast growth factor-18; post-hoc analysis; tgf-beta; intraarticular sprifermin; articular-cartilage; autophagy; chondrocyte; joint; chondrogenesis
AB Osteoarthritis (OA) is a degenerative joint disease that, despite recent progress, has no curative treatment. Considerable research has recently been initiated to identify new potential therapeutic targets. In this review, we will set forth some of the major discoveries in the past 5 years, notably those dealing with the identification of pathogenic factors [hypoxia-inducible factors (HIFs), complement, transforming growth factor (TGF)-beta and zinc-ZIP8]. New drugs and concepts currently in clinical development [anti nerve growth factor (NGF), mesenchymal stromal cells and fibroblast growth factor (FGF)-18] will then be addressed. Finally, we will consider prospective avenues that could lead to mid-to-long-term developments of novel therapeutic concepts, notably those dealing with autophagy regulation and induced pluripotent stem cells.
C1 [Vinatier, Claire; Merceron, Christophe; Guicheux, Jerome] INSERM, STEP Grp, UMRS LIOAD 791, Nantes, France.
   [Vinatier, Claire; Merceron, Christophe; Guicheux, Jerome] Univ Nantes, UFR Odontol, Nantes, France.
   [Guicheux, Jerome] CHU Nantes, OTONN PHU4, Nantes, France.
RP Guicheux, J (corresponding author), INSERM, STEP Grp, UMRS LIOAD 791, Nantes, France.; Guicheux, J (corresponding author), Univ Nantes, UFR Odontol, Nantes, France.; Guicheux, J (corresponding author), CHU Nantes, OTONN PHU4, Nantes, France.
EM jerome.guicheux@inserm.fr
FU ROAD national network of the Arthritis Foundation; French society of rheumatology; region Pays de la Loire program Longevite, mobilite autonomie; European Marie Sklodowska Curie Actions
CR Barry F, 2013, NAT REV RHEUMATOL, V9, P584, DOI 10.1038/nrrheum.2013.109
   Bernardo ME, 2013, CELL STEM CELL, V13, P392, DOI 10.1016/j.stem.2013.09.006
   Bijlsma JWJ, 2011, LANCET, V377, P2115, DOI 10.1016/S0140-6736(11)60243-2
   Bohensky J, 2009, ARTHRITIS RHEUM-US, V60, P1406, DOI 10.1002/art.24444
   Bush JR, 2013, NAT MED, V19, P667, DOI 10.1038/nm.3228
   Carames B, 2015, ARTHRITIS RHEUMATOL, V67, P1568, DOI 10.1002/art.39073
   Carames B, 2010, ARTHRITIS RHEUM-US, V62, P791, DOI 10.1002/art.27305
   Cinque L, 2015, NATURE, V528, P272, DOI 10.1038/nature16063
   Connick P, 2012, LANCET NEUROL, V11, P150, DOI 10.1016/S1474-4422(11)70305-2
   Craft AM, 2015, NAT BIOTECHNOL, V33, P638, DOI 10.10.38/nbt.3210, 10.1038/nbt.3210
   Cui Z, 2016, ANN RHEUM DIS, V75, P1714, DOI 10.1136/annrheumdis-2015-207923
   Davidson D, 2005, J BIOL CHEM, V280, P20509, DOI 10.1074/jbc.M410148200
   Davidson ENB, 2009, J IMMUNOL, V182, P7937, DOI 10.4049/jimmunol.0803991
   Dequeker J, 2008, ANN RHEUM DIS, V67, P5, DOI 10.1136/ard.2007.079764
   Eckstein F, 2015, ARTHRITIS RHEUMATOL, V67, P2916, DOI 10.1002/art.39265
   Ellsworth JL, 2002, OSTEOARTHR CARTILAGE, V10, P308, DOI 10.1053/joca.2002.0514
   English K, 2013, IMMUNOL CELL BIOL, V91, P19, DOI 10.1038/icb.2012.56
   Fernandez-puente P, 2011, J PROTEOME RES, V10, P5095, DOI 10.1021/pr200695p
   Fleming A, 2011, NAT CHEM BIOL, V7, P9, DOI 10.1038/NCHEMBIO.500
   Haseeb A, 2013, CLIN IMMUNOL, V146, P185, DOI 10.1016/j.clim.2012.12.011
   Hirata M, 2012, HUM MOL GENET, V21, P1111, DOI 10.1093/hmg/ddr540
   Husa M, 2010, NAT MED, V16, P641, DOI 10.1038/nm0610-641
   Indo Y, 2001, HUM MUTAT, V18, P462, DOI 10.1002/humu.1224
   Jiang LB, 2016, OSTEOARTHR CARTILAGE, V24, P1071, DOI 10.1016/j.joca.2015.12.021
   Kim J, 2014, J ELECT MAT, V2014, P1, DOI 10.1167/14.7.1.[
   Ko JY, 2014, BIOMATERIALS, V35, P3571, DOI 10.1016/j.biomaterials.2014.01.009
   Kraus VB, 2015, OSTEOARTHR CARTILAGE, V23, P1233, DOI 10.1016/j.joca.2015.03.036
   Lane NE, 2010, NEW ENGL J MED, V363, P1521, DOI 10.1056/NEJMoa0901510
   Leblanc K, 2008, LANCET, V371, P1579, DOI 10.1016/S0140-6736(08)60690-X
   Lee J, 2015, FASEB J, V29, P3399, DOI 10.1096/fj.14-269720
   Lee M, 2016, OSTEOARTHR CARTILAGE, V24, P134, DOI 10.1016/j.joca.2015.07.016
   Lepus CM, 2014, ARTHRITIS RHEUMATOL, V66, P101, DOI 10.1002/art.38213
   Li XK, 2016, SEMIN CELL DEV BIOL, V53, P155, DOI 10.1016/j.semcdb.2015.12.014
   Liu ZH, 2002, GENE DEV, V16, P859, DOI 10.1101/gad.965602
   Lohmander LS, 2014, ARTHRITIS RHEUMATOL, V66, P1820, DOI 10.1002/art.38614
   Lotz MK, 2011, NAT REV RHEUMATOL, V7, P579, DOI 10.1038/nrrheum.2011.109
   Maes C, 2012, NAT REV RHEUMATOL, V8, P358, DOI 10.1038/nrrheum.2012.36
   Massague J, 2012, NAT REV MOL CELL BIO, V13, P616, DOI 10.1038/nrm3434
   Mateos J, 2012, PROTEOMICS, V75, P2869, DOI 10.1016/J.JPROT.2011.12.042
   Matsuzaki T, 2014, BIOMATERIALS, V35, P9904, DOI 10.1016/j.biomaterials.2014.08.041
   Melin FURSTC, 2013, PLOS ONE, V8, P0
   Mizushima N, 2011, CELL, V147, P728, DOI 10.1016/j.cell.2011.10.026
   Moore EE, 2005, OSTEOARTHR CARTILAGE, V13, P623, DOI 10.1016/j.joca.2005.03.003
   Mori Y, 2014, J BIOL CHEM, V289, P10192, DOI 10.1074/jbc.M113.524090
   Pers YM, 2015, OSTEOARTHR CARTILAGE, V23, P2027, DOI 10.1016/j.joca.2015.07.004
   Pittenger MF, 1999, SCIENCE, V284, P143, DOI 10.1126/science.284.5411.143
   Roberts E, 2016, ANN RHEUM DIS, V75, P552, DOI 10.1136/annrheumdis-2014-206914
   Robinton DA, 2012, NATURE, V481, P295, DOI 10.1038/nature10761
   Roemer FW, 2016, BMC MUSCULOSKEL DIS, V17, P0, DOI 10.1186/s12891-016-1128-2
   Rosenthal AK, 2011, ARTHRITIS RHEUM-US, V63, P401, DOI 10.1002/art.30120
   Saito T, 2010, NAT MED, V16, P678, DOI 10.1038/nm.2146
   Schnitzer TJ, 2015, OSTEOARTHR CARTILAGE, V23, PS8, DOI 10.1016/j.joca.2014.10.003
   Seidel MF, 2013, OSTEOARTHR CARTILAGE, V21, P1223, DOI 10.1016/j.joca.2013.06.004
   Sofat NIDHI, 2014, INT J CLIN RHEUMTOL, V9, P197
   Song J, 2013, J BIOMED SCI, V20, P0, DOI 10.1186/1423-0127-20-31
   Takayama K, 2014, ARTHRITIS RES THER, V16, P0, DOI 10.1186/s13075-014-0482-4
   Vinatier C, 2009, TRENDS BIOTECHNOL, V27, P307, DOI 10.1016/j.tibtech.2009.02.005
   Wang Q, 2011, NAT MED, V17, P1674, DOI 10.1038/nm.2543
   Xie L, 2016, ANN NY ACAD SCI, V0, P0
   Yang S, 2010, NAT MED, V16, P687, DOI 10.1038/nm.2153
   Yang X, 2001, J CELL BIOL, V153, P35, DOI 10.1083/jcb.153.1.35
   Zelzer E, 2003, NATURE, V423, P343, DOI 10.1038/nature01659
   Zhang FJ, 2015, JOINT BONE SPINE, V82, P144, DOI 10.1016/j.jbspin.2014.10.003
   Zhen GH, 2013, NAT MED, V19, P704, DOI 10.1038/nm.3143
   Zhou SR, 2016, SCI REP-UK, V6, P0, DOI 10.1038/srep24039
NR 65
TC 56
Z9 58
U1 1
U2 13
PU ELSEVIER SCI LTD
PI OXFORD
PA THE BOULEVARD, LANGFORD LANE, KIDLINGTON, OXFORD OX5 1GB, OXON, ENGLAND
SN 1359-6446
EI 1878-5832
J9 DRUG DISCOV TODAY
JI Drug Discov. Today
PD DEC 15
PY 2016
VL 21
IS 12
BP 1932
EP 1937
DI 10.1016/j.drudis.2016.08.011
PG 6
WC Pharmacology & Pharmacy
SC Pharmacology & Pharmacy
GA EG1YV
UT WOS:000390831200009
PM 27616187
DA 2022-06-22
ER

PT J
AU Jiang, Li-Bo
   Meng, De-Hua
   Lee, Soo-Min
   Liu, Shu-Hao
   Xu, Qin-Tong
   Wang, Yang
   Zhang, Jian
AF Jiang, Li-bo
   Meng, De-hua
   Lee, Soo-min
   Liu, Shu-hao
   Xu, Qin-tong
   Wang, Yang
   Zhang, Jian
TI Dihydroartemisinin inhibits catabolism in rat chondrocytes by activating autophagy via inhibition of the NF-kappa B pathway
SO SCIENTIFIC REPORTS
LA English
DT Article
ID antimalarial agent artesunate; signaling pathway; cancer-cell; osteoarthriti; apoptosis; arthriti; drug; artemisinin; inflammation; qinghaosu
AB Osteoarthritis is a disease with inflammatory and catabolic imbalance in cartilage. Dihydroartemisinin (DHA), a natural and safe anti-malarial agent, has been reported to inhibit inflammation, but its effects on chondrocytes have yet to be elucidated. We investigated the effects of DHA on catabolism in chondrocytes. Viability of SD rats chondrocytes was analyzed. Autophagy levels were determined via expression of autophagic markers LC3 and ATG5, GFP-LC3 analysis, acridine orange staining, and electron microscopy. ATG5 siRNA induced autophagic inhibition. Catabolic gene and chemokine expression was evaluated using qPCR. The NF-kappa B inhibitor SM7368 and p65 over-expression were used to analyze the role of NF-kappa B pathway in autophagic activation. A concentration of 1 mu M DHA without cytotoxicity increased LC3-II and ATG5 levels as well as autophagosomal numbers in chondrocytes. DHA inhibited TNF-alpha-induced expression of MMP-3 and -9, ADAMTS5, CCL-2 and -5, and CXCL1, which was reversed by autophagic inhibition. TNF-alpha-stimulated nuclear translocation and degradation of the p65 and I kappa B alpha proteins, respectively, were attenuated in DHA-treated chondrocytes. NF-kappa B inhibition activated autophagy in TNF-alpha-treated chondrocytes, but p65 over-expression reduced the autophagic response to DHA. These results indicate that DHA might suppress the levels of catabolic and inflammatory factors in chondrocytes by promoting autophagy via NF-kappa B pathway inhibition.
C1 [Jiang, Li-Bo; Meng, De-Hua; Lee, Soo-Min; Liu, Shu-Hao; Xu, Qin-Tong; Wang, Yang; Zhang, Jian] Fudan Univ, Zhongshan Hosp, Dept Orthoped Surg, Shanghai, CHINA.
RP Zhang, J (corresponding author), Fudan Univ, Zhongshan Hosp, Dept Orthoped Surg, Shanghai, CHINA.
EM zhang.jian@zs-hospital.sh.cn
FU Natural Science Foundation of China [81371376]
CR Agaliotis M, 2013, OSTEOARTHR CARTILAGE, V21, P1160, DOI 10.1016/j.joca.2013.07.005
   Baldwin AS, 2001, J CLIN INVEST, V107, P241, DOI 10.1172/JCI11991
   Carames B, 2012, ANN RHEUM DIS, V71, P575, DOI 10.1136/annrheumdis-2011-200557
   Chen SS, 2015, CANCER BIOL THER, V16, P770, DOI 10.1080/15384047.2015.1026477
   Cheng C, 2013, ALLERGY, V68, P195, DOI 10.1111/all.12077
   Feng X, 2014, BIOCHEM BIOPH RES CO, V444, P376, DOI 10.1016/j.bbrc.2014.01.053
   Gao H, 2016, BIOCHEM BIOPH RES CO, V473, P311, DOI 10.1016/j.bbrc.2016.03.101
   Goldring MB, 2011, CURR OPIN RHEUMATOL, V23, P471, DOI 10.1097/BOR.0b013e328349c2b1
   Ho WE, 2014, PHARMACOL THERAPEUT, V142, P126, DOI 10.1016/j.pharmthera.2013.12.001
   Hu W, 2014, CANCER LETT, V343, P239, DOI 10.1016/j.canlet.2013.09.035
   Jia G, 2014, J EXP CLIN CANC RES, V33, P0, DOI 10.1186/1756-9966-33-8
   Jiang LB, 2016, OSTEOARTHR CARTILAGE, V24, P1071, DOI 10.1016/j.joca.2015.12.021
   Jiang LB, 2015, CELL CYCLE, V14, P867, DOI 10.1080/15384101.2015.1004946
   Klayman DL, 1985, SCIENCE, V228, P1049, DOI 10.1126/science.3887571
   Klionsky DJ, 2016, AUTOPHAGY, V12, P1, DOI 10.1080/15548627.2015.1100356
   Levine B, 2008, CELL, V132, P27, DOI 10.1016/j.cell.2007.12.018
   Li YM, 2013, TRANSL RES, V161, P89, DOI 10.1016/j.trsl.2012.06.001
   Lin L, 2015, MOL CELL ONCOL, V2, P0, DOI 10.4161/23723556.2014.985913
   Lin NY, 2013, ANN RHEUM DIS, V72, P761, DOI 10.1136/annrheumdis-2012-201671
   Liu YL, 2013, ONCOL REP, V30, P1723, DOI 10.3892/or.2013.2658
   Malfait AM, 2016, OSTEOARTHR CARTILAGE, V24, P21, DOI 10.1016/j.joca.2015.09.010
   Rigoglou S, 2013, INT J BIOCHEM CELL B, V45, P2580, DOI 10.1016/j.biocel.2013.08.018
   Sasaki H, 2012, ARTHRITIS RHEUM-US, V64, P1920, DOI 10.1002/art.34323
   Shakir L, 2011, EUR J PHARMACOL, V668, P6, DOI 10.1016/j.ejphar.2011.06.044
   Shen C, 2015, OSTEOARTHR CARTILAGE, V23, P2279, DOI 10.1016/j.joca.2015.06.020
   Takayama K, 2014, ARTHRITIS RES THER, V16, P0, DOI 10.1186/s13075-014-0482-4
   Tanida I, 2011, MICROBIOL IMMUNOL, V55, P1, DOI 10.1111/j.1348-0421.2010.00271.x
   Tu YY, 1999, CHINESE MED J-PEKING, V112, P976
   Wang SJ, 2011, CANCER CHEMOTH PHARM, V68, P1421, DOI 10.1007/s00280-011-1643-7
   Xu G, 2016, LIFE SCI, V157, P1, DOI 10.1016/j.lfs.2016.05.033
   Xu H, 2007, RHEUMATOLOGY, V46, P920, DOI 10.1093/rheumatology/kem014
   Xu K, 2015, INT J MOL MED, V36, P661, DOI 10.3892/ijmm.2015.2280
   Yang DX, 2015, INT J CLIN EXP PATHO, V8, P1270
   Zhang ZS, 2015, ONCOL LETT, V10, P379, DOI 10.3892/ol.2015.3183
   Zhou L, 2016, J BONE MINER RES, V31, P964, DOI 10.1002/jbmr.2771
NR 35
TC 27
Z9 30
U1 1
U2 26
PU NATURE PUBLISHING GROUP
PI LONDON
PA MACMILLAN BUILDING, 4 CRINAN ST, LONDON N1 9XW, ENGLAND
SN 2045-2322
EI 
J9 SCI REP-UK
JI Sci Rep
PD DEC 12
PY 2016
VL 6
IS 
BP 
EP 
DI 10.1038/srep38979
PG 11
WC Multidisciplinary Sciences
SC Science & Technology - Other Topics
GA EE5MZ
UT WOS:000389653600001
PM 27941926
DA 2022-06-22
ER

PT J
AU Dai, Yancen
   Prithiviraj, Nagarajan
   Gan, Jianhong
   Zhang, XA
   Yan, Jizhou
AF Dai, Yancen
   Prithiviraj, Nagarajan
   Gan, Jianhong
   Zhang, Xin
   Yan, Jizhou
TI Starfish Undergoing Regeneration Promote Wound Healing and Lower Jaw Blastema Regeneration of Zebrafish
SO SCIENTIFIC REPORTS
LA English
DT Article
ID platelet-rich plasma; in-vitro; arm regeneration; fin regeneration; autophagy; migration; assay; osteoarthriti; aggregation; activation
AB Natural bioactive materials provide an excellent pool of molecules for regenerative therapy. In the present study, we amputate portions of the arms of Archaster typicus starfish, extract and separate the active biomaterials, and compare the effects of each fraction on in vitro wound healing and in vivo lower jaw regeneration of zebrafish. Compared with crude extract, normal hexane fractions (NHFs) have a remarkable effect on cellular proliferation and collective migration, and exhibit fibroblastlike morphology, while methanol-water fractions (MWFs) increase cell size, cell-cell adhesion, and cell death. Relative to moderate mitochondrialand lysosomal aggregation in NHFs-cultured cells, MWFs-cultured cells contain more and bigger lysosomal accumulations and clump detachment. The in vivo zebrafish lower jaw regeneration model reveals that NHFs enhance blastema formation and vasculogenesis, while MWFs inhibit fibrogenesis and induce cellular transformation. Gene expression analyses indicate that NHFs and MWFs separately activate blastema-characteristic genes as well as those genes-related to autophagy, proteasome, and apoptosis either during cell scratch healing or ganciclovir-induced apoptosis. Our results suggest that bioactive compounds from NHFs and MWFs could induce blastema formation and remodeling, respectively, and prevent tissue overgrowth.
C1 [Dai, Yancen; Yan, Jizhou] Shanghai Ocean Univ, Coll Fisheries & Life Sci, Dept Biol, Inst Marine Biosyst & Neurosci, Shanghai 201306, CHINA.
   [Prithiviraj, Nagarajan; Yan, Jizhou] Shanghai Ocean Univ, Minist Educ, Key Lab Explorat & Utilizat Aquat Genet Resources, Shanghai 201306, CHINA.
   [Gan, Jianhong] Shanghai Ocean Univ, Coll Food & Sci, Shanghai 201306, CHINA.
   [Gan, Jianhong] Shanghai Jiao Tong Univ, Sch Med, Renji Hosp, Key Lab Marine Biopharmaceut, Shanghai, CHINA.
   [Zhang, Xin A.] Univ Oklahoma, Hlth Sci Ctr, Stephenson Canc Ctr, Oklahoma City, OK 73104 USA.
   [Zhang, Xin A.] Univ Oklahoma, Hlth Sci Ctr, Dept Physiol, Oklahoma City, OK 73104 USA.
RP Yan, JZ (corresponding author), Shanghai Ocean Univ, Coll Fisheries & Life Sci, Dept Biol, Inst Marine Biosyst & Neurosci, Shanghai 201306, CHINA.; Yan, JZ (corresponding author), Shanghai Ocean Univ, Minist Educ, Key Lab Explorat & Utilizat Aquat Genet Resources, Shanghai 201306, CHINA.
EM jyan2@shou.edu.cn
FU Shanghai Universities First-class Disciplines Project of Fisheries
CR Ben KHADRAY, 2015, WOUND REPAIR REGEN, V23, P611, DOI 10.1111/wrr.12333
   Biressi A, 2010, ZOOMORPHOLOGY, V129, P1, DOI 10.1007/s00435-009-0095-7
   Blunt JW, 2016, NAT PROD REP, V33, P382, DOI 10.1039/c5np00156k
   Carnevali C, 2006, ISJ-INVERT SURVIV J, V3, P64
   Chen WH, 2014, BIOMATERIALS, V35, P9599, DOI 10.1016/j.biomaterials.2014.07.058
   Fan TINGJUN, 2011, JOURNAL OF OCEAN UNIVERSITY OF CHINA, V10, P255, DOI 10.1007/s11802-011-1837-y
   Greis C, 1990, DEV BRAIN RES, V57, P223, DOI 10.1016/0165-3806(90)90048-4
   Gu , 2000, MAR SCI, V24, P35
   Huang Q, 2011, NAT MED, V17, P860, DOI 10.1038/nm.2385
   Kasahara K, 2014, NAT COMMUN, V5, P0, DOI 10.1038/ncomms6081
   Kurz T, 2007, ARCH BIOCHEM BIOPHYS, V462, P220, DOI 10.1016/j.abb.2007.01.013
   Lamouille S, 2007, J CELL BIOL, V178, P437, DOI 10.1083/jcb.200611146
   Lepilina A, 2006, CELL, V127, P607, DOI 10.1016/j.cell.2006.08.052
   Li F, 2010, CELL STEM CELL, V7, P508, DOI 10.1016/j.stem.2010.09.003
   Liang CC, 2007, NAT PROTOC, V2, P329, DOI 10.1038/nprot.2007.30
   Mao YQ, 2015, WORLD J HEPATOL, V7, P1982, DOI 10.4254/wjh.v7.i16.1982
   Mosmann T, 1983, J IMMUNOL METHODS, V65, P55, DOI 10.1016/0022-1759(83)90303-4
   Nakatogawa S, 2009, CURR BIOL, V19, P779, DOI 10.1016/j.cub.2009.03.050
   Poss KD, 2010, NAT REV GENET, V11, P710, DOI 10.1038/nrg2879
   Puliafito A, 2015, SCI REP-UK, V5, P0, DOI 10.1038/srep15205
   Ryoo HD, 2012, CSH PERSPECT BIOL, V4, P0, DOI 10.1101/cshperspect.a008797
   Safferling K, 2013, J CELL BIOL, V203, P691, DOI 10.1083/jcb.201212020
   Schram JB, 2011, J EXP MAR BIOL ECOL, V407, P266, DOI 10.1016/j.jembe.2011.06.024
   Sun D, 2013, CELL DEATH DIS, V4, P0, DOI 10.1038/cddis.2013.456
   Tomicic MT, 2002, ONCOGENE, V21, P2141, DOI 10.1038/sj.onc.1205280
   Varga M, 2014, CELL DEATH DIFFER, V21, P547, DOI 10.1038/cdd.2013.175
   Varga M, 2015, METHODS, V75, P172, DOI 10.1016/j.ymeth.2014.12.004
   Wang XL, 2012, PLOS ONE, V7, P0, DOI 10.1371/journal.pone.0045380
   Whitehead GG, 2005, SCIENCE, V310, P1957, DOI 10.1126/science.1117637
   Yan JZ, 2006, MOL CELL BIOL, V26, P155, DOI 10.1128/MCB.26.1.155-168.2006
   Yarrow JC, 2004, BMC BIOTECHNOL, V4, P0, DOI 10.1186/1472-6750-4-21
   Yokoyama H, 2008, DEV GROWTH DIFFER, V50, P13, DOI 10.1111/j.1440-169x.2007.00973.x
   Zhang H, 2015, STEM CELLS, V33, P806, DOI 10.1002/stem.1899
   Zhu Y, 2013, OSTEOARTHR CARTILAGE, V21, P1627, DOI 10.1016/j.joca.2013.07.017
NR 34
TC 2
Z9 3
U1 1
U2 54
PU NATURE PUBLISHING GROUP
PI LONDON
PA MACMILLAN BUILDING, 4 CRINAN ST, LONDON N1 9XW, ENGLAND
SN 2045-2322
EI 
J9 SCI REP-UK
JI Sci Rep
PD DEC 15
PY 2016
VL 6
IS 
BP 
EP 
DI 10.1038/srep38693
PG 11
WC Multidisciplinary Sciences
SC Science & Technology - Other Topics
GA EH9GQ
UT WOS:000392080100001
PM 27974833
DA 2022-06-22
ER

PT J
AU Portal-nunez, Sergio
   Esbrit, Pedro
   Jose alcaraz, Maria
   Largo, Raquel
AF Portal-nunez, Sergio
   Esbrit, Pedro
   Jose alcaraz, Maria
   Largo, Raquel
TI Oxidative stress, autophagy, epigenetic changes and regulation by miRNAs as potential therapeutic targets in osteoarthritis
SO BIOCHEMICAL PHARMACOLOGY
LA English
DT Article
DE Oxidative stress; Autophagy; Epigenetic changes; Regulation by miRNAs; Targets in cell senescence
ID nf-kappa-b; histone deacetylase inhibitor; nitric-oxide synthase; dna methylation; gene-expression; cartilage degradation; down-regulation; cpg site; chondrocyte apoptosis; cellular senescence
AB Aging is a natural process characterized by the declining ability of the different organs and tissues to respond to stress, increasing homeostatic imbalance and risk of disease. Osteoarthritis (OA) is a multifactorial disease in which cartilage degradation is a central feature. Aging is the main risk factor for OA. In OA cartilage, a decrease in the number of chondrocytes and in their ability to regenerate the extracellular matrix and adequately respond to stress has been described. OA chondrocytes show a senescence secretory phenotype (SSP) consisting on the overproduction of cytokines (interleukins 1 and 6), growth factors (e.g., epidermal growth factor) and matrix metalloproteinases (MMP) (e.g., MMP-3, MMP-13). Reactive Oxygen Species (ROS) play a major role in the induction of the SSP. In chondrocytes, an increase in ROS production leads to hyper-peroxidation, protein carbonylation and DNA damage which alter chondrocyte function. ROS overproduction also induces changes in metabolic pathways such as PI3K-Akt and ERK. Autophagy is a key mechanism for maintaining cell homeostasis by adjusting cell metabolism to nutrient supply and removing damaged organelles. In cartilage, aging-related loss of autophagy leads to cell death and OA, while stimulation of autophagy exerts protective effects on cartilage deterioration. Aging also interferes with epigenetic mechanisms such as activity of histone acetylases that control the pattern of DNA methylation, and induces up- or down-regulation of microRNAs expression. A deeper knowledge of the mechanisms involved in chondrocyte aging could identify potential targets for the treatment of OA, a prevalent and therapeutic-orphan disease. (C) 2015 Elsevier Inc. All rights reserved.
C1 [Portal-Nunez, Sergio; Esbrit, Pedro] UAM, IIS Fdn Jimenez Diaz, Cooperat Res Themat Network Aging & Frailty RETIC, Lab Bone & Mineral Metab, Reyes Catolicos 2, Madrid 28040, Spain.
   [Jose Alcaraz, Maria] Univ Valencia, Cooperat Res Themat Network Aging & Frailty RETIC, Dept Pharmacol, Valencia, Spain.
   [Jose Alcaraz, Maria] Univ Valencia, Cooperat Res Themat Network Aging & Frailty RETIC, IDM, Valencia, Spain.
   [Largo, Raquel] UAM, IIS Fdn Jimenez Diaz, Cooperat Res Themat Network Aging & Frailty RETIC, Joint & Bone Res Unit, Reyes Catolicos 2, Madrid 28040, Spain.
RP Largo, R (corresponding author), UAM, IIS Fdn Jimenez Diaz, Joint & Bone Res Unit, Reyes Catolicos 2, Madrid 28040, Spain.
EM rlargo@fjd.es
FU Instituto de Salud Carlos III [RETICEF-FEDER RD06/0013/1002, RD12/0043/0008, RD12/0043/0013, PI12/00144, PI15/00340]; Generalitat Valenciana [PROMETEO/2014/071]; MINECO-FEDER [SAF2013-48724-R]
CR Abed E, 2014, BONE, V59, P28, DOI 10.1016/j.bone.2013.10.020
   Abouheif MM, 2010, RHEUMATOLOGY, V49, P2054, DOI 10.1093/rheumatology/keq247
   Abramson SB, 2001, CURR RHEUMATOL REP, V3, P535, DOI 10.1007/s11926-001-0069-3
   Akhtar N, 2010, ARTHRITIS RHEUM-US, V62, P1361, DOI 10.1002/art.27329
   Almonte-becerril M, 2010, APOPTOSIS, V15, P631, DOI 10.1007/s10495-010-0458-z
   Bartel DP, 2004, CELL, V116, P281, DOI 10.1016/S0092-8674(04)00045-5
   Bijlsma JWJ, 2011, LANCET, V377, P2115, DOI 10.1016/S0140-6736(11)60243-2
   Bohensky J, 2009, ARTHRITIS RHEUM-US, V60, P1406, DOI 10.1002/art.24444
   Bouderlique T, 2015, ANN RHEUM DIS, V0, P0
   Bruyere O, 2015, DRUG AGING, V32, P179, DOI 10.1007/s40266-015-0243-3
   Cao K, 2014, ARTHRITIS RES THER, V16, P0, DOI 10.1186/s13075-014-0491-3
   Carames B, 2015, ARTHRITIS RHEUMATOL, V67, P1568, DOI 10.1002/art.39073
   Carames B, 2012, ARTHRITIS RHEUM-US, V64, P1182, DOI 10.1002/art.33444
   Carames B, 2012, ANN RHEUM DIS, V71, P575, DOI 10.1136/annrheumdis-2011-200557
   Carames B, 2010, ARTHRITIS RHEUM-US, V62, P791, DOI 10.1002/art.27305
   Castaneda S, 2014, RHEUMATOLOGY, V53, P1, DOI 10.1093/rheumatology/ket247
   Chabane N, 2008, OSTEOARTHR CARTILAGE, V16, P1267, DOI 10.1016/j.joca.2008.03.009
   Chen JZ, 2013, J CELL BIOCHEM, V114, P245, DOI 10.1002/jcb.24362
   Chen WP, 2010, MOL BIOL REP, V37, P3967, DOI 10.1007/s11033-010-0055-9
   Chen YQ, 2011, J CELL SCI, V124, P161, DOI 10.1242/jcs.064576
   Chung YL, 2003, MOL THER, V8, P707, DOI 10.1016/S1525-0016(03)00235-1
   Cuervo AM, 2008, TRENDS GENET, V24, P604, DOI 10.1016/j.tig.2008.10.002
   Culley KL, 2013, ARTHRITIS RHEUM-US, V65, P1822, DOI 10.1002/art.37965
   de Andres MC, 2013, ARTHRITIS RHEUM-US, V65, P732, DOI 10.1002/art.37806
   De la Fuente M, 2009, CURR PHARM DESIGN, V15, P3003, DOI 10.2174/138161209789058110
   Den HOLLANDERW, 2014, ANN RHEUM DIS, V73, P2208, DOI 10.1136/annrheumdis-2014-205980
   Den HOLLANDERW, 2015, ARTHRITIS RHEUMATOL, V67, P2108, DOI 10.1002/art.39162
   Diaz-prado S, 2012, BMC MUSCULOSKEL DIS, V13, P0, DOI 10.1186/1471-2474-13-144
   Dvir-ginzberg M, 2008, J BIOL CHEM, V283, P36300, DOI 10.1074/jbc.M803196200
   El MANSOURIFE, 2011, ARTHRITIS RHEUM-US, V63, P168, DOI 10.1002/art.27762
   Elmali N, 2005, INFLAMM RES, V54, P158, DOI 10.1007/s00011-004-1341-6
   Fischer J, 2014, STEM CELLS DEV, V23, P2513, DOI 10.1089/scd.2014.0101
   Gabay O, 2013, JOINT BONE SPINE, V80, P613, DOI 10.1016/j.jbspin.2013.01.001
   Gabay O, 2013, ARTHRITIS RHEUM-US, V65, P159, DOI 10.1002/art.37750
   Gagarina V, 2010, ARTHRITIS RHEUM-US, V62, P1383, DOI 10.1002/art.27369
   Ganley IG, 2009, J BIOL CHEM, V284, P12297, DOI 10.1074/jbc.M900573200
   Golbidi S, 2010, MED SCI MONITOR, V16, P0
   Goldring MB, 2011, EUR CELLS MATER, V21, P202, DOI 10.22203/eCM.v021a16
   Guarente L, 2005, CELL, V120, P473, DOI 10.1016/j.cell.2005.01.029
   Hackl M, 2015, MOL CELL ENDOCRINOL, V0, P0
   Hackl M, 2010, AGING CELL, V9, P291, DOI 10.1111/j.1474-9726.2010.00549.x
   Harman D, 2009, BIOGERONTOLOGY, V10, P773, DOI 10.1007/s10522-009-9234-2
   Haseeb A, 2014, J BIOL CHEM, V289, P6877, DOI 10.1074/jbc.M113.512269
   Hashimoto K, 2009, ARTHRITIS RHEUM-US, V60, P3303, DOI 10.1002/art.24882
   He CC, 2009, ANNU REV GENET, V43, P67, DOI 10.1146/annurev-genet-102808-114910
   Henrotin Y, 2005, OSTEOARTHR CARTILAGE, V13, P643, DOI 10.1016/j.joca.2005.04.002
   Henrotin YE, 2003, OSTEOARTHR CARTILAGE, V11, P747, DOI 10.1016/S1063-4584(03)00150-X
   Herrero-beaumont G, 2013, NAT REV RHEUMATOL, V9, P448, DOI 10.1038/nrrheum.2013.113
   Herrero-beaumont G, 2009, SEMIN ARTHRITIS RHEU, V39, P71, DOI 10.1016/j.semarthrit.2009.03.006
   Higashiyama R, 2010, MOD RHEUMATOL, V20, P11, DOI 10.1007/s10165-009-0224-7
   Hong S, 2009, FASEB J, V23, P3539, DOI 10.1096/fj.09-133215
   Huang MJ, 2013, ANN RHEUM DIS, V0, P1
   Iliopoulos D, 2007, ANN RHEUM DIS, V66, P1616, DOI 10.1136/ard.2007.069377
   Iliopoulos D, 2008, PLOS ONE, V3, P0, DOI 10.1371/journal.pone.0003740
   Imagawa K, 2014, ARTHRITIS RHEUMATOL, V66, P3040, DOI 10.1002/art.38774
   Jeffries MA, 2014, ARTHRITIS RHEUMATOL, V66, P2804, DOI 10.1002/art.38762
   Jilka RL, 2010, AGING CELL, V9, P851, DOI 10.1111/j.1474-9726.2010.00616.x
   Jones MJ, 2015, AGING CELL, V14, P924, DOI 10.1111/acel.12349
   Jones PA, 2012, NAT REV GENET, V13, P484, DOI 10.1038/nrg3230
   Jones SW, 2009, OSTEOARTHR CARTILAGE, V17, P464, DOI 10.1016/j.joca.2008.09.012
   Joosten LAB, 2011, MOL MED, V17, P391, DOI 10.2119/molmed.2011.00058
   Alcaraz MJ, 2010, BIOCHEM PHARMACOL, V80, P13, DOI 10.1016/j.bcp.2010.02.017
   Kasic T, 2011, EUR J IMMUNOL, V41, P1843, DOI 10.1002/eji.201040868
   Kelly TK, 2010, NAT BIOTECHNOL, V28, P1069, DOI 10.1038/nbt.1678
   Kim KI, 2013, J BONE MINER RES, V28, P1050, DOI 10.1002/jbmr.1843
   Kim KO, 2012, J CELL BIOCHEM, V113, P2156, DOI 10.1002/jcb.24089
   Kobayashi T, 2008, P NATL ACAD SCI USA, V105, P1949, DOI 10.1073/pnas.0707900105
   Kostopoulou F, 2015, ARTHRITIS RES THER, V17, P0, DOI 10.1186/s13075-015-0556-y
   Lapaquette P, 2015, MEDIAT INFLAMM, V2015, P0, DOI 10.1155/2015/398483
   Lewis BP, 2005, CELL, V120, P15, DOI 10.1016/j.cell.2004.12.035
   Li S, 2015, J BIOL CHEM, V290, P2368, DOI 10.1074/jbc.M114.618454
   Li WY, 2015, J ORTHOP RES, V33, P1061, DOI 10.1002/jor.22859
   Li X, 2011, GENE, V480, P34, DOI 10.1016/j.gene.2011.03.003
   Li ZC, 2015, INT J CLIN EXP PATHO, V8, P2555
   Liang RQ, 2009, CURR GENOMICS, V10, P184, DOI 10.2174/138920209788185225
   Liu-bryan R, 2015, NAT REV RHEUMATOL, V11, P35, DOI 10.1038/nrrheum.2014.162
   Loeser RF, 2009, OSTEOARTHR CARTILAGE, V17, P971, DOI 10.1016/j.joca.2009.03.002
   Loeser RF, 2012, ARTHRITIS RHEUM-US, V64, P1697, DOI 10.1002/art.34453
   Lopez-otin C, 2013, CELL, V153, P1194, DOI 10.1016/j.cell.2013.05.039
   Lotz M, 2012, J AM ACAD ORTHOP SUR, V20, P261, DOI 10.5435/JAAOS-20-04-261
   Lotz MK, 2011, NAT REV RHEUMATOL, V7, P579, DOI 10.1038/nrrheum.2011.109
   Madeo F, 2015, J CLIN INVEST, V125, P85, DOI 10.1172/JCI73946
   Maes OC, 2008, MECH AGEING DEV, V129, P534, DOI 10.1016/j.mad.2008.05.004
   Manna SK, 2000, J IMMUNOL, V164, P6509, DOI 10.4049/jimmunol.164.12.6509
   Marcu KB, 2010, CURR DRUG TARGETS, V11, P599, DOI 10.2174/138945010791011938
   Martin C, 2005, NAT REV MOL CELL BIO, V6, P838, DOI 10.1038/nrm1761
   Martin JA, 2001, IOWA ORTHOP J, V21, P1
   Martinez-sanchez A, 2012, J BIOL CHEM, V287, P916, DOI 10.1074/jbc.M111.302430
   Matsushita T, 2013, J ORTHOP RES, V31, P531, DOI 10.1002/jor.22268
   Mattioloa P, 2015, BIOCHEM PHARMACOL, V98, P573, DOI 10.1016/j.bcp.2015.09.021
   Mazzetti I, 2001, CLIN SCI, V101, P593, DOI 10.1042/CS20010030
   Mcgregor GP, 2006, CURR OPIN CLIN NUTR, V9, P697, DOI 10.1097/01.mco.0000247478.79779.8f
   Michishita E, 2008, NATURE, V452, P492, DOI 10.1038/nature06736
   Miquel J, 1980, EXP GERONTOL, V15, P575, DOI 10.1016/0531-5565(80)90010-8
   Miyaki S, 2010, GENE DEV, V24, P1173, DOI 10.1101/gad.1915510
   Moazedi-fuerst FC, 2014, J ORTHOP RES, V32, P1636, DOI 10.1002/jor.22722
   Mobasheri A, 2015, MATURITAS, V80, P237, DOI 10.1016/j.maturitas.2014.12.003
   Morita K, 2007, J EXP MED, V204, P1613, DOI 10.1084/jem.20062525
   Musumeci G, 2015, INT J MOL SCI, V16, P20560, DOI 10.3390/ijms160920560
   Musumeci G, 2015, HISTOL HISTOPATHOL, V30, P1, DOI 10.14670/HH-30.1
   Nagai K, 2015, OSTEOARTHR CARTILAGE, V23, P1412, DOI 10.1016/j.joca.2015.03.024
   Nasu Y, 2008, OSTEOARTHR CARTILAGE, V16, P723, DOI 10.1016/j.joca.2007.10.014
   Nelson KK, 2006, J BIOL CHEM, V281, P14100, DOI 10.1074/jbc.M601820200
   Noren HOOTENN, 2010, PLOS ONE, V5, P0, DOI 10.1371/journal.pone.0010724
   Olszewska-slonina DM, 2010, MED SCI MONITOR, V16, P0
   Philipot D, 2014, ARTHRITIS RES THER, V16, P0, DOI 10.1186/ar4494
   Poschl E, 2005, ANN RHEUM DIS, V64, P477, DOI 10.1136/ard.2004.022509
   Reynard LN, 2014, HUM GENET, V133, P1059, DOI 10.1007/s00439-014-1447-z
   Roach HI, 2005, ARTHRITIS RHEUM-US, V52, P3110, DOI 10.1002/art.21300
   Rodova M, 2011, J BONE MINER RES, V26, P1974, DOI 10.1002/jbmr.397
   Rubinsztein DC, 2012, NAT REV DRUG DISCOV, V11, P709, DOI 10.1038/nrd3802
   Rushton MD, 2014, ARTHRITIS RHEUMATOL, V66, P2450, DOI 10.1002/art.38713
   Ryter SW, 2015, REDOX BIOL, V4, P215, DOI 10.1016/j.redox.2014.12.010
   Saito T, 2013, OSTEOARTHR CARTILAGE, V21, P165, DOI 10.1016/j.joca.2012.09.003
   Sasaki H, 2012, ARTHRITIS RHEUM-US, V64, P1920, DOI 10.1002/art.34323
   Scott JL, 2010, ANN RHEUM DIS, V69, P1502, DOI 10.1136/ard.2009.119966
   Sellam J, 2009, GROUPOSTEOARTHRITIS, V0, P0
   Sesselmann S, 2009, OSTEOARTHR CARTILAGE, V17, P507, DOI 10.1016/j.joca.2008.09.006
   Shapiro IM, 2014, AUTOPHAGY, V10, P7, DOI 10.4161/auto.26679
   Sharma S, 2010, CARCINOGENESIS, V31, P27, DOI 10.1093/carcin/bgp220
   Taganov KD, 2006, P NATL ACAD SCI USA, V103, P12481, DOI 10.1073/pnas.0605298103
   Takahashi A, 2015, OSTEOARTHR CARTILAGE, V23, P1946, DOI 10.1016/j.joca.2015.02.168
   Tornero-esteban P, 2015, BMC MUSCULOSKEL DIS, V16, P0, DOI 10.1186/s12891-015-0652-9
   Uchiyama Y, 2008, HISTOCHEM CELL BIOL, V129, P407, DOI 10.1007/s00418-008-0406-y
   Ukai T, 2012, J ORTHOP RES, V30, P1915, DOI 10.1002/jor.22157
   Verzijl N, 2003, CURR OPIN RHEUMATOL, V15, P616, DOI 10.1097/00002281-200309000-00016
   Vicencio JM, 2008, GERONTOLOGY, V54, P92, DOI 10.1159/000129697
   Vojinovic J, 2011, ARTHRITIS RHEUM-US, V63, P1452, DOI 10.1002/art.30238
   Vonk LA, 2014, OSTEOARTHR CARTILAGE, V22, P145, DOI 10.1016/j.joca.2013.11.006
   Wang K, 2015, EXPERT OPIN INV DRUG, V24, P1539, DOI 10.1517/13543784.2015.1091880
   Weilner S, 2015, ACTA ORTHOP, V86, P92, DOI 10.3109/17453674.2014.957079
   Yamasaki K, 2009, ARTHRITIS RHEUM-US, V60, P1035, DOI 10.1002/art.24404
   Yang B, 2014, FEBS LETT, V588, P2344, DOI 10.1016/j.febslet.2014.05.033
   Yang L, 2005, J BIOL CHEM, V280, P31156, DOI 10.1074/jbc.M501069200
   Yang XJ, 2005, MOL CELL BIOL, V25, P2873, DOI 10.1128/MCB.25.8.2873-2884.2005
   Yeung F, 2004, EMBO J, V23, P2369, DOI 10.1038/sj.emboj.7600244
   Yin WH, 2009, J BIOL CHEM, V284, P31972, DOI 10.1074/jbc.M109.056838
   Zhang MA, 2013, APOPTOSIS, V18, P423, DOI 10.1007/s10495-013-0811-0
   Zhang Y, 2014, ABSTRACT APPL ANAL, V2014, P1, DOI 10.1155/2014/376950
   Zhang YK, 2014, EXP MOL MED, V46, P0, DOI 10.1038/emm.2013.152
   Ziskoven C, 2011, CAN J PHYSIOL PHARM, V89, P455, DOI 10.1139/Y11-055, 10.1139/y11-055
NR 141
TC 72
Z9 76
U1 2
U2 48
PU PERGAMON-ELSEVIER SCIENCE LTD
PI OXFORD
PA THE BOULEVARD, LANGFORD LANE, KIDLINGTON, OXFORD OX5 1GB, ENGLAND
SN 0006-2952
EI 1873-2968
J9 BIOCHEM PHARMACOL
JI Biochem. Pharmacol.
PD MAY 15
PY 2016
VL 108
IS 
BP 1
EP 10
DI 10.1016/j.bcp.2015.12.012
PG 10
WC Pharmacology & Pharmacy
SC Pharmacology & Pharmacy
GA DL1DE
UT WOS:000375371600001
PM 26711691
DA 2022-06-22
ER

PT J
AU Fullerton, JN
   Gilroy, DW
AF Fullerton, Jn
   Gilroy, Dw
TI Resolution of inflammation: A new therapeutic frontier
SO Nature Reviews Drug Discovery
LA English
DT Article
ID 2 (2 amino 3 methoxyphenyl)chromone; acetylsalicylic acid; antiinflammatory agent; at 7519; atb 429; corticotropin; cyclin dependent kinase inhibitor; glucocorticoid; lipoxin; mesalazine; microrna; nonsteroid antiinflammatory agent; prostaglandin e2; roscovitine; rx 10045; steroid; steroid receptor coactivator 3; toll like receptor; tumor necrosis factor inhibitor; tumor necrosis factor related apoptosis inducing ligand; unclassified drug; antiinflammatory agent; autacoid; adaptive immunity; apoptosis; autoimmune disease; autophagy; carrageenan-induced pleurisy; chronic inflammation; coliti; cytokine release; cytokine response; degenerative disease; dry eye; efferocytosis; endocytosis; experimental arthriti; experimental pleurisy; extracellular trap; glomerulonephriti; human; inflammation; inflammatory disease; innate immunity; leukocyte migration; low drug dose; lung injury; macrophage; neoplasm; neutrophil chemotaxi; nonhuman; osteoarthriti; phagocytosis; pneumococcal meningiti; polymorphonuclear cell; priority journal; review; viral clearance; virus infection; animal; disease model; drug effect; inflammation; mouse; pathophysiology; rat; signal transduction; zebra fish; animal; anti-inflammatory agent; disease models, animal; human; inflammation; inflammation mediator; mice; rat; signal transduction; zebrafish
AB Dysregulated inflammation is a central pathological process in diverse disease states. Traditionally, therapeutic approaches have sought to modulate the pro- or anti-inflammatory limbs of inflammation, with mixed success. However, insight into the pathways by which inflammation is resolved has highlighted novel opportunities to pharmacologically manipulate these processes-a strategy that might represent a complementary (and perhaps even superior) therapeutic approach. This Review discusses the state of the art in the biology of resolution of inflammation, highlighting the opportunities and challenges for translational research in this field. © 2016 Macmillan Publishers Limited, part of Springer Nature.
C1 Centre for Clinical Pharmacology and Therapeutics, Division of Medicine, University College London, 5 University Street, London, WC1E 6JJ, United Kingdom
TC 0
SN 1474-1776
EI 
J9 NAT REV DRUG DISCOV
JI Nat. Rev. Drug Discov.
PD JUN 15
PY 2016
VL 15
IS 8
BP 551
EP 567
DI 10.1038/nrd.2016.39
PG 17
UT Scopus:10.1038/nrd.2016.39
ER

PT J
AU Shi, Jie
   Zhang, Changjie
   Yi, Zhongjie
   Lan, Chunna
AF Shi, Jie
   Zhang, Changjie
   Yi, Zhongjie
   Lan, Chunna
TI Explore the variation of MMP3, JNK, p38 MAPKs, and autophagy at the early stage of osteoarthritis
SO IUBMB LIFE
LA English
DT Article
DE osteoarthritis; autophagy; MAPK; signaling pathway; JNK; p38; LC3
ID metalloproteinase inhibitor; cartilage histopathology; chondrocyte apoptosis; knee osteoarthriti; signaling pathway; double-blind; activation; expression; kinase; induction
AB Osteoarthritis is a chronic disease characterized by cartilage degeneration and chondrocyte apoptosis. Mitogen-activated protein kinase (MAPK) signaling pathway plays a key role in regulating OA process. Autophagy has an important effect on the OA process, and it is believed to be regulated by MAPKs. To reveal the mechanism and the effect of JNK and p38 MAPKs on matrix metalloproteinase 3 (MMP3) and autophagy in OA, the study established OA model in rabbits, used the measurement of the Osteoarthritis Research Society International scoring system to evaluate OA model, and conducted general observation, histological observation, and Western blotting of JNK, phosphorylate-JNK (P-JNK), p38, phosphorylate-p38 (P-p38), MMP3, and light-chain 3 (LC3)-II/LC3-I to explore the variation of JNK, p38 MAPKs, and autophagy at the early stage of OA. With OA progressing at the early stage, MMP3, P-p38, and P-JNK were gradually upregulated from the baseline to the peak in study groups when compared with the control group; JNK and p38 variated of turbulence without statistical difference; and LC3-II/LC3-I had a decreasing tendency from the 0- to 15-day group. This study identifies that compromised autophagy may be related to the OA progress and that JNK and p38 MAPKs have positive regulation on MMP3 and negative regulation on autophagy. It also implicates a new therapeutic strategy for OA and other degenerate diseases based on selective MAPK inhibitors, reduction of MMP3, and autophagy. (c) 2016 IUBMB Life, 68(4):293-302, 2016
C1 [Shi, Jie; Zhang, Changjie; Lan, Chunna] Cent S Univ, Xiangya Hosp 2, Dept Rehabil Med, 139 Renmin Middle Rd, Changsha 410011, Hunan, CHINA.
   [Yi, Zhongjie] Cent S Univ, Xiangya Hosp 3, Dept Gen Surg, Changsha, Hunan, CHINA.
RP Lan, CN (corresponding author), Cent S Univ, Xiangya Hosp 2, Dept Rehabil Med, 139 Renmin Middle Rd, Changsha 410011, Hunan, CHINA.
EM lanchuna@163.com
CR Barranco CAROLINE, 2015, NAT REV RHEUMATOL, V11, P127, DOI 10.1038/nrrheum.2015.12
   Bohensky J, 2009, ARTHRITIS RHEUM-US, V60, P1406, DOI 10.1002/art.24444
   Boppart MD, 2001, AM J PHYSIOL-CELL PH, V280, PC352, DOI 10.1152/ajpcell.2001.280.2.C352
   Brandt KD, 2005, ARTHRITIS RHEUM-US, V52, P2015, DOI 10.1002/art.21122
   Carames B, 2012, ARTHRITIS RHEUM-US, V64, P1182, DOI 10.1002/art.33444
   Carames B, 2012, ANN RHEUM DIS, V71, P575, DOI 10.1136/annrheumdis-2011-200557
   Chen JJ, 2014, ASIAN PAC J TROP MED, V7, P297, DOI 10.1016/S1995-7645(14)60042-0
   Dabusco AS, 2007, ARTHRITIS RES THER, V9, P0, DOI 10.1186/ar2307
   Dollery CM, 2006, CARDIOVASC RES, V69, P625, DOI 10.1016/j.cardiores.2005.11.003
   Du SOUICHP, 2014, OSTEOARTHR CARTILAGE, V22, P888, DOI 10.1016/j.joca.2014.03.021
   Grogan SHAWNP, 2010, INT J CLIN RHEUMTOL, V5, P199, DOI 10.2217/ijr.10.3
   Heard BJ, 2012, BMC MUSCULOSKEL DIS, V13, P0, DOI 10.1186/1471-2474-13-126
   Hwang HS, 2015, INT J MOL SCI, V16, P26035, DOI 10.3390/ijms161125943
   Kimura H, 2009, J PHARMACOL SCI, V110, P201, DOI 10.1254/jphs.09076FP
   Krzeski P, 2007, ARTHRITIS RES THER, V9, P0, DOI 10.1186/ar2315
   Liacini A, 2003, EXP CELL RES, V288, P208, DOI 10.1016/S0014-4827(03)00180-0
   Loeser RF, 2008, CURR OPIN RHEUMATOL, V20, P581, DOI 10.1097/BOR.0b013e3283090463
   Mapp PI, 2010, OSTEOARTHR CARTILAGE, V18, P593, DOI 10.1016/j.joca.2009.12.006
   Mariani E, 2014, INT J MOL SCI, V15, P8667, DOI 10.3390/ijms15058667
   Masuko-hongo K, 2004, ARTHRITIS RHEUM-US, V50, P2829, DOI 10.1002/art.20437
   Mcalindon TIMOTHY, 2012, HSS J, V8, P66, DOI 10.1007/s11420-011-9231-2
   Moskowitz RW, 2006, OSTEOARTHR CARTILAGE, V14, P1, DOI 10.1016/j.joca.2005.08.015
   Musumeci G, 2015, INT J MOL SCI, V16, P20560, DOI 10.3390/ijms160920560
   Nagase H, 2002, ARTHRITIS RES THER, V4, PS51, DOI 10.1186/ar573
   Narantsogt G, 2015, KOREAN J PARASITOL, V53, P597, DOI 10.3347/kjp.2015.53.5.597
   Pasternak B, 2009, ACTA ORTHOP, V80, P693, DOI 10.3109/17453670903448257
   Pattingre S, 2005, CELL, V122, P927, DOI 10.1016/j.cell.2005.07.002
   Portal-nunez S, 2015, BIOCH PHARM, V19, P0
   Pyo JO, 2005, J BIOL CHEM, V280, P20722, DOI 10.1074/jbc.M413934200
   Sanchez C, 2015, PLOS ONE, V10, P0, DOI 10.1371/journal.pone.0136118
   Sasaki H, 2012, ARTHRITIS RHEUM-US, V64, P1920, DOI 10.1002/art.34323
   Srinivas V, 2006, AUTOPHAGY, V2, P215, DOI 10.4161/auto.2649
   Srinivas V, 2009, CELLS TISSUES ORGANS, V189, P88, DOI 10.1159/000151428
   Stanton LA, 2004, BIOCHEM J, V378, P53, DOI 10.1042/BJ20030874
   Tsolis KC, 2015, CLIN PROTEOM, V12, P0, DOI 10.1186/s12014-015-9085-6
   Waldstein W, 2016, J ORTHOP RES, V34, P135, DOI 10.1002/jor.23010
   Yang H, 2014, IUBMB LIFE, V66, P854, DOI 10.1002/iub.1338
   Yousefi S, 2006, NAT CELL BIOL, V8, P1124, DOI 10.1038/ncb1482
   Zhang DW, 2015, IUBMB LIFE, V67, P36, DOI 10.1002/iub.1343
   Zhang RK, 2012, PLOS ONE, V7, P0, DOI 10.1371/journal.pone.0032356
NR 41
TC 38
Z9 44
U1 0
U2 23
PU WILEY
PI HOBOKEN
PA 111 RIVER ST, HOBOKEN 07030-5774, NJ USA
SN 1521-6543
EI 1521-6551
J9 IUBMB LIFE
JI IUBMB Life
PD APR 15
PY 2016
VL 68
IS 4
BP 293
EP 302
DI 10.1002/iub.1482
PG 10
WC Biochemistry & Molecular Biology; Cell Biology
SC Biochemistry & Molecular Biology; Cell Biology
GA DH9QV
UT WOS:000373131700004
PM 26873249
DA 2022-06-22
ER

PT J
AU Rockel, JS
   Kapoor, Mohit
AF Rockel, Jason
   Kapoor, Mohit
TI Autophagy: controlling cell fate in rheumatic diseases
SO NATURE REVIEWS RHEUMATOLOGY
LA English
DT Review
ID systemic-lupus-erythematosus; activated receptor-gamma; tumor-necrosis-factor; nf-kappa-b; endoplasmic-reticulum stress; advanced solid tumor; growth-factor-beta; mammalian target; protein-kinase; t-cell
AB Autophagy, an endogenous process necessary for the turnover of organelles, maintains cellular homeostasis and directs cell fate. Alterations to the regulation of autophagy contribute to the progression of various rheumatic diseases, including systemic lupus erythematosus (SLE), rheumatoid arthritis (RA), osteoarthritis (OA) and systemic sclerosis (SSc). Implicit in the progression of these diseases are cell-type-specific responses to surrounding factors that alter autophagy: chondrocytes within articular cartilage show decreased autophagy in OA, leading to rapid cell death and cartilage degeneration; fibroblasts from patients with SSc have restricted autophagy, similar to that seen in aged dermal fibroblasts; fibroblast-like synoviocytes from RA joints show altered autophagy, which contributes to synovial hyperplasia; and dysregulation of autophagy in haematopoietic lineage cells alters their function and maturation in SLE. Various upstream mechanisms also contribute to these diseases by regulating autophagy as part of their signalling cascades. In this Review, we discuss the links between autophagy, immune responses, fibrosis and cellular fates as they relate to pathologies associated with rheumatic diseases. Therapies in clinical use, and in preclinical or clinical development, are also discussed in relation to their effects on autophagy in rheumatic diseases.
C1 [Rockel, Jason S.; Kapoor, Mohit] Univ Hlth Network, Toronto Western Hosp, Arthrit Program, 399 Bathurst St, Toronto, ON M5T 2S8, Canada.
   [Rockel, Jason S.; Kapoor, Mohit] Univ Hlth Network, Krembil Res Inst, Div Genet & Dev, 60 Leonard Ave, Toronto, ON M5T 2R1, Canada.
   [Kapoor, Mohit] Univ Toronto, Dept Lab Med & Pathobiol, Dept Surg, 686 Bay St, Toronto, ON M5G 0A4, Canada.
RP Kapoor, M (corresponding author), Univ Hlth Network, Toronto Western Hosp, Arthrit Program, 399 Bathurst St, Toronto, ON M5T 2S8, Canada.; Kapoor, M (corresponding author), Univ Hlth Network, Krembil Res Inst, Div Genet & Dev, 60 Leonard Ave, Toronto, ON M5T 2R1, Canada.; Kapoor, M (corresponding author), Univ Toronto, Dept Lab Med & Pathobiol, Dept Surg, 686 Bay St, Toronto, ON M5G 0A4, Canada.
EM mohit.kapoor@uhnresearch.ca
FU Canadian Institutes of Health Research [126016]; Arthritis Program
CR Afif H, 2007, ARTHRITIS RES THER, V9, P0, DOI 10.1186/ar2151
   Akhmetshina A, 2012, NAT COMMUN, V3, P0, DOI 10.1038/ncomms1734
   Alessandri C, 2012, FASEB J, V26, P4722, DOI 10.1096/fj.12-206060
   Amaravadi RK, 2011, CLIN CANCER RES, V17, P654, DOI 10.1158/1078-0432.CCR-10-2634
   Antonelli A, 2013, BRIT J DERMATOL, V168, P129, DOI 10.1111/j.1365-2133.2012.11199.x
   Arai M, 2010, J PHARMACOL EXP THER, V334, P206, DOI 10.1124/jpet.109.164970
   Arnold J, 2016, CELL DEATH DIFFER, V23, P853, DOI 10.1038/cdd.2015.149
   Asahina H, 2013, INVEST NEW DRUG, V31, P677, DOI 10.1007/s10637-012-9860-4
   Avery DT, 2003, J CLIN INVEST, V112, P286, DOI 10.1172/JCI200318025
   Baek KH, 2012, CHEM SOC REV, V41, P3245, DOI 10.1039/c2cs15328a
   Basu B, 2015, CLIN CANCER RES, V21, P3412, DOI 10.1158/1078-0432.CCR-14-2422
   Bendell JC, 2015, CANCER-AM CANCER SOC, V121, P3481, DOI 10.1002/cncr.29422
   Bennett WL, 2011, ORAL DIABETES MEDICA, V0, P0
   Beyer C, 2012, ANN RHEUM DIS, V71, P761, DOI 10.1136/annrheumdis-2011-200568
   Bortolini M, 2013, EXPERT OPIN DRUG SAF, V12, P65, DOI 10.1517/14740338.2013.741585
   Bouderlique T, 2016, ANN RHEUM DIS, V75, P627, DOI 10.1136/annrheumdis-2015-207742
   Britten CD, 2014, INVEST NEW DRUG, V32, P510, DOI 10.1007/s10637-013-0062-5
   Brown EJ, 1994, NATURE, V369, P756, DOI 10.1038/369756a0
   Bruce I, 2016, LUPUS, V0, P0
   Bruyn GAW, 2008, ANN RHEUM DIS, V67, P1090, DOI 10.1136/ard.2007.078808
   Carames B, 2015, ARTHRITIS RHEUMATOL, V67, P1568, DOI 10.1002/art.39073
   Carames B, 2012, ARTHRITIS RHEUM-US, V64, P1182, DOI 10.1002/art.33444
   Carames B, 2012, ANN RHEUM DIS, V71, P575, DOI 10.1136/annrheumdis-2011-200557
   Castello-cros R, 2011, CELL CYCLE, V10, P2140, DOI 10.4161/cc.10.13.16227
   Chen D, 2010, J BIOL CHEM, V285, P38214, DOI 10.1074/jbc.M110.101469
   Chen JZ, 2013, J CELL BIOCHEM, V114, P245, DOI 10.1002/jcb.24362
   Chia S, 2015, CURR ONCOL, V22, P33, DOI 10.3747/co.22.2393
   Cinque L, 2015, NATURE, V528, P272, DOI 10.1038/nature16063
   Clarke AJ, 2015, ANN RHEUM DIS, V74, P912, DOI 10.1136/annrheumdis-2013-204343
   Connor AM, 2012, ARTHRITIS RES THER, V14, P0, DOI 10.1186/ar3778
   Copetti T, 2009, AUTOPHAGY, V5, P858, DOI 10.4161/auto.8822
   Criollo A, 2010, EMBO J, V29, P619, DOI 10.1038/emboj.2009.364
   Cuervo AM, 2014, CELL RES, V24, P92, DOI 10.1038/cr.2013.153
   Debosch BJ, 2016, SCI SIGNAL, V9, P0, DOI 10.1126/scisignal.aac5472
   Dekker P, 2012, MECH AGEING DEV, V133, P498, DOI 10.1016/j.mad.2012.06.002
   Del GAIDOF, 2008, ARTHRITIS RHEUM-US, V58, P2854, DOI 10.1002/art.23791
   Dellaccio F, 2015, ANN RHEUM DIS, V74, P477, DOI 10.1136/annrheumdis-2014-206884
   Dibble CC, 2015, TRENDS CELL BIOL, V25, P545, DOI 10.1016/j.tcb.2015.06.002
   Ding HJ, 2016, RHEUMATOLOGY, V55, P957, DOI 10.1093/rheumatology/kev357
   Ding Y, 2014, J AM SOC NEPHROL, V25, P2835, DOI 10.1681/ASN.2013101068
   Djavaheri-mergny M, 2006, J BIOL CHEM, V281, P30373, DOI 10.1074/jbc.M602097200
   Dolly SO, 2016, CLIN CANCER RES, V22, P2874, DOI 10.1158/1078-0432.CCR-15-2225
   Dong GJ, 2015, EUR J IMMUNOL, V45, P2377, DOI 10.1002/eji.201445349
   Duan SS, 2011, MOL CELL, V44, P317, DOI 10.1016/j.molcel.2011.09.005
   Dumit VI, 2014, J INVEST DERMATOL, V134, P2321, DOI 10.1038/jid.2014.69
   Egan DF, 2011, SCIENCE, V331, P456, DOI 10.1126/science.1196371
   Fleming A, 2011, NAT CHEM BIOL, V7, P9, DOI 10.1038/NCHEMBIO.500
   Frech T, 2014, RHEUMATOL INT, V34, P435, DOI 10.1007/s00296-013-2827-8
   Frias MA, 2006, CURR BIOL, V16, P1865, DOI 10.1016/j.cub.2006.08.001
   Fujita N, 2008, MOL BIOL CELL, V19, P2092, DOI 10.1091/mbc.E07-12-1257
   Gaitatzis A, 2013, CNS DRUGS, V27, P435, DOI 10.1007/s40263-013-0063-0
   Gao C, 2010, NAT CELL BIOL, V12, P781, DOI 10.1038/ncb2082
   Gao XZ, 2012, ANN RHEUM DIS, V71, P129, DOI 10.1136/ard.2011.149831
   Ghavami S, 2015, CELL DEATH DIS, V6, P0, DOI 10.1038/cddis.2015.36
   Gierman LM, 2012, ARTHRITIS RHEUM-US, V64, P1172, DOI 10.1002/art.33443
   Greene MA, 2015, OSTEOARTHR CARTILAGE, V23, P1966, DOI 10.1016/j.joca.2015.01.008
   Gros F, 2014, BRIT J PHARMACOL, V171, P4337, DOI 10.1111/bph.12792
   Gros F, 2012, AUTOPHAGY, V8, P1113, DOI 10.4161/auto.20275
   Gwinn DM, 2008, MOL CELL, V30, P214, DOI 10.1016/j.molcel.2008.03.003
   Hara K, 2002, CELL, V110, P177, DOI 10.1016/S0092-8674(02)00833-4
   Hardie DG, 2011, AM J CLIN NUTR, V93, P891S, DOI 10.3945/ajcn.110.001925
   Harris J, 2011, J BIOL CHEM, V286, P9587, DOI 10.1074/jbc.M110.202911
   Heraud F, 2000, ANN RHEUM DIS, V59, P959, DOI 10.1136/ard.59.12.959
   Ho YY, 2014, NAT REV RHEUMATOL, V10, P390, DOI 10.1038/nrrheum.2014.53
   Hosokawa N, 2009, AUTOPHAGY, V5, P973, DOI 10.4161/auto.5.7.9296
   Hoyer-hansen M, 2007, MOL CELL, V25, P193, DOI 10.1016/j.molcel.2006.12.009
   Huber LC, 2006, RHEUMATOLOGY, V45, P669, DOI 10.1093/rheumatology/kel065
   Hui W, 2016, ANN RHEUM DIS, V75, P449, DOI 10.1136/annrheumdis-2014-206295
   Hyun BOBAE, 2013, IMMUNE NETW, V13, P123, DOI 10.4110/in.2013.13.4.123
   Inoki K, 2006, CELL, V126, P955, DOI 10.1016/j.cell.2006.06.055
   Ireland JM, 2012, AUTOPHAGY, V8, P429, DOI 10.4161/auto.19261
   Ireland JM, 2011, J EXP MED, V208, P2625, DOI 10.1084/jem.20110640
   Itakura E, 2008, MOL BIOL CELL, V19, P5360, DOI 10.1091/mbc.E08-01-0080
   Jarvinen TM, 2012, RHEUMATOLOGY, V51, P87, DOI 10.1093/rheumatology/ker263
   Ji MM, 2015, AUTOPHAGY, V11, P2160, DOI 10.1080/15548627.2015.1082024
   Jia GH, 2006, IMMUNOL CELL BIOL, V84, P448, DOI 10.1111/j.1440-1711.2006.01454.x
   Jiang CY, 1998, NATURE, V391, P82, DOI 10.1038/34184
   Jung CH, 2009, MOL BIOL CELL, V20, P1992, DOI 10.1091/mbc.E08-12-1249
   Kaizuka T, 2010, J BIOL CHEM, V285, P20109, DOI 10.1074/jbc.M110.121699
   Kalia S, 2007, DERMATOL THER, V20, P160, DOI 10.1111/j.1529-8019.2007.00131.x
   Kapoor M, 2007, PROSTAG LEUKOTR ESS, V76, P103, DOI 10.1016/j.plefa.2006.11.006
   Kapoor M, 2011, NAT REV RHEUMATOL, V7, P33, DOI 10.1038/nrrheum.2010.196
   Kapoor M, 2009, ARTHRITIS RHEUM-US, V60, P2822, DOI 10.1002/art.24761
   Kato M, 2014, ARTHRITIS RHEUMATOL, V66, P40, DOI 10.1002/art.38190
   Kim HA, 2011, J LEUKOCYTE BIOL, V89, P393, DOI 10.1189/jlb.1209787
   Kim J, 2011, NAT CELL BIOL, V13, P132, DOI 10.1038/ncb2152
   Kim SI, 2012, J BIOL CHEM, V287, P11677, DOI 10.1074/jbc.M111.308460
   Kruse K, 2010, APOPTOSIS, V15, P1098, DOI 10.1007/s10495-010-0478-8
   Kuma A, 2002, J BIOL CHEM, V277, P18619, DOI 10.1074/jbc.M111889200
   La CAVAA, 2009, LUPUS, V18, P196, DOI 10.1177/0961203308098191
   Lacouture ME, 2015, CANCER IMMUNOL IMMUN, V64, P437, DOI 10.1007/s00262-015-1653-0
   Lee HK, 2007, SCIENCE, V315, P1398, DOI 10.1126/science.1136880
   Lehmann JM, 1995, J BIOL CHEM, V270, P12953, DOI 10.1074/jbc.270.22.12953
   Li B, 2014, CLIN EXP RHEUMATOL, V32, P705
   Li CY, 2006, J IMMUNOL, V177, P5163, DOI 10.4049/jimmunol.177.8.5163
   Li WW, 2012, CELL MOL LIFE SCI, V69, P1125, DOI 10.1007/s00018-011-0865-5
   Liang XH, 1998, J VIROL, V72, P8586, DOI 10.1128/JVI.72.11.8586-8596.1998
   Lin NY, 2013, ANN RHEUM DIS, V72, P761, DOI 10.1136/annrheumdis-2012-201671
   Liu F, 2013, J BONE MINER RES, V28, P2414, DOI 10.1002/jbmr.1971
   Liu QS, 2014, ONCOL LETT, V7, P1057, DOI 10.3892/ol.2014.1879
   Loffler AS, 2011, AUTOPHAGY, V7, P696, DOI 10.4161/auto.7.7.15451
   Long X, 2005, CURR BIOL, V15, P702, DOI 10.1016/j.cub.2005.02.053
   Lopez P, 2013, PLOS ONE, V8, P0, DOI 10.1371/journal.pone.0078756
   Lunemann JD, 2009, CELL DEATH DIFFER, V16, P79, DOI 10.1038/cdd.2008.113
   Macri C, 2015, AUTOPHAGY, V11, P472, DOI 10.1080/15548627.2015.1017179
   Marceau F, 2009, DRUG METAB DISPOS, V37, P2271, DOI 10.1124/dmd.109.028480
   Marion-letellier R, 2015, EUR J PHARM, V0, P0
   Martinez J, 2016, NATURE, V533, P115, DOI 10.1038/nature17950
   Martinez J, 2015, NAT CELL BIOL, V17, P893, DOI 10.1038/ncb3192
   Matsuzaki T, 2014, BIOMATERIALS, V35, P9904, DOI 10.1016/j.biomaterials.2014.08.041
   Matsuzawa Y, 2015, AUTOPHAGY, V11, P1052, DOI 10.1080/15548627.2015.1055439
   Meirhaeghe A, 2004, MOL GENET METAB, V83, P93, DOI 10.1016/j.ymgme.2004.08.014
   Mihara M, 1988, J IMMUNOL, V141, P85
   Miyazaki Y, 2002, DIABETES CARE, V25, P517, DOI 10.2337/diacare.25.3.517
   Mizgalska D, 2009, FEBS J, V276, P7386, DOI 10.1111/j.1742-4658.2009.07452.x
   Mizushima N, 1998, NATURE, V395, P395, DOI 10.1038/26506
   Mizushima N, 1999, EMBO J, V18, P3888, DOI 10.1093/emboj/18.14.3888
   Mizushima N, 2007, GENE DEV, V21, P2861, DOI 10.1101/gad.1599207
   Morris JC, 2014, PLOS ONE, V9, P0, DOI 10.1371/journal.pone.0090353
   Muller S, 2014, LUPUS, V23, P609, DOI 10.1177/0961203314525249
   Muller S, 2008, ARTHRITIS RHEUM-US, V58, P3873, DOI 10.1002/art.24027
   Naing A, 2012, BRIT J CANCER, V107, P1093, DOI 10.1038/bjc.2012.368
   Navarra SV, 2011, LANCET, V377, P721, DOI 10.1016/S0140-6736(10)61354-2
   Nazio F, 2013, NAT CELL BIOL, V15, P406, DOI 10.1038/ncb2708
   Nedjic J, 2008, NATURE, V455, P396, DOI 10.1038/nature07208
   Nissen SE, 2007, NEW ENGL J MED, V356, P2457, DOI 10.1056/NEJMoa072761
   Niu J, 2008, J BIOL CHEM, V283, P14542, DOI 10.1074/jbc.M802139200
   Niu JL, 2013, J PHARMACOL EXP THER, V347, P288, DOI 10.1124/jpet.113.207316
   Nivon M, 2009, AUTOPHAGY, V5, P766, DOI 10.4161/auto.8788
   Nojima H, 2003, J BIOL CHEM, V278, P15461, DOI 10.1074/jbc.C200665200
   Nollet M, 2014, AUTOPHAGY, V10, P1965, DOI 10.4161/auto.36182
   Oakes ND, 1994, DIABETES, V43, P1203, DOI 10.2337/diabetes.43.10.1203
   Ormseth MJ, 2014, ARTHRITIS RHEUMATOL, V66, P2331, DOI 10.1002/art.38686
   Ormseth MJ, 2013, ARTHRITIS RES THER, V15, P0, DOI 10.1186/ar4290
   Oshiro N, 2007, J BIOL CHEM, V282, P20329, DOI 10.1074/jbc.M702636200
   Otipoby KL, 2008, P NATL ACAD SCI USA, V105, P12435, DOI 10.1073/pnas.0805460105
   Pallet N, 2013, EXPERT OPIN DRUG SAF, V12, P177, DOI 10.1517/14740338.2013.752814
   Pan HW, 2011, MOL BIOL REP, V38, P4501, DOI 10.1007/s11033-010-0581-5
   Pattingre S, 2005, CELL, V122, P927, DOI 10.1016/j.cell.2005.07.002
   Pearce LR, 2007, BIOCHEM J, V405, P513, DOI 10.1042/BJ20070540
   Pearce LR, 2011, BIOCHEM J, V436, P169, DOI 10.1042/BJ20102103
   Pengo N, 2013, NAT IMMUNOL, V14, P298, DOI 10.1038/ni.2524
   Pers JO, 2005, ANN NY ACAD SCI, V1050, P34, DOI 10.1196/annals.1313.004
   Peterson TR, 2009, CELL, V137, P873, DOI 10.1016/j.cell.2009.03.046
   Petri MA, 2013, ARTHRITIS RHEUM-US, V65, P2143, DOI 10.1002/art.37995
   Phielix E, 2011, TRENDS PHARMACOL SCI, V32, P607, DOI 10.1016/j.tips.2011.06.006
   Pierdominici M, 2012, FASEB J, V26, P1400, DOI 10.1096/fj.11-194175
   Pope RM, 2002, NAT REV IMMUNOL, V2, P527, DOI 10.1038/nri846
   Pua HH, 2007, J EXP MED, V204, P25, DOI 10.1084/jem.20061303
   Qian YC, 2004, IMMUNITY, V21, P575, DOI 10.1016/j.immuni.2004.09.001
   Quan TH, 2010, J INVEST DERMATOL, V130, P415, DOI 10.1038/jid.2009.224
   Ramiro S, 2014, ANN RHEUM DIS, V73, P529, DOI 10.1136/annrheumdis-2013-204575
   Razani B, 2001, J BIOL CHEM, V276, P6727, DOI 10.1074/jbc.M008340200
   Renna M, 2010, J BIOL CHEM, V285, P11061, DOI 10.1074/jbc.R109.072181
   Rice LM, 2015, J CLIN INVEST, V125, P2795, DOI 10.1172/JCI77958
   Rickert RC, 2011, IMMUNOL REV, V244, P115, DOI 10.1111/j.1600-065X.2011.01067.x
   Roy A, 2013, AM J PHYSIOL-CELL PH, V305, PC1021, DOI 10.1152/ajpcell.00203.2013
   Roy A, 2012, CELL SIGNAL, V24, P2123, DOI 10.1016/j.cellsig.2012.07.014
   Rubinsztein DC, 2012, NAT REV DRUG DISCOV, V11, P709, DOI 10.1038/nrd3802
   Sancak Y, 2010, CELL, V141, P290, DOI 10.1016/j.cell.2010.02.024
   Sasaki H, 2012, ARTHRITIS RHEUM-US, V64, P1920, DOI 10.1002/art.34323
   Scally SW, 2013, J EXP MED, V210, P2569, DOI 10.1084/jem.20131241
   Schett G, 2012, NAT REV RHEUMATOL, V8, P656, DOI 10.1038/nrrheum.2012.153
   Schmid D, 2007, IMMUNITY, V26, P79, DOI 10.1016/j.immuni.2006.10.018
   Schweighoffer E, 2013, IMMUNITY, V38, P475, DOI 10.1016/j.immuni.2012.11.015
   Selmi C, 2015, EXPERT OPIN DRUG SAF, V14, P389, DOI 10.1517/14740338.2015.993605
   Seront E, 2016, BJU INT, V0, P0
   Shapiro GI, 2015, CLIN CANCER RES, V21, P1888, DOI 10.1158/1078-0432.CCR-14-1306
   Shi CS, 2010, SCI SIGNAL, V3, P0, DOI 10.1126/scisignal.2000751
   Shi JH, 2012, ARCH DERMATOL RES, V304, P209, DOI 10.1007/s00403-012-1204-x
   Shin YJ, 2010, ARTHRITIS RES THER, V12, P0, DOI 10.1186/ar2921
   Sorice M, 2016, RHEUMATOLOGY OXFORD, V0, P0
   Sosulski ML, 2015, AGING CELL, V14, P774, DOI 10.1111/acel.12357
   Steenvoorden MMC, 2006, ARTHRITIS RES THER, V8, P0, DOI 10.1186/ar2073
   Stevenson JP, 2013, ONCOIMMUNOLOGY, V2, P0, DOI 10.4161/onci.26218
   Stohl W, 2003, ARTHRITIS RHEUM-US, V48, P3475, DOI 10.1002/art.11354
   Su TIK, 2009, ARTHRITIS RHEUM-US, V60, P3821, DOI 10.1002/art.24986
   Takayama K, 2014, ARTHRITIS RES THER, V16, P0, DOI 10.1186/s13075-014-0482-4
   Taylor PC, 2009, NAT REV RHEUMATOL, V5, P578, DOI 10.1038/nrrheum.2009.181
   Teranishi T, 2007, METABOLISM, V56, P1418, DOI 10.1016/j.metabol.2007.06.005
   Thompson JS, 2001, SCIENCE, V293, P2108, DOI 10.1126/science.1061965
   Trachtman H, 2011, KIDNEY INT, V79, P1236, DOI 10.1038/ki.2011.33
   Travassos LH, 2010, NAT IMMUNOL, V11, P55, DOI 10.1038/ni.1823
   Trocoli A, 2011, AM J CANCER RES, V1, P629
   Vanhaesebroeck B, 2010, NAT REV MOL CELL BIO, V11, P329, DOI 10.1038/nrm2882
   Varga J, 2009, NAT REV RHEUMATOL, V5, P200, DOI 10.1038/nrrheum.2009.26
   Vasheghani F, 2015, ANN RHEUM DIS, V74, P569, DOI 10.1136/annrheumdis-2014-205743
   Vingtdeux V, 2010, J BIOL CHEM, V285, P9100, DOI 10.1074/jbc.M109.060061
   Vuppalapati KK, 2015, J BONE MINER RES, V30, P2249, DOI 10.1002/jbmr.2575
   Wallace DJ, 2013, LUPUS, V22, P144, DOI 10.1177/0961203312469259
   Wang KK, 2011, J MOL CELL BIOL, V3, P360, DOI 10.1093/jmcb/mjr021
   Wang LF, 2007, J BIOL CHEM, V282, P20036, DOI 10.1074/jbc.M702376200
   Wegner N, 2010, IMMUNOL REV, V233, P34, DOI 10.1111/j.0105-2896.2009.00850.x
   Wei J, 2010, PLOS ONE, V5, P0, DOI 10.1371/journal.pone.0013778
   Wei YJ, 2008, MOL CELL, V30, P678, DOI 10.1016/j.molcel.2008.06.001
   Weindel CG, 2015, AUTOPHAGY, V11, P1010, DOI 10.1080/15548627.2015.1052206
   Wofsy D, 1987, J IMMUNOL, V138, P3247
   Wu MH, 2009, AM J PATHOL, V174, P519, DOI 10.2353/ajpath.2009.080574
   Xu K, 2015, ARTHRITIS RES THER, V17, P0, DOI 10.1186/s13075-015-0892-y
   Xu K, 2013, INFLAMM RES, V62, P229, DOI 10.1007/s00011-012-0572-1
   Yan HUIMIN, 2015, J RHEUM DIS TREAT, V1, P5
   Yang HJ, 2013, NATURE, V497, P217, DOI 10.1038/nature12122
   Yoshizaki A, 2010, ARTHRITIS RHEUM-US, V62, P2476, DOI 10.1002/art.27498
   Zalckvar E, 2009, EMBO REP, V10, P285, DOI 10.1038/embor.2008.246
   Zhang Y, 2003, NAT CELL BIOL, V5, P578, DOI 10.1038/ncb999
   Zhang Y, 2012, BLOOD, V119, P2895, DOI 10.1182/blood-2011-08-372383
   Zhang Y, 2015, ANN RHEUM DIS, V74, P1432, DOI 10.1136/annrheumdis-2013-204599
   Zhang YM, 2015, MEDICINE, V94, P0, DOI 10.1097/MD.0000000000000939
   Zhao ZJ, 2007, AUTOPHAGY, V3, P581, DOI 10.4161/auto.4782
   Zhong Y, 2009, NAT CELL BIOL, V11, P468, DOI 10.1038/ncb1854
   Zhou GC, 2001, J CLIN INVEST, V108, P1167, DOI 10.1172/JCI13505
   Zimmer R, 2013, ANN RHEUM DIS, V72, P1830, DOI 10.1136/annrheumdis-2012-202460
NR 212
TC 81
Z9 90
U1 4
U2 45
PU NATURE PUBLISHING GROUP
PI NEW YORK
PA 75 VARICK ST, 9TH FLR, NEW YORK, NY 10013-1917 USA
SN 1759-4790
EI 1759-4804
J9 NAT REV RHEUMATOL
JI Nat. Rev. Rheumatol.
PD SEP 15
PY 2016
VL 12
IS 9
BP 517
EP 531
DI 10.1038/nrrheum.2016.92
PG 15
WC Rheumatology
SC Rheumatology
GA DU6EN
UT WOS:000382306900006
PM 27334205
DA 2022-06-22
ER

PT J
AU Perl, A
AF Perl, A
TI Activation of mTOR (mechanistic target of rapamycin) in rheumatic diseases
SO Nature Reviews Rheumatology
LA English
DT Article
ID acetylcysteine; amino acid; calcium calmodulin dependent protein kinase iv; cyclic amp; fingolimod; hydroxymethylglutaryl coenzyme a reductase kinase; kynurenine; mammalian target of rapamycin; mammalian target of rapamycin complex 1; mammalian target of rapamycin complex 2; metformin; phosphatidylinositol 3 kinase; phosphatidylinositol 3 kinase inhibitor; phosphatidylinositol 3,4,5 trisphosphate 3 phosphatase; phospholipid antibody; placebo; protein kinase b; protein kinase lkb1; rapamycin; protein kinase inhibitor; target of rapamycin kinase; ankylosing spondyliti; antibody production; antiinflammatory activity; antiphospholipid syndrome; attention deficit disorder; autoimmune disease; autophagy; cellular distribution; collagen-induced arthriti; cytokine release; dendritic cell; endosome; fatty acid synthesis; human; immunoglobulin a nephropathy; interferon production; interstitial lung disease; interstitial nephriti; juvenile rheumatoid arthriti; kidney transplantation; lupus erythematosus nephriti; lysosome; metabolic regulation; multiple sclerosis; nonhuman; osteoarthriti; oxidative stress; pathogenesis; pentose phosphate cycle; priority journal; psoriatic arthriti; review; rheumatic disease; rheumatoid arthriti; sjoegren syndrome; systemic lupus erythematosus; systemic sclerosis; t lymphocyte activation; treatment duration; animal; antagonists and inhibitor; enzyme activation; enzymology; metabolism; rheumatic disease; animal; enzyme activation; human; protein kinase inhibitor; rheumatic disease; tor serine-threonine kinase
AB Mechanistic target of rapamycin (mTOR, also known as mammalian target of rapamycin) is a ubiquitous serine/threonine kinase that regulates cell growth, proliferation and survival. These effects are cell-type-specific, and are elicited in response to stimulation by growth factors, hormones and cytokines, as well as to internal and external metabolic cues. Rapamycin was initially developed as an inhibitor of T-cell proliferation and allograft rejection in the organ transplant setting. Subsequently, its molecular target (mTOR) was identified as a component of two interacting complexes, mTORC1 and mTORC2, that regulate T-cell lineage specification and macrophage differentiation. mTORC1 drives the proinflammatory expansion of T helper (T H) type 1, T H 17, and CD4 - CD8 - (double-negative, DN) T cells. Both mTORC1 and mTORC2 inhibit the development of CD4 + CD25 + FoxP3 + T regulatory (T REG) cells and, indirectly, mTORC2 favours the expansion of T follicular helper (T FH) cells which, similarly to DN T cells, promote B-cell activation and autoantibody production. In contrast to this proinflammatory effect of mTORC2, mTORC1 favours, to some extent, an anti-inflammatory macrophage polarization that is protective against infections and tissue inflammation. Outside the immune system, mTORC1 controls fibroblast proliferation and chondrocyte survival, with implications for tissue fibrosis and osteoarthritis, respectively. Rapamycin (which primarily inhibits mTORC1), ATP-competitive, dual mTORC1/mTORC2 inhibitors and upstream regulators of the mTOR pathway are being developed to treat autoimmune, hyperproliferative and degenerative diseases. In this regard, mTOR blockade promises to increase life expectancy through treatment and prevention of rheumatic diseases. © 2016 Macmillan Publishers Limited.
C1 Departments of Medicine, Microbiology and Immunology, and Biochemistry and Molecular Biology, State University of New York, College of Medicine, 750 East Adams Street, Syracuse, NY  13210, USA
TC 0
SN 1759-4790
EI 
J9 NAT REV RHEUMATOL
JI Nat. Rev. Rheumatol.
PD JUN 15
PY 2016
VL 12
IS 3
BP 169
EP 182
DI 10.1038/nrrheum.2015.172
PG 14
UT Scopus:10.1038/nrrheum.2015.172
ER

PT J
AU Ribeiro, M.
   Lopez de figueroa, P.
   Nogueira-recalde, U.
   Centeno, A.
   Mendes, AF
   Blanco, FJ
   Carames, B.
AF Ribeiro, M
   Lopez de figueroa, P
   Nogueira-recalde, U
   Centeno, A
   Mendes, A
   Blanco, F
   Carames, B
TI Diabetes-accelerated experimental osteoarthritis is prevented by autophagy activation
SO OSTEOARTHRITIS AND CARTILAGE
LA English
DT Article
DE Osteoarthritis; Diabetes; Cartilage; Synovium; Autophagy; mTOR
ID aging-related los; chondrocyte apoptosis; articular-cartilage; insulin-resistance; amino-acid; mtor; rapamycin; pathogenesis; mechanism; ampk
AB Objective: Type 2 Diabetes (T2D) is a risk factor for osteoarthritis (OA). Autophagy, an essential homeostasis mechanism in articular cartilage, is defective in T2D and OA. However, how T2D may influence OA progression is still unknown. We aimed to determine how diabetes affects cartilage integrity and whether pharmacological activation of autophagy has efficacy in diabetic mice (db/db mice) with OA. Design: Experimental OA was performed in the right knee of 9 weeks-old C57B1/6J male mice (Lean group, N = 8) and of 9 weeks-old B6.BKS (D)-Leprdb male mice (db/db group, N = 16) by transection of medial meniscotibial and medial collateral ligaments. Left knee was employed as control knee. Rapamycin (2 mg/kg weight/day) or Vehicle (dimethyl sulfoxide) were administered intraperitoneally three times a week for 10 weeks. Histopathology of articular cartilage and synovium was evaluated by using semiquantitative scoring and synovitis grading systems, respectively. Immunohistochemistry was employed to evaluate the effect of diabetes and Rapamycin on cartilage integrity and OA biomarkers. Results: Cartilage damage was increased in db/db mice compared to Lean mice after experimental OA, while no differences are observed in the control knee. Cartilage damage and synovium inflammation were reduced by Rapamycin treatment of OA-db/db mice. This protection was accompanied with a decrease in MMP-13 expression and decreased interleukin 12 (IL-12) levels. Furthermore, autophagy was increased and cartilage cellularity was maintained, suggesting that mammalian target of rapamycin (mTOR) targeting prevents joint physical harm. Conclusion: Our findings indicate that diabetic mice exhibit increased joint damage after experimental OA, and that autophagy activation might be an effective therapy for diabetes-accelerated OA. (C) 2016 Osteoarthritis Research Society International. Published by Elsevier Ltd. All rights reserved.
C1 [Ribeiro, M.; Lopez de Figueroa, P.; Nogueira-Recalde, U.; Blanco, F. J.; Carames, B.] Complexo Hosp Univ A Coruna, Inst Invest Biomed A Coruna INIBIC, Grp Reumatol, Unidad Biol Cartilago, Xubias 84, La Coruna 15006, Spain.
   [Ribeiro, M.; Mendes, A. F.] Univ Coimbra, Ctr Neurosci & Cell Biol, P-3000 Coimbra, Portugal.
   [Ribeiro, M.; Mendes, A. F.] Univ Coimbra, Fac Pharm, P-3000 Coimbra, Portugal.
   [Centeno, A.] CHUAC, INIBIC, Ctr Tecnol Formac, Unidad Cirugia Expt, Coruna, Spain.
RP Carames, B (corresponding author), Complexo Hosp Univ A Coruna, Inst Invest Biomed A Coruna INIBIC, Grp Reumatol, Unidad Biol Cartilago, Xubias 84, La Coruna 15006, Spain.
EM beatriz.carames.perez@sergas.es
FU Instituto de Salud Carlos III - Ministerio de Economia y Competitividad, Spain [CP11/00095]; Fondo Europeo de Desarrollo Regional (FEDER); Fundo Social Europeu (FSE), through "Programa Operacional Potencial Humano" (POPH); Fundacao Portuguesa para a Ciencia e a Tecnologia (FCT) [SFRH/BD/78188/2011]; Miguel Servet Program, Instituto de Salud Carlos III [CP11/00095]
CR Abounit KADIJA, 2012, WORLD J BIOL CHEM, V3, P1, DOI 10.4331/wjbc.v3.i1.1
   Aiello FC, 2015, CURR DIABETES REV, V0, P47
   Amer DIABETASSOC, 2013, DIABETES CARE, V36, PS67, DOI 10.2337/dc10-S062, 10.2337/dc11-S062, 10.2337/dc12-s064, 10.2337/dc13-S067
   Berenbaum F, 2012, POSTGRAD MED J, V88, P240, DOI 10.1136/pgmj.2010.146399rep
   Carames B, 2012, ANN RHEUM DIS, V71, P575, DOI 10.1136/annrheumdis-2011-200557
   Carames B, 2010, ARTHRITIS RHEUM-US, V62, P791, DOI 10.1002/art.27305
   Dann SG, 2007, TRENDS MOL MED, V13, P252, DOI 10.1016/j.molmed.2007.04.002
   Donath MY, 2011, NAT REV IMMUNOL, V11, P98, DOI 10.1038/nri2925
   Glasson SS, 2010, OSTEOARTHR CARTILAGE, V18, PS17, DOI 10.1016/j.joca.2010.05.025
   Glyn-jones S, 2015, LANCET, V386, P376, DOI 10.1016/S0140-6736(14)60802-3
   Goldring MB, 2007, J CELL PHYSIOL, V213, P626, DOI 10.1002/jcp.21258
   Guariguata L, 2014, DIABETES RES CLIN PR, V103, P137, DOI 10.1016/j.diabres.2013.11.002
   Habib SL, 2011, ONCOTARGET, V2, P958
   He CY, 2013, DIABETES, V62, P1270, DOI 10.2337/db12-0533
   Hwang HS, 2015, INT J MOL SCI, V16, P26035, DOI 10.3390/ijms161125943
   Inoki K, 2011, J CLIN INVEST, V121, P2181, DOI 10.1172/JCI44771
   Jung HS, 2008, CELL METAB, V8, P318, DOI 10.1016/j.cmet.2008.08.013
   Kim J, 2011, NAT CELL BIOL, V13, P132, DOI 10.1038/ncb2152
   King KB, 2015, OSTEOARTHR CARTILAGE, V23, P841, DOI 10.1016/j.joca.2015.03.031
   King KB, 2013, CLIN ORTHOP RELAT R, V471, P3049, DOI 10.1007/s11999-013-3026-3
   Krenn V, 2002, PATHOL RES PRACT, V198, P317, DOI 10.1078/0344-0338-5710261
   Laiguillon MC, 2015, OSTEOARTHR CARTILAGE, V23, P1513, DOI 10.1016/j.joca.2015.04.026
   Lamming DW, 2013, J CLIN INVEST, V123, P980, DOI 10.1172/JCI64099
   Levine B, 2008, CELL, V132, P27, DOI 10.1016/j.cell.2007.12.018
   Lin Y, 2010, J ENDOCRINOL, V204, P1, DOI 10.1677/JOE-09-0260
   Litwic A, 2013, BRIT MED BULL, V105, P185, DOI 10.1093/bmb/lds038
   Louer CR, 2012, ARTHRITIS RHEUM-US, V64, P3220, DOI 10.1002/art.34533
   Martinez-huedo MARIAA, 2013, EUR J ORTHOP SURG TRAUMATOL, V23, P53, DOI 10.1007/s00590-011-0915-6
   Matsuzaki T, 2014, BIOMATERIALS, V35, P9904, DOI 10.1016/j.biomaterials.2014.08.041
   Mizushima N, 2010, CELL, V140, P313, DOI 10.1016/j.cell.2010.01.028
   Mobasheri A, 2015, MATURITAS, V80, P237, DOI 10.1016/j.maturitas.2014.12.003
   Mori H, 2009, BIOCHEM BIOPH RES CO, V384, P471, DOI 10.1016/j.bbrc.2009.04.136
   Musumeci G, 2015, INT J MOL SCI, V16, P20560, DOI 10.3390/ijms160920560
   Ost A, 2010, MOL MED, V16, P235, DOI 10.2119/molmed.2010.00023
   Radstake TRDJ, 2004, ARTHRITIS RHEUM-US, V50, P3856, DOI 10.1002/art.20678
   Ribeiro M, 2016, OSTEOARTHR CARTILAGE, V24, P731, DOI 10.1016/j.joca.2015.10.017
   Salminen A, 2012, AGING-US, V4, P166, DOI 10.18632/aging.100444
   Schett G, 2013, DIABETES CARE, V36, P403, DOI 10.2337/dc12-0924
   Srinivasan K, 2007, INDIAN J MED RES, V125, P451
   Sturmer T, 2001, SCAND J RHEUMATOL, V30, P169
   Tagawa A, 2016, DIABETES, V65, P755, DOI 10.2337/db15-0473
   Takaishi H, 2008, CURR PHARM BIOTECHNO, V9, P47, DOI 10.2174/138920108783497659
   Takayama K, 2014, ARTHRITIS RES THER, V16, P0, DOI 10.1186/s13075-014-0482-4
   Taniguchi N, 2009, P NATL ACAD SCI USA, V106, P1181, DOI 10.1073/pnas.0806062106
   Tremblay F, 2005, DIABETES, V54, P2674, DOI 10.2337/diabetes.54.9.2674
   Tremblay F, 2001, J BIOL CHEM, V276, P38052
   Tsang CK, 2007, DRUG DISCOV TODAY, V12, P112, DOI 10.1016/j.drudis.2006.12.008
   Wegner M, 2008, CYTOKINE, V42, P312, DOI 10.1016/j.cyto.2008.02.014
   Wullschleger S, 2006, CELL, V124, P471, DOI 10.1016/j.cell.2006.01.016
   Zhang Y, 2015, ANN RHEUM DIS, V74, P1432, DOI 10.1136/annrheumdis-2013-204599
NR 50
TC 31
Z9 31
U1 0
U2 24
PU ELSEVIER SCI LTD
PI OXFORD
PA THE BOULEVARD, LANGFORD LANE, KIDLINGTON, OXFORD OX5 1GB, OXON, ENGLAND
SN 1063-4584
EI 1522-9653
J9 OSTEOARTHR CARTILAGE
JI Osteoarthritis Cartilage
PD DEC 15
PY 2016
VL 24
IS 12
BP 2116
EP 2125
DI 10.1016/j.joca.2016.06.019
PG 10
WC Orthopedics; Rheumatology
SC Orthopedics; Rheumatology
GA ED8JD
UT WOS:000389116900013
PM 27390029
DA 2022-06-22
ER

PT J
AU Kim, Dongkyun
   Song, Jinsoo
   Kang, Yeonho
   Park, Sujung
   Kim, Yong-Il
   Kwak, Seongae
   Lim, Dongkwon
   Park, Raekil
   Chun, Churl-Hong
   Choe, Seong-Kyu
   Jin, Eun-Jung
AF Kim, Dongkyun
   Song, Jinsoo
   Kang, Yeonho
   Park, Sujung
   Kim, Yong-il
   Kwak, Seongae
   Lim, Dongkwon
   Park, Raekil
   Chun, Churl-hong
   Choe, Seong-kyu
   Jin, Eun-jung
TI Fis1 depletion in osteoarthritis impairs chondrocyte survival and peroxisomal and lysosomal function
SO JOURNAL OF MOLECULAR MEDICINE-JMM
LA English
DT Article
DE Chondrocytes; Osteoarthritis; Zebrafish; Fis1; Lysosome; Mitochondria; Peroxisome; Apoptosis
ID causes mitochondrial; biogenesis; division; dysfunction; metabolism; autophagy; mouse
AB Cumulative evidence suggests the importance of organelle homeostasis in regulating metabolic functions in response to various cellular stresses. Particularly, the dynamism and health of the mitochondria-peroxisome network through fission and fusion are essential for cellular function; dysfunctional dynamism underlies the pathogenesis of several degenerative diseases including Parkinson's disease. Here, we investigated the role of Fis1 in cartilage homeostasis and its relevance to osteoarthritis (OA). We found that Fis1 is significantly suppressed in human OA chondrocytes compared to that in normal chondrocytes. Fis1 depletion through siRNA induced peroxisomal dysfunction. Moreover, Fis1 suppression altered miRNA profiles, especially those implicated in lysosomal regulation. Lysosomal destruction using LAMP-1-specific targeted nanorods or lysosomal dysfunction through chloroquine treatment resulted in enhanced chondrocyte apoptosis and/or suppression of autophagy. Accordingly, lysosomal activity and autophagy were severely decreased in OA chondrocytes despite abundant LAMP-1-positive organelles. Moreover, Fis1 morpholino-injected zebrafish embryos displayed lysosome accumulation, mitochondrial dysfunction, and peroxisome reduction. Collectively, these data suggest interconnected links among Fis1-modulated miRNA, lysosomes, and autophagy, which contributes to chondrocyte survival/apoptosis. This study represents the first functional study of Fis1 with its pathological relevance to OA. Our data suggest a new target for controlling cartilage-degenerative diseases, such as OA. Fis1 suppression in OA chondrocytes induces accumulation and inhibition of lysosomes. Fis1 suppression alters miRNAs, especially those implicated in lysosomal regulation. Lysosomal destruction results in chondrocyte apoptosis and suppression of autophagy. Fis1 depletion in zebrafish causes lysosome accumulation, mitochondrial dysfunction, and peroxisome reduction. This is the first functional study of Fis1 and its pathological relevance to OA.
C1 [Kim, Dongkyun; Song, Jinsoo; Kang, Yeonho; Park, Sujung; Jin, Eun-Jung] Wonkwang Univ, Coll Nat Sci, Dept Biol Sci, Iksan 570749, Chunbuk, South Korea.
   [Kim, Yong-Il; Kwak, Seongae; Park, Raekil; Choe, Seong-Kyu] Wonkwang Univ, Sch Med, Dept Microbiol, Iksan 570749, Chunbuk, South Korea.
   [Lim, Dongkwon] Korea Univ, KU KIST Grad Sch Converging Sci & Technol, Seoul 136701, South Korea.
   [Chun, Churl-Hong] Wonkwang Univ, Sch Med, Dept Orthoped Surg, Iksan 570749, Chunbuk, South Korea.
   [Choe, Seong-Kyu; Jin, Eun-Jung] Wonkwang Univ, Integrated Om Inst, Iksan 570749, Chunbuk, South Korea.
RP Jin, EJ (corresponding author), Wonkwang Univ, Coll Nat Sci, Dept Biol Sci, Iksan 570749, Chunbuk, South Korea.; Choe, SK (corresponding author), Wonkwang Univ, Sch Med, Dept Microbiol, Iksan 570749, Chunbuk, South Korea.; Choe, SK; Jin, EJ (corresponding author), Wonkwang Univ, Integrated Om Inst, Iksan 570749, Chunbuk, South Korea.
EM seongkyu642@wu.ac.kr; jineunjung@wku.ac.kr
FU National Research Foundation of Korea (NRF) - Korean government (MSIP) [2013R1A2A2A01067194, 2016R1A2B4010577, 20110030130];  [NRF-2014M3A9D8034463]
CR Baumgart E, 2001, AM J PATHOL, V159, P1477, DOI 10.1016/S0002-9440(10)62534-5
   Chen HC, 2003, J CELL BIOL, V160, P189, DOI 10.1083/jcb.200211046
   Dave M, 2014, ARTHRITIS RHEUM, V58, P2786
   Delille HK, 2010, J CELL SCI, V123, P2750, DOI 10.1242/jcs.062109
   Dirkx R, 2005, HEPATOLOGY, V41, P868, DOI 10.1002/hep.20628
   Djuranovic S, 2012, SCIENCE, V336, P237, DOI 10.1126/science.1215691
   Dominguez-bautista JA, 2015, EUR J CELL BIOL, V94, P148, DOI 10.1016/j.ejcb.2015.01.003
   Elmore S, 2007, TOXICOL PATHOL, V35, P495, DOI 10.1080/01926230701320337
   Eskelinen EL, 2002, MOL BIOL CELL, V13, P3355, DOI 10.1091/mbc.E02-02-0114
   Fransen M, 2012, BBA-MOL BASIS DIS, V1822, P1363, DOI 10.1016/j.bbadis.2011.12.001
   Kim D, 2014, BONE, V64, P124, DOI 10.1016/j.bone.2014.04.001
   Koike M, 2015, SCI REP-UK, V5, P0, DOI 10.1038/srep11722
   Levine B, 2008, CELL, V132, P27, DOI 10.1016/j.cell.2007.12.018
   Li XL, 2003, J BIOL CHEM, V278, P17012, DOI 10.1074/jbc.M212031200
   Li XL, 2002, MOL CELL BIOL, V22, P4358, DOI 10.1128/MCB.22.12.4358-4365.2002
   Li XL, 2002, J CELL BIOL, V156, P643, DOI 10.1083/jcb.200112028
   de Figueroa PL, 2015, ARTHRITIS RHEUMATOL, V67, P966, DOI 10.1002/art.39025
   Loson OC, 2013, MOL BIOL CELL, V24, P659, DOI 10.1091/mbc.E12-10-0721
   Mishra P, 2014, NAT REV MOL CELL BIO, V15, P634, DOI 10.1038/nrm3877
   Nunnari J, 1996, CELL, V84, P389, DOI 10.1016/S0092-8674(00)81283-0
   Okamoto K, 2014, J CELL BIOL, V205, P435, DOI 10.1083/jcb.201402054
   Parcellier A, 2008, CELL SIGNAL, V20, P21, DOI 10.1016/j.cellsig.2007.07.010
   Qian W, 2012, J CELL SCI, V125, P5745, DOI 10.1242/jcs.109769
   Reddy JK, 1994, ANNU REV NUTR, V14, P343, DOI 10.1146/annurev.nu.14.070194.002015
   Sukhorukov VM, 2012, PLOS COMPUT BIOL, V8, P0, DOI 10.1371/journal.pcbi.1002745
   Wanders RJA, 2004, MOL GENET METAB, V83, P16, DOI 10.1016/j.ymgme.2004.08.016
   Wang Y, 2015, ARTHRITIS RHEUMATOL, V67, P2141, DOI 10.1002/art.39182
   Waterham HR, 2012, BBA-MOL BASIS DIS, V1822, P1430, DOI 10.1016/j.bbadis.2012.04.006
   Wu LH, 2014, CURR DRUG TARGETS, V15, P710, DOI 10.2174/1389450115666140417120305
   Yekta S, 2004, SCIENCE, V304, P594, DOI 10.1126/science.1097434
NR 30
TC 18
Z9 18
U1 2
U2 19
PU SPRINGER HEIDELBERG
PI HEIDELBERG
PA TIERGARTENSTRASSE 17, D-69121 HEIDELBERG, GERMANY
SN 0946-2716
EI 1432-1440
J9 J MOL MED
JI J. Mol. Med.
PD DEC 15
PY 2016
VL 94
IS 12
BP 1373
EP 1384
DI 10.1007/s00109-016-1445-9
PG 12
WC Genetics & Heredity; Medicine, Research & Experimental
SC Genetics & Heredity; Research & Experimental Medicine
GA EF0QD
UT WOS:000390029900007
PM 27497958
DA 2022-06-22
ER

PT J
AU Charlier, Edith
   Relic, Biserka
   Deroyer, Celine
   Malaise, Olivier
   Neuville, Sophie
   Collee, Julie
   Malaise, MG
   De seny, Dominique
AF Charlier, Edith
   Relic, Biserka
   Deroyer, Celine
   Malaise, Olivier
   Neuville, Sophie
   Collee, Julie
   Malaise, Michel
   De seny, Dominique
TI Insights on Molecular Mechanisms of Chondrocytes Death in Osteoarthritis
SO INTERNATIONAL JOURNAL OF MOLECULAR SCIENCES
LA English
DT Review
DE osteoarthritis; apoptosis; necrosis; chondroptosis; autophagy; chondrocytes
ID tumor-necrosis-factor; human articular chondrocyte; oxide-induced apoptosis; hypoxia-inducible factor-2-alpha; induced leptin production; in-vitro model; nitric-oxide; cell-death; cartilage destruction; tnf-alpha
AB Osteoarthritis (OA) is a joint pathology characterized by progressive cartilage degradation. Medical care is mainly based on alleviating pain symptoms. Compelling studies report the presence of empty lacunae and hypocellularity in cartilage with aging and OA progression, suggesting that chondrocyte cell death occurs and participates to OA development. However, the relative contribution of apoptosis per se in OA pathogenesis appears complex to evaluate. Indeed, depending on technical approaches, OA stages, cartilage layers, animal models, as well as in vivo or in vitro experiments, the percentage of apoptosis and cell death types can vary. Apoptosis, chondroptosis, necrosis, and autophagic cell death are described in this review. The question of cell death causality in OA progression is also addressed, as well as the molecular pathways leading to cell death in response to the following inducers: Fas, Interleukin-1 beta (IL-1 beta), Tumor Necrosis factor-alpha (TNF-alpha), leptin, nitric oxide (NO) donors, and mechanical stresses. Furthermore, the protective role of autophagy in chondrocytes is highlighted, as well as its decline during OA progression, enhancing chondrocyte cell death; the transition being mainly controlled by HIF-1 alpha/HIF-2 alpha imbalance. Finally, we have considered whether interfering in chondrocyte apoptosis or promoting autophagy could constitute therapeutic strategies to impede OA progression.
C1 [Charlier, Edith; Relic, Biserka; Deroyer, Celine; Malaise, Olivier; Neuville, Sophie; Collee, Julie; Malaise, Michel G.; De Seny, Dominique] Univ Liege, CHU Liege, Grp Interdisciplinaire Genoprote Appl GIGA R, Lab Rheumatol, B-4000 Liege, Belgium.
RP Charlier, E (corresponding author), Univ Liege, CHU Liege, Grp Interdisciplinaire Genoprote Appl GIGA R, Lab Rheumatol, B-4000 Liege, Belgium.
EM edith.charlier@chu.ulg.ac.be; biserka.relic@chu.ulg.ac.be; celine.deroyer@ulg.ac.be; olivier.malaise@chu.ulg.ac.be; sophie.neuville@chu.ulg.ac.be; julie.collee@student.ulg.ac.be; michel.malaise@ulg.ac.be; ddeseny@chu.ulg.ac.be
FU "Fond d'Investissement pour la Recherche Scientifique" (FIRS)
CR Adams CS, 1998, ANAT RECORD, V250, P418
   Adan N, 2013, J CLIN INVEST, V123, P3902, DOI 10.1172/JCI69485
   Aigner T, 2004, RHEUM DIS CLIN N AM, V30, P639, DOI 10.1016/j.rdc.2004.04.002
   Aigner T, 2002, J PATHOL, V198, P1, DOI 10.1002/path.1172
   Aigner T, 2001, ARTHRITIS RHEUM-US, V44, P1304, DOI 10.1002/1529-0131(200106)44:6<1304::AID-ART222>3.0.CO;2-T
   Aigner T, 2002, ARTHRITIS RHEUM-US, V46, P1986, DOI 10.1002/art.10554
   Aigner T, 2006, ARTHRITIS RHEUM-US, V54, P3533, DOI 10.1002/art.22174
   Aizawa T, 2001, J ORTHOP RES, V19, P785, DOI 10.1016/S0736-0266(00)00078-4
   Aizawa T, 1997, J BONE JOINT SURG BR, V79B, P483, DOI 10.1302/0301-620X.79B3.7221
   Allen RT, 2004, OSTEOARTHR CARTILAGE, V12, P917, DOI 10.1016/j.joca.2004.08.003
   Almonte-becerril M, 2010, APOPTOSIS, V15, P631, DOI 10.1007/s10495-010-0458-z
   Alvarez-garcia O, 2016, OSTEOARTHR CARTILAGE, V24, P1639, DOI 10.1016/j.joca.2016.04.015
   Archer CW, 2003, INT J BIOCHEM CELL B, V35, P401, DOI 10.1016/S1357-2725(02)00301-1
   Bao Q, 2007, CELL DEATH DIFFER, V14, P56, DOI 10.1038/sj.cdd.4402028
   Beecher BR, 2007, IOWA ORTHOP J, V27, P1
   Bellamy N, 2006, COCHRANE DATABASE SY, V0, P0
   Blanco FJ, 1998, ARTHRITIS RHEUM, V41, P284, DOI 10.1002/1529-0131(199802)41:2<284::AID-ART12>3.3.CO;2-K
   Blanco FJ, 1995, AM J PATHOL, V146, P75
   Blanco FJ, 1995, EXP CELL RES, V218, P319, DOI 10.1006/excr.1995.1161
   Bobinac D, 2003, BONE, V32, P284, DOI 10.1016/S8756-3282(02)00982-1
   Bohensky J, 2007, AUTOPHAGY, V3, P207, DOI 10.4161/auto.3708
   Bohensky J, 2010, PEDIATR NEPHROL, V25, P633, DOI 10.1007/s00467-009-1310-y
   Bohensky J, 2009, ARTHRITIS RHEUM-US, V60, P1406, DOI 10.1002/art.24444
   Boivin WA, 2009, LAB INVEST, V89, P1195, DOI 10.1038/labinvest.2009.91
   Bouderlique T, 2016, ANN RHEUM DIS, V75, P627, DOI 10.1136/annrheumdis-2015-207742
   Carames B, 2008, OSTEOARTHR CARTILAGE, V16, P715, DOI 10.1016/j.joca.2007.10.006
   Carames B, 2015, ARTHRITIS RHEUMATOL, V67, P1568, DOI 10.1002/art.39073
   Carames B, 2013, ARTHRITIS RHEUM-US, V65, P1843, DOI 10.1002/art.37977
   Carames B, 2012, ARTHRITIS RHEUM-US, V64, P1182, DOI 10.1002/art.33444
   Carames B, 2012, ANN RHEUM DIS, V71, P575, DOI 10.1136/annrheumdis-2011-200557
   Carames B, 2010, ARTHRITIS RHEUM-US, V62, P791, DOI 10.1002/art.27305
   Chang J, 2013, INT J MOL MED, V32, P1311, DOI 10.3892/ijmm.2013.1520
   Charlier E, 2016, OSTEOARTHR CARTILAGE, V24, P315, DOI 10.1016/j.joca.2015.08.002
   Charlier E, 2010, LEUKEMIA, V24, P821, DOI 10.1038/leu.2010.9
   Chen CT, 2001, J ORTHOPAED RES, V19, P703, DOI 10.1016/S0736-0266(00)00066-8
   Coimbra IB, 2004, OSTEOARTHR CARTILAGE, V12, P336, DOI 10.1016/j.joca.2003.12.005
   Coustry F, 2012, AM J PATHOL, V180, P738, DOI 10.1016/j.ajpath.2011.10.033
   Dadamo S, 2016, OSTEOARTHR CARTILAGE, V24, P1082, DOI 10.1016/j.joca.2016.01.005
   Dlima D, 2006, ARTHRITIS RHEUM-US, V54, P1814, DOI 10.1002/art.21874
   Dlima DD, 2001, OSTEOARTHR CARTILAGE, V9, P712, DOI 10.1053/joca.2001.0468
   Dai YJ, 2016, RHEUMATOLOGY, V55, P403, DOI 10.1093/rheumatology/kev337
   Davidson ENB, 2009, J IMMUNOL, V182, P7937, DOI 10.4049/jimmunol.0803991
   de Andres MC, 2013, ARTHRITIS RES THER, V15, P0, DOI 10.1186/ar4295
   de Seny D, 2013, PLOS ONE, V8, P0, DOI 10.1371/journal.pone.0066769
   Del CARLOM, 2002, ARTHRITIS RHEUM, V46, P394, DOI 10.1002/art.10056
   Denecker G, 2001, CELL MOL LIFE SCI, V58, P356, DOI 10.1007/PL00000863
   Denecker G, 2000, FEBS LETT, V465, P47, DOI 10.1016/S0014-5793(99)01702-0
   Dumond H, 2003, ARTHRITIS RHEUM, V48, P3118, DOI 10.1002/art.11303
   Echtermeyer F, 2009, NAT MED, V15, P1072, DOI 10.1038/nm.1998
   Elmore S, 2007, TOXICOL PATHOL, V35, P495, DOI 10.1080/01926230701320337
   Enari M, 1998, NATURE, V391, P43, DOI 10.1038/34112
   Evans CH, 2011, NAT REV RHEUMATOL, V7, P244, DOI 10.1038/nrrheum.2010.193
   Eyre D, 2002, ARTHRITIS RES, V4, P30, DOI 10.1186/ar380
   Fadok VA, 1992, J IMMUNOL, V148, P2207
   Farnum CE, 1989, AM J ANAT, V186, P346, DOI 10.1002/aja.1001860404
   Farrell AJ, 1992, ANN RHEUM DIS, V51, P1219, DOI 10.1136/ard.51.11.1219
   Feng LX, 1999, J CELL BIOCHEM, V74, P576, DOI 10.1002/(SICI)1097-4644(19990915)74:4<576::AID-JCB7>3.3.CO;2-E
   Feng LX, 1998, J CELL BIOCHEM, V71, P302, DOI 10.1002/(SICI)1097-4644(19981101)71:2<302::AID-JCB14>3.3.CO;2-P
   Feng ZY, 2015, CELL TISSUE RES, V362, P187, DOI 10.1007/s00441-015-2194-8
   Festjens N, 2006, BBA-BIOENERGETICS, V1757, P1371, DOI 10.1016/j.bbabio.2006.06.014
   Fischer BA, 2000, MICROSC RES TECHNIQ, V50, P236, DOI 10.1002/1097-0029(20000801)50:3<236::AID-JEMT7>3.0.CO;2-E
   Frisch SM, 1994, J CELL BIOL, V124, P619, DOI 10.1083/jcb.124.4.619
   Fuentes-prior P, 2004, BIOCHEM J, V384, P201, DOI 10.1042/BJ20041142
   Galluzzi L, 2012, CELL DEATH DIFFER, V19, P107, DOI 10.1038/cdd.2011.96
   Ganley IG, 2009, J BIOL CHEM, V284, P12297, DOI 10.1074/jbc.M900573200
   Gannon FH, 1999, OSTEOARTHR CARTILAGE, V7, P173, DOI 10.1053/joca.1998.0206
   Gaur U, 2003, BIOCHEM PHARMACOL, V66, P1403, DOI 10.1016/S0006-2952(03)00490-8
   Gelber AC, 2000, ANN INTERN MED, V133, P321, DOI 10.7326/0003-4819-133-5-200009050-00007
   Gibson G, 1998, MICROSC RES TECHNIQ, V43, P191, DOI 10.1002/(SICI)1097-0029(19981015)43:2<191::AID-JEMT10>3.0.CO;2-T
   Glasson SS, 2005, NATURE, V434, P644, DOI 10.1038/nature03369
   Glyn-jones S, 2015, LANCET, V386, P376, DOI 10.1016/S0140-6736(14)60802-3
   Goldring MB, 2007, J CELL PHYSIOL, V213, P626, DOI 10.1002/jcp.21258
   Goldring MB, 2011, EUR CELLS MATER, V21, P202, DOI 10.22203/eCM.v021a16
   Goldring MB, 1988, J CLIN INVEST, V82, P2026, DOI 10.1172/JCI113823
   Goldring MB, 2001, EXPERT OPIN BIOL TH, V1, P817, DOI 10.1517/14712598.1.5.817
   Graslkraupp B, 1995, HEPATOLOGY, V21, P1465, DOI 10.1016/0270-9139(95)90071-3
   Green DR, 2003, IMMUNOL REV, V193, P5, DOI 10.1034/j.1600-065X.2003.00045.x
   Grogan SP, 2002, J PATHOL, V198, P5, DOI 10.1002/path.1169
   Hashimoto H, 1998, ARTHRITIS RHEUM, V41, P657, DOI 10.1002/1529-0131(199804)41:4<657::AID-ART12>3.0.CO;2-N
   Hashimoto S, 1997, ARTHRITIS RHEUM-US, V40, P1749, DOI 10.1002/art.1780401004
   Hashimoto S, 1998, ARTHRITIS RHEUM-US, V41, P1266, DOI 10.1002/1529-0131(199807)41:7<1266::AID-ART18>3.0.CO;2-Y
   Hashimoto S, 1998, P NATL ACAD SCI USA, V95, P3094, DOI 10.1073/pnas.95.6.3094
   Hashimoto S, 1998, ARTHRITIS RHEUM-US, V41, P1632, DOI 10.1002/1529-0131(199809)41:9<1632::AID-ART14>3.0.CO;2-A
   Hatori M, 1995, J BONE MINER RES, V10, P1960, DOI 10.1002/jbmr.5650101216
   He CC, 2009, ANNU REV GENET, V43, P67, DOI 10.1146/annurev-genet-102808-114910
   Healy ZR, 2005, P NATL ACAD SCI USA, V102, P14010, DOI 10.1073/pnas.0506620102
   Hemphill DD, 2016, OSTEOARTHR CARTILAGE, V24, P902, DOI 10.1016/j.joca.2015.12.001
   Heraud F, 2000, ANN RHEUM DIS, V59, P959, DOI 10.1136/ard.59.12.959
   Hirata M, 2012, HUM MOL GENET, V21, P1111, DOI 10.1093/hmg/ddr540
   Holler N, 2000, NAT IMMUNOL, V1, P489, DOI 10.1038/82732
   Horiuchi K, 2003, J RHEUMATOL, V30, P1799
   Huang ZM, 2016, OSTEOARTHR CARTILAGE, V24, P1246, DOI 10.1016/j.joca.2016.02.009
   Huang ZM, 2016, PLOS ONE, V11, P0, DOI 10.1371/journal.pone.0150684
   Hwang HS, 2015, INT J MOL SCI, V16, P26035, DOI 10.3390/ijms161125943
   Iannone F, 2005, ANN RHEUM DIS, V64, P217, DOI 10.1136/ard.2004.022590
   Ichimura Y, 2000, NATURE, V408, P488, DOI 10.1038/35044114
   Jeffrey JE, 2007, ARTHRITIS RES THER, V9, P0, DOI 10.1186/ar2346
   Jiao K, 2013, PLOS ONE, V8, P0, DOI 10.1371/journal.pone.0053312
   Jimenez PA, 1997, LAB ANIM SCI, V47, P598
   Jin L, 2014, INT J MOL MED, V34, P451, DOI 10.3892/ijmm.2014.1808
   Johnson K, 2000, ARTHRITIS RHEUM-US, V43, P1560, DOI 10.1002/1529-0131(200007)43:7<1560::AID-ANR21>3.3.CO;2-J
   Jones SW, 2009, OSTEOARTHR CARTILAGE, V17, P464, DOI 10.1016/j.joca.2008.09.012
   Kaczmarek A, 2013, IMMUNITY, V38, P209, DOI 10.1016/j.immuni.2013.02.003
   Karaliotas GI, 2015, MOL MED REP, V12, P4514, DOI 10.3892/mmr.2015.3939
   Karsdal MA, 2016, OSTEOARTHR CARTILAGE, V24, P2013, DOI 10.1016/j.joca.2016.07.017
   Kaur J, 2015, NAT REV MOL CELL BIO, V16, P461, DOI 10.1038/nrm4024
   Kerr JFR, 1972, BRIT J CANCER, V26, P239, DOI 10.1038/bjc.1972.33
   Kiaer T, 1988, CLIN ORTHOP RELAT R, V0, P149
   Kim HA, 2007, CURR DRUG TARGETS, V8, P333, DOI 10.2174/138945007779940025
   Kim HA, 1999, ARTHRITIS RHEUM, V42, P1528, DOI 10.1002/1529-0131(199907)42:7<1528::AID-ANR28>3.0.CO;2-9
   Kim HA, 2003, J RHEUMATOL, V30, P550
   Kim HA, 2000, J RHEUMATOL, V27, P455
   Kim J, 2010, OSTEOARTHR CARTILAGE, V18, P424, DOI 10.1016/j.joca.2009.09.008
   Kim SJ, 2002, J BIOL CHEM, V277, P1332, DOI 10.1074/jbc.M107231200
   Kong DC, 2013, PLOS ONE, V8, P0, DOI 10.1371/journal.pone.0069403
   Kooijman R, 2006, CYTOKINE GROWTH F R, V17, P305, DOI 10.1016/j.cytogfr.2006.02.002
   Kouri JB, 2000, J RHEUMATOL, V27, P1005
   Kouri-floras JB, 2002, ULTRASTRUCT PATHOL, V26, P33, DOI 10.1080/01913120252934314
   Kroemer G, 2000, NAT MED, V6, P513, DOI 10.1038/74994
   Krysko DV, 2008, METHODS, V44, P205, DOI 10.1016/j.ymeth.2007.12.001
   Kuhn K, 2003, RHEUMATOL INT, V23, P241, DOI 10.1007/s00296-003-0299-y
   Kuhn K, 2000, J IMMUNOL, V164, P2233, DOI 10.4049/jimmunol.164.4.2233
   Kuhn K, 2003, J CELL PHYSIOL, V197, P379, DOI 10.1002/jcp.10372
   Kuhn K, 2001, ARTHRITIS RHEUM-US, V44, P1644, DOI 10.1002/1529-0131(200107)44:7<1644::AID-ART287>3.0.CO;2-S
   Kuhn K, 1999, J CELL PHYSIOL, V180, P439
   Kummer JA, 1994, CLIN IMMUNOL IMMUNOP, V73, P88, DOI 10.1006/clin.1994.1173
   Kurosaka K, 2003, J IMMUNOL, V171, P4672, DOI 10.4049/jimmunol.171.9.4672
   Lamkanfi M, 2002, CELL DEATH DIFFER, V9, P358, DOI 10.1038/sj.cdd.4400989
   Laster SM, 1988, J IMMUNOL, V141, P2629
   Lavrik I, 2005, J CELL SCI, V118, P265, DOI 10.1242/jcs.01610
   Lee JH, 2009, OSTEOARTHR CARTILAGE, V17, P613, DOI 10.1016/j.joca.2008.08.007
   Lee MELS, 2009, CHANG GUNG MED J, V32, P42
   Lee MS, 2003, J CELL BIOCHEM, V90, P80, DOI 10.1002/jcb.10611
   Lee SW, 2015, OSTEOARTHR CARTILAGE, V23, P2269, DOI 10.1016/j.joca.2015.06.005
   Lee SW, 2008, ARTHRITIS RHEUM-US, V58, P790, DOI 10.1002/art.23220
   Lee SW, 2011, PLOS ONE, V6, P0, DOI 10.1371/journal.pone.0019163
   Leist M, 1997, J EXP MED, V185, P1481, DOI 10.1084/jem.185.8.1481
   Levine B, 2005, J CLIN INVEST, V115, P2679, DOI 10.1172/JCI26390
   Li J, 2012, ARTHRITIS RES THER, V14, P0, DOI 10.1186/ar3798
   Liang Q, 2014, APOPTOSIS, V19, P1354, DOI 10.1007/s10495-014-1012-1
   Lieberman J, 2003, NAT REV IMMUNOL, V3, P361, DOI 10.1038/nri1083
   Lin NY, 2013, ANN RHEUM DIS, V72, P761, DOI 10.1136/annrheumdis-2012-201671
   Little CB, 2009, ARTHRITIS RHEUM-US, V60, P3723, DOI 10.1002/art.25002
   Lo MY, 2004, J ORTHOPAED RES, V22, P140, DOI 10.1016/S0736-0266(03)00117-7
   Loening AM, 2000, ARCH BIOCHEM BIOPHYS, V381, P205, DOI 10.1006/abbi.2000.1988
   de Figueroa PL, 2015, ARTHRITIS RHEUMATOL, V67, P966, DOI 10.1002/art.39025
   Lopez-armada MJ, 2006, OSTEOARTHR CARTILAGE, V14, P660, DOI 10.1016/j.joca.2006.01.005
   Lorenz H, 2006, PROG HISTOCHEM CYTO, V40, P135, DOI 10.1016/j.proghi.2006.02.003
   Lotz M, 1999, OSTEOARTHR CARTILAGE, V7, P389, DOI 10.1053/joca.1998.0220
   Lotz M, 1999, RHEUM DIS CLIN N AM, V25, P269, DOI 10.1016/S0889-857X(05)70067-3
   Lotz MK, 2010, ARTHRITIS RES THER, V12, P0, DOI 10.1186/ar3046
   Ma B, 2013, J BIOL CHEM, V288, P17552, DOI 10.1074/jbc.M113.453985
   Maheu E, 2016, SEMIN ARTHRITIS RHEU, V45, PS28, DOI 10.1016/j.semarthrit.2015.11.008
   Makki MS, 2015, EXP MOL MED, V47, P0, DOI 10.1038/emm.2015.66
   Malaise O, 2016, ARTHRITIS RES THER, V18, P0, DOI 10.1186/s13075-016-1119-6
   Malemud CJ, 2015, IMMUNOTHERAPY, V1, P102, DOI 10.4172/2471-9552.1000102
   Malemud CJ, 2015, FUTURE MED CHEM, V7, P1137, DOI 10.4155/FMC.15.55, 10.4155/fmc.15.55
   Mandal D, 2002, FEBS LETT, V513, P184, DOI 10.1016/S0014-5793(02)02294-9
   Maneiro E, 2005, ANN RHEUM DIS, V64, P388, DOI 10.1136/ard.2004.022152
   Marino G, 2013, CELL RES, V23, P1247, DOI 10.1038/cr.2013.115
   Martel-pelletier J, 2016, RHEUMATOLOGY, V55, P680, DOI 10.1093/rheumatology/kev408
   Martin JA, 2006, BIORHEOLOGY, V43, P517
   Matsuo M, 2001, ACTA MED OKAYAMA, V55, P333
   Mcinnes IB, 2007, NAT REV IMMUNOL, V7, P429, DOI 10.1038/nri2094
   Medema JP, 1997, EMBO J, V16, P2794, DOI 10.1093/emboj/16.10.2794
   Millucci L, 2015, J CELL PHYSIOL, V230, P1148, DOI 10.1002/jcp.24850
   Mitrovic D, 1983, LAB INVEST, V49, P309
   Mizushima N, 2009, CURR TOP MICROBIOL, V335, P71, DOI 10.1007/978-3-642-00302-8_3
   Mobasheri A, 2002, MED HYPOTHESES, V58, P193, DOI 10.1054/mehy.2000.1180
   Morquette B, 2006, ARTHRITIS RHEUM-US, V54, P271, DOI 10.1002/art.21559
   Murrell GAC, 1995, BIOCHEM BIOPH RES CO, V206, P15, DOI 10.1006/bbrc.1995.1003
   Nakagawa S, 2010, J ORTHOP RES, V28, P156, DOI 10.1002/jor.20976
   Norbury CJ, 2001, ANNU REV PHARMACOL, V41, P367, DOI 10.1146/annurev.pharmtox.41.1.367
   Notoya K, 2000, J IMMUNOL, V165, P3402, DOI 10.4049/jimmunol.165.6.3402
   Parzych KR, 2014, ANTIOXID REDOX SIGN, V20, P460, DOI 10.1089/ars.2013.5371
   Pelletier JP, 1998, ARTHRITIS RHEUM-US, V41, P1275, DOI 10.1002/1529-0131(199807)41:7<1275::AID-ART19>3.0.CO;2-T
   Perez E, 2005, APOPTOSIS, V10, P1105, DOI 10.1007/s10495-005-0649-1
   Portal-nunez S, 2016, BIOCHEM PHARMACOL, V108, P1, DOI 10.1016/j.bcp.2015.12.012
   Porter AG, 1999, CELL DEATH DIFFER, V6, P99, DOI 10.1038/sj.cdd.4400476
   Qin J, 2012, ARTHRITIS RES THER, V14, P0, DOI 10.1186/ar4085
   Ramakrishnan P, 2010, J ORTHOP RES, V28, P914, DOI 10.1002/jor.21072
   Ravikumar B, 2010, NAT CELL BIOL, V12, P747, DOI 10.1038/ncb2078
   Relic B, 2004, J BIOL CHEM, V279, P22399, DOI 10.1074/jbc.M314118200
   Relic B, 2002, LAB INVEST, V82, P1661, DOI 10.1097/01.LAB.0000041714.05322.C0
   Relic B, 2009, LAB INVEST, V89, P811, DOI 10.1038/labinvest.2009.41
   Ribeiro M, 2016, OSTEOARTHR CARTILAGE, V24, P2116, DOI 10.1016/j.joca.2016.06.019
   Ribeiro M, 2016, OSTEOARTHR CARTILAGE, V24, P731, DOI 10.1016/j.joca.2015.10.017
   Roach HI, 2000, J BONE JOINT SURG BR, V82B, P601, DOI 10.1302/0301-620X.82B4.9846
   Roach HI, 2004, APOPTOSIS, V9, P265, DOI 10.1023/B:APPT.0000025803.17498.26
   Rong C, 2012, CELL BIOL INT, V36, P635, DOI 10.1042/CBI20110432
   Roszer T, 2014, CELL TISSUE RES, V356, P195, DOI 10.1007/s00441-013-1768-6
   Roughley PJ, 2001, ARTHRITIS RES, V3, P342, DOI 10.1186/ar326
   Ryu JH, 2012, CELL DEATH DIFFER, V19, P440, DOI 10.1038/cdd.2011.111
   Ryu JH, 2011, ARTHRITIS RHEUM-US, V63, P2732, DOI 10.1002/art.30451
   Saito S, 2008, J RHEUMATOL, V35, P1932
   Sakata S, 2015, J ORTHOP RES, V33, P359, DOI 10.1002/jor.22767
   Sandell LJ, 2001, ARTHRITIS RES, V3, P107, DOI 10.1186/ar148
   Sasaki H, 2012, ARTHRITIS RHEUM-US, V64, P1920, DOI 10.1002/art.34323
   Scaffidi C, 1998, EMBO J, V17, P1675, DOI 10.1093/emboj/17.6.1675
   Schipani E, 2001, GENE DEV, V15, P2865
   Schuerwegh AJ, 2007, RHEUMATOL INT, V27, P901, DOI 10.1007/s00296-007-0336-3
   Schuerwegh AJ, 2003, OSTEOARTHR CARTILAGE, V11, P681, DOI 10.1016/S1063-4584(03)00156-0
   Scotece M, 2015, LIFE SCI, V140, P75, DOI 10.1016/j.lfs.2015.05.025
   Shakibaei M, 2001, J BIOL CHEM, V276, P13289, DOI 10.1074/jbc.M010859200
   Shapiro IM, 2014, AUTOPHAGY, V10, P7, DOI 10.4161/auto.26679
   Sharif M, 2004, ARTHRITIS RHEUM-US, V50, P507, DOI 10.1002/art.20020
   Sitte I, 2009, SPINE, V34, P131, DOI 10.1097/BRS.0b013e31818edcd6
   Smith RL, 2004, CLIN ORTHOP RELAT R, V0, PPS89, DOI 10.1097/01.blo.0000143938.30681.9d
   Song YZ, 2016, J CLIN LAB ANAL, V30, P437, DOI 10.1002/jcla.21876
   Speziali A, 2015, MUSCULOSKELET SURG, V99, P189, DOI 10.1007/s12306-015-0377-9
   Stadler J, 1991, J IMMUNOL, V147, P3915
   Stolberg-stolberg JA, 2013, J ORTHOP RES, V31, P1283, DOI 10.1002/jor.22348
   Studer RK, 2000, AM J PHYSIOL-CELL PH, V279, PC961, DOI 10.1152/ajpcell.2000.279.4.C961
   Sun K, 2016, IN VITRO CELL DEV BI, V0, P0
   Surendran S, 2006, J BONE JOINT SURG BR, V88B, P1660, DOI 10.1302/0301-620X.88B12.17717
   Swingler TE, 2012, ARTHRITIS RHEUM-US, V64, P1909, DOI 10.1002/art.34314
   Takebe K, 2011, INT J MOL MED, V27, P329, DOI 10.3892/ijmm.2010.588
   Taskiran D, 1994, BIOCHEM BIOPH RES CO, V200, P142, DOI 10.1006/bbrc.1994.1426
   Thomas CM, 2007, OSTEOARTHR CARTILAGE, V15, P27, DOI 10.1016/j.joca.2006.06.012
   Tomita M, 2001, ARTHRITIS RHEUM-US, V44, P96, DOI 10.1002/1529-0131(200101)44:1<96::AID-ANR13>3.0.CO;2-#
   Vaillancourt F, 2008, ARTHRITIS RES THER, V10, P0, DOI 10.1186/ar2503
   Van DENBERGWB, 2011, OSTEOARTHR CARTILAGE, V19, P338, DOI 10.1016/j.joca.2011.01.022
   Van DENBERGWIMB, 2008, CURR RHEUMATOL REP, V10, P26
   Van DERKRAANPM, 2009, OSTEOARTHR CARTILAGE, V17, P1539, DOI 10.1016/j.joca.2009.06.008
   Van LENTPLEM, 2008, ANN RHEUM DIS, V67, P1750, DOI 10.1136/ard.2007.077800
   Van LOOG, 2002, CELL DEATH DIFFER, V9, P301, DOI 10.1038/sj.cdd.4400966
   Van LOOG, 2002, CELL DEATH DIFFER, V9, P20, DOI 10.1038/sj.cdd.4400970
   Vanden BERGHET, 2015, MOL CELL ONCOL, V2, P0, DOI 10.4161/23723556.2014.975093
   Vasheghani F, 2015, ANN RHEUM DIS, V74, P569, DOI 10.1136/annrheumdis-2014-205743
   Venkatesan JK, 2013, J TRANSL MED, V11, P0, DOI 10.1186/1479-5876-11-211
   Wang GL, 1993, J BIOL CHEM, V268, P21513
   Wang J, 2016, ACTA BIOCH BIOPH SIN, V48, P923, DOI 10.1093/abbs/gmw084
   Wang JF, 2013, CHINESE MED J-PEKING, V126, P296, DOI 10.3760/cma.j.issn.0366-6999.20122693
   Wang XQ, 2016, INFLAMMATION, V39, P1718, DOI 10.1007/s10753-016-0406-3
   Wang Y, 2016, MOL BIOSYST, V12, P721, DOI 10.1039/c5mb00776c
   Wang ZP, 2010, J BIOL CHEM, V285, P20806, DOI 10.1074/jbc.M110.118521
   Wei L, 2006, ARTHRITIS RES THER, V8, P0, DOI 10.1186/ar1891
   Wei L, 2006, J RHEUMATOL, V33, P1818
   Weng LH, 2009, OSTEOARTHR CARTILAGE, V17, P933, DOI 10.1016/j.joca.2008.12.008
   Weng LH, 2010, ARTHRITIS RHEUM-US, V62, P1393, DOI 10.1002/art.27357
   Whiteman M, 2004, FASEB J, V18, P1395, DOI 10.1096/fj.03-1096fje
   Wilsman NJ, 1981, AM J VET RES, V42, P1547
   Withofs N, 2015, ANN NUCL MED, V29, P839, DOI 10.1007/s12149-015-1011-5
   Wu GJ, 2007, J CELL BIOCHEM, V101, P1520, DOI 10.1002/jcb.21268
   Wu Q, 2016, APOPTOSIS, V21, P36, DOI 10.1007/s10495-015-1191-4
   Xu L, 2010, ARTHRITIS RHEUM-US, V62, P2736, DOI 10.1002/art.27582
   Yamasaki K, 2009, ARTHRITIS RHEUM-US, V60, P1035, DOI 10.1002/art.24404
   Yan SJ, 2016, INT J MOL MED, V38, P201, DOI 10.3892/ijmm.2016.2618
   Yang CL, 1997, EXP CELL RES, V235, P370, DOI 10.1006/excr.1997.3692
   Yang S, 2015, ANN RHEUM DIS, V74, P595, DOI 10.1136/annrheumdis-2013-204355
   Yang S, 2010, NAT MED, V16, P687, DOI 10.1038/nm.2153
   Yang ZF, 2010, NAT CELL BIOL, V12, P814, DOI 10.1038/ncb0910-814
   Yang ZF, 2009, CURR TOP MICROBIOL, V335, P1, DOI 10.1007/978-3-642-00302-8_1
   Yatsugi N, 2000, J ORTHOP SCI, V5, P150, DOI 10.1007/s007760050142
   Ye W, 2016, APOPTOSIS, V0, P0
   Ye W, 2016, FUNDAM CLIN PHARM, V0, P0
   Ye WB, 2016, INT IMMUNOPHARMACOL, V39, P149, DOI 10.1016/j.intimp.2016.07.018
   Yoshimura F, 2006, OSTEOARTHR CARTILAGE, V14, P435, DOI 10.1016/j.joca.2005.11.003
   Yumoto K, 2002, P NATL ACAD SCI USA, V99, P4556, DOI 10.1073/pnas.052523599
   Zamli Z, 2014, BIOMED RES INT, V2014, P0, DOI 10.1155/2014/606870
   Zamli Z, 2013, INT J MOL SCI, V14, P17729, DOI 10.3390/ijms140917729
   Zamli Z, 2011, INT J RHEUM DIS, V14, P159, DOI 10.1111/j.1756-185X.2011.01618.x
   Zeddou M, 2012, STEM CELLS DEV, V21, P1948, DOI 10.1089/scd.2011.0321
   Zeiss CJ, 2003, VET PATHOL, V40, P481, DOI 10.1354/vp.40-5-481
   Zemmyo M, 2003, ARTHRITIS RHEUM-US, V48, P2873, DOI 10.1002/art.11246
   Zenmyo M, 1996, J PATHOL, V180, P430
   Zhang E, 2015, CELL PHYSIOL BIOCHEM, V37, P1442, DOI 10.1159/000438513
   Zhang F, 2015, FRONT MAT, V2, P2, DOI 10.4161/2162402X.2014.994391
   Zhang MA, 2013, APOPTOSIS, V18, P423, DOI 10.1007/s10495-013-0811-0
   Zhang MJ, 2016, J CLIN INVEST, V126, P2893, DOI 10.1172/JCI83676
   Zhang W, 2009, ANN RHEUM DIS, V68, P8, DOI 10.1136/ard.2007.084772
   Zhang XL, 2004, J ORTHOP RES, V22, P742, DOI 10.1016/j.orthres.2003.12.007
   Zhang Y, 2015, ANN RHEUM DIS, V74, P1432, DOI 10.1136/annrheumdis-2013-204599
   Zhang ZM, 2016, MOL MED REP, V13, P3684, DOI 10.3892/mmr.2016.4970
   Zhou Y, 2015, APOPTOSIS, V20, P1187, DOI 10.1007/s10495-015-1152-y
   Zhu M, 2008, ARTHRITIS RHEUM-US, V58, P2053, DOI 10.1002/art.23614
NR 276
TC 155
Z9 168
U1 8
U2 37
PU MDPI
PI BASEL
PA ST ALBAN-ANLAGE 66, CH-4052 BASEL, SWITZERLAND
SN 
EI 1422-0067
J9 INT J MOL SCI
JI Int. J. Mol. Sci.
PD DEC 15
PY 2016
VL 17
IS 12
BP 
EP 
DI 10.3390/ijms17122146
PG 36
WC Biochemistry & Molecular Biology; Chemistry, Multidisciplinary
SC Biochemistry & Molecular Biology; Chemistry
GA EI1XR
UT WOS:000392280500190
PM 27999417
DA 2022-06-22
ER

PT J
AU Huang, ZM
   Du, SH
   Huang, LG
   Li, JH
   Xiao, L.
   Tong, P.
AF Huang, Z
   Du, S
   Huang, L
   Li, J
   Xiao, L
   Tong, P
TI Leptin promotes apoptosis and inhibits autophagy of chondrocytes through upregulating lysyl oxidase-like 3 during osteoarthritis pathogenesis
SO OSTEOARTHRITIS AND CARTILAGE
LA English
DT Article
DE Leptin; LOXL3; Osteoarthritis; Apoptosis; Autophagy
ID expression; cartilage; cell; gene; cloning
AB Objective: Leptin has been found highly expressed in human osteoarthritis. We aimed to explore the possible effects and mechanisms of leptin on the apoptosis and autophagy of chondrocytes during osteoarthritis pathogenesis. Methods: Gene expression profile from osteoarthritis affected and preserved cartilage were downloaded from NCBI's Gene Expression Omnibus database (GSE57218). Lysyl oxidase-like 3 (LOXL3) mRNA expression in cartilage tissues and leptin concentration in joint synovial fluid (SF) was measured in samples from 45 osteoarthritis patients and 25 healthy donors by real-time PCR and radioimmunoassay, respectively. Rat osteoarthritis model was induced by anterior cruciate ligament transection (ACLT). The expression of apoptosis regulators and autophagy markers were detected by Western blot. Cell survival and cell apoptosis were identified by CCK-8 and flow cytometry, respectively. Results: Re-analysis on GSE57218 indicated that LOXL3 mRNA was upregulated in osteoarthritis affected cartilage. LOXL3 mRNA was upregulated in osteoarthritis patients, which was positively correlated with SF leptin concentration. Similar results were obtained in rat osteoarthritis model. Moreover, ACLT surgery led to a significant increase in the protein levels of cleaved caspase 3, and a notable decrease in the protein levels of Bcl-2, LC3 II/LC3 I and Beclin1. Silencing of LOXL3 in ACLT and leptin treated primary chondrocytes significantly inhibited cell apoptosis, and promoted cell proliferation and autophagy. Moreover, overexpression of LOXL3 remarkably inhibited autophagy of chondrocytes via activating mTORC1. Conclusions: LOXL3, a downstream of leptin, stimulated the apoptosis, but inhibited the autophagy of chondrocytes. LOXL3 is a potential therapy target for osteoarthritis. (C) 2016 Osteoarthritis Research Society International. Published by Elsevier Ltd. All rights reserved.
C1 [Huang, Z. M.; Li, J. H.] Xiaoshan Chinese Med Hosp, Dept Orthopaed Surg, Hangzhou, Zhejiang, CHINA.
   [Du, S. H.] Zhejiang Chinese Med Univ, Affiliated Jiangnan Hosp, Dept Orthopaed Surg, Hangzhou, Zhejiang, CHINA.
   [Huang, Z. M.; Huang, L. G.; Xiao, L.; Tong, P.] Zhejiang Chinese Med Univ, Hangzhou, Zhejiang, CHINA.
   [Huang, Z. M.; Xiao, L.; Tong, P.] Inst Orthopaed & Traumatol, Hangzhou, Zhejiang, CHINA.
   [Du, S. H.] Zhejiang Univ, Affiliated Hosp 2, Sch Med, Dept Orthoped Surg, Hangzhou, Zhejiang, CHINA.
   [Xiao, L.; Tong, P.] Zhejiang Chinese Med Univ, Affiliated Hosp 1, Dept Orthopaed Surg, Hangzhou, Zhejiang, CHINA.
RP Tong, P (corresponding author), 54 Youdian Rd, Hangzhou 310006, Zhejiang, CHINA.
EM pjtongzj@sina.com
FU Science Technology Program of Zhejiang Province [2013C33096]; Key Medical Disease Program of Hangzhou City [20120533Q39, 2013B51]; Key Science Technology Program of Xiaoshan District [2012234]; TCM Foundation for Distinguished Young Talents of Zhejiang Province [2012ZQ023, 2012ZQ024]; Medical Disease Program of Zhejiang Province [2012KYB169, 2013KYB226]
CR Ahima RS, 2000, TRENDS ENDOCRIN MET, V11, P327, DOI 10.1016/S1043-2760(00)00301-5
   Almonte-becerril M, 2010, APOPTOSIS, V15, P631, DOI 10.1007/s10495-010-0458-z
   Carames B, 2012, ANN RHEUM DIS, V71, P575, DOI 10.1136/annrheumdis-2011-200557
   Cassano S, 2014, METABOLISM, V63, P1272, DOI 10.1016/j.metabol.2014.06.010
   Dumond H, 2003, ARTHRITIS RHEUM, V48, P3118, DOI 10.1002/art.11303
   Ekundi-valentim E, 2010, BRIT J PHARMACOL, V159, P1463, DOI 10.1111/j.1476-5381.2010.00640.x
   Friedman JM, 1998, NATURE, V395, P763, DOI 10.1038/27376
   Goldring MB, 2000, ARTHRITIS RHEUM-US, V43, P1916, DOI 10.1002/1529-0131(200009)43:9<1916::AID-ANR2>3.0.CO;2-I
   Huang Y, 2001, MATRIX BIOL, V20, P153, DOI 10.1016/S0945-053X(01)00124-X
   Jourdan-le SAUXC, 2001, GENOMICS, V74, P211, DOI 10.1006/geno.2001.6545
   Kandadi MR, 2014, CURR PHARM DESIGN, V20, P675, DOI 10.2174/13816128113199990019
   Kapoor M, 2011, NAT REV RHEUMATOL, V7, P33, DOI 10.1038/nrrheum.2010.196
   Kellgren JH, 1957, ANN RHEUM DIS, V16, P494, DOI 10.1136/ard.16.4.494
   Kim GS, 2003, J BIOL CHEM, V278, P21920, DOI 10.1074/jbc.M204598200
   Konopleva M, 1999, BLOOD, V93, P1668, DOI 10.1182/blood.V93.5.1668.405a15_1668_1676
   Lee SH, 2010, J IMMUNOL, V185, P917, DOI 10.4049/jimmunol.1000784
   Lefebvre V, 1997, MOL CELL BIOL, V17, P2336, DOI 10.1128/MCB.17.4.2336
   Maki JM, 2001, BIOCHEM J, V355, P381, DOI 10.1042/0264-6021:3550381
   Malik SA, 2011, CELL CYCLE, V10, P2917, DOI 10.4161/cc.10.17.17067
   Morroni M, 2004, J ANAT, V205, P291, DOI 10.1111/j.0021-8782.2004.00333.x
   Pay S, 2006, RHEUMATOL INT, V26, P608, DOI 10.1007/s00296-005-0040-0
   Ramos YFM, 2014, PLOS ONE, V9, P0, DOI 10.1371/journal.pone.0103056
   Sarbassov DD, 2005, CURR OPIN CELL BIOL, V17, P596, DOI 10.1016/j.ceb.2005.09.009
   Sasaki H, 2012, ARTHRITIS RHEUM-US, V64, P1920, DOI 10.1002/art.34323
   Sato T, 2006, ARTHRITIS RHEUM-US, V54, P808, DOI 10.1002/art.21638
   Schwartz MW, 1996, J CLIN INVEST, V98, P1101, DOI 10.1172/JCI118891
   Scotece M, 2015, LIFE SCI, V0, P0
   Shimabukuro M, 1998, P NATL ACAD SCI USA, V95, P9558, DOI 10.1073/pnas.95.16.9558
   Simopoulou T, 2007, OSTEOARTHR CARTILAGE, V15, P872, DOI 10.1016/j.joca.2007.01.018
   Sive JI, 2002, J CLIN PATHOL-MOL PA, V55, P91, DOI 10.1136/mp.55.2.91
   Stoop R, 2001, OSTEOARTHR CARTILAGE, V9, P308, DOI 10.1053/joca.2000.0390
   Tchetverikov I, 2005, ANN RHEUM DIS, V64, P694, DOI 10.1136/ard.2004.022434
   Tetlow LC, 2001, ARTHRITIS RHEUM-US, V44, P585, DOI 10.1002/1529-0131(200103)44:3<585::AID-ANR107>3.3.CO;2-3
   Van BOXTELAL, 2011, MATRIX BIOL, V30, P178, DOI 10.1016/j.matbio.2010.12.002
   Van DENBERGWB, 2011, OSTEOARTHR CARTILAGE, V19, P338, DOI 10.1016/j.joca.2011.01.022
   Wang LH, 2014, SCI CHINA LIFE SCI, V57, P171, DOI 10.1007/s11427-014-4607-4
   Zhang P, 2015, J SENSORS, V2015, P10, DOI 10.1371/J0URNAL.P0NE.0133137
   Zhang YY, 1994, NATURE, V372, P425, DOI 10.1038/372425a0
NR 38
TC 35
Z9 37
U1 2
U2 26
PU ELSEVIER SCI LTD
PI OXFORD
PA THE BOULEVARD, LANGFORD LANE, KIDLINGTON, OXFORD OX5 1GB, OXON, ENGLAND
SN 1063-4584
EI 1522-9653
J9 OSTEOARTHR CARTILAGE
JI Osteoarthritis Cartilage
PD JUL 15
PY 2016
VL 24
IS 7
BP 1246
EP 1253
DI 10.1016/j.joca.2016.02.009
PG 8
WC Orthopedics; Rheumatology
SC Orthopedics; Rheumatology
GA DO9GP
UT WOS:000378093500015
PM 26947886
DA 2022-06-22
ER

PT J
AU Ribeiro, M.
   Lopez de figueroa, P.
   Blanco, FJ
   Mendes, AF
   Carames, B.
AF Ribeiro, M
   Lopez de figueroa, P
   Blanco, F
   Mendes, A
   Carames, B
TI Insulin decreases autophagy and leads to cartilage degradation
SO OSTEOARTHRITIS AND CARTILAGE
LA English
DT Article
DE Insulin; Autophagy; Chondrocytes; Osteoarthritis (OA); Diabetes
ID aging-related los; articular-cartilage; gene-expression; nitric-oxide; osteoarthriti; activation; mechanism; senescence; receptor
AB Objective: Autophagy, a key homeostasis mechanism, is defective in Osteoarthritis (OA) and Type 2 Diabetes (T2D). T2D has been proposed as a risk factor for OA. We hypothesized that diabetes impairs articular cartilage integrity by decreasing autophagy. Our objective was to investigate the effects of high glucose and insulin, characteristics of T2D, on cartilage homeostasis. Methods: Immortalized human chondrocytes (TC28a2) and primary human chondrocytes (HC) were cultured in 25 mM or 0 mM glucose and treated with insulin (10, 100, 500 nM) for 2, 6 or 24 h. Activity of LC3-II, Akt and rpS6 was evaluated by Western blotting (WB). Human cartilage explants were cultivated with 25 mM glucose and insulin (100,1000 nM) for 24 h to evaluate histopathology. MMP-13 and IL-1 beta expression was determined by immunohistochemistry and WB. Effects of Rapamycin (10 mu M) were analyzed by WB. LC3 and rpS6 expression was determined by WB in chondrocytes from Healthy, Non Diabetic-OA and Diabetic-OA patients. Results: Insulin downregulates autophagy by reducing LC3 II expression and increasing Akt and rpS6 phosphorylation. Loss of proteoglycans and increased MMP-13 and IL-1 beta expression was observed after insulin treatment. Autophagy activation by rapamycin reversed insulin effects. Importantly, chondrocytes from diabetic-OA patients showed decreased LC3 and increased p-rpS6 expression compared to Healthy and Non-Diabetic OA patients. Conclusions: These results suggest that decreased autophagy might be a mechanism by which diabetes influences cartilage degradation. Pharmacological activation of autophagy may be an effective therapeutic approach to prevent T2D-induced cartilage damage. (C) 2015 Osteoarthritis Research Society International. Published by Elsevier Ltd. All rights reserved.
C1 [Ribeiro, M.; Lopez de Figueroa, P.; Blanco, F. J.; Carames, B.] CHUAC, Grp Biol Cartilago, Serv Reumatol, Inst Invest Biomed A Coruna INIBIC, Xubias 84, La Coruna 15006, Spain.
   [Ribeiro, M.; Mendes, A. F.] Univ Coimbra, Ctr Neurosci & Cell Biol, P-3000 Coimbra, Portugal.
   [Ribeiro, M.; Mendes, A. F.] Univ Coimbra, Fac Pharm, P-3000 Coimbra, Portugal.
RP Carames, B (corresponding author), CHUAC, Grp Biol Cartilago, Serv Reumatol, Inst Invest Biomed A Coruna INIBIC, Xubias 84, La Coruna 15006, Spain.
EM beatriz.carames.perez@sergas.es
FU Instituto de Salud Carlos III-Ministerio de Economia y Competitividad, Spain [CP11/00095]; Fondo Europeo de Desarrollo Regional (FEDER); Fundo Social Europeu (FSE) through "Programa Operacional Potencial Humano" (POPH); national funds via FCT - Fundacao Portuguesa para a Ciencia e a Tecnologia [SFRH/BD/78188/2011]; Miguel Servet Program, Instituto de Salud Carlos III [CP11/00095]
CR Amer DIABETASSOC, 2013, DIABETES CARE, V36, PS67, DOI 10.2337/dc10-S062, 10.2337/dc11-S062, 10.2337/dc12-s064, 10.2337/dc13-S067
   Berenbaum F, 2011, ANN RHEUM DIS, V70, P1354, DOI 10.1136/ard.2010.146399
   Cai L, 2002, OSTEOARTHR CARTILAGE, V10, P692, DOI 10.1053/joca.2002.0813
   Carames B, 2012, ARTHRITIS RHEUM-US, V64, P1182, DOI 10.1002/art.33444
   Carames B, 2012, ANN RHEUM DIS, V71, P575, DOI 10.1136/annrheumdis-2011-200557
   Carames B, 2010, ARTHRITIS RHEUM-US, V62, P791, DOI 10.1002/art.27305
   Conn CS, 2011, CELL CYCLE, V10, P1940
   Dann SG, 2007, TRENDS MOL MED, V13, P252, DOI 10.1016/j.molmed.2007.04.002
   Degroot J, 2004, ARTHRITIS RHEUM, V50, P1207, DOI 10.1002/art.20170
   Ding Y, 2015, J ENDOCRINOL, V224, PR15, DOI 10.1530/JOE-14-0437
   Fan ZY, 2006, RHEUMATOL INT, V26, P900, DOI 10.1007/s00296-006-0114-7
   Fenton TR, 2011, INT J BIOCHEM CELL B, V43, P47, DOI 10.1016/j.biocel.2010.09.018
   Goldring MB, 2007, J CELL PHYSIOL, V213, P626, DOI 10.1002/jcp.21258
   Goldring MB, 1994, J CLIN INVEST, V94, P2307, DOI 10.1172/JCI117595
   Guariguata L, 2014, DIABETES RES CLIN PR, V103, P137, DOI 10.1016/j.diabres.2013.11.002
   Jiang LB, 2013, J ORTHOP RES, V31, P692, DOI 10.1002/jor.22289
   Jiang PD, 2014, CELL RES, V24, P69, DOI 10.1038/cr.2013.161
   Kabeya Y, 2000, EMBO J, V19, P5720, DOI 10.1093/emboj/19.21.5720
   King KB, 2013, CLIN ORTHOP RELAT R, V471, P3049, DOI 10.1007/s11999-013-3026-3
   Kobayashi S, 2015, BBA-MOL BASIS DIS, V1852, P252, DOI 10.1016/j.bbadis.2014.05.020
   Lamming DW, 2013, J CLIN INVEST, V123, P980, DOI 10.1172/JCI64099
   Lee AS, 2013, GENE, V527, P440, DOI 10.1016/j.gene.2013.05.069
   Levine B, 2008, CELL, V132, P27, DOI 10.1016/j.cell.2007.12.018
   Loeser RF, 2012, ARTHRITIS RHEUM-US, V64, P1697, DOI 10.1002/art.34453
   de Figueroa PL, 2015, ARTHRITIS RHEUMATOL, V67, P966, DOI 10.1002/art.39025
   Lotz MK, 2011, NAT REV RHEUMATOL, V7, P579, DOI 10.1038/nrrheum.2011.109
   Mackenzie RWA, 2014, DIABETES METAB SYNDR, V7, P55, DOI 10.2147/DMSO.S48260
   Martin JA, 2002, BIOGERONTOLOGY, V3, P257, DOI 10.1023/A:1020185404126
   Martinez-huedo MARIAA, 2013, EUR J ORTHOP SURG TRAUMATOL, V23, P53, DOI 10.1007/s00590-011-0915-6
   Masini M, 2009, DIABETOLOGIA, V52, P1083, DOI 10.1007/s00125-009-1347-2
   Mizushima N, 2010, CELL, V140, P313, DOI 10.1016/j.cell.2010.01.028
   Moller DE, 2005, ANNU REV MED, V56, P45, DOI 10.1146/annurev.med.56.082103.104751
   Montagnani M, 2002, MOL ENDOCRINOL, V16, P1931, DOI 10.1210/me.2002-0074
   Ost A, 2010, MOL MED, V16, P235, DOI 10.2119/molmed.2010.00023
   Rosa SC, 2011, OSTEOARTHR CARTILAGE, V19, P719, DOI 10.1016/j.joca.2011.02.004
   Rosa SC, 2011, J CELL BIOCHEM, V112, P2813, DOI 10.1002/jcb.23196
   Ryter SW, 2014, CURR OPIN CLIN NUTR, V17, P329, DOI 10.1097/MCO.0000000000000068
   Sampson SR, 2010, APOPTOSIS, V15, P1165, DOI 10.1007/s10495-010-0517-5
   Sasaki H, 2012, ARTHRITIS RHEUM-US, V64, P1920, DOI 10.1002/art.34323
   Schett G, 2013, DIABETES CARE, V36, P403, DOI 10.2337/dc12-0924
   Sellam J, 2013, JOINT BONE SPINE, V80, P568, DOI 10.1016/j.jbspin.2013.09.007
   Sridhar S, 2012, J PATHOL, V226, P255, DOI 10.1002/path.3025
   Sturmer T, 2001, SCAND J RHEUMATOL, V30, P169
   Takaishi H, 2008, CURR PHARM BIOTECHNO, V9, P47, DOI 10.2174/138920108783497659
   Taniguchi N, 2009, P NATL ACAD SCI USA, V106, P1181, DOI 10.1073/pnas.0806062106
   Yan WB, 2013, FRONT MED-PRC, V7, P81, DOI 10.1007/s11684-013-0243-9
   Zeng GY, 2000, CIRCULATION, V101, P1539, DOI 10.1161/01.CIR.101.13.1539
   Zhang Y, 2015, ANN RHEUM DIS, V74, P1432, DOI 10.1136/annrheumdis-2013-204599
NR 48
TC 46
Z9 49
U1 1
U2 23
PU ELSEVIER SCI LTD
PI OXFORD
PA THE BOULEVARD, LANGFORD LANE, KIDLINGTON, OXFORD OX5 1GB, OXON, ENGLAND
SN 1063-4584
EI 1522-9653
J9 OSTEOARTHR CARTILAGE
JI Osteoarthritis Cartilage
PD APR 15
PY 2016
VL 24
IS 4
BP 731
EP 739
DI 10.1016/j.joca.2015.10.017
PG 9
WC Orthopedics; Rheumatology
SC Orthopedics; Rheumatology
GA DH1NR
UT WOS:000372552200020
PM 26549531
DA 2022-06-22
ER

PT J
AU Chen, Zhe
   Jin, Tao
   Lu, Yong
AF Chen, Zhe
   Jin, Tao
   Lu, Yong
TI AntimiR-30b Inhibits TNF-alpha Mediated Apoptosis and Attenuated Cartilage Degradation through Enhancing Autophagy
SO CELLULAR PHYSIOLOGY AND BIOCHEMISTRY
LA English
DT Article
DE TNF-alpha; Apoptosis; Autophagy; Cartilage degradation; miRNA-30b; ATDC5 cells
ID chondrocyte; microrna; osteoarthriti; pathogenesis; mechanism; target; injury; cell; die
AB Objective: Cell death plays an important role in the pathology associated with inflammatory diseases such as osteoarthritis. It has been reported that autophagy can protect cells against tumour necrosis factor-alpha (TNF-alpha)-induced apoptosis. This study aimed to determine the potential role of microRNA-30b (miR-30b) in TNF-alpha-induced apoptosis, autophagy and differentiation in the chondrogenic ADTC5 cell line. Methods: To analyse the effect of TNF-alpha on the viability of ADTC5 cells, cell counting kit-8 and Hoechst 33342 staining were employed and the expression levels of caspase-3 and -9 were assessed. Autophagy was examined by analysing the levels of LC3B-II and p62 and quantitating GFP-LC3B by fluorescence microscopy. A luciferase reporter assay investigated the putative binding sites of miR-30b. The effects of miR-30b and antimiR-30b on autophagy, apoptosis and osteogenic differentiation of TNF-alpha-treated cells were determined by autophagosome, apoptosis and alkaline phosphatase assays, respectively. Results: TNF-alpha exposure decreased cell viability, increased apoptosis and positively regulated autophagy in ADTC5 cells. A direct interaction was detected between miR-30b and the mRNA 3'-UTRs of autophagy genes BECN1 and ATG5. Overexpression of miR-30b downregulated autophagy genes and upregulated pro-apoptotic gene expression in TNF-alpha-treated cells, while treatment with antimiR-30b had the inverse effect. Overexpression of miR-30b also downregulated ECM degradation and anti-miR-30b reverse TNF-alpha-induced ECM degradation. Conclusions: Anti-miR-30b enhanced autophagy and attenuated cartilage degradation and played a protective role in TNF-alpha-induced apoptosis of ATDC5 cells. Anti-miR- 30b may therefore elevate cellular survival during inflammation and has therapeutic potential for inflammatory diseases such as osteoarthritis. (C) 2016 The Author(s) Published by S. Karger AG, Basel
C1 [Chen, Zhe; Lu, Yong] Shanghai Jiao Tong Univ, Sch Med, Ruijin Hosp, Dept Radiol, Shanghai 200025, CHINA.
   [Jin, Tao] Kunming Gen Hosp Chengdu Mil Command, Dept Orthoped Surg, Kunming 650032, CHINA.
RP Lu, Y (corresponding author), Shanghai Jiao Tong Univ, Sch Med, Ruijin Hosp, Dept Radiol, Shanghai 200025, CHINA.; Lin, T (corresponding author), Kunming Gen Hosp Chengdu Mil Command, Dept Orthoped Surg, Kunming 650032, CHINA.
EM valiantjt@hotmail.com; 18917762053@163.com
FU National Natural Science Foundation of China [81372000]; Shanghai Jiao Tong University "Medical-Engineering Cross Fund" [YG2013MS25]
CR Aigner T, 2007, CURR DRUG TARGETS, V8, P325, DOI 10.2174/138945007779940070
   Ambros V, 2004, NATURE, V431, P350, DOI 10.1038/nature02871
   Bartel DP, 2009, CELL, V136, P215, DOI 10.1016/j.cell.2009.01.002
   Bartel DP, 2004, CELL, V116, P281, DOI 10.1016/S0092-8674(04)00045-5
   Blanco FJ, 1998, ARTHRITIS RHEUM, V41, P284, DOI 10.1002/1529-0131(199802)41:2<284::AID-ART12>3.3.CO;2-K
   Carames B, 2012, ARTHRITIS RHEUM-US, V64, P1182, DOI 10.1002/art.33444
   Carames B, 2010, ARTHRITIS RHEUM-US, V62, P791, DOI 10.1002/art.27305
   Chang J, 2013, INT J MOL MED, V32, P1311, DOI 10.3892/ijmm.2013.1520
   Cuervo AM, 2008, TRENDS GENET, V24, P604, DOI 10.1016/j.tig.2008.10.002
   Ferraro E, 2007, ARCH BIOCHEM BIOPHYS, V462, P210, DOI 10.1016/j.abb.2007.02.006
   Forman JJ, 2008, P NATL ACAD SCI USA, V105, P14879, DOI 10.1073/pnas.0803230105
   Friedman RC, 2009, GENOME RES, V19, P92, DOI 10.1101/gr.082701.108
   Furuya N, 2005, AUTOPHAGY, V1, P46, DOI 10.4161/auto.1.1.1542
   Galluzzi L, 2008, CURR MOL MED, V8, P78
   Goldring MB, 2011, CURR OPIN RHEUMATOL, V23, P471, DOI 10.1097/BOR.0b013e328349c2b1
   Goldring MB, 2000, ARTHRITIS RHEUM-US, V43, P1916, DOI 10.1002/1529-0131(200009)43:9<1916::AID-ANR2>3.0.CO;2-I
   Goldring MB, 1999, CONNECT TISSUE RES, V40, P1, DOI 10.3109/03008209909005273
   Hashimoto S, 1998, ARTHRITIS RHEUM-US, V41, P1632, DOI 10.1002/1529-0131(199809)41:9<1632::AID-ART14>3.0.CO;2-A
   Kalla R, 2015, GUT, V64, P504, DOI 10.1136/gutjnl-2014-307891
   Kim HA, 2000, J RHEUMATOL, V27, P455
   Ko HY, 2009, FEBS J, V276, P4854, DOI 10.1111/j.1742-4658.2009.07185.x
   Laplante M, 2012, CELL, V149, P274, DOI 10.1016/j.cell.2012.03.017
   Levine B, 2008, CELL, V132, P27, DOI 10.1016/j.cell.2007.12.018
   Levine B, 2011, NATURE, V469, P323, DOI 10.1038/nature09782
   Li SP, 2016, WORLD J GASTROENTERO, V22, P4501, DOI 10.3748/wjg.v22.i18.4501
   Lotz M, 1999, OSTEOARTHR CARTILAGE, V7, P389, DOI 10.1053/joca.1998.0220
   Maiuri MC, 2007, NAT REV MOL CELL BIO, V8, P741, DOI 10.1038/nrm2239
   Meijer AJ, 2004, INT J BIOCHEM CELL B, V36, P2445
   Menghini R, 2014, CELL DEATH DIS, V5, P0, DOI 10.1038/cddis.2013.556
   Mizushima N, 2008, NATURE, V451, P1069, DOI 10.1038/nature06639
   Rana TM, 2007, NAT REV MOL CELL BIO, V8, P23, DOI 10.1038/nrm2085
   Tay Y, 2008, NATURE, V455, P1124, DOI 10.1038/nature07299
   Thorburn A, 2008, APOPTOSIS, V13, P1, DOI 10.1007/s10495-007-0154-9
   Wang ZY, 2014, ONCOTARGET, V5, P7013, DOI 10.18632/oncotarget.2192
   Zhang MA, 2013, APOPTOSIS, V18, P423, DOI 10.1007/s10495-013-0811-0
   Zhang Y, 2015, ANN RHEUM DIS, V74, P1432, DOI 10.1136/annrheumdis-2013-204599
NR 36
TC 45
Z9 49
U1 2
U2 8
PU KARGER
PI BASEL
PA ALLSCHWILERSTRASSE 10, CH-4009 BASEL, SWITZERLAND
SN 1015-8987
EI 1421-9778
J9 CELL PHYSIOL BIOCHEM
JI Cell. Physiol. Biochem.
PD JUN 15
PY 2016
VL 40
IS 5
BP 883
EP 894
DI 10.1159/000453147
PG 12
WC Cell Biology; Physiology
SC Cell Biology; Physiology
GA EH0CV
UT WOS:000391431000006
PM 27941314
DA 2022-06-22
ER

PT J
AU Rosenthal, AK
AF Rosenthal, Ann
TI Articular cartilage vesicles and calcium crystal deposition diseases
SO CURRENT OPINION IN RHEUMATOLOGY
LA English
DT Review
DE articular cartilage vesicles; autophagy; basic calcium phosphate crystals; calcium pyrophosphate; chondrocalcinosis; chondrocytes; exosomes; matrix vesicles; pseudogout
ID growth-factor beta-1; matrix vesicle; pyrophosphate dihydrate; osteoarthritic cartilage; alkaline-phosphatase; synovial fibroblast; calcification; chondrocyte; induce; hydroxyapatite
AB Purpose of reviewArticular cartilage vesicles (ACVs) are small extracellular vesicles that serve as foci of pathologic calcium crystal deposition in articular cartilage matrix. In this review, I have summarized the role of ACVs in calcium crystal formation and discuss recent findings that impact our understanding of the content, behavior, and origin of ACVs in healthy and diseased joints. The burgeoning interest in extracellular vesicles in other fields renders this a timely and relevant topic.Recent findingsI have highlighted recent studies demonstrating that some ACVs originate in the autophagic pathway in healthy articular chondrocytes. I have reviewed accumulating evidence that nonmineralizing functions of ACVs contribute to osteoarthritis. I have also discussed new work supporting a role for extracellular vesicles in interleukin-1-induced mineralization and in mediating the catabolic effects of synovial inflammation in osteoarthritis.SummaryWe are making slow and steady progress in understanding the origin and function of ACVs and other relevant extracellular vesicles in arthritis. Further work in this interesting area is warranted.
C1 [Rosenthal, Ann K.] Med Coll Wisconsin, Div Rheumatol, Dept Med, Cc-111W,5000 W Natl Ave, Milwaukee, WI 53295 USA.
   [Rosenthal, Ann K.] Zablocki VA Med Ctr, Cc-111W,5000 W Natl Ave, Milwaukee, WI 53295 USA.
RP Rosenthal, AK (corresponding author), Med Coll Wisconsin, Div Rheumatol, Dept Med, Cc-111W,5000 W Natl Ave, Milwaukee, WI 53295 USA.; Rosenthal, AK (corresponding author), Zablocki VA Med Ctr, Cc-111W,5000 W Natl Ave, Milwaukee, WI 53295 USA.
EM ann.rosenthal@va.gov
FU Department of Veterans Affairs, Merit Review Grants [BX000812, CX001143]; Veterans Affairs [I01CX001143, I01BX000812] Funding Source: NIH RePORTER
CR Abdallah D, 2014, BIOCHEM BIOPH RES CO, V446, P1161, DOI 10.1016/j.bbrc.2014.03.069
   Ali SY, 1985, SCANNING ELECTRON MICROSCOPY, V0, P1555
   Anderson HC, 1969, J CELL BIOL, V41, P59, DOI 10.1083/jcb.41.1.59
   Anderson HC, 1967, J CELL BIOL, V35, P81, DOI 10.1083/jcb.35.1.81
   Carames B, 2015, ARTHRITIS RHEUMATOL, V67, P1568, DOI 10.1002/art.39073
   Cui YZ, 2015, BIOSCI TRENDS, V9, P190, DOI 10.5582/bst.2015.01061
   Derfus B, 1998, CALCIFIED TISSUE INT, V63, P258, DOI 10.1007/s002239900523
   Derfus BA, 1992, ARTHRITIS RHEUM, V35, P231, DOI 10.1002/art.1780350218
   Derfus BA, 2002, J RHEUMATOL, V29, P570
   Derfus BA, 2001, OSTEOARTHR CARTILAGE, V9, P189, DOI 10.1053/joca.2000.0375
   Fam AG, 1989, ARTHRITIS RHEUM, V32, P741, DOI 10.1002/anr.1780320612
   Ferreira E, 2013, J BIOL CHEM, V288, P29494, DOI 10.1074/jbc.M113.471268
   Fuerst M, 2009, ARTHRITIS RHEUM, V60, P2694, DOI 10.1002/art.24774
   Fuerst M, 2009, BMC MUSCULOSKEL DIS, V10, P0, DOI 10.1186/1471-2474-10-166
   Jubeck B, 2008, ARTHRITIS RHEUM-US, V58, P2809, DOI 10.1002/art.23762
   Kapoor M, 2011, NAT REV RHEUMATOL, V7, P33, DOI 10.1038/nrrheum.2010.196
   Kapustin AN, 2015, CIRC RES, V116, P1312, DOI 10.1161/CIRCRESAHA.116.305012
   Kato T, 2014, ARTHRITIS RES THER, V16, P0, DOI 10.1186/ar4679
   Khan SR, 2012, J UROLOGY, V187, P1094, DOI 10.1016/j.juro.2011.10.125
   Kim KM, 1976, FED PROC, V35, P156
   Mccarthy GM, 2001, ANN RHEUM DIS, V60, P399, DOI 10.1136/ard.60.4.399
   Mccarty , 1985, ARTHRITIS ALLIED CON, V0, P1515
   Mclean FM, 1987, J BIOL CHEM, V262, P10481
   Mitton E, 2009, BIOCHEM BIOPH RES CO, V388, P533, DOI 10.1016/j.bbrc.2009.08.038
   New SEP, 2013, CIRC RES, V113, P72, DOI 10.1161/CIRCRESAHA.113.301036
   Pazar B, 2011, J IMMUNOL, V186, P2495, DOI 10.4049/jimmunol.1001284
   Qu Y, 2007, J IMMUNOL, V179, P1913, DOI 10.4049/jimmunol.179.3.1913
   Rosenthal AK, 1997, ARTHRITIS RHEUM, V40, P966, DOI 10.1002/art.1780400526
   Rosenthal AK, 2000, ARTHRITIS RHEUM, V43, P1729, DOI 10.1002/1529-0131(200008)43:8<1729::AID-ANR8>3.0.CO;2-0
   Rosenthal AK, 2015, J BIOL CHEM, V290, P13028, DOI 10.1074/jbc.M114.630558
   Rosenthal AK, 2011, ARTHRITIS RHEUM-US, V63, P401, DOI 10.1002/art.30120
   Simao AMS, 2013, CALCIFIED TISSUE INT, V93, P222, DOI 10.1007/s00223-013-9745-3
   Suades R, 2015, SEMIN THROMB HEMOST, V41, P590, DOI 10.1055/s-0035-1556591
   Thouverey C, 2009, OSTEOARTHR CARTILAGE, V17, P64, DOI 10.1016/j.joca.2008.05.020
   Wortmann RL, 1989, PURINE PYRIMIDINE ME, V0, P55
   Zhang L, 2005, J BIOL CHEM, V280, P37289, DOI 10.1074/jbc.M504260200
NR 36
TC 13
Z9 13
U1 0
U2 24
PU LIPPINCOTT WILLIAMS & WILKINS
PI PHILADELPHIA
PA TWO COMMERCE SQ, 2001 MARKET ST, PHILADELPHIA, PA 19103 USA
SN 1040-8711
EI 1531-6963
J9 CURR OPIN RHEUMATOL
JI Curr. Opin. Rheumatol.
PD MAR 15
PY 2016
VL 28
IS 2
BP 127
EP 132
DI 10.1097/BOR.0000000000000244
PG 6
WC Rheumatology
SC Rheumatology
GA DC7TW
UT WOS:000369424300006
PM 26814404
DA 2022-06-22
ER

PT J
AU Suntiparpluacha, M.
   Tammachote, N.
   Tammachote, R.
AF Suntiparpluacha, M
   Tammachote, N
   Tammachote, R
TI Triamcinolone acetonide reduces viability, induces oxidative stress, and alters gene expressions of human chondrocytes
SO EUROPEAN REVIEW FOR MEDICAL AND PHARMACOLOGICAL SCIENCES
LA English
DT Article
DE Triamcinolone acetonide; Oxidative stress; Chondrocyte; Gene expression
ID human articular chondrocyte; vitamin-c; induced apoptosis; cartilage; glucocorticoid; osteoarthriti; involvement; senescence; autophagy
AB OBJECTIVE: Patients with knee osteoarthritis (OA) are sometimes prescribed intra-articular injections of glucocorticoids (GCs), such as triamcinolone acetonide (TA). Whether GCs cause chondrotoxicity is not known. We wished to ascertain if TA induces toxicity by causing oxidative stress and alters expression of P21, growth differentiation factor (GDF)15, and cFos. PATIENTS AND METHODS: Primary chondrocytes isolated from 10 OA patients undergoing total knee replacement surgery were incubated with TA (0, 1, 5, 10 mg/ml), with or without 100 mu M vitamin C for 7 and 14 days for viability assays and 48 h for oxidative stress and gene expression analyses. RESULTS: TA significantly decreased chondrocyte viability and increased the ratio of oxidized glutathione to total glutathione suggesting an increase in oxidative stress. Vitamin C significantly increased the viability and decreased the oxidative stress of cells treated with 5 mg/ml TA. Expression of P21, GDF15, and cFos increased significantly when TA was added (5.17 +/- 2.4-, 4.96 +/- 3.1-fold for P21, 9.97 +/- 2.9- and 4.2 +/- 1.6 fold for GDF15, and 6.65 +/- 4.8-, 12.96 +/- 8.3-fold for cFos at 1, and 5 mg/ml TA, respectively). CONCLUSIONS: TA induced chondrotoxicity by increasing oxidative stress and altering expressions of genes involved in cell death. The addition of vitamin C decreased oxidative stress and increased viability, suggesting that antioxidants might attenuate TA toxicity in cartilage.
C1 [Suntiparpluacha, M.] Chulalongkorn Univ, Biotechnol Program, Fac Sci, Bangkok, Thailand.
   [Tammachote, N.] Thammasat Univ Hosp, Dept Orthopaed, Fac Med, Khlong Nueng, Pathumthani, Thailand.
   [Tammachote, R.] Chulalongkorn Univ, Dept Bot, Med Genet Res Grp, Fac Sci, Bangkok, Thailand.
RP Tammachote, R (corresponding author), Chulalongkorn Univ, Dept Bot, Med Genet Res Grp, Fac Sci, Bangkok, Thailand.
EM ratchaneekorn.t@chula.ac.th
FU 90th Anniversary of Chulalongkorn University Fund (Ratchadaphiseksomphot Endowment Fund) [1/2558]; Institute for the Promotion of Teaching Science and Technology (IPST) under the Research Fund for DPST Graduate with First Placement [015/2555]
CR Agoston H, 2006, BMC MUSCULOSKEL DIS, V7, P0, DOI 10.1186/1471-2474-7-87
   *americanassociationoforthopaedicsurgeons(aaos) , 2013, TREATM OST KNEE BAS, V0, P0
   [anonymous] , 2007, REAL TIME PCR, V0, P0
   Braun HJ, 2012, KNEE SURG SPORT TR A, V20, P1689, DOI 10.1007/s00167-011-1728-1
   Buettner GR, 2004, VITAMIN C: FUNCTION AND BIOCHEMISTRY IN ANIMALS AND PLANTS, V0, P173
   Celeste C, 2005, J ORTHOP RES, V23, P602, DOI 10.1016/j.orthres.2004.10.003
   Chambial S, 2013, INDIAN J CLIN BIOCHE, V28, P314, DOI 10.1007/s12291-013-0375-3
   Chothe PP, 2013, SPINE J, V13, P549, DOI 10.1016/j.spinee.2013.01.022
   Chung H, 2007, INVEST OPHTH VIS SCI, V48, P5742, DOI 10.1167/iovs.07-0566
   Dragoo JL, 2012, KNEE SURG SPORT TR A, V20, P1809, DOI 10.1007/s00167-011-1820-6
   Evans CH, 2014, NAT REV RHEUMATOL, V10, P11, DOI 10.1038/nrrheum.2013.159
   Farkas B, 2010, CLIN ORTHOP RELAT R, V468, P3112, DOI 10.1007/s11999-010-1443-0
   Fransen M, 2011, INT J RHEUM DIS, V14, P113, DOI 10.1111/j.1756-185X.2011.01608.x
   Fu SC, 2013, J ORTHOP TRANSL, V1, P67, DOI 10.1016/j.jot.2013.06.001
   Goldring MB, 2007, J CELL PHYSIOL, V213, P626, DOI 10.1002/jcp.21258
   Grover TR, 2000, PEDIATR RES, V48, P75, DOI 10.1203/00006450-200007000-00014
   Han ES, 2008, PHYSIOL GENOMICS, V34, P112, DOI 10.1152/physiolgenomics.00239.2007
   Harada Y, 2014, BONE JOINT RES, V3, P328, DOI 10.1302/2046-3758.312.2000321
   Lavelle WILLIAM, 2007, ANESTHESIOL CLIN, V25, P853, DOI 10.1016/j.anclin.2007.07.002
   Li J, 2013, PLOS ONE, V8, P0, DOI 10.1371/journal.pone.0065549
   Luo Y, 2011, EXP GERONTOL, V46, P860, DOI 10.1016/j.exger.2011.07.005
   Ma B, 2013, OSTEOARTHR CARTILAGE, V21, P599, DOI 10.1016/j.joca.2013.01.014
   Miura Y, 2009, GRAEF ARCH CLIN EXP, V247, P641, DOI 10.1007/s00417-009-1041-6
   Mutsaers HAM, 2012, NEUROTOX RES, V22, P127, DOI 10.1007/s12640-012-9308-9
   Neustadt D, 2001, OSTEOARTHRITIS DIAGN, V0, P284
   Owen JB, 2010, METHODS MOL BIOL, V648, P269, DOI 10.1007/978-1-60761-756-3_18
   Park YS, 2007, ARTHRITIS RES THER, V9, P0, DOI 10.1186/ar2114
   Picot J, 2005, HUMAN CELL CULTURE P, V0, P0
   Pocrnich CE, 2009, CAN J OPHTHALMOL, V44, P431, DOI 10.3129/i09-109
   Rhen T, 2005, NEW ENGL J MED, V353, P1711, DOI 10.1056/NEJMra050541
   Roduit R, 2008, APOPTOSIS, V13, P343, DOI 10.1007/s10495-008-0179-8
   Schlittenhardt D, 2004, CELL TISSUE RES, V318, P325, DOI 10.1007/s00441-004-0986-3
   Schnabel M, 2002, OSTEOARTHR CARTILAGE, V10, P62, DOI 10.1053/joca.2001.0482
   Schumacher HR, 2005, AM J MED, V118, P1208, DOI 10.1016/j.amjmed.2005.05.003
   Tang VM, 2013, HORM METAB RES, V45, P709, DOI 10.1055/s-0033-1345119
   Valko M, 2007, INT J BIOCHEM CELL B, V39, P44, DOI 10.1016/j.biocel.2006.07.001
   Weitoft T, 2005, ANN RHEUM DIS, V64, P1750, DOI 10.1136/ard.2004.035022
   Ye J, 2012, BMC BIOINFORMATICS, V13, P0, DOI 10.1186/1471-2105-13-134
   You JM, 2009, CAN J PHYSIOL PHARM, V87, P440, DOI 10.1139/Y09-027, 10.1139/y09-027
   Yudoh K, 2005, ARTHRITIS RES THER, V7, PR380, DOI 10.1186/ar1499
   Zhao Y, 2014, EUR REV MED PHARMACO, V18, P3573
   Zhou H, 2007, CELL PROLIFERAT, V40, P431, DOI 10.1111/j.1365-2184.2007.00444.x
NR 42
TC 16
Z9 16
U1 1
U2 11
PU VERDUCI PUBLISHER
PI ROME
PA VIA GREGORIO VII, ROME, 186-00165, ITALY
SN 1128-3602
EI 
J9 EUR REV MED PHARMACO
JI Eur. Rev. Med. Pharmacol. Sci.
PD DEC 15
PY 2016
VL 20
IS 23
BP 4985
EP 4992
DI 
PG 8
WC Pharmacology & Pharmacy
SC Pharmacology & Pharmacy
GA EH1XF
UT WOS:000391560600024
PM 27981533
DA 2022-06-22
ER
