# Supplementary material for: Knowledge mapping of autophagy in osteoarthritis from 2004 to 2022: A bibliometric analysis
Source: Front Immunol. 2023 Mar 9;14:1063018. doi: 10.3389/fimmu.2023.1063018 (PMC10033547; doi:10.3389/fimmu.2023.1063018)
Supplement: Supplementary file 1 [file DataSheet_1.zip › Supplementary Material/Supplementary Data/download2017u50.txt]

PT J
AU Zahedipour, Fatemeh
   Dalirfardouei, Razieh
   Karimi, Gholamreza
   Jamialahmadi, Khadijeh
AF Zahedipour, Fatemeh
   Dalirfardouei, Razieh
   Karimi, Gholamreza
   Jamialahmadi, Khadijeh
TI Molecular mechanisms of anticancer effects of Glucosamine
SO BIOMEDICINE & PHARMACOTHERAPY
LA English
DT Review
DE Apoptosis; Autophagy; Glucosamine; Inflammation; Molecular signaling
ID nf-kappa-b; hypoxia-inducible factor-1-alpha; human osteoarthritic chondrocyte; squamous-cell carcinoma; dextran sulfate sodium; o-glcnac modification; ascites tumor-cell; human breast-cancer; rat hepatoma-cell; p70 s6 kinase
AB Glucosamine is an amino sugar that is produced naturally in human body. It is an essential carbohydrate component of many cellular glycoproteins, glycolipids, and glycosaminoglycans (GAGs). This popular over-the-counter supplement is also found in the exoskeleton of crustaceans. Glucosamine and its derivatives have a long history in medicine for inflammatory conditions specially to relieve arthritis. This dietary supplement has numerous biological and pharmacological properties, including anti-inflammatory, antioxidant, anti-aging, anti-fibrotic, neuroprotective and cardioprotective activities. Many studies have shown that glucosamine has anticancer activity through influence on biological pathways involved in cell death, apoptosis, cell proliferation, and angiogenesis. Accordingly, this comprehensive review summarizes anti-cancer molecular mechanisms of glucosamine in details.
C1 [Zahedipour, Fatemeh] Shahid Beheshti Univ Med Sci, Cellular & Mol Biol Res Ctr, Tehran, Iran.
   [Dalirfardouei, Razieh; Jamialahmadi, Khadijeh] Mashhad Univ Med Sci, Sch Med, Dept Med Biotechnol, Mashhad, Iran.
   [Karimi, Gholamreza] Mashhad Univ Med Sci, Pharmaceut Res Ctr, Mashhad, Iran.
   [Karimi, Gholamreza] Mashhad Univ Med Sci, Sch Pharm, Mashhad, Iran.
   [Jamialahmadi, Khadijeh] Mashhad Univ Med Sci, Biotechnol Res Ctr, Mashhad, Iran.
RP Jamialahmadi, K (corresponding author), Sch Med, Dept Med Biotechnol, Pardis Campus,Azadi Sq,POB 8594-917794, Mashhad, Iran.
EM fatemezahedii@gmail.com; dalirr911@mums.ac.ir; karimig@mums.ac.ir; jamialahmadikh@mums.ac.ir
FU Mashhad University of Medical Sciences, Iran
CR Adams J, 2004, NAT REV CANCER, V4, P349, DOI 10.1038/nrc1361
   Alexis FRANK, 2010, HANDB EXP PHARMACOL, V0, PP55, DOI 10.1007/978-3-642-00477-3_2
   Azuma K, 2015, CARBOHYD POLYM, V115, P448, DOI 10.1016/j.carbpol.2014.09.012
   Ball HA, 1957, CANCER RES, V17, P235
   Bekesi JG, 1969, CANCER RES, V29, P353
   Bekesi JG, 1969, J BIOL CHEM, V244, P3766
   Bodenstine TM, 2012, CANCER METAST REV, V31, P529, DOI 10.1007/s10555-012-9361-0
   Bosmann HB, 1971, BIOCHIM BIOPHYS ACTA, V240, P74, DOI 10.1016/0005-2787(71)90515-6
   Brasky TM, 2011, CANCER CAUSE CONTROL, V22, P1333, DOI 10.1007/s10552-011-9806-8
   Brennan PA, 2005, J ORAL PATHOL MED, V34, P385, DOI 10.1111/j.1600-0714.2005.00335.x
   Carames B, 2013, ARTHRITIS RHEUM-US, V65, P1843, DOI 10.1002/art.37977
   Chan PS, 2005, OSTEOARTHR CARTILAGE, V13, P387, DOI 10.1016/j.joca.2005.01.003
   Chen F, 1999, CLIN CHEM, V45, P7
   Chen J, 2012, J CELL PHYSIOL, V227, P2759, DOI 10.1002/jcp.23020
   Chen L, 2005, CANCER RES, V65, P5599, DOI 10.1158/0008-5472.CAN-05-0201
   Chen Q, 2005, CARBOHYD RES, V340, P2476, DOI 10.1016/j.carres.2005.08.013
   Chesnokov V, 2009, CANCER CELL INT, V9, P0, DOI 10.1186/1475-2867-9-25
   Chou WY, 2015, J CELL PHYSIOL, V230, P2240, DOI 10.1002/jcp.24955
   Cogswell PC, 2000, ONCOGENE, V19, P1123, DOI 10.1038/sj.onc.1203412
   Dalirfardouei R, 2016, LIFE SCI, V152, P21, DOI 10.1016/j.lfs.2016.03.028
   Decker K, 1974, REV PHYSIOL BIOCH P, V71, P77, DOI 10.1007/BFb0027661
   Delic J, 1998, BRIT J CANCER, V77, P1103, DOI 10.1038/bjc.1998.183
   Deryugina EI, 2006, CANCER METAST REV, V25, P9, DOI 10.1007/s10555-006-7886-9
   Escuin D, 2004, CANCER BIOL THER, V3, P608, DOI 10.4161/cbt.3.7.954
   Esteban MA, 2001, FISH SHELLFISH IMMUN, V11, P303, DOI 10.1006/fsim.2000.0315
   Fang C, 2007, CHEM RES TOXICOL, V20, P947, DOI 10.1021/tx700059b
   Fjelde A, 1956, EXP CELL RES, V10, P88, DOI 10.1016/0014-4827(56)90075-1
   Friedman SJ, 1977, CANCER RESEARCH, V37, P1141
   Friedman SJ, 1977, CANCER RES, V37, P1068
   Friedman SJ, 1985, CAN J BIOCHEM CELL B, V63, P1253, DOI 10.1139/o85-157
   Friedman SJ, 1980, P NATL ACAD SCI-BIOL, V77, P1172, DOI 10.1073/pnas.77.2.1172
   Gaben AM, 2004, INT J CANCER, V108, P200, DOI 10.1002/ijc.11521
   Garber B, 1963, DEV BIOL, V7, P630, DOI 10.1016/0012-1606(63)90147-7
   Gewinner C, 2004, J BIOL CHEM, V279, P3563, DOI 10.1074/jbc.M306449200
   Gottipamula S, 2012, BIOTECHNOL LETT, V34, P1367, DOI 10.1007/s10529-012-0893-8
   Han JW, 1995, J BIOL CHEM, V270, P21396, DOI 10.1074/jbc.270.36.21396
   Han YP, 2005, INT IMMUNOPHARMACOL, V5, P1533, DOI 10.1016/j.intimp.2005.04.015
   Hardwick JCH, 2001, ONCOGENE, V20, P819, DOI 10.1038/sj.onc.1204162
   Hay N, 2004, GENE DEV, V18, P1926, DOI 10.1101/gad.1212704
   Holstege A, 1982, EUR J BIOCHEM, V121, P469, DOI 10.1111/j.1432-1033.1982.tb05811.x
   Hong JY, 2010, SCAND J IMMUNOL, V72, P15, DOI 10.1111/j.1365-3083.2010.02404.x
   Hori Y, 2001, JPN J PHARMACOL, V85, P155, DOI 10.1254/jjp.85.155
   Hornstein E, 2001, COLD SPRING HARB SYM, V66, P477, DOI 10.1101/sqb.2001.66.477
   Huang WC, 2007, MOL CELL, V26, P75, DOI 10.1016/j.molcel.2007.02.019
   Huang WC, 2013, J BIOMED SCI, V20, P0, DOI 10.1186/1423-0127-20-3
   Hwang MS, 2010, BIOCHEM BIOPH RES CO, V399, P111, DOI 10.1016/j.bbrc.2010.07.050
   Isotani S, 1999, J BIOL CHEM, V274, P34493, DOI 10.1074/jbc.274.48.34493
   Ivan M, 2001, SCIENCE, V292, P464, DOI 10.1126/science.1059817
   Jamialahmadi K, 2014, DRUG CHEM TOXICOL, V37, P427, DOI 10.3109/01480545.2013.878951
   Jang BC, 2007, J BIOL CHEM, V282, P27622, DOI 10.1074/jbc.M610778200
   Jia K, 2004, DEVELOPMENT, V131, P3897, DOI 10.1242/dev.01255
   Jiang LB, 2014, J ORTHOP RES, V32, P1532, DOI 10.1002/jor.22699
   Jiang RQ, 2010, INT J CANCER, V126, P1263, DOI 10.1002/ijc.24854
   Jo JR, 2014, INT J ONCOL, V44, P1699, DOI 10.3892/ijo.2014.2336
   Jung CW, 2012, TOXICOL IN VITRO, V26, P42, DOI 10.1016/j.tiv.2011.10.005
   Kabeya Y, 2000, EMBO J, V19, P5720, DOI 10.1093/emboj/19.21.5720
   Kaluza G, 1972, J GEN VIROL, V14, P251, DOI 10.1099/0022-1317-14-3-251
   Kantor ED, 2013, CANCER CAUSE CONTROL, V24, P1137, DOI 10.1007/s10552-013-0192-2
   Kearse KP, 1991, ARCH BIOCHEM BIOPHYS, V290, P543, DOI 10.1016/0003-9861(91)90579-8
   Klionsky DJ, 2008, AUTOPHAGY, V4, P151, DOI 10.4161/auto.5338
   Kondo Y, 2005, NAT REV CANCER, V5, P726, DOI 10.1038/nrc1692
   Kouroku Y, 2007, CELL DEATH DIFFER, V14, P230, DOI 10.1038/sj.cdd.4401984
   Kuroda Y, 1974, CANCER RES, V34, P403
   Largo R, 2003, OSTEOARTHR CARTILAGE, V11, P290, DOI 10.1016/S1063-4584(03)00028-1
   Laveti DURGAPRASAD, 2013, INFLAMMATION & ALLERGY DRUG TARGETS, V12, P349
   Lee JH, 1999, ONCOGENE, V18, P6183, DOI 10.1038/sj.onc.1203043
   Leopizzi M, 2017, CHEM-BIOL INTERACT, V262, P19, DOI 10.1016/j.cbi.2016.12.005
   Leszczyniecka M, 2001, PHARMACOL THERAPEUT, V90, P105, DOI 10.1016/S0163-7258(01)00132-2
   Levine B, 2008, CELL, V132, P27, DOI 10.1016/j.cell.2007.12.018
   Levy DE, 2002, NAT REV MOL CELL BIO, V3, P651, DOI 10.1038/nrm909
   Li QT, 2005, TRENDS IMMUNOL, V26, P318, DOI 10.1016/j.it.2005.04.003
   Lindner J, 1960, KLIN WOCHENSCHR, V38, P763, DOI 10.1007/BF01487279
   Liu BQ, 2011, EXP MOL MED, V43, P487, DOI 10.3858/emm.2011.43.9.055
   Liu K, 2004, J NEUROCHEM, V89, P1044, DOI 10.1111/j.1471-4159.2004.02389.x
   Luo JL, 2007, NATURE, V446, P690, DOI 10.1038/nature05656
   Ma A, 2006, ANNU REV IMMUNOL, V24, P657, DOI 10.1146/annurev.immunol.24.021605.090727
   Mahato R, 2011, PHARM RES-DORDR, V28, P1357, DOI 10.1007/s11095-010-0351-z
   Maly F, 1956, CHEM SOC, V78, P5303
   Mammucari C, 2007, CELL METAB, V6, P458, DOI 10.1016/j.cmet.2007.11.001
   Marshall S, 2004, J BIOL CHEM, V279, P35313, DOI 10.1074/jbc.M404133200
   Masson E, 2005, BIOCHEM J, V388, P537, DOI 10.1042/BJ20041506
   Masson N, 2001, EMBO J, V20, P5197, DOI 10.1093/emboj/20.18.5197
   Mathew R, 2007, NAT REV CANCER, V7, P961, DOI 10.1038/nrc2254
   Mcclain DA, 2002, J DIABETES COMPLICAT, V16, P72, DOI 10.1016/S1056-8727(01)00188-X
   Mendis E, 2008, EUR J PHARMACOL, V579, P74, DOI 10.1016/j.ejphar.2007.10.027
   Mendis E, 2009, BIOORG MED CHEM LETT, V19, P2755, DOI 10.1016/j.bmcl.2009.03.126
   Mercau ME, 2014, MOL CELL ENDOCRINOL, V384, P43, DOI 10.1016/j.mce.2014.01.007
   Mizushima N, 2007, AUTOPHAGY, V3, P542, DOI 10.4161/auto.4600
   Mizushima N, 2009, CURR TOP MICROBIOL, V335, P71, DOI 10.1007/978-3-642-00302-8_3
   Molnar Z, 1972, CANCER RES, V32, P380
   Molnar Z, 1972, CANCER RES, V32, P756
   Momoi T, 2004, J CHEM NEUROANAT, V28, P101, DOI 10.1016/j.jchemneu.2004.05.008
   Morin MJ, 1983, J CELL PHYSIOL, V114, P162, DOI 10.1002/jcp.1041140204
   Nakagawa T, 2000, NATURE, V403, P98, DOI 10.1038/47513
   Nakatogawa H, 2009, NAT REV MOL CELL BIO, V10, P458, DOI 10.1038/nrm2708
   Nakshatri H, 1997, MOL CELL BIOL, V17, P3629, DOI 10.1128/MCB.17.7.3629
   Nishio H, 2014, BRIT J CANCER, V110, P2965, DOI 10.1038/bjc.2014.251
   Oh HJ, 2007, BIOCHEM BIOPH RES CO, V360, P840, DOI 10.1016/j.bbrc.2007.06.137
   Orlowski RZ, 1998, CANCER RES, V58, P4342
   Park HJ, 2008, J INFLAMM-LOND, V5, P0, DOI 10.1186/1476-9255-5-7
   Park JY, 2009, BIOCHEM BIOPH RES CO, V382, P96, DOI 10.1016/j.bbrc.2009.02.129
   Parveen S, 2008, J DRUG TARGET, V16, P108, DOI 10.1080/10611860701794353
   Pawar S, 2017, AAPS PHARMSCITECH, V0, P0
   Pawar SK, 2015, EUR J PHARM BIOPHARM, V97, P454, DOI 10.1016/j.ejpb.2015.07.019
   Plagemann PG, 1973, CANCER RES, V33, P482
   Pohlig F, 2016, BMC COMPLEM ALTERN M, V16, P0, DOI 10.1186/s12906-016-1315-6
   Pullen N, 1998, SCIENCE, V279, P707, DOI 10.1126/science.279.5351.707
   Punganuru SR, 2016, BIOORG MED CHEM LETT, V26, P2829, DOI 10.1016/j.bmcl.2016.04.062
   Quastel JH, 1953, NATURE, V171, P252, DOI 10.1038/171252a0
   Rajapakse N, 2007, BIOORGAN MED CHEM, V15, P4891, DOI 10.1016/j.bmc.2007.04.048
   Rebe CEDRIC, 2013, JAKSTAT, V2, Pe23010, DOI 10.4161/jkst.23010
   Reginster JY, 2001, LANCET, V357, P251, DOI 10.1016/S0140-6736(00)03610-2
   Robl B, 2015, BMC CANCER, V15, P0, DOI 10.1186/s12885-015-1397-4
   Rodriguez-vita J, 2010, CYTOKINE GROWTH F R, V21, P61, DOI 10.1016/j.cytogfr.2009.11.006
   Romanelli A, 1999, MOL CELL BIOL, V19, P2921
   Rubin A, 1954, CANCER RES, V14, P456
   Ruvinsky I, 2006, TRENDS BIOCHEM SCI, V31, P342, DOI 10.1016/j.tibs.2006.04.003
   Semenza GL, 2002, TRENDS MOL MED, V8, PS62, DOI 10.1016/S1471-4914(02)02317-1
   Semenza GL, 2007, DRUG DISCOV TODAY, V12, P853, DOI 10.1016/j.drudis.2007.08.006
   Shintani T, 2010, BIOCHEM BIOPH RES CO, V391, P1775, DOI 10.1016/j.bbrc.2009.12.154
   Sitia R, 2003, NATURE, V426, P891, DOI 10.1038/nature02262
   Skinner HD, 2004, J BIOL CHEM, V279, P45643, DOI 10.1074/jbc.M404097200
   Someya A, 2016, PLOS ONE, V11, P0, DOI 10.1371/journal.pone.0165158
   Song KH, 2014, BMC CANCER, V14, P0, DOI 10.1186/1471-2407-14-31
   Song Y, 2009, INDIAN J MED RES, V129, P154
   Su KH, 2000, BIOCHEM J, V348, P281, DOI 10.1042/0264-6021:3480281
   Thomas SM, 2003, CANCER RES, V63, P5629
   Tian BC, 2015, COLLOID SURFACE B, V130, P246, DOI 10.1016/j.colsurfb.2015.04.019
   Valvason C, 2008, RHEUMATOLOGY, V47, P31, DOI 10.1093/rheumatology/kem289
   Vendramini-costa DB, 2012, CURR PHARM DESIGN, V18, P3831
   Wang LS, 2017, BMC UROL, V17, P0, DOI 10.1186/s12894-017-0221-7
   Wang Z, 2006, APOPTOSIS, V11, P1851, DOI 10.1007/s10495-006-9529-6
   Werstruck GH, 2006, DIABETES, V55, P93, DOI 10.2337/diabetes.55.1.93
   Wice BM, 1985, J BIOL CHEM, V260, P139
   Widakowich C, 2007, ONCOLOGIST, V12, P1443, DOI 10.1634/theoncologist.12-12-1443
   Xing DQ, 2011, PLOS ONE, V6, P0, DOI 10.1371/journal.pone.0024021
   Xing RE, 2006, BIOORGAN MED CHEM, V14, P1706, DOI 10.1016/j.bmc.2005.10.018
   Xiong AL, 2014, CANCERS, V6, P926, DOI 10.3390/cancers6020926
   Xu CX, 2008, CANCER LETT, V264, P93, DOI 10.1016/j.canlet.2008.01.022
   Xu WH, 2012, MOL MED REP, V6, P385, DOI 10.3892/mmr.2012.918
   Yamagishi Y, 2017, MOL MED REP, V16, P1353, DOI 10.3892/mmr.2017.6691
   Yang Y, 2007, INT IMMUNOPHARMACOL, V7, P29, DOI 10.1016/j.intimp.2006.06.003
   Yomogida S, 2008, INT J MOL MED, V22, P317, DOI 10.3892/ijmm_00000025
   Yorimitsu T, 2006, J BIOL CHEM, V281, P30299, DOI 10.1074/jbc.M607007200
   Yu H, 2004, NAT REV CANCER, V4, P97, DOI 10.1038/nrc1275
   Yu ZW, 2017, MOL MED REP, V16, P3395, DOI 10.3892/mmr.2017.6976
   Zachara NE, 2004, J BIOL CHEM, V279, P30133, DOI 10.1074/jbc.M403773200
   Zhang FX, 2003, CELL, V115, P715, DOI 10.1016/S0092-8674(03)00974-7
   Zhou HY, 2010, CURR PROTEIN PEPT SC, V11, P409, DOI 10.2174/138920310791824093
   Zinszner H, 1998, GENE DEV, V12, P982, DOI 10.1101/gad.12.7.982
NR 150
TC 30
Z9 33
U1 2
U2 35
PU ELSEVIER FRANCE-EDITIONS SCIENTIFIQUES MEDICALES ELSEVIER
PI PARIS
PA 23 RUE LINOIS, 75724 PARIS, FRANCE
SN 0753-3322
EI 1950-6007
J9 BIOMED PHARMACOTHER
JI Biomed. Pharmacother.
PD NOV 15
PY 2017
VL 95
IS 
BP 1051
EP 1058
DI 10.1016/j.biopha.2017.08.122
PG 8
WC Medicine, Research & Experimental; Pharmacology & Pharmacy
SC Research & Experimental Medicine; Pharmacology & Pharmacy
GA FP6OC
UT WOS:000417744400120
PM 28922722
DA 2022-06-22
ER

PT J
AU Mcculloch, K
   Litherland, GJ
   Rai, TS
AF Mcculloch, K
   Litherland, Gj
   Rai, Ts
TI Cellular senescence in osteoarthritis pathology
SO Aging Cell
LA English
DT Article
ID cellular senescence; epigenetics; osteoarthriti; autophagy; bone; cartilage; cell aging; chondrocyte; epigenetics; genetic association; human; microenvironment; molecular pathology; nonhuman; osteoarthriti; priority journal; review; senescence; animal; biological model; genetic epigenesis; genetics; osteoarthriti; pathology; animal; cell aging; epigenesis, genetic; human; models, biological; osteoarthriti
AB Cellular senescence is a state of stable proliferation arrest of cells. The senescence pathway has many beneficial effects and is seen to be activated in damaged/stressed cells, as well as during embryonic development and wound healing. However, the persistence and accumulation of senescent cells in various tissues can also impair function and have been implicated in the pathogenesis of many age-related diseases. Osteoarthritis (OA), a severely debilitating chronic condition characterized by progressive tissue remodeling and loss of joint function, is the most prevalent disease of the synovial joints, and increasing age is the primary OA risk factor. The profile of inflammatory and catabolic mediators present during the pathogenesis of OA is strikingly similar to the secretory profile observed in ‘classical ? senescent cells. During OA, chondrocytes (the sole cell type present within articular cartilage) exhibit increased levels of various senescence markers, such as senescence-associated beta-galactosidase (SAβGal) activity, telomere attrition, and accumulation of p16ink4a. This suggests the hypothesis that senescence of cells within joint tissues may play a pathological role in the causation of OA. In this review, we discuss the mechanisms by which senescent cells may predispose synovial joints to the development and/or progression of OA, as well as touching upon various epigenetic alterations associated with both OA and senescence. © 2017 The Authors. Aging Cell published by the Anatomical Society and John Wiley & Sons Ltd.
C1 Institute of Biomedical and Environmental Health Research, University of the West of Scotland, Paisley, PA1 2BE, United Kingdom
TC 0
SN 1474-9718
EI 
J9 AGING CELL
JI Aging Cell
PD JUN 15
PY 2017
VL 16
IS 2
BP 210
EP 218
DI 10.1111/acel.12562
PG 9
UT Scopus:10.1111/acel.12562
ER

PT J
AU Wu, C.
   Wen, Y.
   Guo, X.
   Yang, T.
   Shen, H.
   Chen, X.
   Tian, Q.
   Tan, L.
   Deng, H-
   Zhang, F.
AF Wu, C
   Wen, Y
   Guo, X
   Yang, T
   Shen, H
   Chen, X
   Tian, Q
   Tan, L
   Deng, H
   Zhang, F
TI Genetic association, mRNA and protein expression analysis identify ATG4C as a susceptibility gene for Kashin-Beck disease
SO OSTEOARTHRITIS AND CARTILAGE
LA English
DT Article
DE Kashin-Beck disease; Autophagy; Cartilage; ATG4C
ID genome-wide association; autophagy; osteoarthriti; cartilage; china; polymorphism; chondrocyte; homeostasis; population; response
AB Objective: Recent study observed defective autophagy in chondrocytes with Kashin-Beck Disease (KBD). To clarify the potential role of autophagy-related ATG4C gene in the development of KBD, we conducted an integrative analysis of genetic association, messenger ribonucleic acid (mRNA) and protein expression of ATG4C in KBD patients. Methods: 1026 subjects (559 KBD patients and 467 healthy cases) were enrolled in discovery association study. Four single nucleotide polymorphisms (SNPs) of ATG4C gene (rs11208030, rs4409690, rs12097658 and rs6587988) were genotyped by Sequenom MassARRAY platform. Association analysis was conducted by PLINK software. The significant SNPs of ATG4C were replicated using an independent sample of 899 subjects (including 90 KBD patients and 809 healthy controls). Ungenotyped SNPs in ATG4C gene were imputed by IMPUTE 2.0. Knee cartilage specimens were collected from five KBD patients and five healthy subjects. Quantitative real-time polymerase chain reaction (qRT-PCR) and western blot were performed to compare the mRNA and protein expression levels of ATG4C between KBD cartilage and control cartilage. Results: We observed significant association between KBD and rs11208030 (P value = 0.003), rs4409690 (P value = 0.004), rs12097658 (P value = 0.003) and rs6587988 (P value = 0.003) in both discovery and replication samples. The mRNA expression level of ATG4C (ratio = 0.168, P value = 0.007) in KBD chondrocytes was significantly lower than that in normal chondrocytes. Western blot (P value < 0.001) further confirmed the reduced expression of ATG4C protein in both KBD cartilage and chondrocytes. Conclusion: Our results strongly suggest that ATG4C was a novel autophagy-related susceptibility gene of KBD. (C) 2016 Osteoarthritis Research Society International. Published by Elsevier Ltd. All rights reserved.
C1 [Wu, C.; Wen, Y.; Guo, X.; Zhang, F.] Xi An Jiao Tong Univ, Sch Publ Hlth, Hlth Sci Ctr, Key Lab Trace Elements & Endem Dis,Natl Hlth & Fa, Xian, CHINA.
   [Yang, T.] Xi An Jiao Tong Univ, Key Lab Biomed Informat Engn, Minist Educ, Xian, CHINA.
   [Yang, T.] Xi An Jiao Tong Univ, Inst Mol Genet, Sch Life Sci & Technol, Xian, CHINA.
   [Shen, H.; Tian, Q.; Deng, H. -W.] Tulane Univ, Sch Publ Hlth & Trop Med, Dept Biostat & Bioinformat, New Orleans, LA USA.
   [Shen, H.; Tian, Q.; Deng, H. -W.] Tulane Univ, Ctr Bioinformat & Genom, New Orleans, LA 70118 USA.
   [Chen, X.; Tan, L.] Hunan Normal Univ, Coll Life Sci, Lab Mol & Stat Genet, Changsha, Hunan, CHINA.
RP Zhang, F (corresponding author), Xi An Jiao Tong Univ, Sch Publ Hlth, Hlth Sci Ctr, Yan Ta West Rd 76, Xian 710061, CHINA.
EM fzhxjtu@mail.xjtu.edu.cn
FU National Natural Scientific Fund of China [81472925, 81502766]
CR Agrawal V, 2015, SCI REP-UK, V5, P0, DOI 10.1038/srep09410
   Apel A, 2008, CANCER RES, V68, P1485, DOI 10.1158/0008-5472.CAN-07-0562
   Carames B, 2015, ARTHRITIS RHEUMATOL, V67, P1568, DOI 10.1002/art.39073
   Carames B, 2010, ARTHRITIS RHEUM-US, V62, P791, DOI 10.1002/art.27305
   Downey CM, 2009, PLOS GENET, V5, P0, DOI 10.1371/journal.pgen.1000616
   Du XA, 2015, OSTEOARTHR CARTILAGE, V23, P210, DOI 10.1016/j.joca.2014.11.017
   Duan C, 2010, ARTHRITIS RHEUM-US, V62, P771, DOI 10.1002/art.27282
   Dupuis J, 2010, NAT GENET, V42, P105, DOI 10.1038/ng.520
   Farfariello V, 2012, J LEUKOCYTE BIOL, V92, P421, DOI 10.1189/jlb.0312123
   Korkmaz G, 2012, AUTOPHAGY, V8, P165, DOI 10.4161/auto.8.2.18351
   Levine B, 2008, CELL, V132, P27, DOI 10.1016/j.cell.2007.12.018
   Liu JT, 2010, OSTEOARTHR CARTILAGE, V18, P1218, DOI 10.1016/j.joca.2010.07.003
   Liu JT, 2014, PLOS ONE, V9, P0, DOI 10.1371/journal.pone.0108394
   Lotz MK, 2011, NAT REV RHEUMATOL, V7, P579, DOI 10.1038/nrrheum.2011.109
   Lu AL, 2011, BONE, V48, P347, DOI 10.1016/j.bone.2010.09.015
   Marchini J, 2007, NAT GENET, V39, P906, DOI 10.1038/ng2088
   Marchini J, 2010, NAT REV GENET, V11, P499, DOI 10.1038/nrg2796
   Marino G, 2007, J BIOL CHEM, V282, P18573, DOI 10.1074/jbc.M701194200
   Mizushima N, 2009, CURR TOP MICROBIOL, V335, P71, DOI 10.1007/978-3-642-00302-8_3
   Moreno-reyes R, 1998, NEW ENGL J MED, V339, P1112, DOI 10.1056/NEJM199810153391604
   Price AL, 2006, NAT GENET, V38, P904, DOI 10.1038/ng1847
   Purcell S, 2007, AM J HUM GENET, V81, P559, DOI 10.1086/519795
   Rogov V, 2014, MOL CELL, V53, P167, DOI 10.1016/j.molcel.2013.12.014
   Saxena R, 2010, NAT GENET, V42, P142, DOI 10.1038/ng.521
   Shi Y, 2011, ARTHRITIS RHEUM-US, V63, P3408, DOI 10.1002/art.30526
   Singh KK, 2014, J THORAC CARDIOV SUR, V147, P1065, DOI 10.1016/j.jtcvs.2013.04.042
   Stone R, 2009, SCIENCE, V324, P1378, DOI 10.1126/science.324_1378
   Walter S, 2011, NEUROBIOL AGING, V32, P0, DOI 10.1016/j.neurobiolaging.2011.05.026
   Wang SH, 2006, J RHEUMATOL, V33, P615
   Wang W, 2013, OSTEOARTHR CARTILAGE, V21, P1781, DOI 10.1016/j.joca.2013.08.002
   Wu C, 2014, OSTEOARTHR CARTILAGE, V22, P1936, DOI 10.1016/j.joca.2014.08.010
   Xiong YM, 2010, OSTEOARTHR CARTILAGE, V18, P817, DOI 10.1016/j.joca.2010.02.004
   Zhang F, 2015, ARTHRITIS RHEUMATOL, V67, P176, DOI 10.1002/art.38898
   Zhao LJ, 2010, J BONE MINER RES, V25, P320, DOI 10.1359/jbmr.090726
NR 34
TC 13
Z9 17
U1 2
U2 19
PU ELSEVIER SCI LTD
PI OXFORD
PA THE BOULEVARD, LANGFORD LANE, KIDLINGTON, OXFORD OX5 1GB, OXON, ENGLAND
SN 1063-4584
EI 1522-9653
J9 OSTEOARTHR CARTILAGE
JI Osteoarthritis Cartilage
PD FEB 15
PY 2017
VL 25
IS 2
BP 281
EP 286
DI 10.1016/j.joca.2016.09.019
PG 6
WC Orthopedics; Rheumatology
SC Orthopedics; Rheumatology
GA EJ9EN
UT WOS:000393529500014
PM 27742532
DA 2022-06-22
ER

PT J
AU Zhang, H.
   Wang, H.
   Zeng, C.
   Yan, B.
   Ouyang, J.
   Liu, X.
   Sun, Q.
   Zhao, C.
   Fang, H.
   Pan, J.
   Xie, D.
   Yang, J.
   Zhang, T.
   Bai, X.
   Cai, D.
AF Zhang, H
   Wang, H
   Zeng, C
   Yan, B
   Ouyang, J
   Liu, X
   Sun, Q
   Zhao, C
   Fang, H
   Pan, J
   Xie, D
   Yang, J
   Zhang, T
   Bai, X
   Cai, D
TI mTORC1 activation downregulates FGFR3 and PTH/PTHrP receptor in articular chondrocytes to initiate osteoarthritis
SO OSTEOARTHRITIS AND CARTILAGE
LA English
DT Article
DE mTORC1; Chondrocyte; Osteoarthritis; FGFR3; PPR
ID growth-factor receptor-3; hormone-related protein; adult mice; cartilage degeneration; murine model; autophagy; differentiation; p73; proliferation; hypertrophy
AB Objective: Articular chondrocyte activation, involving aberrant proliferation and prehypertrophic differentiation, is essential for osteoarthritis (OA) initiation and progression. Disruption of mechanistic target of rapamycin complex 1 (mTORC1) promotes chondrocyte autophagy and survival, and decreases the severity of experimental OA. However, the role of cartilage mTORC1 activation in OA initiation is unknown. In this study, we elucidated the specific role of mTORC1activation in OA initiation, andidentify the underlying mechanisms. Method: Expression of mTORC1 in articular cartilage of OA patients and OA mice was assessed by immunostaining. Cartilage-specific tuberous sclerosis complex 1 (Tsc1, mTORC1 upstream inhibitor) knockout (TSC1CKO) and inducible Tsc1 KO (TSC1CKO(ER)) mice were generated. The functional effects of mTORC1 in OA initiation and development on its downstream targets were examined by immunostaining, western blotting and qPCR. Results: Articular chondrocyte mTORC1 was activated in early-stage OA and in aged mice. TSC1CKO mice exhibited spontaneous OA, and TSC1CKO(ER) mice (from 2 months) exhibited accelerated age-related and DMM-induced OA phenotypes, with aberrant chondrocyte proliferation and hypertrophic differentiation. This was associated with hyperactivation of mTORC1 and dramatic downregulation of FGFR3 and PPR, two receptors critical for preventing chondrocyte proliferation and differentiation. Rapamycin treatment reversed these phenotypes in KO mice. Furthermore, in vitro rescue experiments demonstrated that p73 and ERK1/2 may mediate the negative regulation of FGFR3 and PPR by mTORC1. Conclusion: mTORC1 activation stimulates articular chondrocyte proliferation and differentiation to initiate OA, in part by downregulating FGFR3 and PPR. (C) 2017 Osteoarthritis Research Society International. Published by Elsevier Ltd. All rights reserved.
C1 [Zhang, H.; Zeng, C.; Yan, B.; Ouyang, J.; Liu, X.; Zhao, C.; Fang, H.; Pan, J.; Xie, D.; Bai, X.; Cai, D.] Southern Med Univ, Affiliated Hosp 3, Acad Orthoped, Dept Orthoped, Guangzhou 510515, Guangdong, CHINA.
   [Wang, H.; Sun, Q.; Bai, X.] Southern Med Univ, Sch Basic Med Sci, Dept Cell Biol, State Key Lab Organ Failure Res, Guangzhou 510515, Guangdong, CHINA.
   [Yang, J.; Zhang, T.] Gen Hosp Guangzhou Mil Command PLA, Acad Orthoped, Guangzhou, Guangdong, CHINA.
   [Wang, H.] Hainan Med Coll, Key Lab Trop Dis & Translat Med, Minist Educ, Haikou, CHINA.
RP Bai, X; Cai, D (corresponding author), Southern Med Univ, Affiliated Hosp 3, Acad Orthoped, Dept Orthoped, Guangzhou 510515, Guangdong, CHINA.; Bai, X (corresponding author), Southern Med Univ, Sch Basic Med Sci, Dept Cell Biol, State Key Lab Organ Failure Res, Guangzhou 510515, Guangdong, CHINA.
EM zhhy0704@126.com; wanghua8031@126.com; zengdavid@126.com; yanbosmu@gmail.com; oyjysmu029@126.com; liuxin_smu@sina.com; Sunqiuyi2355287@163.com; zhaochang81@126.com; fanghang@outlook.com; storm0132002@163.com; ste.ven.06@163.com; gdgkyjc@126.com; gzlupus@126.com; baixc15@smu.edu.cn; daozhang@medmail.com.cn
FU National Natural Science Foundation of China [81530070, 81371990, 81625015, 81401775, U1301222]
CR Becher C, 2010, J ORTHOP SURG RES, V5, P0, DOI 10.1186/1749-799X-5-28
   Carames B, 2012, ANN RHEUM DIS, V71, P575, DOI 10.1136/annrheumdis-2011-200557
   Chagin AS, 2016, CURR OPIN PHARMACOL, V28, P1, DOI 10.1016/j.coph.2016.02.004
   Chagin AS, 2014, NAT COMMUN, V5, P0, DOI 10.1038/ncomms4673
   Glasson SS, 2010, OSTEOARTHR CARTILAGE, V18, PS17, DOI 10.1016/j.joca.2010.05.025
   Glyn-jones S, 2015, LANCET, V386, P376, DOI 10.1016/S0140-6736(14)60802-3
   Gosset M, 2008, NAT PROTOC, V3, P1253, DOI 10.1038/nprot.2008.95
   Guo FJ, 2014, CELL SIGNAL, V26, P332, DOI 10.1016/j.cellsig.2013.11.018
   Hirai T, 2011, P NATL ACAD SCI USA, V108, P191, DOI 10.1073/pnas.1005011108
   Huang MJ, 2014, ANN RHEUM DIS, V73, P1719, DOI 10.1136/annrheumdis-2013-203231
   Hui W, 2016, ANN RHEUM DIS, V75, P449, DOI 10.1136/annrheumdis-2014-206295
   Jonason JH, 2015, METHODS MOL BIOL, V1226, P11, DOI 10.1007/978-1-4939-1619-1_2
   Kawane T, 2005, ARCH BIOCHEM BIOPHYS, V439, P61, DOI 10.1016/j.abb.2005.05.012
   Kozhemyakina E, 2015, DEVELOPMENT, V142, P817, DOI 10.1242/dev.105536
   Lo CASCIOL, 2014, GENESIS, V52, P110, DOI 10.1002/dvg.22734
   Lotz MK, 2011, NAT REV RHEUMATOL, V7, P579, DOI 10.1038/nrrheum.2011.109
   Matsuzaki T, 2014, BIOMATERIALS, V35, P9904, DOI 10.1016/j.biomaterials.2014.08.041
   Nugent AE, 2009, J HISTOCHEM CYTOCHEM, V57, P923, DOI 10.1369/jhc.2009.953893
   Pal B, 2015, DRUGS R&D, V15, P27, DOI 10.1007/s40268-015-0082-z
   Pitsillides AA, 2011, NAT REV RHEUMATOL, V7, P654, DOI 10.1038/nrrheum.2011.129
   Rosenbluth JM, 2008, MOL CELL BIOL, V28, P5951, DOI 10.1128/MCB.00305-08
   Rosenbluth JM, 2011, P NATL ACAD SCI USA, V108, P2076, DOI 10.1073/pnas.1011936108
   Rosenbluth JM, 2009, AUTOPHAGY, V5, P114, DOI 10.4161/auto.5.1.7294
   Sayan AE, 2010, BIOCHEM BIOPH RES CO, V394, P824, DOI 10.1016/j.bbrc.2010.03.084
   Takayama K, 2014, ARTHRITIS RES THER, V16, P0, DOI 10.1186/s13075-014-0482-4
   Tallheden T, 2005, ARTHRITIS RES THER, V7, PR560, DOI 10.1186/ar1709
   Tang JZ, 2016, ARTHRITIS RHEUMATOL, V68, P2432, DOI 10.1002/art.39739
   Terkeltaub R, 1998, ARTHRITIS RHEUM-US, V41, P2152, DOI 10.1002/1529-0131(199812)41:12<2152::AID-ART10>3.0.CO;2-X
   Valverde-franco G, 2006, HUM MOL GENET, V15, P1783, DOI 10.1093/hmg/ddl100
   Van DERKRAANPM, 2012, OSTEOARTHR CARTILAGE, V20, P223, DOI 10.1016/j.joca.2011.12.003
   Van DERKRAANPA, 2008, AGEING RES REV, V7, P106, DOI 10.1016/j.arr.2007.10.001
   Weir EC, 1996, P NATL ACAD SCI USA, V93, P10240, DOI 10.1073/pnas.93.19.10240
   Weng TJ, 2012, ARTHRITIS RHEUM-US, V64, P3982, DOI 10.1002/art.34645
   Yahara Y, 2016, NAT COMMUN, V7, P0, DOI 10.1038/ncomms10959
   Yan B, 2016, NAT COMMUN, V7, P0, DOI 10.1038/ncomms11151
   Zhang Y, 2015, ANN RHEUM DIS, V74, P1432, DOI 10.1136/annrheumdis-2013-204599
   Zhou SR, 2016, SCI REP-UK, V6, P0, DOI 10.1038/srep24039
   Zoncu R, 2011, NAT REV MOL CELL BIO, V12, P21, DOI 10.1038/nrm3025
NR 38
TC 38
Z9 42
U1 0
U2 15
PU ELSEVIER SCI LTD
PI OXFORD
PA THE BOULEVARD, LANGFORD LANE, KIDLINGTON, OXFORD OX5 1GB, OXON, ENGLAND
SN 1063-4584
EI 1522-9653
J9 OSTEOARTHR CARTILAGE
JI Osteoarthritis Cartilage
PD JUN 15
PY 2017
VL 25
IS 6
BP 952
EP 963
DI 10.1016/j.joca.2016.12.024
PG 12
WC Orthopedics; Rheumatology
SC Orthopedics; Rheumatology
GA FA3YT
UT WOS:000405381600021
PM 28043938
DA 2022-06-22
ER

PT J
AU Davidson, ENB
   Van caam, APM
   Van der kraan, PM
AF Davidson, E
   Van caam, A
   Van der kraan, P
TI Osteoarthritis year in review 2016: biology
SO OSTEOARTHRITIS AND CARTILAGE
LA English
DT Review
DE Osteoarthritis; Cartilage; Inflammation; Subchondral bone
ID nerve growth-factor; articular-cartilage; environmental disruption; cellular senescence; subchondral bone; rat model; pain; autophagy; damage; mice
AB This review highlights a selection of literature in the area of osteoarthritis biology published between the 2015 and 2016 Osteoarthritis Research Society International (OARSI) World Congress. Highlights were selected from a pubmed search covering cartilage, bone, inflammation and pain. A personal selection was made based, amongst other things, on topics presented during the 2015 conference. This covers circadian rhythm, TGF-beta signaling, autophagy, SIRT6, exercise, lubricin, TLR's, pain and NGF. Furthermore, in this review we have made an effort to connect these seemingly distant topics into one scheme of connections between them, revealing a theoretical big picture underneath. (C) 2016 Osteoarthritis Research Society International. Published by Elsevier Ltd. All rights reserved.
C1 [Davidson, E. N. Blaney; van Caam, A. P. M.; van der Kraan, P. M.] Radboudumc, Expt Rheumatol, Geert Grootepl 26-28, NL-6500 HB Nijmegen, Netherlands.
RP Davidson, ENB (corresponding author), Radboudumc, Expt Rheumatol, Geert Grootepl 26-28, NL-6500 HB Nijmegen, Netherlands.
EM Esmeralda.blaneydavidson@radboudumc.nl
FU Dutch Arthritis Foundation (Reumafonds) [12-2-401]
CR Ailixiding M, 2015, BIOCHEM BIOPH RES CO, V466, P319, DOI 10.1016/j.bbrc.2015.09.019
   Alquraini A, 2015, ARTHRITIS RES THER, V17, P0, DOI 10.1186/s13075-015-0877-x
   Bouderlique T, 2016, ANN RHEUM DIS, V75, P627, DOI 10.1136/annrheumdis-2015-207742
   Carames B, 2015, ARTHRITIS RHEUMATOL, V67, P1568, DOI 10.1002/art.39073
   Cui Z, 2015, BONE, V74, P37, DOI 10.1016/j.bone.2014.12.065
   Davidson ENB, 2009, J IMMUNOL, V182, P7937, DOI 10.4049/jimmunol.0803991
   Driscoll C, 2016, ARTHRITIS RHEUMATOL, V68, P857, DOI 10.1002/art.39523
   Dudek M, 2016, J CLIN INVEST, V126, P365, DOI 10.1172/JCI82755
   Hou CH, 2015, FEBS LETT, V589, P1040, DOI 10.1016/j.febslet.2015.02.017
   Huang H, 2016, PLOS ONE, V11, P0, DOI 10.1371/journal.pone.0148088
   Iijima H, 2016, OSTEOARTHR CARTILAGE, V24, P1092, DOI 10.1016/j.joca.2016.01.006
   Iqbal SM, 2016, SCI REP-UK, V6, P0, DOI 10.1038/srep18910
   Ishikawa G, 2015, OSTEOARTHR CARTILAGE, V23, P925, DOI 10.1016/j.joca.2015.02.002
   Jeffries MA, 2016, ARTHRITIS RHEUMATOL, V68, P1403, DOI 10.1002/art.39555
   Kc R, 2016, ANN RHEUM DIS, V75, P2133, DOI 10.1136/annrheumdis-2015-208444
   Kc R, 2015, SCI REP-UK, V5, P0, DOI 10.1038/srep16896
   Kc R, 2015, J CELL PHYSIOL, V230, P2174, DOI 10.1002/jcp.24946
   Kim JH, 2015, P NATL ACAD SCI USA, V112, P9424, DOI 10.1073/pnas.1505700112
   Krock E, 2016, J BIOL CHEM, V291, P3541, DOI 10.1074/jbc.M115.675900
   Lascelles BDX, 2015, BMC VET RES, V11, P0, DOI 10.1186/s12917-015-0413-x
   Li LS, 2015, CURR PHARM DESIGN, V21, P5160, DOI 10.2174/1381612821666150909094712
   Madej W, 2016, OSTEOARTHR CARTILAGE, V24, P1807, DOI 10.1016/j.joca.2016.05.018
   Miller RE, 2015, ARTHRITIS RHEUMATOL, V67, P2933, DOI 10.1002/art.39291
   Mori H, 2015, AM J PATHOL, V185, P2742, DOI 10.1016/j.ajpath.2015.06.015
   Musumeci G, 2015, SCAND J MED SCI SPOR, V25, Pe222, DOI 10.1111/sms.12290
   Nagai K, 2015, OSTEOARTHR CARTILAGE, V23, P1412, DOI 10.1016/j.joca.2015.03.024
   Nwosu LN, 2016, ANN RHEUM DIS, V75, P1246, DOI 10.1136/annrheumdis-2014-207203
   White E, 2009, GENE DEV, V23, P784, DOI 10.1101/gad.1795309
   Wu YS, 2015, SCI REP-UK, V5, P0, DOI 10.1038/srep17602
   Xie L, 2016, ANN NY ACAD SCI, V1376, P53, DOI 10.1111/nyas.13000
   Zhang Y, 2015, ANN RHEUM DIS, V74, P1432, DOI 10.1136/annrheumdis-2013-204599
   Zhao WW, 2016, J ORTHOP RES, V34, P763, DOI 10.1002/jor.23079
NR 32
TC 21
Z9 21
U1 0
U2 26
PU ELSEVIER SCI LTD
PI OXFORD
PA THE BOULEVARD, LANGFORD LANE, KIDLINGTON, OXFORD OX5 1GB, OXON, ENGLAND
SN 1063-4584
EI 1522-9653
J9 OSTEOARTHR CARTILAGE
JI Osteoarthritis Cartilage
PD FEB 15
PY 2017
VL 25
IS 2
BP 175
EP 180
DI 10.1016/j.joca.2016.09.024
PG 6
WC Orthopedics; Rheumatology
SC Orthopedics; Rheumatology
GA EJ9EN
UT WOS:000393529500001
PM 28100421
DA 2022-06-22
ER

PT J
AU Chin, Kok-Yong
   Pang, Kok-Lun
AF Chin, Kok-yong
   Pang, Kok-lun
TI Therapeutic Effects of Olive and Its Derivatives on Osteoarthritis: From Bench to Bedside
SO NUTRIENTS
LA English
DT Review
DE autophagy; cartilage; chondrocyte; hydroxytyrosol; inflammation; joint; oleocanthal; oleuropein; sirtuin-1; tyrosol
ID improves mitochondrial-function; oxide synthase expression; oxidative stress; synovial-fluid; nitric-oxide; in-vivo; knee osteoarthriti; cartilage degeneration; articular chondrocyte; glucosamine sulfate
AB Osteoarthritis is a major cause of morbidity among the elderly worldwide. It is a disease characterized by localized inflammation of the joint and destruction of cartilage, leading to loss of function. Impaired chondrocyte repair mechanisms, due to inflammation, oxidative stress and autophagy, play important roles in the pathogenesis of osteoarthritis. Olive and its derivatives, which possess anti-inflammatory, antioxidant and autophagy-enhancing activities, are suitable candidates for therapeutic interventions for osteoarthritis. This review aimed to summarize the current evidence on the effects of olive and its derivatives, on osteoarthritis and chondrocytes. The literature on animal and human studies has demonstrated a beneficial effect of olive and its derivatives on the progression of osteoarthritis. In vitro studies have suggested that the augmentation of autophagy (though sirtuin-1) and suppression of inflammation by olive polyphenols could contribute to the chondroprotective effects of olive polyphenols. More research and well-planned clinical trials are required to justify the use of olive-based treatment in osteoarthritis.
C1 [Chin, Kok-Yong] Univ Kebangsaan Malaysia, Med Ctr, Dept Pharmacol, Cheras 56000, Malaysia.
   [Pang, Kok-Lun] Univ Kebangsaan Malaysia, Fac Hlth Sci, Sch Diagnost & Appl Hlth Sci, Biomed Sci Programme, Kuala Lumpur 50300, Malaysia.
RP Chin, KY (corresponding author), Univ Kebangsaan Malaysia, Med Ctr, Dept Pharmacol, Cheras 56000, Malaysia.
EM chinkokyong@ppukm.ukm.edu.my; pangkoklun@gmail.com
FU Universiti Kebangsaan Malaysia [FF-2016-119, FF-2017-270]
CR Ah KIMHYUN, 2012, JOURNAL OF RHEUMATIC DISEASES 대한류마티스학회지, V19, P239
   Aigner T, 2001, ARTHRITIS RHEUM-US, V44, P1304, DOI 10.1002/1529-0131(200106)44:6<1304::AID-ART222>3.0.CO;2-T
   Aigner T, 2006, ARTHRITIS RHEUM-US, V54, P3533, DOI 10.1002/art.22174
   Altay MA, 2015, RHEUMATOL INT, V35, P1725, DOI 10.1007/s00296-015-3290-5
   Rosillo MA, 2015, MOL NUTR FOOD RES, V59, P2537, DOI 10.1002/mnfr.201500304
   Bastiaansen-jenniskens YM, 2013, CARTILAGE, V4, P321, DOI 10.1177/1947603513494401
   Bellido M, 2011, OSTEOARTHR CARTILAGE, V19, P1228, DOI 10.1016/j.joca.2011.07.003
   Bider CM, 2007, NUTR RES, V27, P470, DOI 10.1016/j.nutres.2007.06.003
   Bogani P, 2007, ATHEROSCLEROSIS, V190, P181, DOI 10.1016/j.atherosclerosis.2006.01.011
   Bohensky J, 2010, PEDIATR NEPHROL, V25, P633, DOI 10.1007/s00467-009-1310-y
   Bohlooli S, 2012, JCR-J CLIN RHEUMATOL, V18, P99, DOI 10.1097/RHU.0b013e31824a47b5
   Bruyere O, 2016, SEMIN ARTHRITIS RHEU, V45, PS12, DOI 10.1016/j.semarthrit.2015.11.011
   Cabrerizo S, 2013, J NUTR BIOCHEM, V24, P2152, DOI 10.1016/j.jnutbio.2013.08.007
   Camargo A, 2014, FOOD CHEM, V162, P161, DOI 10.1016/j.foodchem.2014.04.047
   Carames B, 2015, OSTEOARTHR CARTILAGE, V23, PA33, DOI 10.1016/j.joca.2015.02.079
   Carames B, 2013, ARTHRITIS RHEUM-US, V65, P1843, DOI 10.1002/art.37977
   Carames B, 2010, ARTHRITIS RHEUM-US, V62, P791, DOI 10.1002/art.27305
   Carnevale R, 2014, ATHEROSCLEROSIS, V235, P649, DOI 10.1016/j.atherosclerosis.2014.05.954
   Castrogiovanni P, 2016, INT J MOL SCI, V17, P0, DOI 10.3390/ijms17122042
   Cetrullo S, 2016, BBA-GEN SUBJECTS, V1860, P1181, DOI 10.1016/j.bbagen.2016.03.002
   Chen TH, 2006, BBA-MOL BASIS DIS, V1762, P711, DOI 10.1016/j.bbadis.2006.06.008
   Cheng NT, 2017, INT J MOL MED, V39, P1224, DOI 10.3892/ijmm.2017.2934
   Chin KY, 2016, INT J ENV RES PUB HE, V13, P0, DOI 10.3390/ijerph13080755
   Choi HM, 2009, ARTHRITIS RES THER, V11, P0, DOI 10.1186/ar2844
   Cnop M, 2003, DIABETOLOGIA, V46, P459, DOI 10.1007/s00125-003-1074-z
   Cofrades S, 2017, J FOOD SCI TECH MYS, V54, P1785, DOI 10.1007/s13197-017-2604-x
   Cross M, 2014, ANN RHEUM DIS, V73, P1323, DOI 10.1136/annrheumdis-2013-204763
   Dadamo S, 2017, OSTEOARTHR CARTILAGE, V25, P600, DOI 10.1016/j.joca.2016.11.014
   Dave M, 2008, ARTHRITIS RHEUM, V58, P2786, DOI 10.1002/art.23799
   Del MONACOG, 2015, FOOD CHEM, V184, P220, DOI 10.1016/j.foodchem.2015.03.071
   Doerks T, 2002, GENOME RES, V12, P47, DOI 10.1101/gr.203201
   Dumond H, 2003, ARTHRITIS RHEUM, V48, P3118, DOI 10.1002/art.11303
   Dvir-ginzberg M, 2011, ARTHRITIS RHEUM-US, V63, P2363, DOI 10.1002/art.30279
   Dvir-ginzberg M, 2008, J BIOL CHEM, V283, P36300, DOI 10.1074/jbc.M803196200
   El-arman MOHAMMEDM, 2010, HSS J, V6, P171, DOI 10.1007/s11420-010-9157-0
   Facchini A, 2014, PLOS ONE, V9, P0, DOI 10.1371/journal.pone.0109724
   Flaiz L, 2016, FOOD CHEM, V213, P49, DOI 10.1016/j.foodchem.2016.06.005
   Fuchs S, 2004, OSTEOARTHR CARTILAGE, V12, P409, DOI 10.1016/j.joca.2004.02.005
   Gabay O, 2013, ARTHRITIS RHEUM-US, V65, P159, DOI 10.1002/art.37750
   Gelmini F, 2016, PLANTA MED, V82, P273, DOI 10.1055/s-0035-1558155
   Gong DE-ZHENG, 2013, ZHONGGUO YAOLIXUE YU DULIXUE ZAZHI, V27, P200, DOI 10.3867/j.issn.1000-8002.2013.02.013
   Hashimoto S, 1997, ARTHRITIS RHEUM-US, V40, P1749, DOI 10.1002/art.1780401004
   Henrotin YE, 2003, OSTEOARTHR CARTILAGE, V11, P747, DOI 10.1016/S1063-4584(03)00150-X
   Herrero-beaumont G, 2007, ARTHRITIS RHEUM-US, V56, P555, DOI 10.1002/art.22371
   Hiran TS, 1997, FREE RADICAL BIO MED, V23, P736, DOI 10.1016/S0891-5849(97)00054-3
   Horcajada MN, 2015, OSTEOARTHR CARTILAGE, V23, P94, DOI 10.1016/j.joca.2014.08.016
   Iacono A, 2010, ARTHRITIS RHEUM-US, V62, P1675, DOI 10.1002/art.27437
   Janusz MJ, 2004, OSTEOARTHR CARTILAGE, V12, P720, DOI 10.1016/j.joca.2004.06.004
   Jay GD, 2014, MATRIX BIOL, V39, P17, DOI 10.1016/j.matbio.2014.08.008
   Johnson K, 2000, ARTHRITIS RHEUM-US, V43, P1560, DOI 10.1002/1529-0131(200007)43:7<1560::AID-ANR21>3.3.CO;2-J
   Junker S, 2017, MATRIX BIOL, V62, P75, DOI 10.1016/j.matbio.2016.11.005
   Kabiri A, 2017, INT J FOOD SCI NUTR, V68, P560, DOI 10.1080/09637486.2016.1261808
   Kalaiselvan I, 2015, NAT PROD RES, V29, P2129, DOI 10.1080/14786419.2014.989393
   Khan IM, 2008, OSTEOARTHR CARTILAGE, V16, P698, DOI 10.1016/j.joca.2007.10.004
   Kikusato M, 2016, ANIM SCI J, V87, P1371, DOI 10.1111/asj.12559
   Komatsu M, 2010, FEBS LETT, V584, P1374, DOI 10.1016/j.febslet.2010.02.017
   Koskinen A, 2011, ARTHRITIS RES THER, V13, P0, DOI 10.1186/ar3512
   Kraus VB, 2015, OSTEOARTHR CARTILAGE, V23, P1233, DOI 10.1016/j.joca.2015.03.036
   Lago R, 2008, OSTEOARTHR CARTILAGE, V16, P1101, DOI 10.1016/j.joca.2007.12.008
   Lamy S, 2016, J NUTR BIOCHEM, V27, P136, DOI 10.1016/j.jnutbio.2015.08.026
   Lauretti E, 2017, ANN CLIN TRANSL NEUR, V4, P564, DOI 10.1002/acn3.431
   Lee YH, 2010, RHEUMATOL INT, V30, P357, DOI 10.1007/s00296-009-0969-5
   Lei M, 2012, EUR J PHARMACOL, V674, P73, DOI 10.1016/j.ejphar.2011.10.015
   Leonardi R, 2008, ACTA HISTOCHEM, V110, P314, DOI 10.1016/j.acthis.2007.11.010
   Leonardi R, 2012, ACTA HISTOCHEM, V114, P1, DOI 10.1016/j.acthis.2010.11.011
   Li GY, 2013, ARTHRITIS RES THER, V15, P0, DOI 10.1186/ar4405
   Li YS, 2016, JOINT BONE SPINE, V83, P143, DOI 10.1016/j.jbspin.2015.06.009
   Lipari L, 2013, INT J IMMUNOPATH PH, V26, P817, DOI 10.1177/039463201302600331
   Maalej A, 2017, FOOD CHEM TOXICOL, V106, P455, DOI 10.1016/j.fct.2017.06.010
   Maneiro E, 2005, ANN RHEUM DIS, V64, P388, DOI 10.1136/ard.2004.022152
   Matsushita T, 2013, J ORTHOP RES, V31, P531, DOI 10.1002/jor.22268
   Matsuzaki T, 2014, ANN RHEUM DIS, V73, P1397, DOI 10.1136/annrheumdis-2012-202620
   Mevel E, 2016, SCI REP-UK, V6, P0, DOI 10.1038/srep33527
   Miro-casas E, 2003, CLIN CHEM, V49, P945, DOI 10.1373/49.6.945
   Miro-casas E, 2003, EUR J CLIN NUTR, V57, P186, DOI 10.1038/sj.ejcn.1601532
   Miyazaki S, 2015, ARTHRITIS RES THER, V17, P0, DOI 10.1186/s13075-015-0763-6
   Mobasheri A, 2015, MATURITAS, V80, P237, DOI 10.1016/j.maturitas.2014.12.003
   Montano A, 2016, INT J MOL SCI, V17, P0, DOI 10.3390/ijms17111960
   Musumeci G, 2015, SCAND J MED SCI SPOR, V25, Pe222, DOI 10.1111/sms.12290
   Musumeci G, 2015, INT J MOL SCI, V16, P20560, DOI 10.3390/ijms160920560
   Musumeci G, 2015, INT J MOL SCI, V16, P6093, DOI 10.3390/ijms16036093
   Musumeci G, 2015, HISTOL HISTOPATHOL, V30, P1, DOI 10.14670/HH-30.1
   Musumeci G, 2014, ACTA HISTOCHEM, V116, P61, DOI 10.1016/j.acthis.2013.05.006
   Musumeci G, 2013, J NUTR BIOCHEM, V24, P2064, DOI 10.1016/j.jnutbio.2013.07.007
   Musumeci G, 2013, INT J MOL SCI, V14, P15767, DOI 10.3390/ijms140815767
   Musumeci G, 2012, ACTA HISTOCHEM, V114, P805, DOI 10.1016/j.acthis.2012.02.001
   Musumeci G, 2012, KNEE SURG SPORT TR A, V20, P216, DOI 10.1007/s00167-011-1630-x
   Musumeci G, 2011, KNEE SURG SPORT TR A, V19, P307, DOI 10.1007/s00167-010-1215-0
   Nair ANROOPB, 2016, J BASIC CLIN PHARM, V7, P27, DOI 10.4103/0976-0105.177703
   Nakajima R, 2003, HORM RES, V60, P91, DOI 10.1159/000071877
   Nakki A, 2016, CONNECT TISSUE RES, V57, P44, DOI 10.3109/03008207.2015.1099636
   Ng SF, 2017, DRUG DEV IND PHARM, V43, P108, DOI 10.1080/03639045.2016.1224893
   Nsir H, 2017, ACTA HISTOCHEM, V119, P407, DOI 10.1016/j.acthis.2017.04.005
   Ostalowska A, 2006, OSTEOARTHR CARTILAGE, V14, P139, DOI 10.1016/j.joca.2005.08.009
   Pan SH, 2013, MOL NUTR FOOD RES, V57, P1218, DOI 10.1002/mnfr.201300010
   Parkinson L, 2016, MOLECULES, V21, P0, DOI 10.3390/molecules21121734
   Petursson F, 2013, ARTHRITIS RES THER, V15, P0, DOI 10.1186/ar4254
   Pirozzi C, 2016, J NUTR BIOCHEM, V30, P108, DOI 10.1016/j.jnutbio.2015.12.004
   Pozgan U, 2010, BIOL CHEM, V391, P571, DOI 10.1515/BC.2010.035
   Pratta MA, 2006, OSTEOARTHR CARTILAGE, V14, P702, DOI 10.1016/j.joca.2006.01.012
   Presle N, 2006, OSTEOARTHR CARTILAGE, V14, P690, DOI 10.1016/j.joca.2006.01.009
   Rachek LI, 2006, FREE RADICAL BIO MED, V40, P754, DOI 10.1016/j.freeradbiomed.2005.09.028
   Ratcliffe A, 1994, J ORTHOPAED RES, V12, P464, DOI 10.1002/jor.1100120403
   Rathakrishnan C, 1992, J BONE MINER RES, V7, P1139
   Regan E, 2005, ARTHRITIS RHEUM, V52, P3479, DOI 10.1002/art.21387
   Reginster JY, 2001, LANCET, V357, P251, DOI 10.1016/S0140-6736(00)03610-2
   Reseland JE, 2001, J BONE MINER RES, V16, P1426, DOI 10.1359/jbmr.2001.16.8.1426
   Rothwell AG, 1973, J BONE JOINT SURG BR, V55, P588
   Ruiz-romero C, 2009, MOL CELL PROTEOMICS, V8, P172, DOI 10.1074/mcp.M800292-MCP200
   Sakurai H, 1995, J CLIN INVEST, V96, P2357, DOI 10.1172/JCI118292
   Salmon JH, 2016, OSTEOARTHR CARTILAGE, V24, P1500, DOI 10.1016/j.joca.2016.03.012
   Samuel SM, 2008, J AGR FOOD CHEM, V56, P9692, DOI 10.1021/jf802050h
   Sanchez-fidalgo S, 2015, J NUTR BIOCHEM, V26, P513, DOI 10.1016/j.jnutbio.2014.12.001
   Sawitzke AD, 2008, ARTHRITIS RHEUM, V58, P3183, DOI 10.1002/art.23973
   Scanzello CR, 2009, OSTEOARTHR CARTILAGE, V17, P1040, DOI 10.1016/j.joca.2009.02.011
   Scoditti E, 2015, PLOS ONE, V10, P0, DOI 10.1371/journal.pone.0128218
   Scoditti E, 2014, ATHEROSCLEROSIS, V232, P17, DOI 10.1016/j.atherosclerosis.2013.10.017
   Scotece M, 2012, LIFE SCI, V91, P1229, DOI 10.1016/j.lfs.2012.09.012
   Scott JL, 2010, ANN RHEUM DIS, V69, P1502, DOI 10.1136/ard.2009.119966
   Shakibaei M, 2008, BIOCHEM PHARMACOL, V76, P1426, DOI 10.1016/j.bcp.2008.05.029
   Siddique MI, 2015, J PHARM SCI-US, V104, P4276, DOI 10.1002/jps.24666
   Silva S, 2015, J NUTR BIOCHEM, V26, P360, DOI 10.1016/j.jnutbio.2014.11.011
   Simopoulou T, 2007, OSTEOARTHR CARTILAGE, V15, P872, DOI 10.1016/j.joca.2007.01.018
   St-laurent-thibault C, 2011, CURR ALZHEIMER RES, V8, P543, DOI 10.2174/156720511796391845
   Stiuso P, 2016, INT J MOL SCI, V17, P0, DOI 10.3390/ijms17050622
   Struglics A, 2006, OSTEOARTHR CARTILAGE, V14, P101, DOI 10.1016/j.joca.2005.07.018
   Sun WY, 2017, NEUROPHARMACOLOGY, V113, P556, DOI 10.1016/j.neuropharm.2016.11.010
   Tagliafierro L, 2015, FOOD CHEM TOXICOL, V82, P59, DOI 10.1016/j.fct.2015.04.029
   Takashima T, 2014, J NUTR BIOCHEM, V25, P186, DOI 10.1016/j.jnutbio.2013.10.005
   Takayama K, 2014, ARTHRITIS RES THER, V16, P0, DOI 10.1186/s13075-014-0482-4
   Takeda R, 2013, PHYTOMEDICINE, V20, P861, DOI 10.1016/j.phymed.2013.03.021
   Tantavisut S, 2017, BMC MUSCULOSKEL DIS, V18, P0, DOI 10.1186/s12891-017-1637-7
   Terkeltaub R, 2011, ARTHRITIS RHEUM-US, V63, P1928, DOI 10.1002/art.30333
   Thoms BL, 2013, ARTHRITIS RHEUM-US, V65, P1302, DOI 10.1002/art.37867
   Tiku ML, 1999, FREE RADICAL RES, V30, P395, DOI 10.1080/10715769900300431
   Tiku ML, 1990, J IMMUNOL, V145, P690
   Tuck KL, 2001, J NUTR, V131, P1993, DOI 10.1093/jn/131.7.1993
   Visioli F, 2000, FEBS LETT, V468, P159, DOI 10.1016/S0014-5793(00)01216-3
   Vissers MN, 2002, J NUTR, V132, P409, DOI 10.1093/jn/132.3.409
   Vuolteenaho K, 2009, MEDIAT INFLAMM, V2009, P0, DOI 10.1155/2009/345838
   Wang J, 2012, RHEUMATOL INT, V32, P1541, DOI 10.1007/s00296-010-1720-y
   Wang YQ, 2011, J ORTHOP RES, V29, P1008, DOI 10.1002/jor.21349
   Zhao XL, 2014, ARTHRITIS RHEUMATOL, V66, P3073, DOI 10.1002/art.38791
   Zheng A, 2015, BRIT J NUTR, V113, P1667, DOI 10.1017/S0007114515000884
NR 145
TC 36
Z9 36
U1 1
U2 14
PU MDPI
PI BASEL
PA ST ALBAN-ANLAGE 66, CH-4052 BASEL, SWITZERLAND
SN 2072-6643
EI 
J9 NUTRIENTS
JI Nutrients
PD OCT 15
PY 2017
VL 9
IS 10
BP 
EP 
DI 10.3390/nu9101060
PG 18
WC Nutrition & Dietetics
SC Nutrition & Dietetics
GA FM0DM
UT WOS:000414629900016
PM 28954409
DA 2022-06-22
ER

PT J
AU Singh, RN
   Howell, MD
   Ottesen, EW
   Singh, NN
AF Singh, Rn
   Howell, Md
   Ottesen, Ew
   Singh, Nn
TI Diverse role of survival motor neuron protein
SO Biochimica et Biophysica Acta - Gene Regulatory Mechanisms
LA English
DT Article
ID cajal body; dna repair; gem; sbp2; selenoprotein; signal recognition particle; sma; smn; snornp biogenesis; snrnp biogenesis; spinal muscular atrophy; splicing; splicing; survival motor neuron; telomerase; terc; tert; tmg; transcription; dna; histone mrna; messenger rna; rna; selenoprotein; signal recognition particle; small nuclear ribonucleoprotein; small nucleolar ribonucleoprotein; survival motor neuron protein; unclassified drug; small nuclear rna; survival motor neuron protein 1; actin filament; amino terminal sequence; amyotrophic lateral sclerosis; autophagy; carboxy terminal sequence; cell granule; cell migration; dna recombination; dna repair; endocytosis; human; inclusion body myositi; male infertility; molecular evolution; molecular pathology; nerve degeneration; nonhuman; oligomerization; phase 3 clinical trial (topic); priority journal; protein assembly; protein domain; protein expression; protein function; protein synthesis; review; rna metabolism; rna processing; signal transduction; spinal muscular atrophy; spliceosome; stress granule; transcription regulation; translation regulation; amyotrophic lateral sclerosis; animal; coiled body; cytoskeleton; female; gene expression regulation; genetics; hereditary spinal muscular atrophy; inclusion body myositi; male; male infertility; metabolism; amyotrophic lateral sclerosis; animal; coiled body; cytoskeleton; female; gene expression regulation; human; infertility, male; male; myositis, inclusion body; rna, small nuclear; spinal muscular atrophies of childhood; survival of motor neuron 1 protein
AB The multifunctional Survival Motor Neuron (SMN) protein is required for the survival of all organisms of the animal kingdom. SMN impacts various aspects of RNA metabolism through the formation and/or interaction with ribonucleoprotein (RNP) complexes. SMN regulates biogenesis of small nuclear RNPs, small nucleolar RNPs, small Cajal body-associated RNPs, signal recognition particles and telomerase. SMN also plays an important role in DNA repair, transcription, pre-mRNA splicing, histone mRNA processing, translation, selenoprotein synthesis, macromolecular trafficking, stress granule formation, cell signaling and cytoskeleton maintenance. The tissue-specific requirement of SMN is dictated by the variety and the abundance of its interacting partners. Reduced expression of SMN causes spinal muscular atrophy (SMA), a leading genetic cause of infant mortality. SMA displays a broad spectrum ranging from embryonic lethality to an adult onset. Aberrant expression and/or localization of SMN has also been associated with male infertility, inclusion body myositis, amyotrophic lateral sclerosis and osteoarthritis. This review provides a summary of various SMN functions with implications to a better understanding of SMA and other pathological conditions. © 2017 Elsevier B.V.
C1 Department of Biomedical Sciences, Iowa State University, Ames, IA  50011, USA
TC 0
SN 1874-9399
EI 
J9 BIOCHIM BIOPHYS ACTA GENE REGUL MECH
JI Biochim. Biophys. Acta Gene Regul. Mech.
PD JUN 15
PY 2017
VL 1860
IS 3
BP 299
EP 315
DI 10.1016/j.bbagrm.2016.12.008
PG 17
UT Scopus:10.1016/j.bbagrm.2016.12.008
ER

PT J
AU Qin, Na
   Wei, Liwei
   Li, Wuyin
   Yang, Wei
   Cai, Litao
   Qian, Zhuang
   Wu, Shufang
AF Qin, Na
   Wei, Liwei
   Li, Wuyin
   Yang, Wei
   Cai, Litao
   Qian, Zhuang
   Wu, Shufang
TI Local intra-articular injection of resveratrol delays cartilage degeneration in C57BL/6 mice by inducing autophagy via AMPK/mTOR pathway
SO JOURNAL OF PHARMACOLOGICAL SCIENCES
LA English
DT Article
DE Resveratrol; Osteoarthritis; Autophagy; AMP activated protein kinase; Mammalian target of rapamycin
ID osteoarthriti; model; progression; severity; hypoxia; sirt1
AB Autophagy is an essential cellular homeostasis mechanism that was found to be compromised in aging and osteoarthritis (OA) cartilage. Previous studies showed that resveratrol can effectively regulate autophagy in other cells. The purpose of this study was to determine whether the chondroprotective effect of resveratrol was related to chondrocyte autophagy and to elucidate underlying mechanisms. OA model was induced by destabilization of the medial meniscus (DMM) in 10-week-old male mice. OA mice were treated with resveratrol with/without 3-MA for 8 weeks beginning 4 weeks after surgery. The local intra-articular injection of resveratrol delayed articular cartilage degradation in DMM-induced OA by OARSI scoring systems and Safranin O-fast green. Resveratrol treatment increased Unc-51-like kinase1, Beclin1, microtubule-associated protein light chain 3, hypoxia inducible factor-1 alpha, phosphorylated AMPK, collagen-2A1, Aggrecan expressions, but decreased hypoxia inducible factor-2 alpha, phosphorylated mTOR, matrix metalloproteinases13 and a disintegrin and metalloproteinase with thrombospondin motifs 5 expressions. The effects of resveratrol were obviously blunted by 3-MA except HIF and AMPK. These findings indicate that resveratrol intra-articular injection delayed articular cartilage degeneration and promoted chondrocyte autophagy in an experimental model of surgical DMM-induced OA, in part via balancing HIF-1 alpha and HIF-2 alpha expressions and thereby regulating AMPK/mTOR signaling pathway. (C) 2017 The Authors. Production and hosting by Elsevier B.V. on behalf of Japanese Pharmacological Society.
C1 [Qin, Na; Yang, Wei; Qian, Zhuang; Wu, Shufang] Xi An Jiao Tong Univ, Sch Med, Ctr Translat Med, Affiliated Hosp 1, Xian, Shaanxi, CHINA.
   [Qin, Na] Henan Prov Orthoped Hosp, Henan Luoyang Orthoped Hosp, Dept Pharm, Luoyang, Henan, CHINA.
   [Wei, Liwei; Li, Wuyin; Cai, Litao] Henan Prov Orthoped Hosp, Henan Luoyang Orthoped Hosp, Dept Sports Med, Luoyang, Henan, CHINA.
RP Wu, SF (corresponding author), Xi An Jiao Tong Univ, Sch Med, Ctr Translat Med, Affiliated Hosp 1, Xian, Shaanxi, CHINA.
EM shufangw@hotmail.com
FU National Natural Science Foundation of China, China [81472038, 81370899]
CR Bohensky J, 2010, PEDIATR NEPHROL, V25, P633, DOI 10.1007/s00467-009-1310-y
   Bohensky J, 2009, ARTHRITIS RHEUM-US, V60, P1406, DOI 10.1002/art.24444
   Borriello A, 2014, CANCER TREAT RES, V159, P167, DOI 10.1007/978-3-642-38007-5_10
   Carames B, 2015, ARTHRITIS RHEUMATOL, V67, P1568, DOI 10.1002/art.39073
   Carames B, 2012, ANN RHEUM DIS, V71, P575, DOI 10.1136/annrheumdis-2011-200557
   Carames B, 2010, ARTHRITIS RHEUM-US, V62, P791, DOI 10.1002/art.27305
   Chen ML, 2013, AUTOPHAGY, V9, P2033, DOI 10.4161/auto.26336
   Cheng NT, 2017, INT J MOL MED, V39, P1224, DOI 10.3892/ijmm.2017.2934
   Duval E, 2009, ARTHRITIS RHEUM-US, V60, P3038, DOI 10.1002/art.24851
   Elmali N, 2005, INFLAMM RES, V54, P158, DOI 10.1007/s00011-004-1341-6
   Glasson SS, 2007, OSTEOARTHR CARTILAGE, V15, P1061, DOI 10.1016/j.joca.2007.03.006
   Glasson SS, 2010, OSTEOARTHR CARTILAGE, V18, PS17, DOI 10.1016/j.joca.2010.05.025
   Huang WZ, 2017, BIOMED RES INT, V2017, P0, DOI 10.1155/2017/6341919
   Ji GY, 2015, LIPIDS HEALTH DIS, V14, P0, DOI 10.1186/s12944-015-0139-6
   Jiang LB, 2016, OSTEOARTHR CARTILAGE, V24, P1071, DOI 10.1016/j.joca.2015.12.021
   Kim J, 2011, NAT CELL BIOL, V13, P132, DOI 10.1038/ncb2152
   Ko GJ, 2016, HUM EXP TOXICOL, V35, P724, DOI 10.1177/0960327115604198
   Lee IH, 2008, P NATL ACAD SCI USA, V105, P3374, DOI 10.1073/pnas.0712145105
   Li WY, 2015, J ORTHOP RES, V33, P1061, DOI 10.1002/jor.22859
   Li YS, 2016, JOINT BONE SPINE, V83, P143, DOI 10.1016/j.jbspin.2015.06.009
   Lotz MK, 2011, NAT REV RHEUMATOL, V7, P579, DOI 10.1038/nrrheum.2011.109
   Meijer AJ, 2007, AUTOPHAGY, V3, P238, DOI 10.4161/auto.3710
   Morselli E, 2009, AGING-US, V1, P961, DOI 10.18632/aging.100110
   Sabe AA, 2014, J THORAC CARDIOV SUR, V147, P792, DOI 10.1016/j.jtcvs.2013.06.062
   Saito T, 2010, NAT MED, V16, P678, DOI 10.1038/nm.2146
   Sasaki H, 2012, ARTHRITIS RHEUM-US, V64, P1920, DOI 10.1002/art.34323
   Takayama K, 2014, ARTHRITIS RES THER, V16, P0, DOI 10.1186/s13075-014-0482-4
   Vanderkraan PM, 1990, J EXP PATHOL, V71, P19
   Wang J, 2012, RHEUMATOL INT, V32, P1541, DOI 10.1007/s00296-010-1720-y
   Wang LJ, 2015, J CARDIOVASC PHARM, V66, P376, DOI 10.1097/FJC.0000000000000290
   Wang XH, 2016, EXP BIOL MED, V241, P848, DOI 10.1177/1535370216637940
   Wu YC, 2011, NEUROSIGNALS, V19, P163, DOI 10.1159/000328516
   Zhang Y, 2015, MOL NUTR FOOD RES, V59, P1443, DOI 10.1002/mnfr.201500016
   Zhao J, 2015, INT IMMUNOPHARMACOL, V26, P221, DOI 10.1016/j.intimp.2015.03.033
NR 34
TC 44
Z9 49
U1 0
U2 12
PU JAPANESE PHARMACOLOGICAL SOC
PI KYOTO
PA EDITORIAL OFF, KANTOHYA BLDG GOKOMACHI-EBISUGAWA NAKAGYO-KU, KYOTO, 604, JAPAN
SN 1347-8613
EI 1347-8648
J9 J PHARMACOL SCI
JI J. Pharmacol. Sci.
PD JUL 15
PY 2017
VL 134
IS 3
BP 166
EP 174
DI 10.1016/j.jphs.2017.06.002
PG 9
WC Pharmacology & Pharmacy
SC Pharmacology & Pharmacy
GA FD8MW
UT WOS:000407779800004
PM 28669597
DA 2022-06-22
ER

PT J
AU Huang, Wenzhou
   Ao, Peng
   Li, Jian
   Wu, Tianlong
   Xu, Libiao
   Deng, Zhongbo
   Chen, Wenjie
   Yin, Changchang
   Cheng, Xigao
AF Huang, Wenzhou
   Ao, Peng
   Li, Jian
   Wu, Tianlong
   Xu, Libiao
   Deng, Zhongbo
   Chen, Wenjie
   Yin, Changchang
   Cheng, Xigao
TI Autophagy Protects Advanced Glycation End Product-Induced Apoptosis and Expression of MMP-3 and MMP-13 in Rat Chondrocytes
SO BIOMED RESEARCH INTERNATIONAL
LA English
DT Article
ID cartilage; osteoarthriti
AB Aging is one of the most prominent risk factors for the pathological progression of osteoarthritis (OA). One feature of age-related changes in OA is advanced glycation end products (AGEs) accumulation in articular cartilage. Autophagy plays a cellular housekeeping role by removing dysfunctional cellular organelles and proteins. However, the relationship between autophagy and AGE-associated OA is unknown. The aim of this study is to determine whether autophagy participates in the pathology of AGE-treated chondrocytes and to investigate the exact role of autophagy in AGE-induced cell apoptosis and expression of matrix metalloproteinase- (MMP-) 3 and MMP-13. AGEs induced notable apoptosis that was detected by Annexin V/PI double-staining, and the upregulation of MMP-3 and MMP-13 was confirmed by Western blotting. Autophagy-related proteins were also determined by Western blotting, and chondrocytes were transfected with mCherry-GFP-LC3B-adenovirus to monitor autophagic flux. As a result, autophagy significantly increased in chondrocytes and peaked at 6 h. Furthermore, rapamycin (RA) attenuated AGE-induced apoptosis and expression of MMP-3 and MMP-13 by autophagy activation. In contrast, pretreatment with autophagy inhibitor 3-methyladenine (3-MA) enhanced the abovementioned effects of AGEs. We therefore demonstrated that autophagy is linked with AGE-related pathology in rat chondrocytes and plays a protective role in AGE-induced apoptosis and expression of MMP-3 and MMP-13.
C1 [Huang, Wenzhou; Ao, Peng; Li, Jian; Wu, Tianlong; Xu, Libiao; Deng, Zhongbo; Chen, Wenjie; Cheng, Xigao] Nanchang Univ, Dept Orthopaed Surg, Affiliated Hosp 2, Nanchang 330006, Jiangxi, CHINA.
   [Yin, Changchang] Jiujiang Univ, Key Lab Med Transformat Jiujiang, Jiujiang 332000, Jiangxi, CHINA.
RP Cheng, XG (corresponding author), Nanchang Univ, Dept Orthopaed Surg, Affiliated Hosp 2, Nanchang 330006, Jiangxi, CHINA.; Yin, CC (corresponding author), Jiujiang Univ, Key Lab Med Transformat Jiujiang, Jiujiang 332000, Jiangxi, CHINA.
EM yinchangchang112@163.com; 228206846@qq.com
FU National Nature Science Foundation of China [81660357]
CR Bramono DS, 2004, CLIN ORTHOP RELAT R, V0, PP272, DOI 10.1097/01.blo.0000144166.66737.3a
   Carames B, 2015, ARTHRITIS RHEUMATOL, V67, P1568, DOI 10.1002/art.39073
   Carames B, 2010, ARTHRITIS RHEUM-US, V62, P791, DOI 10.1002/art.27305
   Chen JW, 2014, CELL PHYSIOL BIOCHEM, V34, P1175, DOI 10.1159/000366330
   Drinda S, 2002, ANN RHEUM DIS, V61, P488, DOI 10.1136/ard.61.6.488
   Hou XW, 2014, CARDIOVASC DIABETOL, V13, P0, DOI 10.1186/1475-2840-13-78
   Hu PF, 2015, CELL PHYSIOL BIOCHEM, V37, P697, DOI 10.1159/000430388
   Huang CY, 2011, RHEUMATOLOGY, V50, P1379, DOI 10.1093/rheumatology/ker134
   Hwang HS, 2015, INT J MOL SCI, V16, P26035, DOI 10.3390/ijms161125943
   Kim JH, 2015, P NATL ACAD SCI USA, V112, P9424, DOI 10.1073/pnas.1505700112
   Klionsky DJ, 2012, AUTOPHAGY, V8, P445, DOI 10.4161/auto.19496
   Leong DANIELJ, 2011, CURR OSTEOPOROS REP, V9, P196, DOI 10.1007/s11914-011-0070-3
   Li GR, 2016, BIOCHEM BIOPH RES CO, V478, P1165, DOI 10.1016/j.bbrc.2016.08.086
   Li YP, 2013, BIOMED RES INT, V2013, P0, DOI 10.1155/2013/916530
   Li YS, 2016, JOINT BONE SPINE, V83, P143, DOI 10.1016/j.jbspin.2015.06.009
   Loeser RF, 2016, NAT REV RHEUMATOL, V12, P412, DOI 10.1038/nrrheum.2016.65
   Bonet ML, 2011, CURR DRUG TARGETS, V12, P2103
   Manicourt DH, 1994, ARTHRITIS RHEUM, V37, P1774, DOI 10.1002/art.1780371211
   Nah SS, 2008, RHEUMATOLOGY, V47, P425, DOI 10.1093/rheumatology/kem376
   Nah SS, 2007, FEBS LETT, V581, P1928, DOI 10.1016/j.febslet.2007.03.090
   Nedic O, 2013, FREE RADICAL RES, V47, P28, DOI 10.3109/10715762.2013.806798
   Shi J, 2016, IUBMB LIFE, V68, P293, DOI 10.1002/iub.1482
   Takayama K, 2014, ARTHRITIS RES THER, V16, P0, DOI 10.1186/s13075-014-0482-4
   Vasheghani F, 2015, ANN RHEUM DIS, V74, P569, DOI 10.1136/annrheumdis-2014-205743
   Wieland HA, 2005, NAT REV DRUG DISCOV, V4, P331, DOI 10.1038/nrd1693
   Xie Y, 2011, MOL MED REP, V4, P459, DOI 10.3892/mmr.2011.460
   Yang L, 2016, J MOL ENDOCRINOL, V56, P291, DOI 10.1530/JME-15-0267
   Yang QS, 2015, FUND CLIN PHARMACOL, V29, P54, DOI 10.1111/fcp.12094
   Zhang HB, 2016, APOPTOSIS, V21, P1082, DOI 10.1007/s10495-016-1280-z
   Zhang XH, 2015, CHIN J NAT MEDICINES, V13, P283, DOI 10.1016/S1875-5364(15)30015-7
   Zhou K, 2016, INFLAMMATION, V39, P1558, DOI 10.1007/s10753-016-0391-6
NR 31
TC 31
Z9 32
U1 0
U2 10
PU HINDAWI LTD
PI LONDON
PA ADAM HOUSE, 3RD FLR, 1 FITZROY SQ, LONDON, W1T 5HF, ENGLAND
SN 2314-6133
EI 2314-6141
J9 BIOMED RES INT
JI Biomed Res. Int.
PD JUN 15
PY 2017
VL 2017
IS 
BP 
EP 
DI 10.1155/2017/6341919
PG 9
WC Biotechnology & Applied Microbiology; Medicine, Research & Experimental
SC Biotechnology & Applied Microbiology; Research & Experimental Medicine
GA ES0AI
UT WOS:000399187900001
PM 28265573
DA 2022-06-22
ER

PT J
AU Mellado-lopez, Maravillas
   Griffeth, RJ
   Meseguer-ripolles, Jose
   Cugat, Ramon
   Garcia, Montserrat
   Moreno-manzano, Victoria
AF Mellado-lopez, Maravillas
   Griffeth, Richard
   Meseguer-ripolles, Jose
   Cugat, Ramon
   Garcia, Montserrat
   Moreno-manzano, Victoria
TI Plasma Rich in Growth Factors Induces Cell Proliferation, Migration, Differentiation, and Cell Survival of Adipose-Derived Stem Cells
SO STEM CELLS INTERNATIONAL
LA English
DT Article
ID mesenchymal stromal cell; fetal bovine serum; international-society; expansion; osteoarthriti; biology; gdf11
AB Adipose-derived stem cells (ASCs) are a promising therapeutic alternative for tissue repair in various clinical applications. However, restrictive cell survival, differential tissue integration, and undirected cell differentiation after transplantation in a hostile microenvironment are complications that require refinement. Plasma rich in growth factors (PRGF) from platelet-rich plasma favors human and canine ASC survival, proliferation, and delaying human ASC senescence and autophagocytosis in comparison with serum-containing cultures. In addition, canine and human-derived ASCs efficiently differentiate into osteocytes, adipocytes, or chondrocytes in the presence of PRGF. PRGF treatment induces phosphorylation of AKT preventing ASC death induced by lethal concentrations of hydrogen peroxide. Indeed, AKT inhibition abolished the PRGF apoptosis prevention in ASC exposed to 100 mu M of hydrogen peroxide. Here, we show that canine ASCs respond to PRGF stimulus similarly to the human cells regarding cell survival and differentiation postulating the use of dogs as a suitable translational model. Overall, PRGF would be employed as a serum substitute for mesenchymal stem cell amplification to improve cell differentiation and as a preconditioning agent to prevent oxidative cell death.
C1 [Mellado-Lopez, Maravillas; Griffeth, Richard J.; Meseguer-Ripolles, Jose; Moreno-Manzano, Victoria] Ctr Invest Principe Felipe, Tissue & Neuronal Regenerat Lab, Valencia, Spain.
   [Cugat, Ramon; Garcia, Montserrat] Hosp Quiron, Unidad Artroscopia, Barcelona, Spain.
   [Cugat, Ramon; Garcia, Montserrat] Hosp Quiron, Unidad Traumatol, Barcelona, Spain.
   [Cugat, Ramon; Garcia, Montserrat] Fdn Garcia Cugat, Barcelona, Spain.
   [Moreno-Manzano, Victoria] FactorStem Ltd, Valencia, Spain.
RP Moreno-Manzano, V (corresponding author), Ctr Invest Principe Felipe, Tissue & Neuronal Regenerat Lab, Valencia, Spain.; Moreno-Manzano, V (corresponding author), FactorStem Ltd, Valencia, Spain.
EM vmorenom@cipf.es
FU Fundacion Garcia Cugat; Ministerio de Economia y Competitividad [CONSOLIDER-INGENIO 2010 CSD2008-00005]; MINECO [MAT2015-66666-C3-1-R]
CR Anitua E, 2007, INT J ORAL MAX IMPL, V22, P138
   Astori G, 2016, STEM CELL RES THER, V7, P0, DOI 10.1186/s13287-016-0352-x
   Bader AM, 2015, PLOS ONE, V10, P0, DOI 10.1371/journal.pone.0138477
   Borrione P, 2010, AM J PHYS MED REHAB, V89, P854, DOI 10.1097/PHM.0b013e3181f1c1c7
   Bueno JL, 2016, VOX SANG, V111, P434, DOI 10.1111/vox.12438
   Bunnell BA, 2008, METHODS, V45, P115, DOI 10.1016/j.ymeth.2008.03.006
   Burnouf T, 2016, BIOMATERIALS, V76, P371, DOI 10.1016/j.biomaterials.2015.10.065
   Cervelli V, 2012, STEM CELL TRANSL MED, V1, P206, DOI 10.5966/sctm.2011-0052
   Chaitanya GV, 2010, CELL COMMUN SIGNAL, V8, P0, DOI 10.1186/1478-811X-8-31
   Chieregato K, 2011, CYTOTHERAPY, V13, P933, DOI 10.3109/14653249.2011.583232
   Colter DC, 2000, P NATL ACAD SCI USA, V97, P3213, DOI 10.1073/pnas.070034097
   Conboy IM, 2005, NATURE, V433, P760, DOI 10.1038/nature03260
   Coppe JP, 2008, PLOS BIOL, V6, P2853, DOI 10.1371/journal.pbio.0060301
   Debacq-chainiaux F, 2009, NAT PROTOC, V4, P1798, DOI 10.1038/nprot.2009.191
   Do AMARALRJFC, 2015, J TISSUE ENG, V6, P0, DOI 10.1177/2041731415594127
   Dominici M, 2006, CYTOTHERAPY, V8, P315, DOI 10.1080/14653240600855905
   Eppley BL, 2006, PLAST RECONSTR SURG, V118, P147E, DOI 10.1097/01.prs.0000239606.92676.cf
   Griffeth RJ, 2014, PLOS ONE, V9, P0, DOI 10.1371/journal.pone.0108439
   Hausman GJ, 2004, J ANIM SCI, V82, P925
   Hildner F, 2011, J TISSUE ENG REGEN M, V5, PE36, DOI 10.1002/term.386
   Horwitz EM, 2005, CYTOTHERAPY, V7, P393, DOI 10.1080/14653240500319234
   Rodriguez-jimenez FJ, 2012, J FUNCT BIOMATER, V3, P556, DOI 10.3390/jfb3030556
   Johnson SP, 2012, STEM CELLS DEV, V21, P2949, DOI 10.1089/scd.2012.0039
   Johnston ST, 2016, J THEOR BIOL, V400, P19, DOI 10.1016/j.jtbi.2016.04.012
   Johnston ST, 2015, BMC SYST BIOL, V9, P0, DOI 10.1186/s12918-015-0182-y
   Kang S, 2015, MOL MED REP, V12, P5203, DOI 10.3892/mmr.2015.4023
   Kang S, 2014, CELL BIOL INT, V38, P553, DOI 10.1002/cbin.10246
   Kevy SHERWINV, 2004, J EXTRA CORPOR TECHNOL, V36, P28
   Kokai LE, 2014, TRANSL RES, V163, P399, DOI 10.1016/j.trsl.2013.11.009
   Li K, 2017, J TISSUE ENG REGEN M, V11, P209, DOI 10.1002/term.1903
   Lin G, 2008, STEM CELLS DEV, V17, P1053, DOI 10.1089/scd.2008.0117
   Liu-bryan R, 2015, NAT REV RHEUMATOL, V11, P35, DOI 10.1038/nrrheum.2014.162
   Loffredo FS, 2013, CELL, V153, P828, DOI 10.1016/j.cell.2013.04.015
   Manning BD, 2007, CELL, V129, P1261, DOI 10.1016/j.cell.2007.06.009
   Mareschi K, 2006, J CELL BIOCHEM, V97, P744, DOI 10.1002/jcb.20681
   Martindale JL, 2002, J CELL PHYSIOL, V192, P1, DOI 10.1002/jcp.10119
   Marx RE, 2004, J ORAL MAXIL SURG, V62, P489, DOI 10.1016/j.joms.2003.12.003
   Maumus M, 2013, STEM CELL RES, V11, P834, DOI 10.1016/j.scr.2013.05.008
   Meheux CJ, 2016, ARTHROSCOPY, V32, P495, DOI 10.1016/j.arthro.2015.08.005
   Mobasheri A, 2010, VET J, V185, P95, DOI 10.1016/j.tvjl.2010.05.026
   Mohammadi SAEED, 2016, INT J HEMATOL ONCOL STEM CELL RES, V10, P161
   Mueller MB, 2010, CELLS TISSUES ORGANS, V192, P158, DOI 10.1159/000313399
   Munoz-criado I, 2017, STEM CELLS INT, V2017, P0, DOI 10.1155/2017/4758930
   Nakashima M, 2002, GENE THER, V9, P814, DOI 10.1038/sj.gt.3301692
   Neels JG, 2004, FASEB J, V18, P983, DOI 10.1096/fj.03-1101fje
   Niemeyer P, 2010, BIOMATERIALS, V31, P3572, DOI 10.1016/j.biomaterials.2010.01.085
   Peng Y, 2013, STEM CELLS DEV, V22, P3236, DOI 10.1089/scd.2013.0064
   Riis S, 2015, EXPERT REV MOL MED, V17, P0, DOI 10.1017/erm.2015.10
   Rubinsztein DC, 2011, CELL, V146, P682, DOI 10.1016/j.cell.2011.07.030
   Shi ST, 2002, NAT BIOTECHNOL, V20, P587, DOI 10.1038/nbt0602-587
   Simonsen JL, 2002, NAT BIOTECHNOL, V20, P592, DOI 10.1038/nbt0602-592
   Sinha M, 2014, SCIENCE, V344, P649, DOI 10.1126/science.1251152
   Tajima S, 2015, TISSUE ENG PT A, V21, P895, DOI 10.1089/ten.tea.2014.0336, 10.1089/ten.TEA.2014.0336
   Tobita M, 2015, STEM CELL RES THER, V6, P0, DOI 10.1186/s13287-015-0217-8
   Van DENDOLDERJ, 2006, TISSUE ENG, V12, P3067, DOI 10.1089/ten.2006.12.3067
   Vilar JM, 2014, BMC VET RES, V10, P0, DOI 10.1186/1746-6148-10-143
   Vilar JM, 2013, BMC VET RES, V9, P0, DOI 10.1186/1746-6148-9-131
   Wagner W, 2009, PLOS ONE, V4, P0, DOI 10.1371/journal.pone.0005846
   Wu RX, 2017, J TISSUE ENG REGEN M, V11, P2261, DOI 10.1002/term.2124
NR 59
TC 14
Z9 14
U1 0
U2 7
PU HINDAWI LTD
PI LONDON
PA ADAM HOUSE, 3RD FLR, 1 FITZROY SQ, LONDON, W1T 5HF, ENGLAND
SN 1687-966X
EI 1687-9678
J9 STEM CELLS INT
JI Stem Cells Int.
PD JUN 15
PY 2017
VL 2017
IS 
BP 
EP 
DI 10.1155/2017/5946527
PG 11
WC Cell & Tissue Engineering
SC Cell Biology
GA FM7PQ
UT WOS:000415272700001
PM 29270200
DA 2022-06-22
ER

PT J
AU Sun, MM
   Beier, Frank
   Pest, MA
AF Sun, Margaret
   Beier, Frank
   Pest, Michael
TI Recent developments in emerging therapeutic targets of osteoarthritis
SO CURRENT OPINION IN RHEUMATOLOGY
LA English
DT Review
DE animal surgical models; osteoarthritis; therapeutic targets
ID cartilage-specific deletion; articular-cartilage; posttraumatic osteoarthriti; ameliorates osteoarthriti; joint homeostasis; gene-expression; mouse model; inhibition; receptor; autophagy
AB Purpose of reviewDespite the tremendous individual suffering and socioeconomic burden caused by osteoarthritis, there are currently no effective disease-modifying treatment options. This is in part because of our incomplete understanding of osteoarthritis disease mechanism. This review summarizes recent developments in therapeutic targets identified from surgical animal models of osteoarthritis that provide novel insight into osteoarthritis pathology and possess potential for progression into preclinical studies.Recent findingsSeveral candidate pathways and processes that have been identified include chondrocyte autophagy, growth factor signaling, inflammation, and nociceptive signaling. Major strategies that possess therapeutic potential at the cellular level include inhibiting autophagy suppression and decreasing reactive oxygen species (ROS) production. Cartilage anabolism and prevention of cartilage degradation has been shown to result from growth factor signaling modulation, such as TGF-, TGF-, and FGF; however, the results are context-dependent and require further investigation. Pain assessment studies in rodent surgical models have demonstrated potential in employing anti-NGF strategies for minimizing osteoarthritis-associated pain.SummaryStudies of potential therapeutic targets in osteoarthritis using animal surgical models are helping to elucidate osteoarthritis pathology and propel therapeutics development. Further studies should continue to elucidate pathological mechanisms and therapeutic targets in various joint tissues to improve overall joint health.
C1 [Sun, Margaret Man-Ger; Beier, Frank; Pest, Michael A.] Univ Western Ontario, Schulich Sch Med & Dent, Dept Physiol & Pharmacol, London, ON, Canada.
RP Beier, F (corresponding author), Univ Western Ontario, Dept Physiol & Pharmacol, London, ON N6A 5C1, Canada.
EM fbeier@uwo.ca
FU Canadian Institutes of Health Research (CIHR); Arthritis Society (Canada); University of Western Ontario; CIHR; Arthritis Society
CR Ahmadian M, 2013, NAT MED, V19, P557, DOI 10.1038/nm.3159
   Ali SA, 2016, ARTHRITIS RHEUMATOL, V68, P127, DOI 10.1002/art.39337
   Alquraini A, 2015, ARTHRITIS RES THER, V17, P0, DOI 10.1186/s13075-015-0877-x
   Alvarez-garcia O, 2016, OSTEOARTHR CARTILAGE, V24, P1639, DOI 10.1016/j.joca.2016.04.015
   Appleton CTG, 2007, ARTHRITIS RHEUM-US, V56, P1854, DOI 10.1002/art.22711
   Appleton CTG, 2015, ARTHRITIS RHEUMATOL, V67, P2691, DOI 10.1002/art.39255
   Bijlsma JWJ, 2011, LANCET, V377, P2115, DOI 10.1016/S0140-6736(11)60243-2
   Bouaziz W, 2016, P NATL ACAD SCI USA, V113, P5453, DOI 10.1073/pnas.1514854113
   Bouderlique T, 2016, ANN RHEUM DIS, V75, P627, DOI 10.1136/annrheumdis-2015-207742
   Bryden LA, 2015, OSTEOARTHR CARTILAGE, V23, P1605, DOI 10.1016/j.joca.2015.05.001
   Cai DW, 2015, ARTHRITIS RES THER, V17, P0, DOI 10.1186/s13075-015-0774-3
   Carames B, 2012, ANN RHEUM DIS, V71, P575, DOI 10.1136/annrheumdis-2011-200557
   Carames B, 2010, ARTHRITIS RHEUM-US, V62, P791, DOI 10.1002/art.27305
   Chen LW, 2016, SCI REP-UK, V6, P0, DOI 10.1038/srep29176
   Chen R, 2015, AM J PATHOL, V185, P2875, DOI 10.1016/j.ajpath.2015.07.003
   Chen YQ, 2011, J CELL SCI, V124, P161, DOI 10.1242/jcs.064576
   Chu CR, 2012, ARTHRITIS RES THER, V14, P0, DOI 10.1186/ar3845
   Cutolo M, 2015, SEMIN ARTHRITIS RHEU, V44, P611, DOI 10.1016/j.semarthrit.2014.12.003
   Davidson D, 2005, J BIOL CHEM, V280, P20509, DOI 10.1074/jbc.M410148200
   Driscoll C, 2016, ARTHRITIS RHEUMATOL, V68, P857, DOI 10.1002/art.39523
   Fang H, 2014, NAT REV RHEUMATOL, V10, P413, DOI 10.1038/nrrheum.2014.46
   Funck-brentano T, 2014, ARTHRITIS RHEUMATOL, V66, P3028, DOI 10.1002/art.38799
   Goldring MB, 2011, CURR OPIN RHEUMATOL, V23, P471, DOI 10.1097/BOR.0b013e328349c2b1
   Gomez R, 2015, NAT REV RHEUMATOL, V11, P159, DOI 10.1038/nrrheum.2014.209
   Hamilton CB, 2015, OSTEOARTHR CARTILAGE, V23, P1178, DOI 10.1016/j.joca.2015.03.001
   Hennessy EJ, 2010, NAT REV DRUG DISCOV, V9, P293, DOI 10.1038/nrd3203
   Hochberg MC, 2015, OSTEOARTHR CARTILAGE, V23, PS18, DOI 10.1016/j.joca.2014.10.005
   Hood JD, 2016, OSTEOARTHR CARTILAGE, V24, PS14, DOI 10.1016/j.joca.2016.01.055
   Iqbal SM, 2016, SCI REP-UK, V6, P0, DOI 10.1038/srep18910
   Kleiner S, 2009, J BIOL CHEM, V284, P18624, DOI 10.1074/jbc.M109.008797
   Koike M, 2015, SCI REP-UK, V5, P0, DOI 10.1038/srep11722
   Labranche TP, 2017, ANN RHEUM DIS, V76, P295, DOI 10.1136/annrheumdis-2015-208913
   Liu-bryan R, 2015, NAT REV RHEUMATOL, V11, P35, DOI 10.1038/nrrheum.2014.162
   Liu-bryan R, 2013, CURR RHEUMATOL REP, V15, P0, DOI 10.1007/s11926-013-0323-5
   Long DL, 2015, OSTEOARTHR CARTILAGE, V23, P1523, DOI 10.1016/j.joca.2015.04.019
   Lories RJU, 2007, ARTHRITIS RHEUM-US, V56, P4095, DOI 10.1002/art.23137
   Luyten FP, 2009, BONE, V44, P522, DOI 10.1016/j.bone.2008.12.006
   Malfait AM, 2013, OSTEOARTHR CARTILAGE, V21, P1316, DOI 10.1016/j.joca.2013.06.003
   Masuko K, 2009, CLIN EXP RHEUMATOL, V27, P347
   Mullen LM, 2015, ARTHRITIS RES THER, V17, P0, DOI 10.1186/s13075-015-0645-y
   Nwosu LN, 2016, ANN RHEUM DIS, V75, P1246, DOI 10.1136/annrheumdis-2014-207203
   Nwosu LN, 2016, OSTEOARTHR CARTILAGE, V0, P0
   Oh H, 2012, ARTHRITIS RHEUM-US, V64, P2568, DOI 10.1002/art.34481
   Ornitz DM, 2015, WIRES DEV BIOL, V4, P215, DOI 10.1002/wdev.176
   Peat G, 2001, ANN RHEUM DIS, V60, P91, DOI 10.1136/ard.60.2.91
   Pest MA, 2014, ARTHRITIS RHEUMATOL, V66, P2816, DOI 10.1002/art.38758
   Picavet HSJ, 2003, ANN RHEUM DIS, V62, P644, DOI 10.1136/ard.62.7.644
   Rasheed Z, 2011, RHEUMATOLOGY, V50, P838, DOI 10.1093/rheumatology/keq380
   Ratneswaran A, 2015, ARTHRITIS RHEUMATOL, V67, P454, DOI 10.1002/art.38915
   Ribeiro M, 2016, OSTEOARTHR CARTILAGE, V0, P0
   Sasaki H, 2012, ARTHRITIS RHEUM-US, V64, P1920, DOI 10.1002/art.34323
   Schneider JL, 2014, CURR OPIN GENET DEV, V26, P16, DOI 10.1016/j.gde.2014.04.003
   Shen J, 2014, BONE RES, V2, P0, DOI 10.1038/boneres.2014.2
   Shin SY, 2016, OSTEOARTHR CARTILAGE, V24, P1795, DOI 10.1016/j.joca.2016.05.013
   Staal B, 2014, P NATL ACAD SCI USA, V111, P2590, DOI 10.1073/pnas.1400744111
   Tang JZ, 2016, ARTHRITIS RHEUMATOL, V68, P2432, DOI 10.1002/art.39739
   Thysen S, 2015, OSTEOARTHR CARTILAGE, V23, P275, DOI 10.1016/j.joca.2014.10.010
   Usami Y, 2016, LAB INVEST, V96, P186, DOI 10.1038/labinvest.2015.142
   Usmani SE, 2016, SCI REP-UK, V6, P0, DOI 10.1038/srep30434
   Vasheghani F, 2015, ANN RHEUM DIS, V74, P569, DOI 10.1136/annrheumdis-2014-205743
   Woolf AD, 2003, B WORLD HEALTH ORGAN, V81, P646
   Xie L, 2016, ANN NY ACAD SCI, V1376, P53, DOI 10.1111/nyas.13000
   Xu DZ, 2005, J BIOL CHEM, V280, P2924, DOI 10.1074/jbc.M408907200
   Yan D, 2011, ARTHRITIS RES THER, V13, P0, DOI 10.1186/ar3441
   Yazici Y, 2015, ARTHRITIS RHEUMA S10, V67, P0
   Yudoh K, 2005, ARTHRITIS RES THER, V7, PR380, DOI 10.1186/ar1499
   Zhang XR, 2014, BONE RES, V2, P0, DOI 10.1038/boneres.2014.15
   Zhang Y, 2015, ANN RHEUM DIS, V74, P1432, DOI 10.1136/annrheumdis-2013-204599
   Zhen GH, 2013, NAT MED, V19, P704, DOI 10.1038/nm.3143
   Zhou S, 2016, OSTEOARTHR CARTILAGE, V0, P0
   Zhu M, 2008, ARTHRITIS RHEUM-US, V58, P2053, DOI 10.1002/art.23614
   Zhu M, 2009, J BONE MINER RES, V24, P12, DOI 10.1359/JBMR.080901
   Zhuo Q, 2012, NAT REV RHEUMATOL, V8, P729, DOI 10.1038/nrrheum.2012.135
NR 73
TC 48
Z9 49
U1 1
U2 46
PU LIPPINCOTT WILLIAMS & WILKINS
PI PHILADELPHIA
PA TWO COMMERCE SQ, 2001 MARKET ST, PHILADELPHIA, PA 19103 USA
SN 1040-8711
EI 1531-6963
J9 CURR OPIN RHEUMATOL
JI Curr. Opin. Rheumatol.
PD JAN 15
PY 2017
VL 29
IS 1
BP 96
EP 102
DI 10.1097/BOR.0000000000000351
PG 7
WC Rheumatology
SC Rheumatology
GA EF3SD
UT WOS:000390243800015
PM 27906752
DA 2022-06-22
ER

PT J
AU Liu, Jianhong
   Meng, Qinggang
   Jing, Hanguang
   Zhou, Sheng
AF Liu, Jianhong
   Meng, Qinggang
   Jing, Hanguang
   Zhou, Sheng
TI Astragaloside IV protects against apoptosis in human degenerative chondrocytes through autophagy activation
SO MOLECULAR MEDICINE REPORTS
LA English
DT Article
DE astragaloside IV; chondrocyte; interleukin-1 beta; apoptosis; autophagy
ID cartilage damage; osteoarthriti; cell
AB Increased cell apoptosis in chondrocytes is a feature of degenerative cartilage. Astragaloside IV (AST) has been proven to possess an antiarthritic effect by preventing interleukin (IL)-1 beta-induced cartilage damage. However, the role of AST on chondrocyte apoptosis and its underlying mechanism remains unknown. In the present study, degenerative chondrocytes isolated from patients with osteoarthritis (OA) were subjected to AST and IL-1 beta treatment. Results indicated that AST protected against chondrocyte apoptosis induced by IL-1 beta. Western blotting indicated that AST increased the protein expression of LC3-II/I and decreased P62/SQSTM1 expression, which suggested that AST upregulated autophagy activity in chondrocytes. Fluorescent protein GFP-LC3 analysis and transmission electron microscopy observation confirmed that autophagy was promoted by AST. In contrast, after autophagy inhibited by 3-methyladenine, chondrocyte apoptosis was further increased under IL-1 beta treatment. Ultimately, rapamycin was used as a positive control, whose results confirmed that rapamycin-mediated autophagy also decreased chondrocyte apoptosis induced by IL-1 beta. In conclusion, these results suggested that AST-mediated autophagy serves an anti-apoptotic role in chondrocytes, which may aid the development of novel therapeutic approaches for OA treatment.
C1 [Liu, Jianhong; Meng, Qinggang; Jing, Hanguang; Zhou, Sheng] Beijing Univ Chinese Med, Syst Complex Res Ctr Chinese Med, 11 North Third Ring Rd East, Beijing 100029, CHINA.
RP Meng, QG (corresponding author), Beijing Univ Chinese Med, Syst Complex Res Ctr Chinese Med, 11 North Third Ring Rd East, Beijing 100029, CHINA.
EM mqgangang@126.com
FU National Natural Science Foundation of China [81473800]
CR Almonte-becerril M, 2010, APOPTOSIS, V15, P631, DOI 10.1007/s10495-010-0458-z
   Carames B, 2015, ARTHRITIS RHEUMATOL, V67, P1568, DOI 10.1002/art.39073
   Chiu BY, 2014, CELL MOL NEUROBIOL, V34, P825, DOI 10.1007/s10571-014-0059-4
   Cho WCS, 2007, J ETHNOPHARMACOL, V113, P132, DOI 10.1016/j.jep.2007.05.020
   He YX, 2013, PLOS ONE, V8, P0, DOI 10.1371/journal.pone.0076495
   Huang ZM, 2016, OSTEOARTHR CARTILAGE, V24, P1246, DOI 10.1016/j.joca.2016.02.009
   Levine B, 2005, J CLIN INVEST, V115, P2679, DOI 10.1172/JCI26390
   Li YS, 2016, JOINT BONE SPINE, V83, P143, DOI 10.1016/j.jbspin.2015.06.009
   Liu R, 2016, J SURG RES, V200, P315, DOI 10.1016/j.jss.2015.08.024
   Lu Y, 2015, INT J MOL MED, V36, P1223, DOI 10.3892/ijmm.2015.2345
   Ma B, 2013, OSTEOARTHR CARTILAGE, V21, P599, DOI 10.1016/j.joca.2013.01.014
   Philp AM, 2017, RHEUMATOLOGY, V56, P869, DOI 10.1093/rheumatology/kew278
   Rockel JS, 2016, NAT REV RHEUMATOL, V12, P517, DOI 10.1038/nrrheum.2016.92
   Sasaki H, 2012, ARTHRITIS RHEUM-US, V64, P1920, DOI 10.1002/art.34323
   Wang B, 2014, ARCH PHARM RES, V37, P793, DOI 10.1007/s12272-014-0336-2
   Wojdasiewicz P, 2014, MEDIAT INFLAMM, V2014, P0, DOI 10.1155/2014/561459
   Xie F, 2016, PHARMACOECONOMICS, V34, P1087, DOI 10.1007/s40273-016-0424-x
   Xu JM, 2014, IN VITRO CELL DEV-AN, V50, P623, DOI 10.1007/s11626-014-9742-5
   Zamli Z, 2011, INT J RHEUM DIS, V14, P159, DOI 10.1111/j.1756-185X.2011.01618.x
   Zhang Y, 2015, ANN RHEUM DIS, V74, P1432, DOI 10.1136/annrheumdis-2013-204599
NR 20
TC 18
Z9 19
U1 0
U2 1
PU SPANDIDOS PUBL LTD
PI ATHENS
PA POB 18179, ATHENS, 116 10, GREECE
SN 1791-2997
EI 1791-3004
J9 MOL MED REP
JI Mol. Med. Rep.
PD SEP 15
PY 2017
VL 16
IS 3
BP 3269
EP 3275
DI 10.3892/mmr.2017.6980
PG 7
WC Oncology; Medicine, Research & Experimental
SC Oncology; Research & Experimental Medicine
GA FZ6OR
UT WOS:000427719400001
PM 28714008
DA 2022-06-22
ER

PT J
AU Li, Changwei
   Chen, Kaizhe
   Kang, Hui
   Yan, Yufei
   Liu, Kewei
   Guo, Changjun
   Qi, Jin
   Yang, Kai
   Wang, Fei
   Guo, Lei
   He, Chuan
   Deng, Lianfu
AF Li, Changwei
   Chen, Kaizhe
   Kang, Hui
   Yan, Yufei
   Liu, Kewei
   Guo, Changjun
   Qi, Jin
   Yang, Kai
   Wang, Fei
   Guo, Lei
   He, Chuan
   Deng, Lianfu
TI Double-stranded RNA released from damaged articular chondrocytes promotes cartilage degeneration via Toll-like receptor 3-interleukin-33 pathway
SO CELL DEATH & DISEASE
LA English
DT Article
ID innate lymphoid-cell; synovial-fluid; functional polymorphism; induced osteoarthriti; rheumatoid-arthriti; subchondral bone; mast-cell; il-33; expression; autophagy
AB Pattern recognition receptors (PRRs), including Toll-like receptor 3 (TLR3), are involved in arthritic responses; however, whether interleukin-33 (IL-33) is involved in TLR3-mediated cartilage degeneration is unknown. Here, we found that IL-33 was abundantly increased in chondrocytes of osteoarthritis, especially the chondrocytes of weight-bearing cartilage. Furthermore, double-stranded RNA (dsRNA) released from damaged articular chondrocytes induced by mechanical stretching upregulated IL-33 expression to a greater degree than IL-1 beta and tumor necrosis factor-a. dsRNA induced IL-33 expression via the TLR3-p38 mitogen-activated protein kinase-nuclear factor-kappa B (NF-kappa B) pathway. In addition, formation of the p65 and peroxisome proliferator-activated receptor-gamma transcriptional complex was required for dsRNA-induced IL-33 expression. IL-33, in turn, acted on chondrocytes to induce matrix metalloproteinase-1/13 and inhibit type II collagen expression. These findings reveal that dsRNA released from damaged articular chondrocytes promotes cartilage degeneration via the TLR3-IL-33 pathway.
C1 [Li, Changwei; Chen, Kaizhe; Kang, Hui; Yan, Yufei; Liu, Kewei; Guo, Changjun; Qi, Jin; Yang, Kai; Wang, Fei; Guo, Lei; He, Chuan; Deng, Lianfu] Shanghai Jiao Tong Univ, Shanghai Key Lab Prevent & Treatment Bone & Joint, Shanghai Inst Traumatol & Orthoped, Ruijin Hosp,Sch Med, 197 Ruijin 2nd Rd, Shanghai 200025, CHINA.
   [Chen, Kaizhe; Yan, Yufei; He, Chuan] Shanghai Jiao Tong Univ, Sch Med, Ruijin Hosp, Dept Orthoped, 197 Ruijin 2nd Rd, Shanghai 200025, CHINA.
   [Kang, Hui] Tongji Univ, Sch Med, Shanghai Peoples Hosp 10, Dept Orthoped, Shanghai 200072, CHINA.
RP Guo, L; He, C; Deng, LF (corresponding author), Shanghai Jiao Tong Univ, Shanghai Key Lab Prevent & Treatment Bone & Joint, Shanghai Inst Traumatol & Orthoped, Ruijin Hosp,Sch Med, 197 Ruijin 2nd Rd, Shanghai 200025, CHINA.
EM guolei607@126.com; drhechuan@sina.com; lf_deng@126.com
FU Shanghai Sailing program [16YF1410100]; research project of Shanghai municipal health and Family Planning Commission [20164Y0164]; National Natural Science Foundation of China [81371958, 81572099]
CR Ali S, 2007, P NATL ACAD SCI USA, V104, P18660, DOI 10.1073/pnas.0705939104
   Allakhverdi Z, 2007, J IMMUNOL, V179, P2051, DOI 10.4049/jimmunol.179.4.2051
   Ayral X, 2005, OSTEOARTHR CARTILAGE, V13, P361, DOI 10.1016/j.joca.2005.01.005
   Bendixen AC, 2001, P NATL ACAD SCI USA, V98, P2443, DOI 10.1073/pnas.041493198
   Blom AB, 2007, ARTHRITIS RHEUM, V56, P147, DOI 10.1002/art.22337
   Blom AB, 2009, ARTHRITIS RHEUM, V60, P501, DOI 10.1002/art.24247
   Brentano F, 2005, ARTHRITIS RHEUM-US, V52, P2656, DOI 10.1002/art.21273
   Burrage PS, 2006, FRONT BIOSCI-LANDMRK, V11, P529, DOI 10.2741/1817
   Carriere V, 2007, P NATL ACAD SCI USA, V104, P282, DOI 10.1073/pnas.0606854104
   Cavassani KA, 2008, J EXP MED, V205, P2609, DOI 10.1084/jem.20081370
   Chung SW, 2000, J BIOL CHEM, V275, P32681, DOI 10.1074/jbc.M002577200
   Delgado MA, 2008, EMBO J, V27, P1110, DOI 10.1038/emboj.2008.31
   Gibson KYLE, 2009, MO MED, V106, P132
   Glasson SS, 2007, OSTEOARTHR CARTILAGE, V15, P1061, DOI 10.1016/j.joca.2007.03.006
   Glyn-jones S, 2015, LANCET, V386, P376, DOI 10.1016/S0140-6736(14)60802-3
   Goldring SR, 2004, CLIN ORTHOP RELAT R, V0, PPS27, DOI 10.1097/01.blo.0000144854.66565.8f
   Haseeb A, 2013, CLIN IMMUNOL, V146, P185, DOI 10.1016/j.clim.2012.12.011
   Houssiau FA, 1988, ARTHRITIS RHEUM, V31, P784, DOI 10.1002/art.1780310614
   Iijima H, 2016, OSTEOARTHR CARTILAGE, V24, P354, DOI 10.1016/j.joca.2015.09.001
   Iijima H, 2015, OSTEOARTHR CARTILAGE, V23, P1563, DOI 10.1016/j.joca.2015.04.015
   Kaneko S, 2000, CYTOKINES CELL MOL T, V6, P71, DOI 10.1080/13684730050515796
   Kapoor M, 2011, NAT REV RHEUMATOL, V7, P33, DOI 10.1038/nrrheum.2010.196
   Kim HA, 2006, ARTHRITIS RHEUM-US, V54, P2152, DOI 10.1002/art.21951
   Lee YA, 2012, RHEUMATOLOGY, V51, P443, DOI 10.1093/rheumatology/ker327
   Levine B, 2011, NATURE, V469, P323, DOI 10.1038/nature09782
   Li CK, 2017, CELL DEATH DIS, V8, P0
   Li CW, 2014, PLOS PATHOG, V10, P0, DOI 10.1371/journal.ppat.1003918
   Li M, 2000, MOL CELL BIOL, V20, P4699, DOI 10.1128/MCB.20.13.4699-4707.2000
   Liew FY, 2010, NAT REV IMMUNOL, V10, P103, DOI 10.1038/nri2692
   Liu-bryan R, 2005, J IMMUNOL, V174, P5016, DOI 10.4049/jimmunol.174.8.5016
   Lotz MK, 2011, NAT REV RHEUMATOL, V7, P579, DOI 10.1038/nrrheum.2011.109
   Lund JM, 2004, P NATL ACAD SCI USA, V101, P5598, DOI 10.1073/pnas.0400937101
   Makki MS, 2015, EXP MOL MED, V47, P0, DOI 10.1038/emm.2015.66
   Mcnulty MA, 2012, OSTEOARTHR CARTILAGE, V20, P949, DOI 10.1016/j.joca.2012.05.001
   Mirchandani AS, 2012, TRENDS IMMUNOL, V33, P389, DOI 10.1016/j.it.2012.04.005
   Muller-ladner U, 2002, ANN RHEUM DIS, V61, P957, DOI 10.1136/ard.61.11.957
   Nwokeoji AO, 2017, J CHROMATOGR A, V1484, P14, DOI 10.1016/j.chroma.2016.12.062
   Palmer G, 2009, ARTHRITIS RHEUM-US, V60, P738, DOI 10.1002/art.24305
   Radwan M, 2013, ARTHRITIS RHEUM-US, V65, P1290, DOI 10.1002/art.37868
   Scanzello CR, 2012, BONE, V51, P249, DOI 10.1016/j.bone.2012.02.012
   Tanaka S, 1998, SEMIN ARTHRITIS RHEU, V27, P392, DOI 10.1016/S0049-0172(98)80019-X
   Vincenti MP, 2002, ARTHRITIS RES, V4, P157, DOI 10.1186/ar401
   Wen XY, 2010, J BIOL CHEM, V285, P29981, DOI 10.1074/jbc.M110.110908
   Yang HY, 2013, J ORTHOP RES, V31, P680, DOI 10.1002/jor.22291
   Yasuda K, 2012, P NATL ACAD SCI USA, V109, P3451, DOI 10.1073/pnas.1201042109
   Yazdani N, 2012, J INVEST ALLERG CLIN, V22, P406
   Yin H, 2013, INT IMMUNOPHARMACOL, V17, P432, DOI 10.1016/j.intimp.2013.07.008
   Zare F, 2004, J IMMUNOL, V172, P5656, DOI 10.4049/jimmunol.172.9.5656
   Zhang Q, 2008, ANN RHEUM DIS, V67, P1633, DOI 10.1136/ard.2007.079574
   Zhen GH, 2013, NAT MED, V19, P704, DOI 10.1038/nm.3143
   Zhu WH, 2011, ARTHRITIS RES THER, V13, P0, DOI 10.1186/ar3384
NR 51
TC 17
Z9 17
U1 1
U2 8
PU NATURE PUBLISHING GROUP
PI LONDON
PA MACMILLAN BUILDING, 4 CRINAN ST, LONDON N1 9XW, ENGLAND
SN 2041-4889
EI 
J9 CELL DEATH DIS
JI Cell Death Dis.
PD NOV 15
PY 2017
VL 8
IS 
BP 
EP 
DI 10.1038/cddis.2017.534
PG 13
WC Cell Biology
SC Cell Biology
GA FO5WF
UT WOS:000416931500008
PM 29095435
DA 2022-06-22
ER

PT J
AU Ouyang, Jiayao
   Jiang, Huaji
   Fang, Hang
   Cui, Wenbo
   Cai, Daozhang
AF Ouyang, Jiayao
   Jiang, Huaji
   Fang, Hang
   Cui, Wenbo
   Cai, Daozhang
TI Isoimperatorin ameliorates osteoarthritis by downregulating the mammalian target of rapamycin C1 signaling
SO MOLECULAR MEDICINE REPORTS
LA English
DT Article
DE isoimperatorin; osteoarthritis; hypertrophic chondrocyte; angiogenesis; autophagy; mammalian target of rapamycin
ID endothelial growth-factor; angelica-dahurica; knee osteoarthriti; transcription factor-2; articular-cartilage; gene-expression; nitric-oxide; cell-death; autophagy; mtor
AB Osteoarthritis (OA) is the most common disease of the joints, and is characterized by the breakdown of cartilage and degradation of the extracellular matrix. OA causes a high level of patient suffering and incurs large societal costs; however, the current strategies for treating OA are restricted due to limited understanding of the underlying molecular and cellular mechanisms. In the present study, the beneficial effects of isoimperatorin (Iso) were investigated using an experimental mouse model of OA, and its mechanism of action on primary chondrocytes was elucidated. Destabilization of the medial meniscus was performed on 8-week-old male mice to induce OA in the knees. Iso (500 mg/g/day) was intragastrically administered for 4 weeks. Degeneration of articular cartilage was assessed by histology using the Osteoarthritis Research Society International scoring system. The expression of matrix metalloproteinase (MMP) 13, Runt-related transcription factor (Runx) 2, type X collagen (Col X) and vascular endothelial growth factor (VEGF) in the knee joints was examined by immunohistochemistry. In vitro, murine primary chondrocytes were treated with various concentrations of Iso, followed by 10 ng/ml interleukin-1. The mRNA expression levels of MMP13, Runx2, Col X and VEGF were determined by reverse transcription-quantitative polymerase chain reaction. The levels of autophagy and mammalian target of rapamycin (mTOR) signaling were determined by western blotting. Iso significantly ameliorated the severity of articular cartilage degradation in mice with experimental OA. The expression levels of MMP13, Runx2, Col X and VEGF were reduced in Iso-treated mice. In murine primary chondrocytes, Iso also reduced MMP13, Runx2, Col X and VEGF expression, and activated autophagy by downregulating the mTOR complex 1 (mTORC1) signaling pathway. Therefore, the results of the present study demonstrated that Iso ameliorates OA-induced pathological alterations by delaying chondrocyte deterioration, activating autophagy and inhibiting mTORC1, which suggests that Iso may have therapeutic potential for attenuating articular cartilage degradation and treating OA.
C1 [Ouyang, Jiayao; Fang, Hang; Cai, Daozhang] Southern Med Univ, Dept Orthopaed, Affiliated Hosp 3, 183 West Zhongshan Ave, Guangzhou 510630, Guangdong, CHINA.
   [Jiang, Huaji] Yue Bei Peoples Hosp, Dept Pain, Shaoguan 512000, Guangdong, CHINA.
   [Cui, Wenbo] Dongguan Eighth Peoples Hosp, Dept Orthopaed, 68 Dongguan Southern Rd West Lake, Dongguan 523326, Guangdong, CHINA.
RP Cai, DZ (corresponding author), Southern Med Univ, Dept Orthopaed, Affiliated Hosp 3, 183 West Zhongshan Ave, Guangzhou 510630, Guangdong, CHINA.; Cui, WB (corresponding author), Dongguan Eighth Peoples Hosp, Dept Orthopaed, 68 Dongguan Southern Rd West Lake, Dongguan 523326, Guangdong, CHINA.
EM ji617409@163.com; daozhang@medmail.com.cn
FU Research Fund for the Doctoral Program of Higher Education of China [20124433110021]
CR Aigner T, 2006, ADV DRUG DELIVER REV, V58, P128, DOI 10.1016/j.addr.2006.01.020
   Alvarez-garcia O, 2016, OSTEOARTHR CARTILAGE, V24, P1639, DOI 10.1016/j.joca.2016.04.015
   Alvarez-garcia O, 2010, KIDNEY INT, V78, P561, DOI 10.1038/ki.2010.173
   Ban HS, 2003, PLANTA MED, V69, P408, DOI 10.1055/s-2003-39702
   Berenbaum F, 2017, ARTHRITIS RHEUMATOL, V69, P9, DOI 10.1002/art.39842
   Bohensky J, 2010, PEDIATR NEPHROL, V25, P633, DOI 10.1007/s00467-009-1310-y
   Borzi RM, 2014, AMINO ACIDS, V46, P717, DOI 10.1007/s00726-013-1607-9
   Bouderlique T, 2016, ANN RHEUM DIS, V75, P627, DOI 10.1136/annrheumdis-2015-207742
   Carames B, 2012, ANN RHEUM DIS, V71, P575, DOI 10.1136/annrheumdis-2011-200557
   Carames B, 2010, ARTHRITIS RHEUM-US, V62, P791, DOI 10.1002/art.27305
   Chagin AS, 2016, CURR OPIN PHARMACOL, V28, P1, DOI 10.1016/j.coph.2016.02.004
   Chen YF, 1995, PLANTA MED, V61, P2, DOI 10.1055/s-2006-957987
   Dellaccio F, 2015, ANN RHEUM DIS, V74, P477, DOI 10.1136/annrheumdis-2014-206884
   Glasson SS, 2010, OSTEOARTHR CARTILAGE, V18, PS17, DOI 10.1016/j.joca.2010.05.025
   Goldring MB, 2007, J CELL PHYSIOL, V213, P626, DOI 10.1002/jcp.21258
   Guba M, 2002, NAT MED, V8, P128, DOI 10.1038/nm0202-128
   Higashikawa A, 2009, ARTHRITIS RHEUM-US, V60, P166, DOI 10.1002/art.24243
   Howell JJ, 2013, BIOCHEM SOC T, V41, P906, DOI 10.1042/BST20130041
   Huang MJ, 2014, ANN RHEUM DIS, V73, P1719, DOI 10.1136/annrheumdis-2013-203231
   Jacques C, 2006, VITAM HORM, V74, P371, DOI 10.1016/S0083-6729(06)74016-X
   Kamekura S, 2006, ARTHRITIS RHEUM, V54, P2462, DOI 10.1002/art.22041
   Kang OH, 2008, AM J CHINESE MED, V36, P913, DOI 10.1142/S0192415X0800634X
   Kim HR, 2016, INT J RHEUM DIS, V19, P233, DOI 10.1111/1756-185X.12486
   Laplante M, 2013, J CELL SCI, V126, P1713, DOI 10.1242/jcs.125773
   Li YS, 2016, JOINT BONE SPINE, V83, P143, DOI 10.1016/j.jbspin.2015.06.009
   Livak KJ, 2001, METHODS, V25, P402, DOI 10.1006/meth.2001.1262
   Loeser RF, 2012, ARTHRITIS RHEUM-US, V64, P1697, DOI 10.1002/art.34453
   Losina E, 2013, ARTHRIT CARE RES, V65, P703, DOI 10.1002/acr.21898
   Lotz M, 2012, J AM ACAD ORTHOP SUR, V20, P261, DOI 10.5435/JAAOS-20-04-261
   Matsuzaki T, 2014, BIOMATERIALS, V35, P9904, DOI 10.1016/j.biomaterials.2014.08.041
   Moon L, 2011, J ETHNOPHARMACOL, V133, P336, DOI 10.1016/j.jep.2010.10.004
   Moon TC, 2008, ARCH PHARM RES, V31, P210, DOI 10.1007/s12272-001-1143-0
   Musumeci G, 2015, INT J MOL SCI, V16, P6093, DOI 10.3390/ijms16036093
   Musumeci G, 2015, HISTOL HISTOPATHOL, V30, P1, DOI 10.14670/HH-30.1
   Musumeci G, 2012, ACTA HISTOCHEM, V114, P805, DOI 10.1016/j.acthis.2012.02.001
   Musumeci G, 2012, KNEE SURG SPORT TR A, V20, P216, DOI 10.1007/s00167-011-1630-x
   Nagai T, 2014, ARTHRITIS RES THER, V16, P0, DOI 10.1186/s13075-014-0427-y
   Nagai T, 2010, ARTHRITIS RES THER, V12, P0, DOI 10.1186/ar3142
   Neve A, 2013, REGUL PEPTIDES, V184, P81, DOI 10.1016/j.regpep.2013.03.014
   Nie H, 2009, CHIN J INTEGR MED, V15, P442, DOI 10.1007/s11655-009-0442-z
   Philp AM, 2017, RHEUMATOLOGY, V56, P869, DOI 10.1093/rheumatology/kew278
   Saetan N, 2014, INT ORTHOP, V38, P1099, DOI 10.1007/s00264-013-2192-y
   Shi J, 2016, IUBMB LIFE, V68, P293, DOI 10.1002/iub.1482
   Takayama K, 2014, ARTHRITIS RES THER, V16, P0, DOI 10.1186/s13075-014-0482-4
   Takimoto A, 2009, DEV BIOL, V332, P196, DOI 10.1016/j.ydbio.2009.05.552
   Van DERKRAANPM, 2012, OSTEOARTHR CARTILAGE, V20, P223, DOI 10.1016/j.joca.2011.12.003
   Vasheghani F, 2015, ANN RHEUM DIS, V74, P569, DOI 10.1136/annrheumdis-2014-205743
   Wang SC, 2007, J CHROMATOGR B, V852, P473, DOI 10.1016/j.jchromb.2007.02.015
   Wei Y, 2006, J CHROMATOGR A, V1115, P112, DOI 10.1016/j.chroma.2006.02.081
   Yang RT, 2012, ANAT REC, V295, P734, DOI 10.1002/ar.22433
   Yi JINWOONG, 2014, J BONE METAB, V21, P249, DOI 10.11005/jbm.2014.21.4.249
   Yuan Q, 2014, BMC MUSCULOSKEL DIS, V15, P0, DOI 10.1186/1471-2474-15-437
   Zhang Y, 2015, ANN RHEUM DIS, V74, P1432, DOI 10.1136/annrheumdis-2013-204599
   Zheng YM, 2016, PHYTOMEDICINE, V23, P1267, DOI 10.1016/j.phymed.2015.11.008
NR 54
TC 9
Z9 12
U1 1
U2 4
PU SPANDIDOS PUBL LTD
PI ATHENS
PA POB 18179, ATHENS, 116 10, GREECE
SN 1791-2997
EI 1791-3004
J9 MOL MED REP
JI Mol. Med. Rep.
PD DEC 15
PY 2017
VL 16
IS 6
BP 9636
EP 9644
DI 10.3892/mmr.2017.7777
PG 9
WC Oncology; Medicine, Research & Experimental
SC Oncology; Research & Experimental Medicine
GA FQ3AM
UT WOS:000418229200232
PM 29039501
DA 2022-06-22
ER

PT J
AU Moussaa, Mayssam
   Lajeunesse, Daniel
   Hilal, George
   El atat, Oula
   Haykal, Gaby
   Serhal, Rim
   Chalhoub, Antonio
   Khalil, Charbel
   Alaaeddine, Nada
AF Moussaa, Mayssam
   Lajeunesse, Daniel
   Hilal, George
   El atat, Oula
   Haykal, Gaby
   Serhal, Rim
   Chalhoub, Antonio
   Khalil, Charbel
   Alaaeddine, Nada
TI Platelet rich plasma (PRP) induces chondroprotection via increasing autophagy, anti-inflammatory markers, and decreasing apoptosis in human osteoarthritic cartilage
SO EXPERIMENTAL CELL RESEARCH
LA English
DT Article
DE Platelet rich plasma; Osteoarthritis; Autophagy; Apoptosis; Anti-inflammatory cytokines
ID foxo transcription factor; articular-cartilage; gene-expression; protect; chondrocyte; mechanism; cell; pathogenesis; degradation; pathway
AB Objectives: Autophagy constitutes a defense mechanism to overcome aging and apoptosis in osteoarthritic cartilage. Several cytokines and transcription factors are linked to autophagy and play an important role in the degradative cascade in osteoarthritis (OA). Cell therapy such as platelet rich plasma (PRP) has recently emerged as a promising therapeutic tool for many diseases including OA. However, its mechanism of action on improving cartilage repair remains to be determined. The purpose of this study is to investigate the effect of PRP on osteoarthritic chondrocytes and to elucidate the mechanism by which PRP contributes to cartilage regeneration. Methods: Osteoarthritic chondrocytes were co -cultured with an increasing concentration of PRP obtained from healthy donors. The effect of PRP on the proliferation of chondrocytes was performed using cell counting and WST8 proliferation assays. Autophagy, apoptosis and intracellular level of IL -4, IL -10, and IL -13 were determined using flow cytometry analyses. Autophagy markers BECLIN and LC3II were also determined using quantitative polymerase chain reaction (qPCR). qPCR and ELISA were used to measure the expression of ADAMDTS-5, MMP3, MMP13, TIMP-1-2-3, aggregan, Collagen type 2, TGF-beta, Cox -2, I1-6, FOXO1, FOX03, and HIF-1 in tissues and co -cultured media. Results: PRP increased significantly the proliferation of chondrocytes, decreased apoptosis and increased autophagy and its markers along with its regulators FOXO1, FOXO3 and HIF-1 in osteoarthritic chondrocytes. Furthermore, PRP caused a dose-dependent significant decrease in MMP3, MMP13, and ADAMTS-5, IL -6 and COX -2 while increasing TGF-13, aggregan, and collagen type 2, TIMPs and intracellular IL-4, IL-10, IL-13. Conclusion: These results suggest that PRP could be a potential therapeutic tool for the treatment of OA.
C1 [Moussaa, Mayssam; El Atat, Oula; Serhal, Rim; Khalil, Charbel; Alaaeddine, Nada] St Joseph Univ, Fac Med, Regenerat Med & Inflammat Lab, Beirut, Lebanon.
   [Lajeunesse, Daniel] Monteral Univ, Res Ctr, Res Ctr Osteoarthritis, Montreal, PQ, Canada.
   [Hilal, George] St Joseph Univ, Fac Med, Canc & Metab Lab, Beirut, Lebanon.
   [Haykal, Gaby] St Joseph Univ, Fac Med, Hotel Dieu France, Beirut, Lebanon.
   [Chalhoub, Antonio] Carantina Hosp, Beirut, Lebanon.
RP Alaaeddine, N (corresponding author), St Joseph Univ, Fac Med, Regenerat Med & Inflammat Lab, Beirut, Lebanon.
EM Moussa-mayssam@hotmail.com; daniel.lajeunesse@umontreal.ca; George2266@gmail.com; oulaatat@hotmail.com; Gaby.haykal@hdf.usj.edu.lb; rim.basbous@gmail.com; Mava.o@hotmail.com; charbelk3@hotmail.com; Nada.aladdin@gmail.com
FU Research Council of Saint-Joseph University [FM 250]
CR Abramson SB, 2009, ARTHRITIS RES THER, V11, P0, DOI 10.1186/ar2655
   Akasaki Y, 2014, OSTEOARTHR CARTILAGE, V22, P162, DOI 10.1016/j.joca.2013.11.004
   Akasaki Y, 2014, ARTHRITIS RHEUMATOL, V66, P3349, DOI 10.1002/art.38868
   Andia I, 2014, EXPERT OPIN BIOL TH, V14, P635, DOI 10.1517/14712598.2014.889677
   Andia I, 2013, NAT REV RHEUMATOL, V9, P721, DOI 10.1038/nrrheum.2013.141
   Carames B, 2010, ARTHRITIS RHEUM-US, V62, P791, DOI 10.1002/art.27305
   Cavallo C, 2014, J BONE JOINT SURG AM, V96A, P423, DOI 10.2106/JBJS.M.00726
   Chakkalakal JV, 2012, NATURE, V490, P355, DOI 10.1038/nature11438
   Chang J, 2013, INT J MOL MED, V32, P1311, DOI 10.3892/ijmm.2013.1520
   Comai G, 2014, CURR TOP DEV BIOL, V110, P1, DOI 10.1016/B978-0-12-405943-6.00001-4
   Coppinger JA, 2004, BLOOD, V103, P2096, DOI 10.1182/blood-2003-08-2804
   Dhillon M, 2011, KNEE SURG SPORT TR A, V19, P863, DOI 10.1007/s00167-010-1339-2
   Dutta D, 2013, AUTOPHAGY, V9, P328, DOI 10.4161/auto.22971
   Do AMARALRJFC, 2016, STEM CELLS INT, V2016, P0, DOI 10.1155/2016/7414036
   Filardo G, 2011, KNEE SURG SPORT TR A, V19, P528, DOI 10.1007/s00167-010-1238-6
   Garcia-prat L, 2016, NATURE, V529, P37, DOI 10.1038/nature16187
   Hamacher-brady A, 2006, J BIOL CHEM, V281, P29776, DOI 10.1074/jbc.M603783200
   He CY, 2013, DIABETES, V62, P1270, DOI 10.2337/db12-0533
   Kapoor M, 2011, NAT REV RHEUMATOL, V7, P33, DOI 10.1038/nrrheum.2010.196
   Kellgren JH, 1957, ANN RHEUM DIS, V16, P494, DOI 10.1136/ard.16.4.494
   Kim S, 2015, J TISSUE ENG REGEN M, V0, P0
   Kiraz Y, 2016, TUMOR BIOL, V37, P8471, DOI 10.1007/s13277-016-5035-9
   Li F, 2015, CELL BIOL INT, V39, P1131, DOI 10.1002/cbin.10486
   Liu N, 2014, MOL MED REP, V9, P2166, DOI 10.3892/mmr.2014.2102
   Liu WW, 2013, J PHOTOCH PHOTOBIO B, V123, P23, DOI 10.1016/j.jphotobiol.2013.03.014
   Lotz MK, 2011, NAT REV RHEUMATOL, V7, P579, DOI 10.1038/nrrheum.2011.109
   Manunta AF, 2013, JOINTS, V1, P167
   Mccormick J, 2012, J CELL MOL MED, V16, P386, DOI 10.1111/j.1582-4934.2011.01323.x
   Mengshol JA, 2000, ARTHRITIS RHEUM, V43, P801, DOI 10.1002/1529-0131(200004)43:4<801::AID-ANR10>3.0.CO;2-4
   Messai Y, 2014, CANCER RES, V74, P6820, DOI 10.1158/0008-5472.CAN-14-0303
   Meszaros E, 2012, THER ADV CHRONIC DIS, V3, P219, DOI 10.1177/2040622312454157
   Mifune Y, 2013, OSTEOARTHR CARTILAGE, V21, P175, DOI 10.1016/j.joca.2012.09.018
   Ornetti P, 2016, JOINT BONE SPINE, V83, P31, DOI 10.1016/j.jbspin.2015.05.002
   Osterman C, 2015, AM J SPORT MED, V43, P1474, DOI 10.1177/0363546515570463
   Palacio EVANDROPEREIRA, 2016, REV. BRAS. ORTOP., V51, P90, DOI 10.1016/j.rboe.2015.03.014
   Peerbooms JC, 2010, AM J SPORT MED, V38, P255, DOI 10.1177/0363546509355445
   Portal-nunez S, 2016, BIOCHEM PHARMACOL, V108, P1, DOI 10.1016/j.bcp.2015.12.012
   Qiao B, 2005, J BIOL CHEM, V280, P17562, DOI 10.1074/jbc.M500646200
   Salini V, 2015, FRONT AGING NEUROSCI, V7, P0, DOI 10.3389/fnagi.2015.00228
   Sandri M, 2004, CELL, V117, P399, DOI 10.1016/S0092-8674(04)00400-3
   Shakibaei M, 2005, ANN ANAT, V187, P487, DOI 10.1016/j.aanat.2005.06.007
   Shen C, 2015, OSTEOARTHR CARTILAGE, V23, P2279, DOI 10.1016/j.joca.2015.06.020
   Spreafico A, 2009, J CELL BIOCHEM, V108, P1153, DOI 10.1002/jcb.22344
   Stove J, 2000, PATHOBIOLOGY, V68, P144, DOI 10.1159/000055915
   Sundman EA, 2014, AM J SPORT MED, V42, P35, DOI 10.1177/0363546513507766
   Tchetina EV, 2011, ARTHRITIS, V0, P0, DOI DOI 10.1155/2011/683970
   Van BUULGM, 2011, AM J SPORT MED, V39, P2362, DOI 10.1177/0363546511419278
   Verma P, 2011, J CELL BIOCHEM, V112, P3507, DOI 10.1002/jcb.23298
   Vincenti MP, 2002, ARTHRITIS RES, V4, P157, DOI 10.1186/ar401
   Wang Q, 2016, CELL CYCLE, V15, P1376, DOI 10.1080/15384101.2016.1170269
   Wojdasiewicz P, 2014, MEDIAT INFLAMM, V2014, P0, DOI 10.1155/2014/561459
   Zhang SW, 2013, PLOS ONE, V8, P0, DOI 10.1371/journal.pone.0080342
   Zhang YL, 2016, CANCER BIOTHER RADIO, V31, P145, DOI 10.1089/cbr.2016.1991
   Zhao J, 2007, CELL METAB, V6, P472, DOI 10.1016/j.cmet.2007.11.004
   Zhu Y, 2013, OSTEOARTHR CARTILAGE, V21, P1627, DOI 10.1016/j.joca.2013.07.017
NR 55
TC 103
Z9 109
U1 3
U2 26
PU ELSEVIER INC
PI SAN DIEGO
PA 525 B STREET, STE 1900, SAN DIEGO, CA 92101-4495 USA
SN 0014-4827
EI 1090-2422
J9 EXP CELL RES
JI Exp. Cell Res.
PD MAR 1
PY 2017
VL 352
IS 1
BP 146
EP 156
DI 10.1016/j.yexcr.2017.02.012
PG 11
WC Oncology; Cell Biology
SC Oncology; Cell Biology
GA EN2ND
UT WOS:000395846300016
PM 28202394
DA 2022-06-22
ER

PT J
AU Shen, Pengcheng
   Zhu, Yu
   Zhu, Lifan
   Weng, Fengbiao
   Li, Xiaolin
   Xu, Yaozeng
AF Shen, Pengcheng
   Zhu, Yu
   Zhu, Lifan
   Weng, Fengbiao
   Li, Xiaolin
   Xu, Yaozeng
TI Oxidized low density lipoprotein facilitates tumor necrosis factor-alpha mediated chondrocyte death via autophagy pathway
SO MOLECULAR MEDICINE REPORTS
LA English
DT Article
DE oxidized low density lipoprotein; lectin-like ox-low density lipoprotein receptor-1; chondrocyte; tumor necrosis factor-alpha; autophagy
ID hand osteoarthriti; metabolic syndrome; cancers friend; cell apoptosis; risk-factor; hip; knee; interleukin-1-beta; inflammation; inhibition
AB We aimed to investigate the role of oxidized low density lipoprotein (ox-LDL) in tumor necrosis factor-alpha (TNF-alpha) mediated chondrocyte death and explore the mechanisms. Ten osteoarthritis (OA) and normal control cartilage tissue and synovial fluid (SF) samples were collected, and the expression of lectin-like ox-LDL receptor-1 (LOX-1) and ox-LDL level was examined by real time quantitative PCR and enzyme-linked immunosorbent assay (ELISA). An in vitro chondrocyte model was established by the introduction of TNF-alpha and ox-LDL, cell death was analyzed by trypan blue assay and the mechanisms were explored based on the apoptosis related pathway and autophagy pathway. Significantly increased ox-LDL level (70.30 +/- 17.83 vs. 37.22 +/- 19.97, P<0.05) in SF sample and LOX-1 expression level (0.51 +/- 0.10 vs. 0.32 +/- 0.04, P<0.05) in cartilage tissue was found in OA patients compared to those corresponding samples from control subjects. Ox-LDL could facilitate TNF-alpha mediated chondrocyte death and this effect could be blocked by LOX-1 antibody neutralization. Autophagy inhibition by 3-MA and Atg-5 siRNA could reverse the cell death effect mediated by TNF-alpha and ox-LDL co-treatment on chondrocytes. Oxidized low density lipoprotein facilitates tumor necrosis factor-a mediated chondrocyte death via its interaction with LOX-1, and autophagy is involved in the mechanisms.
C1 [Shen, Pengcheng; Xu, Yaozeng] Soochow Univ, Affiliated Hosp 1, Dept Orthopaed, 188 Shizi St, Suzhou 215006, Jiangsu, CHINA.
   [Shen, Pengcheng; Zhu, Lifan; Weng, Fengbiao] First Peoples Hosp Wujiang Dist, Dept Orthopaed, Suzhou 215200, Jiangsu, CHINA.
   [Zhu, Yu] Suzhou Hosp Tradit Chinese Med, Dept Orthopaed, Suzhou 215100, Jiangsu, CHINA.
   [Li, Xiaolin] Shanghai Jiao Tong Univ, Shanghai Peoples Hosp 6, Dept Orthopaed, Shanghai 200233, CHINA.
RP Xu, YZ (corresponding author), Soochow Univ, Affiliated Hosp 1, Dept Orthopaed, 188 Shizi St, Suzhou 215006, Jiangsu, CHINA.
EM xuyaozeng@suda.edu.cn
FU National Nature Science Foundation of China [81472077, 81672238]
CR Almonte-becerril M, 2010, APOPTOSIS, V15, P631, DOI 10.1007/s10495-010-0458-z
   Balci B, 2011, CURR CARDIOL REV, V7, P272, DOI 10.2174/157340311799960690
   Bellamy N, 1988, J RHEUMATOL, V15, P1833
   Bhutia SK, 2013, ADV CANCER RES, V118, P61, DOI 10.1016/B978-0-12-407173-5.00003-0
   Carames B, 2008, OSTEOARTHR CARTILAGE, V16, P715, DOI 10.1016/j.joca.2007.10.006
   Csaki C, 2009, ARTHRITIS RES THER, V11, P0, DOI 10.1186/ar2850
   Dlima D, 2006, ARTHRITIS RHEUM-US, V54, P1814, DOI 10.1002/art.21874
   Del CARLOMARCELLOJR, 2008, CURR RHEUMATOL REP, V10, P37
   Goldring MB, 2011, CURR OPIN RHEUMATOL, V23, P471, DOI 10.1097/BOR.0b013e328349c2b1
   Haugen IK, 2015, ANN RHEUM DIS, V74, P74, DOI 10.1136/annrheumdis-2013-203789
   Hong D, 2014, ATHEROSCLEROSIS, V235, P310, DOI 10.1016/j.atherosclerosis.2014.04.028
   Hussain SM, 2014, SEMIN ARTHRITIS RHEU, V43, P429, DOI 10.1016/j.semarthrit.2013.07.013
   Intekhab-alam NY, 2013, CELL DEATH DIS, V4, P0, DOI 10.1038/cddis.2013.231
   Jang KW, 2014, J ORTHOP RES, V32, P448, DOI 10.1002/jor.22523
   Ji Y, 2011, ARTERIOSCL THROM VAS, V31, P1781, DOI 10.1161/ATVBAHA.111.228767
   Jia JJ, 2011, FASEB J, V25, P3366, DOI 10.1096/fj.11-182519
   Jiang LB, 2016, SCI REP-UK, V6, P0, DOI 10.1038/srep38979
   Kim J, 2010, OSTEOARTHR CARTILAGE, V18, P424, DOI 10.1016/j.joca.2009.09.008
   Kuhn K, 2004, OSTEOARTHR CARTILAGE, V12, P1, DOI 10.1016/j.joca.2003.09.015
   Lee SW, 2011, PLOS ONE, V6, P0, DOI 10.1371/journal.pone.0019163
   Libby P, 2015, CIRC RES, V116, P307, DOI 10.1161/CIRCRESAHA.116.301313
   Lis K, 2014, ARCH MED SCI, V10, P1175, DOI 10.5114/aoms.2014.47827
   Loeser RF, 2012, ARTHRITIS RHEUM-US, V64, P1697, DOI 10.1002/art.34453
   Lohmander LS, 2007, LANCET, V370, P2082, DOI 10.1016/S0140-6736(07)61879-0
   Lopez-armada MJ, 2006, OSTEOARTHR CARTILAGE, V14, P660, DOI 10.1016/j.joca.2006.01.005
   Marx J, 2006, SCIENCE, V312, P1160, DOI 10.1126/science.312.5777.1160
   Mathew R, 2011, CURR OPIN GENET DEV, V21, P113, DOI 10.1016/j.gde.2010.12.008
   Misaka T, 2014, BIOMED RES INT, V2014, P0, DOI 10.1155/2014/649185
   Mizushima N, 2009, CURR TOP MICROBIOL, V335, P71, DOI 10.1007/978-3-642-00302-8_3
   Nakagawa T, 2002, ARTHRITIS RHEUM, V46, P2486, DOI 10.1002/art.10504
   Nishimura S, 2004, OSTEOARTHR CARTILAGE, V12, P568, DOI 10.1016/j.joca.2004.04.005
   Niu JB, 2017, ARTHRITIS RHEUMATOL, V69, P1194, DOI 10.1002/art.40087
   Palazzo C, 2016, ANN PHYS REHABIL MED, V59, P134, DOI 10.1016/j.rehab.2016.01.006
   Perrins CJ, 2011, VIRCHOWS ARCH, V458, P117, DOI 10.1007/s00428-010-1006-5
   Prieto-alhambra D, 2014, ANN RHEUM DIS, V73, P1659, DOI 10.1136/annrheumdis-2013-203355
   Roorda LD, 2004, ANN RHEUM DIS, V63, P36, DOI 10.1136/ard.2002.001784
   Sasaki H, 2012, ARTHRITIS RHEUM-US, V64, P1920, DOI 10.1002/art.34323
   Sawamura T, 1997, NATURE, V386, P73, DOI 10.1038/386073a0
   Shapiro IM, 2014, AUTOPHAGY, V10, P7, DOI 10.4161/auto.26679
   Twardowski L, 2015, J AM HEART ASSOC, V4, P0, DOI 10.1161/JAHA.115.002156
   Wang KW, 2015, CELL CYCLE, V14, P1631, DOI 10.1080/15384101.2015.1038685
   Xu SW, 2013, CELL MOL LIFE SCI, V70, P2859, DOI 10.1007/s00018-012-1194-z
   Yumoto K, 2012, CARTILAGE, V3, P79, DOI 10.1177/1947603511421502
   Zhang MJ, 2016, J CLIN INVEST, V126, P2893, DOI 10.1172/JCI83676
   Zheng HD, 2016, BIOCHEM BIOPH RES CO, V477, P1017, DOI 10.1016/j.bbrc.2016.07.022
   Zhou Q, 2016, INT J CLIN EXP MED, V9, P2202
NR 46
TC 3
Z9 4
U1 0
U2 2
PU SPANDIDOS PUBL LTD
PI ATHENS
PA POB 18179, ATHENS, 116 10, GREECE
SN 1791-2997
EI 1791-3004
J9 MOL MED REP
JI Mol. Med. Rep.
PD DEC 15
PY 2017
VL 16
IS 6
BP 9449
EP 9456
DI 10.3892/mmr.2017.7786
PG 8
WC Oncology; Medicine, Research & Experimental
SC Oncology; Research & Experimental Medicine
GA FQ3AM
UT WOS:000418229200206
PM 29039543
DA 2022-06-22
ER

PT J
AU Hu, Junzheng
   Cui, Weiding
   Ding, Wenxiao
   Gu, Yanqing
   Wang, Zhen
   Fan, Weimin
AF Hu, Junzheng
   Cui, Weiding
   Ding, Wenxiao
   Gu, Yanqing
   Wang, Zhen
   Fan, Weimin
TI Globular Adiponectin Attenuated H2O2-Induced Apoptosis in Rat Chondrocytes by Inducing Autophagy Through the AMPK/mTOR Pathway
SO CELLULAR PHYSIOLOGY AND BIOCHEMISTRY
LA English
DT Article
DE Adiponectin; Chondrocytes; Autophagy; Apoptosis; AMPK
ID hepatocellular-carcinoma; regulates autophagy; cells involvement; cartilage tissue; in-vitro; osteoarthriti; activation; crosstalk; mechanism; protect
AB Background/Aims: Chondrocyte apoptosis is closely related to the development and progression of osteoarthritis. Global adiponectin (gAPN), secreted from adipose tissue, possesses potent anti-inflammatory and antiapoptotic properties in various cell types. This study aimed to investigate the role of autophagy induced by gAPN in the suppression of H2O2-induced apoptosis and the potential mechanism of gAPN-induced autophagy in chondrocytes. Methods: H2O2 was used to induce apoptotic injury in rat chondrocytes. CCK-8 assay was performed to determine the viability of cells treated with different concentrations of gAPN with or without H2O2. Cell apoptosis was detected by flow cytometry and TUNEL staining. Mitochondrial membrane potential was examined using JC-1 fluorescence staining assay. The autophagy inhibitors 3-MA and Bafilomycin A1 were used to treat cells and then evaluate the effect of gAPN-induced autophagy. To determine the downstream pathway, chondrocytes were preincubated with the AMPK inhibitor Compound C. Beclin-1, LC3B, P62 and apoptosis-related proteins were identified by Western blot analysis. Results: H2O2 (400 mu M)-induced chondrocytes apoptosis and caspase-3 activation were attenuated by gAPN (0.5 mu g/mL). gAPN increased Bcl-2 expression and decreased Bax expression. The loss of mitochondrial membrane potential induced by H2O2 was also abolished by gAPN. Furthermore, the antiapoptotic effect of gAPN was related to gAPN-induced autophagy by increased formation of Beclin-1 and LC3B and P62 degradation. In particular, the inhibition of gAPN-induced autophagy by 3-MA prevented the protective effect of gAPN on apoptosis induced by H2O2. Moreover, gAPN increased p-AMPK expression and decreased p-mTOR expression. Compound C partly suppressed the expression of autophagy-related proteins and restored the expression of p-mTOR suppressed by gAPN. Thus, the AMPK/mTOR pathway played an important role in the induction of autophagy and protection of H2O2-induced chondrocytes apoptosis by gAPN. Conclusions: gAPN protected chondrocytes from H2O2-induced apoptosis by inducing autophagy possibly associated with AMPK/mTOR signal-pathway activation. (C) 2017 The Author(s) Published by S. Karger AG, Basel
C1 [Hu, Junzheng; Cui, Weiding; Fan, Weimin] Nanjing Med Univ, Affiliated Hosp 1, Dept Orthoped, Nanjing, Jiangsu, CHINA.
   [Ding, Wenxiao] Southeast Univ, Zhongda Hosp, Dept Resp Med, Nanjing, Jiangsu, CHINA.
   [Gu, Yanqing] Nanjing First Hosp, Dept Orthoped, Nanjing, Jiangsu, CHINA.
   [Wang, Zhen] Liuhe Hosp, Dept Orthoped, Nanjing, Jiangsu, CHINA.
RP Fan, WM (corresponding author), Nanjing Med Univ, Affiliated Hosp 1, Dept Orthoped, Nanjing, Jiangsu, CHINA.
EM fanweimin@vip.sina.com
FU National Nature Science Foundation of China [81472079, 81672169, 81272033]
CR Alers S, 2012, MOL CELL BIOL, V32, P2, DOI 10.1128/MCB.06159-11
   Bohensky J, 2010, PEDIATR NEPHROL, V25, P633, DOI 10.1007/s00467-009-1310-y
   Canto C, 2010, CELL MOL LIFE SCI, V67, P3407, DOI 10.1007/s00018-010-0454-z
   Cao Y, 2007, CELL RES, V17, P839, DOI 10.1038/cr.2007.78
   Carames B, 2012, ANN RHEUM DIS, V71, P575, DOI 10.1136/annrheumdis-2011-200557
   Carames B, 2010, ARTHRITIS RHEUM-US, V62, P791, DOI 10.1002/art.27305
   Cetrullo S, 2016, BBA-GEN SUBJECTS, V1860, P1181, DOI 10.1016/j.bbagen.2016.03.002
   Chen TH, 2006, BBA-MOL BASIS DIS, V1762, P711, DOI 10.1016/j.bbadis.2006.06.008
   Chen WP, 2015, CELL PHYSIOL BIOCHEM, V36, P325, DOI 10.1159/000374075
   Choi HM, 2009, ARTHRITIS RES THER, V11, P0, DOI 10.1186/ar2844
   Cory S, 2003, ONCOGENE, V22, P8590, DOI 10.1038/sj.onc.1207102
   Du GQ, 2015, CELL PHYSIOL BIOCHEM, V36, P2480, DOI 10.1159/000430208
   Ehling A, 2006, J IMMUNOL, V176, P4468, DOI 10.4049/jimmunol.176.7.4468
   Filkova M, 2009, ANN RHEUM DIS, V68, P295, DOI 10.1136/ard.2008.095737
   Gamberi T, 2016, BBA-MOL CELL RES, V1863, P694, DOI 10.1016/j.bbamcr.2016.01.016
   Gordy C, 2012, PROTEIN CELL, V3, P17, DOI 10.1007/s13238-011-1127-x
   Hamacher-brady A, 2006, J BIOL CHEM, V281, P29776, DOI 10.1074/jbc.M603783200
   Haugen F, 2007, ENDOCRINOLOGY, V148, P5478, DOI 10.1210/en.2007-0370
   He P, 2016, CELL PHYSIOL BIOCHEM, V39, P1281, DOI 10.1159/000447833
   Honsawek S, 2010, ARCH MED RES, V41, P593, DOI 10.1016/j.arcmed.2010.11.007
   Hou CH, 2015, CELL PHYSIOL BIOCHEM, V36, P1753, DOI 10.1159/000430148
   Hou W, 2010, AUTOPHAGY, V6, P891, DOI 10.4161/auto.6.7.13038
   Kang R, 2011, CELL DEATH DIFFER, V18, P571, DOI 10.1038/cdd.2010.191
   Kim JE, 2010, J ENDOCRINOL, V207, P35, DOI 10.1677/JOE-10-0093
   Konishi M, 2011, CARDIOVASC RES, V89, P309, DOI 10.1093/cvr/cvq335
   Lago R, 2008, OSTEOARTHR CARTILAGE, V16, P1101, DOI 10.1016/j.joca.2007.12.008
   Li YS, 2016, JOINT BONE SPINE, V83, P143, DOI 10.1016/j.jbspin.2015.06.009
   Lim CT, 2010, J MOL ENDOCRINOL, V44, P87, DOI 10.1677/JME-09-0063
   Lin HH, 2007, INT J CANCER, V120, P2306, DOI 10.1002/ijc.22571
   Longo L, 2008, MOL CANCER THER, V7, P2476, DOI 10.1158/1535-7163.MCT-08-0361
   Lotz M, 2012, J AM ACAD ORTHOP SUR, V20, P261, DOI 10.5435/JAAOS-20-04-261
   Lu ZH, 2015, CELL PHYSIOL BIOCHEM, V37, P1196, DOI 10.1159/000430243
   Maiuri MC, 2007, NAT REV MOL CELL BIO, V8, P741, DOI 10.1038/nrm2239
   Mao XM, 2006, NAT CELL BIOL, V8, P516, DOI 10.1038/ncb1404
   Mihaylova MM, 2011, NAT CELL BIOL, V13, P1016, DOI 10.1038/ncb2329
   Mizushima N, 2010, CELL, V140, P313, DOI 10.1016/j.cell.2010.01.028
   Nakatogawa H, 2009, NAT REV MOL CELL BIO, V10, P458, DOI 10.1038/nrm2708
   Nepal S, 2013, BBA-MOL CELL RES, V1833, P2111, DOI 10.1016/j.bbamcr.2013.05.013
   Nishida Y, 2009, NATURE, V461, P654, DOI 10.1038/nature08455
   Nuttall ME, 2000, J ORTHOPAED RES, V18, P356, DOI 10.1002/jor.1100180306
   Odonkor CA, 2009, CANCER INVEST, V27, P417, DOI 10.1080/07357900802438585
   Ogata M, 2006, MOL CELL BIOL, V26, P9220, DOI 10.1128/MCB.01453-06
   Onodera J, 2005, J BIOL CHEM, V280, P31582, DOI 10.1074/jbc.M506736200
   Polyzos SA, 2010, DIABETES OBES METAB, V12, P365, DOI 10.1111/j.1463-1326.2009.01176.x
   Portron S, 2015, CELL PHYSIOL BIOCHEM, V35, P841, DOI 10.1159/000369742
   Roach HI, 2004, APOPTOSIS, V9, P265, DOI 10.1023/B:APPT.0000025803.17498.26
   Sasaki H, 2012, ARTHRITIS RHEUM-US, V64, P1920, DOI 10.1002/art.34323
   Saxena NK, 2010, GASTROENTEROLOGY, V139, P1762, DOI 10.1053/j.gastro.2010.07.001
   Smith JAMESO, 2003, J ORTHOP SCI, V8, P849, DOI 10.1007/s00776-003-0717-8
   Song HJ, 2009, TRANSL RES, V154, P18, DOI 10.1016/j.trsl.2009.04.003
   Srinivas V, 2009, CELLS TISSUES ORGANS, V189, P88, DOI 10.1159/000151428
   Srinivas V, 2009, CELL CYCLE, V8, P391, DOI 10.4161/cc.8.3.7545
   Tian XQ, 2016, CELL PHYSIOL BIOCHEM, V38, P909, DOI 10.1159/000443044
   Tilg H, 2006, NAT REV IMMUNOL, V6, P772, DOI 10.1038/nri1937
   Vellai T, 2009, CELL DEATH DIFFER, V16, P94, DOI 10.1038/cdd.2008.126
   Wederneyer I, 2009, J HEPATOL, V50, P140, DOI 10.1016/j.jhep.2008.08.023
   Whitehead JP, 2006, DIABETES OBES METAB, V8, P264, DOI 10.1111/j.1463-1326.2005.00510.x
   Wu C, 2014, OSTEOARTHR CARTILAGE, V22, P1936, DOI 10.1016/j.joca.2014.08.010
   Xue HM, 2015, CELL PHYSIOL BIOCHEM, V36, P2456, DOI 10.1159/000430206
   Zhang E, 2015, CELL PHYSIOL BIOCHEM, V37, P1442, DOI 10.1159/000438513
   Zhang Y, 2015, ANN RHEUM DIS, V74, P1432, DOI 10.1136/annrheumdis-2013-204599
NR 61
TC 35
Z9 38
U1 1
U2 13
PU KARGER
PI BASEL
PA ALLSCHWILERSTRASSE 10, CH-4009 BASEL, SWITZERLAND
SN 1015-8987
EI 1421-9778
J9 CELL PHYSIOL BIOCHEM
JI Cell. Physiol. Biochem.
PD JUN 15
PY 2017
VL 43
IS 1
BP 367
EP 382
DI 10.1159/000480416
PG 16
WC Cell Biology; Physiology
SC Cell Biology; Physiology
GA FM7GA
UT WOS:000415240500030
PM 28957801
DA 2022-06-22
ER

PT J
AU Shen, T.
   Alvarez-garcia, O.
   Li, Y.
   Olmer, M.
   Lotz, MK
AF Shen, T
   Alvarez-garcia, O
   Li, Y
   Olmer, M
   Lotz, M
TI Suppression of Sestrins in aging and osteoarthritic cartilage: dysfunction of an important stress defense mechanism
SO OSTEOARTHRITIS AND CARTILAGE
LA English
DT Article
DE Sestrins; Osteoarthritis; mTOR; Autophagy
ID foxo transcription factor; articular-cartilage; signaling pathway; human chondrocyte; inhibit mtorc1; autophagy; homeostasis; activation; expression; damage
AB Objectives: Aging is an important osteoarthritis (OA) risk factor and compromised stress defense responses may mediate this risk. The Sestrins (Sesn) promote cell survival under stress conditions and regulate AMP-activated protein kinase (AMPK) and mammalian target of rapamycin (mTOR) signaling. This study examined Sesn expression in normal and OA cartilage and functions of Sesn in chondrocytes. Methods: Sesn expression in human and mouse normal and OA cartilage was analyzed by quantitative polymerase chain reaction (PCR) and immunohistochemistry. Sesn function was investigated by using small interfering RNA (siRNA) mediated Sesn knockdown and overexpression with analysis of cell survival, gene expression, autophagy, and AMPK and mTOR activation. Results: Sesn mRNA levels were significantly reduced in human OA cartilage and immunohistochemistry of human and mouse OA cartilage also showed a corresponding reduction in protein levels. In cultured human chondrocytes Sesnl, 2 and 3 were expressed and increased by tunicamycin, an endoplasmic reticulum (ER) stress response inducer and 2-deoxyglucose (2DG), a metabolic stress inducer. Sesn1 and 2 were increased by tBHP, an oxidative stress inducer. Sesn knockdown by siRNA reduced chondrocyte viability under basal culture conditions and in the presence of 2DG. Sesn overexpression enhanced LC3-II formation and autophagic flux, and this was related to changes in mTOR but not AMPK activation. Conclusion: These findings are the first to show that Sesn expression is suppressed in OA affected cartilage. Sesn support chondrocyte survival under stress conditions and promote autophagy activation through modulating mTOR activity. Suppression of Sesn in OA cartilage contributes to deficiency in an important cellular homeostasis mechanism. (C) 2016 Osteoarthritis Research Society International. Published by Elsevier Ltd. All rights reserved.
C1 [Shen, T.; Alvarez-Garcia, O.; Olmer, M.; Lotz, M. K.] Scripps Res Inst, Dept Mol & Expt Med, MEM 161,10550 North Torrey Pines Rd, La Jolla, CA 92037 USA.
   [Shen, T.; Li, Y.] China Med Univ, Shengjing Hosp, Dept Orthoped Surg, 36 Sanhao St, Shenyang 110004, CHINA.
RP Lotz, MK (corresponding author), Scripps Res Inst, Dept Mol & Expt Med, MEM 161,10550 North Torrey Pines Rd, La Jolla, CA 92037 USA.
EM shent@sj-hospital.org; ogarcia@scripps.edu; cmuyanli@hotmail.com; molmer@scripps.edu; mlotz@scripps.edu
FU National Institutes of Health [AG049617, AG007996]; Sam and Rose Stein Endowment Fund; NATIONAL INSTITUTE ON AGING [P01AG007996, R01AG049617] Funding Source: NIH RePORTER
CR Akasaki Y, 2014, OSTEOARTHR CARTILAGE, V22, P162, DOI 10.1016/j.joca.2013.11.004
   Akasaki Y, 2014, ARTHRITIS RHEUMATOL, V66, P3349, DOI 10.1002/art.38868
   Alexander A, 2011, FEBS LETT, V585, P952, DOI 10.1016/j.febslet.2011.03.010
   Bae SH, 2013, CELL METAB, V17, P73, DOI 10.1016/j.cmet.2012.12.002
   Beier F, 2010, J CELL BIOCHEM, V110, P573, DOI 10.1002/jcb.22604
   Budanov AV, 2008, CELL, V134, P451, DOI 10.1016/j.cell.2008.06.028
   Budanov AV, 2004, SCIENCE, V304, P596, DOI 10.1126/science.1095569
   Budanov AV, 2002, ONCOGENE, V21, P6017, DOI 10.1038/sj.onc.1205877
   Carames B, 2015, ARTHRITIS RHEUMATOL, V67, P1568, DOI 10.1002/art.39073
   Carames B, 2012, ARTHRITIS RHEUM-US, V64, P1182, DOI 10.1002/art.33444
   Carames B, 2012, ANN RHEUM DIS, V71, P575, DOI 10.1136/annrheumdis-2011-200557
   Carames B, 2010, ARTHRITIS RHEUM-US, V62, P791, DOI 10.1002/art.27305
   Chen CC, 2010, DEV CELL, V18, P592, DOI 10.1016/j.devcel.2010.03.008
   Goldring MB, 2010, ANN NY ACAD SCI, V1192, P230, DOI 10.1111/j.1749-6632.2009.05240.x
   Goldring MB, 1994, J CLIN INVEST, V94, P2307, DOI 10.1172/JCI117595
   Gwinn DM, 2008, MOL CELL, V30, P214, DOI 10.1016/j.molcel.2008.03.003
   Henrotin Y, 2005, OSTEOARTHR CARTILAGE, V13, P643, DOI 10.1016/j.joca.2005.04.002
   Kim YC, 2015, J CLIN INVEST, V125, P25, DOI 10.1172/JCI73939
   Kimura S, 2007, AUTOPHAGY, V3, P452, DOI 10.4161/auto.4451
   Klionsky DJ, 2012, AUTOPHAGY, V8, P445, DOI 10.4161/auto.19496
   Lawrence RC, 2008, ARTHRITIS RHEUM, V58, P26, DOI 10.1002/art.23176
   Lee JH, 2013, CELL METAB, V18, P792, DOI 10.1016/j.cmet.2013.08.018
   Lee JH, 2012, CELL METAB, V16, P311, DOI 10.1016/j.cmet.2012.08.004
   Lee JH, 2010, SCIENCE, V327, P1223, DOI 10.1126/science.1182228
   Loeser RF, 2012, ARTHRITIS RHEUM-US, V64, P1697, DOI 10.1002/art.34453
   Lotz M, 2012, BONE, V51, P241, DOI 10.1016/j.bone.2012.03.023
   Lotz MK, 2011, NAT REV RHEUMATOL, V7, P579, DOI 10.1038/nrrheum.2011.109
   Maiuri MC, 2015, CELL DEATH DIFFER, V22, P365, DOI 10.1038/cdd.2014.236
   Mizushima N, 2010, CELL, V140, P313, DOI 10.1016/j.cell.2010.01.028
   Mo RH, 2012, MOL BIOTECHNOL, V51, P1, DOI 10.1007/s12033-011-9422-6
   Otsuki S, 2010, P NATL ACAD SCI USA, V107, P10202, DOI 10.1073/pnas.0913897107
   Pal B, 2015, DRUGS R&D, V15, P27, DOI 10.1007/s40268-015-0082-z
   Parmigiani A, 2014, CELL REP, V9, P1281, DOI 10.1016/j.celrep.2014.10.019
   Peng M, 2014, CELL, V159, P122, DOI 10.1016/j.cell.2014.08.038
   Ro SH, 2014, FEBS J, V281, P3816, DOI 10.1111/febs.12905
   Sanli T, 2012, PLOS ONE, V7, P0, DOI 10.1371/journal.pone.0032035
   Terkeltaub R, 2011, ARTHRITIS RHEUM-US, V63, P1928, DOI 10.1002/art.30333
   Wempe F, 2010, DIS MODEL MECH, V3, P246, DOI 10.1242/dmm.004234
   Wullschleger S, 2006, CELL, V124, P471, DOI 10.1016/j.cell.2006.01.016
   Zhang XY, 2013, CELL SIGNAL, V25, P150, DOI 10.1016/j.cellsig.2012.09.004
   Zhang Y, 2015, ANN RHEUM DIS, V74, P1432, DOI 10.1136/annrheumdis-2013-204599
NR 41
TC 27
Z9 27
U1 0
U2 7
PU ELSEVIER SCI LTD
PI OXFORD
PA THE BOULEVARD, LANGFORD LANE, KIDLINGTON, OXFORD OX5 1GB, OXON, ENGLAND
SN 1063-4584
EI 1522-9653
J9 OSTEOARTHR CARTILAGE
JI Osteoarthritis Cartilage
PD FEB 15
PY 2017
VL 25
IS 2
BP 287
EP 296
DI 10.1016/j.joca.2016.09.017
PG 10
WC Orthopedics; Rheumatology
SC Orthopedics; Rheumatology
GA EJ9EN
UT WOS:000393529500015
PM 27693501
DA 2022-06-22
ER

PT J
AU De luna-preitschopf, Andrea
   Zwickl, Hannes
   Nehrer, Stefan
   Hengstschlaeger, Markus
   Mikula, Mario
AF De luna-preitschopf, Andrea
   Zwickl, Hannes
   Nehrer, Stefan
   Hengstschlaeger, Markus
   Mikula, Mario
TI Rapamycin Maintains the Chondrocytic Phenotype and Interferes with Inflammatory Cytokine Induced Processes
SO INTERNATIONAL JOURNAL OF MOLECULAR SCIENCES
LA English
DT Article
DE mTORC1; rapamycin; inflammatory cytokines; osteoarthritis
ID necrosis-factor-alpha; articular chondrocyte; mtor pathway; risk-factor; osteoarthriti; cartilage; expression; knee; autophagy; pathogenesis
AB Osteoarthritis (OA) is hallmarked by a progressive degradation of articular cartilage. Besides risk factors including trauma, obesity or genetic predisposition, inflammation has a major impact on the development of this chronic disease. During the course of inflammation, cytokines such as tumor necrosis factor-alpha(TNF-alpha) and interleukin (IL)-1 beta are secreted by activated chondrocytes as well as synovial cells and stimulate the production of other inflammatory cytokines and matrix degrading enzymes. The mTORC1 inhibitor rapamycin is a clinical approved immunosuppressant and several studies also verified its chondroprotective effects in OA. However, the effect of blocking the mechanistic target of rapamycin complex (mTORC) 1 on the inflammatory status within OA is not well studied. Therefore, we aimed to investigate if inhibition of mTORC1 by rapamycin can preserve and sustain chondrocytes in an inflammatory environment. Patient-derived chondrocytes were cultured in media supplemented with or without the mTORC1 inhibitor rapamycin. To establish an inflammatory environment, either TNF-alpha or IL-1 beta was added to the media (= OA-model). The chondroprotective and anti-inflammatory effects of rapamycin were evaluated using sulfated glycosaminoglycan (sGAG) release assay, Caspase 3/7 activity assay, lactate dehydrogenase (LDH) assay and quantitative real time polymerase chain reaction (PCR). Blocking mTORC1 by rapamycin reduced the release and therefore degradation of sGAGs, which are components of the extracellular matrix secreted by chondrocytes. Furthermore, blocking mTORC1 in OA chondrocytes resulted in an enhanced expression of the main chondrogenic markers. Rapamycin was able to protect chondrocytes from cell death in an OA-model shown by reduced Caspase 3/7 activity and diminished LDH release. Furthermore, inhibition of mTORC1 preserved the chondrogenic phenotype of OA chondrocytes, but also reduced inflammatory processes within the OA-model. This study highlights that blocking mTORC1 is a new and promising approach for treating OA. Low side effects make rapamycin an attractive implementation to existing therapeutic strategies. We showed that rapamycin's chondroprotective property might be due to an interference with IL-1 beta triggered inflammatory processes.
C1 [De Luna-Preitschopf, Andrea; Nehrer, Stefan] Danube Univ Krems, Ctr Regenerat Med & Orthoped, A-3500 Krems, Austria.
   [Zwickl, Hannes] Karl Landsteiner Univ Hlth Sci, Univ Hosp Krems, Dept Internal Med 2, A-3500 Krems, Austria.
   [Hengstschlaeger, Markus; Mikula, Mario] Med Univ Vienna, Ctr Pathobiochem & Genet, A-1090 Vienna, Austria.
RP De Luna-Preitschopf, A (corresponding author), Danube Univ Krems, Ctr Regenerat Med & Orthoped, A-3500 Krems, Austria.
EM andrea.deluna-preitschopf@donau-uni.ac.at; hannes.zwickl@kl.ac.at; stefan.nehrer@donau-uni.ac.at; markus.hengstschlaeger@meduniwien.ac.at; mario.mikula@meduniwien.ac.at
FU Austrians Science Fund [P 25336-B13]
CR Aigner T, 2005, CYTOKINE, V31, P227, DOI 10.1016/j.cyto.2005.04.009
   Bondeson J, 2010, ARTHRITIS RHEUM-US, V62, P647, DOI 10.1002/art.27290
   Burch F, 2004, OSTEOARTHR CARTILAGE, V12, P253, DOI 10.1016/j.joca.2003.10.007
   Calich ALG, 2010, CLIN RHEUMATOL, V29, P451, DOI 10.1007/s10067-009-1352-3
   Calne RY, 1989, LANCET, V2, P227
   Carames B, 2012, ANN RHEUM DIS, V71, P575, DOI 10.1136/annrheumdis-2011-200557
   Chaganti RK, 2011, CURR REV MUSCULOSKE, V4, P99, DOI 10.1007/s12178-011-9088-5
   de Lange-Brokaar BJE, 2012, OSTEOARTHR CARTILAGE, V20, P1484, DOI 10.1016/j.joca.2012.08.027
   Facchini A, 2012, AMINO ACIDS, V42, P667, DOI 10.1007/s00726-011-1041-9
   Farahat MN, 1993, ANN RHEUM DIS, V52, P870, DOI 10.1136/ard.52.12.870
   Goldring MB, 2011, CURR OPIN RHEUMATOL, V23, P471, DOI 10.1097/BOR.0b013e328349c2b1
   Guerne PA, 1990, J IMMUNOL, V144, P499
   Hoff P, 2013, INT ORTHOP, V37, P145, DOI 10.1007/s00264-012-1724-1
   Hosseinzadeh A, 2016, J PINEAL RES, V61, P411, DOI 10.1111/jpi.12362
   Huey DJ, 2012, SCIENCE, V338, P917, DOI 10.1126/science.1222454
   Jiang LY, 2012, JOINT BONE SPINE, V79, P291, DOI 10.1016/j.jbspin.2011.05.015
   Lefebvre V, 1990, BIOCHIM BIOPHYS ACTA, V1052, P366, DOI 10.1016/0167-4889(90)90145-4
   de Figueroa PL, 2015, ARTHRITIS RHEUMATOL, V67, P966, DOI 10.1002/art.39025
   Lotz M, 1992, J IMMUNOL, V148, P466
   Massicotte F, 2002, OSTEOARTHR CARTILAGE, V10, P491, DOI 10.1053/joca.2002.0528
   Matsuzaki T, 2014, BIOMATERIALS, V35, P9904, DOI 10.1016/j.biomaterials.2014.08.041
   Melchiorri C, 1998, ARTHRITIS RHEUM-US, V41, P2165, DOI 10.1002/1529-0131(199812)41:12<2165::AID-ART11>3.0.CO;2-O
   Messier SP, 1994, MED SCI SPORT EXER, V26, P1446
   Nakata K, 1993, P NATL ACAD SCI USA, V90, P2870, DOI 10.1073/pnas.90.7.2870
   Nehrer S, 2000, INVEST RADIOL, V35, P639, DOI 10.1097/00004424-200010000-00009
   Neuberger GB, 1997, RES NURS HEALTH, V20, P195, DOI 10.1002/(SICI)1098-240X(199706)20:3<195::AID-NUR3>3.3.CO;2-X
   Olivotto E, 2007, J CELL PHYSIOL, V210, P417, DOI 10.1002/jcp.20864
   Perl A, 2016, NAT REV RHEUMATOL, V12, P169, DOI 10.1038/nrrheum.2015.172
   Preitschopf A, 2016, STEM CELL TRANSL MED, V5, P580, DOI 10.5966/sctm.2015-0262
   Preitschopf A, 2014, PLOS ONE, V9, P0, DOI 10.1371/journal.pone.0107004
   Prieto-alhambra D, 2014, ANN RHEUM DIS, V73, P1659, DOI 10.1136/annrheumdis-2013-203355
   Pulsatelli L, 2013, THER ADV CHRONIC DIS, V4, P23, DOI 10.1177/2040622312462734
   Rahmati M, 2016, BONE, V85, P81, DOI 10.1016/j.bone.2016.01.019
   Ribeiro M, 2016, OSTEOARTHR CARTILAGE, V24, P731, DOI 10.1016/j.joca.2015.10.017
   Roos EM, 2005, ARTHRITIS RHEUM-US, V52, P3507, DOI 10.1002/art.21415
   Rosner M, 2008, MUTAT RES-REV MUTAT, V659, P284, DOI 10.1016/j.mrrev.2008.06.001
   Sandell LJ, 2001, ARTHRITIS RES, V3, P107, DOI 10.1186/ar148
   Scanzello CARLAR, 2007, CURR PAIN HEADACHE REP, V11, P415, DOI 10.1007/s11916-007-0227-z
   Siegel N, 2009, INT J MOL MED, V23, P779, DOI 10.3892/ijmm_00000192
   Takayama K, 2014, ARTHRITIS RES THER, V16, P0, DOI 10.1186/s13075-014-0482-4
   Verma P, 2011, J CELL BIOCHEM, V112, P3507, DOI 10.1002/jcb.23298
   Vlad SC, 2011, J RHEUMATOL, V38, P1665, DOI 10.3899/jrheum.100971
   Wojdasiewicz P, 2014, MEDIAT INFLAMM, V2014, P0, DOI 10.1155/2014/561459
   Xue J, 2013, MOL MED REP, V8, P1755, DOI 10.3892/mmr.2013.1729
   Zhang Y, 2015, ANN RHEUM DIS, V74, P1432, DOI 10.1136/annrheumdis-2013-204599
NR 45
TC 11
Z9 11
U1 0
U2 4
PU MDPI
PI BASEL
PA ST ALBAN-ANLAGE 66, CH-4052 BASEL, SWITZERLAND
SN 
EI 1422-0067
J9 INT J MOL SCI
JI Int. J. Mol. Sci.
PD JUL 15
PY 2017
VL 18
IS 7
BP 
EP 
DI 10.3390/ijms18071494
PG 15
WC Biochemistry & Molecular Biology; Chemistry, Multidisciplinary
SC Biochemistry & Molecular Biology; Chemistry
GA FF2SJ
UT WOS:000408746800163
PM 28696356
DA 2022-06-22
ER

PT J
AU Tao-gu, Y
   Chen, Jian
   Meng, Zhu-Long
   Ge, Wan-Yu
   Bian, Yang-Yang
   Cheng, Shao-Wen
   Xing, Chen-Kun
   Yao, Jiang-Ling
   Fu, Jian
   Peng, Lei
AF Tao-gu, Yun
   Chen, Jian
   Meng, Zhu-long
   Ge, Wan-yu
   Bian, Yang-yang
   Cheng, Shao-wen
   Xing, Chen-kun
   Yao, Jiang-ling
   Fu, Jian
   Peng, Lei
TI Research progress on osteoarthritis treatment mechanisms
SO BIOMEDICINE & PHARMACOTHERAPY
LA English
DT Review
DE Osteoarthritis (OA); Chondrocyte apoptosis; Biomarker; Treatment; Molecular target
ID endoplasmic-reticulum stress; articular-cartilage explant; growth-factor-i; chondrocyte apoptosis; skeletal development; bh3-only protein; oxidative stress; cell-death; expression; autophagy
AB Osteoarthritis is a common disease and is frequently encountered in the older population; the incidence rises sharply with age. It is estimated that more than 360 million people suffer from OA. However, the pathogenesis of osteoarthritis remains unclear, and we cannot effectively prevent the progression of OA. The aim of this review was to explore the molecular markers and signaling pathways that induce chondrocyte apoptosis in OA. We searched, using the key words osteoarthritis, chondrocyte apoptosis, autophagy, endoplasmic reticulum stress, molecular targets, and biomarkers, in PubMed, Web of Science, and Google Scholar from 1994 to 2017. We also reviewed the signaling pathways and molecular markers associated with chondrocyte apoptosis and approaches aimed at inhibiting the apoptosis-inducing mechanism to at least delay the progression of cartilage degeneration in OA. This article provides an overview of targeted therapies and the related signaling pathways in OA. (C) 2017 Published by Elsevier Masson SAS.
C1 [Yun Tao-Gu; Chen, Jian; Yao, Jiang-Ling; Fu, Jian; Peng, Lei] Wenzhou Med Univ, Affiliated Hosp 2, Dept Orthopaed Surg, Wenzhou 325000, CHINA.
   [Yun Tao-Gu; Chen, Jian; Yao, Jiang-Ling; Fu, Jian; Peng, Lei] Wenzhou Med Univ, Yuying Childrens Hosp, Wenzhou 325000, CHINA.
   [Meng, Zhu-Long; Bian, Yang-Yang; Cheng, Shao-Wen; Xing, Chen-Kun] Hainan Med Coll, Affiliated Hosp 1, Ctr Trauma, Haikou 570100, Hainan, CHINA.
   [Ge, Wan-Yu] Anhui Prov Hosp, Dept Pathol, Hefei 230000, Anhui, CHINA.
RP Fu, J; Peng, L (corresponding author), Wenzhou Med Univ, Affiliated Hosp 2, Dept Orthopaed Surg, Wenzhou 325000, CHINA.; Fu, J; Peng, L (corresponding author), Wenzhou Med Univ, Yuying Childrens Hosp, Wenzhou 325000, CHINA.
EM fujiangz@126.com; 15607662705@163.com
CR Almonte-becerril M, 2010, APOPTOSIS, V15, P631, DOI 10.1007/s10495-010-0458-z
   Balanescu AR, 2014, ANN RHEUM DIS, V73, P1665, DOI 10.1136/annrheumdis-2012-203164
   Berenbaum F, 1994, FEBS LETT, V340, P51, DOI 10.1016/0014-5793(94)80171-1
   Bhanot P, 1996, NATURE, V382, P225, DOI 10.1038/382225a0
   Blanco FJ, 1998, ARTHRITIS RHEUM, V41, P284, DOI 10.1002/1529-0131(199802)41:2<284::AID-ART12>3.3.CO;2-K
   Boutros M, 1999, MECH DEVELOP, V83, P27, DOI 10.1016/S0925-4773(99)00046-5
   Buckwalter JA, 1998, AAOS INSTR COURS LEC, V47, P477
   Carloni S, 2014, EXP NEUROL, V255, P103, DOI 10.1016/j.expneurol.2014.03.002
   Chen WP, 2014, INT IMMUNOPHARMACOL, V19, P174, DOI 10.1016/j.intimp.2013.12.007
   Chen YN, 2013, TRENDS CELL BIOL, V23, P547, DOI 10.1016/j.tcb.2013.06.005
   Creamer P, 1997, LANCET, V350, P503, DOI 10.1016/S0140-6736(97)07226-7
   Cuervo AM, 2005, AUTOPHAGY, V1, P131, DOI 10.4161/auto.1.3.2017
   Foord SM, 2005, PHARMACOL REV, V57, P279, DOI 10.1124/pr.57.2.5
   Gabay O, 2010, OSTEOARTHR CARTILAGE, V18, P106, DOI 10.1016/j.joca.2009.08.019
   Galleron S, 1999, CELL BIOL INT, V23, P637, DOI 10.1006/cbir.1999.0424
   Ganguly R, 2015, FOOD CHEM TOXICOL, V78, P170, DOI 10.1016/j.fct.2015.02.004
   Gardner BM, 2013, CSH PERSPECT BIOL, V5, P0, DOI 10.1101/cshperspect.a013169
   Ghobrial IM, 2005, CA-CANCER J CLIN, V55, P178, DOI 10.3322/canjclin.55.3.178
   Gotoh T, 2011, INT J INFLAMM, V2011, P0, DOI 10.4061/2011/259462
   Hamamura K, 2009, ARCH ORAL BIOL, V54, P279, DOI 10.1016/j.archoralbio.2008.11.003
   Hartmann C, 2007, MOL CELLS, V24, P177
   Hashimoto S, 1998, ARTHRITIS RHEUM-US, V41, P1632, DOI 10.1002/1529-0131(199809)41:9<1632::AID-ART14>3.0.CO;2-A
   Haze K, 1999, MOL BIOL CELL, V10, P3787, DOI 10.1091/mbc.10.11.3787
   Henrotin YE, 2003, OSTEOARTHR CARTILAGE, V11, P747, DOI 10.1016/S1063-4584(03)00150-X
   Huang J, 2011, ANTIOXID REDOX SIGN, V14, P2215, DOI 10.1089/ars.2010.3554
   Huang YH, 2014, AUTOPHAGY, V10, P1787, DOI 10.4161/auto.29989
   Huppertz B, 1999, ANAT EMBRYOL, V200, P1, DOI 10.1007/s004290050254
   Husa M, 2013, ARTHRITIS RES THER, V15, P0, DOI 10.1186/ar4415
   Jang KW, 2014, J ORTHOP RES, V32, P448, DOI 10.1002/jor.22523
   Jones DP, 2008, AM J PHYSIOL-CELL PH, V295, PC849, DOI 10.1152/ajpcell.00283.2008
   Kang JY, 2009, INT J PHARMACEUT, V369, P114, DOI 10.1016/j.ijpharm.2008.11.008
   Kato T, 2014, ARTHRITIS RES THER, V16, P0, DOI 10.1186/ar4679
   Kimura M, 2007, J IMMUNOL, V178, P3316, DOI 10.4049/jimmunol.178.5.3316
   Kon E, 2009, AM J SPORT MED, V37, P156S, DOI 10.1177/0363546509351649
   Kon E, 2009, AM J SPORT MED, V37, P33, DOI 10.1177/0363546508323256
   Kuhn K, 2004, OSTEOARTHR CARTILAGE, V12, P1, DOI 10.1016/j.joca.2003.09.015
   Ladher RK, 2000, DEV BIOL, V218, P183, DOI 10.1006/dbio.1999.9586
   Lee J, 2013, PLOS ONE, V8, P0, DOI 10.1371/journal.pone.0069362
   Levine B, 2011, NATURE, V469, P323, DOI 10.1038/nature09782
   Liu XJ, 2001, J BIOL CHEM, V276, P32419, DOI 10.1074/jbc.C100299200
   Lo YYC, 1998, J CELL BIOCHEM, V69, P19, DOI 10.1002/(SICI)1097-4644(19980401)69:1<19::AID-JCB3>3.0.CO;2-Y
   Loreto C, 2007, J CUTAN PATHOL, V34, P699, DOI 10.1111/j.1600-0560.2006.00687.x
   Luyten FP, 1988, ARCH BIOCHEM BIOPHYS, V267, P416, DOI 10.1016/0003-9861(88)90047-1
   Maiuri MC, 2007, EMBO J, V26, P2527, DOI 10.1038/sj.emboj.7601689
   Mizushima N, 2011, CELL, V147, P728, DOI 10.1016/j.cell.2011.10.026
   Mobasheri A, 2013, CURR RHEUMATOL REP, V15, P0, DOI 10.1007/s11926-013-0385-4
   Mobasheri A, 2002, HISTOL HISTOPATHOL, V17, P1239, DOI 10.14670/HH-17.1239
   Musumeci G, 2014, EUR J HISTOCHEM, V58, P107, DOI 10.4081/ejh.2014.2371
   Musumeci G, 2013, INT J MOL SCI, V14, P15767, DOI 10.3390/ijms140815767
   Musumeci G, 2011, HISTOL HISTOPATHOL, V26, P1265, DOI 10.14670/HH-26.1265
   Musumeci G, 2011, KNEE SURG SPORT TR A, V19, P307, DOI 10.1007/s00167-010-1215-0
   Nehrer S, 1999, CLIN ORTHOP RELAT R, V14, P9
   Nugent AE, 2009, J HISTOCHEM CYTOCHEM, V57, P923, DOI 10.1369/jhc.2009.953893
   Oh CD, 2003, J BIOL CHEM, V278, P36563, DOI 10.1074/jbc.M304857200
   Oyadomari S, 2002, J CLIN INVEST, V109, P525, DOI 10.1172/JCI200214550
   Palumbo FS, 2015, CARBOHYD POLYM, V122, P408, DOI 10.1016/j.carbpol.2014.11.002
   Pecchi E, 2014, ARTHRITIS RES THER, V16, P0, DOI 10.1186/ar4443
   Puthalakath H, 2007, CELL, V129, P1337, DOI 10.1016/j.cell.2007.04.027
   Reginster JY, 2002, RHEUMATOLOGY, V41, P3, DOI 10.1093/rheumatology/41.suppl_1.3
   Rogerson FM, 2010, ARTHRITIS RHEUM-US, V62, P3365, DOI 10.1002/art.27661
   Sakata S, 2015, J ORTHOP RES, V33, P359, DOI 10.1002/jor.22767
   Sassi N, 2014, BIOTECH HISTOCHEM, V89, P53, DOI 10.3109/10520295.2013.819123
   Shakibaei M, 2007, ANN NY ACAD SCI, V1095, P554, DOI 10.1196/annals.1397.060
   Sharif M, 2004, ARTHRITIS RHEUM-US, V50, P507, DOI 10.1002/art.20020
   Sinha S, 2008, ONCOGENE, V27, PS137, DOI 10.1038/onc.2009.51
   Song RH, 2007, ARTHRITIS RHEUM-US, V56, P575, DOI 10.1002/art.22334
   Sovolyova N, 2014, BIOL CHEM, V395, P1, DOI 10.1515/hsz-2013-0174
   Spierings ELH, 2014, PAIN, V155, P2432, DOI 10.1016/j.pain.2014.08.038
   Stoppiello LA, 2014, ARTHRITIS RHEUMATOL, V66, P3018, DOI 10.1002/art.38778
   Takada K, 2013, BIOMED REP, V1, P315, DOI 10.3892/br.2013.52
   Tuli R, 2003, J BIOL CHEM, V278, P41227, DOI 10.1074/jbc.M305312200
   Uehara Y, 2014, OSTEOARTHR CARTILAGE, V22, P1007, DOI 10.1016/j.joca.2014.04.025
   Wang Y, 2000, J BIOL CHEM, V275, P27013
   Xia BJ, 2014, CALCIFIED TISSUE INT, V95, P495, DOI 10.1007/s00223-014-9917-9
   Yamabe S, 2013, FEBS J, V280, P1617, DOI 10.1111/febs.12170
   Yao J, 2015, ONCOL REP, V34, P2011, DOI 10.3892/or.2015.4153
   Yu HM, 2012, DEVELOPMENT, V139, P4383, DOI 10.1242/dev.083352
   Zamli Z, 2011, INT J RHEUM DIS, V14, P159, DOI 10.1111/j.1756-185X.2011.01618.x
   Zarubin T, 2005, CELL RES, V15, P11, DOI 10.1038/sj.cr.7290257
   Zhang XH, 2014, DRUG DEVELOP RES, V75, P195, DOI 10.1002/ddr.21170
NR 80
TC 45
Z9 51
U1 5
U2 32
PU ELSEVIER FRANCE-EDITIONS SCIENTIFIQUES MEDICALES ELSEVIER
PI ISSY-LES-MOULINEAUX
PA 65 RUE CAMILLE DESMOULINS, CS50083, 92442 ISSY-LES-MOULINEAUX, FRANCE
SN 0753-3322
EI 1950-6007
J9 BIOMED PHARMACOTHER
JI Biomed. Pharmacother.
PD SEP 15
PY 2017
VL 93
IS 
BP 1246
EP 1252
DI 10.1016/j.biopha.2017.07.034
PG 7
WC Medicine, Research & Experimental; Pharmacology & Pharmacy
SC Research & Experimental Medicine; Pharmacology & Pharmacy
GA FE0PU
UT WOS:000407923000136
PM 28738541
DA 2022-06-22
ER

PT J
AU Katsara, Olga
   Attur, Mukundan
   Ruoff, Rachel
   Abramson, SB
   Kolupaeva, Victoria
AF Katsara, Olga
   Attur, Mukundan
   Ruoff, Rachel
   Abramson, Steven
   Kolupaeva, Victoria
TI Increased Activity of the Chondrocyte Translational Apparatus Accompanies Osteoarthritic Changes in Human and Rodent Knee Cartilage
SO ARTHRITIS & RHEUMATOLOGY
LA English
DT Article
ID gene-expression; murine model; mammalian target; degradation; protein; activation; inhibitor; autophagy; deletion; phosphorylation
AB Objective. Degeneration of articular cartilage is central to the pathology of osteoarthritis (OA). However, the molecular mechanisms leading to these irreversible changes are still poorly understood. This study was undertaken to investigate how changes in the chondrocyte translational apparatus may contribute to the development and progression of knee OA. Methods. Articular cartilage from the knees of normal healthy subjects and patients with OA was used to analyze the activity of different components of the translational machinery. Chondrocytes isolated from lesional and nonlesional areas of the human OA cartilage were used to estimate the relative rate of protein synthesis by metabolic labeling. Experimental OA was induced by transection of the anterior cruciate ligament of rats to investigate changes in the translational apparatus associated with OA. The role of interleukin-1 (IL-1) signaling was assessed in vitro using rat articular chondrocytes. In human or rodent knee cartilage, messenger RNA expression was analyzed by quantitative polymerase chain reaction, and protein levels were determined by immunohistochemistry and Western blotting. Results. Several novel traits of OA chondrocytes were identified, including up-regulation of the serine/threonine kinases Akt-2 and Akt-3 at the posttranscriptional level and an increased rate of total protein synthesis, likely attributable to inactivation of eukaryotic initiation factor 4E binding protein 1 (4E-BP1), a known repressor of cap-dependent translation. Inactivation of 4E-BP1 was dependent on the activity of mechanistic target of rapamycin and was crucial for the up-regulation of protein synthesis in general and expression of matrix metalloproteinase 13 and ADAMTS-5 in particular. In addition, treatment of articular chondrocytes with IL-1 led to inactivation of 4E-BP1 and up-regulation of protein synthesis. Conclusion. Precise control of protein synthesis is vital for cartilage homeostasis, and its dysregulation contributes to the molecular pathology of OA. The results of this study therefore identify a novel set of potential therapeutic targets to ameliorate the effects of knee OA.
C1 [Katsara, Olga; Attur, Mukundan; Ruoff, Rachel; Abramson, Steven B.; Kolupaeva, Victoria] NYU, Langone Med Ctr, New York, NY USA.
RP Kolupaeva, V (corresponding author), NYU, Langone Med Ctr, Dept Microbiol, 550 First Ave, New York, NY 10016 USA.
EM kolupv01@nyumc.org
FU NIH (National Institute of Arthritis and Musculoskeletal and Skin Diseases grant) [R01-AR-063128, R01-AR-054817]; NATIONAL INSTITUTE OF ARTHRITIS AND MUSCULOSKELETAL AND SKIN DISEASES [R01AR054817, R01AR063128] Funding Source: NIH RePORTER
CR Appleton CTG, 2007, ARTHRITIS RHEUM-US, V56, P1854, DOI 10.1002/art.22711
   Attur M, 2015, FASEB J, V29, P4107, DOI 10.1096/fj.15-272427
   Attur MG, 2009, FASEB J, V23, P79, DOI 10.1096/fj.08-114363
   Bouderlique T, 2016, ANN RHEUM DIS, V75, P627, DOI 10.1136/annrheumdis-2015-207742
   Carames B, 2012, ANN RHEUM DIS, V71, P575, DOI 10.1136/annrheumdis-2011-200557
   Carames B, 2010, ARTHRITIS RHEUM-US, V62, P791, DOI 10.1002/art.27305
   Cui X, 2016, SCI REP-UK, V6, P0, DOI 10.1038/srep23117
   Dadamo S, 2016, OSTEOARTHR CARTILAGE, V24, P1082, DOI 10.1016/j.joca.2016.01.005
   Duarte JOAOH, 2015, NAT REV RHEUMATOL, V11, P683, DOI 10.1038/nrrheum.2015.145
   Franke TF, 1995, CELL, V81, P727, DOI 10.1016/0092-8674(95)90534-0
   Garcia-martinez JM, 2009, BIOCHEM J, V421, P29, DOI 10.1042/BJ20090489
   Gingras AC, 2001, GENE DEV, V15, P2852
   Gingras AC, 1999, GENE DEV, V13, P1422, DOI 10.1101/gad.13.11.1422
   Glasson SS, 2005, NATURE, V434, P644, DOI 10.1038/nature03369
   Goldring MB, 2011, CURR OPIN RHEUMATOL, V23, P471, DOI 10.1097/BOR.0b013e328349c2b1
   Goldring SR, 2004, CLIN ORTHOP RELAT R, V0, PPS27, DOI 10.1097/01.blo.0000144854.66565.8f
   Gouze JN, 2002, FEBS LETT, V510, P166, DOI 10.1016/S0014-5793(01)03255-0
   Greene MA, 2015, OSTEOARTHR CARTILAGE, V23, P1966, DOI 10.1016/j.joca.2015.01.008
   Greene MA, 2015, OSTEOARTHR CARTILAGE, V23, P949, DOI 10.1016/j.joca.2015.01.014
   Hershey JWB, 2012, CSH PERSPECT BIOL, V4, P0, DOI 10.1101/cshperspect.a011528
   Jackson RJ, 2010, NAT REV MOL CELL BIO, V11, P113, DOI 10.1038/nrm2838
   Kovacina KS, 2003, J BIOL CHEM, V278, P10189, DOI 10.1074/jbc.M210837200
   Krasnokutsky S, 2008, OSTEOARTHR CARTILAGE, V16, PS1, DOI 10.1016/j.joca.2008.06.025
   Loeser RF, 2012, ARTHRITIS RHEUM-US, V64, P1697, DOI 10.1002/art.34453
   Loeser RF, 2012, ARTHRITIS RHEUM-US, V64, P705, DOI 10.1002/art.33388
   Lourido L, 2014, J PROTEOME RES, V13, P6096, DOI 10.1021/pr501024p
   Ma XJM, 2009, NAT REV MOL CELL BIO, V10, P307, DOI 10.1038/nrm2672
   Mitchell PG, 1996, J CLIN INVEST, V97, P761, DOI 10.1172/JCI118475
   Ni J, 2015, INT J MOL MED, V35, P1755, DOI 10.3892/ijmm.2015.2168
   Poulet B, 2012, ARTHRITIS RHEUM-US, V64, P3256, DOI 10.1002/art.34572
   Ruoff R, 2016, P NATL ACAD SCI USA, V113, P7545, DOI 10.1073/pnas.1605451113
   Shakibaei M, 2007, BIOCHEM PHARMACOL, V73, P1434, DOI 10.1016/j.bcp.2007.01.005
   Takayama K, 2014, ARTHRITIS RES THER, V16, P0, DOI 10.1186/s13075-014-0482-4
   Tchetina EV, 2013, ARTHRITIS, V0, P0, DOI DOI 10.1155/2013/461486
   Tew SR, 2014, ARTHRITIS RHEUMATOL, V66, P3052, DOI 10.1002/art.38849
   Vasheghani F, 2015, ANN RHEUM DIS, V74, P569, DOI 10.1136/annrheumdis-2014-205743
   Vogel C, 2012, NAT REV GENET, V13, P227, DOI 10.1038/nrg3185
   Williams JM, 1982, J ANAT, V134, P103
   Xu L, 2009, OSTEOARTHR CARTILAGE, V17, P917, DOI 10.1016/j.joca.2009.01.002
   Xu W, 2016, SCI REP-UK, V6, P0, DOI 10.1038/srep24042
   Zhang Y, 2015, ANN RHEUM DIS, V74, P1432, DOI 10.1136/annrheumdis-2013-204599
NR 41
TC 14
Z9 17
U1 0
U2 3
PU WILEY
PI HOBOKEN
PA 111 RIVER ST, HOBOKEN 07030-5774, NJ USA
SN 2326-5191
EI 2326-5205
J9 ARTHRITIS RHEUMATOL
JI Arthritis Rheumatol.
PD MAR 15
PY 2017
VL 69
IS 3
BP 586
EP 597
DI 10.1002/art.39947
PG 12
WC Rheumatology
SC Rheumatology
GA EM0VF
UT WOS:000395035100015
PM 27696794
DA 2022-06-22
ER

PT J
AU Li, Y-S
   Xiao, W-F
   Luo, W
AF Li, Y-s
   Xiao, W-f
   Luo, W
TI Cellular aging towards osteoarthritis
SO Mechanisms of Ageing and Development
LA English
DT Article
ID aging; antioxidant; chondrocyte dysfunction; osteoarthriti; ascorbic acid; collagenase 3; curcumin; epidermal growth factor; hydroxypterostilbene; hypoxia inducible factor 2alpha; interleukin 1; interleukin 6; interleukin 8; microrna; microrna 30b; microrna 34a; natural product; phosphatidylinositol 3 kinase; protein kinase b; pterostilbene; quercetin; resveratrol; sirtuin 1; sirtuin 2; sirtuin 3; sirtuin 4; sirtuin 5; sirtuin 6; stromelysin; thymoquinone; transforming growth factor beta; trichostatin a; tumor necrosis factor; unclassified drug; unindexed drug; aggrecan; collagen type 2; cytokine; reactive oxygen metabolite; alzheimer disease; atherosclerosis; autophagy; cell aging; human; malignant neoplasm; non insulin dependent diabetes mellitus; nonhuman; osteoarthriti; oxidative stress; review; senescence; aging; animal; metabolism; osteoarthriti; pathology; aggrecan; aging; animal; cell aging; collagen type ii; cytokine; human; osteoarthriti; reactive oxygen specy
AB Osteoarthritis (OA) is a common form of degenerative joint disease. Aging process is supposed to be a leading predictor for developing OA. In this review, we have discussed the potential roles of aging in OA, a better understanding of which might delay or stop the development and progression of OA. Different cellular signaling mechanisms are involved process of aging that induces age-related changes in chondrocytes. These changes influence the expression of catabolic factors resulting in increased production of matrix metalloproteinases and cytokines, reduced levels of collagen type II and aggrecan synthesis, and increased production of reactive oxygen species (ROS). ROS leads to mitochondrial dysfunction and chondrocyte death, which contributes to the development of OA. Antioxidant supplementation is probably the best way to prevent or delay the age-related OA. Some therapeutic agents like histone deacetylase inhibitors and anti-miR34a agents have been reported to be effective against age-related OA. However, further research is needed to demonstrate the efficacy of these alternative treatment strategies in clinical trials using controlled and prospective studies. © 2016 Elsevier Ireland Ltd
C1 Department of Orthopaedics, Xiangya Hospital of Central South University, Changsha, 410008, China
TC 0
SN 0047-6374
EI 
J9 MECH AGEING DEV
JI Mech. Ageing Dev.
PD JUN 15
PY 2017
VL 162
IS 0
BP 80
EP 84
DI 10.1016/j.mad.2016.12.012
PG 5
UT Scopus:10.1016/j.mad.2016.12.012
ER

PT J
AU D’adamo, Stefania
   Cetrullo, Silvia
   Minguzzi, Manuela
   Silvestri, Ylenia
   Borzi, RM
   Flamigni, Flavio
AF D’adamo, Stefania
   Cetrullo, Silvia
   Minguzzi, Manuela
   Silvestri, Ylenia
   Borzi, Rosa
   Flamigni, Flavio
TI MicroRNAs and Autophagy: Fine Players in the Control of Chondrocyte Homeostatic Activities in Osteoarthritis
SO OXIDATIVE MEDICINE AND CELLULAR LONGEVITY
LA English
DT Review
ID glucocorticoids-induced apoptosis; cell-death; oxidative stress; down-regulation; cancer cell; articular chondrocyte; regulates starvation; inhibits autophagy; tnf-alpha; cartilage
AB Osteoarthritis (OA) is a debilitating degenerative disease of the articular cartilage with a multifactorial etiology. Aging, the main risk factor for OA development, is associated with a systemic oxidative and inflammatory phenotype. Autophagy is a central housekeeping system that plays an antiaging role by supporting the clearance of senescence-associated alterations of macromolecules and organelles. Autophagy deficiency has been related to OA pathogenesis because of the accumulation of cellular defects in chondrocytes. Microribonucleic acids (microRNAs or miRs) are a well-established class of posttranscriptional modulators belonging to the family of noncoding RNAs that have been identified as key players in the regulation of cellular processes, such as autophagy, by targeting their own cognate mRNAs. Here, we present a state-of-the-art literature review on the role of miRs and autophagy in the scenario of OA pathogenesis. In addition, a comprehensive survey has been performed on the functional connections of the miR network and the autophagy pathway in OA by using "microRNA," "autophagy," and "osteoarthritis" as key words. Discussion of available evidence sheds light on some aspects that need further investigation in order to reach a more comprehensive view of the potential of this topic in OA.
C1 [D'Adamo, Stefania; Cetrullo, Silvia; Silvestri, Ylenia; Flamigni, Flavio] Univ Bologna, Dipartimento Sci Biomed & Neuromotorie, Bologna, Italy.
   [Minguzzi, Manuela] Univ Bologna, Dipartimento Sci Med & Chirurg, Bologna, Italy.
   [Minguzzi, Manuela; Borzi, Rosa Maria] Ist Ortoped Rizzoli, Lab Immunoreumatol & Rigeneraz Tissutale, Bologna, Italy.
RP Cetrullo, S (corresponding author), Univ Bologna, Dipartimento Sci Biomed & Neuromotorie, Bologna, Italy.
EM silvia.cetrullo@unibo.it
FU FIRB (Ministero dell'Istruzione, dell'Universita e della Ricerca, Italy) [RBAP10KCNS]; RFO (University of Bologna); Fondazione del Monte di Bologna e Ravenna
CR Abouheif MM, 2010, RHEUMATOLOGY, V49, P2054, DOI 10.1093/rheumatology/keq247
   Akhtar N, 2010, ARTHRITIS RHEUM-US, V62, P1361, DOI 10.1002/art.27329
   Alers S, 2011, AUTOPHAGY, V7, P1424, DOI 10.4161/auto.7.12.18027
   Almonte-becerril M, 2010, APOPTOSIS, V15, P631, DOI 10.1007/s10495-010-0458-z
   Alvarez-garcia O, 2016, OSTEOARTHR CARTILAGE, V24, P1639, DOI 10.1016/j.joca.2016.04.015
   Bai XY, 2011, J AM SOC NEPHROL, V22, P1252, DOI 10.1681/ASN.2010040367
   Baker DJ, 2011, NATURE, V479, P232, DOI 10.1038/nature10600
   Bartel DP, 2009, CELL, V136, P215, DOI 10.1016/j.cell.2009.01.002
   Bartel DP, 2004, CELL, V116, P281, DOI 10.1016/S0092-8674(04)00045-5
   Berenbaum F, 2013, OSTEOARTHR CARTILAGE, V21, P16, DOI 10.1016/j.joca.2012.11.012
   Beyer C, 2014, ANN RHEUM DIS, V73, P60, DOI 10.1136/annrheumdis-2014-eular.1839
   Blagojevic M, 2010, OSTEOARTHR CARTILAGE, V18, P24, DOI 10.1016/j.joca.2009.08.010
   Cuadra VMB, 2014, PLOS ONE, V9, P0, DOI 10.1371/journal.pone.0097690
   Borzi RM, 2014, AMINO ACIDS, V46, P717, DOI 10.1007/s00726-013-1607-9
   Bouderlique T, 2016, ANN RHEUM DIS, V75, P627, DOI 10.1136/annrheumdis-2015-207742
   Carames B, 2013, ARTHRITIS RHEUM-US, V65, P1843, DOI 10.1002/art.37977
   Carames B, 2010, ARTHRITIS RHEUM-US, V62, P791, DOI 10.1002/art.27305
   Castrogiovanni P, 2016, INT J MOL SCI, V17, P0, DOI 10.3390/ijms17122042
   Cetrullo S, 2016, BBA-GEN SUBJECTS, V1860, P1181, DOI 10.1016/j.bbagen.2016.03.002
   Cetrullo S, 2015, CRIT REV EUKAR GENE, V25, P59, DOI 10.1615/CritRevEukaryotGeneExpr.2015012975
   Cetrullo S, 2012, NUTRIENTS, V4, P78, DOI 10.3390/nu4020078
   Chatterjee A, 2014, PLOS ONE, V9, P0, DOI 10.1371/journal.pone.0095716
   Chen GH, 2017, BIOL CHEM, V398, P499, DOI 10.1515/hsz-2016-0211
   Chen YONG, 2012, SCI REP, V2, P808, DOI 10.1038/srep00808
   Chen Z, 2016, CELL PHYSIOL BIOCHEM, V40, P883, DOI 10.1159/000453147
   Criollo A, 2007, CELL DEATH DIFFER, V14, P1029, DOI 10.1038/sj.cdd.4402099
   Dadamo S, 2017, OSTEOARTHR CARTILAGE, V25, P600, DOI 10.1016/j.joca.2016.11.014
   Dadamo S, 2016, OSTEOARTHR CARTILAGE, V24, P1082, DOI 10.1016/j.joca.2016.01.005
   Davidson ENB, 2017, OSTEOARTHR CARTILAGE, V25, P175, DOI 10.1016/j.joca.2016.09.024
   Decressac M, 2013, P NATL ACAD SCI USA, V110, PE1817, DOI 10.1073/pnas.1305623110
   Du FJ, 2015, BIOMED PHARMACOTHER, V74, P169, DOI 10.1016/j.biopha.2015.08.005
   Dubinsky AN, 2014, CELL METAB, V20, P626, DOI 10.1016/j.cmet.2014.09.001
   Dumond H, 2003, ARTHRITIS RHEUM, V48, P3118, DOI 10.1002/art.11303
   Egan DF, 2011, SCIENCE, V331, P456, DOI 10.1126/science.1196371
   Eisenberg T, 2009, NAT CELL BIOL, V11, P1305, DOI 10.1038/ncb1975
   Eulalio A, 2007, NAT REV MOL CELL BIO, V8, P9, DOI 10.1038/nrm2080
   Facchini A, 2012, AMINO ACIDS, V42, P667, DOI 10.1007/s00726-011-1041-9
   Facchini A, 2014, PLOS ONE, V9, P0, DOI 10.1371/journal.pone.0109724
   Facchini A, 2011, J CELL PHYSIOL, V226, P1771, DOI 10.1002/jcp.22506
   Felson DT, 2006, NEW ENGL J MED, V354, P841, DOI 10.1056/NEJMcp051726
   Felson DT, 2000, ANN INTERN MED, V133, P635, DOI 10.7326/0003-4819-133-8-200010170-00016
   Fire A, 1998, NATURE, V391, P806, DOI 10.1038/35888
   Flamigni F, 2007, AMINO ACIDS, V33, P197, DOI 10.1007/s00726-007-0514-3
   Frankel LB, 2017, AUTOPHAGY, V13, P3, DOI 10.1080/15548627.2016.1222992
   Frankel LB, 2014, NAT COMMUN, V5, P0, DOI 10.1038/ncomms6840
   Frankel LB, 2011, EMBO J, V30, P4628, DOI 10.1038/emboj.2011.331
   Galluzzi L, 2014, CELL, V159, P1263, DOI 10.1016/j.cell.2014.11.006
   Ge YY, 2014, ONCOTARGET, V5, P6218, DOI 10.18632/oncotarget.2189
   Ghisalberti CA, 2016, FRONT PHARMACOL, V7, P0, DOI 10.3389/fphar.2016.00147
   Gibbings D, 2012, NAT CELL BIOL, V14, P1314, DOI 10.1038/ncb2611
   Gibson G, 2013, J ORTHOP RES, V31, P1333, DOI 10.1002/jor.22397
   Goldring MB, 2015, CURR OPIN PHARMACOL, V22, P51, DOI 10.1016/j.coph.2015.03.004
   Goldring MB, 2011, EUR CELLS MATER, V21, P202, DOI 10.22203/eCM.v021a16
   Guo HL, 2010, NATURE, V466, P835, DOI 10.1038/nature09267
   Guo X, 2015, ONCOTARGET, V6, P41620, DOI 10.18632/oncotarget.5871
   Hall DP, 2014, CANCER CELL, V26, P738, DOI 10.1016/j.ccell.2014.09.015
   Han JJ, 2012, GENE DEV, V26, P6, DOI 10.1101/gad.184416.111
   He J, 2015, AUTOPHAGY, V11, P373, DOI 10.1080/15548627.2015.1009781
   Hohn A, 2017, REDOX BIOL, V11, P482, DOI 10.1016/j.redox.2016.12.001
   Huang YP, 2011, CELL CYCLE, V10, P3938, DOI 10.4161/cc.10.22.18107
   Huang ZM, 2016, OSTEOARTHR CARTILAGE, V24, P1246, DOI 10.1016/j.joca.2016.02.009
   Iliopoulos D, 2008, PLOS ONE, V3, P0, DOI 10.1371/journal.pone.0003740
   Jeffries MA, 2014, ARTHRITIS RHEUMATOL, V66, P2804, DOI 10.1002/art.38762
   Jellinger KA, 2010, J CELL MOL MED, V14, P457, DOI 10.1111/j.1582-4934.2010.01010.x
   Jones SW, 2009, OSTEOARTHR CARTILAGE, V17, P464, DOI 10.1016/j.joca.2008.09.012
   Kang L, 2016, BIOCHEM BIOPH RES CO, V478, P467, DOI 10.1016/j.bbrc.2016.06.071
   Kimura N, 2003, GENES CELLS, V8, P65, DOI 10.1046/j.1365-2443.2003.00615.x
   Kirshenbaum LA, 2012, J CARDIOVASC PHARM, V60, P109, DOI 10.1097/FJC.0b013e31825f6faa
   Knaapen MWM, 2001, CARDIOVASC RES, V51, P304, DOI 10.1016/S0008-6363(01)00290-5
   Kobayashi T, 2015, OSTEOARTHR CARTILAGE, V23, P1214, DOI 10.1016/j.joca.2015.02.015
   Kobayashi T, 2008, P NATL ACAD SCI USA, V105, P1949, DOI 10.1073/pnas.0707900105
   Korkmaz G, 2012, AUTOPHAGY, V8, P165, DOI 10.4161/auto.8.2.18351
   Kostopoulou F, 2015, ARTHRITIS RES THERAP, V17, P0
   Lee IH, 2008, P NATL ACAD SCI USA, V105, P3374, DOI 10.1073/pnas.0712145105
   Lee JH, 2013, CELL METAB, V18, P792, DOI 10.1016/j.cmet.2013.08.018
   Lefort K, 2013, EMBO J, V32, P2248, DOI 10.1038/emboj.2013.156
   Levine B, 2004, DEV CELL, V6, P463, DOI 10.1016/S1534-5807(04)00099-1
   Lewis BP, 2003, CELL, V115, P787, DOI 10.1016/S0092-8674(03)01018-3
   Li J, 2016, CELL PHYSIOL BIOCHEM, V39, P847, DOI 10.1159/000447795
   Li XH, 2016, MOL CELLS, V39, P103, DOI 10.14348/molcells.2016.2179
   Li ZH, 2014, NAT REV DRUG DISCOV, V13, P622, DOI 10.1038/nrd4359
   Liang C, 2006, NAT CELL BIOL, V8, P688, DOI 10.1038/ncb1426
   Liu XJ, 2015, AM J NEPHROL, V42, P168, DOI 10.1159/000439185
   Liu-bryan R, 2015, OSTEOARTHR CARTILAGE, V23, P1835, DOI 10.1016/j.joca.2014.12.016
   Liu-bryan R, 2015, NAT REV RHEUMATOL, V11, P35, DOI 10.1038/nrrheum.2014.162
   Loeser RF, 2010, CLIN GERIATR MED, V26, P371, DOI 10.1016/j.cger.2010.03.002
   de Figueroa PL, 2015, ARTHRITIS RHEUMATOL, V67, P966, DOI 10.1002/art.39025
   Lotz MK, 2011, NAT REV RHEUMATOL, V7, P579, DOI 10.1038/nrrheum.2011.109
   Lytle JR, 2007, P NATL ACAD SCI USA, V104, P9667, DOI 10.1073/pnas.0703820104
   Makki MS, 2015, ARTHRITIS RHEUMATOL, V67, P2117, DOI 10.1002/art.39173
   Makki MS, 2015, EXP MOL MED, V47, P0, DOI 10.1038/emm.2015.66
   Mammucari C, 2007, CELL METAB, V6, P458, DOI 10.1016/j.cmet.2007.11.001
   Marcu KB, 2010, CURR DRUG TARGETS, V11, P599, DOI 10.2174/138945010791011938
   Matsuzaki T, 2014, BIOMATERIALS, V35, P9904, DOI 10.1016/j.biomaterials.2014.08.041
   Mavrakis KJ, 2010, NAT CELL BIOL, V12, P372, DOI 10.1038/ncb2037
   Meenhuis A, 2011, BLOOD, V118, P916, DOI 10.1182/blood-2011-02-336487
   Mehta A, 2015, IMMUNITY, V6, P42
   Menghini R, 2014, CELL DEATH DIS, V5, P0, DOI 10.1038/cddis.2013.556
   Mikhaylova O, 2012, CANCER CELL, V21, P532, DOI 10.1016/j.ccr.2012.02.019
   Miyaki S, 2012, NAT REV RHEUMATOL, V8, P543, DOI 10.1038/nrrheum.2012.128
   Miyaki S, 2010, GENE DEV, V24, P1173, DOI 10.1101/gad.1915510
   Miyaki S, 2009, ARTHRITIS RHEUM-US, V60, P2723, DOI 10.1002/art.24745
   Mizushima N, 2007, GENE DEV, V21, P2861, DOI 10.1101/gad.1599207
   Mostoslavsky R, 2006, CELL, V124, P315, DOI 10.1016/j.cell.2005.11.044, 10.1016/J.CEL.2005.11.044
   Nagai K, 2015, OSTEOARTHR CARTILAGE, V23, P1412, DOI 10.1016/j.joca.2015.03.024
   Napoli C, 1990, PLANT CELL, V2, P279, DOI 10.1105/tpc.2.4.279
   Neuhold LA, 2001, J CLIN INVEST, V107, P35, DOI 10.1172/JCI10564
   Okato A, 2016, INT J ONCOL, V49, P111, DOI 10.3892/ijo.2016.3522
   Pan BZ, 2015, ONCOTARGET, V6, P317, DOI 10.18632/oncotarget.2787
   Park KW, 2016, OSTEOARTHR CARTILAGE, V24, P2153, DOI 10.1016/j.joca.2016.07.002
   Philipot D, 2014, ARTHRITIS RES THER, V16, P0, DOI 10.1186/ar4494
   Pietrocola F, 2015, CELL DEATH DIFFER, V22, P509, DOI 10.1038/cdd.2014.215
   Portal-nunez S, 2016, BIOCHEM PHARMACOL, V108, P1, DOI 10.1016/j.bcp.2015.12.012
   Ramalinga M, 2015, ONCOTARGET, V6, P34446, DOI 10.18632/oncotarget.5920
   Rasheed Z, 2016, ARCH BIOCHEM BIOPHYS, V594, P61, DOI 10.1016/j.abb.2016.02.003
   Ribeiro M, 2016, OSTEOARTHR CARTILAGE, V24, P2116, DOI 10.1016/j.joca.2016.06.019
   Ribeiro M, 2016, OSTEOARTHR CARTILAGE, V24, P731, DOI 10.1016/j.joca.2015.10.017
   Roach HI, 2004, APOPTOSIS, V9, P265, DOI 10.1023/B:APPT.0000025803.17498.26
   Rubinsztein DC, 2012, NAT REV DRUG DISCOV, V11, P709, DOI 10.1038/nrd3802
   Sabatini DM, 2006, NAT REV CANCER, V6, P729, DOI 10.1038/nrc1974
   Sarbassov DD, 2005, SCIENCE, V307, P1098, DOI 10.1126/science.1106148
   Sarbassov DD, 2004, CURR BIOL, V14, P1296, DOI 10.1016/j.cub.2004.06.054
   Sarkar S, 2006, AUTOPHAGY, V2, P132, DOI 10.4161/auto.2387
   Sarzi-puttini P, 2005, SEMIN ARTHRITIS RHEU, V35, P1, DOI 10.1016/j.semarthrit.2005.01.013
   Sasaki H, 2012, ARTHRITIS RHEUM-US, V64, P1920, DOI 10.1002/art.34323
   Shaid S, 2013, CELL DEATH DIFFER, V20, P21, DOI 10.1038/cdd.2012.72
   Shen C, 2015, OSTEOARTHR CARTILAGE, V23, P2279, DOI 10.1016/j.joca.2015.06.020
   Shen C, 2015, APOPTOSIS, V20, P1176, DOI 10.1007/s10495-015-1146-9
   Shen T, 2017, OSTEOARTHR CARTILAGE, V25, P287, DOI 10.1016/j.joca.2016.09.017
   Smith-vikos T, 2012, J CELL SCI, V125, P7, DOI 10.1242/jcs.099200
   Song J, 2014, J ORTHOP RES, V32, P1628, DOI 10.1002/jor.22718
   Song J, 2013, CELL COMMUN SIGNAL, V11, P0, DOI 10.1186/1478-811X-11-66
   Stanic I, 2008, J CELL PHYSIOL, V216, P153, DOI 10.1002/jcp.21387
   Takayama K, 2014, ARTHRITIS RES THER, V16, P0, DOI 10.1186/s13075-014-0482-4
   Tang B, 2012, AUTOPHAGY, V8, P1045, DOI 10.4161/auto.20159
   Tardif G, 2009, BMC MUSCULOSKEL DIS, V10, P0, DOI 10.1186/1471-2474-10-148
   Tekirdag KA, 2013, AUTOPHAGY, V9, P374, DOI 10.4161/auto.23117
   Terkeltaub R, 2011, ARTHRITIS RHEUM-US, V63, P1928, DOI 10.1002/art.30333
   Tu M, 2016, SCI REP-UK, V6, P0, DOI 10.1038/srep25032
   Tuddenham L, 2006, FEBS LETT, V580, P4214, DOI 10.1016/j.febslet.2006.06.080
   Van DERKRAANPA, 2008, AGEING RES REV, V7, P106, DOI 10.1016/j.arr.2007.10.001
   Vasheghani F, 2015, ANN RHEUM DIS, V74, P569, DOI 10.1136/annrheumdis-2014-205743
   Wan G, 2014, AUTOPHAGY, V10, P70, DOI 10.4161/auto.26534
   Wang ZY, 2014, ONCOTARGET, V5, P7013, DOI 10.18632/oncotarget.2192
   Weidberg H, 2010, EMBO J, V29, P1792, DOI 10.1038/emboj.2010.74
   Weilner S, 2015, ACTA ORTHOP, V86, P92, DOI 10.3109/17453674.2014.957079
   Wesselborg S, 2015, CELL MOL LIFE SCI, V72, P4721, DOI 10.1007/s00018-015-2034-8
   White E, 2012, NAT REV CANCER, V12, P401, DOI 10.1038/nrc3262
   Wieland HA, 2005, NAT REV DRUG DISCOV, V4, P331, DOI 10.1038/nrd1693
   Wu H, 2012, CELL SIGNAL, V24, P2179, DOI 10.1016/j.cellsig.2012.07.001
   Wu LH, 2014, CURR DRUG TARGETS, V15, P710, DOI 10.2174/1389450115666140417120305
   Wu YS, 2015, SCI REP-UK, V5, P0, DOI 10.1038/srep17602
   Xu JZ, 2012, AUTOPHAGY, V8, P873, DOI 10.4161/auto.19629
   Xu K, 2013, INFLAMM RES, V62, P229, DOI 10.1007/s00011-012-0572-1
   Yamakuchi M, 2008, P NATL ACAD SCI USA, V105, P13421, DOI 10.1073/pnas.0801613105
   Yan SJ, 2016, INT J MOL MED, V38, P201, DOI 10.3892/ijmm.2016.2618
   Yang Y, 2017, CELL PHYSIOL BIOCHEM, V41, P310, DOI 10.1159/000456162
   Yin X, 2017, MOL MED REP, V15, P551, DOI 10.3892/mmr.2016.6035
   Yu Y, 2012, LEUKEMIA, V26, P1752, DOI 10.1038/leu.2012.65
   Zhang E, 2015, CELL PHYSIOL BIOCHEM, V37, P1442, DOI 10.1159/000438513
   Zhang H, 2017, OSTEOARTHR CARTILAGE, V25, P952, DOI 10.1016/j.joca.2016.12.024
   Zhang Y, 2015, ANN RHEUM DIS, V74, P1432, DOI 10.1136/annrheumdis-2013-204599
   Zhu H, 2009, AUTOPHAGY, V5, P816, DOI 10.4161/auto.9064
   Zhu WL, 2013, PLOS ONE, V8, P0, DOI 10.1371/journal.pone.0063342
   Zhuo Q, 2012, NAT REV RHEUMATOL, V8, P729, DOI 10.1038/nrrheum.2012.135
NR 165
TC 27
Z9 27
U1 1
U2 10
PU HINDAWI LTD
PI LONDON
PA ADAM HOUSE, 3RD FLR, 1 FITZROY SQ, LONDON, W1T 5HF, ENGLAND
SN 1942-0900
EI 1942-0994
J9 OXID MED CELL LONGEV
JI Oxidative Med. Cell. Longev.
PD JUN 15
PY 2017
VL 2017
IS 
BP 
EP 
DI 10.1155/2017/3720128
PG 16
WC Cell Biology
SC Cell Biology
GA EY3WP
UT WOS:000403906100001
PM 28713485
DA 2022-06-22
ER

PT J
AU Ito, M.
   Yurube, T.
   Kakutani, K.
   Maeno, K.
   Takada, T.
   Terashima, Y.
   Kakiuchi, Y.
   Takeoka, Y.
   Miyazaki, S.
   Kuroda, R.
   Nishida, K.
AF Ito, M
   Yurube, T
   Kakutani, K
   Maeno, K
   Takada, T
   Terashima, Y
   Kakiuchi, Y
   Takeoka, Y
   Miyazaki, S
   Kuroda, R
   Nishida, K
TI Selective interference of mTORC1/RAPTOR protects against human disc cellular apoptosis, senescence, and extracellular matrix catabolism with Akt and autophagy induction
SO OSTEOARTHRITIS AND CARTILAGE
LA English
DT Article
DE Intervertebral disc; Nucleus pulposus cells; Mammalian target of rapamycin (mTOR); Regulatory-associated protein of mTOR (RAPTOR); RNA interference (RNAi); Spine
ID human intervertebral disc; nucleus pulposus cell; extends life-span; low-back-pain; tissue inhibitor; degeneration; mtor; metalloproteinase; expression; growth
AB Objective: The mammalian target of rapamycin (mTOR) is a serine/threonine kinase that integrates nutrients to execute cell growth and protein synthesis. We hypothesized that mTOR is essential for the intervertebral disc, the largest avascular, low-nutrient organ. Our objective was to elucidate roles of mTOR signaling in human disc cells. Design: The mTOR exists in two complexes: mTORC1 containing the regulatory-associated protein of mTOR (RAPTOR) and mTORC2 containing the rapamycin-insensitive companion of mTOR (RICTOR). To analyze their functions in human disc nucleus pulposus cells, RNA interference (RNAi) of mTOR targeting mTORC1 and mTORC2, RAPTOR targeting mTORC1, or RICTOR targeting mTORC2 or rapamycin, a pharmacological mTORC1 inhibitor, was applied. First, mTOR signaling including Akt, p70/ribosomal S6 kinase (p70/S6K), and autophagy were assessed. Then, apoptosis, senescence, and matrix metabolism were evaluated under pro-inflammatory interleukin-1 beta (IL-1 beta) stimulation. Results: Western blotting showed significant decreases in specific proteins by each RNAi (all P < 0.0001). In mTOR signaling, RNAi of mTOR and RICTOR decreased p70/S6K and Akt phosphorylation, whereas RAPTOR RNAi decreased p70/S6K but increased Akt phosphorylation. All RNAi treatments increased light chain 3 (LC3)-II and decreased p62/sequestosome 1 (p62/SQSTM1), indicating enhanced autophagy. In apoptosis, IL-1 beta-induced terminal deoxynucleotidyl transferase dUTP nick end labeling (TUNEL)-positive cells and poly (ADP-ribose) polymerase (PARP) and caspase-9 cleavage decreased by RAPTOR RNAi. In senescence, IL-1 beta-induced senescence-associated beta-galactosidase (SA-beta-gal)-positive cells and p16/INK4A expression also decreased by RAPTOR RNAi. In matrix metabolism, RAPTOR RNAi reduced IL-1 beta-induced catabolic matrix metalloproteinase (MMP) release and activation and up-regulated anabolic gene expression. These findings were all consistent with rapamycin administration. Additional disctissue analysis detected expression and phosphorylation of mTOR-signaling molecules in varying ages. Conclusion: Selective interference of mTORC1/RAPTOR protects against inflammation-induced apoptosis, senescence, and matrix catabolism possibly through Akt and autophagy induction in human disc cells. (C) 2017 The Authors. Published by Elsevier Ltd on behalf of Osteoarthritis Research Society International.
C1 [Ito, M.; Yurube, T.; Kakutani, K.; Maeno, K.; Terashima, Y.; Kakiuchi, Y.; Takeoka, Y.; Miyazaki, S.; Kuroda, R.; Nishida, K.] Kobe Univ, Dept Orthopaed Surg, Grad Sch Med, Chuo Ku, 7-5-1 Kusunoki Cho, Kobe, Hyogo 6500017, Japan.
   [Takada, T.] Kenshinkai Kobe Hokuto Hosp, Dept Orthopaed Surg, Kita Ku, 37-3 Yamada Cho Shimotanigami Aza Umekidani, Kobe, Hyogo 6511243, Japan.
RP Yurube, T (corresponding author), Kobe Univ, Dept Orthopaed Surg, Grad Sch Med, Chuo Ku, 7-5-1 Kusunoki Cho, Kobe, Hyogo 6500017, Japan.
EM maito28710@yahoo.co.jp; takayuru-0215@umin.ac.jp; kakutani@med.kobe-u.ac.jp; kmaeno@med.kobe-u.ac.jp; takada-t@hokuto-hp.or.jp; y.teratera0831@gmail.com; yuji_uz_7@yahoo.co.jp; yoshiki_tkk@hotmail.com; mghff229@yahoo.co.jp; kurodar@med.kobe-u.ac.jp; kotaro@med.kobe-u.ac.jp
FU Japan Society for the Promotion of Science KAKENHI [JP26893151, JP15H03033, JP15K10406, JP16K20051]; Japan Orthopaedics and Traumatology Research Foundation, Inc. [312]
CR Andersson GBJ, 1999, LANCET, V354, P581, DOI 10.1016/S0140-6736(99)01312-4
   Antoniou J, 1996, J CLIN INVEST, V98, P996, DOI 10.1172/JCI118884
   Dimri GP, 1995, P NATL ACAD SCI USA, V92, P9363, DOI 10.1073/pnas.92.20.9363
   Fuchs Y, 2011, CELL, V147, P742, DOI 10.1016/j.cell.2011.10.033
   Gavrieli Y, 1992, J CELL BIOL, V119, P493, DOI 10.1083/jcb.119.3.493
   Gruber HE, 1998, SPINE, V23, P751, DOI 10.1097/00007632-199804010-00001
   Gruber HE, 2007, SPINE, V32, P321, DOI 10.1097/01.brs.0000253960.57051.de
   Gruber HE, 2015, SPINE, V40, P773, DOI 10.1097/BRS.0000000000000865
   Harrison DE, 2009, NATURE, V460, P392, DOI 10.1038/nature08221
   Hirata H, 2014, J ORTHOP RES, V32, P455, DOI 10.1002/jor.22533
   Kanemoto M, 1996, SPINE, V21, P1, DOI 10.1097/00007632-199601010-00001
   Katz JN, 2006, J BONE JOINT SURG AM, V88A, P21, DOI 10.2106/JBJS.E.01273
   Klionsky DJ, 2016, AUTOPHAGY, V12, P1, DOI 10.1080/15548627.2015.1100356
   Krishnamurthty J, 2004, J CLIN INVEST, V114, P1299, DOI 10.1172/JCI200422475
   Le MAITRECL, 2005, ARTHRITIS RES THER, V7, PR732, DOI 10.1186/ar1732
   Levine B, 2008, CELL, V132, P27, DOI 10.1016/j.cell.2007.12.018
   Li P, 1997, CELL, V91, P479, DOI 10.1016/S0092-8674(00)80434-1
   Livak KJ, 2001, METHODS, V25, P402, DOI 10.1006/meth.2001.1262
   Livshits G, 2011, ANN RHEUM DIS, V70, P1740, DOI 10.1136/ard.2010.137836
   Lombard DB, 2005, CELL, V120, P497, DOI 10.1016/j.cell.2005.01.028
   Manning BD, 2007, CELL, V129, P1261, DOI 10.1016/j.cell.2007.06.009
   Manning BD, 2017, CELL, V169, P381, DOI 10.1016/j.cell.2017.04.001
   Miyazaki S, 2015, ARTHRITIS RES THER, V17, P0, DOI 10.1186/s13075-015-0763-6
   Moon HJ, 2014, OSTEOARTHR CARTILAGE, V22, P344, DOI 10.1016/j.joca.2013.12.008
   Murakami M, 2004, MOL CELL BIOL, V24, P6710, DOI 10.1128/mcb.24.15.6710-6718.2004
   Oreilly KE, 2006, CANCER RES, V66, P1500, DOI 10.1158/0008-5472.CAN-05-2925
   Pfirrmann CWA, 2001, SPINE, V26, P1873, DOI 10.1097/00007632-200109010-00011
   Pockert AJ, 2009, ARTHRITIS RHEUM-US, V60, P482, DOI 10.1002/art.24291
   Richardson SM, 2017, SCI REP-UK, V7, P0, DOI 10.1038/s41598-017-01567-w
   Risbud MV, 2015, J ORTHOP RES, V33, P283, DOI 10.1002/jor.22789
   Risbud MV, 2014, NAT REV RHEUMATOL, V10, P44, DOI 10.1038/nrrheum.2013.160
   Roberts S, 2000, SPINE, V25, P3005, DOI 10.1097/00007632-200012010-00007
   Sakai D, 2004, SPINE, V29, P1515, DOI 10.1097/01.BRS.0000131419.25265.23
   Sasaki H, 2012, ARTHRITIS RHEUM-US, V64, P1920, DOI 10.1002/art.34323
   Selman C, 2009, SCIENCE, V326, P140, DOI 10.1126/science.1177221
   Uitterlinden EJ, 2006, OSTEOARTHR CARTILAGE, V14, P250, DOI 10.1016/j.joca.2005.10.001
   Urban JPG, 2004, SPINE, V29, P2700, DOI 10.1097/01.brs.0000146499.97948.52
   Urban JPG, 2003, ARTHRITIS RES THER, V5, P120, DOI 10.1186/ar629
   Vo NV, 2013, SPINE J, V13, P331, DOI 10.1016/j.spinee.2012.02.027
   Vo NV, 2010, J ORTHOP RES, V28, P1259, DOI 10.1002/jor.21157
   Wu JJ, 2013, CELL REP, V4, P913, DOI 10.1016/j.celrep.2013.07.030
   Yamamoto J, 2013, J ORTHOP RES, V31, P608, DOI 10.1002/jor.22274
   Yu SW, 2006, P NATL ACAD SCI USA, V103, P18314, DOI 10.1073/pnas.0606528103
   Yurube T, 2014, ARTHRITIS RES THER, V16, P0, DOI 10.1186/ar4460
   Yurube T, 2012, ARTHRITIS RES THER, V14, P0, DOI 10.1186/ar3764
   Yurube T, 2011, J ORTHOP RES, V29, P1284, DOI 10.1002/jor.21406
   Yurube T, 2010, J ORTHOP RES, V28, P1026, DOI 10.1002/jor.21116
   Zhang Y, 2015, ANN RHEUM DIS, V74, P1432, DOI 10.1136/annrheumdis-2013-204599
   Zid BM, 2009, CELL, V139, P149, DOI 10.1016/j.cell.2009.07.034
   Zoncu R, 2011, NAT REV MOL CELL BIO, V12, P21, DOI 10.1038/nrm3025
NR 50
TC 58
Z9 61
U1 2
U2 11
PU ELSEVIER SCI LTD
PI OXFORD
PA THE BOULEVARD, LANGFORD LANE, KIDLINGTON, OXFORD OX5 1GB, OXON, ENGLAND
SN 1063-4584
EI 1522-9653
J9 OSTEOARTHR CARTILAGE
JI Osteoarthritis Cartilage
PD DEC 15
PY 2017
VL 25
IS 12
BP 2134
EP 2146
DI 10.1016/j.joca.2017.08.019
PG 13
WC Orthopedics; Rheumatology
SC Orthopedics; Rheumatology
GA FM3AA
UT WOS:000414873800026
PM 28888905
DA 2022-06-22
ER

PT J
AU Li, Heng
   Wang, Dan
   Yuan, Yongjian
   Min, Jikang
AF Li, Heng
   Wang, Dan
   Yuan, Yongjian
   Min, Jikang
TI New insights on the MMP-13 regulatory network in the pathogenesis of early osteoarthritis
SO ARTHRITIS RESEARCH & THERAPY
LA English
DT Review
DE Matrix metalloproteinases; MMP-13; Osteoarthritis; Non-coding RNA; DNA methylation; Autophagy
ID long noncoding rna; matrix-metalloproteinase 13; wide dna methylation; articular-cartilage; human chondrocyte; murine osteoarthriti; rheumatoid-arthriti; human collagenase-3; cell-proliferation; molecular target
AB Osteoarthritis (OA) is the most common joint disorder and affects approximately half of the aged population. Current treatments for OA are largely palliative until the articular cartilage has been deeply damaged and irreversible morphological changes appear. Thus, effective methods are needed for diagnosing and monitoring the progression of OA during its early stages when therapeutic drugs or biological agents are most likely to be effective. Various proteinases involved in articular cartilage degeneration in pre-OA conditions, which may represent the earliest reversible measurable changes, are considered diagnostic and therapeutic targets for early OA. Of these proteinases, matrix metalloproteinase 13 (MMP-13) has received the most attention, because it is a central node in the cartilage degradation network. In this review, we highlight the main MMP-13-related changes in OA chondrocytes, including alterations in the activity and expression level of MMP-13 by upstream regulatory factors, DNA methylation, various non-coding RNAs (ncRNAs), and autophagy. Because MMP-13 and its regulatory networks are suitable targets for the development of effective early treatment strategies for OA, we discuss the specific targets of MMP-13, including upstream regulatory proteins, DNA methylation, non-coding RNAs, and autophagy-related proteins of MMP-13, and their therapeutic potential to inhibit the development of OA. Moreover, the various entities mentioned in this review might be useful as early biomarkers and for personalized approaches to disease prevention and treatment by improving the phenotyping of early OA patients.
C1 [Li, Heng; Wang, Dan; Yuan, Yongjian; Min, Jikang] Huzhou Teachers Coll, Affiliated Hosp 1, Huzhou 313000, Zhejiang, CHINA.
   [Min, Jikang] Huzhou Teachers Coll, Dept Orthopaed, Affiliated Hosp 1, Peoples Hosp Huzhou 1, Huzhou 313000, Zhejiang, CHINA.
RP Min, JK (corresponding author), Huzhou Teachers Coll, Affiliated Hosp 1, Huzhou 313000, Zhejiang, CHINA.; Min, JK (corresponding author), Huzhou Teachers Coll, Dept Orthopaed, Affiliated Hosp 1, Peoples Hosp Huzhou 1, Huzhou 313000, Zhejiang, CHINA.
EM mjk@medmail.com.cn
FU Zhejiang Provincial Natural Science Foundation of China [LY14H060001]; Science and Technology Project of Huzhou City [2016GY26]; Zhejiang Provincial Technological Research Project for Public Welfare [2017C33227]
CR Abhishek A, 2013, RHEUM DIS CLIN N AM, V39, P45, DOI 10.1016/j.rdc.2012.10.007
   Akhtar N, 2010, ARTHRITIS RHEUM-US, V62, P1361, DOI 10.1002/art.27329
   Arabelovic SENADA, 2005, CURR RHEUMATOL REP, V7, P29, DOI 10.1007/s11926-005-0006-y
   Barter MJ, 2012, OSTEOARTHR CARTILAGE, V20, P339, DOI 10.1016/j.joca.2011.12.012
   Bergman Y, 2013, NAT STRUCT MOL BIOL, V20, P274, DOI 10.1038/nsmb.2518
   Bijlsma JWJ, 2011, LANCET, V377, P2115, DOI 10.1016/S0140-6736(11)60243-2
   Billinghurst RC, 1997, J CLIN INVEST, V99, P1534, DOI 10.1172/JCI119316
   Bo N, 2012, CONNECT TISSUE RES, V53, P513, DOI 10.3109/03008207.2012.700346
   Boldin MP, 2011, J EXP MED, V208, P1189, DOI 10.1084/jem.20101823
   Bouderlique T, 2016, ANN RHEUM DIS, V75, P627, DOI 10.1136/annrheumdis-2015-207742
   Brooks PM, 2002, CURR OPIN RHEUMATOL, V14, P573, DOI 10.1097/00002281-200209000-00017
   Bui C, 2012, FASEB J, V26, P3000, DOI 10.1096/fj.12-206367
   Carames B, 2010, ARTHRITIS RHEUM-US, V62, P791, DOI 10.1002/art.27305
   Cheng NT, 2016, BONE JOINT RES, V5, P218, DOI 10.1302/2046-3758.56.BJR-2015-0001
   Cheng NT, 2016, BMC MUSCULOSKEL DIS, V17, P0, DOI 10.1186/s12891-016-0995-x
   Chowdhury TT, 2010, ARTHRITIS RES THER, V12, P0, DOI 10.1186/ar3009
   Doi H, 2008, ACTA MED OKAYAMA, V62, P119
   Elayyan J, 2017, FASEB J, V31, P3116, DOI 10.1096/fj.201601253R
   Fernandez-tajes J, 2014, ANN RHEUM DIS, V73, P668, DOI 10.1136/annrheumdis-2012-202783
   Goldring MB, 2012, TRENDS MOL MED, V18, P109, DOI 10.1016/j.molmed.2011.11.005
   Goldring MB, 2011, EUR CELLS MATER, V21, P202, DOI 10.22203/eCM.v021a16
   Han L, 2016, BRIEF FUNCT GENOMICS, V15, P3
   Hashimoto K, 2013, J BIOL CHEM, V288, P10061, DOI 10.1074/jbc.M112.421156
   Hirata M, 2012, HUM MOL GENET, V21, P1111, DOI 10.1093/hmg/ddr540
   Hui W, 2016, ANN RHEUM DIS, V75, P449, DOI 10.1136/annrheumdis-2014-206295
   Iliopoulos D, 2007, ANN RHEUM DIS, V66, P1616, DOI 10.1136/ard.2007.069377
   Iliopoulos D, 2008, PLOS ONE, V3, P0, DOI 10.1371/journal.pone.0003740
   Jeffries MA, 2014, ARTHRITIS RHEUMATOL, V66, P2804, DOI 10.1002/art.38762
   Jones SW, 2009, OSTEOARTHR CARTILAGE, V17, P464, DOI 10.1016/j.joca.2008.09.012
   Julovi SM, 2004, ARTHRITIS RHEUM-US, V50, P516, DOI 10.1002/art.20004
   Kamekura S, 2005, OSTEOARTHR CARTILAGE, V13, P632, DOI 10.1016/j.joca.2005.03.004
   Khan NM, 2017, J CELL BIOCHEM, V118, P629, DOI 10.1002/jcb.25750
   Knauper V, 1996, J BIOL CHEM, V271, P17124, DOI 10.1074/jbc.271.29.17124
   Knauper V, 1996, J BIOL CHEM, V271, P1544, DOI 10.1074/jbc.271.3.1544
   Knauper V, 1997, J BIOL CHEM, V272, P7608, DOI 10.1074/jbc.272.12.7608
   Kostopoulou F, 2015, ARTHRITIS RES THER, V17, P0, DOI 10.1186/s13075-015-0556-y
   Latourte A, 2017, ANN RHEUM DIS, V76, P0
   Li LQ, 2013, CANCER BIOL THER, V14, P796, DOI 10.4161/cbt.25936
   Li P, 2012, OSTEOARTHR CARTILAGE, V20, P1336, DOI 10.1016/j.joca.2012.07.004
   Li X, 2011, GENE, V480, P34, DOI 10.1016/j.gene.2011.03.003
   Li YS, 2016, JOINT BONE SPINE, V83, P143, DOI 10.1016/j.jbspin.2015.06.009
   Lin EA, 2009, J BIOL CHEM, V284, P11326, DOI 10.1074/jbc.M807709200
   Lin YY, 2010, EUR J ORAL SCI, V118, P151, DOI 10.1111/j.1600-0722.2010.00710.x
   Little CB, 2009, ARTHRITIS RHEUM-US, V60, P3723, DOI 10.1002/art.25002
   Liu Q, 2016, SCI REP-UK, V6, P0, DOI 10.1038/srep22572
   Liu Q, 2014, ARTHRITIS RHEUMATOL, V66, P969, DOI 10.1002/art.38309
   Loeser RF, 2014, MATRIX BIOL, V39, P11, DOI 10.1016/j.matbio.2014.08.007
   Magarinos NJ, 2013, J IMMUNOL, V191, P1404, DOI 10.4049/jimmunol.1300856
   Marques-rocha JL, 2015, FASEB J, V29, P3595, DOI 10.1096/fj.14-260323
   Martinez-sanchez A, 2012, J BIOL CHEM, V287, P916, DOI 10.1074/jbc.M111.302430
   Mathieu M, 2014, J BIOL CHEM, V289, P8402, DOI 10.1074/jbc.M113.539825
   Matyas JR, 2004, ARTHRITIS RHEUM-US, V50, P543, DOI 10.1002/art.20027
   Mccormack PL, 2011, DRUGS, V71, P2457, DOI 10.2165/11208240-000000000-00000
   Meng F, 2016, OSTEOARTHR CARTILAGE, V24, P932, DOI 10.1016/j.joca.2015.12.012
   Mizushima N, 2009, CURR TOP MICROBIOL, V335, P71, DOI 10.1007/978-3-642-00302-8_3
   Moazedi-fuerst FC, 2014, J ORTHOP RES, V32, P1636, DOI 10.1002/jor.22722
   Murphy G, 2008, NAT CLIN PRACT RHEUM, V4, P128, DOI 10.1038/ncprheum0727
   Nugent M, 2016, OSTEOARTHR CARTILAGE, V24, P573, DOI 10.1016/j.joca.2015.10.018
   Okuhara A, 2012, MOD RHEUMATOL, V22, P446, DOI 10.1007/s10165-011-0536-2
   Ooi SKT, 2008, CELL, V133, P1145, DOI 10.1016/j.cell.2008.06.009
   Park SUJIN, 2013, ARTHRITIS RHEUM, V65, P3141, DOI 10.1002/art.38188
   Pendas AM, 1997, GENOMICS, V40, P222, DOI 10.1006/geno.1996.4554
   Philipot D, 2014, ARTHRITIS RES THER, V16, P0, DOI 10.1186/ar4494
   Pickarski M, 2011, BMC MUSCULOSKEL DIS, V12, P0, DOI 10.1186/1471-2474-12-197
   Polur I, 2010, HISTOL HISTOPATHOL, V25, P599, DOI 10.14670/HH-25.599
   Portal-nunez S, 2016, BIOCHEM PHARMACOL, V108, P1, DOI 10.1016/j.bcp.2015.12.012
   Qi YB, 2013, INT J BIOL MACROMOL, V61, P43, DOI 10.1016/j.ijbiomac.2013.06.006
   Ribeiro M, 2016, OSTEOARTHR CARTILAGE, V24, P2116, DOI 10.1016/j.joca.2016.06.019
   Ribeiro M, 2016, OSTEOARTHR CARTILAGE, V24, P731, DOI 10.1016/j.joca.2015.10.017
   Roach HI, 2007, OSTEOARTHR CARTILAGE, V15, P128, DOI 10.1016/j.joca.2006.07.002
   Roach HI, 2005, ARTHRITIS RHEUM-US, V52, P3110, DOI 10.1002/art.21300
   Rushton MD, 2014, ARTHRITIS RHEUMATOL, V66, P2450, DOI 10.1002/art.38713
   Rydziel S, 2004, J BIOL CHEM, V279, P5397, DOI 10.1074/jbc.M311984200
   Saito T, 2013, OSTEOARTHR CARTILAGE, V21, P165, DOI 10.1016/j.joca.2012.09.003
   Sasaki H, 2012, ARTHRITIS RHEUM-US, V64, P1920, DOI 10.1002/art.34323
   Sato T, 2006, ARTHRITIS RHEUM-US, V54, P808, DOI 10.1002/art.21638
   Schubeler D, 2015, NATURE, V517, P321, DOI 10.1038/nature14192
   Sinusas K, 2012, AM FAM PHYSICIAN, V85, P49
   Song J, 2015, BBA CLIN, V3, P79, DOI 10.1016/j.bbacli.2014.11.009
   Song J, 2014, J ORTHOP RES, V32, P1628, DOI 10.1002/jor.22718
   Song J, 2013, J BIOMED SCI, V20, P0, DOI 10.1186/1423-0127-20-31
   Song J, 2013, BIOCHEM BIOPH RES CO, V431, P210, DOI 10.1016/j.bbrc.2012.12.133
   Takahashi A, 2017, SCI REP, V7, P0
   Tardif G, 2009, BMC MUSCULOSKEL DIS, V10, P0, DOI 10.1186/1471-2474-10-148
   Tetsunaga T, 2011, OSTEOARTHR CARTILAGE, V19, P222, DOI 10.1016/j.joca.2010.11.004
   Vonk LA, 2014, OSTEOARTHR CARTILAGE, V22, P145, DOI 10.1016/j.joca.2013.11.006
   Wang CT, 2006, OSTEOARTHR CARTILAGE, V14, P1237, DOI 10.1016/j.joca.2006.05.009
   Wang ZW, 2016, AM J TRANSL RES, V8, P680
   Weng T, 2014, OSTEOARTHR CARTILAGE, V22, P1197, DOI 10.1016/j.joca.2014.06.031
   Wu Y, 2016, ONCOL REP, V35, P3371, DOI 10.3892/or.2016.4758
   Xiao JL, 2016, ARCH ORAL BIOL, V68, P105, DOI 10.1016/j.archoralbio.2016.04.006
   Xu L, 2009, OSTEOARTHR CARTILAGE, V17, P917, DOI 10.1016/j.joca.2009.01.002
   Xu L, 2010, ARTHRITIS RHEUM-US, V62, P2736, DOI 10.1002/art.27582
   Xu N, 2012, J BIOL CHEM, V287, P29899, DOI 10.1074/jbc.M112.391243
   Yamamoto K, 2016, MATRIX BIOL, V56, P57, DOI 10.1016/j.matbio.2016.03.007
   Yamasaki K, 2009, ARTHRITIS RHEUM-US, V60, P1035, DOI 10.1002/art.24404
   Young IC, 2017, EXP BIOL MED, V242, P1062, DOI 10.1177/1535370217699534
   Yun K, 2007, BIOCHEM BIOPH RES CO, V364, P1009, DOI 10.1016/j.bbrc.2007.10.121
   Zhang MA, 2013, APOPTOSIS, V18, P423, DOI 10.1007/s10495-013-0811-0
NR 99
TC 115
Z9 126
U1 3
U2 23
PU BIOMED CENTRAL LTD
PI LONDON
PA 236 GRAYS INN RD, FLOOR 6, LONDON WC1X 8HL, ENGLAND
SN 1478-6354
EI 1478-6362
J9 ARTHRITIS RES THER
JI Arthritis Res. Ther.
PD NOV 10
PY 2017
VL 19
IS 
BP 
EP 
DI 10.1186/s13075-017-1454-2
PG 12
WC Rheumatology
SC Rheumatology
GA FM5YX
UT WOS:000415120900002
PM 29126436
DA 2022-06-22
ER

PT J
AU Sekar, S
   Crawford, R
   Xiao, Y
   Prasadam, I
AF Sekar, S
   Crawford, R
   Xiao, Y
   Prasadam, I
TI Dietary Fats and Osteoarthritis: Insights, Evidences, and New Horizons
SO Journal of Cellular Biochemistry
LA English
DT Article
ID dietary fat; obesity; osteoarthriti; saturated fatty acid; aggrecan; fatty acid; high density lipoprotein cholesterol; immunoglobulin enhancer binding protein; interleukin 1; interleukin 6; lauric acid; linoleic acid; low density lipoprotein cholesterol; mammalian target of rapamycin complex 1; microtubule associated protein 1; monocyte chemotactic protein; monounsaturated fatty acid; nitric oxide; oleic acid; omega 3 fatty acid; omega 6 fatty acid; palmitic acid; polyunsaturated fatty acid; prostaglandin e2; protein kinase c delta; reactive oxygen metabolite; saturated fatty acid; stearic acid; toll like receptor 4; transcription factor runx2; tumor necrosis factor; fat intake; article; autophagy; bone density; bone ma; cardiovascular risk; cartilage degeneration; cell metabolism; cholesterol blood level; chondrocyte; disease association; fat intake; fatty acid blood level; fatty acid oxidation; human; insulin resistance; lipid diet; nonhuman; obesity; osteoarthriti; osteoclast; priority journal; risk factor; weight bearing; fat intake; obesity; osteoarthriti; pathophysiology; dietary fat; human; obesity; osteoarthriti
AB Osteoarthritis (OA) is a progressive, age-related disease characterized by the degradation of the cartilage, abnormal bone remodeling, and joint pain eventually leading to disability. The occurrence of clinically diagnosed OA and the incidence of disability show geographic variations, which suggests that lifestyle and factors such as diet play a vital role in the formation and progression of OA. Obesity is associated with a state of low-grade inflammation and increased plasma concentrations of fatty acids such as the saturated fatty acids (SFA). Importantly, obesity is a major risk factor for the development of OA in both weight-bearing and non-weight-bearing joints. Further, obese individuals bear the full brunt of OA which poses a huge health, social and economic problem, and hence it is essential to increase our understanding of OA and obesity to improve patient care and decrease disease progression. Hence, the current state of knowledge on the relationship between obesity and OA is reviewed, especially the influence of different diets. In particular, we emphasize the role and mechanisms of SFA to cause or worsen OA. J. Cell. Biochem. 118: 453 ?463, 2017. © 2016 Wiley Periodicals, Inc. © 2016 Wiley Periodicals, Inc.
C1 Institute of Health and Biomedical Innovation, Queensland University of Technology, Brisbane, Australia
   The Prince Charles Hospital, Orthopedic Department, Brisbane, Australia
TC 0
SN 0730-2312
EI 
J9 J CELL BIOCHEM
JI J. Cell. Biochem.
PD JUN 15
PY 2017
VL 118
IS 3
BP 453
EP 463
DI 10.1002/jcb.25758
PG 11
UT Scopus:10.1002/jcb.25758
ER

PT J
AU Wangyang, Yufan
   Zheng, Xin
   Liu, Guang-wang
   Li, Dong-ya
   Feng, Yan-bo
   Guo, Tong-ya
   Ma, Chao
   Wang, Tao
AF Wangyang, Yufan
   Zheng, Xin
   Liu, Guang-wang
   Li, Dong-ya
   Feng, Yan-bo
   Guo, Tong-ya
   Ma, Chao
   Wang, Tao
TI Upregulation of P63 inhibits chondrocyte autophagy thereby enhancing the malignant progression of osteoarthritis
SO PHARMAZIE
LA English
DT Article
ID cell-death; expression; microrna; pathogenesis; cartilage; senescence; carcinoma; prognosis
AB Loss of autophagy is suggested to play a key role in the progression of osteoarthritis (OA). P63 is a member of the P53 family, which is widely dysregulated in various tumors. However, the specific role of P63 in chondrocyte autophagy has never been fully understood. Here, the expression level of P63 in the articular cartilages of OA patients and chondrocytes treated with 3-MA was explored using western blot. Autophagy was determined using transmission electron microscopy and mRFP-GFP-LC3 assay. Fewer autophagic vesicles were identified in the articular cartilages of OA patients compared with that of normal control. Both the mRNA and protein levels of P63 was markedly increased in the articular cartilages of OA patients compared with that of normal control. MT1-assay demonstrated that P63 overexpression markedly reduced chondrocyte viability at 24, 36 and 48 h, while inhibition of P63 inhibited cell viability at 24, 36 and 48 h, respectively. Furthermore, autophagic flux assay showed that transfection of ad-P63 markedly decreased the yellow dots in chondrocytes, while inhibition of P63 induced chondrycyte autophagy. In summary, we first demonstrated that upregulation of P63 in the cartilage tissues of OA patients inhibited chondrocyte autophagy thereby contributing to the malignant progression of OA.
C1 [Wangyang, Yufan; Liu, Guang-wang; Feng, Yan-bo; Guo, Tong-ya; Ma, Chao; Wang, Tao] Xuzhou Cent Hosp, Xuzhou, CHINA.
   [Wangyang, Yufan; Wang, Tao] Xuzhou Med Coll, Xuzhou Clin Sch, Xuzhou, CHINA.
   [Zheng, Xin; Li, Dong-ya] Xuzhou Med Coll, Dept Orthopaed, Affiliated Hosp, Xuzhou, CHINA.
RP Wang, T (corresponding author), Xuzhou Cent Hosp, Dept Orthopaed, 199 Jiefang Rd, Xuzhou 221000, CHINA.
EM wangtao161116@163.com
CR Bir F, 2014, MED SCI MONITOR, V20, P219, DOI 10.12659/MSM.890394
   Carames B, 2015, ARTHRITIS RHEUMATOL, V67, P1568, DOI 10.1002/art.39073
   Carames B, 2012, ARTHRITIS RHEUM-US, V64, P1182, DOI 10.1002/art.33444
   Carames B, 2010, ARTHRITIS RHEUM-US, V62, P791, DOI 10.1002/art.27305
   Choi KUISUN, 2014, KOREAN J HEPATOBILIARY PANCREAT SURG, V18, P105, DOI 10.14701/kjhbps.2014.18.4.105
   Fatt MP, 2014, CELL DEATH DIFFER, V21, P1546, DOI 10.1038/cdd.2014.61
   Fu LL, 2012, INT J BIOCHEM CELL B, V44, P733, DOI 10.1016/j.biocel.2012.02.004
   Hosomi S, 2015, CURR OPIN GASTROEN, V31, P81, DOI 10.1097/MOG.0000000000000144
   Ito S, 2015, AUTOPHAGY, V11, P547, DOI 10.1080/15548627.2015.1017190
   Keyes WM, 2005, GENE DEV, V19, P1986, DOI 10.1101/gad.342305
   Koga F, 2003, CLIN CANCER RES, V9, P5501
   Leao M, 2015, EXP CELL RES, V330, P164, DOI 10.1016/j.yexcr.2014.09.028
   Levine B, 2008, CELL, V132, P27, DOI 10.1016/j.cell.2007.12.018
   de Figueroa PL, 2015, ARTHRITIS RHEUMATOL, V67, P966, DOI 10.1002/art.39025
   Lotz MK, 2011, NAT REV RHEUMATOL, V7, P579, DOI 10.1038/nrrheum.2011.109
   Martin JA, 2004, CLIN ORTHOP RELAT R, V0, PPS96, DOI 10.1097/01.blo.0000143818.74887.b1
   Melar-new M, 2010, J VIROL, V84, P5212, DOI 10.1128/JVI.00078-10
   Ory B, 2011, ONCOTARGET, V2, P259
   Ratovitski EA, 2013, CURR GENOMICS, V14, P441, DOI 10.2174/13892029113146660011
   Reyes C, 2015, OSTEOARTHR CARTILAGE, V23, P1323, DOI 10.1016/j.joca.2015.03.020
   Ryter SW, 2015, REDOX BIOL, V4, P215, DOI 10.1016/j.redox.2014.12.010
   Sasaki H, 2012, ARTHRITIS RHEUM-US, V64, P1920, DOI 10.1002/art.34323
   Srinivas V, 2009, CELLS TISSUES ORGANS, V189, P88, DOI 10.1159/000151428
   Takayama K, 2014, ARTHRITIS RES THER, V16, P0, DOI 10.1186/s13075-014-0482-4
   Tucci P, 2012, P NATL ACAD SCI USA, V109, P15312, DOI 10.1073/pnas.1110977109
   Urist MJ, 2002, AM J PATHOL, V161, P1199, DOI 10.1016/S0002-9440(10)64396-9
   Vandormael-pournin S, 2015, CELL DEATH DIFFER, V22, P108, DOI 10.1038/cdd.2014.122
   Wu XT, 2013, BIOCHEM SOC T, V41, P1489, DOI 10.1042/BST20130185
   Yao JENG-YUAN, 2012, BIOMED J, V35, P457, DOI 10.4103/2319-4170.104410
   Zhu H, 2009, AUTOPHAGY, V5, P816, DOI 10.4161/auto.9064
NR 30
TC 3
Z9 3
U1 0
U2 4
PU GOVI-VERLAG  PHARMAZEUTISCHER VERLAG GMBH
PI ESCHBORN
PA PHARMAZEUTISCCARL MANNICH STR 26, D-65760 ESCHBORN, GERMANY
SN 0031-7144
EI 
J9 PHARMAZIE
JI Pharmazie
PD JUN 15
PY 2017
VL 72
IS 6
BP 361
EP 364
DI 10.1691/ph.2017.6933
PG 4
WC Chemistry, Medicinal; Chemistry, Multidisciplinary; Pharmacology & Pharmacy
SC Pharmacology & Pharmacy; Chemistry
GA FC6ZN
UT WOS:000406990300011
PM 29442026
DA 2022-06-22
ER

PT J
AU Xia, Peng
   Wang, Xiaoju
   Qu, Yanping
   Lin, Qiang
   Cheng, Kai
   Gao, Mingxia
   Ren, Shasha
   Zhang, Tingting
   Li, Xueping
AF Xia, Peng
   Wang, Xiaoju
   Qu, Yanping
   Lin, Qiang
   Cheng, Kai
   Gao, Mingxia
   Ren, Shasha
   Zhang, Tingting
   Li, Xueping
TI TGF-beta 1-induced chondrogenesis of bone marrow mesenchymal stem cells is promoted by low-intensity pulsed ultrasound through the integrin-mTOR signaling pathway
SO STEM CELL RESEARCH & THERAPY
LA English
DT Article
DE Low-intensity pulsed ultrasound (LIPUS); Bone marrow mesenchymal stem cells (BMSCs); Differentiation; Integrin; mTOR
ID messenger-rna expression; in-vitro chondrogenesis; articular chondrocyte; progenitor cell; cartilage; differentiation; osteoarthriti; tissue; autophagy; collagen
AB Background: Low-intensity pulsed ultrasound (LIPUS) is a mechanical stimulus that plays a key role in regulating the differentiation of bone marrow mesenchymal stem cells (BMSCs). However, the way in which it affects the chondrogenic differentiation of BMSCs remains unknown. In this study, we aimed to investigate whether LIPUS is able to influence TGF-beta 1-induced chondrogenesis of BMSCs through the integrin-mechanistic target of the Rapamycin (mTOR) signaling pathway. Methods: BMSCs were isolated from rat bone marrow and cultured in either standard or TGF-beta 1-treated culture medium. BMSCs were then subjected to LIPUS at a frequency of 3 MHz and a duty cycle of 20%, and integrin and mTOR inhibitors added in order to analyze their influence on cell differentiation. BMSCs were phenotypically analyzed by flow cytometry and the degree of chondrogenesis evaluated through toluidine blue staining, immunofluorescence, and immunocytochemistry. Furthermore, expression of COL2, aggrecan, SOX9, and COL1 was assessed by qRT-PCR and western blot analysis. Results: We found that LIPUS promoted TGF-beta 1-induced chondrogenesis of BMSCs, represented by increased expression of COL2, aggrecan and SOX9 genes, and decreased expression of COL1. Notably, these effects were prevented following addition of integrin and mTOR inhibitors. Conclusions: Taken together, these results indicate that mechanical stimulation combined with LIPUS promotes TGF-beta 1-induced chondrogenesis of BMSCs through the integrin-mTOR signaling pathway.
C1 [Xia, Peng; Wang, Xiaoju; Qu, Yanping; Lin, Qiang; Cheng, Kai; Gao, Mingxia; Ren, Shasha; Zhang, Tingting; Li, Xueping] Nanjing Med Univ, Dept Rehabil Med, Nanjing Hosp 1, Nanjing 210006, Jiangsu, CHINA.
RP Li, XP (corresponding author), Nanjing Med Univ, Dept Rehabil Med, Nanjing Hosp 1, Nanjing 210006, Jiangsu, CHINA.
EM lixueping6504@163.com
FU National Natural Science Foundation of China [81501941]
CR Bi WM, 1999, NAT GENET, V22, P85, DOI 10.1038/8792
   Chen C, 2008, J EXP MED, V205, P2397, DOI 10.1084/jem.20081297
   Chen C, 2009, SCI SIGNAL, V2, P0, DOI 10.1126/scisignal.2000559
   Cheng K, 2014, ULTRASOUND MED BIOL, V40, P1609, DOI 10.1016/j.ultrasmedbio.2014.03.002
   Choi BH, 2006, J BIOMED MATER RES A, V79A, P858, DOI 10.1002/jbm.a.30816
   Csaki C, 2008, ANN ANAT, V190, P395, DOI 10.1016/j.aanat.2008.07.007
   Dang SP, 2014, AUTOPHAGY, V10, P1301, DOI 10.4161/auto.28771
   Delise AM, 2000, OSTEOARTHR CARTILAGE, V8, P309, DOI 10.1053/joca.1999.0306
   Ebisawa K, 2004, TISSUE ENG, V10, P921, DOI 10.1089/1076327041348437
   Gao N, 2004, AM J PHYSIOL-CELL PH, V287, PC281, DOI 10.1152/ajpcell.00422.2003
   Hasanova GI, 2011, J TISSUE ENG REGEN M, V5, P815, DOI 10.1002/term.384
   Huang WJ, 2014, HEPAT MON, V14, P0, DOI 10.5812/hepatmon.20719
   Humphries MJ, 2000, BIOCHEM SOC T, V28, P311, DOI 10.1042/0300-5127:0280311
   Ito A, 2012, ULTRASOUND MED BIOL, V38, P1726, DOI 10.1016/j.ultrasmedbio.2012.06.005
   Johnstone B, 1998, EXP CELL RES, V238, P265, DOI 10.1006/excr.1997.3858
   Kasten A, 2010, J CELL BIOCHEM, V111, P1586, DOI 10.1002/jcb.22890
   Kiefer JC, 2007, DEV DYNAM, V236, P2356, DOI 10.1002/dvdy.21218
   Kou I, 2004, J BIOL CHEM, V279, P50942, DOI 10.1074/jbc.M406786200
   Kusuyama J, 2014, J BIOL CHEM, V289, P10330, DOI 10.1074/jbc.M113.546382
   Lefebvre V, 1997, MOL CELL BIOL, V17, P2336, DOI 10.1128/MCB.17.4.2336
   Li XP, 2011, CELL BIOCHEM BIOPHYS, V61, P427, DOI 10.1007/s12013-011-9206-4
   Liu LY, 2011, INT J BIOCHEM CELL B, V43, P1591, DOI 10.1016/j.biocel.2011.07.008
   Loeser RF, 2000, OSTEOARTHR CARTILAGE, V8, P96, DOI 10.1053/joca.1999.0277
   Luo SM, 2013, NANOSCALE RES LETT, V8, P1, DOI 10.1186/1556-276X-8-136
   Namazi H, 2012, ARCH PHYS MED REHAB, V93, P1882, DOI 10.1016/j.apmr.2012.01.028
   Nishikori T, 2002, J BIOMED MATER RES, V59, P201, DOI 10.1002/jbm.1226
   Park JS, 2011, BIOMATERIALS, V32, P8139, DOI 10.1016/j.biomaterials.2011.07.043
   Qi MENG-CHUN, 2005, HUA XI KOU QIANG YI XUE ZA ZHI, V23, P110
   Qi YY, 2012, MED HYPOTHESES, V79, P420, DOI 10.1016/j.mehy.2012.05.024
   Raducanu A, 2009, J BIOL CHEM, V284, P23780, DOI 10.1074/jbc.M109.039347
   Reddi AH, 1994, J CELL BIOCHEM, V56, P192, DOI 10.1002/jcb.240560213
   Roelen BERNARDAJ, 2003, J ORTHOP SCI, V8, P740, DOI 10.1007/s00776-003-0702-2
   Song GUANBIN, 2010, MOLECULAR & CELLULAR BIOMECHANICS, V7, P165
   Sun H, 2013, ANTI-CANCER AGENT ME, V13, P1048, DOI 10.2174/18715206113139990130
   Takaishi H, 2008, CURR PHARM BIOTECHNO, V9, P47, DOI 10.2174/138920108783497659
   Takeuchi R, 2008, ARTHRITIS RES THER, V10, P0, DOI 10.1186/ar2451
   Uddin SMZ, 2013, PLOS ONE, V8, P0, DOI 10.1371/journal.pone.0073914
   Vaughan NM, 2010, MED BIOL ENG COMPUT, V48, P1215, DOI 10.1007/s11517-010-0681-3
   Wang WG, 2003, TISSUE CELL, V35, P69, DOI 10.1016/S0040-8166(02)00106-4
   Wei FY, 2014, PLOS ONE, V9, P0, DOI 10.1371/journal.pone.0106722
   Whitney NP, 2012, ULTRASOUND MED BIOL, V38, P1734, DOI 10.1016/j.ultrasmedbio.2012.06.002
   Xiang XX, 2011, ACTA BIOCH BIOPH SIN, V43, P501, DOI 10.1093/abbs/gmr041
   Xu LL, 2012, INT J BIOCHEM CELL B, V44, P612, DOI 10.1016/j.biocel.2011.12.018
   Zheng LH, 2014, MOL CELLS, V37, P118, DOI 10.14348/molcells.2014.2247
   Zoncu R, 2011, NAT REV MOL CELL BIO, V12, P21, DOI 10.1038/nrm3025
   Zuo Q, 2013, INT ORTHOP, V37, P747, DOI 10.1007/s00264-013-1782-z
NR 46
TC 33
Z9 37
U1 3
U2 16
PU BIOMED CENTRAL LTD
PI LONDON
PA 236 GRAYS INN RD, FLOOR 6, LONDON WC1X 8HL, ENGLAND
SN 1757-6512
EI 
J9 STEM CELL RES THER
JI Stem Cell Res. Ther.
PD DEC 13
PY 2017
VL 8
IS 
BP 
EP 
DI 10.1186/s13287-017-0733-9
PG 11
WC Cell & Tissue Engineering; Cell Biology; Medicine, Research & Experimental
SC Cell Biology; Research & Experimental Medicine
GA FP8DE
UT WOS:000417869700004
PM 29237506
DA 2022-06-22
ER

PT J
AU Kim, EK
   Kwon, Jeong-Eun
   Lee, Seon-Young
   Lee, Eun-Jung
   Kim, DS
   Moon, Su-Jin
   Lee, Jennifer
   Kwok, Seung-Ki
   Park, Sung-Hwan
   Cho, Mi-La
AF Kim, Eun
   Kwon, Jeong-eun
   Lee, Seon-young
   Lee, Eun-jung
   Kim, Da
   Moon, Su-jin
   Lee, Jennifer
   Kwok, Seung-ki
   Park, Sung-hwan
   Cho, Mi-la
TI IL-17-mediated mitochondrial dysfunction impairs apoptosis in rheumatoid arthritis synovial fibroblasts through activation of autophagy
SO CELL DEATH & DISEASE
LA English
DT Article
ID th17 cell; oxidative stress; dual role; contribute; osteoclastogenesis; interleukin-17; proliferation; synoviocyte; induction; cytokine
AB Fibroblast-like synoviocytes (FLSs) are a major cell population of the pannus that invades cartilage and bone in rheumatoid arthritis (RA). FLS resistance to apoptosis is a major characteristic of RA. The aims of this study were to investigate the effects of interleukin-17 (IL-17) and IL-17-producing T helper (Th17) cells on resistance to apoptosis in FLSs from RA patients (RA FLSs) and their roles in mitochondrial dysfunction and autophagy. Mitochondrial function was assessed in RA FLSs and FLSs from osteoarthritis patients (OA FLSs). FLSs were treated with IL-17 and their morphological features, respiratory level and mitochondrial gene expression were measured. The effects of IL-17 and Th17 cells on the relationship between autophagy and apoptosis were evaluated by measuring the expression of apoptosis-related genes using sodium nitroprusside or 3-methyladenine. The mitochondria of FLSs isolated from RA and osteoarthritis patients displayed different morphological and physiological features. RA FLSs exhibited greater autophagosome formation and greater dysfunction of mitochondrial respiration compared with OA FLSs. IL-17 induced mitochondrial dysfunction and autophagosome formation in RA FLSs, suggesting that they were resistant to apoptosis. Autophagy-related antiapoptosis induced by IL-17 was restored by inhibition of autophagy, suggesting a relationship between mitochondrial dysfunction and cell survival in RA FLSs. Th17 cells and IL-17 increased autophagy of RA FLSs by causing mitochondrial dysfunction. Our findings suggest that, in RA, interactions between RA FLSs and Th17 cells may be involved in the tumorous growth of FLSs and the formation of pannus in joints.
C1 [Kim, Eun Kyung; Kwon, Jeong-Eun; Lee, Seon-Young; Lee, Eun-Jung; Kim, Da Som; Lee, Jennifer; Kwok, Seung-Ki; Park, Sung-Hwan; Cho, Mi-La] Catholic Univ Korea, Catholic Res Inst Med Sci, Rheumatism Res Ctr, Seoul, South Korea.
   [Kim, Eun Kyung; Kwon, Jeong-Eun; Lee, Seon-Young; Lee, Eun-Jung; Kim, Da Som; Cho, Mi-La] Catholic Univ Korea, Catholic Res Inst Med Sci, Lab Immune Network, Seoul, South Korea.
   [Moon, Su-Jin; Lee, Jennifer; Kwok, Seung-Ki; Park, Sung-Hwan] Catholic Univ Korea, Div Rheumatol, Dept Internal Med, Seoul, South Korea.
RP Cho, ML (corresponding author), Catholic Univ Korea, Catholic Inst Med Sci, Coll Med, Rheumatism Res Ctr, 505 Banpo Dong, Seoul 137040, South Korea.
EM iammila@catholic.ac.kr
FU Korea Health Technology R&D Project through the Korea Health Industry Development Institute (KHIDI) - Ministry of Health & Welfare, Republic of Korea [HI15C3062, HI15C1062]; Korean Health Technology R&D Project, Ministry for Health & Welfare, Republic of Korea [HI14C3417]
CR Bartok B, 2010, IMMUNOL REV, V233, P233, DOI 10.1111/j.0105-2896.2009.00859.x
   Carames B, 2012, ARTHRITIS RHEUM-US, V64, P1182, DOI 10.1002/art.33444
   Chabaud M, 1999, ARTHRITIS RHEUM-US, V42, P963, DOI 10.1002/1529-0131(199905)42:5<963::AID-ANR15>3.0.CO;2-E
   Chan DC, 2006, CELL, V125, P1241, DOI 10.1016/j.cell.2006.06.010
   Chang JC, 2010, WORLD J CARDIOL, V2, P150, DOI 10.4330/wjc.v2.i6.150
   Da SYLVATR, 2005, ARTHRITIS RES THER, V7, PR844, DOI 10.1186/ar1752
   Deretic V, 2009, CELL HOST MICROBE, V5, P527, DOI 10.1016/j.chom.2009.05.016
   Galluzzi L, 2009, CELL DEATH DIFFER, V16, P1093, DOI 10.1038/cdd.2009.44
   Grasso D, 2011, J BIOL CHEM, V286, P8308, DOI 10.1074/jbc.M110.197301
   Harty LC, 2012, ANN RHEUM DIS, V71, P582, DOI 10.1136/annrheumdis-2011-200245
   Hernandez-aguilera A, 2013, MEDIAT INFLAMM, V2013, P0, DOI 10.1155/2013/135698
   Hodgkin PD, 1990, J IMMUNOL, V145, P2025
   Ito H, 2011, ARTHRITIS RES THER, V13, P0, DOI 10.1186/ar3238
   Kato M, 2014, ARTHRITIS RHEUMATOL, V66, P40, DOI 10.1002/art.38190
   Kim I, 2011, ANTIOXID REDOX SIGN, V14, P1919, DOI 10.1089/ars.2010.3768
   Kim KW, 2015, AM J PATHOL, V185, P3011, DOI 10.1016/j.ajpath.2015.07.017
   Kroemer G, 2010, MOL CELL, V40, P280, DOI 10.1016/j.molcel.2010.09.023
   Lee SY, 2013, ARTHRITIS RES THER, V15, P0, DOI 10.1186/ar4179
   Leipe J, 2010, ARTHRITIS RHEUM-US, V62, P2876, DOI 10.1002/art.27622
   Levine B, 2011, NATURE, V469, P323, DOI 10.1038/nature09782
   Liu TF, 2012, J LEUKOCYTE BIOL, V92, P499, DOI 10.1189/jlb.0212078
   Maiuri MC, 2007, NAT REV MOL CELL BIO, V8, P741, DOI 10.1038/nrm2239
   Marino G, 2014, NAT REV MOL CELL BIO, V15, P81, DOI 10.1038/nrm3735
   Medina-gomez G, 2012, BEST PRACT RES CL EN, V26, P791, DOI 10.1016/j.beem.2012.06.002
   Mizumura K, 2014, J CLIN INVEST, V124, P3987, DOI 10.1172/JCI74985
   Osellame LD, 2012, BEST PRACT RES CL EN, V26, P711, DOI 10.1016/j.beem.2012.05.003
   Ouyang J, 2013, ONCOL REP, V29, P79, DOI 10.3892/or.2012.2101
   Pagano G, 2013, FREE RADICAL RES, V47, P71, DOI 10.3109/10715762.2012.748904
   Pickens SR, 2010, J IMMUNOL, V184, P3233, DOI 10.4049/jimmunol.0903271
   Rockel JS, 2016, NAT REV RHEUMATOL, V12, P517, DOI 10.1038/nrrheum.2016.92
   Saitoh T, 2010, J CELL BIOL, V189, P925, DOI 10.1083/jcb.201002021
   Sansanwal P, 2010, J AM SOC NEPHROL, V21, P272, DOI 10.1681/ASN.2009040383
   Sasaki H, 2012, ARTHRITIS RHEUM-US, V64, P1920, DOI 10.1002/art.34323
   Sato K, 2006, J EXP MED, V203, P2673, DOI 10.1084/jem.20061775
   Shen H, 2009, ARTHRITIS RHEUM-US, V60, P1647, DOI 10.1002/art.24568
   Shin YJ, 2010, ARTHRITIS RES THER, V12, P0, DOI 10.1186/ar2921
   Steenvoorden MMC, 2006, ARTHRITIS RES THER, V8, P0, DOI 10.1186/ar2073
   Van BLERKOMJ, 2000, HUM REPROD, V15, P2621, DOI 10.1093/humrep/15.12.2621
   Van HAMBURGJP, 2011, ARTHRITIS RHEUM-US, V63, P73, DOI 10.1002/art.30093
   Virgin HW, 2009, NAT IMMUNOL, V10, P461, DOI 10.1038/ni.1726
   Westermann B, 2012, BBA-BIOENERGETICS, V1817, P1833, DOI 10.1016/j.bbabio.2012.02.033
   Witte ME, 2010, MITOCHONDRION, V10, P411, DOI 10.1016/j.mito.2010.05.014
   Xu K, 2015, ARTHRITIS RES THER, V17, P0, DOI 10.1186/s13075-015-0892-y
   Xu K, 2013, INFLAMM RES, V62, P229, DOI 10.1007/s00011-012-0572-1
   Yuan J, 2014, INT IMMUNOPHARMACOL, V18, P98, DOI 10.1016/j.intimp.2013.11.008
   Zhang Y, 2015, ANN RHEUM DIS, V74, P1432, DOI 10.1136/annrheumdis-2013-204599
NR 46
TC 93
Z9 101
U1 6
U2 25
PU SPRINGERNATURE
PI LONDON
PA CAMPUS, 4 CRINAN ST, LONDON, N1 9XW, ENGLAND
SN 2041-4889
EI 
J9 CELL DEATH DIS
JI Cell Death Dis.
PD JAN 15
PY 2017
VL 8
IS 
BP 
EP 
DI 10.1038/cddis.2016.490
PG 10
WC Cell Biology
SC Cell Biology
GA EK1IM
UT WOS:000393679000046
PM 28102843
DA 2022-06-22
ER

PT J
AU Baudi, Paolo
   Catani, Fabio
   Rebuzzi, Manuela
   Ferretti, Marzia
   Smargiassi, Alberto
   Campochiaro, Gabriele
   Serafini, Fabio
   Palumbo, Carla
AF Baudi, Paolo
   Catani, Fabio
   Rebuzzi, Manuela
   Ferretti, Marzia
   Smargiassi, Alberto
   Campochiaro, Gabriele
   Serafini, Fabio
   Palumbo, Carla
TI Morphological Study: Ultrastructural Aspects of Articular Cartilage and Subchondral Bone in Patients Affected by Post-Traumatic Shoulder Instability
SO ANATOMICAL RECORD-ADVANCES IN INTEGRATIVE ANATOMY AND EVOLUTIONARY BIOLOGY
LA English
DT Article
DE shoulder instability; osteoarthritis; chondrocytes; osteocytes; ultrastructure
ID immediate arthroscopic stabilization; traumatic anterior dislocation; human chondrocyte; synovial-fluid; joint injury; osteoarthriti; recurrent; rehabilitation; immobilization; metabolism
AB Post-traumatic shoulder instability is a frequent condition in active population, representing one of most disabling pathologies, due to altered balance involving joints. No data are so far available on early ultrastructural osteo-chondral damages, associated with the onset of invalidating pathologies, like osteoarthritis-OA. Biopsies of glenoid articular cartilage and sub-chondral bone were taken from 10 adult patients underwent arthroscopic stabilization. Observations were performed under Transmission Electron Microscopy-TEM in tangential, arcuate and radial layers of the articular cartilage and in the sub-chondral bone. In tangential and arcuate layers chondrocytes display normal and very well preserved ultrastructure, probably due to the synovial liquid supply; otherwise, throughout the radial layer (un-calcified and calcified) chondrocytes show various degrees of degeneration; occasionally, in the radial layer evidences of apoptosis/autophagy were also observed. Concerning sub-chondral bone, osteocytes next to the calcified cartilage also show signs of degeneration, while osteocytes farther from the osteo-chondral border display normal ultrastructure, probably due to the bone vascular supply. The ultrastructural features of the osteo-chondral complex are not age-dependent. This study represents the first complete ultrastructural investigation of the articular osteo-chondral complex in shoulder instability, evaluating the state of preservation/viability of both chondrocytes and osteocytes throughout the successive layers of articular cartilage and sub-chondral bone. Preliminary observations here collected represent the morphological basis for further deepening of pathogenesis related to shoulder instability, enhancing the relationship between cell shape and microenvironment; in particular, they could be useful in understanding if the early surgical treatment in shoulder instability could avoid the onset of OA. Anat Rec, 300:1208-1218, 2017. (c) 2016 Wiley Periodicals, Inc.
C1 [Baudi, Paolo; Catani, Fabio; Campochiaro, Gabriele; Serafini, Fabio] Univ Modena & RE, Azienda Osped Univ Policlin Modena, Dipartimento Chirurg Ortoped, Modena, Italy.
   [Rebuzzi, Manuela] Osped Guglielmo da, Dipartimento Ortopedia & Traumatol, Saliceto, Piacenza, Italy.
   [Ferretti, Marzia; Smargiassi, Alberto; Palumbo, Carla] Univ Modena & RE, Dipartimento Sci Biomed Metab & Neurosci, Sez Morfol Umana, Modena, Italy.
RP Palumbo, C (corresponding author), Univ Modena & RE, Dipartimento Sci Biomed Metab & Neurosci, Sez Morfol Umana, Ist Anat,Area Policlin, Via Pozzo 71, I-41124 Modena, Italy.
EM carla.palumbo@unimore.it
FU Orthopedic Department of University of Modena and Reggio Emilia
CR Adams SB, 2015, FOOT ANKLE INT, V36, P1264, DOI 10.1177/1071100715611176
   Allain J, 1998, J BONE JOINT SURG AM, V80A, P841, DOI 10.2106/00004623-199806000-00008
   Bankart ASB, 1938, BRIT J SURG, V26, P23, DOI 10.1002/bjs.18002610104
   Bankart ASB, 1923, BRIT MED J, V1923, P1132, DOI 10.1136/bmj.2.3285.1132
   Benya PD, 1988, J CELL BIOL, V106, P161, DOI 10.1083/jcb.106.1.161
   Bittersohl B, 2015, J SHOULDER ELB SURG, V24, P1644, DOI 10.1016/j.jse.2015.03.016
   Blalock D, 2015, CLIN MED INSIGHTS-AR, V8, P15, DOI 10.4137/CMAMD.S22147
   Buschmann MD, 1999, ARCH BIOCHEM BIOPHYS, V366, P1, DOI 10.1006/abbi.1999.1197
   Carter TE, 2015, J BIOMECH, V48, P1461, DOI 10.1016/j.jbiomech.2015.02.030
   Casagrande D, 2015, J SHOULDER ELB SURG, V24, P382, DOI 10.1016/j.jse.2014.11.039
   Chang ZQ, 2015, MOL MED REP, V12, P7086, DOI 10.3892/mmr.2015.4231
   Chen C, 2016, BIOCHEM BIOPH RES CO, V469, P132, DOI 10.1016/j.bbrc.2015.11.083
   Flury MP, 2007, J SHOULDER ELB SURG, V16, P735, DOI 10.1016/j.jse.2007.02.130
   Genemaras AA, 2016, J ORTHOP RES, V34, P779, DOI 10.1002/jor.23086
   Grodzinsky AJ, 2000, ANNU REV BIOMED ENG, V2, P691, DOI 10.1146/annurev.bioeng.2.1.691
   Guilak F, 1994, OSTEOARTHRITIS CARTILAGE, V2, P91, DOI 10.1016/S1063-4584(05)80059-7
   Guo HQ, 2016, ACTA BIOMATER, V29, P170, DOI 10.1016/j.actbio.2015.10.035
   Hawkins RJ, 1990, J BONE JOINT SURG AM, V72A, P1193, DOI 10.2106/00004623-199072080-00010
   Hill HA, 1940, RADIOLOGY, V35, P670, DOI 10.1148/35.6.690
   Hoemann CD, 2012, J KNEE SURG, V25, P85, DOI 10.1055/s-0032-1319782
   Hovelius L, 1996, J BONE JOINT SURG AM, V78A, P1677, DOI 10.2106/00004623-199611000-00006
   Hovelius L, 2009, J SHOULDER ELB SURG, V18, P339, DOI 10.1016/j.jse.2008.11.004
   Hovelius LK, 2001, J SHOULDER ELB SURG, V10, P445, DOI 10.1067/mse.2001.117128
   Jakobsen BW, 2007, ARTHROSCOPY, V23, P118, DOI 10.1016/j.arthro.2006.11.004
   Khalsa PS, 1997, J BIOMECH, V30, P589, DOI 10.1016/S0021-9290(97)84508-3
   Kirkley A, 1999, ARTHROSCOPY, V15, P507, DOI 10.1053/ar.1999.v15.015050
   Kirkley A, 2005, ARTHROSCOPY, V21, P55, DOI 10.1016/j.arthro.2004.09.018
   Lee DA, 1998, J ORTHOP RES, V16, P726, DOI 10.1002/jor.1100160615
   Lieberthal J, 2015, OSTEOARTHR CARTILAGE, V23, P1825, DOI 10.1016/j.joca.2015.08.015
   Lohmander LS, 2007, AM J SPORT MED, V35, P1756, DOI 10.1177/0363546507307396
   Lotz MK, 2010, ARTHRITIS RHEUM-US, V62, P2206, DOI 10.1002/art.27528
   Lozito TP, 2013, STEM CELL RES THER, V4, P0, DOI 10.1186/scrt367
   Marino AA, 2004, CLIN ORTHOP RELAT R, V0, PP224, DOI 10.1097/01.blo.0000129346.29945.3b
   Mayan MD, 2013, AM J PATHOL, V182, P1337, DOI 10.1016/j.ajpath.2012.12.018
   Mckinley TO, 2004, CLIN ORTHOP RELAT R, V0, PPS78, DOI 10.1097/01.blo.0000143817.74887.55
   Nickien M, 2013, WIRES SYST BIOL MED, V5, P495, DOI 10.1002/wsbm.1220
   Owens MAJBD, 2007, AM J SPORT MED, V35, P1168, DOI 10.1177/0363546506295179
   Pawson DJ, 2015, OSTEOARTHR CARTILAGE, V23, P1377, DOI 10.1016/j.joca.2015.04.009
   Poole CA, 1997, J ANAT, V191, P1, DOI 10.1046/j.1469-7580.1997.19110001.x
   Pritzker KPH, 2006, OSTEOARTHR CARTILAGE, V14, P13, DOI 10.1016/j.joca.2005.07.014
   Quinn TM, 2013, OSTEOARTHR CARTILAGE, V21, P1904, DOI 10.1016/j.joca.2013.09.011
   Quinn TM, 1998, J CELL SCI, V111, P573
   Richmond SA, 2013, J ORTHOP SPORT PHYS, V43, P515, DOI 10.2519/jospt.2013.4796
   Robinson CM, 2006, J BONE JOINT SURG AM, V88A, P2326, DOI 10.2106/JBJS.E.01327
   Sah RLY, 1989, J ORTHOPAED RES, V7, P619, DOI 10.1002/jor.1100070502
   Samilson RL, 1983, J BONE JOINT SURG AM, V65, P456, DOI 10.2106/00004623-198365040-00005
   Sena P, 2014, J ANAT, V224, P659, DOI 10.1111/joa.12176
   Setton LA, 1999, OSTEOARTHR CARTILAGE, V7, P2, DOI 10.1053/joca.1998.0170
   Smith RL, 1995, J ORTHOPAED RES, V13, P824, DOI 10.1002/jor.1100130604
   Sulzbacher I, 2013, WIEN MED WOCHENSCHR, V163, P212, DOI 10.1007/s10354-012-0168-y
   Torzilli PA, 1997, J BIOMECH, V30, P1, DOI 10.1016/S0021-9290(96)00117-0
   Villemure I, 2002, STUD HEALTH TECHNOL INFORM, V91, P114
   Wong M, 1997, J ORTHOPAED RES, V15, P189, DOI 10.1002/jor.1100150206
   Yu H, 2015, ORTHOP SURG, V7, P161, DOI 10.1111/os.12179
   Zacchilli MA, 2010, J BONE JOINT SURG AM, V92A, P542, DOI 10.2106/JBJS.I.00450
   Zignego DL, 2015, J BIOMECH, V48, P4253, DOI 10.1016/j.jbiomech.2015.10.038
NR 56
TC 2
Z9 2
U1 0
U2 8
PU WILEY
PI HOBOKEN
PA 111 RIVER ST, HOBOKEN 07030-5774, NJ USA
SN 1932-8486
EI 1932-8494
J9 ANAT REC
JI Anat. Rec.
PD JUL 15
PY 2017
VL 300
IS 7
BP 1208
EP 1218
DI 10.1002/ar.23529
PG 11
WC Anatomy & Morphology
SC Anatomy & Morphology
GA EX7YW
UT WOS:000403466700004
PM 27981785
DA 2022-06-22
ER

PT J
AU Song, Bin
   Song, Hong
   Wang, Weiguo
   Wang, Hongru
   Peng, Hanyuan
   Cui, Jing
   Wang, Rong
   Huang, Hua
   Wang, Wei
   Wang, Lili
AF Song, Bin
   Song, Hong
   Wang, Weiguo
   Wang, Hongru
   Peng, Hanyuan
   Cui, Jing
   Wang, Rong
   Huang, Hua
   Wang, Wei
   Wang, Lili
TI Beclin 1 overexpression inhibits chondrocyte apoptosis and downregulates extracellular matrix metabolism in osteoarthritis
SO MOLECULAR MEDICINE REPORTS
LA English
DT Article
DE osteoarthritis; Beclin 1; chondrocytes; proliferation; apoptosis; matrix metalloproteinases
ID cell-death; pi3k/akt/mtor pathway; knee osteoarthriti; cartilage matrix; autophagy; degradation; progression; mechanism; rapamycin; survival
AB In the present study, the expression of Beclin 1 in osteoarthritis (OA) cartilage tissue was investigated, and also its role in proliferation, apoptosis and expression of matrix metalloproteinases (MMPs) in chondrocytes obtained from patients with OA. Beclin 1 expression in cartilage tissue from OA patients, and in the age-and sex-matched controls, was detected by immunohistochemistry, semi-quantitative polymerase chain reaction and western blotting. Chondrocytes were divided into control and Beclin 1-overexpressed groups. After transfection for 48, 72 and 96 h, cell viability, apoptosis, the phosphatidylinositol-3-kinase (PI3K)/protein kinase B (Akt)/mammalian target of rapamycin (mTOR) signaling pathway and MMPs were examined. The mRNA and protein expression levels of Beclin 1 were significantly decreased in cartilage tissue from OA patients compared with the sexand age-matched controls (P<0.05). In chondrocytes from OA patients, Beclin 1 overexpression significantly increased cell viability (P<0.05). Beclin 1 overexpression additionally decreased the degree of apoptosis, as demonstrated by Hoechst staining and flow cytometric analysis. B-cell lymphoma-2 (Bcl-2) was upregulated, and Bcl-2 associated X was down-regulated, following Beclin 1 overexpression (P<0.05). The PI3K/Akt/mTOR signaling pathway was mitigated following Beclin 1 overexpression (P<0.05). In addition, MMP1, MMP3 and MMP13 were downregulated after Beclin 1 overexpression (P<0.05). Taken together, low expression levels of Beclin 1 may contribute towards the degeneration of chondrocytes. Beclin 1 overexpression increased cell viability, inhibited apoptosis and MMPs, likely via the PI3K/Akt/mTOR signaling pathway.
C1 [Song, Bin; Song, Hong; Wang, Hongru; Peng, Hanyuan; Cui, Jing; Wang, Rong; Huang, Hua; Wang, Wei] Guizhou Osteol Hosp, Dept Internal Med, 123 Sha Chong Nan Rd, Guiyang 550007, Guizhou, CHINA.
   [Wang, Weiguo] Guizhou Osteol Hosp, Dept Pathol, Guiyang 550007, Guizhou, CHINA.
   [Wang, Lili] Guizhou Osteol Hosp, Sci & Educ Dept, Guiyang 550007, Guizhou, CHINA.
RP Song, H (corresponding author), Guizhou Osteol Hosp, Dept Internal Med, 123 Sha Chong Nan Rd, Guiyang 550007, Guizhou, CHINA.
EM songhong80@sina.com
CR Alvarez-garcia O, 2016, OSTEOARTHR CARTILAGE, V24, P1639, DOI 10.1016/j.joca.2016.04.015
   Carames B, 2010, ARTHRITIS RHEUM-US, V62, P791, DOI 10.1002/art.27305
   Chen JZ, 2013, J CELL BIOCHEM, V114, P245, DOI 10.1002/jcb.24362
   Cheng NT, 2016, BMC MUSCULOSKEL DIS, V17, P0, DOI 10.1186/s12891-016-0995-x
   Clark IA, 2008, INT J BIOCHEM CELL B, V40, P1362, DOI 10.1016/j.biocel.2007.12.006
   Gagarina V, 2010, ARTHRITIS RHEUM-US, V62, P1383, DOI 10.1002/art.27369
   Garnero P, 2008, OSTEOARTHR CARTILAGE, V16, P660, DOI 10.1016/j.joca.2007.10.002
   Glick D, 2010, J PATHOL, V221, P3, DOI 10.1002/path.2697
   Goodall ML, 2016, DEV CELL, V37, P337, DOI 10.1016/j.devcel.2016.04.018
   He CC, 2009, ANNU REV GENET, V43, P67, DOI 10.1146/annurev-genet-102808-114910
   Heras-sandoval D, 2014, CELL SIGNAL, V26, P2694, DOI 10.1016/j.cellsig.2014.08.019
   Huang H, 2016, NANOSCALE RES LETT, V11, P0, DOI 10.1186/s11671-016-1461-2
   Huang QC, 2016, AUTOPHAGY, V12, P999, DOI 10.1080/15548627.2016.1166318
   Hunter DJ, 2005, J RHEUMATOL, V32, P2192
   Hwang HS, 2015, INT J MOL SCI, V16, P26035, DOI 10.3390/ijms161125943
   Jakhar R, 2016, CANCER LETT, V372, P89, DOI 10.1016/j.canlet.2015.12.024
   Loeser RF, 2009, OSTEOARTHR CARTILAGE, V17, P971, DOI 10.1016/j.joca.2009.03.002
   Lu JH, 2014, NAT COMMUN, V5, P0, DOI 10.1038/ncomms4920
   Lu PF, 2011, CSH PERSPECT BIOL, V3, P0, DOI 10.1101/cshperspect.a005058
   Markaki M, 2013, GERONTOLOGY, V59, P340, DOI 10.1159/000348599
   Martin JA, 2000, BIORHEOLOGY, V37, P129
   Nannuru KC, 2010, CANCER RES, V70, P3494, DOI 10.1158/0008-5472.CAN-09-3251
   Pal B, 2015, DRUGS R&D, V15, P27, DOI 10.1007/s40268-015-0082-z
   Palazzo C, 2016, ANN PHYS REHABIL MED, V59, P134, DOI 10.1016/j.rehab.2016.01.006
   Sasaki H, 2012, ARTHRITIS RHEUM-US, V64, P1920, DOI 10.1002/art.34323
   Shi YJ, 2005, MOL CANCER THER, V4, P1533, DOI 10.1158/1535-7163.MCT-05-0068
   Thomas CM, 2007, OSTEOARTHR CARTILAGE, V15, P27, DOI 10.1016/j.joca.2006.06.012
   Wargasetia TL, 2015, INT J REPROD BIOMED, V13, P413
   Zamli Z, 2013, INT J MOL SCI, V14, P17729, DOI 10.3390/ijms140917729
   Zhang XH, 2015, CHIN J NAT MEDICINES, V13, P283, DOI 10.1016/S1875-5364(15)30015-7
   Zhu GQ, 2012, NEUROCHEM INT, V60, P400, DOI 10.1016/j.neuint.2012.01.003
NR 31
TC 19
Z9 20
U1 1
U2 3
PU SPANDIDOS PUBL LTD
PI ATHENS
PA POB 18179, ATHENS, 116 10, GREECE
SN 1791-2997
EI 1791-3004
J9 MOL MED REP
JI Mol. Med. Rep.
PD OCT 15
PY 2017
VL 16
IS 4
BP 3958
EP 3964
DI 10.3892/mmr.2017.7064
PG 7
WC Oncology; Medicine, Research & Experimental
SC Oncology; Research & Experimental Medicine
GA FG9JA
UT WOS:000410753800032
PM 28731147
DA 2022-06-22
ER

PT J
AU Jeon, Hyelin
   Im, Gun-Il
AF Jeon, Hyelin
   Im, Gun-il
TI Autophagy in osteoarthritis
SO CONNECTIVE TISSUE RESEARCH
LA English
DT Review
DE Autophagy; articular cartilage; apoptosis; cell survival; osteoarthritis
ID human articular chondrocyte; cell-death; targeted deletion; apoptosis; cartilage; pathogenesis; protein; matrix; yeast; degradation
AB Osteoarthritis is characterized by continuous degeneration of articular cartilage resulting in disability. The death of chondrocytes and the loss of the extracellular matrix are the central peculiarities in cartilage degeneration during osteoarthritis pathogenesis. Autophagy is an essential cellular homeostasis mechanism whereby cellular organelles and macromolecules are recycled to maintain cellular metabolism. Autophagy is reported to be cytoprotective effects for articular cartilage, and osteoarthritis is associated with decreased autophagy. While autophagy is known to be cytoprotective to chondrocytes, its role may vary with differing stages and models of osteoarthritis. Therefore, more in-depth studies on autophagy are needed to determine its impact on cell survival and death in articular cartilage under various in vitro and in vivo conditions. Application of autophagy on osteoarthritis therapeutics will be possible after a profound understanding is established on the role of autophagy in osteoarthritis pathogenesis.
C1 [Jeon, Hyelin; Im, Gun-Il] Dongguk Univ Ilsan Hosp, Dept Orthopaed, Goyang 410773, South Korea.
RP Im, GI (corresponding author), Dongguk Univ Ilsan Hosp, Dept Orthopaed, Goyang 410773, South Korea.
EM gunil@duih.org
FU National Research Foundation (NRF) - Korean government [2015R1A2A1A09002793]
CR Aigner T, 2004, RHEUM DIS CLIN N AM, V30, P639, DOI 10.1016/j.rdc.2004.04.002
   Almonte-becerril M, 2010, APOPTOSIS, V15, P631, DOI 10.1007/s10495-010-0458-z
   Alvarez-garcia O, 2016, OSTEOARTHR CARTILAGE, V04, P0
   Bandyopadhyay U, 2008, MOL CELL BIOL, V28, P5747, DOI 10.1128/MCB.02070-07
   Barranco CAROLINE, 2015, NAT REV RHEUMATOL, V11, P127, DOI 10.1038/nrrheum.2015.12
   Benderdour MOHAMED, 2015, CURR AGING SCI, V8, P147
   Bhuiyan MS, 2013, J CLIN INVEST, V123, P5284, DOI 10.1172/JCI70877
   Blanco FJ, 1998, ARTHRITIS RHEUM, V41, P284, DOI 10.1002/1529-0131(199802)41:2<284::AID-ART12>3.3.CO;2-K
   Bolt AM, 2012, J APPL TOXICOL, V32, P465, DOI 10.1002/jat.1787
   Bouderlique T, 2016, ANN RHEUM DIS, V75, P627, DOI 10.1136/annrheumdis-2015-207742
   Campisi J, 2013, ANNU REV PHYSIOL, V75, P685, DOI 10.1146/annurev-physiol-030212-183653
   Carames B, 2015, ARTHRITIS RHEUMATOL, V67, P1568, DOI 10.1002/art.39073
   Carames B, 2013, ARTHRITIS RHEUM-US, V65, P1843, DOI 10.1002/art.37977
   Carames B, 2012, ARTHRITIS RHEUM-US, V64, P1182, DOI 10.1002/art.33444
   Carames B, 2012, ANN RHEUM DIS, V71, P575, DOI 10.1136/annrheumdis-2011-200557
   Carames B, 2010, ARTHRITIS RHEUM-US, V62, P791, DOI 10.1002/art.27305
   Cesen MH, 2012, EXP CELL RES, V318, P1245, DOI 10.1016/j.yexcr.2012.03.005
   Chang J, 2013, INT J MOL MED, V32, P1311, DOI 10.3892/ijmm.2013.1520
   Chen YQ, 2011, J CELL SCI, V124, P161, DOI 10.1242/jcs.064576
   Choi AMK, 2013, NEW ENGL J MED, V368, P651, DOI 10.1056/NEJMra1205406, 10.1056/NEJMc1303158
   Clarke PGH, 1990, ANAT EMBRYOL, V181, P195, DOI 10.1007/bf00174615
   Cuervo AM, 2005, AUTOPHAGY, V1, P131, DOI 10.4161/auto.1.3.2017
   Datan E, 2014, VIROLOGY, V452, P175, DOI 10.1016/j.virol.2014.01.008
   Elmore S, 2007, TOXICOL PATHOL, V35, P495, DOI 10.1080/01926230701320337
   Eskelinen EL, 2009, BBA-MOL CELL RES, V1793, P664, DOI 10.1016/j.bbamcr.2008.07.014
   Funakoshi T, 1997, GENE, V192, P207, DOI 10.1016/S0378-1119(97)00031-0
   Gao Y, 2014, BIOMED RES INT, V2014, P0, DOI 10.1155/2014/648459
   Glick D, 2010, J PATHOL, V221, P3, DOI 10.1002/path.2697
   Goldring MB, 2007, J CELL PHYSIOL, V213, P626, DOI 10.1002/jcp.21258
   Green DR, 1998, CELL, V94, P695, DOI 10.1016/S0092-8674(00)81728-6
   Guilak F, 2006, ANN NY ACAD SCI, V1068, P498, DOI 10.1196/annals.1346.011
   Gulovskaya AS, 2012, AM J PHYSIOL-GASTR L, V303, P996
   Hacker G, 2000, CELL TISSUE RES, V301, P5, DOI 10.1007/s004410000193
   Hailey DW, 2010, CELL, V141, P656, DOI 10.1016/j.cell.2010.04.009
   Hansen M, 2008, PLOS GENET, V4, P0, DOI 10.1371/journal.pgen.0040024
   He CC, 2012, NATURE, V481, P511, DOI 10.1038/nature10758
   Heidari B, 2011, CASP J INTERN MED, V2, P205
   Huang J, 2011, ANTIOXID REDOX SIGN, V14, P2215, DOI 10.1089/ars.2010.3554
   Hui W, 2016, ANN RHEUM DIS, V75, P449, DOI 10.1136/annrheumdis-2014-206295
   Hung CM, 2012, CSH PERSPECT BIOL, V4, P0, DOI 10.1101/cshperspect.a008771
   Hwang HS, 2015, INT J MOL SCI, V16, P29265, DOI 10.3390/ijms161226164
   Hwang HS, 2015, INT J MOL SCI, V16, P26035, DOI 10.3390/ijms161125943
   Hyttinen JMT, 2013, BBA-MOL CELL RES, V1833, P503, DOI 10.1016/j.bbamcr.2012.11.018
   Jung CH, 2010, FEBS LETT, V584, P1287, DOI 10.1016/j.febslet.2010.01.017
   Kang YH, 2015, EUR J MED RES, V20, P0, DOI 10.1186/s40001-015-0176-7
   Kim HA, 2007, CURR DRUG TARGETS, V8, P333, DOI 10.2174/138945007779940025
   Kim HA, 2001, J RHEUMATOL, V28, P2038
   Klionsky DJ, 2003, DEV CELL, V5, P539, DOI 10.1016/S1534-5807(03)00296-X
   Kobayashi S, 2015, BIOL PHARM BULL, V38, P1098, DOI 10.1248/bpb.b15-00096
   Komatsu M, 2005, J CELL BIOL, V169, P425, DOI 10.1083/jcb.200412022
   Kopeva TN, 1986, ARKHIV PATOLOGII, V48, P40
   Kroemer G, 2005, NAT REV CANCER, V5, P886, DOI 10.1038/nrc1738
   Kroemer G, 2008, NAT REV MOL CELL BIO, V9, P1004, DOI 10.1038/nrm2529
   Kuma A, 2004, NATURE, V432, P1032, DOI 10.1038/nature03029
   Lamkanfi M, 2007, CELL DEATH DIFFER, V14, P44, DOI 10.1038/sj.cdd.4402047
   Levine B, 2008, CELL, V132, P27, DOI 10.1016/j.cell.2007.12.018
   Levine B, 2011, NATURE, V469, P323, DOI 10.1038/nature09782
   Liu N, 2014, MOL MED REP, V9, P2166, DOI 10.3892/mmr.2014.2102
   Loeser RF, 2009, OSTEOARTHR CARTILAGE, V17, P971, DOI 10.1016/j.joca.2009.03.002
   Loeser RF, 2016, NAT REV RHEUMATOL, V65, P0
   Loeser RF, 2010, CLIN GERIATR MED, V26, P371, DOI 10.1016/j.cger.2010.03.002
   Loos B, 2009, AUTOPHAGY, V5, P590, DOI 10.4161/auto.5.5.8479
   Lotz M, 1999, OSTEOARTHR CARTILAGE, V7, P389, DOI 10.1053/joca.1998.0220
   Maiuri MC, 2007, EMBO J, V26, P2527, DOI 10.1038/sj.emboj.7601689
   Matsuzaki T, 2014, BIOMATERIALS, V35, P9904, DOI 10.1016/j.biomaterials.2014.08.041
   Mizumura K, 2014, FRONT PHARMACOL, V5, P0, DOI 10.3389/fphar.2014.00244
   Mizushima N, 2003, J CELL SCI, V116, P1679, DOI 10.1242/jcs.00381
   Mizushima N, 2002, CELL STRUCT FUNCT, V27, P421, DOI 10.1247/csf.27.421
   Mizushima N, 1998, J BIOL CHEM, V273, P33889, DOI 10.1074/jbc.273.51.33889
   Mizushima N, 2008, NATURE, V451, P1069, DOI 10.1038/nature06639
   Mizushima N, 2007, GENE DEV, V21, P2861, DOI 10.1101/gad.1599207
   Mizushima N, 2011, CELL, V147, P728, DOI 10.1016/j.cell.2011.10.026
   Mizushima N, 2011, ANNU REV CELL DEV BI, V27, P107, DOI 10.1146/annurev-cellbio-092910-154005
   Mobasheri A, 2002, HISTOL HISTOPATHOL, V17, P1239, DOI 10.14670/HH-17.1239
   Mobasheri A, 2015, MATURITAS, V80, P237, DOI 10.1016/j.maturitas.2014.12.003
   Nakatogawa H, 2009, NAT REV MOL CELL BIO, V10, P458, DOI 10.1038/nrm2708
   Pallauf K, 2013, AGEING RES REV, V12, P237, DOI 10.1016/j.arr.2012.03.008
   Patel AS, 2012, PLOS ONE, V7, P0, DOI 10.1371/journal.pone.0041394
   Platini F, 2010, CURR PHARM DESIGN, V16, P101, DOI 10.2174/138161210789941810
   Pulai JI, 2002, ARTHRITIS RHEUM, V46, P1528, DOI 10.1002/art.10334
   Rajawat YS, 2009, AGEING RES REV, V8, P199, DOI 10.1016/j.arr.2009.05.001
   Ravikumar B, 2010, PHYSIOL REV, V90, P1383, DOI 10.1152/physrev.00030.2009
   Ravikumar B, 2010, NAT CELL BIOL, V12, P747, DOI 10.1038/ncb2078
   Roach HI, 2004, APOPTOSIS, V9, P265, DOI 10.1023/B:APPT.0000025803.17498.26
   Rosenthal AK, 2015, J BIOL CHEM, V290, P13028, DOI 10.1074/jbc.M114.630558
   Rubinsztein DC, 2011, CELL, V146, P682, DOI 10.1016/j.cell.2011.07.030
   Ryter SW, 2015, REDOX BIOL, V4, P215, DOI 10.1016/j.redox.2014.12.010
   Ryter SW, 2013, MOL CELLS, V36, P7, DOI 10.1007/s10059-013-0140-8
   Sasaki H, 2012, ARTHRITIS RHEUM-US, V64, P1920, DOI 10.1002/art.34323
   Schwartz LM, 1993, P NATL ACAD SCI USA, V90, P980, DOI 10.1073/pnas.90.3.980
   Schweichel JU, 1973, TERATOLOGY, V7, P253, DOI 10.1002/tera.1420070306
   Shapiro IM, 2014, AUTOPHAGY, V10, P7, DOI 10.4161/auto.26679
   Shen C, 2015, APOPTOSIS, V20, P1176, DOI 10.1007/s10495-015-1146-9
   Shi J, 2016, IUBMB LIFE, V68, P293, DOI 10.1002/iub.1482
   Srinivas V, 2006, AUTOPHAGY, V2, P215, DOI 10.4161/auto.2649
   Takayama K, 2014, ARTHRITIS RES THER, V16, P0, DOI 10.1186/s13075-014-0482-4
   Takayama K, 2009, ARTHRITIS RHEUM-US, V60, P2731, DOI 10.1002/art.24864
   Tanida I, 2004, J BIOL CHEM, V279, P36268, DOI 10.1074/jbc.M401461200
   Tooze SA, 2010, NAT CELL BIOL, V12, P831, DOI 10.1038/ncb0910-831
   Tsujimoto Y, 2005, CELL DEATH DIFFER, V12, P1528, DOI 10.1038/sj.cdd.4401777
   Tsukada M, 1993, FEBS LETT, V333, P169, DOI 10.1016/0014-5793(93)80398-E
   Vakifahmetoglu H, 2008, CELL DEATH DIFFER, V15, P1153, DOI 10.1038/cdd.2008.47
   Vuppalapati KK, 2015, J BONE MINER RES, V30, P2249, DOI 10.1002/jbmr.2575
   Xie ZP, 2007, NAT CELL BIOL, V9, P1102, DOI 10.1038/ncb1007-1102
   Yang ZF, 2009, CURR TOP MICROBIOL, V335, P1, DOI 10.1007/978-3-642-00302-8_1
   Yasuda TADASHI, 2006, MOD RHEUMATOL, V16, P197
   Zamli Z, 2011, INT J RHEUM DIS, V14, P159, DOI 10.1111/j.1756-185X.2011.01618.x
   Zemmyo M, 2003, ARTHRITIS RHEUM-US, V48, P2873, DOI 10.1002/art.11246
   Zeng XH, 2006, J CELL SCI, V119, P259, DOI 10.1242/jcs.02735
   Zhang Y, 2015, ANN RHEUM DIS, V74, P1432, DOI 10.1136/annrheumdis-2013-204599
NR 110
TC 34
Z9 36
U1 8
U2 25
PU TAYLOR & FRANCIS INC
PI PHILADELPHIA
PA 530 WALNUT STREET, STE 850, PHILADELPHIA, PA 19106 USA
SN 0300-8207
EI 1607-8438
J9 CONNECT TISSUE RES
JI Connect. Tissue Res.
PD JUN 15
PY 2017
VL 58
IS 6
BP 497
EP 508
DI 10.1080/03008207.2016.1240790
PG 12
WC Cell Biology; Orthopedics
SC Cell Biology; Orthopedics
GA FN3ZK
UT WOS:000415941900002
PM 27668694
DA 2022-06-22
ER

PT J
AU Meckes, JK
   Carames, B.
   Olmer, M.
   Kiosses, WB
   Grogan, SP
   Lotz, MK
   D’lima, DD
AF Meckes, J
   Carames, B
   Olmer, M
   Kiosses, W
   Grogan, S
   Lotz, M
   D’lima, D
TI Compromised autophagy precedes meniscus degeneration and cartilage damage in mice
SO OSTEOARTHRITIS AND CARTILAGE
LA English
DT Article
DE Autophagy; Meniscus; Cartilage; Aging; Osteoarthritis
ID whole-body vibration; nitric-oxide; knee osteoarthriti; medial meniscus; articular-cartilage; cruciate ligament; transgenic mice; murine model; cell-death; target
AB Objective: Autophagy is a cellular homeostasis mechanism that facilitates normal cell function and survival. Objectives of this study were to determine associations between autophagic responses with meniscus injury, joint aging, and osteoarthritis (OA), and to establish the temporal relationship with structural changes in menisci and cartilage. Methods: Constitutive activation of autophagy during aging was measured in GFP-LC3 transgenic reporter mice between 6 and 30 months. Meniscus injury was created by surgically destabilizing the medial meniscus (DMM) to induce posttraumatic OA in C57BL/6J mice. Levels of autophagy proteins and activation were analyzed by confocal microscopy and immunohistochemistry. Associated histopathological changes, such as cellularity, matrix staining, and structural damage, were graded in the meniscus and compared to changes in articular cartilage. Results: In C57BL/6J mice, basal autophagy was lower in the meniscus than in articular cartilage. With increasing age, expression of the autophagy proteins ATG5 and LC3 was significantly reduced by 24 months. Age-related changes included abnormal Safranin-O staining and reduced cellularity, which preceded structural damage in the meniscus and articular cartilage. In mice with DMM, autophagy was induced in the meniscus while it was suppressed in cartilage. Articular cartilage exhibited the most profound changes in autophagy and structure that preceded meniscus degeneration. Systemic administration of rapamycin to mice with DMM induced autophagy activation in cartilage and reduced degenerative changes in both meniscus and cartilage. Conclusion: Autophagy is significantly affected in the meniscus during aging and injury and precedes structural damage. Maintenance of autophagic activity appears critical for meniscus and cartilage integrity. (C) 2017 Osteoarthritis Research Society International. Published by Elsevier Ltd. All rights reserved.
C1 [Meckes, J. K.] Univ Calif San Diego, Dept Mech & Aerosp Engn, Mat Sci & Engn Program, San Diego, CA 92103 USA.
   [Carames, B.] Complexo Hosp Univ A Coruna, Inst Invest Biomed A Coruna, SERGAS, La Coruna, Spain.
   [Carames, B.] Univ A Coruna, La Coruna, Spain.
   [Olmer, M.; Lotz, M. K.] Scripps Res Inst, Dept Mol Med, La Jolla, CA 92037 USA.
   [Kiosses, W. B.] Scripps Res Inst, Core Microscopy, La Jolla, CA 92037 USA.
   [Grogan, S. P.; D'Lima, D. D.] Scripps Clin, Shiley Ctr Orthopaed Res & Educ, 11025 North Torrey Pines Rd,Suite 200, La Jolla, CA 92037 USA.
RP D'Lima, DD (corresponding author), Scripps Clin, Shiley Ctr Orthopaed Res & Educ, 11025 North Torrey Pines Rd,Suite 200, La Jolla, CA 92037 USA.
EM jeaniekwok@gmail.com; bcarper2@gmail.com; molmer@scripps.edu; wkiosses@scripps.edu; Grogan.Shawn@scrippshealth.org; mlotz@scripps.edu; ddlima@scripps.edu
FU National Institute of Health [AG-007996]; NATIONAL INSTITUTE ON AGING [P01AG007996, R01AG049617] Funding Source: NIH RePORTER
CR Amin ASHOKR, 1998, CURRENT OPINION IN RHEUMATOLOGY, V10, P263, DOI 10.1097/00002281-199805000-00018
   Aulin C, 2017, OSTEOARTHR CARTILAGE, V25, P157, DOI 10.1016/j.joca.2016.08.011
   Baehrecke EH, 2005, NAT REV MOL CELL BIO, V6, P505, DOI 10.1038/nrm1666
   Berthiaume MJ, 2005, ANN RHEUM DIS, V64, P556, DOI 10.1136/ard.2004.023796
   Cao M, 1997, BIOCHEM J, V324, P305, DOI 10.1042/bj3240305
   Carames B, 2015, ARTHRITIS RHEUMATOL, V67, P1568, DOI 10.1002/art.39073
   Carames B, 2012, ARTHRITIS RHEUM-US, V64, P1182, DOI 10.1002/art.33444
   Carames B, 2012, ANN RHEUM DIS, V71, P575, DOI 10.1136/annrheumdis-2011-200557
   Carames B, 2010, ARTHRITIS RHEUM-US, V62, P791, DOI 10.1002/art.27305
   Cuervo AM, 2000, J BIOL CHEM, V275, P31505, DOI 10.1074/jbc.M002102200
   Cuervo AM, 2005, AUTOPHAGY, V1, P131, DOI 10.4161/auto.1.3.2017
   Englund M, 2009, RADIOL CLIN N AM, V47, P703, DOI 10.1016/j.rcl.2009.03.003
   Glasson SS, 2007, OSTEOARTHR CARTILAGE, V15, P1061, DOI 10.1016/j.joca.2007.03.006
   Hara T, 2006, NATURE, V441, P885, DOI 10.1038/nature04724
   Hashimoto S, 1999, ARTHRITIS RHEUM, V42, P2123, DOI 10.1002/1529-0131(199910)42:10<2123::AID-ANR12>3.0.CO;2-G
   Hauselmann HJ, 1994, FEBS LETT, V352, P361, DOI 10.1016/0014-5793(94)00994-5
   Joshi MD, 1995, J BIOMED MATER RES, V29, P823, DOI 10.1002/jbm.820290706
   Kabeya Y, 2000, EMBO J, V19, P5720, DOI 10.1093/emboj/19.21.5720
   Kerr GJ, 2017, OSTEOARTHR CARTILAGE, V25, P421, DOI 10.1016/j.joca.2016.09.020
   Kobayashi K, 2001, J ORTHOPAED RES, V19, P802, DOI 10.1016/S0736-0266(01)00023-7
   Kung LHW, 2017, OSTEOARTHR CARTILAGE, V25, P426, DOI 10.1016/j.joca.2016.09.002
   Kwok J, 2016, OSTEOARTHR CARTILAGE, V24, P709, DOI 10.1016/j.joca.2015.11.006
   Lohmander LS, 2007, AM J SPORT MED, V35, P1756, DOI 10.1177/0363546507307396
   Longobardi L, 2017, OSTEOARTHR CARTILAGE, V25, P914, DOI 10.1016/j.joca.2016.11.004
   de Figueroa PL, 2015, ARTHRITIS RHEUMATOL, V67, P966, DOI 10.1002/art.39025
   Lotz M, 2012, J AM ACAD ORTHOP SUR, V20, P261, DOI 10.5435/JAAOS-20-04-261
   Lotz MK, 2011, NAT REV RHEUMATOL, V7, P579, DOI 10.1038/nrrheum.2011.109
   Mathew R, 2007, NAT REV CANCER, V7, P961, DOI 10.1038/nrc2254
   Mccann MR, 2017, OSTEOARTHR CARTILAGE, V25, P770, DOI 10.1016/j.joca.2016.11.001
   Mccann SM, 2005, ANN NY ACAD SCI, V1057, P64, DOI 10.1196/annals.1356.064
   Mccann SM, 1998, EXP GERONTOL, V33, P813, DOI 10.1016/S0531-5565(98)00050-3
   Mizushima N, 2004, MOL BIOL CELL, V15, P1101, DOI 10.1091/mbc.E03-09-0704
   Mizushima N, 2008, NATURE, V451, P1069, DOI 10.1038/nature06639
   Mizushima N, 2009, CURR TOP MICROBIOL, V335, P71, DOI 10.1007/978-3-642-00302-8_3
   Mizushima NOBORU, 2008, V445, V0, PP119, DOI 10.1007/978-1-59745-157-4_7
   Murrell GAC, 1995, BIOCHEM BIOPH RES CO, V206, P15, DOI 10.1006/bbrc.1995.1003
   Neogi T, 2013, RHEUM DIS CLIN N AM, V39, P1, DOI 10.1016/j.rdc.2012.10.004
   Rabinowitz JD, 2010, SCIENCE, V330, P1344, DOI 10.1126/science.1193497
   Roos H, 1998, ARTHRITIS RHEUM, V41, P687, DOI 10.1002/1529-0131(199804)41:4<687::AID-ART16>3.0.CO;2-2
   Roos H, 1995, OSTEOARTHR CARTILAGE, V3, P7, DOI 10.1016/S1063-4584(05)80033-0
   Sabers CJ, 1995, J BIOL CHEM, V270, P815, DOI 10.1074/jbc.270.2.815
   Seedhom BB, 1979, ENGINEERING IN MEDICINE, V8, P207
   Shen C, 2015, APOPTOSIS, V20, P1176, DOI 10.1007/s10495-015-1146-9
   Shen C, 2014, RHEUMATOLOGY, V53, P1022, DOI 10.1093/rheumatology/ket471
   Shigemitsu K, 1999, J BIOL CHEM, V274, P1058, DOI 10.1074/jbc.274.2.1058
   Shintani T, 2004, SCIENCE, V306, P990, DOI 10.1126/science.1099993
   Sweigart MA, 2004, ANN BIOMED ENG, V32, P1569, DOI 10.1114/B:ABME.0000049040.70767.5c
   Van DALENSCM, 2017, OSTEOARTHR CARTILAGE, V25, P385, DOI 10.1016/j.joca.2016.09.009
   Veronesi F, 2017, OSTEOARTHR CARTILAGE, V25, P589, DOI 10.1016/j.joca.2016.10.021
   Yu L, 2006, P NATL ACAD SCI USA, V103, P4952, DOI 10.1073/pnas.0511288103
NR 50
TC 20
Z9 21
U1 4
U2 11
PU ELSEVIER SCI LTD
PI OXFORD
PA THE BOULEVARD, LANGFORD LANE, KIDLINGTON, OXFORD OX5 1GB, OXON, ENGLAND
SN 1063-4584
EI 1522-9653
J9 OSTEOARTHR CARTILAGE
JI Osteoarthritis Cartilage
PD NOV 15
PY 2017
VL 25
IS 11
BP 1880
EP 1889
DI 10.1016/j.joca.2017.07.023
PG 10
WC Orthopedics; Rheumatology
SC Orthopedics; Rheumatology
GA FK1TW
UT WOS:000413267300017
PM 28801209
DA 2022-06-22
ER

PT J
AU Tang, Qian
   Zheng, Gang
   Feng, Zhenhua
   Chen, Yu
   Lou, Yiting
   Wang, Chenggui
   Zhang, Xiaolei
   Zhang, Yu
   Xu, Huazi
   Shang, Ping
   Liu, Haixiao
AF Tang, Qian
   Zheng, Gang
   Feng, Zhenhua
   Chen, Yu
   Lou, Yiting
   Wang, Chenggui
   Zhang, Xiaolei
   Zhang, Yu
   Xu, Huazi
   Shang, Ping
   Liu, Haixiao
TI Trehalose ameliorates oxidative stress-mediated mitochondrial dysfunction and ER stress via selective autophagy stimulation and autophagic flux restoration in osteoarthritis development
SO CELL DEATH & DISEASE
LA English
DT Article
ID endoplasmic-reticulum stress; induced apoptosis; cell-death; monitoring autophagy; protein; cartilage; disease; model; chondrocyte; mouse
AB Oxidative stress-related apoptosis and autophagy play crucial roles in the development of osteoarthritis (OA), a progressive cartilage degenerative disease with multifactorial etiologies. Here, we determined autophagic flux changes and apoptosis in human OA and tert-Butyl hydroperoxide (TBHP)-treated chondrocytes. In addition, we explored the potential protective effects of trehalose, a novel Mammalian Target of Rapamycin (mTOR)-independent autophagic inducer, in TBHP-treated mouse chondrocytes and a destabilized medial meniscus (DMM) mouse OA model. We found aberrant p62 accumulation and increased apoptosis in human OA cartilage and chondrocytes. Consistently, p62 and cleaved caspase-3 levels increased inmouse chondrocytes under oxidative stress. Furthermore, trehalose restored oxidative stress-induced autophagic flux disruption and targeted autophagy selectively by activating BCL2 interacting protein 3 (BNIP3) and Phosphoglycerate mutase family member 5 (PGAM5). Trehalose could ameliorate oxidative stress-mediated mitochondrial membrane potential collapse, ATP level decrease, dynamin-related protein 1 (drp-1) translocation into the mitochondria, and the upregulation of proteins involved in mitochondria and endoplasmic reticulum (ER) stress-related apoptosis pathway. In addition, trehalose suppressed the cleavage of caspase 3 and poly(ADP-ribose) polymerase (PARP) and prevented DNA damage under oxidative stress. However, the anti-apoptotic effects of trehalose in TBHP-treated chondrocytes were partially abolished by autophagic flux inhibitor chloroquine and BNIP3-siRNA. The protective effect of trehalose was also found in mouse OA model. Taken together, these results indicate that trehalose has anti-apoptotic effects through the suppression of oxidative stress-induced mitochondrial injury and ER stress which is dependent on the promotion of autophagic flux and the induction of selective autophagy. Thus, trehalose is a promising therapeutic agent for OA.
C1 [Tang, Qian; Zheng, Gang; Feng, Zhenhua; Chen, Yu; Lou, Yiting; Wang, Chenggui; Zhang, Xiaolei; Zhang, Yu; Xu, Huazi; Liu, Haixiao] Wenzhou Med Univ, Dept Orthopaed Surg, Affiliated Hosp 2, 109 Xueyuanxi Rd, Wenzhou 325027, CHINA.
   [Tang, Qian; Zheng, Gang; Feng, Zhenhua; Chen, Yu; Lou, Yiting; Wang, Chenggui; Zhang, Xiaolei; Zhang, Yu; Xu, Huazi; Shang, Ping; Liu, Haixiao] Wenzhou Med Univ, Yuying Childrens Hosp, 109 Xueyuanxi Rd, Wenzhou 325027, CHINA.
   [Shang, Ping] Wenzhou Med Univ, Dept Rehabil, Affiliated Hosp 2, 109 Xueyuanxi Rd, Wenzhou 325027, CHINA.
RP Xu, HZ; Shang, P; Liu, HX (corresponding author), Wenzhou Med Univ, Dept Orthopaed Surg, Affiliated Hosp 2, 109 Xueyuanxi Rd, Wenzhou 325027, CHINA.; Xu, HZ; Shang, P; Liu, HX (corresponding author), Wenzhou Med Univ, Yuying Childrens Hosp, 109 Xueyuanxi Rd, Wenzhou 325027, CHINA.
EM spinexu@163.com; 260809686@qq.com; spineliu@163.com
FU National Natural Science Funding of China [81501869, 81601983, 41506091]; Medical and health science and technology project of Zhejiang Province [2016YKA139]; Zhejiang provincial Public welfare project [2017C33035]
CR Bolisetty S, 2013, INT J MOL SCI, V14, P6306, DOI 10.3390/ijms14036306
   Carames B, 2010, ARTHRITIS RHEUM-US, V62, P791, DOI 10.1002/art.27305
   Cetrullo S, 2016, BBA-GEN SUBJECTS, V1860, P1181, DOI 10.1016/j.bbagen.2016.03.002
   Charlier E, 2016, INT J MOL SCI, V17, P0, DOI 10.3390/ijms17122146
   Chen DH, 2016, CELL DEATH DIS, V7, P0, DOI 10.1038/cddis.2016.334
   Chen QF, 2004, J EXP BIOL, V207, P3125, DOI 10.1242/jeb.01133
   Chen X, 2016, SCI REP-UK, V6, P0, DOI 10.1038/srep28423
   Chen Z, 2016, CELL PHYSIOL BIOCHEM, V40, P883, DOI 10.1159/000453147
   Chiang WD, 2016, FOOD NUTR RES, V60, P0, DOI [10.3402/fnr.v60.31417, 10.3402/fnr.v60.30511]
   Debosch BJ, 2016, SCI SIGNAL, V9, P0, DOI 10.1126/scisignal.aac5472
   Glasson SS, 2007, OSTEOARTHR CARTILAGE, V15, P1061, DOI 10.1016/j.joca.2007.03.006
   Glasson SS, 2010, OSTEOARTHR CARTILAGE, V18, PS17, DOI 10.1016/j.joca.2010.05.025
   Glyn-jones S, 2015, LANCET, V386, P376, DOI 10.1016/S0140-6736(14)60802-3
   Han XJ, 2016, AGING CELL, V15, P416, DOI 10.1111/acel.12446
   Hanna RA, 2012, J BIOL CHEM, V287, P19094, DOI 10.1074/jbc.M111.322933
   He Q, 2016, MOL NEUROBIOL, V53, P2258, DOI 10.1007/s12035-015-9173-7
   Jiang PT, 2013, BIOCHEM BIOPH RES CO, V433, P408, DOI 10.1016/j.bbrc.2013.02.118
   Karsdal MA, 2016, OSTEOARTHR CARTILAGE, V24, P2013, DOI 10.1016/j.joca.2016.07.017
   Kim I, 2007, ARCH BIOCHEM BIOPHYS, V462, P245, DOI 10.1016/j.abb.2007.03.034
   Klionsky DJ, 2016, AUTOPHAGY, V12, P1, DOI 10.1080/15548627.2015.1100356
   Larocca TJ, 2014, EXP GERONTOL, V58, P78, DOI 10.1016/j.exger.2014.07.008
   Lepetsos P, 2016, BBA-MOL BASIS DIS, V1862, P576, DOI 10.1016/j.bbadis.2016.01.003
   Lewis JS, 2011, OSTEOARTHR CARTILAGE, V19, P864, DOI 10.1016/j.joca.2011.04.011
   Li D, 2012, AM J MED SCI, V344, P486, DOI 10.1097/MAJ.0b013e3182579dc6
   Li LF, 2016, ACTA BIOCH BIOPH SIN, V48, P774, DOI 10.1093/abbs/gmw057
   Malhotra JD, 2007, ANTIOXID REDOX SIGN, V9, P2277, DOI 10.1089/ars.2007.1782
   Mardones P, 2016, SCI SIGNAL, V9, P0, DOI 10.1126/scisignal.aaf1937
   Mitter SK, 2014, AUTOPHAGY, V10, P1989, DOI 10.4161/auto.36184
   Nakatogawa H, 2015, AUTOPHAGY, V11, P2377, DOI 10.1080/15548627.2015.1106665
   Oettinghaus B, 2016, BBA-BIOENERGETICS, V1857, P1267, DOI 10.1016/j.bbabio.2016.03.016
   Oh JM, 2012, AUTOPHAGY, V8, P1448, DOI 10.4161/auto.21164
   Quinsay MN, 2010, AUTOPHAGY, V6, P855, DOI 10.4161/auto.6.7.13005
   Rao RV, 2004, CELL DEATH DIFFER, V11, P372, DOI 10.1038/sj.cdd.4401378
   Redza-dutordoir M, 2016, BBA-MOL CELL RES, V1863, P3050, DOI 10.1016/j.bbamcr.2016.09.015
   Salminen A, 2013, PROG NEUROBIOL, V106, P33, DOI 10.1016/j.pneurobio.2013.06.002
   Shen C, 2015, OSTEOARTHR CARTILAGE, V23, P2279, DOI 10.1016/j.joca.2015.06.020
   Shen T, 2017, OSTEOARTHR CARTILAGE, V25, P287, DOI 10.1016/j.joca.2016.09.017
   Shiraishi H, 2006, J CELL SCI, V119, P3958, DOI 10.1242/jcs.03160
   Slamenova D, 2013, MUTAT RES-GEN TOX EN, V757, P15, DOI 10.1016/j.mrgentox.2013.03.014
   Spector TD, 1993, OSTEOARTHRITIS CARTILAGE, V1, P203, DOI 10.1016/S1063-4584(05)80325-5
   Stolz A, 2014, NAT CELL BIOL, V16, P495, DOI 10.1038/ncb2979
   Tai HR, 2017, AUTOPHAGY, V13, P99, DOI 10.1080/15548627.2016.1247143
   Takayama K, 2014, ARTHRITIS RES THER, V16, P0, DOI 10.1186/s13075-014-0482-4
   Uehara Y, 2014, OSTEOARTHR CARTILAGE, V22, P1007, DOI 10.1016/j.joca.2014.04.025
   Van DERBLIEKAM, 2016, EMBO J, V35, P1365, DOI 10.15252/embj.201694759
   Wang QR, 2016, PHARMACOL RES, V111, P357, DOI 10.1016/j.phrs.2016.06.024
   World MEDASSOC, 2013, JAMA-J AM MED ASSOC, V310, P2191, DOI 10.1001/jama.2013.281053
   Wu LH, 2014, CURR DRUG TARGETS, V15, P710, DOI 10.2174/1389450115666140417120305
   Xu C, 2013, AM J PHYSIOL-ENDOC M, V305, PE667, DOI 10.1152/ajpendo.00185.2013
   Yammani RR, 2014, ARTHRITIS RHEUMATOL, V66, P1266, DOI 10.1002/art.38391
   Yang ZF, 2010, NAT CELL BIOL, V12, P814, DOI 10.1038/ncb0910-814
   Ye WB, 2017, FUND CLIN PHARMACOL, V31, P64, DOI 10.1111/fcp.12229
   Yla-anttila P, 2009, METHOD ENZYMOL, V452, P143, DOI 10.1016/S0076-6879(08)03610-0
   Zhang XJ, 2014, AUTOPHAGY, V10, P588, DOI 10.4161/auto.27710
NR 54
TC 108
Z9 112
U1 1
U2 16
PU NATURE PUBLISHING GROUP
PI LONDON
PA MACMILLAN BUILDING, 4 CRINAN ST, LONDON N1 9XW, ENGLAND
SN 2041-4889
EI 
J9 CELL DEATH DIS
JI Cell Death Dis.
PD OCT 15
PY 2017
VL 8
IS 
BP 
EP 
DI 10.1038/cddis.2017.453
PG 14
WC Cell Biology
SC Cell Biology
GA FL2CV
UT WOS:000414022900078
PM 28981117
DA 2022-06-22
ER

PT J
AU Xia, Chen
   Chen, Pengfei
   Mei, Sheng
   Ning, Lei
   Lei, Chenyang
   Wang, Jiying
   Zhang, Jianfeng
   Ma, Jianjun
   Fan, Shunwu
AF Xia, Chen
   Chen, Pengfei
   Mei, Sheng
   Ning, Lei
   Lei, Chenyang
   Wang, Jiying
   Zhang, Jianfeng
   Ma, Jianjun
   Fan, Shunwu
TI Photo-crosslinked HAMA hydrogel with cordycepin encapsulated chitosan microspheres for osteoarthritis treatment
SO ONCOTARGET
LA English
DT Article
DE hydrogel; cordycepin; autophagy; osteoarthritis
ID nf-kappa-b; murine model; ameliorates osteoarthriti; intraarticular injection; cartilage degeneration; knee osteoarthriti; in-vitro; autophagy; cell; histopathology
AB Autophagy is a protective mechanism in normal cartilage. The present study aimed to investigate the synergistic therapeutic effect of promotion of chondrocyte autophagy via exposure to cordycepin encapsulated by chitosan microspheres (CM-cordycepin) and photo-crosslinked hyaluronic acid methacrylate (HAMA) hydrogel, with the goal of evaluating CM-cordycepin as a treatment for patients with osteoarthritis. First, we developed and evaluated the characteristics of HAMA hydrogels and chitosan microspheres. Next, we measured the effect of cordycepin on cartilage matrix degradation induced by IL1-beta in chondrocytes and an ex vivo model. Cordycepin protects cartilage from degradation partly by activation of autophagy. Moreover, we surgically induced osteoarthritis in mice, which were injected intra-articularly with CM-cordycepin and HAMA. The combination of CM-cordycepin and HAMA hydrogel retarded the progression of surgically induced OA. Cordycepin ameliorated cartilage matrix degradation at least partially by inducing autophagy in vivo. Our results demonstrate that the combination of cordycepin encapsulated by CMs and photo-crosslinked HAMA hydrogel could be a promising strategy for treating patients with osteoarthritis.
C1 [Xia, Chen; Chen, Pengfei; Mei, Sheng; Ning, Lei; Lei, Chenyang; Wang, Jiying; Zhang, Jianfeng; Ma, Jianjun; Fan, Shunwu] Zhejiang Univ, Sir Run Run Shaw Hosp, Sch Med, Dept Orthopaed, Hangzhou, Zhejiang, CHINA.
   [Xia, Chen; Chen, Pengfei; Mei, Sheng; Ning, Lei; Lei, Chenyang; Wang, Jiying; Zhang, Jianfeng; Ma, Jianjun; Fan, Shunwu] Key Lab Biotherapy, Hangzhou, Zhejiang, CHINA.
RP Ma, JJ; Fan, SW (corresponding author), Zhejiang Univ, Sir Run Run Shaw Hosp, Sch Med, Dept Orthopaed, Hangzhou, Zhejiang, CHINA.; Ma, JJ; Fan, SW (corresponding author), Key Lab Biotherapy, Hangzhou, Zhejiang, CHINA.
EM 21528678@zju.edu.cn; shunwu_fan@126.com
FU National Nature Science Fund of China [81171739, 81101378, 81271971, 81271972, 31270997]; Natural Science Fund of Zhejiang Province [Y2110372]; funds of science and technology department of Zhejiang Province [2009C03014-1]; funds of education department of Zhejiang Province [Y201017108]; Zhejiang provincial program for the cultivation of high-level innovative health talents
CR Aramwit P, 2015, NANOSCALE RES LETT, V10, P0, DOI 10.1186/s11671-015-0851-1
   Burdick JA, 2005, BIOMACROMOLECULES, V6, P386, DOI 10.1021/bm049508a
   Carames B, 2012, ANN RHEUM DIS, V71, P575, DOI 10.1136/annrheumdis-2011-200557
   Carames B, 2010, ARTHRITIS RHEUM-US, V62, P791, DOI 10.1002/art.27305
   Chen PF, 2016, BIOMATERIALS, V81, P1, DOI 10.1016/j.biomaterials.2015.12.006
   Chung CW, 2011, COLLOID SURFACE B, V88, P711, DOI 10.1016/j.colsurfb.2011.08.005
   Dahaghin S, 2009, ARTHRIT CARE RES, V61, P1337, DOI 10.1002/art.24737
   Gallagher B, 2015, AM J SPORT MED, V43, P734, DOI 10.1177/0363546514533777
   Glasson SS, 2010, OSTEOARTHR CARTILAGE, V18, PS17, DOI 10.1016/j.joca.2010.05.025
   Glasson SS, 2005, NATURE, V434, P644, DOI 10.1038/nature03369
   Grigolo B, 2001, BIOMATERIALS, V22, P2417, DOI 10.1016/S0142-9612(00)00429-4
   Hu PF, 2014, INT J CLIN EXP PATHO, V7, P6575
   Ishijima M, 2014, ARTHRITIS RES THER, V16, P0, DOI 10.1186/ar4446
   Jo CH, 2014, STEM CELLS, V32, P1254, DOI 10.1002/stem.1634
   Kim HG, 2006, EUR J PHARMACOL, V545, P192, DOI 10.1016/j.ejphar.2006.06.047
   Lee HH, 2014, ENVIRON TOXICOL PHAR, V38, P239, DOI 10.1016/j.etap.2014.06.003
   Lee SJ, 2009, ARCH BIOCHEM BIOPHYS, V490, P103, DOI 10.1016/j.abb.2009.09.001
   Lee YR, 2009, EXP MOL MED, V41, P548, DOI 10.3858/emm.2009.41.8.060
   Levine B, 2008, CELL, V132, P27, DOI 10.1016/j.cell.2007.12.018
   Martinez J, 2015, NAT CELL BIOL, V17, P893, DOI 10.1038/ncb3192
   Masters KS, 2005, BIOMATERIALS, V26, P2517, DOI 10.1016/j.biomaterials.2004.07.018
   Miller RE, 2016, OSTEOARTHR CARTILAGE, V24, P299, DOI 10.1016/j.joca.2015.09.005
   Montiel-herrera M, 2015, CARBOHYD POLYM, V128, P220, DOI 10.1016/j.carbpol.2015.03.052
   Moskowitz RW, 2006, OSTEOARTHR CARTILAGE, V14, P1, DOI 10.1016/j.joca.2005.08.015
   Netea-maier RT, 2016, AUTOPHAGY, V12, P245, DOI 10.1080/15548627.2015.1071759
   Pan BS, 2015, SCI REP-UK, V5, P0, DOI 10.1038/srep13372
   Raeissadat SA, 2015, CLIN MED INSIGHTS-AR, V8, P1, DOI 10.4137/CMAMD.S17894
   Ramesh T, 2012, EXP GERONTOL, V47, P979, DOI 10.1016/j.exger.2012.09.003
   Ruma IMW, 2014, INT J ONCOL, V45, P209, DOI 10.3892/ijo.2014.2397
   Sasaki H, 2012, ARTHRITIS RHEUM-US, V64, P1920, DOI 10.1002/art.34323
   Takayama K, 2014, ARTHRITIS RES THER, V16, P0, DOI 10.1186/s13075-014-0482-4
   Tanida ISEI, 2008, V445, V0, PP77, DOI 10.1007/978-1-59745-157-4_4
   Wang MN, 2013, ARTHRITIS RES THER, V15, P0, DOI 10.1186/ar4133
   Wang MN, 2011, ANN NY ACAD SCI, V1240, P61, DOI 10.1111/j.1749-6632.2011.06258.x
   Won SY, 2005, J ETHNOPHARMACOL, V96, P555, DOI 10.1016/j.jep.2004.10.009
   Zhu SA, 2015, ANN RHEUM DIS, V74, P285, DOI 10.1136/annrheumdis-2013-203901
NR 36
TC 22
Z9 22
U1 26
U2 76
PU IMPACT JOURNALS LLC
PI ORCHARD PARK
PA 6666 E QUAKER ST, STE 1, ORCHARD PARK, NY 14127 USA
SN 
EI 1949-2553
J9 ONCOTARGET
JI Oncotarget
PD JAN 10
PY 2017
VL 8
IS 2
BP 2835
EP 2849
DI 10.18632/oncotarget.13748
PG 15
WC Oncology; Cell Biology
SC Oncology; Cell Biology
GA EH1EL
UT WOS:000391506300080
PM 27926509
DA 2022-06-22
ER

PT J
AU Xue, Jian-Feng
   Shi, Zhong-Min
   Zou, Jian
   Li, Xiao-Lin
AF Xue, Jian-feng
   Shi, Zhong-min
   Zou, Jian
   Li, Xiao-lin
TI Inhibition of PI3K/AKT/mTOR signaling pathway promotes autophagy of articular chondrocytes and attenuates inflammatory response in rats with osteoarthritis
SO BIOMEDICINE & PHARMACOTHERAPY
LA English
DT Article
DE Rat articular chondrocytes; Autophagy; PI3K/AKT/mTORi; IL-1 beta; Induction; Osteoarthritis
ID cell-death; beclin 1; apoptosis; cartilage; interleukin-1-beta; activation; mechanism; exercise; target; damage
AB Objective: This study aims to explore the relationship between PI3K/AKT/mTOR signaling pathway and autophagy of articular chondrocytes in rats with osteoarthritis (OA). Methods: Rat articular chondrocytes were isolated and cultured, and then induced by protein inhibitors of PI3K/AKT/mTOR signaling pathway. Chondrocytes were assigned into blank group, IL-1 beta induction group (IL-1 beta group), PI3K inhibitor + IL-1 beta induction group (PI3Ki + IL-1 beta group), AKT inhibitor + IL-1 beta induction group (AKTi + IL-1 beta group) and mTOR inhibitor + IL-1 beta induction group (mTORi + IL-1 beta group). Cell proliferation activity was detected by MTT assay, cell cycle by flow cytometry and cell autophagy by monodansylcadaverine (MDC) staining. Autophagy rates were evaluated by GFP-LC3 fluorescence microscopy. Quantitative real-time polymerase chain reaction (qRT-PCR) was performed to detect mRNA expressions of autophagy-related genes (Atg5 and Atg7). Western blotting was utilized to detect expressions of autophagy markers (LC3, Beclin1 and p62) and of relevant proteins in the PI3K/AKT/mTOR signaling pathway. Results: The cell proliferation rate of the IL-1 beta group was lower than that of the blank group after cells were cultured for 24 h, and the cell proliferation rates of the PI3Ki + IL-1 beta group, the AKTi + IL-1 beta group and the mTORi + IL-1 beta group were higher than those of the IL-1 beta group. In comparison with the blank group, cells in the IL-1 beta group were arrested at the G1 phase and decreased in the S phase, MDC positive staining cells were decreased with attenuated staining intensity, the autophagy rate was decreased, the mRNA expressions of Atg5 and Atg7 and the protein expressions of LC3, Beclin1 and p62 were significantly down-regulated. While in the groups of PI3Ki + IL-1 beta, AKTi + IL-1 beta and mTORi + IL-1 beta, haploid cells were reduced, coupled with an increased proportion of cells in the S phase and decreased proportion of cells in the G1 phase, the autophagy rate was increased, the mRNA expressions of Atg5 and Atg7 and the protein expressions of LC3, Beclin1 and p62 were significantly up-regulated. Compared with the blank group, the protein phosphorylation levels of PI3K, AKT and mTOR were elevated, while there were no significant difference observed in the total amount of PI3K, AKT and mTOR in the IL-1 beta group. Meanwhile, there were relatively low protein phosphorylation levels of PI3K, AKT and mTOR in the groups of PI3Ki + IL-1 beta, AKTi + IL-1 beta and mTORi + IL-1 beta. Conclusions: Inflammation could inhibit the proliferation and cell cycle of rat chondrocytes and reduce the autophagy rate. Inhibition of PI3K/AKT/mTOR signaling pathway could promote the autophagy of articular chondrocytes and attenuate inflammation response in rats with OA. (C) 2017 Published by Elsevier Masson SAS.
C1 [Xue, Jian-Feng; Shi, Zhong-Min; Zou, Jian; Li, Xiao-Lin] Shanghai Jiao Tong Univ, Affiliated Peoples Hosp 6, Dept Orthoped, 600 Yishan Rd, Shanghai 200233, CHINA.
RP Shi, ZM (corresponding author), Shanghai Jiao Tong Univ, Affiliated Peoples Hosp 6, Dept Orthoped, 600 Yishan Rd, Shanghai 200233, CHINA.
EM shi_zhm@126.com
CR Arden N, 2006, BEST PRACT RES CL RH, V20, P3, DOI 10.1016/j.berh.2005.09.007
   Bennell KL, 2011, J SCI MED SPORT, V14, P4, DOI 10.1016/j.jsams.2010.08.002
   Bijlsma JWJ, 2011, LANCET, V377, P2115, DOI 10.1016/S0140-6736(11)60243-2
   Carames B, 2015, ARTHRITIS RHEUMATOL, V67, P1568, DOI 10.1002/art.39073
   Carames B, 2012, ARTHRITIS RHEUM-US, V64, P1182, DOI 10.1002/art.33444
   Carames B, 2010, ARTHRITIS RHEUM-US, V62, P791, DOI 10.1002/art.27305
   Chagin AS, 2016, CURR OPIN PHARMACOL, V28, P1, DOI 10.1016/j.coph.2016.02.004
   Cheng WD, 2013, INT ORTHOP, V37, P2065, DOI 10.1007/s00264-013-1990-6
   Deng L, 2015, PLOS ONE, V10, P0, DOI 10.1371/journal.pone.0120511
   Deretic V, 2011, IMMUNOL REV, V240, P92, DOI 10.1111/j.1600-065X.2010.00995.x
   Dimitroulas T, 2014, SEMIN ARTHRITIS RHEU, V44, P145, DOI 10.1016/j.semarthrit.2014.05.011
   Gozuacik D, 2004, ONCOGENE, V23, P2891, DOI 10.1038/sj.onc.1207521
   Green DR, 2011, SCIENCE, V333, P1109, DOI 10.1126/science.1201940
   Hwang HS, 2015, INT J MOL SCI, V16, P26035, DOI 10.3390/ijms161125943
   Jiang YD, 2015, J NANOMATER, V2015, P0, DOI 10.1155/2015/504103
   Josephs DEBRAH, 2015, TRANSL ONCOGENOMICS, V7, P33, DOI 10.4137/TOG.S30529
   Khan NM, 2017, J CELL BIOCHEM, V118, P629, DOI 10.1002/jcb.25750
   Lee SG, 2003, CYTOKINE, V21, P167, DOI 10.1016/S1043-4666(03)00032-2
   Lee SW, 2011, PLOS ONE, V6, P0, DOI 10.1371/journal.pone.0019163
   Lin YC, 2012, J IMMUNOL, V189, P4154, DOI 10.4049/jimmunol.1102739
   Liu Y, 2015, TECHNOL CANC RES TRE, V0, P0
   Liu-bryan R, 2015, NAT REV RHEUMATOL, V11, P35, DOI 10.1038/nrrheum.2014.162
   de Figueroa PL, 2015, ARTHRITIS RHEUMATOL, V67, P966, DOI 10.1002/art.39025
   Lopez-armada MJ, 2006, OSTEOARTHR CARTILAGE, V14, P660, DOI 10.1016/j.joca.2006.01.005
   Malemud CJ, 2015, FUTURE MED CHEM, V7, P1137, DOI 10.4155/FMC.15.55, 10.4155/fmc.15.55
   Manley S, 2013, EXP BIOL MED, V238, P525, DOI 10.1177/1535370213489446
   Maroufi A, 2010, BMC MOL BIOL, V11, P0, DOI 10.1186/1471-2199-11-15
   Park JM, 2013, CANCER BIOL THER, V14, P100, DOI 10.4161/cbt.22954
   Peat G, 2012, ARTHRITIS RES THER, V14, P0, DOI 10.1186/ar3779
   Pereira D, 2015, ACTA MEDICA PORT, V28, P99
   Petrulea MS, 2015, CANCER TREAT REV, V41, P707, DOI 10.1016/j.ctrv.2015.06.005
   Poulet B, 2016, CURR OPIN PHARMACOL, V28, P8, DOI 10.1016/j.coph.2016.02.009
   Qazi AK, 2013, ANTI-CANCER AGENT ME, V13, P1552, DOI 10.2174/1871520613666131125123241
   Runhaar J, 2015, OSTEOARTHR CARTILAGE, V23, P1071, DOI 10.1016/j.joca.2014.12.027
   Salmon JH, 2016, OSTEOARTHR CARTIL, V0, P0
   Sellam J, 2010, NAT REV RHEUMATOL, V6, P625, DOI 10.1038/nrrheum.2010.159
   Shen X, 2016, NEUROCHEM INT, V96, P100, DOI 10.1016/j.neuint.2016.03.004
   Tanida I, 2004, INT J BIOCHEM CELL B, V36, P2503, DOI 10.1016/j.biocel.2004.05.009
   Wirawan E, 2012, AUTOPHAGY, V8, P6, DOI 10.4161/auto.8.1.16645
   Xie SB, 2014, PLOS ONE, V9, P0, DOI 10.1371/journal.pone.0094496
NR 40
TC 167
Z9 176
U1 15
U2 50
PU ELSEVIER FRANCE-EDITIONS SCIENTIFIQUES MEDICALES ELSEVIER
PI ISSY-LES-MOULINEAUX
PA 65 RUE CAMILLE DESMOULINS, CS50083, 92442 ISSY-LES-MOULINEAUX, FRANCE
SN 0753-3322
EI 1950-6007
J9 BIOMED PHARMACOTHER
JI Biomed. Pharmacother.
PD MAY 15
PY 2017
VL 89
IS 
BP 1252
EP 1261
DI 10.1016/j.biopha.2017.01.130
PG 10
WC Medicine, Research & Experimental; Pharmacology & Pharmacy
SC Research & Experimental Medicine; Pharmacology & Pharmacy
GA EW4JQ
UT WOS:000402468200142
PM 28320092
DA 2022-06-22
ER

PT J
AU Alvarez-garcia, Oscar
   Matsuzaki, Tokio
   Olmer, Merissa
   Plate, Lars
   Kelly, JW
   Lotz, MK
AF Alvarez-garcia, Oscar
   Matsuzaki, Tokio
   Olmer, Merissa
   Plate, Lars
   Kelly, Jeffery
   Lotz, Martin
TI Regulated in Development and DNA Damage Response 1 Deficiency Impairs Autophagy and Mitochondrial Biogenesis in Articular Cartilage and Increases the Severity of Experimental Osteoarthritis
SO ARTHRITIS & RHEUMATOLOGY
LA English
DT Article
ID foxo transcription factor; hypoxia; redd1; pgc-1-alpha; gene; suppression; inhibition; mechanism; protect; glucose
AB Objective. Regulated in development and DNA damage response 1 (REDD1) is an endogenous inhibitor of mechanistic target of rapamycin (mTOR) that regulates cellular stress responses. REDD1 expression is decreased in aged and osteoarthritic (OA) cartilage, and it regulates mTOR signaling and autophagy in articular chondrocytes in vitro. This study was undertaken to investigate the effects of REDD1 deletion in vivo using a mouse model of experimental OA. Methods. OA severity was histologically assessed in 4-month-old wild-type and REDD1(-/-) mice subjected to surgical destabilization of the medial meniscus (DMM). Chondrocyte autophagy, apoptosis, mitochondrial content, and expression of mitochondrial biogenesis markers were determined in cartilage and cultured chondrocytes from wild-type and REDD1(-/-) mice. Results. REDD1 deficiency increased the severity of changes in cartilage, menisci, subchondral bone, and synovium in the DMM model of OA. Chondrocyte death was increased in the cartilage of REDD1(-/-) mice and in cultured REDD1(-/-) mouse chondrocytes under oxidative stress conditions. Expression of key autophagy markers (microtubule-associated protein 1A/1B light chain 3 and autophagy protein 5) was markedly reduced in cartilage from REDD1(-/-) mice and in cultured human and mouse chondrocytes with REDD1 depletion. Mitochondrial content, ATP levels, and expression of the mitochondrial biogenesis markers peroxisome proliferator-activated receptor gamma coactivator 1 alpha (PGC-1 alpha) and transcription factor A, mitochondrial (TFAM) were also decreased in REDD1-deficient chondrocytes. REDD1 was required for AMP-activated protein kinase-induced PGC-1 alpha in chondrocytes. Conclusion. Our findings suggest that REDD1 is a key mediator of cartilage homeostasis through regulation of autophagy and mitochondrial biogenesis and that REDD1 deficiency exacerbates the severity of injury-induced OA.
C1 [Alvarez-Garcia, Oscar; Matsuzaki, Tokio; Olmer, Merissa; Plate, Lars; Kelly, Jeffery W.; Lotz, Martin K.] Scripps Res Inst, La Jolla, CA 92037 USA.
RP Lotz, MK (corresponding author), Scripps Res Inst, Dept Mol & Expt Med, MEM 161,10550 North Torrey Pines Rd, La Jolla, CA 92037 USA.
EM mlotz@scripps.edu
FU NIH (US Department of Health and Human Services) [AG-007996, AG-049617]; NATIONAL INSTITUTE ON AGING [P01AG007996, R01AG049617] Funding Source: NIH RePORTER
CR Akasaki Y, 2014, OSTEOARTHR CARTILAGE, V22, P162, DOI 10.1016/j.joca.2013.11.004
   Akasaki Y, 2014, ARTHRITIS RHEUMATOL, V66, P3349, DOI 10.1002/art.38868
   Alvarez-garcia O, 2016, OSTEOARTHR CARTILAGE, V24, P1639, DOI 10.1016/j.joca.2016.04.015
   Blanco FJ, 2011, NAT REV RHEUMATOL, V7, P161, DOI 10.1038/nrrheum.2010.213
   Borrelli J, 2006, J ORTHOP TRAUMA, V20, P726, DOI 10.1097/01.bot.0000249882.77629.5c
   Brafman A, 2004, INVEST OPHTH VIS SCI, V45, P3796, DOI 10.1167/iovs.04-0052
   Brugarolas J, 2004, GENE DEV, V18, P2893, DOI 10.1101/gad.1256804
   Buckwalter JA, 2004, CLIN ORTHOP RELAT R, V0, PP7, DOI 10.1097/01.blo.0000131638.81519.de
   Carames B, 2015, ARTHRITIS RHEUMATOL, V67, P1568, DOI 10.1002/art.39073
   Carames B, 2012, ANN RHEUM DIS, V71, P575, DOI 10.1136/annrheumdis-2011-200557
   Carames B, 2010, ARTHRITIS RHEUM-US, V62, P791, DOI 10.1002/art.27305
   Choi AMK, 2013, NEW ENGL J MED, V368, P1845, DOI 10.1056/NEJMc1303158
   Coleman MC, 2016, ARTHRITIS RHEUMATOL, V68, P662, DOI 10.1002/art.39460
   Corradetti MN, 2005, J BIOL CHEM, V280, P9769, DOI 10.1074/jbc.C400557200
   Deyoung MP, 2008, GENE DEV, V22, P239, DOI 10.1101/gad.1617608
   Dungan CM, 2014, BIOCHEM BIOPH RES CO, V453, P778, DOI 10.1016/j.bbrc.2014.10.032
   Ellisen LW, 2002, MOL CELL, V10, P995, DOI 10.1016/S1097-2765(02)00706-2
   Furman BD, 2006, J ORTHOP TRAUMA, V20, P719, DOI 10.1097/01.bot.0000211160.05864.14
   Glasson SS, 2007, OSTEOARTHR CARTILAGE, V15, P1061, DOI 10.1016/j.joca.2007.03.006
   Glasson SS, 2010, OSTEOARTHR CARTILAGE, V18, PS17, DOI 10.1016/j.joca.2010.05.025
   Gosset M, 2008, NAT PROTOC, V3, P1253, DOI 10.1038/nprot.2008.95
   Horak P, 2010, P NATL ACAD SCI USA, V107, P4675, DOI 10.1073/pnas.0907705107
   Hunter DJ, 2014, NAT REV RHEUMATOL, V10, P437, DOI 10.1038/nrrheum.2014.44
   Krenn V, 2002, PATHOL RES PRACT, V198, P317, DOI 10.1078/0344-0338-5710261
   Kwok J, 2016, OSTEOARTHR CARTILAGE, V24, P709, DOI 10.1016/j.joca.2015.11.006
   Lane RS, 2015, ARTHRITIS RES THER, V17, P0, DOI 10.1186/s13075-015-0566-9
   Laplante M, 2012, CELL, V149, P274, DOI 10.1016/j.cell.2012.03.017
   Liang HY, 2006, ADV PHYSIOL EDUC, V30, P145, DOI 10.1152/advan.00052.2006
   Lieberthal J, 2015, OSTEOARTHR CARTILAGE, V23, P1825, DOI 10.1016/j.joca.2015.08.015
   Lipina C, 2016, TRENDS ENDOCRIN MET, V27, P868, DOI 10.1016/j.tem.2016.08.005
   Loeser RF, 2012, ARTHRITIS RHEUM-US, V64, P1697, DOI 10.1002/art.34453
   Lotz M, 2012, BONE, V51, P241, DOI 10.1016/j.bone.2012.03.023
   Martin JA, 2006, BIORHEOLOGY, V43, P517
   Ohagan KA, 2009, P NATL ACAD SCI USA, V106, P2188, DOI 10.1073/pnas.0808801106
   Olson SA, 2014, J AM ACAD ORTHOP SUR, V22, P29, DOI 10.5435/JAAOS-22-01-29
   Qiao SX, 2015, NAT COMMUN, V6, P0, DOI 10.1038/ncomms8014
   Regazzetti C, 2012, PLOS ONE, V7, P0, DOI 10.1371/journal.pone.0052154
   Schipani E, 2001, GENE DEV, V15, P2865
   Schwarzer R, 2005, ONCOGENE, V24, P1138, DOI 10.1038/sj.onc.1208236
   Semenza GL, 1992, MOL CELL BIOL, V12, P5447, DOI 10.1128/MCB.12.12.5447
   Shoshani T, 2002, MOL CELL BIOL, V22, P2283, DOI 10.1128/MCB.22.7.2283-2293.2002
   Terkeltaub R, 2011, ARTHRITIS RHEUM-US, V63, P1928, DOI 10.1002/art.30333
   Wang Y, 2015, ARTHRITIS RHEUMATOL, V67, P2141, DOI 10.1002/art.39182
   Wenz T, 2013, MITOCHONDRION, V13, P134, DOI 10.1016/j.mito.2013.01.006
   Xu MC, 2013, MOL MED REP, V8, P147, DOI 10.3892/mmr.2013.1468
   Zhang XM, 2010, J BIOL CHEM, V285, P32869, DOI 10.1074/jbc.M110.135509
   Zhang Y, 2015, ANN RHEUM DIS, V74, P1432, DOI 10.1136/annrheumdis-2013-204599
   Zhao J, 2012, BRAIN RES, V1447, P1, DOI 10.1016/j.brainres.2012.01.059
NR 48
TC 41
Z9 44
U1 0
U2 8
PU WILEY
PI HOBOKEN
PA 111 RIVER ST, HOBOKEN 07030-5774, NJ USA
SN 2326-5191
EI 2326-5205
J9 ARTHRITIS RHEUMATOL
JI Arthritis Rheumatol.
PD JUL 15
PY 2017
VL 69
IS 7
BP 1418
EP 1428
DI 10.1002/art.40104
PG 11
WC Rheumatology
SC Rheumatology
GA EY8NR
UT WOS:000404252200010
PM 28334504
DA 2022-06-22
ER

PT J
AU Chen, J
   Liu, J
   Zhou, Y
   Liu, S
   Liu, G
   Zuo, Y
   Wu, Z
   Wu, N
   Qiu, G
AF Chen, J
   Liu, J
   Zhou, Y
   Liu, S
   Liu, G
   Zuo, Y
   Wu, Z
   Wu, N
   Qiu, G
TI Molecular therapeutic strategies for FGFR3 gene-related skeletal dysplasia
SO Journal of Molecular Medicine
LA English
DT Article
ID fibroblast growth factor receptor 3 (fgfr3); molecular therapy; signal transduction; skeletal dysplasia; antibody; fibroblast growth factor receptor 3; fibroblast growth factor receptor 3 antibody; meclozine; natriuretic peptide receptor b; natriuretic peptide type c; parathyroid hormone[1-34]; peptide; peptide p3; protein tyrosine kinase inhibitor; transcription factor snail; unclassified drug; fibroblast growth factor receptor 3; achondroplasia; autophagy; bone dysplasia; cell differentiation; cell proliferation; chondrocyte; drug targeting; enzyme deficiency; gain of function mutation; histone deacetylase 6 deficiency; human; nonhuman; osteoarthriti; protein degradation; review; signal transduction; systematic review; animal; bone disease; clinical trial (topic); drug repositioning; genetics; molecularly targeted therapy; animal; bone disease; clinical trials as topic; drug repositioning; human; molecular targeted therapy; proteolysis; receptor, fibroblast growth factor, type 3
AB The FGFR3 gene encodes fibroblast growth factor receptor 3 protein, a negative regulator of chondrogenesis. Gain-of-function mutations result in constitutively activated FGFR3, leading to aberrant signal transduction, and accounting for inhibition of chondrocyte proliferation and differentiation. Generally, these pathogenic mutations maintain FGFR3 in an active state and cause diverse phenotypes in patients with skeletal dysplasia. For decades, studies have revealed the molecular mechanisms of constitutively activated FGFR3 and relevant therapeutic strategies. By modulating the FGFR3-induced signalling pathway with methods such as blocking binding between ligands and receptors, blocking tyrosine kinase activities, or antagonising the FGFR3 downstream signalling pathway, these strategies offer the possibility to ameliorate FGFR3 gene-related skeletal dysplasia phenotypes. In this review, we describe the mechanisms of potential therapeutic targets and underlying regulators and then systematically review molecular therapeutic strategies for FGFR3 gene-related skeletal dysplasia based on current knowledge. © 2017, Springer-Verlag GmbH Germany.
C1 Department of Orthopaedic Surgery, Peking Union Medical College Hospital, Peking Union Medical College and Chinese Academy of Medical Sciences, No. 1 Shuaifuyuan, Beijing, 100730, China
   Beijing Key Laboratory for Genetic Research of Skeletal Deformity, Beijing, China
   Department of Breast Surgical Oncology, National Cancer Center/Cancer Hospital, Peking Union Medical College and Chinese Academy of Medical Sciences, Beijing, China
   Department of Internal Medicine, Peking Union Medical College Hospital, Peking Union Medical College and Chinese Academy of Medical Sciences, Beijing, China
   Medical Research Center of Orthopaedics, Chinese Academy of Medical Sciences, Beijing, China
   Department of Central Laboratory, Peking Union Medical College Hospital, Peking Union Medical College and Chinese Academy of Medical Sciences, Beijing, China
TC 0
SN 0946-2716
EI 
J9 J MOL MED
JI J. Mol. Med.
PD JUN 15
PY 2017
VL 95
IS 12
BP 1303
EP 1313
DI 10.1007/s00109-017-1602-9
PG 11
UT Scopus:10.1007/s00109-017-1602-9
ER

PT J
AU Wei, Yingliang
   Wang, Yanfang
   Wang, Yutong
   Bai, Lunhao
AF Wei, Yingliang
   Wang, Yanfang
   Wang, Yutong
   Bai, Lunhao
TI Transient Receptor Potential Vanilloid 5 Mediates Ca2+ Influx and Inhibits Chondrocyte Autophagy in a Rat Osteoarthritis Model
SO CELLULAR PHYSIOLOGY AND BIOCHEMISTRY
LA English
DT Article
DE TRPV5; Ca2+; Chondrocyte; Autophagy; Osteoarthritis
ID activation; cartilage; calcium; mitochondria; apoptosis; channel
AB Background: Autophagy, a self-protective mechanism of chondrocytes,has become a promising target to impede the progress of osteoarthritis (OA). Autophagy is regulated by cytosolic Ca2+ activity and may thus be modified by the Ca2+ permeable transient receptor potential channel vanilloid 5 (TRPV5). Therefore, we investigated the potential role of TRPV5 in mediating Ca2+ influx and in inhibiting chondrocyte autophagy in a rat OA model. Methods: The rat OA model was assessed by macroscopic and histological analyses. light chain 3B (LC3B) immunolocalization was detected by immunohistochemistry. TRPV5, LC3B and calmodulin in OA articular cartilage were assessed by real time polymerase chain reaction (RT-PCR) and western blotting. TRPV5 small interfering RNA (TRPV5 siRNA) were transfected into rat primary chondrocyte then the calmodulin and LC3B was detected by immunofluorescence. The functionality of the TRPV5 was assessed by Ca2+ influx. Western blot was used to measure autophagy-related proteins. Results: We constructed a monosodium iodoacetate (MIA) -induced rat OA model and found that ruthenium red (TRPV5 inhibitor) slowed the progression of joint destruction. We found that the TRPV5 and calmodulin were up-regulated but LC3B was down-regulated in articular cartilage following prolonged progression of OA. Furthermore, the up-regulated TRPV5 channel caused an increase in the Ca2+ influx in chondrocytes. The up-regulation of TRPV5 stimulated Ca2+ influx, which inhibited autophagy by increasing the production of calmodulin, phosphorylation of calmodulin dependent protein kinases II (p-CAMK.), phosphorylation of Beclin1 (p-Beclin1), and protein of B-cell lymphoma-2 (Bcl-2), and attenuating ratio of LC3-II/LC3-. Conclusion: Up-regulated TRPV5 as an initiating factor inhibited chondrocyte autophagy via the mediation of Ca2+ influx. (C) 2017 The Author(s) Published by S. Karger AG, Basel
C1 [Wei, Yingliang; Wang, Yanfang; Wang, Yutong; Bai, Lunhao] China Med Univ, ShengJing Hosp, Dept Orthoped Surg, SanHao St 36, Shenyang 110000, CHINA.
RP Bai, LH (corresponding author), China Med Univ, ShengJing Hosp, Dept Orthoped Surg, SanHao St 36, Shenyang 110000, CHINA.
EM bailh@sj-hospital.org
FU National Natural Science Foundation of China [81272050]; Excellent PhD Program of ShengJing Hospital of China Medical University [ME33]
CR Carames B, 2012, ANN RHEUM DIS, V71, P575, DOI 10.1136/annrheumdis-2011-200557
   Carames B, 2010, ARTHRITIS RHEUM-US, V62, P791, DOI 10.1002/art.27305
   Chamoux E, 2010, J BIOL CHEM, V285, P25354, DOI 10.1074/jbc.M109.075234
   Chen Z, 2016, CELL PHYSIOL BIOCHEM, V40, P883, DOI 10.1159/000453147
   Cheng NT, 2016, BMC MUSCULOSKEL DIS, V17, P0, DOI 10.1186/s12891-016-0995-x
   Decuypere JP, 2013, PLOS ONE, V8, P0, DOI 10.1371/journal.pone.0061020
   Denton D, 2015, IMMUNOL CELL BIOL, V93, P35, DOI 10.1038/icb.2014.85
   Earley S, 2010, MICROCIRCULATION, V17, P237, DOI 10.1111/j.1549-8719.2010.00026.x
   Fodor J, 2013, CELL CALCIUM, V54, P1, DOI 10.1016/j.ceca.2013.03.003
   Giorgi C, 2008, CURR MOL MED, V8, P119
   Gu J, 2014, J MOL ENDOCRINOL, V53, P155, DOI 10.1530/JME-14-0060
   Guingamp C, 1997, ARTHRITIS RHEUM, V40, P1670, DOI 10.1002/art.1780400917
   Kovac S, 2014, CELL DEATH DIS, V5, P0, DOI 10.1038/cddis.2014.390
   Lang F, 2010, J PHYSIOL-LONDON, V588, P3349, DOI 10.1113/jphysiol.2010.190926
   Lee KP, 2010, CELL CALCIUM, V48, P275, DOI 10.1016/j.ceca.2010.09.007
   Liu Y, 2015, CELL PHYSIOL BIOCHEM, V35, P627, DOI 10.1159/000369724
   Llorente-folch I, 2015, J PHYSIOL-LONDON, V593, P3447, DOI 10.1113/JP270254
   Lotz MK, 2011, NAT REV RHEUMATOL, V7, P579, DOI 10.1038/nrrheum.2011.109
   Marshall CB, 2015, BIOCHEM BIOPH RES CO, V460, P5, DOI 10.1016/j.bbrc.2015.01.106
   Matsumoto N, 2008, BIOCHEM BIOPH RES CO, V368, P643, DOI 10.1016/j.bbrc.2008.01.112
   Matta CSABA, 2013, FRONT BIOSCI (SCHOL ED), V5, P305
   Montell C, 2001, SCI STKE, V2001, Pre1, DOI 10.1126/stke.2001.90.re1
   Nie MZ, 2016, J AM SOC NEPHROL, V27, P3447, DOI 10.1681/ASN.2015101100
   Park JM, 2016, INT J MOL SCI, V17, P0, DOI 10.3390/ijms17111840
   Phan MN, 2009, ARTHRITIS RHEUM-US, V60, P3028, DOI 10.1002/art.24799
   Pinton P, 2000, J CELL BIOL, V148, P857, DOI 10.1083/jcb.148.5.857
   Sasaki H, 2012, ARTHRITIS RHEUM-US, V64, P1920, DOI 10.1002/art.34323
   Shapiro IM, 2014, AUTOPHAGY, V10, P7, DOI 10.4161/auto.26679
   Shin YJ, 2010, ARTHRITIS RES THER, V12, P0, DOI 10.1186/ar2921
   Sun RS, 2016, PLOS ONE, V11, P0, DOI 10.1371/journal.pone.0158223
   Sun ZW, 2014, INT J MOL SCI, V15, P18362, DOI 10.3390/ijms151018362
   Takayama K, 2014, ARTHRITIS RES THER, V16, P0, DOI 10.1186/s13075-014-0482-4
   Thomas E, 2014, RHEUMATOLOGY, V53, P338, DOI 10.1093/rheumatology/ket346
   Wei Y, 2016, CONNECT TISSUE RES, V0, P0
   Zhang E, 2015, CELL PHYSIOL BIOCHEM, V37, P1442, DOI 10.1159/000438513
NR 35
TC 18
Z9 19
U1 0
U2 7
PU KARGER
PI BASEL
PA ALLSCHWILERSTRASSE 10, CH-4009 BASEL, SWITZERLAND
SN 1015-8987
EI 1421-9778
J9 CELL PHYSIOL BIOCHEM
JI Cell. Physiol. Biochem.
PD JUN 15
PY 2017
VL 42
IS 1
BP 319
EP 332
DI 10.1159/000477387
PG 14
WC Cell Biology; Physiology
SC Cell Biology; Physiology
GA FA8YZ
UT WOS:000405734000028
PM 28535500
DA 2022-06-22
ER

PT J
AU Khan, NM
   Ansari, MY
   Haqqi, TM
AF Khan, Nazir
   Ansari, Mohammad
   Haqqi, Tariq
TI Sucrose, But Not Glucose, Blocks IL1--Induced Inflammatory Response in Human Chondrocytes by Inducing Autophagy via AKT/mTOR Pathway
SO JOURNAL OF CELLULAR BIOCHEMISTRY
LA English
DT Article
DE OSTEOARTHRITIS; SUCROSE; AUTOPHAGY; CHONDROCYTES
ID articular-cartilage; gene-expression; cell-death; osteoarthriti; disease; mtor; phosphorylation; factor-2-alpha; pathogenesis; degradation
AB Pathogenesis of osteoarthritis (OA) is multifactorial but interleukin-1 (IL-1) is known to be an important mediator of cartilage degradation. Autophagy is an essential cellular homeostasis mechanism and has been proposed to protect against cartilage degradation and chondrocyte death under pathological conditions. We investigated the role of autophagy activated by sucrose, a natural disaccharide, in suppressing inflammatory mediator's expression and cell death under pathological conditions in human chondrocytes. Autophagy activation was investigated by Western blotting for LC3 and Beclin-1, immunofluorescence staining for LC3 puncta, and measuring autophagic flux. Activation of mTOR, AKT, and P70S6K was evaluated by Western blotting. Chondrocyte apoptosis was evaluated by propidium iodide (PI) staining using flowcytometry, expression of Bax by Western blotting, gene expression by TaqMan assays and caspase 3/7 activity was measured using a luminescence-based assay. We found that sucrose-induced active autophagy in OA chondrocytes in vitro was dependent on the activation of AKT/mTOR/P70S6K signaling pathways but was independent of reactive oxygen species (ROS) production. Sucrose activated autophagy blocked IL-1-induced apoptosis and mRNA expression of MMP-13, COX-2, and IL-6 in human OA chondrocytes. Glucose or fructose, the two metabolites of sucrose, failed to induce autophagy indicating that autophagy was specifically mediated by sucrose. In conclusion, sucrose attenuated IL-1 induced apoptosis and the expression of catabolic mediators by inducing autophagy, and the autophagy in part was mediated through the activation of AKT/mTOR/P70S6K signaling pathway in human OA chondrocytes. J. Cell. Biochem. 118: 629-639, 2017. (c) 2016 Wiley Periodicals, Inc.
C1 [Khan, Nazir M.; Ansari, Mohammad Y.; Haqqi, Tariq M.] Northeast Ohio Med Univ, Dept Anat & Neurobiol, 4209 St Rt 44, Rootstown, OH 44272 USA.
RP Haqqi, TM (corresponding author), Northeast Ohio Med Univ, Dept Anat & Neurobiol, 4209 St Rt 44, Rootstown, OH 44272 USA.
EM thaqqi@neomed.edu
FU USPHS/National Institute of Health; Northeast Ohio Medical University [RO1-AT-005520, RO1-AT-007373, RO1-AR-067056, R21-AR-064890]; NATIONAL CENTER FOR COMPLEMENTARY & ALTERNATIVE MEDICINE [R01AT005520] Funding Source: NIH RePORTER; National Center for Complementary & Integrative Health [R01AT007373] Funding Source: NIH RePORTER; NATIONAL INSTITUTE OF ARTHRITIS AND MUSCULOSKELETAL AND SKIN DISEASES [R21AR064890, R01AR067056] Funding Source: NIH RePORTER
CR Akhtar N, 2012, THER ADV MUSCULOSKEL, V4, P181, DOI 10.1177/1759720X11436238
   Akhtar N, 2011, BMC COMPLEM ALTERN M, V11, P0, DOI 10.1186/1472-6882-11-66
   Berenbaum F, 2013, OSTEOARTHR CARTILAGE, V21, P16, DOI 10.1016/j.joca.2012.11.012
   Carames B, 2013, ARTHRITIS RHEUM-US, V65, P1843, DOI 10.1002/art.37977
   Carames B, 2012, ANN RHEUM DIS, V71, P575, DOI 10.1136/annrheumdis-2011-200557
   Carames B, 2010, ARTHRITIS RHEUM-US, V62, P791, DOI 10.1002/art.27305
   Chen X, 2016, SCI REP-UK, V6, P0, DOI 10.1038/srep28423
   Decourcy K, 1991, EXP CELL RES, V192, P52, DOI 10.1016/0014-4827(91)90156-O
   Dwivedi M, 2009, BMB REP, V42, P65, DOI 10.5483/BMBRep.2009.42.2.065
   Gerwin N, 2006, ADV DRUG DELIVER REV, V58, P226, DOI 10.1016/j.addr.2006.01.018
   Goldring MARYB, 2012, HSS J, V8, P7, DOI 10.1007/s11420-011-9250-z
   Goldring MB, 2000, ARTHRITIS RHEUM-US, V43, P1916, DOI 10.1002/1529-0131(200009)43:9<1916::AID-ANR2>3.0.CO;2-I
   Haseeb A, 2014, J BIOL CHEM, V289, P6877, DOI 10.1074/jbc.M113.512269
   Haseeb A, 2013, RHEUMATOLOGY, V52, P998, DOI 10.1093/rheumatology/kes363
   Haseeb A, 2013, CLIN IMMUNOL, V146, P185, DOI 10.1016/j.clim.2012.12.011
   Helip-wooley A, 2004, EXP CELL RES, V292, P89, DOI 10.1016/j.yexcr.2003.09.003
   Heraud F, 2000, ANN RHEUM DIS, V59, P959, DOI 10.1136/ard.59.12.959
   Higuchi T, 2015, J CELL BIOCHEM, V116, P609, DOI 10.1002/jcb.25012
   Hui W, 2016, ANN RHEUM DIS, V75, P449, DOI 10.1136/annrheumdis-2014-206295
   Karageorgos LE, 1997, EXP CELL RES, V234, P85, DOI 10.1006/excr.1997.3581
   Kim YC, 2015, J CLIN INVEST, V125, P25, DOI 10.1172/JCI73939
   Le GRAVERAND-GASTINEAUMPH, 2009, OSTEOARTHR CARTILAGE, V17, P1393, DOI 10.1016/j.joca.2009.04.009
   Levine B, 2008, CELL, V132, P27, DOI 10.1016/j.cell.2007.12.018
   Livak KJ, 2001, METHODS, V25, P402, DOI 10.1006/meth.2001.1262
   Loeser RF, 2009, OSTEOARTHR CARTILAGE, V17, P971, DOI 10.1016/j.joca.2009.03.002
   de Figueroa PL, 2015, ARTHRITIS RHEUMATOL, V67, P966, DOI 10.1002/art.39025
   Lotz MK, 2011, NAT REV RHEUMATOL, V7, P579, DOI 10.1038/nrrheum.2011.109
   Mankin HJ, 1971, J BONE JOINT SURG AM, VA 53, P523, DOI 10.2106/00004623-197153030-00009
   Marino G, 2014, NAT REV MOL CELL BIO, V15, P81, DOI 10.1038/nrm3735
   Mizushima N, 2008, NATURE, V451, P1069, DOI 10.1038/nature06639
   Mizushima N, 2010, CELL, V140, P313, DOI 10.1016/j.cell.2010.01.028
   Mobasheri A, 2012, CURR RHEUMATOL REP, V14, P604, DOI 10.1007/s11926-012-0288-9
   Mukhopadhyay S, 2014, APOPTOSIS, V19, P555, DOI 10.1007/s10495-014-0967-2
   Pennock AT, 2007, ARTHRITIS RHEUM-US, V56, P1529, DOI 10.1002/art.22523
   Ravikumar B, 2003, HUM MOL GENET, V12, P985, DOI 10.1093/hmg/ddg109
   Ryu JH, 2012, CELL DEATH DIFFER, V19, P440, DOI 10.1038/cdd.2011.111
   Sasaki H, 2012, ARTHRITIS RHEUM-US, V64, P1920, DOI 10.1002/art.34323
   Scherz-shouval R, 2007, EMBO J, V26, P1749, DOI 10.1038/sj.emboj.7601623
   Shintani T, 2004, SCIENCE, V306, P990, DOI 10.1126/science.1099993
   Sokolove J, 2013, THER ADV MUSCULOSKEL, V5, P77, DOI 10.1177/1759720X12467868
   Wang YQ, 2012, AUTOPHAGY, V8, P1462, DOI 10.4161/auto.21211
   Wu YT, 2010, J BIOL CHEM, V285, P10850, DOI 10.1074/jbc.M109.080796
   Yang S, 2010, NAT MED, V16, P687, DOI 10.1038/nm.2153
   Zhang M, 2015, ELIFE, V4, P0, DOI 10.7554/eLife.11205
NR 44
TC 42
Z9 44
U1 1
U2 35
PU WILEY
PI HOBOKEN
PA 111 RIVER ST, HOBOKEN 07030-5774, NJ USA
SN 0730-2312
EI 1097-4644
J9 J CELL BIOCHEM
JI J. Cell. Biochem.
PD MAR 15
PY 2017
VL 118
IS 3
BP 629
EP 639
DI 10.1002/jcb.25750
PG 11
WC Biochemistry & Molecular Biology; Cell Biology
SC Biochemistry & Molecular Biology; Cell Biology
GA EI4VR
UT WOS:000392492200020
PM 27669541
DA 2022-06-22
ER

PT J
AU Cheng, H
   Chawla, A
   Yang, Y
   Li, Y
   Zhang, J
   Jang, HL
   Khademhosseini, A
AF Cheng, H
   Chawla, A
   Yang, Y
   Li, Y
   Zhang, J
   Jang, Hl
   Khademhosseini, A
TI Development of nanomaterials for bone-targeted drug delivery
SO Drug Discovery Today
LA English
DT Article
ID aptamer; calcium phosphate; chitosan nanoparticle; drug carrier; gold nanoparticle; inorganic compound; mesoporous silica nanoparticle; nanodiamond; nanomaterial; nanotube; organic compound; peptide; polyglactin; solid lipid nanoparticle; titanium; nanomaterial; autophagosome; bone cell; bone disease; bone tissue; cell organelle; drug accumulation; drug administration; drug delivery system; drug retention; drug safety; drug targeting; endoplasmic reticulum; human; implant delivery device; lysosome; nanotechnology; oral drug administration; review; transdermal drug administration; transdermal drug delivery system; animal; bone; metabolism; animal; bone and bone; drug delivery system; human; nanostructure
AB Bone is one of the major organs of the human body; it supports and protects other organs, produces blood cells, stores minerals, and regulates hormones. Therefore, disorders in bone can cause serious morbidity, complications, or mortality of patients. However, despite the significant occurrence of bone diseases, such as osteoarthritis (OA), osteoporosis (OP), non-union bone defects, bone cancer, and myeloma-related bone disease, their effective treatments remain a challenge. In this review, we highlight recent progress in the development of nanotechnology-based drug delivery for bone treatment, based on its improved delivery efficiency and safety. We summarize the most commonly used nanomaterials for bone drug delivery. We then discuss the targeting strategies of these nanomaterials to the diseased sites of bone tissue. We also highlight nanotechnology-based drug delivery to bone cells and subcellular organelles. We envision that nanotechnology-based drug delivery will serve as a powerful tool for developing treatments for currently incurable bone diseases. © 2017 Elsevier Ltd
C1 Division of Biomedical Engineering, Department of Medicine, Biomaterials Innovation Research Center, Harvard Medical School, Brigham & Women's Hospital, Boston, MA  02139, USA
   Division of Health Sciences & Technology, Harvard-Massachusetts Institute of Technology, Massachusetts Institute of Technology, Cambridge, MA  02139, USA
   Orthopaedic Department, Tongji Hospital, Tongji Medical College, Huazhong University of Science and Technology, Wuhan, 430030, China
   Wyss Institute for Biologically Inspired Engineering, Harvard University, Boston, MA  02115, USA
   Department of Bioindustrial Technologies, College of Animal Bioscience & Technology, Konkuk University, Seoul, 143-701, South Korea
   Department of Physics, King Abdulaziz University, Jeddah21569, Saudi Arabia
TC 0
SN 1359-6446
EI 
J9 DRUG DISCOV TODAY
JI Drug Discov. Today
PD JUN 15
PY 2017
VL 22
IS 9
BP 1336
EP 1350
DI 10.1016/j.drudis.2017.04.021
PG 15
UT Scopus:10.1016/j.drudis.2017.04.021
ER

PT J
AU Cheng, Ni-Tao
   Meng, Hai
   Ma, Li-Feng
   Zhang, Liang
   Yu, Hao-Miao
   Wang, Zhen-Zhong
   Guo, Ai
AF Cheng, Ni-tao
   Meng, Hai
   Ma, Li-feng
   Zhang, Liang
   Yu, Hao-miao
   Wang, Zhen-zhong
   Guo, Ai
TI Role of autophagy in the progression of osteoarthritis: The autophagy inhibitor, 3-methyladenine, aggravates the severity of experimental osteoarthritis
SO INTERNATIONAL JOURNAL OF MOLECULAR MEDICINE
LA English
DT Article
DE autophagy; osteoarthritis; cartilage degeneration; interleukin-1 beta; collagenase; 3-methyladenine
ID intraarticular injection; cartilage degeneration; knee osteoarthriti; mammalian autophagy; articular-cartilage; cell-death; collagenase; model; expression; damage
AB Accumulating evidence suggests that autophagy is closely related to the pathogenesis of osteoarthritis (OA). The aim of this study was to determine the changes in autophagy during the progression of OA and to elucidate the specific role of autophagy in OA. For this purpose, a cellular model of OA was generated by stimulating SW1353 cells with interleukin (IL)-13 beta and a rabbit model of OA was also established by an intra-articular injection of collagenase, followed by treatment with the autophagy specific inhibitor, 3-methyladenine (3-MA). Cell viability was analyzed by MTS assay, and the mRNA expression levels of matrix metalloproteinases (MMP)-13 and tissue inhibitor of metalloproteinase (TIMP)-1 were determined by RT-qPCR. Cartilage degeneration was examined under a light microscope, and autophagosome and chondrocyte degeneration was observed by transmission electron microscopy. The protein expression of Beclin-1 and light chain 3 (LC3) B was evaluated by western blot analysis and immunofluorescence staining. We found that the autophagy was enhanced during the early stages and was weakened during the late stages of experimental OA. The inhibition of autophagy by 3-MA significantly aggravated the degeneration of chondrocytes and cartilage in experimental OA. Our results thus determine the changes in autophagy during different stages of OA, as well as the role of impaired autophagy in the development of OA. Our data suggest that the regulation of autophagy may be a potential therapeutic strategy with which to attenuate OA.
C1 [Cheng, Ni-Tao; Meng, Hai; Ma, Li-Feng; Zhang, Liang; Yu, Hao-Miao; Wang, Zhen-Zhong; Guo, Ai] Capital Med Univ, Beijing Friendship Hosp, Dept Orthopaed, 95 Yongan Rd, Beijing 100050, CHINA.
RP Guo, A (corresponding author), Capital Med Univ, Beijing Friendship Hosp, Dept Orthopaed, 95 Yongan Rd, Beijing 100050, CHINA.
EM guoaij@139.com
FU National Natural Science Foundation of China [31171672]
CR Adaes S, 2015, OSTEOARTHR CARTILAGE, V23, P914, DOI 10.1016/j.joca.2015.02.010
   Adaes S, 2014, ARTHRITIS RES THER, V16, P0, DOI 10.1186/ar4436
   Almonte-becerril M, 2010, APOPTOSIS, V15, P631, DOI 10.1007/s10495-010-0458-z
   Barranco CAROLINE, 2015, NAT REV RHEUMATOL, V11, P127, DOI 10.1038/nrrheum.2015.12
   Benito MJ, 2005, ANN RHEUM DIS, V64, P1263, DOI 10.1136/ard.2004.025270
   Botter SM, 2008, OSTEOARTHR CARTILAGE, V16, P506, DOI 10.1016/j.joca.2007.08.005
   Bucknor MD, 2015, OSTEOARTHR CARTILAGE, V23, P525, DOI 10.1016/j.joca.2014.10.013
   Carames B, 2015, ARTHRITIS RHEUMATOL, V67, P1568, DOI 10.1002/art.39073
   Carames B, 2010, ARTHRITIS RHEUM-US, V62, P791, DOI 10.1002/art.27305
   Chang J, 2013, INT J MOL MED, V32, P1311, DOI 10.3892/ijmm.2013.1520
   Goldring MB, 2007, J CELL PHYSIOL, V213, P626, DOI 10.1002/jcp.21258
   Hui W, 2016, ANN RHEUM DIS, V75, P449, DOI 10.1136/annrheumdis-2014-206295
   Hulth A, 1970, ACTA ORTHOP SCAND, V41, P522, DOI 10.3109/17453677008991540
   Kabeya Y, 2000, EMBO J, V19, P5720, DOI 10.1093/emboj/19.21.5720
   Kikuchi T, 1998, OSTEOARTHR CARTILAGE, V6, P177, DOI 10.1053/joca.1998.0110
   Kim HJ, 2008, HEAD NECK-J SCI SPEC, V30, P1445, DOI 10.1002/hed.20892
   Kim SB, 2010, J KOREAN MED SCI, V25, P776, DOI 10.3346/jkms.2010.25.5.776
   Klatt AR, 2009, FEBS LETT, V583, P3611, DOI 10.1016/j.febslet.2009.10.035
   Klionsky DJ, 2008, AUTOPHAGY, V4, P151, DOI 10.4161/auto.5338
   Klionsky DJ, 2003, DEV CELL, V5, P539, DOI 10.1016/S1534-5807(03)00296-X
   Kwon DR, 2012, ANN REHABIL MED-ARM, V36, P458, DOI 10.5535/arm.2012.36.4.458
   Lahm A, 2012, HISTOL HISTOPATHOL, V27, P609, DOI 10.14670/HH-27.609
   Li XH, 2013, INT J MOL MED, V31, P1349, DOI 10.3892/ijmm.2013.1341
   Liang XH, 1999, NATURE, V402, P672, DOI 10.1038/45257
   Lipsky PE, 2010, NAT REV RHEUMATOL, V6, P179, DOI 10.1038/nrrheum.2009.266, 10.1038/nrrheum.2009.270, 10.1038/nrrheum.2010.38, 10.1038/nrrheum.2010.50, 10.1038/nrrheum.2010.112
   Lu YC, 2011, J AGR FOOD CHEM, V59, P4969, DOI 10.1021/jf1046738
   Mankin HJ, 1981, J BONE JOINT SURG AM, V63, P131, DOI 10.2106/00004623-198163010-00017
   Mizushima N, 2010, CELL, V140, P313, DOI 10.1016/j.cell.2010.01.028
   Murrow L, 2013, ANNU REV PATHOL-MECH, V8, P105, DOI 10.1146/annurev-pathol-020712-163918
   Naito K, 1999, RHEUMATOLOGY, V38, P510, DOI 10.1093/rheumatology/38.6.510
   Ravikumar B, 2010, PHYSIOL REV, V90, P1383, DOI 10.1152/physrev.00030.2009
   Roman-blas JA, 2009, EUR J PHARMACOL, V623, P125, DOI 10.1016/j.ejphar.2009.09.016
   Ryter SW, 2013, MOL CELLS, V36, P7, DOI 10.1007/s10059-013-0140-8
   Santangelo KS, 2012, OSTEOARTHR CARTILAGE, V20, P1610, DOI 10.1016/j.joca.2012.08.011
   Schaefer JF, 2003, OSTEOARTHR CARTILAGE, V11, P233, DOI 10.1016/S1063-4584(02)00354-0
   Tetsunaga T, 2011, OSTEOARTHR CARTILAGE, V19, P222, DOI 10.1016/j.joca.2010.11.004
   Van DERKRAANPM, 2013, CURR RHEUMATOL REP, V15, P0, DOI 10.1007/s11926-013-0333-3
   Wang JH, 2013, OSTEOARTHR CARTILAGE, V21, P1987, DOI 10.1016/j.joca.2013.09.008
   Wang SY, 2011, INT J BIOCHEM CELL B, V43, P1263, DOI 10.1016/j.biocel.2011.05.010
   Wu X, 2013, OSTEOARTHR CARTILAGE, V21, P930, DOI 10.1016/j.joca.2013.04.003
   Xu HG, 2014, EXP THER MED, V7, P537, DOI 10.3892/etm.2013.1465
   Yang L, 2011, INT ORTHOP, V35, P1261, DOI 10.1007/s00264-010-1056-y
   Yang RT, 2012, ANAT REC, V295, P734, DOI 10.1002/ar.22433
   Zhang MA, 2013, APOPTOSIS, V18, P423, DOI 10.1007/s10495-013-0811-0
   Zhang Y, 2015, ANN RHEUM DIS, V74, P1432, DOI 10.1136/annrheumdis-2013-204599
NR 45
TC 49
Z9 54
U1 0
U2 18
PU SPANDIDOS PUBL LTD
PI ATHENS
PA POB 18179, ATHENS, 116 10, GREECE
SN 1107-3756
EI 1791-244X
J9 INT J MOL MED
JI Int. J. Mol. Med.
PD MAY 15
PY 2017
VL 39
IS 5
BP 1224
EP 1232
DI 10.3892/ijmm.2017.2934
PG 9
WC Medicine, Research & Experimental
SC Research & Experimental Medicine
GA EU5LP
UT WOS:000401073100018
PM 28339018
DA 2022-06-22
ER

PT J
AU Hasegawa, Akihiko
   Yonezawa, Tomo
   Taniguchi, Noboru
   Otabe, Koji
   Akasaki, Yukio
   Matsukawa, Tetsuya
   Saito, Masahiko
   Neo, Masashi
   Marmorstein, LY
   Lotz, MK
AF Hasegawa, Akihiko
   Yonezawa, Tomo
   Taniguchi, Noboru
   Otabe, Koji
   Akasaki, Yukio
   Matsukawa, Tetsuya
   Saito, Masahiko
   Neo, Masashi
   Marmorstein, Lihua
   Lotz, Martin
TI Role of Fibulin 3 in Aging-Related Joint Changes and Osteoarthritis Pathogenesis in Human and Mouse Knee Cartilage
SO ARTHRITIS & RHEUMATOLOGY
LA English
DT Article
ID human articular-cartilage; chromatin protein hmgb2; mesenchymal progenitor cell; foxo transcription factor; expression pattern; autophagy; efemp1; chondrocyte; homeostasis; activation
AB Objective. The EFEMP1 gene encoding fibulin 3 is specifically expressed in the superficial zone (SZ) of articular cartilage. The aims of this study were to examine the expression patterns of fibulin 3 in the knee joints during aging and during osteoarthritis (OA) and to determine the role of fibulin 3 in the pathogenesis of OA. Methods. Immunohistochemical analysis was performed on normal and OA knee cartilage samples from humans and mice. Experimental OA was induced in wild-type and fibulin 3(-/-) mice, and the severity of OA was evaluated by histologic scoring. To examine fibulin 3 function, human chondrocyte monolayer cultures were transfected with small interfering RNA (siRNA), followed by quantitative polymerase chain reaction and Western blot analyses. Human bone marrow-derived mesenchymal stem cells (BM-MSCs) were transduced with an EFEMP1 lentivirus and analyzed for markers of chondrogenesis. Results.Fibulin 3 was specifically expressed in the SZ of normal knee joint cartilage from humans and mice, and the expression levels declined with aging. Both aging-related OA and experimental OA were significantly more severe in fibulin 3(-/-) mice compared with wild-type mice. Fibulin 3 expression was high in undifferentiated human BM-MSCs and decreased during chondrogenesis. Suppression of fibulin 3 by siRNA significantly increased the expression of SOX9, type II collagen, and aggrecan in human articular chondrocytes, while overexpression of fibulin 3 inhibited chondrogenesis in BM-MSCs. Conclusion. Fibulin 3 is specifically expressed in the SZ of articular cartilage and its expression is reduced in aging and OA. Fibulin 3 regulates differentiation of adult progenitor cells, and its aging-related decline is an early event in the pathogenesis of OA. Preventing aging-associated loss of fibulin 3 or restoring it to normal levels in SZ chondrocytes has the potential to delay or prevent the onset of OA.
C1 [Hasegawa, Akihiko; Yonezawa, Tomo; Taniguchi, Noboru; Otabe, Koji; Akasaki, Yukio; Matsukawa, Tetsuya; Saito, Masahiko; Lotz, Martin K.] Scripps Res Inst, La Jolla, CA 92037, Japan.
   [Hasegawa, Akihiko; Neo, Masashi] Osaka Med Coll, Osaka, Japan.
   [Marmorstein, Lihua Y.] Univ Arizona, Tucson, AZ USA.
RP Lotz, MK (corresponding author), Scripps Res Inst, Dept Mol & Expt Med, MEM 161, 10550 North Torrey Pines Rd, La Jolla, CA 92037 USA.
EM mlotz@scripps.edu
FU NIH [AG-007996, AR-056026, EY-013847]; Sam and Rose Stein Endowment Fund; NATIONAL EYE INSTITUTE [R01EY013847] Funding Source: NIH RePORTER; NATIONAL INSTITUTE OF ARTHRITIS AND MUSCULOSKELETAL AND SKIN DISEASES [R01AR056026] Funding Source: NIH RePORTER; NATIONAL INSTITUTE ON AGING [P01AG007996, R01AG049617] Funding Source: NIH RePORTER
CR Akasaki Y, 2014, OSTEOARTHR CARTILAGE, V22, P162, DOI 10.1016/j.joca.2013.11.004
   Akasaki Y, 2014, ARTHRITIS RHEUMATOL, V66, P3349, DOI 10.1002/art.38868
   Alsalameh S, 2004, ARTHRITIS RHEUM-US, V50, P1522, DOI 10.1002/art.20269
   Carames B, 2012, ARTHRITIS RHEUM-US, V64, P1182, DOI 10.1002/art.33444
   Carames B, 2012, ANN RHEUM DIS, V71, P575, DOI 10.1136/annrheumdis-2011-200557
   Dowthwaite GP, 2004, J CELL SCI, V117, P889, DOI 10.1242/jcs.00912
   Ehlermann J, 2003, GENE EXPR PATTERNS, V3, P441, DOI 10.1016/S1567-133X(03)00084-X
   Flannery CR, 1999, BIOCHEM BIOPH RES CO, V254, P535, DOI 10.1006/bbrc.1998.0104
   Goldring MB, 2011, CURR OPIN RHEUMATOL, V23, P471, DOI 10.1097/BOR.0b013e328349c2b1
   Goldring MB, 2010, ANN NY ACAD SCI, V1192, P230, DOI 10.1111/j.1749-6632.2009.05240.x
   Grogan SP, 2013, ARTHRITIS RHEUM-US, V65, P418, DOI 10.1002/art.37760
   Grogan SP, 2009, ARTHRITIS RES THER, V11, P0, DOI 10.1186/ar2719
   Henrotin Y, 2012, ARTHRITIS RHEUM-US, V64, P2260, DOI 10.1002/art.34392
   Hiraoka K, 2006, BIORHEOLOGY, V43, P447
   Khan IM, 2007, CURR TOP DEV BIOL, V79, P1, DOI 10.1016/S0070-2153(06)79001-9
   Klenotic PA, 2004, J BIOL CHEM, V279, P30469, DOI 10.1074/jbc.M403026200
   Le GRAVERAND-GASTINEAUMPH, 2010, CURR DRUG TARGETS, V11, P528
   Loeser RF, 2009, OSTEOARTHR CARTILAGE, V17, P971, DOI 10.1016/j.joca.2009.03.002
   Lotz M, 2012, BONE, V51, P241, DOI 10.1016/j.bone.2012.03.023
   Lotz MK, 2011, NAT REV RHEUMATOL, V7, P579, DOI 10.1038/nrrheum.2011.109
   Mankin HJ, 1971, J BONE JOINT SURG AM, VA 53, P523, DOI 10.2106/00004623-197153030-00009
   Matthews GL, 2011, EXPERT OPIN EMERG DR, V16, P479, DOI 10.1517/14728214.2011.576670
   Mclaughlin PJ, 2007, HUM MOL GENET, V16, P3059, DOI 10.1093/hmg/ddm264
   Pacifici MAURIZIO, 2005, BIRTH DEFECTS RESEARCH, V75, P237, DOI 10.1002/bdrc.20050
   Rahn DD, 2009, AM J PATHOL, V174, P206, DOI 10.2353/ajpath.2009.080212
   Rhee DK, 2005, J CLIN INVEST, V115, P622, DOI 10.1172/JCI200522263
   Sakaguchi Y, 2005, ARTHRITIS RHEUM-US, V52, P2521, DOI 10.1002/art.21212
   Segade F, 2010, GENE, V464, P17, DOI 10.1016/j.gene.2010.05.003
   Segawa Y, 2009, J ORTHOP RES, V27, P435, DOI 10.1002/jor.20786
   Taniguchi N, 2011, J BIOL CHEM, V286, P41489, DOI 10.1074/jbc.M111.236984
   Taniguchi N, 2009, P NATL ACAD SCI USA, V106, P16817, DOI 10.1073/pnas.0904414106
   Taniguchi N, 2009, P NATL ACAD SCI USA, V106, P1181, DOI 10.1073/pnas.0806062106
   Temple MM, 2007, OSTEOARTHR CARTILAGE, V15, P1042, DOI 10.1016/j.joca.2007.03.005
   Wakabayashi T, 2010, BIOCHEM BIOPH RES CO, V391, P1116, DOI 10.1016/j.bbrc.2009.12.034
   Zhang YW, 2010, EXP EYE RES, V90, P374, DOI 10.1016/j.exer.2009.09.018
   Zhang YQ, 2010, CLIN GERIATR MED, V26, P355, DOI 10.1016/j.cger.2010.03.001, 10.1016/j.rdc.2012.10.004
NR 36
TC 18
Z9 19
U1 0
U2 7
PU WILEY
PI HOBOKEN
PA 111 RIVER ST, HOBOKEN 07030-5774, NJ USA
SN 2326-5191
EI 2326-5205
J9 ARTHRITIS RHEUMATOL
JI Arthritis Rheumatol.
PD MAR 15
PY 2017
VL 69
IS 3
BP 576
EP 585
DI 10.1002/art.39963
PG 10
WC Rheumatology
SC Rheumatology
GA EM0VF
UT WOS:000395035100014
PM 27780308
DA 2022-06-22
ER

PT J
AU Li, Xiaodong
   Feng, Kai
   Li, Jiang
   Yu, Degang
   Fan, Qiming
   Tang, Tingting
   Yao, Xiao
   Wang, Xiaoqing
AF Li, Xiaodong
   Feng, Kai
   Li, Jiang
   Yu, Degang
   Fan, Qiming
   Tang, Tingting
   Yao, Xiao
   Wang, Xiaoqing
TI Curcumin Inhibits Apoptosis of Chondrocytes through Activation ERK1/2 Signaling Pathways Induced Autophagy
SO NUTRIENTS
LA English
DT Article
DE osteoarthritis; curcumin; apoptosis; autophagy; ERK
ID cell-death; oarsi recommendation; knee osteoarthriti; disease; pathogenesis; resveratrol; management; mechanism; cytokine; cartilage
AB Osteoarthritis (OA) is an inflammatory disease of load-bearing synovial joints that is currently treated with drugs that exhibit numerous side effects and are only temporarily effective in treating pain, the main symptom of the disease. Consequently, there is an acute need for novel, safe, and more effective chemotherapeutic agents for the treatment of osteoarthritis and related arthritic diseases. Curcumin, the principal curcuminoid and the most active component in turmeric, is a biologically active phytochemical. Evidence from several recent in vitro studies suggests that curcumin may exert a chondroprotective effect through actions such as anti-inflammatory, anti-oxidative stress, and anti-catabolic activity that are critical for mitigating OA disease pathogenesis and symptoms. In the present study, we investigated the protective mechanisms of curcumin on interleukin 1 beta (IL-1 beta)-stimulated primary chondrocytes in vitro. The treatment of interleukin (IL)-1 beta significantly reduces the cell viability of chondrocytes in dose and time dependent manners. Co-treatment of curcumin with IL-1 beta significantly decreased the growth inhibition. We observed that curcumin inhibited IL-1 beta -induced apoptosis and caspase-3 activation in chondrocytes. Curcumin can increase the expression of phosphorylated extracellular signal-regulated kinases 1/2 (ERK1/2), autophagy marker light chain 3 (LC3)-II, and Beclin-1 in chondrocytes. The expression of autophagy markers could be decreased when the chondrocytes were incubated with ERK1/2 inhibitor U0126. Our results suggest that curcumin suppresses apoptosis and inflammatory signaling through its actions on the ERK1/2-induced autophagy in chondrocytes. We propose that curcumin should be explored further for the prophylactic treatment of osteoarthritis in humans and companion animals.
C1 [Li, Xiaodong; Feng, Kai; Li, Jiang; Yu, Degang; Fan, Qiming; Tang, Tingting; Wang, Xiaoqing] Shanghai Jiao Tong Univ, Shanghai Peoples Hosp 9, Dept Orthoped Surg, Sch Med, Shanghai 200011, CHINA.
   [Li, Xiaodong; Feng, Kai; Li, Jiang; Yu, Degang; Fan, Qiming; Tang, Tingting; Wang, Xiaoqing] Shanghai Jiao Tong Univ, Shanghai Peoples Hosp 9, Shanghai Key Lab Orthoped Implants, Dept Orthoped Surg,Sch Med, Shanghai 200011, CHINA.
   [Yao, Xiao] Shanghai Zhangjiang Puhui Inst Translat Med, Shanghai 200128, CHINA.
   [Wang, Xiaoqing] 639 Zhizaoju Rd, Shanghai 200011, CHINA.
RP Wang, XQ (corresponding author), Shanghai Jiao Tong Univ, Shanghai Peoples Hosp 9, Dept Orthoped Surg, Sch Med, Shanghai 200011, CHINA.; Wang, XQ (corresponding author), Shanghai Jiao Tong Univ, Shanghai Peoples Hosp 9, Shanghai Key Lab Orthoped Implants, Dept Orthoped Surg,Sch Med, Shanghai 200011, CHINA.; Wang, XQ (corresponding author), 639 Zhizaoju Rd, Shanghai 200011, CHINA.
EM lucas021@sina.com; jsycfk@126.com; shdlijiang8901@163.com; ydg163@126.com; chillow@163.com; tingtingtang@hotmail.com; sdmu923@hotmail.com; osteoclast@163.com
FU National Natural Science Foundation of China [81272036, 30700852, 81301590]
CR Ameye LG, 2006, ARTHRITIS RES THER, V8, P0, DOI 10.1186/ar2016
   Blanco FJ, 1999, J RHEUMATOL, V26, P1366
   Bredesen DE, 2006, NATURE, V443, P796, DOI 10.1038/nature05293
   Carames B, 2012, ANN RHEUM DIS, V71, P575, DOI 10.1136/annrheumdis-2011-200557
   Carames B, 2010, ARTHRITIS RHEUM-US, V62, P791, DOI 10.1002/art.27305
   Clutterbuck ABIGAILL, 2013, F1000RES, V2, P147, DOI 10.12688/f1000research.2-147.v1
   Csaki C, 2009, ARTHRITIS RES THER, V11, P0, DOI 10.1186/ar2850
   Fanger GR, 1997, CURR OPIN GENET DEV, V7, P67, DOI 10.1016/S0959-437X(97)80111-6
   Fernandes JC, 2002, BIORHEOLOGY, V39, P237
   Goel A, 2008, BIOCHEM PHARMACOL, V75, P787, DOI 10.1016/j.bcp.2007.08.016
   Gupta SC, 2012, CLIN EXP PHARMACOL P, V39, P283, DOI 10.1111/j.1440-1681.2011.05648.x
   He CC, 2009, ANNU REV GENET, V43, P67, DOI 10.1146/annurev-genet-102808-114910
   Henrotin Y, 2011, OSTEOARTHR CARTILAGE, V19, P1, DOI 10.1016/j.joca.2010.10.017
   Martinet W, 2009, CLIN SCI, V116, P697, DOI 10.1042/CS20080508
   Mathy-hartert M, 2009, INFLAMM RES, V58, P899, DOI 10.1007/s00011-009-0063-1
   Mcalindon T, 2008, OSTEOARTHR CARTILAGE, V16, P636, DOI 10.1016/j.joca.2008.02.009
   Milacic V, 2008, CANCER RES, V68, P7283, DOI 10.1158/0008-5472.CAN-07-6246
   Mistiaen WP, 2006, AUTOPHAGY, V2, P221, DOI 10.4161/auto.2671
   Mizushima N, 2008, NATURE, V451, P1069, DOI 10.1038/nature06639
   Mizushima N, 2011, CELL, V147, P728, DOI 10.1016/j.cell.2011.10.026
   Mizushima N, 2011, ANNU REV CELL DEV BI, V27, P107, DOI 10.1146/annurev-cellbio-092910-154005
   Mobasheri A, 2002, MED HYPOTHESES, V58, P193, DOI 10.1054/mehy.2000.1180
   Mobasheri A, 2012, INT J MOL SCI, V13, P4202, DOI 10.3390/ijms13044202
   Munafo DB, 2001, J CELL SCI, V114, P3619
   Murakami S, 2000, J BIOL CHEM, V275, P3687, DOI 10.1074/jbc.275.5.3687
   Rabinowitz JD, 2010, SCIENCE, V330, P1344, DOI 10.1126/science.1193497
   Samuels J, 2008, BULL HOSP JT DIS, V66, P244
   Sasaki H, 2012, ARTHRITIS RHEUM-US, V64, P1920, DOI 10.1002/art.34323
   Settembre C, 2008, GENE DEV, V22, P2645, DOI 10.1101/gad.1711308
   Shakibaei M, 2001, J BIOL CHEM, V276, P13289, DOI 10.1074/jbc.M010859200
   Shakibaei M, 2011, GENES NUTR, V6, P171, DOI 10.1007/s12263-010-0179-5
   Shen C, 2014, RHEUMATOLOGY, V53, P1022, DOI 10.1093/rheumatology/ket471
   Wojdasiewicz P, 2014, MEDIAT INFLAMM, V2014, P0, DOI 10.1155/2014/561459
   Wongcharoen W, 2009, INT J CARDIOL, V133, P145, DOI 10.1016/j.ijcard.2009.01.073
   Zhang W, 2008, OSTEOARTHR CARTILAGE, V16, P137, DOI 10.1016/j.joca.2007.12.013
   Zhang W, 2010, OSTEOARTHR CARTILAGE, V18, P476, DOI 10.1016/j.joca.2010.01.013
NR 36
TC 81
Z9 92
U1 2
U2 19
PU MDPI
PI BASEL
PA ST ALBAN-ANLAGE 66, CH-4052 BASEL, SWITZERLAND
SN 2072-6643
EI 
J9 NUTRIENTS
JI Nutrients
PD APR 15
PY 2017
VL 9
IS 4
BP 
EP 
DI 10.3390/nu9040414
PG 14
WC Nutrition & Dietetics
SC Nutrition & Dietetics
GA EU9JI
UT WOS:000401355600099
PM 28430129
DA 2022-06-22
ER

PT J
AU Song, Jinsoo
   Kang, Yeon-Ho
   Yoon, Sik
   Chun, Churl-Hong
   Jin, Eun-Jung
AF Song, Jinsoo
   Kang, Yeon-ho
   Yoon, Sik
   Chun, Churl-hong
   Jin, Eun-jung
TI HIF-1a: CRAT: miR-144-3p axis dysregulation promotes osteoarthritis chondrocyte apoptosis and VLCFA accumulation
SO ONCOTARGET
LA English
DT Article
DE osteoarthritis; very-long-chain fatty acid; CRAT; miR-144-3p; HIF-1a; Gerotarget
ID carnitine octanoyltransferase; mitochondrial; peroxism; biogenesis; dysfunction; disorder; necrosis; fission; alpha; cell
AB The functional role(s) of peroxisomes in osteoarthritis remains unclear. We demonstrated that peroxisomal dysfunction in osteoarthritis is responsible for very-long-chain fatty acid (VLCFA) accumulation. Through gene-profiling analyses, we identified CRAT as the gene responsible for this event. CRAT expression was suppressed in osteoarthritis chondrocytes, and its knockdown yielded pathological osteoarthritic characteristics, including VLCFA accumulation, apoptosis, autophagic inhibition, and mitochondrial dysfunction. Subsequent miRNA profiling revealed that peroxisomal dysfunction upregulates miR-144-3p, which overlapped with the osteoarthritis pathological characteristics observed upon CRAT knockdown. Moreover, knocking down HIF-1a in normal chondrocytes suppressed CRAT expression while stimulating miR-144-3p. Our data indicate that deregulation of a HIF-1a: CRAT: miR144- 3p axis impairs peroxisomal function during the pathogenesis of osteoarthritis.
C1 [Song, Jinsoo; Kang, Yeon-Ho; Jin, Eun-Jung] Wonkwang Univ, Dept Biol Sci, Coll Nat Sci, Iksan, Chunbuk, South Korea.
   [Yoon, Sik] Pusan Natl Univ, Dept Anat, Sch Med, Yangsan, South Korea.
   [Chun, Churl-Hong] Wonkwang Univ, Dept Orthoped Surg, Sch Med, Iksan, Chunbuk, South Korea.
RP Jin, EJ (corresponding author), Wonkwang Univ, Dept Biol Sci, Coll Nat Sci, Iksan, Chunbuk, South Korea.
EM jineunjung@wku.ac.kr
FU National Research Foundation of Korea (NRF) - Korea government (MSIP) [NRF-2016R1A2B4010577, 2011-0030130]
CR Bagattin A, 2010, P NATL ACAD SCI USA, V107, P20376, DOI 10.1073/pnas.1009176107
   Blanco FJ, 2004, MITOCHONDRION, V4, P715, DOI 10.1016/j.mito.2004.07.022
   Blanco FJ, 2011, NAT REV RHEUMATOL, V7, P161, DOI 10.1038/nrrheum.2010.213
   Braschi E, 2010, CURR BIOL, V20, P1310, DOI 10.1016/j.cub.2010.05.066
   Carafoli E, 1987, ANNU REV BIOCHEM, V56, P395, DOI 10.1146/annurev.bi.56.070187.002143
   Cillero-pastor B, 2011, BMC MUSCULOSKEL DIS, V12, P0, DOI 10.1186/1471-2474-12-42
   Farrell SO, 1984, J BIOL CHEM, V259, P3089
   Ferdinandusse S, 1999, BIOCHEM BIOPH RES CO, V263, P213, DOI 10.1006/bbrc.1999.1340
   Gandre-babbe S, 2008, MOL BIOL CELL, V19, P2402, DOI 10.1091/mbc.E07-12-1287
   Hu YW, 2014, PLOS ONE, V9, P0, DOI 10.1371/journal.pone.0094997
   Ivashchenko O, 2011, MOL BIOL CELL, V22, P1440, DOI 10.1091/mbc.E10-11-0919
   Kim D, 2014, BONE, V64, P124, DOI 10.1016/j.bone.2014.04.001
   Koch A, 2004, J CELL SCI, V117, P3995, DOI 10.1242/jcs.01268
   Kruman II, 1999, J NEUROCHEM, V72, P529, DOI 10.1046/j.1471-4159.1999.0720529.x
   Le BORGNEF, 2011, BIOCHEM BIOPH RES CO, V409, P699, DOI 10.1016/j.bbrc.2011.05.068
   Li XL, 2003, J BIOL CHEM, V278, P17012, DOI 10.1074/jbc.M212031200
   Lopez-armada MJ, 2006, OSTEOARTHR CARTILAGE, V14, P1011, DOI 10.1016/j.joca.2006.03.008
   Lotz M, 1995, J RHEUMATOL, V22, P104
   Loughlin J, 2005, CURR OPIN RHEUMATOL, V17, P629, DOI 10.1097/01.bor.0000176687.85198.49
   Murphy CL, 2009, ARTHRITIS RES THER, V11, P0, DOI 10.1186/ar2574
   Nisoli E, 2006, J CELL SCI, V119, P2855, DOI 10.1242/jcs.03062
   Otera H, 2010, J CELL BIOL, V191, P1141, DOI 10.1083/jcb.201007152
   Ramsay RR, 2001, BBA-PROTEIN STRUCT M, V1546, P21, DOI 10.1016/S0167-4838(01)00147-9
   Saklatvala J, 1986, NATURE, V322, P547, DOI 10.1038/322547a0
   Schrader M, 2007, BIOESSAYS, V29, P1105, DOI 10.1002/bies.20659
   Semenza GL, 2008, IUBMB LIFE, V60, P591, DOI 10.1002/iub.93
   Small EM, 2011, NATURE, V469, P336, DOI 10.1038/nature09783
   Sripada L, 2012, PLOS ONE, V7, P0, DOI 10.1371/journal.pone.0044873
   Steinberg SJ, 2006, BBA-MOL CELL RES, V1763, P1733, DOI 10.1016/j.bbamcr.2006.09.010
   Szafranski JD, 2004, OSTEOARTHR CARTILAGE, V12, P937, DOI 10.1016/j.joca.2004.08.004
   Wanders RJA, 2004, AM J MED GENET A, V126A, P355, DOI 10.1002/ajmg.a.20661
   Wanders RJA, 2006, ANNU REV BIOCHEM, V75, P295, DOI 10.1146/annurev.biochem.74.082803.133329
   Ziello JENNIFERE, 2007, YALE J BIOL MED, V80, P51
NR 33
TC 12
Z9 12
U1 1
U2 2
PU IMPACT JOURNALS LLC
PI ORCHARD PARK
PA 6666 E QUAKER ST, STE 1, ORCHARD PARK, NY 14127 USA
SN 
EI 1949-2553
J9 ONCOTARGET
JI Oncotarget
PD SEP 19
PY 2017
VL 8
IS 41
BP 69351
EP 69361
DI 10.18632/oncotarget.20615
PG 11
WC Oncology; Cell Biology
SC Oncology; Cell Biology
GA FH4TA
UT WOS:000411153300014
PM 29050208
DA 2022-06-22
ER

PT J
AU Ansari, MY
   Khan, NM
   Haqqi, TM
AF Ansari, Mohammad
   Khan, Nazir
   Haqqi, Tariq
TI A standardized extract of Butea monosperma (Lam.) flowers suppresses the IL-1 beta-induced expression of IL-6 and matrix-metalloproteases by activating autophagy in human osteoarthritis chondrocytes
SO BIOMEDICINE & PHARMACOTHERAPY
LA English
DT Article
DE Osteoarthritis; Butea monosperma (Lam.); Autophagy mTOR; Nutraceuticals
ID aging-related los; inflammatory response; cell-death; disease; cartilage; pathway; injury; rat; mice; rna
AB Background/Objective: Osteoarthritis (OA) is a leading cause of joint dysfunction, disability and poor quality of life in the affected population. The underlying mechanism of joint dysfunction involves increased oxidative stress, inflammation, high levels of cartilage extracellular matrix degrading proteases and decline in autophagy-a mechanism of cellular defense. There is no disease modifying therapies currently available for OA. Different parts of the Butea monosperma (Lam.) plant have widely been used in the traditional Indian Ayurvedic medicine system for the treatment of various human diseases including inflammatory conditions. Here we studied the chondroprotective effect of hydromethanolic extract of Butea monosperma (Lam.) flowers (BME) standardized to the concentration of Butein on human OA chondrocytes stimulated with IL-1 beta. Methods: The hydromethanolic extract of Butea monosperma (Lam.) (BME) was prepared with 70% methanol-water mixer using Soxhlet. Chondrocytes viability after BME treatment was measured by MTT assay. Gene expression levels were determined by quantitative polymerase chain reaction (qPCR) using TaqMan assays and immunoblotting with specific antibodies. Autophagy activation was determined by measuring the levels of microtubule associated protein 1 light chain 3-II (LC3-II) by immunoblotting and visualization of autophagosomes by transmission electron and confocal microscopy. Results: BME was non-toxic to the OA chondrocytes at the doses employed and suppressed the IL-1 beta induced expression of inerleukin-6 (IL-6) and matrix metalloprotease-3 (MMP-3), MMP-9 and MMP-13. BME enhanced autophagy in chondrocytes as determined by measuring the levels of LC3-II by immunoblotting and increased number of autophagosomes in BME treated chondrocytes by transmission electron microscopy and confocal microscopy. BME upregulated the expression of several autophagy related genes and increased the autophagy flux in human OA chondrocytes under pathological conditions. Further analysis revealed that BME activated autophagy in chondrocytes via inhibition of mammalian target of rapamycin (mTOR) pathway. Of importance is our finding that BME-mediated suppression of IL-1 beta induced expression of IL-6, MMP-3, -9, and -13 was autophagy dependent and was abrogated by inhibition of autophagy. Conclusion: The above results show that the Butea monosperma (Lam.) extract has strong potential to activate autophagy and suppress IL-1 beta induced expression of IL-6 and MMP-3, -9 and -13 in human OA chondrocytes. This study shows that BME or compounds derived from BME can be developed as safe and effective chondroprotective agent(s) that function by activating autophagy to suppress the expression of inflammatory and catabolic factors associated with OA pathogenesis.
C1 [Ansari, Mohammad Y.; Khan, Nazir M.; Haqqi, Tariq M.] Northeast Ohio Med Univ, Dept Anat & Neurobiol, Rootstown, OH 44272 USA.
RP Haqqi, TM (corresponding author), North East Ohio Med Univ, Dept Anat & Neurobiol, 4209 State Route 44, Rootstown, OH 44272 USA.
EM thaqqi@neomed.edu
FU USPHS/National Institutes of Health [RO1-AT-005520, RO1-AT-007373, RO1-AR- 067056]; Northeast Ohio Medical University
CR Ahmed F, 2012, PHARMACOGN RES, V4, P33, DOI 10.4103/0974-8490.91032
   Ansari MY, 2017, OSTEOARTHR CARTIL, V0, P0
   Ansari MY, 2016, SCI REP-UK, V6, P0, DOI 10.1038/srep27611
   Benderdour MOHAMED, 2015, CURR AGING SCI, V8, P147
   Carames B, 2012, ARTHRITIS RHEUM-US, V64, P1182, DOI 10.1002/art.33444
   Carames B, 2012, ANN RHEUM DIS, V71, P575, DOI 10.1136/annrheumdis-2011-200557
   Carames B, 2010, ARTHRITIS RHEUM-US, V62, P791, DOI 10.1002/art.27305
   Hara T, 2006, NATURE, V441, P885, DOI 10.1038/nature04724
   Harrison DE, 2009, NATURE, V460, P392, DOI 10.1038/nature08221
   Haseeb A, 2017, J ORTHOP RES, V35, P311, DOI 10.1002/jor.23262
   Jackson WT, 2005, PLOS BIOL, V3, P861, DOI 10.1371/journal.pbio.0030156
   Jung CH, 2010, FEBS LETT, V584, P1287, DOI 10.1016/j.febslet.2010.01.017
   Kapoor M, 2011, NAT REV RHEUMATOL, V7, P33, DOI 10.1038/nrrheum.2010.196
   Kaur V, 2017, BIOMED PHARMACOTHER, V89, P332, DOI 10.1016/j.biopha.2017.01.165
   Khan NM, 2017, FREE RADICAL BIO MED, V106, P288, DOI 10.1016/j.freeradbiomed.2017.02.041
   Khan NM, 2017, J CELL BIOCHEM, V118, P629, DOI 10.1002/jcb.25750
   Krolikiewicz-renimel I, 2013, J ETHNOPHARMACOL, V148, P537, DOI 10.1016/j.jep.2013.05.001
   Levine B, 2008, CELL, V132, P27, DOI 10.1016/j.cell.2007.12.018
   Loeser RF, 2016, NAT REV RHEUMATOL, V12, P412, DOI 10.1038/nrrheum.2016.65
   Mevel E, 2014, DRUG DISCOV TODAY, V19, P1649, DOI 10.1016/j.drudis.2014.06.012
   Mizushima N, 2008, NATURE, V451, P1069, DOI 10.1038/nature06639
   Mizushima N, 2007, AUTOPHAGY, V3, P542, DOI 10.4161/auto.4600
   Mizushima N, 2010, CELL, V140, P313, DOI 10.1016/j.cell.2010.01.028
   Mizushima N, 2009, CURR TOP MICROBIOL, V335, P71, DOI 10.1007/978-3-642-00302-8_3
   Pan T, 2009, NEUROSCIENCE, V164, P541, DOI 10.1016/j.neuroscience.2009.08.014
   Rasheed Z, 2010, J PHARMACOL EXP THER, V333, P354, DOI 10.1124/jpet.109.165209
   Rubinsztein DC, 2011, CELL, V146, P682, DOI 10.1016/j.cell.2011.07.030
   Sasaki H, 2012, ARTHRITIS RHEUM-US, V64, P1920, DOI 10.1002/art.34323
   Satoh M, 2013, CANCER CELL INT, V13, P0, DOI 10.1186/1475-2867-13-19
   Scherz-shouval R, 2007, EMBO J, V26, P1749, DOI 10.1038/sj.emboj.7601623
   Shen CL, 2012, J NUTR BIOCHEM, V23, P1367, DOI 10.1016/j.jnutbio.2012.04.001
   Taniguchi N, 2009, P NATL ACAD SCI USA, V106, P1181, DOI 10.1073/pnas.0806062106
   Vuppalapati KK, 2015, J BONE MINER RES, V30, P2249, DOI 10.1002/jbmr.2575
   Xue JF, 2017, BIOMED PHARMACOTHER, V89, P1252, DOI 10.1016/j.biopha.2017.01.130
   Zhang Y, 2015, J NANOMATER, V2015, P7, DOI 10.1038/CDDISC0VERY.2015.7
NR 35
TC 22
Z9 24
U1 0
U2 11
PU ELSEVIER FRANCE-EDITIONS SCIENTIFIQUES MEDICALES ELSEVIER
PI PARIS
PA 23 RUE LINOIS, 75724 PARIS, FRANCE
SN 0753-3322
EI 1950-6007
J9 BIOMED PHARMACOTHER
JI Biomed. Pharmacother.
PD DEC 15
PY 2017
VL 96
IS 
BP 198
EP 207
DI 10.1016/j.biopha.2017.09.140
PG 10
WC Medicine, Research & Experimental; Pharmacology & Pharmacy
SC Research & Experimental Medicine; Pharmacology & Pharmacy
GA FQ6VL
UT WOS:000418502100025
PM 28987943
DA 2022-06-22
ER

PT J
AU Deng, Cuijun
   Yao, Qingqiang
   Feng, Chun
   Li, Jiayi
   Wang, Liming
   Cheng, Guofeng
   Shi, Mengchao
   Chen, Lei
   Chang, Jiang
   Wu, Chengtie
AF Deng, Cuijun
   Yao, Qingqiang
   Feng, Chun
   Li, Jiayi
   Wang, Liming
   Cheng, Guofeng
   Shi, Mengchao
   Chen, Lei
   Chang, Jiang
   Wu, Chengtie
TI 3D Printing of Bilineage Constructive Biomaterials for Bone and Cartilage Regeneration
SO ADVANCED FUNCTIONAL MATERIALS
LA English
DT Article
DE 3D-printing; bilineage; cartilage; manganese; regeneration
ID mesenchymal stem-cell; osteogenic differentiation; in-vitro; saccharomyces-cerevisiae; osteochondral defect; articular-cartilage; calcium phosphate; fracture repair; growth; osteoarthriti
AB Owing to the different biological properties of articular cartilage and subchondral bone, it remains significant challenge to construct a bi-lineage constructive scaffold. In this study, manganese (Mn)-doped beta-TCP (Mn-TCP) scaffolds with varied Mn contents are prepared by a 3D-printing technology. The effects of Mn on the physicochemical properties, bioactivity, and corresponding mechanism for stimulating osteochondral regeneration are systematically investigated. The incorporation of Mn into beta-TCP lowers the lattices parameters and crystallization temperatures, but improves the scaffold density and compressive strength. The ionic products from Mn-TCP significantly improve the proliferation of both rabbit chondrocytes and mesenchymal stem cells (rBMSCs), as well as promote the differentiation of chondrocytes and rBMSCs. The in vivo study shows that Mn-TCP scaffolds distinctly improve the regeneration of subchondral bone and cartilage tissues as compared to TCP scaffolds, upon transplantation in rabbit osteochondral defects for 8 and 12 weeks. The mechanism is closely related to the Mn2+ ions significantly stimulated the proliferation and differentiation of chondrocytes through activating HIF pathway and protected chondrocytes from the inflammatory osteoarthritis environment by activating autophagy. These findings suggest that 3D-printing of Mn-containing scaffolds with improved physicochemical properties and bilineage bioactivities represents an intelligent strategy for regenerating osteochondral defects.
C1 [Deng, Cuijun; Feng, Chun; Cheng, Guofeng; Shi, Mengchao; Chen, Lei; Chang, Jiang; Wu, Chengtie] Chinese Acad Sci, Shanghai Inst Ceram, State Key Lab High Performance Ceram & Superfine, Shanghai 200050, CHINA.
   [Deng, Cuijun; Feng, Chun; Shi, Mengchao] Univ Chinese Acad Sci, Beijing 100049, CHINA.
   [Yao, Qingqiang; Li, Jiayi; Wang, Liming] Nanjing Med Univ, Dept Orthopaed Surg, Digital Med Inst, Nanjing Hosp, 68 Changle Rd, Nanjing 210006, Jiangsu, CHINA.
RP Wu, CT (corresponding author), Chinese Acad Sci, Shanghai Inst Ceram, State Key Lab High Performance Ceram & Superfine, Shanghai 200050, CHINA.; Wang, LM (corresponding author), Nanjing Med Univ, Dept Orthopaed Surg, Digital Med Inst, Nanjing Hosp, 68 Changle Rd, Nanjing 210006, Jiangsu, CHINA.
EM limingwangcn@163.com; chengtiewu@mail.sic.ac.cn
FU National High Technology Research and Development Program of China (863 Program) [SS2015AA020302]; Natural Science Foundation of China [31370963, 81601612]; Key Research Program of Frontier Sciences, CAS [QYZDB-SSW-SYS027]; Science and Technology Commission of Shanghai Municipality [16DZ2260600]; Program of Shanghai Outstanding Academic Leaders [15XD1503900]
CR Angelova MB, 1996, CAN J MICROBIOL, V42, P1197, DOI 10.1139/m96-154
   Armulik A, 2000, EXP CELL RES, V254, P55, DOI 10.1006/excr.1999.4722
   Bouaziz W, 2016, P NATL ACAD SCI USA, V113, P5453, DOI 10.1073/pnas.1514854113
   Brittberg M, 1994, NEW ENGL J MED, V331, P889, DOI 10.1056/NEJM199410063311401
   Brodziak-dopierala B, 2013, J TRACE ELEM MED BIO, V27, P208, DOI 10.1016/j.jtemb.2012.12.005
   Burr DB, 2012, NAT REV RHEUMATOL, V8, P665, DOI 10.1038/nrrheum.2012.130
   Carames B, 2010, ARTHRITIS RHEUM-US, V62, P791, DOI 10.1002/art.27305
   Chen JN, 2011, BIOMATERIALS, V32, P4793, DOI 10.1016/j.biomaterials.2011.03.041
   Cox WG, 1999, J HISTOCHEM CYTOCHEM, V47, P1443, DOI 10.1177/002215549904701110
   Daily JW, 2016, J MED FOOD, V19, P717, DOI 10.1089/jmf.2016.3705
   Egi K, 2004, EUR J CARDIO-THORAC, V26, P262, DOI 10.1016/j.ejcts.2004.04.037
   Fan W, 2013, J BIOMATER APPL, V27, P979, DOI 10.1177/0885328211431310
   Farcasanu IC, 1995, EUR J BIOCHEM, V232, P712, DOI 10.1111/j.1432-1033.1995.712zz.x
   Farcasanu IC, 1996, BIOSCI BIOTECH BIOCH, V60, P468, DOI 10.1271/bbb.60.468
   Ferguson C, 1999, MECH DEVELOP, V87, P57, DOI 10.1016/S0925-4773(99)00142-2
   Flegler AJ, 2014, CERAM INT, V40, P16323, DOI 10.1016/j.ceramint.2014.07.071
   Gu HJ, 2011, BIOMATERIALS, V32, P7023, DOI 10.1016/j.biomaterials.2011.06.003
   Harada H, 1999, J BIOL CHEM, V274, P6972, DOI 10.1074/jbc.274.11.6972
   Haudenschild DR, 2011, J BIOL CHEM, V286, P43250, DOI 10.1074/jbc.M111.234716
   Hunziker EB, 2009, ADV MATER, V21, P3419, DOI 10.1002/adma.200801957
   Kandel RA, 2006, BIOMATERIALS, V27, P4120, DOI 10.1016/j.biomaterials.2006.03.005
   Komatsu DE, 2004, BONE, V34, P680, DOI 10.1016/j.bone.2003.12.024
   Laiuppa JA, 2016, J CELL BIOCHEM, V117, P2658, DOI 10.1002/jcb.25565
   Lee KS, 2002, ONCOGENE, V21, P7156, DOI 10.1038/sj.onc.1205937
   Luo Y, 2013, BIOFABRICATION, V5, P2380
   Luo YX, 2013, J MATER CHEM B, V1, P4088, DOI 10.1039/c3tb20511h
   Lynn AK, 2010, J BIOMED MATER RES A, V92A, P1057, DOI 10.1002/jbm.a.32415
   Marquass B, 2010, J ORTHOP RES, V28, P1586, DOI 10.1002/jor.21173
   Mclaren PJ, 2007, VET PATHOL, V44, P342, DOI 10.1354/vp.44-3-342
   Mondal S, 2010, BIOL TRACE ELEM RES, V137, P190, DOI 10.1007/s12011-009-8570-z
   Pfander D, 2003, J CELL SCI, V116, P1819, DOI 10.1242/jcs.00385
   Ramesh S, 2008, CERAM INT, V34, P1603, DOI 10.1016/j.ceramint.2007.04.012
   Rejda BV, 1977, J BIOENG, V1, P93
   Salinas AJ, 2007, J BIOMED MATER RES B, V81B, P274, DOI 10.1002/jbm.b.30663
   Saltman PD, 1993, J AM COLL NUTR, V12, P384, DOI 10.1080/07315724.1993.10718327
   Sasaki H, 2012, ARTHRITIS RHEUM-US, V64, P1920, DOI 10.1002/art.34323
   Sellam J, 2010, NAT REV RHEUMATOL, V6, P625, DOI 10.1038/nrrheum.2010.159
   Shannon RD, 1976, ACTA CRYSTALLOGR A, V32, P751, DOI 10.1107/S0567739476001551
   Shen X, 2009, J ORTHOP RES, V27, P1298, DOI 10.1002/jor.20886
   Shimomura K, 2014, TISSUE ENG PART B-RE, V20, P468, DOI 10.1089/ten.teb.2013.0543, 10.1089/ten.TEB.2013.0543
   Song W, 2009, J BIOMED MATER RES B, V89B, P430, DOI 10.1002/jbm.b.31230
   Srivastava AK, 2012, J BIOMATER TISS ENG, V2, P249, DOI 10.1166/jbt.2012.1043
   Steadman JR, 1995, MED SCI SPORT EXER, V27, P328
   Tan L, 2012, ACTA BIOMATER, V8, P3744, DOI 10.1016/j.actbio.2012.06.008
   Torres PMC, 2014, J INORG BIOCHEM, V136, P57, DOI 10.1016/j.jinorgbio.2014.03.013
   Tsukayama DT, 2003, J BONE JOINT SURG AM, V85A, P75, DOI 10.2106/00004623-200300001-00014
   Wan C, 2008, P NATL ACAD SCI USA, V105, P686, DOI 10.1073/pnas.0708474105
   Wang J, 2015, J BONE MINER METAB, V33, P23, DOI 10.1007/s00774-014-0563-0
   Wang ZJ, 2013, J BONE MINER METAB, V31, P285, DOI 10.1007/s00774-012-0417-6
   Wilsman NJ, 1996, J ORTHOP RES, V14, P927, DOI 10.1002/jor.1100140613
   Wu GW, 2009, INT J MOL MED, V23, P461, DOI 10.3892/ijmm_00000152
   Wu Y, 2014, ADV FUNCT MATER, V24, P4473, DOI 10.1002/adfm.201304304
   Yu Y, 2016, J MATER CHEM, V262, P665
   Zeimaran E, 2016, MATER DESIGN, V109, P434, DOI 10.1016/j.matdes.2016.07.096
   Zhang F, 2016, INT J MOL MED, V37, P1439, DOI 10.3892/ijmm.2016.2573
NR 55
TC 74
Z9 76
U1 21
U2 544
PU WILEY-V C H VERLAG GMBH
PI WEINHEIM
PA POSTFACH 101161, 69451 WEINHEIM, GERMANY
SN 1616-301X
EI 1616-3028
J9 ADV FUNCT MATER
JI Adv. Funct. Mater.
PD SEP 26
PY 2017
VL 27
IS 36
BP 
EP 
DI 10.1002/adfm.201703117
PG 14
WC Chemistry, Multidisciplinary; Chemistry, Physical; Nanoscience & Nanotechnology; Materials Science, Multidisciplinary; Physics, Applied; Physics, Condensed Matter
SC Chemistry; Science & Technology - Other Topics; Materials Science; Physics
GA FI9IH
UT WOS:000412319400004
DA 2022-06-22
ER

PT J
AU Cong, L.
   Zhu, Y.
   Tu, G.
AF Cong, L
   Zhu, Y
   Tu, G
TI A bioinformatic analysis of microRNAs role in osteoarthritis
SO OSTEOARTHRITIS AND CARTILAGE
LA English
DT Article
DE Osteoarthritis (OA); MicroRNAs (miRNAs); Cartilage; Bioinformatic analysis
ID matrix-metalloproteinase 13; chondrocyte apoptosis; extracellular-matrix; cartilage degradation; articular chondrocyte; tnf-alpha; expression; chondrogenesis; regulator; gene
AB Objective: To evaluate the underlying function of microRNAs (miRNAs) in osteoarthritis (OA). Design: A bioinformatic analysis of miRNAs-OA studies was completed in multiple databases. All identified articles were assessed using specific inclusion and exclusion criteria (Eligible caseecontrol studies for the present study included those which investigated miRNAs differential expression in cartilage tissues and cells of OA and controls. Abstracts, case reports, conference presentations, editorials, and expert opinions were excluded.). We performed bioinformatic analysis and assessed which miRNAs are commonly elevated or decreased in cartilage of OA, and assessed putative targets of these miRNAs using TargetScan, Database for Annotation, Visualization and Integrated Discovery (DAVID), FunRich and String. Results: Fifty seven studies were included in this study. Our current review has identified 46 differentially expressed miRNAs involved in autophagy, inflammation, chondrocyte apoptosis, chondrocyte differentiation & homeostasis, chondrocyte metabolism and degradation of the extracellular matrix (ECM). Additionally, our literature search identified a wide range of miRNAs that have been shown to be differentially expressed in OA. The function of up-regulated miRNAs primarily target nucleus, whereas the function of down-regulated miRNAs primarily target transcription. Conclusions: Comprehensive analysis of all miRNAs studies reveals cooperation in miRNA signatures and suggests that there may be two biologically synergic classes of miRNAs that are associated with OA. This finding suggests that miRNAs may be useful as diagnostic biomarkers and/or may provide new therapeutic targets in OA. Furthermore, a better understanding of the targets of these miRNAs will accelerate biomedical discoveries and improve clinical care based on new knowledge of OA-related disease mechanisms. (C)2017 Osteoarthritis Research Society International. Published by Elsevier Ltd. All rights reserved.
C1 [Cong, L.; Zhu, Y.; Tu, G.] China Med Univ, Hosp 1, Dept Orthoped Surg, 155 Nanjing Bei St, Shenyang 110001, Liaoning Provin, CHINA.
RP Cong, L (corresponding author), China Med Univ, Hosp 1, Dept Orthoped Surg, 155 Nanjing Bei St, Shenyang 110001, Liaoning Provin, CHINA.
EM chinaconglin@outlook.com
FU Doctor Research Start up Fund of Liaoning Province [201601114]
CR Abouheif MM, 2010, RHEUMATOLOGY, V49, P2054, DOI 10.1093/rheumatology/keq247
   Adams CS, 1998, ANAT RECORD, V250, P418
   Akhtar N, 2015, ARTHRITIS RHEUMATOL, V67, P423, DOI 10.1002/art.38952
   Akhtar N, 2012, ANN RHEUM DIS, V71, P1073, DOI 10.1136/annrheumdis-2011-200519
   Akhtar N, 2010, ARTHRITIS RHEUM-US, V62, P1361, DOI 10.1002/art.27329
   Bai R, 2015, EUR REV MED PHARMACO, V19, P545
   Cuadra VMB, 2014, PLOS ONE, V9, P0, DOI 10.1371/journal.pone.0097690
   Bouderlique T, 2016, ANN RHEUM DIS, V75, P627, DOI 10.1136/annrheumdis-2015-207742
   Carames B, 2012, ANN RHEUM DIS, V71, P575, DOI 10.1136/annrheumdis-2011-200557
   Carames B, 2010, ARTHRITIS RHEUM-US, V62, P791, DOI 10.1002/art.27305
   Chong MMW, 2010, GENE DEV, V24, P1951, DOI 10.1101/gad.1953310
   Dai LH, 2015, MOL THER, V23, P1331, DOI 10.1038/mt.2015.61
   Dai LH, 2012, ARTHRITIS RES THER, V14, P0, DOI 10.1186/ar4114
   Diaz-prado S, 2012, BMC MUSCULOSKEL DIS, V13, P0, DOI 10.1186/1471-2474-13-144
   Ell BRIAN, 2014, BONEKEY REP, V3, P549, DOI 10.1038/bonekey.2014.44
   Etich J, 2015, MATRIX BIOL, V43, P27, DOI 10.1016/j.matbio.2015.02.014
   Goldring MB, 2011, CURR OPIN RHEUMATOL, V23, P471, DOI 10.1097/BOR.0b013e328349c2b1
   Ham O, 2014, MOL CELLS, V37, P449, DOI 10.14348/molcells.2014.0023
   Horton WE, 1998, MATRIX BIOL, V17, P107, DOI 10.1016/S0945-053X(98)90024-5
   Hou CH, 2015, FEBS LETT, V589, P1040, DOI 10.1016/j.febslet.2015.02.017
   Iliopoulos D, 2008, PLOS ONE, V3, P0, DOI 10.1371/journal.pone.0003740
   Ji QB, 2016, J MOL MED, V94, P681, DOI 10.1007/s00109-016-1380-9
   Jin L, 2014, INT J MOL MED, V34, P451, DOI 10.3892/ijmm.2014.1808
   Jones SW, 2009, OSTEOARTHR CARTILAGE, V17, P464, DOI 10.1016/j.joca.2008.09.012
   Kostopoulou F, 2015, ARTHRITIS RES THER, V17, P0, DOI 10.1186/s13075-015-0556-y
   Kurowska-stolarska M, 2011, P NATL ACAD SCI USA, V108, P11193, DOI 10.1073/pnas.1019536108
   Le LTT, 2016, J MOL MED, V94, P583, DOI 10.1007/s00109-015-1374-z
   Li J, 2012, ARTHRITIS RES THER, V14, P0, DOI 10.1186/ar3798
   Li LS, 2015, CURR PHARM DESIGN, V21, P5160, DOI 10.2174/1381612821666150909094712
   Li YT, 2012, ARTHRITIS RHEUM-US, V64, P3240, DOI 10.1002/art.34550
   Li ZC, 2015, INT J CLIN EXP PATHO, V8, P2555
   Li Z, 2015, CELL PROLIFERAT, V48, P278, DOI 10.1111/cpr.12180
   Liang ZJ, 2012, INFLAMM RES, V61, P503, DOI 10.1007/s00011-012-0438-6
   Liz J, 2016, BBA-GENE REGUL MECH, V1859, P169, DOI 10.1016/j.bbagrm.2015.06.015
   Lu X, 2016, INT J MOL MED, V37, P509, DOI 10.3892/ijmm.2015.2446
   Makki MS, 2015, ARTHRITIS RHEUMATOL, V67, P2117, DOI 10.1002/art.39173
   Makki MS, 2015, EXP MOL MED, V47, P0, DOI 10.1038/emm.2015.66
   Martinez-sanchez A, 2012, J BIOL CHEM, V287, P916, DOI 10.1074/jbc.M111.302430
   Mcmanus DD, 2015, NAT REV CARDIOL, V12, P711, DOI 10.1038/nrcardio.2015.101
   Meng F, 2016, OSTEOARTHR CARTILAGE, V24, P932, DOI 10.1016/j.joca.2015.12.012
   Miao CG, 2013, CELL SIGNAL, V25, P1828, DOI 10.1016/j.cellsig.2013.05.006
   Min PK, 2015, EUR J CLIN INVEST, V45, P860, DOI 10.1111/eci.12475
   Miyaki S, 2009, ARTHRITIS RHEUM-US, V60, P2723, DOI 10.1002/art.24745
   Moher D, 2009, J CLIN EPIDEMIOL, V62, P1006, DOI 10.1016/j.jclinepi.2009.06.005
   Nugent M, 2016, OSTEOARTHR CARTILAGE, V24, P573, DOI 10.1016/j.joca.2015.10.018
   Park SJ, 2013, OSTEOARTHR CARTILAGE, V21, P981, DOI 10.1016/j.joca.2013.04.012
   Park SUJIN, 2013, ARTHRITIS RHEUM, V65, P3141, DOI 10.1002/art.38188
   Philipot D, 2014, ARTHRITIS RES THER, V16, P0, DOI 10.1186/ar4494
   Piccinini AM, 2014, INT J EXP PATHOL, V95, P158, DOI 10.1111/iep.12079
   Qi YB, 2013, INT J BIOL MACROMOL, V61, P43, DOI 10.1016/j.ijbiomac.2013.06.006
   Santini P, 2014, RHEUMATOL INT, V34, P711, DOI 10.1007/s00296-013-2754-8
   Seidl CI, 2016, ARTHRITIS RHEUMATOL, V68, P398, DOI 10.1002/art.39428
   Selbach M, 2008, NATURE, V455, P58, DOI 10.1038/nature07228
   Song J, 2015, BBA CLIN, V3, P79, DOI 10.1016/j.bbacli.2014.11.009
   Song J, 2015, AGING CELL, V14, P826, DOI 10.1111/acel.12363
   Song J, 2014, J ORTHOP RES, V32, P1628, DOI 10.1002/jor.22718
   Song J, 2013, CELL COMMUN SIGNAL, V11, P0, DOI 10.1186/1478-811X-11-66
   Song J, 2013, J BIOMED SCI, V20, P0, DOI 10.1186/1423-0127-20-31
   Song J, 2013, BIOCHEM BIOPH RES CO, V431, P210, DOI 10.1016/j.bbrc.2012.12.133
   Steck E, 2012, J MOL MED, V90, P1185, DOI 10.1007/s00109-012-0895-y
   Swingler TE, 2012, ARTHRITIS RHEUM-US, V64, P1909, DOI 10.1002/art.34314
   Tardif G, 2009, BMC MUSCULOSKEL DIS, V10, P0, DOI 10.1186/1471-2474-10-148
   Ukai T, 2012, J ORTHOP RES, V30, P1915, DOI 10.1002/jor.22157
   Van WIJNENAJ, 2013, CURR OSTEOPOROS REP, V11, P72, DOI 10.1007/s11914-013-0143-6
   Vennu V, 2014, CLIN INTERV AGING, V9, P793, DOI 10.2147/CIA.S62207
   Vonk LA, 2014, OSTEOARTHR CARTILAGE, V22, P145, DOI 10.1016/j.joca.2013.11.006
   Wang GD, 2015, AM J TRANSL RES, V7, P2000
   Xie QY, 2015, BIOSCIENCE REP, V35, P0, DOI 10.1042/BSR20150071
   Xiong XJ, 2013, EVID-BASED COMPL ALT, V2013, P0, DOI [10.1155/2013/982380, 10.1155/2013/978398]
   Xu J, 2016, OSTEOARTHR CARTILAGE, V24, P2003, DOI 10.1016/j.joca.2016.06.011
   Yang B, 2014, FEBS LETT, V588, P2344, DOI 10.1016/j.febslet.2014.05.033
   Zhang DW, 2015, SCI REP-UK, V5, P0, DOI 10.1038/srep12775
   Zhang E, 2015, CELL PHYSIOL BIOCHEM, V37, P1442, DOI 10.1159/000438513
   Zhang YK, 2014, EXP MOL MED, V46, P0, DOI 10.1038/emm.2013.152
   Zhang Z, 2012, OSTEOARTHR CARTILAGE, V20, P1638, DOI 10.1016/j.joca.2012.08.024
   Zhong N, 2012, OSTEOARTHR CARTILAGE, V20, P593, DOI 10.1016/j.joca.2012.03.002
NR 76
TC 45
Z9 48
U1 0
U2 17
PU ELSEVIER SCI LTD
PI OXFORD
PA THE BOULEVARD, LANGFORD LANE, KIDLINGTON, OXFORD OX5 1GB, OXON, ENGLAND
SN 1063-4584
EI 1522-9653
J9 OSTEOARTHR CARTILAGE
JI Osteoarthritis Cartilage
PD AUG 15
PY 2017
VL 25
IS 8
BP 1362
EP 1371
DI 10.1016/j.joca.2017.03.012
PG 10
WC Orthopedics; Rheumatology
SC Orthopedics; Rheumatology
GA FA6WC
UT WOS:000405584300019
PM 28336453
DA 2022-06-22
ER

PT J
AU Xin, Wei
   Yu, Yue
   Ma, Yuan
   Gao, Yuan
   Xu, Ying
   Chen, Liyong
   Wan, Qiang
AF Xin, Wei
   Yu, Yue
   Ma, Yuan
   Gao, Yuan
   Xu, Ying
   Chen, Liyong
   Wan, Qiang
TI Thyroid-stimulating hormone stimulation downregulates autophagy and promotes apoptosis in chondrocytes
SO ENDOCRINE JOURNAL
LA English
DT Article
DE TSH; Chondrocyte; Proliferation; Apoptosis; Autophagy
ID thyrotropin receptor; endothelial-cell; expression; mice; tsh; osteoarthriti; disease; differentiation; hepatocyte; suppression
AB Subclinical hypothyroidism (SCH) patients have normal thyroid hormone levels but increased thyroid stimulating hormone (TSH) level in serum. It has been reported that high TSH is related to abnormal skeletal development in mice with hypothyroidism. However, the cellular mechanism is not fully understood. In the present study, we aim to investigate the direct effects of TSH stimulation on chondrocytes, and the putative role of autophagy in this process. By using EdU incorporation assay and flow cytometry for mitochondrial membrane potential assay, we demonstrated deceased proliferation and promoted apoptosis in TSH stimulated primary mouse chondrocytes. And the balance of Bcl-2 and BAX expression on protein level was broken. More interestingly, the expression of autophagic markers Beclin-1 and LC3II was reduced in TSH stimulated chondrocytes, accompanied by less autophagosomes and accumulated p62 protein, indicating an impaired autophagic flux. More interestingly, mTOR was upregulated and AMPK activity was decreased in TSH stimulated PMCs, suggesting that mTOR/AMPK pathway is get involved in the regulation of TSH on autophagy in PMCs. Collectively, we found an increased apoptosis and suppressed autophagy in TSH stimulated primary chondrocytes, which is meaningful in understanding the effects of increased TSH level on articular cartilage and the role of autophagy in this process, and thus provide a potential novel therapeutigce target in related cartilage damages.
C1 [Xin, Wei] Shandong Univ, Dept Cent Lab, Shandong Prov Hosp, Jinan, Shandong, CHINA.
   [Yu, Yue] Shandong Univ, Inst Nutr & Food Hyg, Sch Publ Hlth, Jinan, Shandong, CHINA.
   [Ma, Yuan] Shandong Univ, Sch Med, Jinan 250012, Shandong, CHINA.
   [Gao, Yuan] Univ Pittsburgh, Dept Biol Sci, Dietrich Sch Art & Sci, Pittsburgh, PA 15260 USA.
   [Xu, Ying] Shandong Univ, Dept Nephrol, Shandong Prov Hosp, Jinan, Shandong, CHINA.
   [Chen, Liyong] Shandong Univ, Shandong Prov Hosp, Dept Nutr, 324 Jingwu Rd, Jinan 250021, Shandong, CHINA.
   [Wan, Qiang] Shandong Univ, Dept Nephrol, Shandong Prov Qianfoshan Hosp, 16766 Jingshi Rd, Jinan 250014, Shandong, CHINA.
RP Chen, LY (corresponding author), Shandong Univ, Shandong Prov Hosp, Dept Nutr, 324 Jingwu Rd, Jinan 250021, Shandong, CHINA.; Wan, Q (corresponding author), Shandong Univ, Dept Nephrol, Shandong Prov Qianfoshan Hosp, 16766 Jingshi Rd, Jinan 250014, Shandong, CHINA.
EM chenle73@sina.com; wanyanshaoqiang@163.com
FU Shandong Provincial Hospital Affiliated to Shandong University; National Natural Science Foundation of China [81570654, 81471007, 81500553, 81470498]; Shandong Doctoral Foundation of China [BS2015YY018]; Jinan Science and Technology Developing Project [201311022]
CR Abe E, 2003, CELL, V115, P151, DOI 10.1016/S0092-8674(03)00771-2
   Andrade BM, 2011, AM J PHYSIOL-CELL PH, V300, PC1291, DOI 10.1152/ajpcell.00136.2010
   Balmer D, 2013, PLOS ONE, V8, P0, DOI 10.1371/journal.pone.0074162
   Bjorkoy G, 2005, J CELL BIOL, V171, P603, DOI 10.1083/jcb.200507002
   Carames B, 2010, ARTHRITIS RHEUM-US, V62, P791, DOI 10.1002/art.27305
   Davies T, 2002, THE TSH RECEPTOR, V0, P0
   Endo T, 2013, AM J PHYSIOL-ENDOC M, V305, PE660, DOI 10.1152/ajpendo.00067.2013
   Endo T, 2012, AM J PHYSIOL-ENDOC M, V302, PE1569, DOI 10.1152/ajpendo.00572.2011
   Eskelinen EL, 2009, BBA-MOL CELL RES, V1793, P664, DOI 10.1016/j.bbamcr.2008.07.014
   Hara T, 2006, NATURE, V441, P885, DOI 10.1038/nature04724
   Khan MJ, 2012, J BIOL CHEM, V287, P21110, DOI 10.1074/jbc.M111.319129
   Kim J, 2011, NAT CELL BIOL, V13, P132, DOI 10.1038/ncb2152
   Komatsu M, 2005, J CELL BIOL, V169, P425, DOI 10.1083/jcb.200412022
   Komatsu M, 2007, CELL BIOCHIM BIOPHYS, V0, P0
   March L, 2014, BEST PRACT RES CL RH, V28, P353, DOI 10.1016/j.berh.2014.08.002
   Mazziotti G, 2010, BONE, V46, P747, DOI 10.1016/j.bone.2009.10.031
   Mizushima N, 2008, NATURE, V451, P1069, DOI 10.1038/nature06639
   Musumeci G, 2011, KNEE SURG SPORTS TRA, V0, P0
   Nannipieri M, 2009, INT J OBESITY, V33, P1001, DOI 10.1038/ijo.2009.140
   Sasaki H, 2012, ARTHRITIS, V0, P0
   Shang LB, 2011, AUTOPHAGY, V7, P924, DOI 10.4161/auto.7.8.15860
   Sun L, 2006, ANN NY ACAD SCI, V1068, P309, DOI 10.1196/annals.1346.033
   Tian LM, 2014, J MOL ENDOCRINOL, V52, P215, DOI 10.1530/JME-13-0119
   Tian LM, 2010, HEPATOLOGY, V52, P1401, DOI 10.1002/hep.23800
   Tu QQ, 2014, ACTA PHARMACOL SIN, V35, P504, DOI 10.1038/aps.2013.170
   Valyasevi RW, 1999, J CLIN ENDOCR METAB, V84, P2557, DOI 10.1210/jc.84.7.2557
   Wang T, 2013, ENDOCR J, V60, P0
   Xin W, 2015, CONNECT TISSUE RES, V56, P307, DOI 10.3109/03008207.2015.1026965
   Xin W, 2015, BIOCHEM BIOPH RES CO, V463, P364, DOI 10.1016/j.bbrc.2015.05.070
   Zamli Z, 2011, INT J RHEUM DIS, V14, P159, DOI 10.1111/j.1756-185X.2011.01618.x
   Zhang W, 2009, J CELL MOL MED, V13, P4636, DOI 10.1111/j.1582-4934.2008.00670.x
   Zhang Y, 2015, ANN RHEUM DIS, V74, P1432, DOI 10.1136/annrheumdis-2013-204599
NR 32
TC 8
Z9 9
U1 1
U2 8
PU JAPAN ENDOCRINE SOC
PI KYOTO
PA 75  YANAGINOBANBA NISHIIRU-MASUYA-CHO, SANJOU-DORI, NAKAGYOU-KU, KYOTO, 604-8111, JAPAN
SN 0918-8959
EI 1348-4540
J9 ENDOCR J
JI Endocr. J.
PD JUN 15
PY 2017
VL 64
IS 7
BP 749
EP 757
DI 10.1507/endocrj.EJ16-0534
PG 9
WC Endocrinology & Metabolism
SC Endocrinology & Metabolism
GA FF2VL
UT WOS:000408754800010
PM 28626114
DA 2022-06-22
ER

PT J
AU Chen, Guanghui
   Gao, Xin
   Wang, Jing
   Yang, Cheng
   Wang, Yang
   Liu, Yonggang
   Zou, Weiwei
   Liu, Tielong
AF Chen, Guanghui
   Gao, Xin
   Wang, Jing
   Yang, Cheng
   Wang, Yang
   Liu, Yonggang
   Zou, Weiwei
   Liu, Tielong
TI Hypoxia-induced microRNA-146a represses Bcl-2 through Traf6/IRAK1 but not Smad4 to promote chondrocyte autophagy
SO BIOLOGICAL CHEMISTRY
LA English
DT Article
DE autophagy; chondrocytes; IRAK1; miR-146a; Smad4; Traf6
ID expression; apoptosis; induction; mir-146a
AB It has been shown that hypoxia stimulation promotes chondrocytes autophagy partly through HIF-1 alpha, miR-146a and Bcl-2 progressively, and this mechanism represented the connection among hypoxia, miR-146a and autophagy, and provides a possible therapeutic strategy for osteoarthritis. However, the interaction between miR-146a and Bcl-2 is still unclear. Here in a hypoxic environment, we quantified the three reported miR-146a targets: two inflammation related targets Traf6, IRAK1; and the only reported target in chondrocytes Smad4. We confirmed the regulative function of miR-146a between hypoxia and these genes, and explored the Bcl-2 expression and autophagy level under extrinsic up-regulation of these three gene separately. All the three genes were down-regulated by hypoxia. Surprisingly, Traf6 and IRAK, but not the unique Smad4 in chondrocytes, were restored by antagomiR-146a. Both Ad-Traf6 and Ad-IRAK1 reinstated hypoxia or miR-146a repressed Bcl-2. However, AdSmad4 did not affect Bcl-2 in hypoxia or normoxia. The autophagy level showed a reverse variability compared to Bcl-2. Taken together, our results provided evidence that Smad4, the unique reported target for miR-146a in chondrocytes is unusually not involved in the chondrocytes autophagy, while the Traf6 and IRAK1 are the new targets for miR-146a in chondrocytes during autophagy.
C1 [Zou, Weiwei] Second Mil Med Univ, Changzheng Hosp, Dept Med Imaging Diag, Shanghai, CHINA.
   [Gao, Xin; Wang, Jing; Yang, Cheng; Wang, Yang; Liu, Yonggang; Liu, Tielong] Second Mil Med Univ, Changzheng Hosp, Spinal Tumor Ctr, Shanghai, CHINA.
   [Chen, Guanghui] Taishan Med Univ, Tai An, Shandong, CHINA.
RP Zou, WW (corresponding author), Second Mil Med Univ, Changzheng Hosp, Dept Med Imaging Diag, Shanghai, CHINA.; Liu, TL (corresponding author), Second Mil Med Univ, Changzheng Hosp, Spinal Tumor Ctr, Shanghai, CHINA.
EM czyyzww@163.com; ltl_doctor@163.com
FU National Natural Science Foundation of China [81372874]
CR Ambros V, 2004, NATURE, V431, P350, DOI 10.1038/nature02871
   Bartel DP, 2004, CELL, V116, P281, DOI 10.1016/S0092-8674(04)00045-5
   Bentwich I, 2005, NAT GENET, V37, P766, DOI 10.1038/ng1590
   Bhaumik D, 2008, ONCOGENE, V27, P5643, DOI 10.1038/onc.2008.171
   Bohensky J, 2007, AUTOPHAGY, V3, P207, DOI 10.4161/auto.3708
   Bohensky J, 2010, PEDIATR NEPHROL, V25, P633, DOI 10.1007/s00467-009-1310-y
   Cordes KR, 2009, NATURE, V460, P705, DOI 10.1038/nature08195
   Gu SX, 2015, GENE, V555, P80, DOI 10.1016/j.gene.2014.10.024
   Heckman CA, 2002, ONCOGENE, V21, P3898, DOI 10.1038/sj.onc.1205483
   Jin L, 2014, INT J MOL MED, V34, P451, DOI 10.3892/ijmm.2014.1808
   Kawanishi Y, 2014, ARTHRITIS RES THER, V16, P0, DOI 10.1186/s13075-014-0488-y
   Krek A, 2005, NAT GENET, V37, P495, DOI 10.1038/ng1536
   Li J, 2012, ARTHRITIS RES THER, V14, P0, DOI 10.1186/ar3798
   Li L, 2010, SCAND J IMMUNOL, V71, P227, DOI 10.1111/j.1365-3083.2010.02383.x
   Li X, 2011, GENE, V480, P34, DOI 10.1016/j.gene.2011.03.003
   Lindsay MA, 2008, TRENDS IMMUNOL, V29, P343, DOI 10.1016/j.it.2008.04.004, 10.1016/j.coph.2009.05.003
   Loeser RF, 2012, ARTHRITIS RHEUM-US, V64, P1697, DOI 10.1002/art.34453
   Lukiw WJ, 2008, J BIOL CHEM, V283, P31315, DOI 10.1074/jbc.M805371200
   Ma HZ, 2014, CURR PHARM BIOTECHNO, V15, P455, DOI 10.2174/1389201015666140516112042
   Nakasa T, 2011, ARTHRITIS RHEUM-US, V63, P1582, DOI 10.1002/art.30321
   Palumbo S, 2014, J CELL PHYSIOL, V229, P277, DOI 10.1002/jcp.24446
   Perry MM, 2008, J IMMUNOL, V180, P5689, DOI 10.4049/jimmunol.180.8.5689
   Pfander D, 2003, J CELL SCI, V116, P1819, DOI 10.1242/jcs.00385
   Pilsbury LE, 2010, MEDIAT INFLAMM, V2010, P0, DOI 10.1155/2010/536478
   Radisky DC, 2007, NAT CELL BIOL, V9, P361, DOI 10.1038/ncb0407-361
   Rusca NICOLE, 2011, MOL BIOL INT, V2011, P437301, DOI 10.4061/2011/437301
   Shapiro IM, 2014, AUTOPHAGY, V10, P7, DOI 10.4161/auto.26679
   Shi Y, 2011, J CELL PHYSIOL, V226, P2159, DOI 10.1002/jcp.22551
   Taganov KD, 2006, P NATL ACAD SCI USA, V103, P12481, DOI 10.1073/pnas.0605298103
   Titone R, 2014, BIOMED RES INT, V2014, P0, DOI 10.1155/2014/343542
   Williams AE, 2008, BIOCHEM SOC T, V36, P1211, DOI 10.1042/BST0361211
   Zhang E, 2015, CELL PHYSIOL BIOCHEM, V37, P1442, DOI 10.1159/000438513
NR 32
TC 27
Z9 29
U1 2
U2 20
PU WALTER DE GRUYTER GMBH
PI BERLIN
PA GENTHINER STRASSE 13, D-10785 BERLIN, GERMANY
SN 1431-6730
EI 1437-4315
J9 BIOL CHEM
JI Biol. Chem.
PD APR 15
PY 2017
VL 398
IS 4
BP 499
EP 507
DI 10.1515/hsz-2016-0211
PG 9
WC Biochemistry & Molecular Biology
SC Biochemistry & Molecular Biology
GA EP8FH
UT WOS:000397610800008
PM 27845876
DA 2022-06-22
ER
