# Supplementary material for: Knowledge mapping of autophagy in osteoarthritis from 2004 to 2022: A bibliometric analysis
Source: Front Immunol. 2023 Mar 9;14:1063018. doi: 10.3389/fimmu.2023.1063018 (PMC10033547; doi:10.3389/fimmu.2023.1063018)
Supplement: Supplementary file 1 [file DataSheet_1.zip › Supplementary Material/Supplementary Data/download2018u75.txt]

PT J
AU Hwang, HS
   Choi, MH
   Kim, HA
AF Hwang, Hyun
   Choi, Min
   Kim, Hyun
TI 29-kDa FN-f inhibited autophagy through modulating localization of HMGB1 in human articular chondrocytes
SO BMB REPORTS
LA English
DT Article
DE Autophagy; Chondrocyte; Fibronectin fragment; HMGB1; Osteoarthritis
ID matrix-metalloproteinase expression; group box 1; fibronectin fragment; cell-death; cartilage; osteoarthriti; rapamycin; protein; release; damage
AB Fibronectin fragments found in the synovial fluid of patients with osteoarthritis (OA) induce the catabolic responses in cartilage. Nuclear high-mobility group protein Box 1 (HMGB1), a damage-associated molecular pattern, is responsible for the regulation of signaling pathways related to cell death and survival in response to various stimuli. In this study, we investigated whether changes induced by 29-kDa aminoterminal fibronectin fragment (29-kDa FN-f) in HMGB1 expression influences the pathogenesis of OA via an HMGB1-modulated autophagy signaling pathway. Human articular chondrocytes were enzymatically isolated from articular cartilage. The level of mRNA was measured by quantitative real-time PCR. The expression of proteins was examined by western blot analysis, immnunofluorescence assay, and enzyme-linked immunosorbent assay. Interaction of proteins was evaluated by immunoprecipitation. The HMGB1 level was significantly lower in human OA cartilage than in normal cartilage. Although 29-kDa FN-f significantly reduced the HMGB1 expression at the mRNA and protein levels 6 h after treatment, the cytoplasmic level of HMGB1 was increased in chondrocytes treated with 29-kDa FN-f, which significantly inhibited the interaction of HMGB1 with Beclin-1, increased the interaction of Bcl-2 with Beclin-1, and decreased the levels of Beclin-1 and phosphorylated Bcl-2. In addition, the level of microtubule-associated protein 1 light chain 3-11, an autophagy marker, was down-regulated in chondrocytes treated with 29-kDa FN-f, whereas the effect was antagonized by mTOR knockdown. Furthermore, prolonged treatment with 29-kDa FN-f significantly increased the release of HMGB1 into the culture medium. These results demonstrated that 29-kDa FN-f inhibits chondrocyte autophagy by modulating the HMGB1 signaling pathway.
C1 [Hwang, Hyun Sook; Choi, Min Ha; Kim, Hyun Ah] Hallym Univ, Sacred Heart Hosp, Dept Internal Med, Div Rheumatol, Anyang 14068, South Korea.
   [Hwang, Hyun Sook; Choi, Min Ha; Kim, Hyun Ah] Hallym Univ, Inst Skeletal Aging, Chunchon 24251, South Korea.
RP Kim, HA (corresponding author), Hallym Univ, Sacred Heart Hosp, Dept Internal Med, Div Rheumatol, Anyang 14068, South Korea.; Kim, HA (corresponding author), Hallym Univ, Inst Skeletal Aging, Chunchon 24251, South Korea.
EM kimha@hallym.ac.kr
FU Korean Health Technology R&D Project, Ministry of Health & Welfare, Republic of Korea [HI16C0287]; Basic Science Research Program through the National Research Foundation (NRF) of Korea - Ministry of Education [2017R1 A2B2001881]; Hallym University Research Fund
CR Almonte-becerril M, 2010, APOPTOSIS, V15, P631, DOI 10.1007/s10495-010-0458-z
   Carames B, 2015, ARTHRITIS RHEUMATOL, V67, P1568, DOI 10.1002/art.39073
   Carames B, 2012, ARTHRITIS RHEUM-US, V64, P1182, DOI 10.1002/art.33444
   Carames B, 2012, ANN RHEUM DIS, V71, P575, DOI 10.1136/annrheumdis-2011-200557
   Carames B, 2010, ARTHRITIS RHEUM-US, V62, P791, DOI 10.1002/art.27305
   Chang J, 2013, INT J MOL MED, V32, P1311, DOI 10.3892/ijmm.2013.1520
   Davalos AR, 2013, J CELL BIOL, V201, P613, DOI 10.1083/jcb.201206006
   Ding L, 2017, MEDIAT INFLAMM, V2017, P0, DOI 10.1155/2017/2642549
   Fang F, 2016, BIOSCIENCE REP, V36, P0, DOI 10.1042/BSR20160118
   Goldring MB, 2007, J CELL PHYSIOL, V213, P626, DOI 10.1002/jcp.21258
   Heinola T, 2013, J COMP PATHOL, V148, P335, DOI 10.1016/j.jcpa.2012.08.001
   Homandberg GA, 1998, OSTEOARTHR CARTILAGE, V6, P231, DOI 10.1053/joca.1998.0116
   Homandberg GA, 1996, ARCH BIOCHEM BIOPHYS, V334, P325, DOI 10.1006/abbi.1996.0461
   Hwang HS, 2015, ARTHRITIS RES THER, V17, P0, DOI 10.1186/s13075-015-0833-9
   Hwang HS, 2015, BMB REP, V48, P407, DOI 10.5483/BMBRep.2015.48.7.050
   Javaherian K, 1978, SCIENCE, V199, P1345, DOI 10.1126/science.628842
   Jeon OH, 2017, NAT MED, V23, P775, DOI 10.1038/nm.4324
   Katsara O, 2017, ARTHRITIS RHEUMATOL, V69, P586, DOI 10.1002/art.39947
   Kim HA, 2006, ARTHRITIS RHEUM-US, V54, P2152, DOI 10.1002/art.21951
   Lee SA, 2014, YONSEI MED J, V55, P1165, DOI 10.3349/ymj.2014.55.5.1165
   Loeser RF, 2009, OSTEOARTHR CARTILAGE, V17, P971, DOI 10.1016/j.joca.2009.03.002
   Magna M, 2015, SCAND J IMMUNOL, V82, P218, DOI 10.1111/sji.12335
   Marquez RT, 2012, AM J CANCER RES, V2, P214
   Min HJ, 2013, J IMMUNOL, V190, P1797, DOI 10.4049/jimmunol.1202472
   Park JS, 2006, AM J PHYSIOL-CELL PH, V290, PC917, DOI 10.1152/ajpcell.00401.2005
   Pichika R, 2004, INFLAMM RES, V53, P405, DOI 10.1007/s00011-004-1279-8
   Rahman MA, 2017, BMB REP, V50, P345, DOI 10.5483/BMBRep.2017.50.7.069
   Rosenberg JH, 2017, MOL CELL BIOCHEM, V436, P59, DOI 10.1007/s11010-017-3078-x
   Song B, 2017, MOL MED REP, V16, P3958, DOI 10.3892/mmr.2017.7064
   Stros M, 2010, BBA-GENE REGUL MECH, V1799, P101, DOI 10.1016/j.bbagrm.2009.09.008
   Tang DL, 2010, J CELL BIOL, V190, P881, DOI 10.1083/jcb.200911078
   Taniguchi N, 2018, HUM CELL, V31, P1, DOI 10.1007/s13577-017-0182-x
   Tchetina EV, 2013, ARTHRITIS, V0, P0, DOI DOI 10.1155/2013/461486
   Wang CC, 2015, AM J SPORT MED, V43, P2481, DOI 10.1177/0363546515597489
   Wang HC, 1999, SCIENCE, V285, P248, DOI 10.1126/science.285.5425.248
   Xie DL, 1992, J RHEUMATOL, V19, P1448
   Xie DL, 1994, ARCH BIOCHEM BIOPHYS, V311, P205, DOI 10.1006/abbi.1994.1228
   Yasuda TADASHI, 2006, MOD RHEUMATOL, V16, P197
   Yu C, 2016, MOL MED REP, V14, P5507, DOI 10.3892/mmr.2016.5945
   Yusein-myashkova S, 2016, BMB REP, V49, P99, DOI 10.5483/BMBRep.2016.49.2.238
   Zhang TE, 2018, INT J MOL MED, V41, P977, DOI 10.3892/ijmm.2017.3285
   Zhang Y, 2015, ANN RHEUM DIS, V74, P1432, DOI 10.1136/annrheumdis-2013-204599
NR 42
TC 5
Z9 5
U1 0
U2 1
PU KOREAN SOCIETY BIOCHEMISTRY & MOLECULAR BIOLOGY
PI SEOUL
PA KOREA SCIENCE & TECHNOLOGY CENTER, # 801,  635-4 , YEOKSAM-DONG, KANGNAM-KU, SEOUL, 135-703, SOUTH KOREA
SN 1976-6696
EI 1976-670X
J9 BMB REP
JI BMB Rep.
PD JUN 15
PY 2018
VL 51
IS 10
BP 508
EP 513
DI 10.5483/BMBRep.2018.51.10.058
PG 6
WC Biochemistry & Molecular Biology
SC Biochemistry & Molecular Biology
GA HC9SK
UT WOS:000452146900006
PM 29804557
DA 2022-06-22
ER

PT J
AU Kim, J-R
   Yoo, JJ
   Kim, HA
AF Kim, J-r
   Yoo, Jj
   Kim, Ha
TI Therapeutics in osteoarthritis based on an understanding of its molecular pathogenesis
SO International Journal of Molecular Sciences
LA English
DT Article
ID articular cartilage; molecular pathology; osteoarthritis (oa); therapeutics; aggrecan; bisphosphonic acid derivative; cytokine; fasinumab; fulranumab; hypoxia inducible factor; immunoglobulin enhancer binding protein; interleukin 1beta; nitric oxide synthase inhibitor; notch receptor; strontium ranelate; tanezumab; tumor necrosis factor antibody; antiinflammatory agent; biological marker; antiinflammatory activity; apoptosis; articular cartilage; autophagy; bone remodeling; cartilage degeneration; catabolism; cell aging; cell infiltration; chondrocyte; disease severity; human; inflammation; molecular pathology; multicenter study (topic); nonhuman; osteoarthriti; randomized controlled trial (topic); review; synoviti; western ontario and mcmaster universities osteoarthritis index; animal; bone; drug effect; gene expression regulation; metabolism; molecularly targeted therapy; osteoarthriti; pathology; pathophysiology; signal transduction; skeletal muscle; animal; anti-inflammatory agent; biomarker; bone and bone; bone remodeling; cartilage, articular; gene expression regulation; human; molecular targeted therapy; muscle, skeletal; osteoarthriti; signal transduction
AB Osteoarthritis (OA) is the most prevalent joint disease in older people and is characterized by the progressive destruction of articular cartilage, synovial inflammation, changes in subchondral bone and peri-articular muscle, and pain. Because our understanding of the aetiopathogenesis of OA remains incomplete, we havent discovered a cure for OA yet. This review appraises novel therapeutics based on recent progress in our understanding of the molecular pathogenesis of OA, including pro-inflammatory and pro-catabolic mediators and the relevant signalling mechanisms. The changes in subchondral bone and peri-articular muscle accompanying cartilage damage are also reviewed. © 2018 by the authors. Licensee MDPI, Basel, Switzerland.
C1 Rheumatology Division, Department of Internal Medicine, Hallym University Sacred Heart Hospital, 896, Pyongchondong, Dongan-gu, Anyang, Kyunggi-do  431-070, South Korea
   Department of Internal Medicine, Kangdong Sacred Heart Hospital, Seoul, 05355, South Korea
TC 0
SN 1661-6596
EI 
J9 INT J MOL SCI
JI Int. J. Mol. Sci.
PD JUN 15
PY 2018
VL 19
IS 3
BP 
EP 
DI 10.3390/ijms19030674
PG 1
UT Scopus:10.3390/ijms19030674
ER

PT J
AU Wang, Zhao-Jun
   Zhang, Hai-Bin
   Chen, Cheng
   Huang, Hao
   Liang, Jian-Xia
AF Wang, Zhao-jun
   Zhang, Hai-bin
   Chen, Cheng
   Huang, Hao
   Liang, Jian-xia
TI Effect of PPARG on AGEs-induced AKT/MTOR signaling-associated human chondrocytes autophagy
SO CELL BIOLOGY INTERNATIONAL
LA English
DT Article
DE Advanced Glycation End-products; autophagy; chondrocytes; MTOR; PPARG
ID glycation end-product; nf-kappa-b; articular-cartilage; osteoarthriti; receptor; pioglitazone; activation; pathway; pathogenesis; apoptosis
AB Accumulation of advanced glycation end products (AGEs) in articular cartilage is thought to represent a major risk factor for osteoarthritis development. In this study we aimed to probe the role of AGEs in human chondrocytes and to determine the impact of the peroxisome proliferator-activated receptor- (PPARG) on AGEs-induced cell autophagy. Cell viability was measured after human chondrocytes were treated with different concentrations of AGEs with or without the PPARG inhibitor, T0070907, or agonist, pioglitazone. Autophagy activation markers (MAP2LC3, BECN1 and SQSTM1/P62), expression of PPARG and the phosphorylation levels of Akt/MTOR were determined by Western blotting; autophagosome formation was analyzed by transmission electron microscopy (TEM); autophagic flux was detected with mRFP-GFP-LC3 tandem construct. Low doses of AGEs over a short amount of time stimulated chondrocyte proliferation and autophagy by limiting phosphorylation of Akt/MTOR signaling. The addition of PPARG inhibitor T0070907 lead to defective autophagy. High dose and long exposure to AGEs inhibited cell viability and autophagy by increasing phosphorylation levels of Akt/MTOR signaling. The agonist, pioglitazone, was shown to protect cell autophagy in a dose-dependent manner. Our findings suggest AGEs can downregulate PPARG and that PPARG maintains cell viability by activating the Akt/MTOR signaling pathway as well as inducing chondrocyte autophagy.
C1 [Wang, Zhao-Jun; Zhang, Hai-Bin; Chen, Cheng; Huang, Hao; Liang, Jian-Xia] Hunan Normal Univ, Affiliated Hosp 2, Cent Hosp 163, Dept Orthoped,Peoples Liberat Army, Changsha 410003, Hunan, CHINA.
RP Wang, ZJ (corresponding author), Hunan Normal Univ, Affiliated Hosp 2, Cent Hosp 163, Dept Orthoped,Peoples Liberat Army, Changsha 410003, Hunan, CHINA.
EM wangzhaojun_06@163.com
FU National Natural Science Foundation of China [81201432]; Army Medical Research Subject of the "12th Five-Year-Plan" [CWS11J275]; Hunan provincial health and family planning commission research project [B2016148]; Scientific Research Fund of Hunan Provincial Education Department [15B140]
CR Almonte-becerril M, 2010, APOPTOSIS, V15, P631, DOI 10.1007/s10495-010-0458-z
   Bouderlique T, 2016, ANN RHEUM DIS, V75, P627, DOI 10.1136/annrheumdis-2015-207742
   Carames B, 2012, ARTHRITIS RHEUM-US, V64, P1182, DOI 10.1002/art.33444
   Carames B, 2010, ARTHRITIS RHEUM-US, V62, P791, DOI 10.1002/art.27305
   Chang J, 2013, INT J MOL MED, V32, P1311, DOI 10.3892/ijmm.2013.1520
   Chen C, 2014, PHARMACOLOGY, V94, P265, DOI 10.1159/000369074
   Chen JZ, 2013, J CELL BIOCHEM, V114, P245, DOI 10.1002/jcb.24362
   Chen YF, 2015, INT J CLIN EXP PATHO, V8, P53
   Dellaccio F, 2015, ANN RHEUM DIS, V74, P477, DOI 10.1136/annrheumdis-2014-206884
   Duarte JOAOH, 2015, NAT REV RHEUMATOL, V11, P683, DOI 10.1038/nrrheum.2015.145
   Giaginis C, 2009, PHARMACOL RES, V60, P160, DOI 10.1016/j.phrs.2009.02.005
   Glyn-jones S, 2015, LANCET, V386, P376, DOI 10.1016/S0140-6736(14)60802-3
   Greene MA, 2015, OSTEOARTHR CARTILAGE, V23, P1966, DOI 10.1016/j.joca.2015.01.008
   Hsueh MF, 2014, MATRIX BIOL, V39, P56, DOI 10.1016/j.matbio.2014.08.012
   Hu PF, 2015, CELL PHYSIOL BIOCHEM, V37, P697, DOI 10.1159/000430388
   Huang WZ, 2017, BIOMED RES INT, V2017, P0, DOI 10.1155/2017/6341919
   Kang R, 2011, ANTIOXID REDOX SIGN, V15, P2175, DOI 10.1089/ars.2010.3378
   Kawahara A, 2013, BIOL PHARM BULL, V36, P1428
   Li Y, 2016, OSTEOARTHR CARTILAGE, V24, P307, DOI 10.1016/j.joca.2015.08.001
   Loeser RF, 2005, ARTHRITIS RHEUM, V52, P2376, DOI 10.1002/art.21199
   Loeser RF, 2016, NAT REV RHEUMATOL, V12, P412, DOI 10.1038/nrrheum.2016.65
   Ma C, 2015, PLOS ONE, V10, P0, DOI 10.1371/journal.pone.0125776
   Meng HZ, 2015, J BIOL CHEM, V290, P28189, DOI 10.1074/jbc.M115.669499
   Sasaki H, 2012, ARTHRITIS RHEUM-US, V64, P1920, DOI 10.1002/art.34323
   Shapiro IM, 2014, AUTOPHAGY, V10, P7, DOI 10.4161/auto.26679
   Vasheghani F, 2015, ANN RHEUM DIS, V74, P569, DOI 10.1136/annrheumdis-2014-205743
   Zhang HB, 2016, APOPTOSIS, V21, P1082, DOI 10.1007/s10495-016-1280-z
   Zhang Y, 2015, ANN RHEUM DIS, V74, P1432, DOI 10.1136/annrheumdis-2013-204599
NR 28
TC 13
Z9 16
U1 4
U2 26
PU WILEY
PI HOBOKEN
PA 111 RIVER ST, HOBOKEN 07030-5774, NJ USA
SN 1065-6995
EI 1095-8355
J9 CELL BIOL INT
JI Cell Biol. Int.
PD JUL 15
PY 2018
VL 42
IS 7
BP 841
EP 848
DI 10.1002/cbin.10951
PG 8
WC Cell Biology
SC Cell Biology
GA GJ2DJ
UT WOS:000435079200009
PM 29453775
DA 2022-06-22
ER

PT J
AU Wang, Kai
   Han, Lihua
   Zhu, Yujie
   Liu, Yanjun
   Wang, Jingfeng
   Xue, Changhu
AF Wang, Kai
   Han, Lihua
   Zhu, Yujie
   Liu, Yanjun
   Wang, Jingfeng
   Xue, Changhu
TI Antarctic Krill Oil improves articular cartilage degeneration via activating chondrocyte autophagy and inhibiting apoptosis in osteoarthritis mice
SO JOURNAL OF FUNCTIONAL FOODS
LA English
DT Article
DE Antarctic krill oil; Osteoarthritis; Cartilage degeneration; Autophagy; Apoptosis
ID polyunsaturated fatty-acid; receptor-gamma; molecular-mechanism; progression; deficiency; expression; model; enhancement; association; arthriti
AB In this study, the in vivo effects of Antarctic krill oil (AKO) on cartilage degeneration in destabilization of the medial meniscus (DMM) mouse were investigated. Results showed that AKO improved the cartilage structure, inhibited chondrocyte hypertrophic differentiation and inhibited abnormal apoptosis in articular cartilage. Autophagy is a self-protective metabolic process required for maintaining cartilage homeostasis. We observed that expression of mTOR were reduced, which was consist with high PPAR-gamma levels. The expression of key genes related to autophagy, including LC-3B, Beclin-1, ATG-5; and BNIP-3 were significantly enhanced after treatment with AKO. In addition, we observed that AKO suppressed the expression of key genes in p53-dependent mitochondrial apoptotic pathway, such as p53, Bax, Bid, cytochrome c, caspase-9, caspase-3 and enhanced the expression of anti-apoptotic genes, including Bcl-2 and Bcl-xl. These findings provided a new perspective for the effect of AKO on OA, which associated with the regulation of autophagy and apoptosis.
C1 [Wang, Kai; Han, Lihua; Zhu, Yujie; Liu, Yanjun; Wang, Jingfeng; Xue, Changhu] Ocean Univ China, Coll Food Sci & Engn, 5 Yushan Rd, Qingdao 266003, Shandong, CHINA.
RP Wang, JF; Xue, CH (corresponding author), Ocean Univ China, Coll Food Sci & Engn, 5 Yushan Rd, Qingdao 266003, Shandong, CHINA.
EM minghaidao@163.com; HannaH_19930216@163.com; 1475990571@qq.com; fs-lauyang@hotmail.com; jfwang@ouc.edu.cn; xuech@ouc.edu.cn
FU Shandong Primary Research & Developement Plan [2016YYSP017]; National Natural Science Foundation of China [31330060]
CR Almonte-becerril M, 2010, APOPTOSIS, V15, P631, DOI 10.1007/s10495-010-0458-z
   Alshenibr W, 2017, ARTHRITIS RES THER, V19, P0, DOI 10.1186/s13075-017-1388-8
   Baker KR, 2012, OSTEOARTHR CARTILAGE, V20, P382, DOI 10.1016/j.joca.2012.01.021
   Cai DW, 2015, ARTHRITIS RES THER, V17, P0, DOI 10.1186/s13075-015-0774-3
   Carames B, 2012, ARTHRITIS RHEUM-US, V64, P1182, DOI 10.1002/art.33444
   Cheng Q, 2011, J MOL ENDOCRINOL, V47, P13, DOI 10.1530/JME-10-0106
   Deutsch L, 2007, J AM COLL NUTR, V26, P39, DOI 10.1080/07315724.2007.10719584
   Ding N, 2013, J OLEO SCI, V62, P883, DOI 10.5650/jos.62.883
   Folch J, 1957, J BIOL CHEM, V226, P497
   Glasson SS, 2007, OSTEOARTHR CARTILAGE, V15, P1061, DOI 10.1016/j.joca.2007.03.006
   Glasson SS, 2010, OSTEOARTHR CARTILAGE, V18, PS17, DOI 10.1016/j.joca.2010.05.025
   Hootman JM, 2006, ARTHRITIS RHEUM-US, V54, P226, DOI 10.1002/art.21562
   Hu SW, 2017, J FUNCT FOODS, V31, P123, DOI 10.1016/j.jff.2017.01.031
   Huang MJ, 2014, ANN RHEUM DIS, V73, P1719, DOI 10.1136/annrheumdis-2013-203231
   Kapoor M, 2007, J BIOL CHEM, V282, P5356, DOI 10.1074/jbc.M610153200
   Knott L, 2011, OSTEOARTHR CARTILAGE, V19, P1150, DOI 10.1016/j.joca.2011.06.005
   Kobayashi T, 2005, ARTHRITIS RHEUM-US, V52, P479, DOI 10.1002/art.20792
   Kotlarz H, 2009, ARTHRITIS RHEUM-US, V60, P3546, DOI 10.1002/art.24984
   Le GRAVERAND-GASTINEAUMPH, 2010, CURR DRUG TARGETS, V11, P528
   Lee YJ, 2016, ACTA PHARMACOL SIN, V37, P664, DOI 10.1038/aps.2015.151
   Leong DJ, 2014, ARTHRITIS RES THER, V16, P0, DOI 10.1186/S13075-014-0508-Y
   Levine B, 2004, DEV CELL, V6, P463, DOI 10.1016/S1534-5807(04)00099-1
   Li WY, 2015, J ORTHOP RES, V33, P1061, DOI 10.1002/jor.22859
   Loreto C, 2009, HISTOL HISTOPATHOL, V24, P293, DOI 10.14670/HH-24.293
   Martel-pelletier J, 2012, BONE, V51, P297, DOI 10.1016/j.bone.2011.10.008
   Monemdjou R, 2012, ARTHRITIS RHEUM-US, V64, P1551, DOI 10.1002/art.33490
   Musumeci G, 2014, EUR J HISTOCHEM, V58, P107, DOI 10.4081/ejh.2014.2371
   Musumeci G, 2015, INT J MOL SCI, V16, P20560, DOI 10.3390/ijms160920560
   Musumeci G, 2013, INT J MOL SCI, V14, P15767, DOI 10.3390/ijms140815767
   Nakanishi A, 2015, J NUTR BIOCHEM, V26, P1317, DOI 10.1016/j.jnutbio.2015.06.007
   Pacifici M, 2006, ANN NY ACAD SCI, V1068, P74, DOI 10.1196/annals.1346.010
   Raemy E, 2014, CHEM PHYS LIPIDS, V179, P70, DOI 10.1016/j.chemphyslip.2013.12.002
   Ratneswaran A, 2015, ARTHRITIS RHEUMATOL, V67, P454, DOI 10.1002/art.38915
   Sakata S, 2015, J ORTHOP RES, V33, P359, DOI 10.1002/jor.22767
   Sampson ER, 2011, J ORTHOP RES, V29, P1145, DOI 10.1002/jor.21368
   Sampson ER, 2011, SCI TRANSL MED, V3, P0, DOI 10.1126/scitranslmed.3002214
   Schoneich C, 2014, APOPTOSIS, V19, P42, DOI 10.1007/s10495-013-0922-7
   Sehrawat A, 2012, BREAST CANCER RES TR, V136, P429, DOI 10.1007/s10549-012-2280-5
   Smith MA, 2012, CARDIOVASC RES, V96, P32, DOI 10.1093/cvr/cvs163
   Suzuki Y, 2016, PLOS ONE, V11, P0, DOI 10.1371/journal.pone.0162769
   Takayama K, 2014, ARTHRITIS RES THER, V16, P0, DOI 10.1186/s13075-014-0482-4
   Vasheghani F, 2015, ANN RHEUM DIS, V74, P569, DOI 10.1136/annrheumdis-2014-205743
   Vasheghani F, 2013, AM J PATHOL, V182, P1099, DOI 10.1016/j.ajpath.2012.12.012
   Wang JH, 2016, INT IMMUNOPHARMACOL, V31, P15, DOI 10.1016/j.intimp.2015.12.009
   Xia GH, 2015, J AGR FOOD CHEM, V63, P9550, DOI 10.1021/acs.jafc.5b04263
   Yu HM, 2015, NUTR RES, V35, P1113, DOI 10.1016/j.nutres.2015.09.019
   Zainal Z, 2009, OSTEOARTHR CARTILAGE, V17, P896, DOI 10.1016/j.joca.2008.12.009
NR 47
TC 14
Z9 14
U1 2
U2 27
PU ELSEVIER
PI AMSTERDAM
PA RADARWEG 29, 1043 NX AMSTERDAM, NETHERLANDS
SN 1756-4646
EI 2214-9414
J9 J FUNCT FOODS
JI J. Funct. Food.
PD JUL 15
PY 2018
VL 46
IS 
BP 413
EP 422
DI 10.1016/j.jff.2018.05.008
PG 10
WC Food Science & Technology; Nutrition & Dietetics
SC Food Science & Technology; Nutrition & Dietetics
GA GS4PG
UT WOS:000443630000045
DA 2022-06-22
ER

PT J
AU Zheng, Gang
   Zhan, Yu
   Li, Xiaobin
   Pan, Zongyou
   Zheng, Fanghong
   Zhang, Zengjie
   Zhou, Yifei
   Wu, Yaosen
   Wang, Xiangyang
   Gao, Weiyang
   Xu, Huazi
   Tian, Naifeng
   Zhang, Xiaolei
AF Zheng, Gang
   Zhan, Yu
   Li, Xiaobin
   Pan, Zongyou
   Zheng, Fanghong
   Zhang, Zengjie
   Zhou, Yifei
   Wu, Yaosen
   Wang, Xiangyang
   Gao, Weiyang
   Xu, Huazi
   Tian, Naifeng
   Zhang, Xiaolei
TI TFEB, a potential therapeutic target for osteoarthritis via autophagy regulation
SO CELL DEATH & DISEASE
LA English
DT Article
ID cell-death; cartilage; chondrocyte; apoptosis; inflammation; inhibition; activation; senescence; clearance; mechanism
AB The blockage of autophagic flux in chondrocytes has been considered as a major reason for the excessive cellular apoptosis and senescence in osteoarthritis (OA) development; however, the molecular mechanism and therapeutic strategy for interrupted autophagic flux is still not clear. Most recently, the transcription factor EB (TFEB) is identified as a master regulator for autophagic flux via initiating the expression of multiple autophagy-related genes and lysosomal biogenesis. This research was performed to confirm whether TFEB expression and activity are impacted in OA development and to confirm the effect of genetic up-regulation of TFEB on autophagic flux and cellular protection in the in vitro and in vivo models of OA. We demonstrated that the expression and nuclear localization of TFEB is decreased in human and mouse OA cartilage as well as in tert-Butyl hydroperoxide (TBHP)-treated chondrocytes. Applying lentivirus to transfect chondrocytes, we found that TFEB overexpression rescues the TBHP-induced the autophagic flux damage, lysosome dysfunction and protects chondrocyte against TBHP induced apoptosis and senescence; these protections of TFEB are diminished by chloroquine-medicated autophagy inhibition. Our destabilized medial meniscus (DMM) mouse OA model shows that TFEB overexpression ameliorates the surgery-induced cartilage degradation, restrains the apoptosis and senescence of chondrocyte, and enhances the autophagic flux. In summary, our study indicates that the activity of TFEB in chondrocyte is involved in OA development, also TFEB overexpression may be a promising strategy for OA treatment.
C1 [Zheng, Gang; Li, Xiaobin; Zhang, Zengjie; Zhou, Yifei; Wu, Yaosen; Wang, Xiangyang; Gao, Weiyang; Xu, Huazi; Tian, Naifeng; Zhang, Xiaolei] Wenzhou Med Univ, Affiliated Hosp 2, Dept Orthopaed, Wenzhou 325000, Zhejiang, CHINA.
   [Zheng, Gang; Li, Xiaobin; Zhang, Zengjie; Zhou, Yifei; Wu, Yaosen; Wang, Xiangyang; Gao, Weiyang; Xu, Huazi; Tian, Naifeng; Zhang, Xiaolei] Wenzhou Med Univ, Yuying Childrens Hosp, Wenzhou 325000, Zhejiang, CHINA.
   [Zheng, Gang; Li, Xiaobin; Zhang, Zengjie; Zhou, Yifei; Wu, Yaosen; Wang, Xiangyang; Gao, Weiyang; Xu, Huazi; Tian, Naifeng; Zhang, Xiaolei] Zhejiang Prov Key Lab Orthpaed, Wenzhou 325000, Zhejiang, CHINA.
   [Zhan, Yu] Wenzhou Med Univ, Affiliated Hosp 1, Dept Chemoradiat Oncol, Wenzhou 325000, Zhejiang, CHINA.
   [Pan, Zongyou] Zhejiang Univ, Sch Med, Affiliated Hosp 1, Dept Orthopaed, Hangzhou 310003, Zhejiang, CHINA.
   [Zheng, Fanghong; Zhou, Yifei; Wu, Yaosen; Wang, Xiangyang; Gao, Weiyang; Xu, Huazi; Tian, Naifeng; Zhang, Xiaolei] Wenzhou Med Univ, Sch Med 2, Wenzhou 325000, Zhejiang, CHINA.
   [Zhang, Xiaolei] Chinese Orthopaed Regenerat Med Soc, Hong Kong, Hong Kong, CHINA.
RP Xu, HZ; Tian, NF; Zhang, XL (corresponding author), Wenzhou Med Univ, Affiliated Hosp 2, Dept Orthopaed, Wenzhou 325000, Zhejiang, CHINA.; Xu, HZ; Tian, NF; Zhang, XL (corresponding author), Wenzhou Med Univ, Yuying Childrens Hosp, Wenzhou 325000, Zhejiang, CHINA.; Xu, HZ; Tian, NF; Zhang, XL (corresponding author), Zhejiang Prov Key Lab Orthpaed, Wenzhou 325000, Zhejiang, CHINA.; Xu, HZ; Tian, NF; Zhang, XL (corresponding author), Wenzhou Med Univ, Sch Med 2, Wenzhou 325000, Zhejiang, CHINA.; Zhang, XL (corresponding author), Chinese Orthopaed Regenerat Med Soc, Hong Kong, Hong Kong, CHINA.
EM spinexu@163.com; fengnq@163.com; callmeroger@126.com
FU National Natural Science Foundation of China [81501907, 81572227]; Zhejiang Provincial Natural Science Foundation of China [LY17H060010, LY18H060012]; Zhejiang Medical Science Foundation [2017KY463]
CR Aigner T, 2001, ARTHRITIS RHEUM-US, V44, P1304, DOI 10.1002/1529-0131(200106)44:6<1304::AID-ART222>3.0.CO;2-T
   Betteridge DJ, 2000, METABOLISM, V49, P3, DOI 10.1016/S0026-0495(00)80077-3
   Blagojevic M, 2010, OSTEOARTHR CARTILAGE, V18, P24, DOI 10.1016/j.joca.2009.08.010
   Blanco FJ, 1998, ARTHRITIS RHEUM, V41, P284, DOI 10.1002/1529-0131(199802)41:2<284::AID-ART12>3.3.CO;2-K
   Bolte S, 2006, J MICROSC-OXFORD, V224, P213, DOI 10.1111/j.1365-2818.2006.01706.x
   Bouderlique T, 2016, ANN RHEUM DIS, V75, P627, DOI 10.1136/annrheumdis-2015-207742
   Carames B, 2015, ARTHRITIS RHEUMATOL, V67, P1568, DOI 10.1002/art.39073
   Carames B, 2010, ARTHRITIS RHEUM-US, V62, P791, DOI 10.1002/art.27305
   Charlier E, 2016, INT J MOL SCI, V17, P0, DOI 10.3390/ijms17122146
   Chua JP, 2014, HUM MOL GENET, V23, P1376, DOI 10.1093/hmg/ddt527
   Cortes CJ, 2014, NAT NEUROSCI, V17, P1180, DOI 10.1038/nn.3787
   Decressac M, 2013, P NATL ACAD SCI USA, V110, PE1817, DOI 10.1073/pnas.1305623110
   Ge ZG, 2006, ARTHRIT RHEUM-ARTHR, V55, P493, DOI 10.1002/art.21994
   Glasson SS, 2007, OSTEOARTHR CARTILAGE, V15, P1061, DOI 10.1016/j.joca.2007.03.006
   Grishko VI, 2009, OSTEOARTHR CARTILAGE, V17, P107, DOI 10.1016/j.joca.2008.05.009
   Jones DP, 2008, AM J PHYSIOL-CELL PH, V295, PC849, DOI 10.1152/ajpcell.00283.2008
   Kim D, 2016, J MOL MED, V94, P1
   Klionsky DJ, 2008, GUIDELINES USE INTER, V0, P0
   Kraus VB, 2010, OSTEOARTHR CARTIL S3, V18, P0
   Lane NE, 2017, OSTEOARTHR CARTILAGE, V25, P209, DOI 10.1016/j.joca.2016.09.025
   Leow SM, 2017, ONCOTARGET, V8, P16170, DOI 10.18632/oncotarget.14016
   Lepetsos P, 2016, BBA-MOL BASIS DIS, V1862, P576, DOI 10.1016/j.bbadis.2016.01.003
   Lewis JS, 2011, OSTEOARTHR CARTILAGE, V19, P864, DOI 10.1016/j.joca.2011.04.011
   Li YS, 2017, MECH AGEING DEV, V162, P80, DOI 10.1016/j.mad.2016.12.012
   Ma SM, 2016, OXID MED CELL LONGEV, V2016, P0, DOI 10.1155/2016/4693703
   Malfait AM, 2016, OSTEOARTHR CARTILAGE, V24, P21, DOI 10.1016/j.joca.2015.09.010
   Martin JA, 2004, J GERONTOL A-BIOL, V59, P324
   Martin JA, 2001, J GERONTOL A-BIOL, V56, PB172, DOI 10.1093/gerona/56.4.B172
   Martina JA, 2012, AUTOPHAGY, V8, P903, DOI 10.4161/auto.19653
   Martini-stoica H, 2016, TRENDS NEUROSCI, V39, P221, DOI 10.1016/j.tins.2016.02.002
   Medina DL, 2015, NAT CELL BIOL, V17, P288, DOI 10.1038/ncb3114
   Mizushima N, 2007, GENE DEV, V21, P2861, DOI 10.1101/gad.1599207
   Moors TE, 2017, MOL NEURODEGENER, V12, P0, DOI 10.1186/s13024-017-0154-3
   Napolitano G, 2016, J CELL SCI, V129, P2475, DOI 10.1242/jcs.146365
   Palmieri M, 2011, HUM MOL GENET, V20, P3852, DOI 10.1093/hmg/ddr306
   Pastore N, 2016, AUTOPHAGY, V12, P1240, DOI 10.1080/15548627.2016.1179405
   Polito VA, 2014, EMBO MOL MED, V6, P1142, DOI 10.15252/emmm.201303671
   Raben N, 2016, ANNU REV CELL DEV BI, V32, P255, DOI 10.1146/annurev-cellbio-111315-125407
   Redza-dutordoir M, 2016, BBA-MOL CELL RES, V1863, P3050, DOI 10.1016/j.bbamcr.2016.09.015
   Roczniak-ferguson A, 2012, SCI SIGNAL, V5, P0, DOI 10.1126/scisignal.2002790
   Sardiello M, 2009, SCIENCE, V325, P473, DOI 10.1126/science.1174447
   Settembre C, 2012, EMBO J, V31, P1095, DOI 10.1038/emboj.2012.32
   Settembre C, 2011, SCIENCE, V332, P1429, DOI 10.1126/science.1204592
   Spector TD, 1993, OSTEOARTHRITIS CARTILAGE, V1, P203, DOI 10.1016/S1063-4584(05)80325-5
   Steingrimsson E, 2004, ANNU REV GENET, V38, P365, DOI 10.1146/annurev.genet.38.072902.092717
   Takayama K, 2014, ARTHRITIS RES THER, V16, P0, DOI 10.1186/s13075-014-0482-4
   Tang Q, 2017, CELL DEATH DIS, V8, P0, DOI 10.1038/cddis.2017.453
   Van DENAKKERG, 2016, OSTEOARTHR CARTILAGE, V24, PS179, DOI 10.1016/j.joca.2016.01.353
   Wang CS, 2017, NAT COMMUN, V8, P0, DOI 10.1038/s41467-017-02332-3
   World MEDASSOC, 2013, JAMA-J AM MED ASSOC, V310, P2191, DOI 10.1001/jama.2013.281053
   Wu GJ, 2007, J CELL BIOCHEM, V101, P1520, DOI 10.1002/jcb.21268
   Xiao QL, 2015, J NEUROSCI, V35, P12137, DOI 10.1523/JNEUROSCI.0705-15.2015
   Yudoh K, 2005, ARTHRITIS RES THER, V7, PR380, DOI 10.1186/ar1499
   Zhang H, 2017, OSTEOARTHR CARTILAGE, V25, P952, DOI 10.1016/j.joca.2016.12.024
   Zhang Y, 2015, ANN RHEUM DIS, V74, P1432, DOI 10.1136/annrheumdis-2013-204599
NR 55
TC 38
Z9 38
U1 0
U2 6
PU NATURE PUBLISHING GROUP
PI LONDON
PA MACMILLAN BUILDING, 4 CRINAN ST, LONDON N1 9XW, ENGLAND
SN 2041-4889
EI 
J9 CELL DEATH DIS
JI Cell Death Dis.
PD AUG 28
PY 2018
VL 9
IS 
BP 
EP 
DI 10.1038/s41419-018-0909-y
PG 15
WC Cell Biology
SC Cell Biology
GA GR9MK
UT WOS:000443087500015
PM 30154423
DA 2022-06-22
ER

PT J
AU Mchugh, D
   Gil, J
AF Mchugh, D
   Gil, J
TI Senescence and aging: Causes, consequences, and therapeutic avenues
SO Journal of Cell Biology
LA English
DT Article
ID arf protein; cell protein; cyclin dependent kinase inhibitor; protein p53; senescence associated secretory phenotype; unclassified drug; aging; autophagy; bystander effect; cachexia; cardiovascular disease; cell aging; cell cycle arrest; cell function; fibrosing alveoliti; genomic instability; growth inhibition; hematopoietic stem cell; human; immunopathology; inflammation; kidney dysfunction; life extension; metabolic disorder; multipotent stem cell; muscle stem cell; neural stem cell; non insulin dependent diabetes mellitus; nonalcoholic fatty liver; nonhuman; osteoarthriti; pathophysiology; priority journal; protein homeostasis; review; sarcopenia; senescence; signal transduction; stem cell self-renewal; tissue injury; aging; animal; genetics; mouse; pathology; physiology; telomere; telomere homeostasis; aging; animal; cellular senescence; human; mice; telomere; telomere homeostasis
AB Aging is the major risk factor for cancer, cardiovascular disease, diabetes, and neurodegenerative disorders. Although we are far from understanding the biological basis of aging, research suggests that targeting the aging process itself could ameliorate many age-related pathologies. Senescence is a cellular response characterized by a stable growth arrest and other phenotypic alterations that include a proinflammatory secretome. Senescence plays roles in normal development, maintains tissue homeostasis, and limits tumor progression. However, senescence has also been implicated as a major cause of age-related disease. In this regard, recent experimental evidence has shown that the genetic or pharmacological ablation of senescent cells extends life span and improves health span. Here, we review the cellular and molecular links between cellular senescence and aging and discuss the novel therapeutic avenues that this connection opens. © 2018 McHugh and Gil.
C1 Medical Research Council London Institute of Medical Sciences, London, England, United Kingdom
   Institute of Clinical Sciences, Faculty of Medicine, Imperial College London, London, England, United Kingdom
TC 0
SN 0021-9525
EI 
J9 J CELL BIOL
JI J. Cell Biol.
PD JUN 15
PY 2018
VL 217
IS 1
BP 65
EP 77
DI 10.1083/jcb.201708092
PG 13
UT Scopus:10.1083/jcb.201708092
ER

PT J
AU Serrano, RL
   Chen, Liang-Yu
   Lotz, MK
   Liu-bryan, R
   Terkeltaub, Robert
AF Serrano, Ramon
   Chen, Liang-yu
   Lotz, Martin
   Liu-bryan, Ru
   Terkeltaub, Robert
TI Impaired Proteasomal Function in Human Osteoarthritic Chondrocytes Can Contribute to Decreased Levels of SOX9 and Aggrecan
SO ARTHRITIS & RHEUMATOLOGY
LA English
DT Article
ID endoplasmic-reticulum stress; foxo transcription factor; nitric-oxide; articular-cartilage; 26s proteasome; autophagy; degradation; collagen; inhibition; biogenesis
AB Objective. Osteoarthritis (OA) chondrocytes exhibit impairment of autophagy, one arm of the proteostasis network that coordinates proteome and organelle quality control and degradation. Deficient proteostasis impacts differentiation and viability, and inflammatory processes in aging and disease. The present study was undertaken to assess ubiquitin proteasome system proteasomal function in OA chondrocytes. Methods. We evaluated human knee cartilage by immunohistochemistry, and assessed proteasomal function, levels of proteasomal core subunits and chaperones, and autophagy in cultured chondrocytes. Assays included Western blotting, quantitative reverse transcription-polymerase chain reaction, proteasomal protease activity assessment, and cell immunofluorescence analysis. Results. Human knee OA cartilage exhibited polyubiquitin accumulation, with increased ubiquitin K48-linked polyubiquitinated proteins insitu, suggesting proteasomal impairment. Cultured OA chondrocytes demonstrated accumulation of K48 polyubiquitinated proteins, significantly reduced 20S proteasome core protease activity, and decreased levels of phosphorylated FOXO4 and proteasome 26S subunit, non-ATPase 11 (PSMD11), a FOXO4-inducible promoter of proteasomal activation. Levels of proteasome subunit beta type 3 (PSMB3), PSMB5, PSMB6, and proteasome assembly chaperone 1 were not decreased in OA chondrocytes. In normal chondrocytes, PSMD11 small interfering RNA knockdown stimulated certain autophagy machinery elements, increased extracellular nitric oxide (NO) levels, and reduced chondrocytic master transcription factor SOX9 protein and messenger RNA (mRNA) and aggrecan (AGC1) mRNA. PSMD11 gain-of-function by transfection increased proteasomal function, increased levels of SOX9-induced AGC1 mRNA, stimulated elements of the autophagic machinery, and inhibited extracellular levels of interleukin-1-induced NO and matrix metalloproteinase 13 in OA chondrocytes. Conclusion. Deficient PSMD11, associated with reduced phosphorylated FOXO4, promotes impaired proteasomal function in OA chondrocytes, dysregulation of chondrocytic homeostasis, and decreased levels of SOX9 mRNA, SOX9 protein, and AGC1 mRNA. Chondrocyte proteasomal impairment may be a therapeutic target for OA.
C1 [Serrano, Ramon L.; Chen, Liang-Yu; Ru Liu-Bryan; Terkeltaub, Robert] Univ Calif San Diego, VA San Diego Healthcare Syst, La Jolla, CA 92093 USA.
   [Lotz, Martin K.] Scripps Res Inst, La Jolla, CA USA.
RP Serrano, RL (corresponding author), VA San Diego Healthcare Syst, 111K,3350 La Jolla Village Dr, San Diego, CA 92161 USA.
EM rterkeltaub@ucsd.edu
FU NIH (National Institute on Aging) [PA-GO-07996]; VA Research Service (VA Merit Review grant); NATIONAL INSTITUTE ON AGING [P01AG007996, R01AG049617] Funding Source: NIH RePORTER; Veterans Affairs [I01BX001660, I01BX002234] Funding Source: NIH RePORTER
CR Ahmed AS, 2012, PAIN, V153, P18, DOI 10.1016/j.pain.2011.08.001
   Akasaki Y, 2014, OSTEOARTHR CARTILAGE, V22, P162, DOI 10.1016/j.joca.2013.11.004
   Akasaki Y, 2014, ARTHRITIS RHEUMATOL, V66, P3349, DOI 10.1002/art.38868
   Alvarez-garcia O, 2017, ARTHRITIS RHEUMATOL, V69, P1418, DOI 10.1002/art.40104
   Bouderlique T, 2016, ANN RHEUM DIS, V75, P627, DOI 10.1136/annrheumdis-2015-207742
   Cao M, 1998, J ORTHOP RES, V16, P104, DOI 10.1002/jor.1100160118
   Carames B, 2015, ARTHRITIS RHEUMATOL, V67, P1568, DOI 10.1002/art.39073
   Cheng NT, 2016, BMC MUSCULOSKEL DIS, V17, P0, DOI 10.1186/s12891-016-0995-x
   Chondrogianni N, 2015, AGEING RES REV, V23, P37, DOI 10.1016/j.arr.2014.12.003
   Ding WX, 2007, AM J PATHOL, V171, P513, DOI 10.2353/ajpath.2007.070188
   Duval E, 2009, ARTHRITIS RHEUM-US, V60, P3038, DOI 10.1002/art.24851
   Erpapazoglou ZOI, 2014, CELLS, V3, P1027, DOI 10.3390/cells3041027
   Etienne S, 2008, BIO-MED MATER ENG, V18, P253, DOI 10.3233/BME-2008-0534
   Ferreira JV, 2015, SCI REP-UK, V5, P0, DOI 10.1038/srep10210
   Gidalevitz T, 2011, CSH PERSPECT BIOL, V3, P0, DOI 10.1101/cshperspect.a009704
   Hotamisligil GS, 2016, CSH PERSPECT BIOL, V8, P0, DOI 10.1101/cshperspect.a006072
   Husa M, 2013, ARTHRITIS RES THER, V15, P0, DOI 10.1186/ar4415
   Kevei E, 2014, NAT STRUCT MOL BIOL, V21, P290, DOI 10.1038/nsmb.2806
   Kolodziejski PJ, 2002, P NATL ACAD SCI USA, V99, P12315, DOI 10.1073/pnas.192345199
   Kuhn K, 2003, J CELL PHYSIOL, V197, P379, DOI 10.1002/jcp.10372
   Labbadia J, 2015, ANNU REV BIOCHEM, V84, P435, DOI 10.1146/annurev-biochem-060614-033955
   Lefebvre V, 1997, MOL CELL BIOL, V17, P2336, DOI 10.1128/MCB.17.4.2336
   Li YH, 2016, ARTHRITIS RES THER, V18, P0, DOI 10.1186/s13075-016-1070-6
   Lilienbaum ALAIN, 2013, INT J BIOCHEM MOL BIOL, V4, P1
   Liu CF, 2017, SEMIN CELL DEV BIOL, V62, P34, DOI 10.1016/j.semcdb.2016.10.004
   Loeser RF, 2016, NAT REV RHEUMATOL, V12, P412, DOI 10.1038/nrrheum.2016.65
   Lokireddy S, 2015, P NATL ACAD SCI USA, V112, PE7176, DOI 10.1073/pnas.1522332112
   de Figueroa PL, 2015, ARTHRITIS RHEUMATOL, V67, P966, DOI 10.1002/art.39025
   Lopez-otin C, 2013, CELL, V153, P1194, DOI 10.1016/j.cell.2013.05.039
   Lotz M, 1999, RHEUM DIS CLIN N AM, V25, P269, DOI 10.1016/S0889-857X(05)70067-3
   Marshall RS, 2015, MOL CELL, V58, P1053, DOI 10.1016/j.molcel.2015.04.023
   Matsuzaki T, 2018, SCI TRANSL MED, V10, P0, DOI 10.1126/scitranslmed.aan0746
   Moreno D, 2009, INT J BIOCHEM CELL B, V41, P2431, DOI 10.1016/j.biocel.2009.07.002
   Nanduri P, 2015, J BIOL CHEM, V290, P9455, DOI 10.1074/jbc.M114.627950
   Pathare GR, 2012, P NATL ACAD SCI USA, V109, P149, DOI 10.1073/pnas.1117648108
   Peter L, 2011, GEN COMP ENDOCR, V172, P39, DOI 10.1016/j.ygcen.2011.02.005
   Qureshi AA, 2011, LIPIDS HEALTH DIS, V10, P0, DOI 10.1186/1476-511X-10-177
   Radwan M, 2015, ANN RHEUM DIS, V74, P1580, DOI 10.1136/annrheumdis-2013-204962
   Ronnebaum SM, 2014, MOL ENDOCRINOL, V28, P1602, DOI 10.1210/me.2014-1180
   Sasaki K, 2010, MOL CELL BIOL, V30, P3864, DOI 10.1128/MCB.00216-10
   Schroter F, 2014, STEM CELL RES THER, V5, P0, DOI 10.1186/scrt413
   Takayama K, 2014, ARTHRITIS RES THER, V16, P0, DOI 10.1186/s13075-014-0482-4
   Terkeltaub R, 2011, ARTHRITIS RHEUM-US, V63, P1928, DOI 10.1002/art.30333
   Uehara Y, 2014, OSTEOARTHR CARTILAGE, V22, P1007, DOI 10.1016/j.joca.2014.04.025
   Van DERHEIDELP, 2004, BIOCHEM J, V380, P297, DOI 10.1042/BJ20040167
   Vilchez D, 2014, NAT COMMUN, V5, P0, DOI 10.1038/ncomms6659
   Vilchez D, 2012, NATURE, V489, P304, DOI 10.1038/nature11468
   Wang Y, 2015, ARTHRITIS RHEUMATOL, V67, P2141, DOI 10.1002/art.39182
   Ye JM, 2017, INT J CLIN EXP MED, V10, P402
   Zhang Y, 2015, ANN RHEUM DIS, V74, P1432, DOI 10.1136/annrheumdis-2013-204599
NR 50
TC 9
Z9 9
U1 0
U2 17
PU WILEY
PI HOBOKEN
PA 111 RIVER ST, HOBOKEN 07030-5774, NJ USA
SN 2326-5191
EI 2326-5205
J9 ARTHRITIS RHEUMATOL
JI Arthritis Rheumatol.
PD JUL 15
PY 2018
VL 70
IS 7
BP 1030
EP 1041
DI 10.1002/art.40456
PG 12
WC Rheumatology
SC Rheumatology
GA GK5SF
UT WOS:000436236500008
PM 29457374
DA 2022-06-22
ER

PT J
AU Sun, Heng
   Wu, Yan
   Pan, Zongyou
   Yu, Dongsheng
   Chen, Pengfei
   Zhang, Xiaoan
   Wu, Haoyu
   Zhang, Xiaolei
   An, Chengrui
   Chen, Yishan
   Qin, Tian
   Lei, Xiaoyue
   Yuan, Chunhui
   Zhang, Shufang
   Zou, Weiguo
   Ouyang, Hongwei
AF Sun, Heng
   Wu, Yan
   Pan, Zongyou
   Yu, Dongsheng
   Chen, Pengfei
   Zhang, Xiaoan
   Wu, Haoyu
   Zhang, Xiaolei
   An, Chengrui
   Chen, Yishan
   Qin, Tian
   Lei, Xiaoyue
   Yuan, Chunhui
   Zhang, Shufang
   Zou, Weiguo
   Ouyang, Hongwei
TI Gefitinib for Epidermal Growth Factor Receptor Activated Osteoarthritis Subpopulation Treatment
SO EBIOMEDICINE
LA English
DT Article
DE Osteoarthritis; Disease subpopulation; Epidermal growth factor receptor; Gefitinib
ID posttraumatic osteoarthriti; rheumatic condition; lung adenocarcinoma; united-states; cartilage; autophagy; mouse; model; prevalence; disease
AB Osteoarthritis (OA) is a leading cause of physical disability among aging populations, with no available drugs able to efficiently restore the balance between cartilage matrix synthesis and degradation. Also, OA has not been accurately classified into subpopulations, hindering the development toward personalized precision medicine. In the present study, we identified a subpopulation of OA patients displaying high activation level of epidermal growth factor receptor (EGFR). With Col2a1-creER(T2); Egfr(f/f) mice, it was found that the activation of EGFR, indicated by EGFR phosphorylation (pEGFR), led to the destruction of joints. Excitingly, EGFR inhibition prohibited cartilage matrix degeneration and promoted cartilage regeneration. The Food and Drug Administration (FDA)-approved drug gefitinib could efficiently inhibit EGFR functions in OA joints and restore cartilage structure and function in the mouse model as well as the clinical case report. Overall, our findings suggested the concept of the EGFR activated OA subpopulation and illustrated the mechanism of EGFR signaling in regulating cartilage homeostasis. Gefitinib could be a promising disease-modifying drug for this OA subpopulation treatment. (C) 2018 The Authors. Published by Elsevier B.V.
C1 [Sun, Heng; Wu, Yan; Pan, Zongyou; Yu, Dongsheng; Chen, Pengfei; Zhang, Xiaoan; Wu, Haoyu; Zhang, Xiaolei; An, Chengrui; Chen, Yishan; Qin, Tian; Lei, Xiaoyue; Yuan, Chunhui; Zhang, Shufang; Ouyang, Hongwei] Zhejiang Univ, Zhejiang Univ Univ Edinburgh Inst, Dr Li Dak Sum & Yip Yio Chin Ctr Stem Cell & Rege, Hangzhou 310058, Zhejiang, CHINA.
   [Sun, Heng; Wu, Yan; Pan, Zongyou; Yu, Dongsheng; Chen, Pengfei; Zhang, Xiaoan; Wu, Haoyu; Zhang, Xiaolei; An, Chengrui; Chen, Yishan; Qin, Tian; Lei, Xiaoyue; Yuan, Chunhui; Zhang, Shufang; Ouyang, Hongwei] Key Lab Tissue Engn & Regenerat Med Zhejiang Prov, Hangzhou 310058, Zhejiang, CHINA.
   [Ouyang, Hongwei] Zhejiang Univ, Sch Med, Dept Sports Med, Hangzhou 310058, Zhejiang, CHINA.
   [Ouyang, Hongwei] Zhejiang Univ, Collaborat Innovat Ctr Diag & Treatment Infect Di, Affiliated Hosp 1, State Key Lab Diag & Treatment Infect Dis,Sch Med, Hangzhou 310058, Zhejiang, CHINA.
   [Ouyang, Hongwei] China Orthoped Regenerat Med Grp, Hangzhou 310058, Zhejiang, CHINA.
   [Wu, Yan] Zhejiang Univ, Sch Med, Affiliated Hosp 2, Dept Orthopead, Hangzhou 310058, Zhejiang, CHINA.
   [Yu, Dongsheng] Hangzhou Med Coll, Zhejiang Prov Peoples Hosp, Dept Orthoped, Hangzhou 310014, Zhejiang, CHINA.
   [Zhang, Xiaolei] Wenzhou Med Univ, Affiliated Hosp 2, Dept Orthopaed, Wenzhou 325035, Zhejiang, CHINA.
   [Zou, Weiguo] Chinese Acad Sci, Shanghai Inst Biochem & Cell Biol, CAS Ctr Excellence Mol Cell Sci, State Key Lab Cell Biol, Shanghai 200031, CHINA.
RP Ouyang, HW (corresponding author), Zhejiang Univ, Zhejiang Univ Univ Edinburgh Inst, Dr Li Dak Sum & Yip Yio Chin Ctr Stem Cell & Rege, Hangzhou 310058, Zhejiang, CHINA.
EM hwoy@zju.edu.cn
FU National Key R&D Program of China [2017YFA0104902, 2016YFB0700804]; Natural Science Foundation of China [81630065, GZ1094, 81472115, 81672162]; Science and Technology Department of Zhejiang Province [2013TD11]
CR Alpar HO, 2005, ADV DRUG DELIVER REV, V57, P411, DOI 10.1016/j.addr.2004.09.004
   Appleton CTG, 2007, ARTHRITIS RHEUM-US, V56, P3693, DOI 10.1002/art.22968
   Appleton CTG, 2015, ARTHRITIS RHEUMATOL, V67, P2691, DOI 10.1002/art.39255
   Appleton CTG, 2010, LAB INVEST, V90, P20, DOI 10.1038/labinvest.2009.111
   Carames B, 2015, ARTHRITIS RHEUMATOL, V67, P1568, DOI 10.1002/art.39073
   Carames B, 2012, ARTHRITIS RHEUM-US, V64, P1182, DOI 10.1002/art.33444
   Carames B, 2010, ARTHRITIS RHEUM-US, V62, P791, DOI 10.1002/art.27305
   Dai J, 2017, ANN RHEUM DIS, V76, P1291, DOI 10.1136/annrheumdis-2016-210407
   Glasson SS, 2007, OSTEOARTHR CARTILAGE, V15, P1061, DOI 10.1016/j.joca.2007.03.006
   Glasson SS, 2010, OSTEOARTHR CARTILAGE, V18, PS17, DOI 10.1016/j.joca.2010.05.025
   Goldring MB, 2007, J CELL PHYSIOL, V213, P626, DOI 10.1002/jcp.21258
   Gosset M, 2008, NAT PROTOC, V3, P1253, DOI 10.1038/nprot.2008.95
   Helmick CG, 2008, ARTHRITIS RHEUM-US, V58, P15, DOI 10.1002/art.23177
   Hochberg MC, 2012, ARTHRIT CARE RES, V64, P465, DOI 10.1002/acr.21596
   Hong L, 2014, EXPERT REV GASTROENT, V8, P111, DOI 10.1586/17474124.2014.844648
   Hunter DJ, 2011, NAT REV RHEUMATOL, V7, P13, DOI 10.1038/nrrheum.2010.178
   Jia HR, 2016, P NATL ACAD SCI USA, V113, P14360, DOI 10.1073/pnas.1608938113
   Jotanovic Z, 2014, CURR DRUG TARGETS, V15, P635, DOI 10.2174/1389450115666140306153115
   Kim JH, 2014, CELL, V156, P730, DOI 10.1016/j.cell.2014.01.007
   Krenn V, 2002, PATHOL RES PRACT, V198, P317, DOI 10.1078/0344-0338-5710261
   Lawrence RC, 2008, ARTHRITIS RHEUM, V58, P26, DOI 10.1002/art.23176
   Lotz MK, 2011, NAT REV RHEUMATOL, V7, P579, DOI 10.1038/nrrheum.2011.109
   Mahmood MQ, 2017, CURR PHARM DESIGN, V23, P2314, DOI 10.2174/1381612823666170124115159
   Moryl NATALIE, 2006, J SUPPORT ONCOL, V4, P111
   Roubille C, 2013, EXPERT OPIN PHARMACO, V14, P2059, DOI 10.1517/14656566.2013.825606
   Sasaki H, 2012, ARTHRITIS RHEUM-US, V64, P1920, DOI 10.1002/art.34323
   Shepard JB, 2013, ARTHRITIS RES THER, V15, P0, DOI 10.1186/ar4233
   Shin SY, 2016, OSTEOARTHR CARTILAGE, V24, P1795, DOI 10.1016/j.joca.2016.05.013
   Siegelin MD, 2014, LAB INVEST, V94, P129, DOI 10.1038/labinvest.2013.147
   Staal B, 2014, P NATL ACAD SCI USA, V111, P2590, DOI 10.1073/pnas.1400744111
   Subramanian A, 2005, P NATL ACAD SCI USA, V102, P15545, DOI 10.1073/pnas.0506580102
   Tan XJ, 2015, CELL, V160, P145, DOI 10.1016/j.cell.2014.12.006
   Tang ER, 2014, J THORAC DIS, V6, PS489, DOI 10.3978/j.issn.2072-1439.2014.09.12
   Tang X, 2016, ARTHRITIS RHEUMATOL, V68, P648, DOI 10.1002/art.39465
   Tsolis KC, 2015, CLIN PROTEOM, V12, P0, DOI 10.1186/s12014-015-9085-6
   Usmani SE, 2016, SCI REP-UK, V6, P0, DOI 10.1038/srep30434
   Van DENBERGWB, 2011, OSTEOARTHR CARTILAGE, V19, P338, DOI 10.1016/j.joca.2011.01.022
   Wei YJ, 2013, CELL, V154, P1269, DOI 10.1016/j.cell.2013.08.015
   Wu CL, 2015, ANN RHEUM DIS, V74, P2076, DOI 10.1136/annrheumdis-2014-205601
   Zhang XR, 2014, BONE RES, V2, P0, DOI 10.1038/boneres.2014.15
   Zhang XR, 2013, J BIOL CHEM, V288, P32229, DOI 10.1074/jbc.M113.463554
   Zhang XR, 2011, J BONE MINER RES, V26, P2622, DOI 10.1002/jbmr.502
   Zhang YW, 2005, P NATL ACAD SCI USA, V102, P11740, DOI 10.1073/pnas.0505171102
   Zhu SA, 2015, ANN RHEUM DIS, V74, P285, DOI 10.1136/annrheumdis-2013-203901
NR 44
TC 15
Z9 15
U1 2
U2 15
PU ELSEVIER SCIENCE BV
PI AMSTERDAM
PA PO BOX 211, 1000 AE AMSTERDAM, NETHERLANDS
SN 2352-3964
EI 
J9 EBIOMEDICINE
JI EBioMedicine
PD JUN 15
PY 2018
VL 32
IS 
BP 223
EP 233
DI 10.1016/j.ebiom.2018.06.002
PG 11
WC Medicine, General & Internal; Medicine, Research & Experimental
SC General & Internal Medicine; Research & Experimental Medicine
GA GK6PU
UT WOS:000436312000027
PM 29898872
DA 2022-06-22
ER

PT J
AU Chen, Jian
   Xie, Jun-Jun
   Jin, Meng-Yun
   Gu, Yun-Tao
   Wu, Cong-Cong
   Guo, Wei-Jun
   Yan, Ying-Zhao
   Zhang, Zeng-Jie
   Wang, Jian-Le
   Zhang, Xiao-Lei
   Lin, Yan
   Sun, Jia-Li
   Zhu, Guang-Hui
   Wang, Xiang-Yang
   Wu, Yao-Sen
AF Chen, Jian
   Xie, Jun-jun
   Jin, Meng-yun
   Gu, Yun-tao
   Wu, Cong-cong
   Guo, Wei-jun
   Yan, Ying-zhao
   Zhang, Zeng-jie
   Wang, Jian-le
   Zhang, Xiao-lei
   Lin, Yan
   Sun, Jia-li
   Zhu, Guang-hui
   Wang, Xiang-yang
   Wu, Yao-sen
TI Sirt6 overexpression suppresses senescence and apoptosis of nucleus pulposus cells by inducing autophagy in a model of intervertebral disc degeneration
SO CELL DEATH & DISEASE
LA English
DT Article
ID dna-damage; life-span; protect; expression; osteoarthriti; deacetylation; pathogenesis; inhibition; induction; feature
AB Treatment of intervertebral disc degeneration (IDD) seeks to prevent senescence and death of nucleus pulposus (NP) cells. Previous studies have shown that sirt6 exerts potent anti-senescent and anti-apoptotic effects in models of age-related degenerative disease. However, it is not known whether sirt6 protects against IDD. Here, we explored whether sirt6 influenced IDD. The sirt6 level was reduced in senescent human NP cells. Sirt6 overexpression protected against apoptosis and both replicative and stress-induced premature senescence. Sirt6 also activated NP cell autophagy both in vivo and in vitro. 3-methyladenine (3-MA) and chloroquine (CQ)-mediated inhibition of autophagy partially reversed the anti-senescent and anti-apoptotic effects of sirt6, which regulated the expression of degeneration-associated proteins. In vivo, sirt6 overexpression attenuated IDD. Together, the data showed that sirt6 attenuated cell senescence, and reduced apoptosis, by triggering autophagy that ultimately ameliorated IDD. Thus, sirt6 may be a novel therapeutic target for IDD treatment.
C1 [Chen, Jian; Gu, Yun-Tao; Wu, Cong-Cong; Guo, Wei-Jun; Yan, Ying-Zhao; Zhang, Zeng-Jie; Wang, Jian-Le; Zhang, Xiao-Lei; Lin, Yan; Sun, Jia-Li; Wang, Xiang-Yang; Wu, Yao-Sen] Wenzhou Med Univ, Dept Orthopaed Surg, Affiliated Hosp 2, Wenzhou 325027, CHINA.
   [Chen, Jian; Gu, Yun-Tao; Wu, Cong-Cong; Guo, Wei-Jun; Yan, Ying-Zhao; Zhang, Zeng-Jie; Wang, Jian-Le; Zhang, Xiao-Lei; Lin, Yan; Sun, Jia-Li; Wang, Xiang-Yang; Wu, Yao-Sen] Wenzhou Med Univ, Yuying Childrens Hosp, Wenzhou 325027, CHINA.
   [Xie, Jun-Jun] Wenzhou Med Univ, Sch Pharmaceut Sci, Key Lab Biotechnol & Pharmaceut Engn, Wenzhou 325027, CHINA.
   [Jin, Meng-Yun; Zhu, Guang-Hui] Wenzhou Med Univ, Affiliated Hosp 2, Wenzhou 325027, CHINA.
   [Jin, Meng-Yun; Zhu, Guang-Hui] Wenzhou Med Univ, Yuying Childrens Hosp, Wenzhou 325027, CHINA.
RP Wang, XY; Wu, YS (corresponding author), Wenzhou Med Univ, Dept Orthopaed Surg, Affiliated Hosp 2, Wenzhou 325027, CHINA.; Wang, XY; Wu, YS (corresponding author), Wenzhou Med Univ, Yuying Childrens Hosp, Wenzhou 325027, CHINA.; Zhu, GH; Wang, XY; Wu, YS (corresponding author), Wenzhou Med Univ, Sch Pharmaceut Sci, Key Lab Biotechnol & Pharmaceut Engn, Wenzhou 325027, CHINA.
EM lcylhy@126.com; xiangyangwang2016@163.com; wys9453@126.com
FU Natural Science Foundation of Zhejiang Province [LY15H060008]; National Natural Science Foundation of China [81501907, 81371988]; Wenzhou Municipal Science and Technology Bureau [Y20150063]; Science and technology plan of Zhejiang medical and Health Department [2014KYB158]; Zhejiang science and technology innovation program for College Students [2014R413021]
CR Adams JM, 1998, SCIENCE, V281, P1322, DOI 10.1126/science.281.5381.1322
   Adams MA, 2006, SPINE, V31, P2151, DOI 10.1097/01.brs.0000231761.73859.2c
   Boquoi A, 2015, AGING CELL, V14, P139, DOI 10.1111/acel.12279
   Cardus A, 2013, CARDIOVASC RES, V97, P571, DOI 10.1093/cvr/cvs352
   Chen DH, 2016, CELL DEATH DIS, V7, P0, DOI 10.1038/cddis.2016.334
   Chung SA, 2007, SPINE, V32, P1188, DOI 10.1097/BRS.0b013e31805471a3
   Dai SM, 2006, ARTHRITIS RHEUM-US, V54, P818, DOI 10.1002/art.21639
   Davalos AR, 2010, CANCER METAST REV, V29, P273, DOI 10.1007/s10555-010-9220-9
   Dinarello CA, 2011, BLOOD, V117, P3720, DOI 10.1182/blood-2010-07-273417
   Feng Y, 2016, GENES DIS, V3, P178, DOI 10.1016/j.gendis.2016.04.005
   Hall JA, 2013, J CLIN INVEST, V123, P973, DOI 10.1172/JCI64094
   Han B, 2008, SPINE, V33, P1925, DOI 10.1097/BRS.0b013e31817c64a9
   He JP, 2017, FEBS J, V284, P1324, DOI 10.1111/febs.14055
   Kanfi Y, 2012, NATURE, V483, P218, DOI 10.1038/nature10815
   Kang L, 2017, EXP CELL RES, V352, P322, DOI 10.1016/j.yexcr.2017.02.023
   Kawahara TLA, 2009, CELL, V136, P62, DOI 10.1016/j.cell.2008.10.052
   Kim JS, 2010, ARTHRITIS RHEUM-US, V62, P3706, DOI 10.1002/art.27733
   Kletsas D, 2009, SPINE J, V9, P677, DOI 10.1016/j.spinee.2009.05.016
   Las G, 2010, DIABETES OBES METAB, V12, P15, DOI 10.1111/j.1463-1326.2010.01268.x
   Le MAITRECL, 2005, ARTHRITIS RES THER, V7, PR732, DOI 10.1186/ar1732
   Luoma K, 2000, SPINE, V25, P487, DOI 10.1097/00007632-200002150-00016
   Maksin-matveev A, 2015, EXP CELL RES, V330, P81, DOI 10.1016/j.yexcr.2014.07.013
   Miyazaki S, 2015, ARTHRITIS RES THER, V17, P0, DOI 10.1186/s13075-015-0763-6
   Mizushima N, 2011, CELL, V147, P728, DOI 10.1016/j.cell.2011.10.026
   Nakai T, 2008, ARTHRITIS RES THER, V10, P0, DOI 10.1186/ar2567
   Nasto LA, 2014, SPINE J, V14, P416, DOI 10.1016/j.spinee.2013.08.034
   Pfaffl MW, 2001, NUCLEIC ACIDS RES, V29, P0, DOI 10.1093/nar/29.9.e45
   Pfirrmann CWA, 2001, SPINE, V26, P1873, DOI 10.1097/00007632-200109010-00011
   Qian YINGJUAN, 2013, METHODS MOL BIOL, V965, P37, DOI 10.1007/978-1-62703-239-1_3
   Risbud MV, 2014, NAT REV RHEUMATOL, V10, P44, DOI 10.1038/nrrheum.2013.160
   Risbud MV, 2006, J CELL BIOCHEM, V98, P152, DOI 10.1002/jcb.20765
   Sakai D, 2012, NAT COMMUN, V3, P0, DOI 10.1038/ncomms2226
   Sasaki H, 2012, ARTHRITIS RHEUM-US, V64, P1920, DOI 10.1002/art.34323
   Sebastian C, 2012, J BIOL CHEM, V287, P42444, DOI 10.1074/jbc.R112.402768
   Shao JX, 2017, PROTEIN CELL, V8, P313, DOI 10.1007/s13238-017-0370-1
   Snigdha S, 2012, NEUROSCI BULL, V28, P14, DOI 10.1007/s12264-012-1057-5
   Takasaka N, 2014, J IMMUNOL, V192, P958, DOI 10.4049/jimmunol.1302341
   Tao NN, 2017, BIOCHEM BIOPH RES CO, V485, P713, DOI 10.1016/j.bbrc.2017.02.111
   Van DEURSENJM, 2014, NATURE, V509, P439, DOI 10.1038/nature13193
   Wang F, 2016, OSTEOARTHR CARTILAGE, V24, P398, DOI 10.1016/j.joca.2015.09.019
   Weiler C, 2005, SPINE, V30, P44, DOI 10.1097/01.brs.0000149186.63457.20
   Wu YS, 2015, SCI REP-UK, V5, P0, DOI 10.1038/srep17602
   Xia DD, 2015, EUR SPINE J, V24, P1711, DOI 10.1007/s00586-015-3816-2
   Xing QJ, 2010, SPINE, V35, PE1253, DOI 10.1097/BRS.0b013e3181e7d087
   Xu DL, 2017, PHARMACOL RES, V117, P357, DOI 10.1016/j.phrs.2017.01.005
   Yang ZF, 2010, NAT CELL BIOL, V12, P814, DOI 10.1038/ncb0910-814
   Ye W, 2011, CONNECT TISSUE RES, V52, P472, DOI 10.3109/03008207.2011.564336
   Zhao CQ, 2007, AGEING RES REV, V6, P247, DOI 10.1016/j.arr.2007.08.001
NR 48
TC 69
Z9 74
U1 2
U2 17
PU NATURE PUBLISHING GROUP
PI LONDON
PA MACMILLAN BUILDING, 4 CRINAN ST, LONDON N1 9XW, ENGLAND
SN 2041-4889
EI 
J9 CELL DEATH DIS
JI Cell Death Dis.
PD JAN 19
PY 2018
VL 9
IS 
BP 
EP 
DI 10.1038/s41419-017-0085-5
PG 13
WC Cell Biology
SC Cell Biology
GA FZ1PO
UT WOS:000427349600015
PM 29352194
DA 2022-06-22
ER

PT J
AU Goutas, Andreas
   Syrrou, Christina
   Papathanasiou, Ioanna
   Tsezou, Aspasia
   Trachana, Varvara
AF Goutas, Andreas
   Syrrou, Christina
   Papathanasiou, Ioanna
   Tsezou, Aspasia
   Trachana, Varvara
TI The autophagic response to oxidative stress in osteoarthritic chondrocytes is deregulated
SO FREE RADICAL BIOLOGY AND MEDICINE
LA English
DT Article
DE Oxidative stress; Autophagy; Osteoarthritis; Chondrocytes; Mitochondria
ID human articular chondrocyte; nitric-oxide; mitochondrial morphology; knee osteoarthriti; cellular senescence; dna-damage; stem-cell; cartilage; oxygen; disease
AB It has been reported that oxidative stress (OS) is involved in the pathogenesis of osteoarthritis (OA) and that defective autophagy is accompanying this age-related disease. Moreover, it has been proposed that induction of autophagy could serve as therapeutic mean, as it was shown to alleviate several symptoms in OA animal models. On the contrary, it is also known that autophagic death, which results from over-activation of autophagy, is also a contributor in the development of this disease. Given this discrepancy, in this study we aimed at analysing the autophagic response against acute exogenous oxidative insult of chondrocytes from healthy individuals (control) and OA patients (OA). Cells were treated with sublethal concentrations of hydrogen peroxide (H2O2) and then allowed to recover for different periods of time. Firstly, mRNA levels of autophagy-related genes (ATG5, Beclin-1 and LC3) were found significantly reduced in OA chondrocytes compared to control chondrocytes under physiological conditions. After the exposure to OS, in control cells mRNA and protein levels of these genes initially increased and decreased back to their basal levels 6-24 h after treatment. On the contrary, in OA chondrocytes the levels of autophagy-related genes remained high even 24 h post-treatment, indicating their inability to attenuate autophagy. Under the same conditions, the staining pattern of LC3, known marker of autophagosome formation, was analysed, and possible morphological differences between mitochondria of control and OA cells were microscopically assessed. These analyses revealed higher number of impaired mitochondria as well as increased autophagosome formation in OA cells as compared to control cells at all time points. Taken together, our results demonstrate a deregulation of the autophagic response against the oxidative insult in OA chondrocytes and offers insights on autophagy's role in the progression of OA.
C1 [Goutas, Andreas; Tsezou, Aspasia; Trachana, Varvara] Univ Thessaly, Sch Hlth Sci, Fac Med, Lab Biol, Biopolis 41500, Larissa, Greece.
   [Goutas, Andreas; Syrrou, Christina; Papathanasiou, Ioanna; Tsezou, Aspasia] Univ Thessaly, Sch Hlth Sci, Fac Med, Lab Cytogenet & Mol Genet, Biopolis 41500, Larissa, Greece.
RP Trachana, V (corresponding author), Univ Thessaly, Sch Hlth Sci, Fac Med, Lab Biol, Biopolis 41500, Larissa, Greece.
EM agoutas@uth.gr; csyrrou@bio.uth.gr; iopapat@med.uth.gr; atsezou@med.uth.gr; vtrachana@med.uth.gr
CR Almonte-becerril M, 2010, APOPTOSIS, V15, P631, DOI 10.1007/s10495-010-0458-z
   Altindag O, 2007, RHEUMATOL INT, V27, P339, DOI 10.1007/s00296-006-0247-8
   Anderson AS, 2010, BEST PRACT RES CL RH, V24, P15, DOI 10.1016/j.berh.2009.08.006
   Bartolome A, 2013, BIOCHEM J, V455, P329, DOI 10.1042/BJ20130562
   Bijlsma JWJ, 2011, LANCET, V377, P2115, DOI 10.1016/S0140-6736(11)60243-2
   Bohensky J, 2009, ARTHRITIS RHEUM-US, V60, P1406, DOI 10.1002/art.24444
   Cao SS, 2014, ANTIOXID REDOX SIGN, V21, P396, DOI 10.1089/ars.2014.5851
   Carames B, 2012, ARTHRITIS RHEUM-US, V64, P1182, DOI 10.1002/art.33444
   Carames B, 2012, ANN RHEUM DIS, V71, P575, DOI 10.1136/annrheumdis-2011-200557
   Carames B, 2010, ARTHRITIS RHEUM-US, V62, P791, DOI 10.1002/art.27305
   Carossino AM, 2007, BIOGERONTOLOGY, V8, P483, DOI 10.1007/s10522-007-9088-4
   Chang TC, 2015, PLOS ONE, V10, P0, DOI 10.1371/journal.pone.0126537
   Cook KL, 2014, CELL BIOSCI, V4, P0, DOI 10.1186/2045-3701-4-66
   Del CARLOM, 2003, ARTHRITIS RHEUM-US, V48, P3419, DOI 10.1002/art.11338
   Duarte JOAOH, 2015, NAT REV RHEUMATOL, V11, P683, DOI 10.1038/nrrheum.2015.145
   Dunn JD, 2015, REDOX BIOL, V6, P472, DOI 10.1016/j.redox.2015.09.005
   Edfors F, 2016, MOL SYST BIOL, V12, P0, DOI 10.15252/msb.20167144
   Facchini A, 2014, PLOS ONE, V9, P0, DOI 10.1371/journal.pone.0109724
   Fermor B, 2007, EUR CELLS MATER, V13, P56, DOI 10.22203/eCM.v013a06
   Filomeni G, 2015, CELL DEATH DIFFER, V22, P377, DOI 10.1038/cdd.2014.150
   Finkel T, 2000, NATURE, V408, P239, DOI 10.1038/35041687
   Galluzzi L, 2008, CURR MOL MED, V8, P78
   Gavriilidis C, 2012, MITOCHONDRIAL DYSFUN, V0, P0
   Hailey DW, 2010, CELL, V141, P656, DOI 10.1016/j.cell.2010.04.009
   Hamilton ML, 2001, P NATL ACAD SCI USA, V98, P10469, DOI 10.1073/pnas.171202698
   Henrotin YE, 2003, OSTEOARTHR CARTILAGE, V11, P747, DOI 10.1016/S1063-4584(03)00150-X
   Hochberg MC, 2012, ARTHRIT CARE RES, V64, P465, DOI 10.1002/acr.21596
   Hui W, 2016, ANN RHEUM DIS, V75, P449, DOI 10.1136/annrheumdis-2014-206295
   Jendrach M, 2008, MITOCHONDRION, V8, P293, DOI 10.1016/j.mito.2008.06.001
   Jeon OH, 2017, NAT MED, V23, P775, DOI 10.1038/nm.4324
   Kabeya Y, 2000, EMBO J, V19, P5720, DOI 10.1093/emboj/19.21.5720
   Kang C, 2016, AUTOPHAGY, V12, P898, DOI 10.1080/15548627.2015.1121361
   Khan NM, 2018, FREE RADICAL BIO MED, V116, P159, DOI 10.1016/j.freeradbiomed.2018.01.013
   Kirkegaard K, 2009, CURR TOP MICROBIOL, V335, P323, DOI 10.1007/978-3-642-00302-8_16
   Kuznetsov SA, 1987, FEBS LETT, V212, P145, DOI 10.1016/0014-5793(87)81574-0
   Lee RB, 1997, BIOCHEM J, V321, P95, DOI 10.1042/bj3210095
   Lemey C, 2015, BIOGERONTOLOGY, V16, P399, DOI 10.1007/s10522-015-9579-7
   Leonard AP, 2015, BBA-MOL CELL RES, V1853, P348, DOI 10.1016/j.bbamcr.2014.11.002
   Levine B, 2008, CELL, V132, P27, DOI 10.1016/j.cell.2007.12.018
   Li YP, 2013, BIOMED RES INT, V2013, P0, DOI 10.1155/2013/916530
   Loeser RF, 2013, CURR OPIN RHEUMATOL, V25, P108, DOI 10.1097/BOR.0b013e32835a9428
   Maneiro E, 2005, ANN RHEUM DIS, V64, P388, DOI 10.1136/ard.2004.022152
   Mathy-hartert M, 2002, OSTEOARTHR CARTILAGE, V10, P547, DOI 10.1053/joca.2002.0789
   Mcstay GP, 2011, MITOCHONDRIA CELL DE, V0, PP37, DOI [10.1017/CBO9780511976094.004, DOI 10.1017/CBO9780511976094.004]
   Mizushima N, 2001, J CELL BIOL, V152, P657, DOI 10.1083/jcb.152.4.657
   Mizushima N, 2011, CELL, V147, P728, DOI 10.1016/j.cell.2011.10.026
   Mobasheri A, 2002, MED HYPOTHESES, V58, P193, DOI 10.1054/mehy.2000.1180
   Neogi T, 2013, RHEUM DIS CLIN N AM, V39, P1, DOI 10.1016/j.rdc.2012.10.004
   Ostalowska A, 2006, OSTEOARTHR CARTILAGE, V14, P139, DOI 10.1016/j.joca.2005.08.009
   Petiot A, 2000, J BIOL CHEM, V275, P992, DOI 10.1074/jbc.275.2.992
   Ravikumar B, 2004, NAT GENET, V36, P585, DOI 10.1038/ng1362
   Ray PD, 2012, CELL SIGNAL, V24, P981, DOI 10.1016/j.cellsig.2012.01.008
   Roach HI, 2004, APOPTOSIS, V9, P265, DOI 10.1023/B:APPT.0000025803.17498.26
   Rose J, 2012, OSTEOARTHR CARTILAGE, V20, P1020, DOI 10.1016/j.joca.2012.05.009
   Schiphof D, 2008, ANN RHEUM DIS, V67, P1034, DOI 10.1136/ard.2007.079020
   Schmittgen TD, 2008, NAT PROTOC, V3, P1101, DOI 10.1038/nprot.2008.73
   Sorokina IV, 2017, SCI REP-UK, V7, P0, DOI 10.1038/s41598-017-14901-z
   Tassa A, 2003, BIOCHEM J, V376, P577, DOI 10.1042/BJ20030826
   Trachana V, 2017, CYTOTHERAPY, V19, P808, DOI 10.1016/j.jcyt.2017.03.078
   Tsolou A, 2012, IUBMB LIFE, V64, P432, DOI 10.1002/iub.1018
   Vaillancourt F, 2008, ARTHRITIS RES THER, V10, P0, DOI 10.1186/ar2503
   Wikstrom JD, 2009, INT J BIOCHEM CELL B, V41, P1914, DOI 10.1016/j.biocel.2009.06.006
   Xu M, 2017, J GERONTOL A-BIOL, V72, P780, DOI 10.1093/gerona/glw154
   Yang QS, 2015, FUND CLIN PHARMACOL, V29, P54, DOI 10.1111/fcp.12094
   Young SK, 2016, J BIOL CHEM, V291, P16927, DOI 10.1074/jbc.R116.733899
   Zhan M, 2013, KIDNEY INT, V83, P568, DOI 10.1038/ki.2012.441
   Zhang YH, 2013, INT J ADV ROBOT SYST, V10, P0, DOI 10.5772/56439
NR 67
TC 23
Z9 24
U1 3
U2 8
PU ELSEVIER SCIENCE INC
PI NEW YORK
PA 360 PARK AVE SOUTH, NEW YORK, NY 10010-1710 USA
SN 0891-5849
EI 1873-4596
J9 FREE RADICAL BIO MED
JI Free Radic. Biol. Med.
PD OCT 15
PY 2018
VL 126
IS 
BP 122
EP 132
DI 10.1016/j.freeradbiomed.2018.08.003
PG 11
WC Biochemistry & Molecular Biology; Endocrinology & Metabolism
SC Biochemistry & Molecular Biology; Endocrinology & Metabolism
GA GV0NQ
UT WOS:000445759000012
PM 30096432
DA 2022-06-22
ER

PT J
AU Huang, Kai
   Wu, Li-dong
AF Huang, Kai
   Wu, Li-dong
TI Dehydroepiandrosterone: Molecular mechanisms and therapeutic implications in osteoarthritis
SO JOURNAL OF STEROID BIOCHEMISTRY AND MOLECULAR BIOLOGY
LA English
DT Review
DE Osteoarthritis; Dehydroepiandrosterone; Signaling pathways; Molecular mechanisms
ID low-grade inflammation; articular-cartilage; oxidative stress; subchondral bone; in-vitro; endothelial-cell; ii collagen; tgf-beta; kappa-b; trauma-hemorrhage
AB Dehydroepiandrosterone (DHEA), a 19-carbon steroid hormone primarily synthesized in the adrenal gland, exerts a chondroprotective effect against osteoarthritis (OA) and has been considered an effective candidate of disease-modifying OA drugs (DMOADs) that slow disease progression. We and others previously demonstrated that DHEA exerted a beneficial effect on osteoarthritic cartilage by positively modulating the balance between anabolic and catabolic factors (e.g., MMPs/TIMP-1, ADAMTS/TIMP-3 and cysteine proteinases/cystatin C), inhibiting catabolic signaling pathways (e.g., Wnt/beta-catenin), and suppressing proinflammatory cytokines-mediated low-grade synovial inflammation (e.g., IL-1 beta). However, the full picture of the pharmacological molecular mechanism(s) underlying the activity of DHEA against OA is still incomplete, and a comprehensive and up-to-date review article in this field is unavailable. In this review, recent findings (apart from the well documented pathogenesis of OA) regarding disease-related mechanisms involving low grade synovial inflammation, cartilage matrix stiffness, chondrocyte autophagy and the roles of a variety of catabolic cellular signaling pathways are discussed. Moreover, the possible relationship between these disease-related mechanisms and DHEA action is discussed. Emerging evidence from in vivo and in vitro studies were scrutinized and are concisely presented to demonstrate the investigational and putative mechanisms underlying the anti-OA potential of DHEA.
C1 [Huang, Kai] Tongde Hosp Zhejiang Prov, Dept Orthoped Surg, Gucui Rd 234, Hangzhou 310012, Zhejiang, CHINA.
   [Wu, Li-dong] Zhejiang Univ, Hosp 2, Dept Orthoped Surg, Med Coll, Hangzhou, Zhejiang, CHINA.
RP Huang, K (corresponding author), Tongde Hosp Zhejiang Prov, Dept Orthoped Surg, Gucui Rd 234, Hangzhou 310012, Zhejiang, CHINA.
EM hzhuangk@163.com
CR Altman R, 2008, VASC PHARMACOL, V48, P76, DOI 10.1016/j.vph.2007.12.002
   Alwardt CM, 2006, AM J PHYSIOL-REG I, V290, PR251, DOI 10.1152/ajpregu.00272.2005
   Appleton CTG, 2010, LAB INVEST, V90, P20, DOI 10.1038/labinvest.2009.111
   Aragno M, 2005, ENDOCRINOLOGY, V146, P5561, DOI 10.1210/en.2005-0712
   Ashraf S, 2016, OSTEOARTHR CARTILAGE, V24, P196, DOI 10.1016/j.joca.2015.07.008
   Bao JP, 2009, CLIN CHIM ACTA, V408, P1, DOI 10.1016/j.cca.2009.06.040
   Bay-jensen AC, 2018, DRUG DISCOV TODAY, V23, P349, DOI 10.1016/j.drudis.2017.10.008
   Beckwee D, 2013, AGEING RES REV, V12, P226, DOI 10.1016/j.arr.2012.09.005
   Ben-aderet L, 2015, ARTHRITIS RES THER, V8, P0
   Benito MJ, 2005, ANN RHEUM DIS, V64, P1263, DOI 10.1136/ard.2004.025270
   Berenbaum F, 2017, ARTHRITIS RHEUMATOL, V69, P9, DOI 10.1002/art.39842
   Bondeson J, 2006, ARTHRITIS RES THER, V8, P0, DOI 10.1186/ar2099
   Bouaziz W, 2016, P NATL ACAD SCI USA, V113, P5453, DOI 10.1073/pnas.1514854113
   Brignardello E, 2007, DIABETES CARE, V30, P2922, DOI 10.2337/dc07-1110
   Burridge K, 2004, CELL, V116, P167, DOI 10.1016/S0092-8674(04)00003-0
   Calabrese V, 2014, J CELL COMMUN SIGNAL, V8, P369, DOI 10.1007/s12079-014-0253-7
   Cancienne JM, 2015, J ARTHROPLASTY, V30, P1879, DOI 10.1016/j.arth.2015.05.027
   Carames B, 2012, ARTHRITIS RHEUM-US, V64, P1182, DOI 10.1002/art.33444
   Chen JB, 2014, MOL CELL BIOCHEM, V388, P75, DOI 10.1007/s11010-013-1900-7
   Chen R, 2015, AM J PATHOL, V185, P2875, DOI 10.1016/j.ajpath.2015.07.003
   Chen YJ, 2013, PLOS ONE, V8, P0, DOI 10.1371/journal.pone.0066611
   Cheng NT, 2016, BMC MUSCULOSKEL DIS, V17, P0, DOI 10.1186/s12891-016-0995-x
   Cooper C, 2013, CURR MED RES OPIN, V29, P719, DOI 10.1185/03007995.2013.792793
   Correa MS, 2015, NEUROSCIENCE, V286, P371, DOI 10.1016/j.neuroscience.2014.11.052
   Courties A, 2016, DIABETES RES CLIN PR, V122, P198, DOI 10.1016/j.diabres.2016.10.021
   Da COSTABR, 2017, LANCET, V390, PE21, DOI 10.1016/S0140-6736(17)31744-0
   Dashtaki R, 1998, J PHARMACOL EXP THER, V285, P876
   Davison MJ, 2017, CLIN BIOMECH, V41, P92, DOI 10.1016/j.clinbiomech.2016.11.005
   Englert C, 2006, ARTHRITIS RHEUM-US, V54, P3890, DOI 10.1002/art.22250
   Fang J, 2016, HISTOL HISTOPATHOL, V31, P1161, DOI 10.14670/HH-11-779
   Feldman N, 2015, AGEING RES REV, V24, P29, DOI 10.1016/j.arr.2015.01.003
   Alves VBF, 2016, IMMUNOBIOLOGY, V221, P934, DOI 10.1016/j.imbio.2016.05.013
   Fukawa T, 2016, NAT MED, V22, P666, DOI 10.1038/nm.4093
   Funck-brentano T, 2015, CURR OPIN RHEUMATOL, V27, P420, DOI 10.1097/BOR.0000000000000181
   Funck-brentano T, 2014, ARTHRITIS RHEUMATOL, V66, P3028, DOI 10.1002/art.38799
   Funck-brentano T, 2012, PLOS ONE, V7, P0, DOI 10.1371/journal.pone.0033543
   Gargiulo S, 2014, CURR PHARM DESIGN, V20, P2993, DOI 10.2174/13816128113196660701
   Glyn-jones S, 2015, LANCET, V386, P376, DOI 10.1016/S0140-6736(14)60802-3
   Gomez R, 2015, NAT REV RHEUMATOL, V11, P159, DOI 10.1038/nrrheum.2014.209
   Homma N, 2008, AM J PHYSIOL-LUNG C, V295, PL71, DOI 10.1152/ajplung.90251.2008
   Hsu DZ, 2015, INT J CLIN EXP PATHO, V8, P12491
   Huang K, 2015, BMC MUSCULOSKEL DIS, V16, P0, DOI 10.1186/s12891-015-0595-1
   Huang K, 2011, MOL BIOL REP, V38, P3569, DOI 10.1007/s11033-010-0467-6
   Huang ZY, 2016, NAT REV RHEUMATOL, V12, P123, DOI 10.1038/nrrheum.2015.158
   Huerta-garcia E, 2012, STEROIDS, V77, P233, DOI 10.1016/j.steroids.2011.11.010
   Hunter DJ, 2015, NEW ENGL J MED, V372, P2570, DOI 10.1056/NEJMc1505801
   Hunter DJ, 2014, NAT REV RHEUMATOL, V10, P437, DOI 10.1038/nrrheum.2014.44
   Ikeda S, 2005, J ORTHOP SCI, V10, P121, DOI 10.1007/s00776-004-0876-2
   Iwasaki T, 2005, AM J PHYSIOL-ENDOC M, V288, PE1222, DOI 10.1152/ajpendo.00370.2004
   Javadian Y, 2017, CLIN J PAIN, V33, P67, DOI 10.1097/AJP.0000000000000358
   Jeon S, 2015, APPL BIOCHEM BIOTECH, V176, P22, DOI 10.1007/s12010-015-1500-y
   Jia CS, 2011, J TRACE ELEM MED BIO, V25, P154, DOI 10.1016/j.jtemb.2011.04.001
   Jiao K, 2014, J DENT RES, V93, P140, DOI 10.1177/0022034513513034
   Jo H, 2003, OSTEOARTHR CARTILAGE, V11, P585, DOI 10.1016/S1063-4584(03)00094-3
   Jo HC, 2004, ARTHRITIS RHEUM-US, V50, P2531, DOI 10.1002/art.20368
   Joosten LAB, 2016, NAT REV RHEUMATOL, V12, P344, DOI 10.1038/nrrheum.2016.61
   Karsdal MA, 2016, OSTEOARTHR CARTILAGE, V24, P2013, DOI 10.1016/j.joca.2016.07.017
   Karsdal MA, 2012, MENOPAUSE INT, V18, P139, DOI 10.1258/mi.2012.012025
   Karsenty G, 2005, NEW ENGL J MED, V353, P522, DOI 10.1056/NEJMcibr051399
   Kim JH, 2015, P NATL ACAD SCI USA, V112, P9424, DOI 10.1073/pnas.1505700112
   Labrie F, 2005, J ENDOCRINOL, V187, P169, DOI 10.1677/joe.1.06264
   Latz E, 2013, NAT REV IMMUNOL, V13, P397, DOI 10.1038/nri3452
   Lee MJ, 2015, METABOLISM, V64, P1134, DOI 10.1016/j.metabol.2015.05.006
   Li WJ, 2014, STEROIDS, V89, P20, DOI 10.1016/j.steroids.2014.07.011
   Li WJ, 2013, J STEROID BIOCHEM, V134, P15, DOI 10.1016/j.jsbmb.2012.10.001
   Li Y, 2016, BIOCHEM BIOPH RES CO, V469, P507, DOI 10.1016/j.bbrc.2015.12.020
   Lichte P, 2014, EUR J MED RES, V19, P0, DOI 10.1186/2047-783X-19-27
   Liu DM, 2007, ENDOCRINOLOGY, V148, P3068, DOI 10.1210/en.2006-1378
   Loeser RF, 2016, NAT REV RHEUMATOL, V12, P412, DOI 10.1038/nrrheum.2016.65
   Martel-pelletier J, 2016, NAT REV DIS PRIMERS, V2, P0, DOI 10.1038/nrdp.2016.72
   Mathews PM, 2016, AGEING RES REV, V32, P38, DOI 10.1016/j.arr.2016.06.003
   Mccabe PS, 2016, OSTEOARTHR CARTILAGE, V24, P1509, DOI 10.1016/j.joca.2016.04.018
   Mekkawy AH, 2014, MED RES REV, V34, P918, DOI 10.1002/med.21308
   Mendoza-milla C, 2013, EUR RESPIR J, V42, P1309, DOI 10.1183/09031936.00027412
   Meng SJ, 2010, INT J MOL SCI, V11, P1509, DOI 10.3390/ijms11041509
   Mengshol JA, 2000, ARTHRITIS RHEUM, V43, P801, DOI 10.1002/1529-0131(200004)43:4<801::AID-ANR10>3.0.CO;2-4
   Mitchell S, 2016, WIRES SYST BIOL MED, V8, P227, DOI 10.1002/wsbm.1331
   Morfin R, 2001, INT REV NEUROBIOL, V46, P79
   Mort JS, 2016, OSTEOARTHR CARTILAGE, V24, P1461, DOI 10.1016/j.joca.2016.03.016
   Offner H, 2009, J PHARMACOL EXP THER, V329, P1100, DOI 10.1124/jpet.108.145086
   Ohnaka KEIZO, 2016, CLIN CALCIUM, V26, P987, DOI CliCa1607987993
   Okamoto K, 2015, EUR J HISTOCHEM, V59, P30, DOI 10.4081/ejh.2015.2440
   Pelletier JP, 2001, J RHEUMATOL, V28, P2509
   Perkins JR, 2015, TRENDS PHARMACOL SCI, V36, P172, DOI 10.1016/j.tips.2014.12.003
   Prasadam I, 2012, J RHEUMATOL, V39, P621, DOI 10.3899/jrheum.110777
   Prough RA, 2016, J MOL ENDOCRINOL, V56, PR139, DOI 10.1530/JME-16-0013
   Rawat DK, 2014, HYPERTENSION, V64, P1266, DOI 10.1161/HYPERTENSIONAHA.114.03261
   Rendina DN, 2017, J GERONTOL A-BIOL, V72, P747, DOI 10.1093/gerona/glw135
   Ries C, 2014, CELL MOL LIFE SCI, V71, P659, DOI 10.1007/s00018-013-1457-3
   Rigoglou S, 2013, INT J BIOCHEM CELL B, V45, P2580, DOI 10.1016/j.biocel.2013.08.018
   Robinson WH, 2016, NAT REV RHEUMATOL, V12, P580, DOI 10.1038/nrrheum.2016.136
   Rockel JS, 2016, NAT REV RHEUMATOL, V12, P517, DOI 10.1038/nrrheum.2016.92
   Russell RC, 2013, NAT CELL BIOL, V15, P741, DOI 10.1038/ncb2757
   Rutkowski K, 2014, DRUGS, V74, P1195, DOI 10.1007/s40265-014-0259-8
   Sacitharan PK, 2016, MAMM GENOME, V27, P421, DOI 10.1007/s00335-016-9641-z
   Sagar DR, 2014, ANN RHEUM DIS, V73, P1558, DOI 10.1136/annrheumdis-2013-203260
   Sakr HF, 2014, J PHYSIOL PHARMACOL, V65, P41
   Sandy JD, 2015, OSTEOARTHR CARTILAGE, V23, P1939, DOI 10.1016/j.joca.2015.03.027
   Sasaki H, 2012, ARTHRITIS RHEUM-US, V64, P1920, DOI 10.1002/art.34323
   Savineau JP, 2013, BIOCHEM PHARMACOL, V85, P718, DOI 10.1016/j.bcp.2012.12.004
   Scanzello CR, 2017, CURR OPIN RHEUMATOL, V29, P79, DOI 10.1097/BOR.0000000000000353
   Shim IK, 2008, J CONTROL RELEASE, V129, P187, DOI 10.1016/j.jconrel.2008.04.003
   Shimizu T, 2005, SURGERY, V138, P204, DOI 10.1016/j.surg.2005.03.017
   Shimizu T, 2005, AM J PHYSIOL-GASTR L, V288, PG244, DOI 10.1152/ajpgi.00387.2004
   Shin MH, 2005, J INVEST DERMATOL, V124, P315, DOI 10.1111/j.0022-202X.2004.23588.x
   Simoncini T, 2003, ENDOCRINOLOGY, V144, P3449, DOI 10.1210/en.2003-0044
   Smith MD, 1997, J RHEUMATOL, V24, P365
   Sniekers YH, 2010, ARTHRITIS RES THER, V12, P0, DOI 10.1186/ar3148
   Sondergaard BC, 2010, OSTEOARTHR CARTILAGE, V18, P279, DOI 10.1016/j.joca.2009.11.005
   Sondergaard HP, 2004, CLIN CHIM ACTA, V342, P93, DOI 10.1016/j.cccn.2003.12.019
   Stanton H, 2005, NATURE, V434, P648, DOI 10.1038/nature03417
   Stolz M, 2009, NAT NANOTECHNOL, V4, P186, DOI 10.1038/NNANO.2008.410, 10.1038/nnano.2008.410
   Sun HZ, 2010, J ENDOCRINOL, V204, P311, DOI 10.1677/JOE-09-0270
   Sun JS, 2006, OSTEOARTHR CARTILAGE, V14, P238, DOI 10.1016/j.joca.2005.09.012
   Tang Q, 2015, CHEM BIOL DRUG DES, V86, P1466, DOI 10.1111/cbdd.12611
   Termeer C, 2002, J EXP MED, V195, P99, DOI 10.1084/jem.20001858
   Usami Y, 2016, LAB INVEST, V96, P186, DOI 10.1038/labinvest.2015.142
   Van DERKRAANPA, 2008, AGEING RES REV, V7, P106, DOI 10.1016/j.arr.2007.10.001
   Varady NH, 2016, OSTEOARTHR CARTILAGE, V24, P27, DOI 10.1016/j.joca.2015.08.018
   Vegliante R, 2016, CARCINOGENESIS, V37, P233, DOI 10.1093/carcin/bgw003
   Verma P, 2016, J MOL MODEL, V22, P0, DOI 10.1007/s00894-016-3035-8
   Waarsing JH, 2015, RHEUMATOLOGY, V54, P1650, DOI 10.1093/rheumatology/kev100
   Wang L, 2011, ATHEROSCLEROSIS, V214, P47, DOI 10.1016/j.atherosclerosis.2010.07.043
   Wang YD, 2012, CHINESE MED J-PEKING, V125, P1230, DOI 10.3760/cma.j.issn.0366-6999.2012.07.008
   Wang YD, 2006, CELL MOL IMMUNOL, V3, P41
   Wen CY, 2012, OSTEOARTHR CARTILAGE, V20, P916, DOI 10.1016/j.joca.2012.04.018
   Williams MRI, 2004, J CLIN ENDOCR METAB, V89, P4708, DOI 10.1210/jc.2003-031560
   Wu LD, 2006, RHEUMATOL INT, V27, P79, DOI 10.1007/s00296-006-0238-9
   Wu MF, 1997, INT J TISSUE REACT, V19, P141
   Xu L, 2014, EXP LUNG RES, V40, P211, DOI 10.3109/01902148.2013.879966
   Yang X, 2001, J CELL BIOL, V153, P35, DOI 10.1083/jcb.153.1.35
   Yeh CC, 2013, ARTHRITIS RES THER, V15, P0, DOI 10.1186/ar4215
   Yoon HJ, 2015, BMC MUSCULOSKEL DIS, V16, P0, DOI 10.1186/s12891-015-0599-x
   Youssef AR, 2009, OSTEOARTHR CARTILAGE, V17, P1228, DOI 10.1016/j.joca.2009.03.017
   Zhang Y, 2015, ANN RHEUM DIS, V74, P1432, DOI 10.1136/annrheumdis-2013-204599
   Zhen GH, 2014, TRENDS PHARMACOL SCI, V35, P227, DOI 10.1016/j.tips.2014.03.005
   Zhen GH, 2013, NAT MED, V19, P704, DOI 10.1038/nm.3143
   Zhong ZY, 2016, CELL, V166, P288, DOI 10.1016/j.cell.2016.05.051
   Zhou Y, 2015, PLOS ONE, V10, P0
   Zhu M, 2009, J BONE MINER RES, V24, P12, DOI 10.1359/JBMR.080901
   Zhu YH, 2015, MOL MED REP, V12, P5573, DOI 10.3892/mmr.2015.4068
NR 141
TC 7
Z9 8
U1 1
U2 17
PU PERGAMON-ELSEVIER SCIENCE LTD
PI OXFORD
PA THE BOULEVARD, LANGFORD LANE, KIDLINGTON, OXFORD OX5 1GB, ENGLAND
SN 0960-0760
EI 
J9 J STEROID BIOCHEM
JI J. Steroid Biochem. Mol. Biol.
PD OCT 15
PY 2018
VL 183
IS 
BP 27
EP 38
DI 10.1016/j.jsbmb.2018.05.004
PG 12
WC Biochemistry & Molecular Biology; Endocrinology & Metabolism
SC Biochemistry & Molecular Biology; Endocrinology & Metabolism
GA GU9YX
UT WOS:000445714300004
PM 29787833
DA 2022-06-22
ER

PT J
AU Chen, Pengfei
   Xia, Chen
   Mo, Jian
   Mei, Sheng
   Lin, Xianfeng
   Fan, Shunwu
AF Chen, Pengfei
   Xia, Chen
   Mo, Jian
   Mei, Sheng
   Lin, Xianfeng
   Fan, Shunwu
TI Interpenetrating polymer network scaffold of sodium hyaluronate and sodium alginate combined with berberine for osteochondral defect regeneration
SO MATERIALS SCIENCE & ENGINEERING C-MATERIALS FOR BIOLOGICAL APPLICATIONS
LA English
DT Article
DE Hydrogel; Osteoarthritis; Osteochondral defect; Subchondral bone; Berberine
ID mesenchymal stem-cell; repair-society icr; ameliorates osteoarthriti; chitosan microsphere; cartilage-repair; p38 mapk; autophagy; differentiation; chondrocyte; inhibition
AB Degradation of the articular cartilage and structural remodeling of the subchondral bone are regarded as the two major pathological characteristics of osteoarthritis. This study aimed to investigate the effect of an interpenetrating polymer network (IPN) of a sodium hyaluronate and sodium alginate (HA/SA) scaffold combined with berberine (BER) on osteochondral repair. We first developed an IPN scaffold of HA/SA and evaluated its characteristics. Then, we analyzed the effect of the HA/SA scaffold combined with BER on the healing of osteochondral defects in vivo. Finally, we explored the mechanism of this system in osteochondral repair. The results showed that the system could simultaneously regenerate not only the cartilage but also the subchondral bone. Our results also revealed that the subchondral bone was partially repaired by activating the Wnt signaling pathway and the cartilage was protected from degeneration by the upregulation of autophagy. This study demonstrated that the combination of the IPN scaffold of HA/SA and BER is a promising strategy for the osteochondral defect regeneration.
C1 [Lin, Xianfeng; Fan, Shunwu] Zhejiang Univ, Sir Run Run Shaw Hosp, Sch Med, Dept Orthopaed, 3 Qing Chun Rd, Hangzhou 310016, Zhejiang, CHINA.
   Key Lab Biotherapy Zhejiang Prov, Hangzhou, Zhejiang, CHINA.
RP Lin, XF; Fan, SW (corresponding author), Zhejiang Univ, Sir Run Run Shaw Hosp, Sch Med, Dept Orthopaed, 3 Qing Chun Rd, Hangzhou 310016, Zhejiang, CHINA.
EM xianfeng_lin@zju.edu.cn; shunwu_fan@zju.edu.cn
FU National Natural Science Foundation of China [81171739, 81101378, 81271971, 81271972, 31270997]; Natural Science Fund of Zhejiang Province [Y2110372]; Funds of Science and Technology Department of Zhejiang Province [2009C03014-1]; Zhejiang Provincial Program for the Cultivation of High-level Innovative Health Talents
CR Aulin C, 2011, J TISSUE ENG REGEN M, V5, PE188, DOI 10.1002/term.415
   Bordi M, 2016, AUTOPHAGY, V12, P2467, DOI 10.1080/15548627.2016.1239003
   Carames B, 2012, ANN RHEUM DIS, V71, P575, DOI 10.1136/annrheumdis-2011-200557
   Carames B, 2010, ARTHRITIS RHEUM-US, V62, P791, DOI 10.1002/art.27305
   Chen PF, 2016, BIOMATERIALS, V81, P1, DOI 10.1016/j.biomaterials.2015.12.006
   Glasson SS, 2010, OSTEOARTHR CARTILAGE, V18, PS17, DOI 10.1016/j.joca.2010.05.025
   Grigolo B, 2001, BIOMATERIALS, V22, P2417, DOI 10.1016/S0142-9612(00)00429-4
   Ho SS, 2016, ADV HEALTHC MATER, V5, P2501, DOI 10.1002/adhm.201600461
   Hu ZL, 2011, ARTHRITIS RHEUM-US, V63, P949, DOI 10.1002/art.30202
   Kawaguchi H, 2009, J BONE MINER RES, V24, P8, DOI 10.1359/JBMR.081115
   Kon E, 2015, ARTHROSCOPY, V31, P767, DOI 10.1016/j.arthro.2014.11.017
   Lee HW, 2008, J BONE MINER RES, V23, P1227, DOI 10.1359/JBMR.080325
   Li MH, 2014, EUR J PHARMACOL, V728, P67, DOI 10.1016/j.ejphar.2014.01.061
   Liu M, 2013, ORTHOPEDICS, V36, P868, DOI 10.3928/01477447-20131021-10
   Lotz M, 2012, J AM ACAD ORTHOP SUR, V20, P261, DOI 10.5435/JAAOS-20-04-261
   Mainil-varlet P, 2003, J BONE JOINT SURG AM, V85A, P45, DOI 10.2106/00004623-200300002-00007
   Masters KS, 2005, BIOMATERIALS, V26, P2517, DOI 10.1016/j.biomaterials.2004.07.018
   Shi DQ, 2016, ACS NANO, V10, P1292, DOI 10.1021/acsnano.5b06663
   Tao K, 2016, TOXICOL LETT, V240, P68, DOI 10.1016/j.toxlet.2015.10.007
   Van DENBORNEMPJ, 2007, OSTEOARTHR CARTILAGE, V15, P1397, DOI 10.1016/j.joca.2007.05.005
   Wang JW, 2016, ONCOTARGET, V7, P66944, DOI 10.18632/oncotarget.11396
   Wang W, 2017, J CELL PHYSIOL, V232, P2829, DOI 10.1002/jcp.25706
   Yoshihara N, 2014, J DERMATOL, V41, P311, DOI 10.1111/1346-8138.12439
   Zhang QC, 2016, AM J TRANSL RES, V8, P1197
   Zhen GH, 2013, NAT MED, V19, P704, DOI 10.1038/nm.3143
   Zhou Y, 2016, EUR J PHARMACOL, V789, P109, DOI 10.1016/j.ejphar.2016.07.027
   Zhou Y, 2015, APOPTOSIS, V20, P1187, DOI 10.1007/s10495-015-1152-y
   Zhu SA, 2015, ANN RHEUM DIS, V74, P285, DOI 10.1136/annrheumdis-2013-203901
   Zimmermann HEIKO, 2007, CURR DIAB REP, V7, P314, DOI 10.1007/s11892-007-0051-1
NR 29
TC 21
Z9 22
U1 13
U2 90
PU ELSEVIER SCIENCE BV
PI AMSTERDAM
PA PO BOX 211, 1000 AE AMSTERDAM, NETHERLANDS
SN 0928-4931
EI 1873-0191
J9 MAT SCI ENG C-MATER
JI Mater. Sci. Eng. C-Mater. Biol. Appl.
PD OCT 1
PY 2018
VL 91
IS 
BP 190
EP 200
DI 10.1016/j.msec.2018.05.034
PG 11
WC Materials Science, Biomaterials
SC Materials Science
GA GR0GI
UT WOS:000442192000019
PM 30033246
DA 2022-06-22
ER

PT J
AU Sun, Jie
   Song, Xin
   Su, Ling
   Cao, Shifeng
AF Sun, Jie
   Song, Xin
   Su, Ling
   Cao, Shifeng
TI Long non-coding RNA LncHIFCAR promotes osteoarthritis development via positively regulating HIF-1 alpha and activating the PI3K/AKT/mTOR pathway
SO INTERNATIONAL JOURNAL OF CLINICAL AND EXPERIMENTAL PATHOLOGY
LA English
DT Article
DE Osteoarthritis; LncHIFCAR; HIF-1 alpha; VEGF; BNIP3; PI3K/AKT/mTOR pathway
ID articular chondrocyte; matrix degradation; signaling pathway; cell-death; inhibition; proliferation; apoptosis; autophagy; growth; cancer
AB Osteoarthritis (OA) is a progressive disease that characterized by synovial inflammation and loss of cartilage in the joint. This study aimed to elucidate the potential role of long non-coding RNA LncHIFCAR in the development of osteoarthritis (OA). Expression of LncHIFCAR and HIF-1 alpha in OA and normal cartilage tissues were determined. ATDC5 chondrocyte cells were cultured under hypoxia condition to establish a cell model of OA. Additionally, LncHIFCAR was suppressed in ATDC5 cells and the effects of LncHIFCAR suppression on hypoxia-induced cell injury were investigated by assessing cell proliferation, apoptosis, inflammatory response, and matrix synthesis. Furthermore, interactions between LncHIFCAR and HIF-1 alpha as well as HIF-1 alpha target genes (VEGF and BNIP3) were explored. Additionally, whether LncHIFCAR affected the expression of PI3K/AKT/mTOR pathway-related proteins was detected. LncHIFCAR and HIF-1 alpha were up-regulated in OA tissues. Hypoxia induced ATDC5 cell injury and increased LncHIFCAR expression. Suppression of LncHIFCAR significantly improved hypoxia-induced cell injury by promoting cell proliferation, inhibiting apoptosis, decreasing the secretion of TNF-alpha and IL-6, and suppressing the synthesis of MMPs. In addition, LncHIFCAR positively regulated HIF-1 alpha and HIF-1 alpha target genes (VEGF and BNIP3). LncHIFCAR promoted hypoxia-induced inflammatory response and matrix synthesis by upregulation of VEGF, and induced hypoxia-induced apoptosis via upregulation of BNIP3. Furthermore, LncHIFCAR significantly inhibited hypoxia-induced activation of PI3K/AKT/mTOR pathway. Our results indicate that LncHIFCAR is up-regulated in OA tissues and suppression of LncHIFCAR may improve hypoxia-induced cell injury via positively regulating HIF-1 alpha and HIF-1 alpha target genes (VEGF and BNIP3). The PI3K/AKT/mTOR pathway may thus be a possible mechanism to mediate LncHIFCAR function in OA development.
C1 [Sun, Jie; Song, Xin; Cao, Shifeng] Shanghai Univ Med & Hlth Sci Affiliated Pudong Ne, Peoples Hosp, Dept Orthoped, 490 South Chuanhuan Rd, Shanghai 201200, CHINA.
   [Su, Ling] Shanghai Pudong Hosp, Dept Resp Med, Shanghai 201300, CHINA.
RP Cao, SF (corresponding author), Shanghai Univ Med & Hlth Sci Affiliated Pudong Ne, Peoples Hosp, Dept Orthoped, 490 South Chuanhuan Rd, Shanghai 201200, CHINA.
EM shifeng-cao56@sina.com
FU Pudong New Area Health System Discipline Leaders Program [PWRd2015-01]
CR Azad MB, 2008, AUTOPHAGY, V4, P195, DOI 10.4161/auto.5278
   Chen JZ, 2013, J CELL BIOCHEM, V114, P245, DOI 10.1002/jcb.24362
   Genemaras AA, 2016, J ORTHOP RES, V34, P779, DOI 10.1002/jor.23086
   Glyn-jones S, 2015, LANCET, V386, P376, DOI 10.1016/S0140-6736(14)60802-3
   He WD, 2018, BIOMED PHARMACOTHER, V97, P607, DOI 10.1016/j.biopha.2017.10.152
   Henrotin Y, 2012, OSTEOPOROSIS INT, V23, PS847, DOI 10.1007/s00198-012-2162-z
   Jiang SD, 2017, JOINT BONE SPINE, V84, P553, DOI 10.1016/j.jbspin.2016.09.006
   Karar J, 2011, FRONT MOL NEUROSCI, V4, P0, DOI 10.3389/fnmol.2011.00051
   Lalevee S, 2015, EPIGENOMICS-UK, V7, P877, DOI 10.2217/epi.15.55
   Li YF, 2017, CELL PHYSIOL BIOCHEM, V43, P602, DOI 10.1159/000480532
   Lingaraj K, 2010, ANN ACAD MED SINGAP, V39, P399
   Loeser RF, 2012, ARTHRITIS RHEUM-US, V64, P1697, DOI 10.1002/art.34453
   Lotz MK, 2010, ARTHRITIS RES THER, V12, P0
   Ma Z, 2017, DIS ESOPHAGUS, V30, P0, DOI 10.1093/dote/dox059
   Pufe T, 2003, Z ORTHOPADIE UNFALLC, V141, P0
   Ray R, 2000, J BIOL CHEM, V275, P1439, DOI 10.1074/jbc.275.2.1439
   Shi XF, 2013, CANCER LETT, V339, P159, DOI 10.1016/j.canlet.2013.06.013
   Shih JW, 2017, NAT COMMUN, V8, P0, DOI 10.1038/ncomms15874
   Slomovitz BM, 2012, CLIN CANCER RES, V18, P5856, DOI 10.1158/1078-0432.CCR-12-0662
   Thomas CM, 2007, OSTEOARTHR CARTILAGE, V15, P27, DOI 10.1016/j.joca.2006.06.012
   Van DENBERGWB, 2011, OSTEOARTHR CARTILAGE, V19, P338, DOI 10.1016/j.joca.2011.01.022
   Wang HJ, 2006, CHINESE MED J-PEKING, V119, P1365, DOI 10.1097/00029330-200608020-00009
   Wullschleger S, 2006, CELL, V124, P471, DOI 10.1016/j.cell.2006.01.016
   Xing D, 2014, ORTHOP SURG, V6, P288, DOI 10.1111/os.12147
   Xue JF, 2017, BIOMED PHARMACOTHER, V89, P1252, DOI 10.1016/j.biopha.2017.01.130
   Ye F, 2015, TUMOR BIOL, V36, P1
   Yuan Q, 2014, BMC MUSCULOSKEL DIS, V15, P0, DOI 10.1186/1471-2474-15-437
   Zhang G, 2016, DNA CELL BIOL, V35, P691, DOI 10.1089/dna.2016.3397
NR 28
TC 4
Z9 5
U1 1
U2 7
PU E-CENTURY PUBLISHING CORP
PI MADISON
PA 40 WHITE OAKS LN, MADISON, WI 53711 USA
SN 1936-2625
EI 
J9 INT J CLIN EXP PATHO
JI Int. J. Clin. Exp. Pathol.
PD JUN 15
PY 2018
VL 11
IS 6
BP 3000
EP 3009
DI 
PG 10
WC Oncology; Pathology
SC Oncology; Pathology
GA GN2TA
UT WOS:000438851900007
PM 31938425
DA 2022-06-22
ER

PT J
AU Chen, Jianquan
   Long, Fanxin
AF Chen, Jianquan
   Long, Fanxin
TI mTOR signaling in skeletal development and disease
SO BONE RESEARCH
LA English
DT Review
ID bone mas; immunosuppressant rapamycin; mammalian protein; binding partner; growth; activation; osteoblast; autophagy; complex; rictor
AB The mammalian/mechanistic target of rapamycin (mTOR) is a serine/threonine protein kinase that integrates inputs from nutrients and growth factors to control many fundamental cellular processes through two distinct protein complexes mTORC1 and mTORC2. Recent mouse genetic studies have established that mTOR pathways play important roles in regulating multiple aspects of skeletal development and homeostasis. In addition, mTORC1 has emerged as a common effector mediating the bone anabolic effect of Igf1, Wnt and Bmp. Dysregulation of mTORC1 could contribute to various skeletal diseases including osteoarthritis and osteoporosis. Here we review the current understanding of mTOR signaling in skeletal development and bone homeostasis, as well as in the maintenance of articular cartilage. We speculate that targeting mTOR signaling may be a valuable approach for treating skeletal diseases.
C1 [Chen, Jianquan] Soochow Univ, Orthoped Inst, Suzhou 215006, Jiangsu, CHINA.
   [Chen, Jianquan] Soochow Univ, Affiliated Hosp 1, Dept Orthopaed, Suzhou 215006, Jiangsu, CHINA.
   [Long, Fanxin] Washington Univ, Sch Med, Dept Orthopaed Surg, St Louis, MO 63131 USA.
   [Long, Fanxin] Washington Univ, Sch Med, Dept Med, St Louis, MO 63131 USA.
   [Long, Fanxin] Washington Univ, Sch Med, Dept Dev Biol, St Louis, MO 63131 USA.
RP Chen, JQ (corresponding author), Soochow Univ, Orthoped Inst, Suzhou 215006, Jiangsu, CHINA.; Chen, JQ (corresponding author), Soochow Univ, Affiliated Hosp 1, Dept Orthopaed, Suzhou 215006, Jiangsu, CHINA.; Long, FX (corresponding author), Washington Univ, Sch Med, Dept Orthopaed Surg, St Louis, MO 63131 USA.; Long, FX (corresponding author), Washington Univ, Sch Med, Dept Med, St Louis, MO 63131 USA.; Long, FX (corresponding author), Washington Univ, Sch Med, Dept Dev Biol, St Louis, MO 63131 USA.
EM chenjianquan@suda.edu.cn; flong@wustl.edu
FU National Key R&D Program of China [2016YFC1100203]; Priority Academic Program Development of Jiangsu High Education Institutions (PAPD); National Natural Science Foundation of China [81772294]; NIH [R01 AR060456, R01 AR055923]; NATIONAL INSTITUTE OF ARTHRITIS AND MUSCULOSKELETAL AND SKIN DISEASES [R01AR055923, R01AR060456] Funding Source: NIH RePORTER
CR Bar-peled L, 2014, TRENDS CELL BIOL, V24, P400, DOI 10.1016/j.tcb.2014.03.003
   Brown EJ, 1994, NATURE, V369, P756, DOI 10.1038/369756a0
   Cafferkey R, 1993, MOL CELL BIOL, V13, P6012, DOI 10.1128/MCB.13.10.6012
   Carames B, 2012, ANN RHEUM DIS, V71, P575, DOI 10.1136/annrheumdis-2011-200557
   Carames B, 2010, ARTHRITIS RHEUM-US, V62, P791, DOI 10.1002/art.27305
   Carbonara C, 1994, HUM MOL GENET, V3, P1829, DOI 10.1093/hmg/3.10.1829
   Chen J, 2014, PLOS GENET, V0, P1
   Chen JQ, 2015, J BONE MINER RES, V30, P369, DOI 10.1002/jbmr.2348
   Chen JQ, 2014, DEVELOPMENT, V141, P2848, DOI 10.1242/dev.108811
   Chen JJ, 2015, IEEE INT CONF COMM, V0, PP1, DOI 10.1109/ICCW.2015.7247066
   Cheng NT, 2016, BONE JOINT RES, V5, P218, DOI 10.1302/2046-3758.56.BJR-2015-0001
   Cheng NT, 2017, INT J MOL MED, V39, P1224, DOI 10.3892/ijmm.2017.2934
   Chung J, 1992, CELL, V69, P1227, DOI 10.1016/0092-8674(92)90643-Q
   Dai QG, 2017, J BIOL CHEM, V292, P196, DOI 10.1074/jbc.M116.764761
   Esen E, 2013, CELL METAB, V17, P745, DOI 10.1016/j.cmet.2013.03.017
   Fang F, 2015, MUSCULOSKELET REGEN, V1, Pe814, DOI 10.14800/mr.814, 10.14800/MR.814
   Fang F, 2015, J BONE MINER RES, V30, P1195, DOI 10.1002/jbmr.2447
   Fitter S, 2017, MOL CELL BIOL, V37, P0, DOI 10.1128/MCB.00668-16
   Garcia-martinez JM, 2008, BIOCHEM J, V416, P375, DOI 10.1042/BJ20081668
   Green AJ, 1994, NAT GENET, V6, P193, DOI 10.1038/ng0294-193
   Gu X, 2017, J CELL BIOC IN PRESS, V0, P0
   Hara K, 2002, CELL, V110, P177, DOI 10.1016/S0092-8674(02)00833-4
   Harrison DE, 2009, NATURE, V460, P392, DOI 10.1038/nature08221
   Heitman J, 1991, SCIENCE, V253, P905, DOI 10.1126/science.1715094
   Hollebecque A, 2014, EUR J CANCER, V50, P876, DOI 10.1016/j.ejca.2013.12.006
   Huang B, 2015, PLOS GENET, V11, P0, DOI 10.1371/journal.pgen.1005426
   Inoki K, 2003, GENE DEV, V17, P1829, DOI 10.1101/gad.1110003
   Jacinto E, 2004, NAT CELL BIOL, V6, P1122, DOI 10.1038/ncb1183
   Jacinto E, 2006, CELL, V127, P125, DOI 10.1016/j.cell.2006.08.033
   Jewell JL, 2015, SCIENCE, V347, P194, DOI 10.1126/science.1259472
   Jiang M, 2017, J CELL BIOCHEM, V118, P748, DOI 10.1002/jcb.25728
   Karner CM, 2017, MOL CELL BIOL, V37, P0, DOI 10.1128/MCB.00253-16
   Karner CM, 2015, J CLIN INVEST, V125, P551, DOI 10.1172/JCI78470
   Kim DH, 2003, MOL CELL, V11, P895, DOI 10.1016/S1097-2765(03)00114-X
   Kim J, 2011, NAT CELL BIOL, V13, P132, DOI 10.1038/ncb2152
   Lai PL, 2016, CELL DEATH DIS, V7, P0, DOI 10.1038/cddis.2016.249
   Lamming DW, 2012, SCIENCE, V335, P1638, DOI 10.1126/science.1215135
   Laplante M, 2012, CELL, V149, P274, DOI 10.1016/j.cell.2012.03.017
   Li CJ, 2015, J CLIN INVEST, V125, P1509, DOI 10.1172/JCI77716
   Lim J, 2016, DEVELOPMENT, V143, P339, DOI 10.1242/dev.126227
   Liu DM, 2016, BONE, V90, P50, DOI 10.1016/j.bone.2016.05.010
   Long FX, 2013, CSH PERSPECT BIOL, V5, P0, DOI 10.1101/cshperspect.a008334
   Martin SK, 2015, STEM CELLS, V33, P1359, DOI 10.1002/stem.1931
   Martina JA, 2012, AUTOPHAGY, V8, P903, DOI 10.4161/auto.19653
   Matsuzaki T, 2014, BIOMATERIALS, V35, P9904, DOI 10.1016/j.biomaterials.2014.08.041
   Oh CD, 2001, EUR J PHARMACOL, V427, P175, DOI 10.1016/S0014-2999(01)01241-9
   Osborne JP, 1991, ANN NY ACAD SCI, V615, P125, DOI 10.1111/j.1749-6632.1991.tb37754.x
   Pearce LR, 2007, BIOCHEM J, V405, P513, DOI 10.1042/BJ20070540
   Peterson TR, 2009, CELL, V137, P873, DOI 10.1016/j.cell.2009.03.046
   Phornphutkul C, 2008, DEV DYNAM, V237, P702, DOI 10.1002/dvdy.21464
   Rebsamen M, 2015, NATURE, V519, P477, DOI 10.1038/nature14107
   Riddle RC, 2014, MOL CELL BIOL, V34, P1850, DOI 10.1128/MCB.00075-14
   Sabatini DM, 1994, CELL, V78, P35, DOI 10.1016/0092-8674(94)90570-3
   Sabers CJ, 1995, J BIOL CHEM, V270, P815, DOI 10.1074/jbc.270.2.815
   Sancak Y, 2007, MOL CELL, V25, P903, DOI 10.1016/j.molcel.2007.03.003
   Sarbassov DD, 2006, MOL CELL, V22, P159, DOI 10.1016/j.molcel.2006.03.029
   Sarbassov DD, 2005, SCIENCE, V307, P1098, DOI 10.1126/science.1106148
   Sarbassov DD, 2004, CURR BIOL, V14, P1296, DOI 10.1016/j.cub.2004.06.054
   Sasaki H, 2012, ARTHRITIS RHEUM-US, V64, P1920, DOI 10.1002/art.34323
   Saxton RA, 2017, CELL, V168, P960, DOI 10.1016/j.cell.2017.02.004, 10.1016/j.cell.2017.03.035
   Selman C, 2009, SCIENCE, V326, P140, DOI 10.1126/science.1177221
   Sen B, 2014, J BONE MINER RES, V29, P78, DOI 10.1002/jbmr.2031
   Shi Y, 2015, P NATL ACAD SCI USA, V112, P4678, DOI 10.1073/pnas.1502301112
   Shima H, 1998, EMBO J, V17, P6649, DOI 10.1093/emboj/17.22.6649
   Singha UK, 2008, J CELL BIOCHEM, V103, P434, DOI 10.1002/jcb.21411
   Sun WW, 2016, BONE, V85, P1, DOI 10.1016/j.bone.2016.01.013
   Takayama K, 2014, ARTHRITIS RES THER, V16, P0, DOI 10.1186/s13075-014-0482-4
   Tee AR, 2003, CURR BIOL, V13, P1259, DOI 10.1016/S0960-9822(03)00506-2
   Thomas JD, 2014, CANCER CELL, V26, P754, DOI 10.1016/j.ccell.2014.09.008
   Vasheghani F, 2015, ANN RHEUM DIS, V74, P569, DOI 10.1136/annrheumdis-2014-205743
   Vezina C, 1975, J ANTIBIOT, V28, P721, DOI 10.7164/antibiotics.28.721
   Wang SY, 2015, SCIENCE, V347, P188, DOI 10.1126/science.1257132
   Wu HG, 2017, STEM CELL REP, V8, P1600, DOI 10.1016/j.stemcr.2017.04.005
   Xian LL, 2012, NAT MED, V18, P1095, DOI 10.1038/nm.2793
   Yan B, 2016, NAT COMMUN, V7, P0, DOI 10.1038/ncomms11151
   Zhang H, 2017, OSTEOARTHR CARTILAGE, V25, P952, DOI 10.1016/j.joca.2016.12.024
   Zhang Y, 2017, J BONE MINER RES, V32, P1829, DOI 10.1002/jbmr.3172
   Zhang Y, 2015, ANN RHEUM DIS, V74, P1432, DOI 10.1136/annrheumdis-2013-204599
   Zinzalla V, 2011, CELL, V144, P757, DOI 10.1016/j.cell.2011.02.014
NR 79
TC 77
Z9 80
U1 1
U2 28
PU SPRINGERNATURE
PI LONDON
PA CAMPUS, 4 CRINAN ST, LONDON, N1 9XW, ENGLAND
SN 2095-4700
EI 2095-6231
J9 BONE RES
JI Bone Res.
PD JAN 30
PY 2018
VL 6
IS 
BP 
EP 
DI 10.1038/s41413-017-0004-5
PG 6
WC Cell & Tissue Engineering
SC Cell Biology
GA FU3FY
UT WOS:000423737400001
PM 29423330
DA 2022-06-22
ER

PT J
AU Deng, Cuijun
   Yang, Qiang
   Sun, Xiaolei
   Chen, Lei
   Feng, Chun
   Chang, Jiang
   Wu, Chengtie
AF Deng, Cuijun
   Yang, Qiang
   Sun, Xiaolei
   Chen, Lei
   Feng, Chun
   Chang, Jiang
   Wu, Chengtie
TI Bioactive scaffolds with Li and Si ions-synergistic effects for osteochondral defects regeneration
SO APPLIED MATERIALS TODAY
LA English
DT Article
DE 3D printing; Lithium; Silicon; Osteoarthritis; Cartilage regenerationa
ID articular-cartilage; bone regeneration; chondrocyte differentiation; signaling pathway; fracture repair; indian hedgehog; up-regulation; activation; silicon; osteoarthriti
AB Osteoarthritis (OA) is a common disease cause cartilage damage, which always extends into subchondral bone, thus simultaneous regeneration of these two tissues is of great importance for OA osteochondral defect reconstruction. Since cartilage and subchondral bone have different biological properties, the therapy of osteochondral defects remains great challenging. A lithium (Li) and silicon (Si)-containing biomaterial (LCS) was, for the first time, synthesized, and the bioactivity and mechanism of LCS for osteochondral defect regeneration were systematically studied. It was found that LCS extracts significantly stimulated the proliferation and maturation of chondrocytes, as well as promoted the osteogenic differentiation of rabbit mesenchymal stem cells (rBMSCs). Histological and Micro-CT analysis indicated that LCS scaffolds distinctly promoted osteochondral defect regeneration in vivo. Further study showed that the Li and Si ions released from LCS scaffolds may play a pivotal role in inducing osteochondral defects regeneration. The underlying mechanism is relating to the synergistically effect of Li and Si promoting chondrocytes maturation via activating HIF pathway, as well as protecting chondrocytes from OA environment through inhibiting the hedgehog pathway and activating autophagy. These findings suggest that LCS scaffolds possess bi-lineage bioactivities for osteochondral defect regeneration, which represent an intelligent strategy for OA therapy by harnessing the synergistic effect of multi-bioactive ions in one single scaffold, instead of traditional methods by using multi-layered scaffolds and growth factor/drugdelivery. (c) 2017 Elsevier Ltd. All rights reserved.
C1 [Deng, Cuijun; Chen, Lei; Feng, Chun; Chang, Jiang; Wu, Chengtie] Chinese Acad Sci, Shanghai Inst Ceram, State Key Lab High Performance Ceram & Superfine, Shanghai 200050, CHINA.
   [Deng, Cuijun; Feng, Chun] Univ Chinese Acad Sci, Beijing 100049, CHINA.
   [Yang, Qiang; Sun, Xiaolei] Tianjin Hosp, Dept Orthopaed Surg, 406 Jiefangnan Rd, Tianjin 300211, CHINA.
RP Wu, CT (corresponding author), Chinese Acad Sci, Shanghai Inst Ceram, State Key Lab High Performance Ceram & Superfine, Shanghai 200050, CHINA.
EM chengtiewu@mail.sic.ac.cn
FU National Key Research and Development Program of China [2016YFB0700803]; Natural Science Foundation of China [31370963, 81430012]; Key Research Program of Frontier Sciences CAS [QYZDB-SSW-SYS027]; Science and Technology Commission of Shanghai Municipality [17441903700, 16DZ2260603, 15XD1503900]
CR Bertini I, 2005, P NATL ACAD SCI USA, V102, P5334, DOI 10.1073/pnas.0407106102
   Bhattacharjee P, 2016, APPL MATER TODAY, V5, P52, DOI 10.1016/j.apmt.2016.09.007
   Bouaziz W, 2016, P NATL ACAD SCI USA, V113, P5453, DOI 10.1073/pnas.1514854113
   Burr DB, 2012, NAT REV RHEUMATOL, V8, P665, DOI 10.1038/nrrheum.2012.130
   Calomme MR, 1997, BIOL TRACE ELEM RES, V56, P153, DOI 10.1007/BF02785389
   Carames B, 2012, ARTHRITIS RHEUM-US, V64, P1182, DOI 10.1002/art.33444
   Carames B, 2012, ANN RHEUM DIS, V71, P575, DOI 10.1136/annrheumdis-2011-200557
   Chen JN, 2011, BIOMATERIALS, V32, P4793, DOI 10.1016/j.biomaterials.2011.03.041
   Das RK, 2016, NAT MATER, V15, P318, DOI 10.1038/NMAT4483, 10.1038/nmat4483
   Day TF, 2005, DEV CELL, V8, P739, DOI 10.1016/j.devcel.2005.03.016
   Fan W, 2013, J BIOMATER APPL, V27, P979, DOI 10.1177/0885328211431310
   Ferguson C, 1999, MECH DEVELOP, V87, P57, DOI 10.1016/S0925-4773(99)00142-2
   Han PP, 2012, BIOMATERIALS, V33, P6370, DOI 10.1016/j.biomaterials.2012.05.061
   Hott M, 1993, CALCIFIED TISSUE INT, V53, P174, DOI 10.1007/BF01321834
   Hu XX, 2017, ADV MATER, V29, P0, DOI 10.1002/adma.201605235
   Kandel RA, 2006, BIOMATERIALS, V27, P4120, DOI 10.1016/j.biomaterials.2006.03.005
   Komatsu DE, 2004, BONE, V34, P680, DOI 10.1016/j.bone.2003.12.024
   Lin AC, 2009, NAT MED, V15, P1421, DOI 10.1038/nm.2055
   Liu DD, 2014, NANOMED-NANOTECHNOL, V10, P1153, DOI 10.1016/j.nano.2014.02.003
   Liu M, 2013, ORTHOPEDICS, V36, P868, DOI 10.3928/01477447-20131021-10
   Liu XH, 2011, NAT MATER, V10, P398, DOI 10.1038/NMAT2999, 10.1038/nmat2999
   Lopa S, 2014, TISSUE ENG PT A, V20, P2052, DOI 10.1089/ten.tea.2013.0356
   Lynn AK, 2010, J BIOMED MATER RES A, V92A, P1057, DOI 10.1002/jbm.a.32415
   Marquass B, 2010, J ORTHOP RES, V28, P1586, DOI 10.1002/jor.21173
   Mow VC, 1992, BIOMATERIALS, V13, P67, DOI 10.1016/0142-9612(92)90001-5
   Naebe M, 2016, APPL MATER TODAY, V5, P223, DOI 10.1016/j.apmt.2016.10.001
   Nielsen FH, 2004, J TRACE ELEM EXP MED, V17, P137, DOI 10.1002/jtra.20004
   Pei P, 2016, J MATER CHEM B, V4, P7452, DOI 10.1039/c6tb02055k
   Pezzotti G, 2017, APPL MATER TODAY, V9, P82, DOI 10.1016/j.apmt.2017.05.005
   Pfander D, 2003, J CELL SCI, V116, P1819, DOI 10.1242/jcs.00385
   Pietak AM, 2007, BIOMATERIALS, V28, P4023, DOI 10.1016/j.biomaterials.2007.05.003
   Qin SP, 2016, INFLAMMATION, V39, P503, DOI 10.1007/s10753-015-0273-3
   Ramaswamy Y, 2008, BIOMATERIALS, V29, P4392, DOI 10.1016/j.biomaterials.2008.08.006
   Ruiz-heiland G, 2012, ANN RHEUM DIS, V71, P400, DOI 10.1136/ard.2010.148262
   Schwarz K, 1973, P NATL ACAD SCI USA, V70, P1608, DOI 10.1073/pnas.70.5.1608
   Sellam J, 2010, NAT REV RHEUMATOL, V6, P625, DOI 10.1038/nrrheum.2010.159
   Shen X, 2009, J ORTHOP RES, V27, P1298, DOI 10.1002/jor.20886
   Shi MC, 2015, ACTA BIOMATER, V21, P178, DOI 10.1016/j.actbio.2015.04.019
   Shimomura K, 2014, TISSUE ENG PART B-RE, V20, P468, DOI 10.1089/ten.teb.2013.0543, 10.1089/ten.TEB.2013.0543
   Steadman JR, 1995, MED SCI SPORT EXER, V27, P328
   Tchetina EV, 2005, J RHEUMATOL, V32, P876
   Thompson CL, 2016, FASEB J, V30, P716, DOI 10.1096/fj.15-274944
   Valerio P, 2004, BIOMATERIALS, V25, P2941, DOI 10.1016/j.biomaterials.2003.09.086
   Wan C, 2008, P NATL ACAD SCI USA, V105, P686, DOI 10.1073/pnas.0708474105
   Wei F, 2012, OSTEOARTHR CARTILAGE, V20, P755, DOI 10.1016/j.joca.2012.03.010
   Wilsman NJ, 1996, J ORTHOP RES, V14, P927, DOI 10.1002/jor.1100140613
   Wu CT, 2012, J MATER CHEM, V22, P12288, DOI 10.1039/c2jm30566f
   Wu Y, 2014, ADV FUNCT MATER, V24, P4473, DOI 10.1002/adfm.201304304
   Zhang CM, 2014, INT J MOL SCI, V15, P7250, DOI 10.3390/ijms15057250
   Zhang JH, 2014, ACTA BIOMATER, V10, P2269, DOI 10.1016/j.actbio.2014.01.001
   Zhou JM, 2014, ARTHRITIS RES THER, V16, P0, DOI 10.1186/ar4437
   Zhu M, 2016, J MATER SCI, V51, P836, DOI 10.1007/s10853-015-9406-1
NR 52
TC 33
Z9 33
U1 20
U2 186
PU ELSEVIER SCIENCE BV
PI AMSTERDAM
PA PO BOX 211, 1000 AE AMSTERDAM, NETHERLANDS
SN 2352-9407
EI 
J9 APPL MATER TODAY
JI Appl. Mater. Today
PD MAR 15
PY 2018
VL 10
IS 
BP 203
EP 216
DI 10.1016/j.apmt.2017.12.010
PG 14
WC Materials Science, Multidisciplinary
SC Materials Science
GA FX2IA
UT WOS:000425881700021
DA 2022-06-22
ER

PT J
AU Meng, ZhuLong
   Shen, BiXin
   Gu, YunTao
   Wu, ZiQuan
   Yao, JiangLing
   Bian, YangYang
   Zeng, DeLu
   Chen, KeWei
   Cheng, ShaoWen
   Fu, Jian
   Peng, Lei
   Zhao, YingZheng
AF Meng, Zhulong
   Shen, Bixin
   Gu, Yuntao
   Wu, Ziquan
   Yao, Jiangling
   Bian, Yangyang
   Zeng, Delu
   Chen, Kewei
   Cheng, Shaowen
   Fu, Jian
   Peng, Lei
   Zhao, Yingzheng
TI Diazoxide ameliorates severity of experimental osteoarthritis by activating autophagy via modulation of the osteoarthritis-related biomarkers
SO JOURNAL OF CELLULAR BIOCHEMISTRY
LA English
DT Article
DE autophagy; diazoxide; osteoarthritis-related biomarker; osteoarthritis; SW1353 cell
ID cartilage degeneration; articular-cartilage; chondrocyte hypertrophy; cell-death; knee-joint; expression; inhibitor; 3-methyladenine; metabolism; model
AB Accumulating evidence suggests that autophagy plays a protective role in chondrocytes and prevents cartilage degeneration in osteoarthritis (OA). The objective of this study was to investigate the effect of diazoxide on chondrocyte death and cartilage degeneration and to determine whether these effects are correlated to autophagy in experimental OA. In this study, a cellular OA model was established by stimulating SW1353 cells with interleukin 1. A rat OA model was generated by transecting the anterior cruciate ligament combined with the resection of the medial menisci, followed by treatment with diazoxide or diazoxide combination with 3-methyladenine. The percentage of viable cells was evaluated using calcein-acetoxymethyl/propidium iodide double staining. The messenger RNA expression levels of collagen type II alpha 1 chain (COL2A1), matrix metalloproteinase 13 (MMP-13), TIMP metallopeptidase inhibitor 1 (TIMP-1), and a disintegrin and metalloproteinase with thrombospondin motifs 5 (ADAMTS5) were determined using quantitative real-time polymerase chain reaction. The cartilage thickness and joint space were evaluated using ultrasound. SW1353 cell degeneration and autophagosomes were observed using transmission electron microscopy. The expression levels of microtubule-associated protein 1 light chain 3 (LC3), beclin-1, P62, COL2A1, and MMP-13 were evaluated using immunofluorescence staining and Western blot analysis. Diazoxide significantly attenuated articular cartilage degeneration and SW1353 cell death in experimental OA. The restoration of autophagy was observed in the diazoxide-treated group. The beneficial effects of diazoxide were markedly blocked by 3-methyladenine. Diazoxide treatment also modulated the expression levels of OA-related biomarkers. These results demonstrated that diazoxide exerted a chondroprotective effect and attenuated cartilage degeneration by restoring autophagy via modulation of OA-related biomarkers in experimental OA. Diazoxide treatment might be a promising therapeutic approach to prevent the development of OA.
C1 [Meng, ZhuLong; Wu, ZiQuan; Yao, JiangLing; Bian, YangYang; Zeng, DeLu; Cheng, ShaoWen; Fu, Jian; Peng, Lei] Hainan Med Coll, Affiliated Hosp 1, Dept Trauma Ctr, Haikou 570100, Hainan, CHINA.
   [Shen, BiXin; Zhao, YingZheng] Wenzhou Med Univ, Sch Pharmaceut Sci, Wenzhou 325035, Zhejiang, CHINA.
   [Gu, YunTao; Chen, KeWei] Wenzhou Med Univ, Affiliated Hosp 2, Dept Orthopead Surg, Wenzhou, CHINA.
RP Peng, L (corresponding author), Hainan Med Coll, Affiliated Hosp 1, Dept Trauma Ctr, Haikou 570100, Hainan, CHINA.; Zhao, YZ (corresponding author), Wenzhou Med Univ, Sch Pharmaceut Sci, Wenzhou 325035, Zhejiang, CHINA.
EM xiaobo197518@163.com; pharmtds@163.com
CR Almonte-becerril M, 2010, APOPTOSIS, V15, P631, DOI 10.1007/s10495-010-0458-z
   Alvarez J, 2000, J BONE MINER RES, V15, P82, DOI 10.1359/jbmr.2000.15.1.82
   Barranco CAROLINE, 2015, NAT REV RHEUMATOL, V11, P127, DOI 10.1038/nrrheum.2015.12
   Best TM, 2013, CURR SPORT MED REP, V12, P138, DOI 10.1249/JSR.0b013e318293e3de
   Bijlsma JWJ, 2011, LANCET, V377, P2115, DOI 10.1016/S0140-6736(11)60243-2
   Bjorkoy G, 2005, J CELL BIOL, V171, P603, DOI 10.1083/jcb.200507002
   Blanco FJ, 2011, NAT REV RHEUMATOL, V7, P161, DOI 10.1038/nrrheum.2010.213
   Carames B, 2015, ARTHRITIS RHEUMATOL, V67, P1568, DOI 10.1002/art.39073
   Carames B, 2012, ARTHRITIS RHEUM-US, V64, P1182, DOI 10.1002/art.33444
   Carames B, 2012, ANN RHEUM DIS, V71, P575, DOI 10.1136/annrheumdis-2011-200557
   Carames B, 2010, ARTHRITIS RHEUM-US, V62, P791, DOI 10.1002/art.27305
   Cheng NT, 2016, BONE JOINT RES, V5, P218, DOI 10.1302/2046-3758.56.BJR-2015-0001
   Cheng NT, 2017, INT J MOL MED, V39, P1224, DOI 10.3892/ijmm.2017.2934
   Cheng NT, 2016, BMC MUSCULOSKEL DIS, V17, P0, DOI 10.1186/s12891-016-0995-x
   Cheong H, 2012, NAT BIOTECHNOL, V30, P671, DOI 10.1038/nbt.2285
   Choi EM, 2009, EUR J PHARMACOL, V624, P45, DOI 10.1016/j.ejphar.2009.09.041
   Cravero JD, 2009, ARTHRITIS RHEUM-US, V60, P492, DOI 10.1002/art.24225
   Dejica VM, 2012, ARTHRITIS RES THER, V14, P0, DOI 10.1186/ar3839
   Garvican ER, 2008, CONNECT TISSUE RES, V49, P62, DOI 10.1080/03008200801913338
   Gu YT, 2017, BIOMED PHARMACOTHER, V95, P1886, DOI 10.1016/j.biopha.2017.09.082
   Hole LD, 2014, BMC PHARMACOL TOXICO, V15, P0, DOI 10.1186/2050-6511-15-28
   Huang CQ, 2010, J CARDIOVASC TRANSL, V3, P365, DOI 10.1007/s12265-010-9189-3
   Huang WZ, 2017, BIOMED RES INT, V2017, P0, DOI 10.1155/2017/6341919
   Hui W, 2016, ANN RHEUM DIS, V75, P449, DOI 10.1136/annrheumdis-2014-206295
   Jiang LB, 2016, SCI REP-UK, V6, P0, DOI 10.1038/srep38979
   Jiang LB, 2016, OSTEOARTHR CARTILAGE, V24, P1071, DOI 10.1016/j.joca.2015.12.021
   Kamekura S, 2005, OSTEOARTHR CARTILAGE, V13, P632, DOI 10.1016/j.joca.2005.03.004
   Kim HJ, 2008, HEAD NECK-J SCI SPEC, V30, P1445, DOI 10.1002/hed.20892
   Klionsky DJ, 2016, AUTOPHAGY, V12, P1, DOI 10.1080/15548627.2015.1100356
   Kowaltowski AJ, 2006, EXP NEUROL, V201, P165, DOI 10.1016/j.expneurol.2006.04.004
   Lahm A, 2012, HISTOL HISTOPATHOL, V27, P609, DOI 10.14670/HH-27.609
   Levine B, 2008, CELL, V132, P27, DOI 10.1016/j.cell.2007.12.018
   Liang XH, 1999, NATURE, V402, P672, DOI 10.1038/45257
   Lipsky PE, 2010, NAT REV RHEUMATOL, V6, P179, DOI 10.1038/nrrheum.2009.266, 10.1038/nrrheum.2009.270, 10.1038/nrrheum.2010.38, 10.1038/nrrheum.2010.50, 10.1038/nrrheum.2010.112
   Lotz MK, 2011, NAT REV RHEUMATOL, V7, P579, DOI 10.1038/nrrheum.2011.109
   Malfait AM, 2016, OSTEOARTHR CARTILAGE, V24, P21, DOI 10.1016/j.joca.2015.09.010
   Mankin HJ, 1981, J BONE JOINT SURG AM, V63, P131, DOI 10.2106/00004623-198163010-00017
   Mobasheri A, 2007, OSTEOARTHR CARTILAGE, V15, P1, DOI 10.1016/j.joca.2006.06.017
   Murrow L, 2013, ANNU REV PATHOL-MECH, V8, P105, DOI 10.1146/annurev-pathol-020712-163918
   Nurminskaya M, 1996, DEV DYNAM, V206, P260, DOI 10.1002/(SICI)1097-0177(199607)206:3<260::AID-AJA4>3.0.CO;2-G
   Ryter SW, 2013, MOL CELLS, V36, P7, DOI 10.1007/s10059-013-0140-8
   Saarakkala S, 2004, ULTRASOUND MED BIOL, V30, P783, DOI 10.1016/j.ultrasmedbio.2004.03.005
   Sasaki H, 2012, ARTHRITIS RHEUM-US, V64, P1920, DOI 10.1002/art.34323
   Seglen PO, 1982, P NATL ACAD SCI-BIOL, V79, P1889, DOI 10.1073/pnas.79.6.1889
   Shapiro IM, 2014, AUTOPHAGY, V10, P7, DOI 10.4161/auto.26679
   Shen C, 2015, OSTEOARTHR CARTILAGE, V23, P2279, DOI 10.1016/j.joca.2015.06.020
   Takahashi K, 1999, OSTEOARTHR CARTILAGE, V7, P182, DOI 10.1053/joca.1998.0207
   Takatsuka C, 2004, PLANT CELL PHYSIOL, V45, P265, DOI 10.1093/pcp/pch031
   Takayama K, 2014, ARTHRITIS RES THER, V16, P0, DOI 10.1186/s13075-014-0482-4
   Tanida I, 2011, MICROBIOL IMMUNOL, V55, P1, DOI 10.1111/j.1348-0421.2010.00271.x
   Van DERKRAANPM, 2012, OSTEOARTHR CARTILAGE, V20, P223, DOI 10.1016/j.joca.2011.12.003
   Virgili N, 2011, J NEUROINFLAMM, V8, P0, DOI 10.1186/1742-2094-8-149
   Wang JH, 2013, OSTEOARTHR CARTILAGE, V21, P1987, DOI 10.1016/j.joca.2013.09.008
   Wang Q, 2016, ULTRASOUND MED BIOL, V42, P290, DOI 10.1016/j.ultrasmedbio.2015.08.004
   Yin WH, 2009, J BIOL CHEM, V284, P31972, DOI 10.1074/jbc.M109.056838
   Zhang MA, 2013, APOPTOSIS, V18, P423, DOI 10.1007/s10495-013-0811-0
   Zhou YL, 2016, NEUROCHEM RES, V41, P813, DOI 10.1007/s11064-015-1756-1
NR 57
TC 8
Z9 9
U1 0
U2 12
PU WILEY
PI HOBOKEN
PA 111 RIVER ST, HOBOKEN 07030-5774, NJ USA
SN 0730-2312
EI 1097-4644
J9 J CELL BIOCHEM
JI J. Cell. Biochem.
PD NOV 15
PY 2018
VL 119
IS 11
BP 8922
EP 8936
DI 10.1002/jcb.27145
PG 15
WC Biochemistry & Molecular Biology; Cell Biology
SC Biochemistry & Molecular Biology; Cell Biology
GA GX5FV
UT WOS:000447770100021
PM 29953665
DA 2022-06-22
ER

PT J
AU Mi, Bobin
   Wang, Junqing
   Liu, Yi
   Liu, Jing
   Hu, Liangcong
   Panayi, AC
   Liu, Guohui
   Zhou, Wu
AF Mi, Bobin
   Wang, Junqing
   Liu, Yi
   Liu, Jing
   Hu, Liangcong
   Panayi, Adriana
   Liu, Guohui
   Zhou, Wu
TI Icariin Activates Autophagy via Down-Regulation of the NF-kappa B Signaling-Mediated Apoptosis in Chondrocytes
SO FRONTIERS IN PHARMACOLOGY
LA English
DT Article
DE icariin; tissue engineering; autophagy; apoptosis; chondrocytes
ID drug-delivery-system; chitosan microsphere; inflammatory response; tnf-alpha; cartilage; osteoarthriti; expression; nanoparticle; pathogenesis; inhibition
AB Osteoarthritis (OA) is a common chronic and degenerative joint condition that is mainly characterized by cartilage degradation, osteophyte formation, and joint stiffness. The NF-kappa B signaling pathway in inflammation, autophagy, and apoptosis plays a prominent role in the progression of OA. Icariin, a prenylated flavonol glycoside extracted from Epimedium, have been proven to exert anti-osteoporotic and anti-inflammatory effects in OA. However, the action mechanisms of its effect on chondrocytes have yet to be elucidated. In the present study, we demonstrated that the in vitro therapeutic effects of icariin on rat chondrocytes in a dose-dependent manner. We found that TNF-alpha induced the production of IL-1, IL-6, IL-12, reactive oxygen species (ROS), nitric oxide (NO), Caspase-3, and Caspase-9 in chondrocytes. We also provided evidence that TNF-alpha inhibited autophagy markers (Atg 5, Atg 7) and prevented LC3 I translate to LC3 II. Furthermore, TNF-alpha induced matrix metalloproteinase (MMP) 3 and MMP9 expression. The negative effects of TNF-alpha on chondrocytes can be partially blocked by treating with icariin or ammonium pyrrolidinedithiocarbamate (PDTC, an NF-kappa B inhibitor). The present study data also suggested that icariin suppressed both TNF-alpha-stimulated p65 nuclear translocation and I kappa B a protein degradation. These results indicated that icariin protected against OA by suppressing inflammatory cytokines and apoptosis, through activation of autophagy via NF-kappa B inhibition. In conclusion, icariin appears to favorably modulate autophagy and apoptosis in chondrocytes making it a promising compound for cartilage tissue engineering in the treatment of OA.
C1 [Mi, Bobin; Liu, Yi; Liu, Jing; Hu, Liangcong; Liu, Guohui; Zhou, Wu] Huazhong Univ Sci & Technol, Union Hosp, Dept Orthopaed, Tongji Med Coll, Wuhan, Hubei, CHINA.
   [Wang, Junqing] Xiamen Univ, Sch Publ Hlth, State Key Lab Mol Vaccinol & Mol Diagnost, Xiamen, CHINA.
   [Wang, Junqing] Xiamen Univ, Sch Publ Hlth, Ctr Mol Imaging & Translat Med, Xiamen, CHINA.
   [Panayi, Adriana C.] Univ Cambridge, Sch Clin Med, Addenbrookes Hosp, Cambridge, England.
RP Liu, GH; Zhou, W (corresponding author), Huazhong Univ Sci & Technol, Union Hosp, Dept Orthopaed, Tongji Med Coll, Wuhan, Hubei, CHINA.
EM liuguohui@hust.edu.cn; wuzhoutjmu1986@163.com
FU Natural Science Foundation of Hubei Province [WJ2017Q025]; Science and Technology Department of Hubei Province [2016CFB303]; Free Innovation Research Fund of Wuhan Union Hospital
CR Akuri MARINACRISTINA, 2017, PHARMACOGN REV, V11, P8, DOI 10.4103/phrev.phrev_54_16
   Ansari MY, 2017, BIOMED PHARMACOTHER, V96, P198, DOI 10.1016/j.biopha.2017.09.140
   Blanco FJ, 2011, NAT REV RHEUMATOL, V7, P161, DOI 10.1038/nrrheum.2010.213
   Bouderlique T, 2016, ANN RHEUM DIS, V75, P627, DOI 10.1136/annrheumdis-2015-207742
   Chen PF, 2016, BIOMATERIALS, V81, P1, DOI 10.1016/j.biomaterials.2015.12.006
   Chen SR, 2010, BIOL PHARM BULL, V33, P1307, DOI 10.1248/bpb.33.1307
   Deng X, 2017, EVID-BASED COMPL ALT, V2017, P1, DOI 10.1155/2017/2198323
   Ding L, 2017, NANO LETT, V17, P6790, DOI 10.1021/acs.nanolett.7b03021
   Duarte JOAOH, 2015, NAT REV RHEUMATOL, V11, P683, DOI 10.1038/nrrheum.2015.145
   Dubey S, 2018, FRONT IMMUNOL, V9, P0, DOI 10.3389/fimmu.2018.00195
   Fang J, 2017, FRONT PHARMACOL, V8, P0, DOI 10.3389/fphar.2017.00734
   Galluzzi L, 2014, CELL, V159, P1263, DOI 10.1016/j.cell.2014.11.006
   Glyn-jones S, 2015, LANCET, V386, P376, DOI 10.1016/S0140-6736(14)60802-3
   Goldring MB, 2011, CURR OPIN RHEUMATOL, V23, P471, DOI 10.1097/BOR.0b013e328349c2b1
   Guo B, 2015, OSTEOARTHR CARTILAGE, V23, P1981, DOI 10.1016/j.joca.2015.02.020
   Hong EH, 2014, IUBMB LIFE, V66, P128, DOI 10.1002/iub.1248
   Hua WB, 2017, CURR PHARM DESIGN, V23, P6071, DOI 10.2174/1381612823666170615112158
   Jiang LB, 2016, SCI REP-UK, V6, P0, DOI 10.1038/srep38979
   Jiang T, 2018, J NANOSCI NANOTECHNO, V18, P2310, DOI 10.1166/jnn.2018.14311
   Kobayashi H, 2016, NAT COMMUN, V7, P0, DOI 10.1038/ncomms13336
   Lai YJ, 2014, ANN RHEUM DIS, V73, P1575, DOI 10.1136/annrheumdis-2013-203561
   Li D, 2012, OSTEOARTHR CARTILAGE, V20, P1647, DOI 10.1016/j.joca.2012.08.009
   Li H, 2017, FRONT PHYSIOL, V8, P0, DOI 10.3389/fphys.2017.00045
   Liu-bryan R, 2015, NAT REV RHEUMATOL, V11, P35, DOI 10.1038/nrrheum.2014.162
   Loeser RF, 2016, NAT REV RHEUMATOL, V12, P412, DOI 10.1038/nrrheum.2016.65
   Maudens P, 2018, J CONTROL RELEASE, V276, P102, DOI 10.1016/j.jconrel.2018.03.007
   Nasi S, 2016, ANN RHEUM DIS, V75, P1372, DOI 10.1136/annrheumdis-2015-207487
   Pan LH, 2017, INT J MOL SCI, V18, P0, DOI 10.3390/ijms18122656
   Pan PP, 2016, COLLOID SURFACE B, V140, P50, DOI 10.1016/j.colsurfb.2015.12.027
   Qi YL, 2014, CANCER RES, V74, P3740, DOI 10.1158/0008-5472.CAN-13-3182
   Qiao C, 2018, MOL CELL ENDOCRINOL, V473, P146, DOI 10.1016/j.mce.2018.01.014
   Raman S, 2018, FRONT BIOENG BIOTECH, V6, P0, DOI 10.3389/fbioe.2018.00022
   Rosenblum D, 2018, NAT COMMUN, V9, P0, DOI 10.1038/s41467-018-03705-y
   Shen C, 2015, OSTEOARTHR CARTILAGE, V23, P2279, DOI 10.1016/j.joca.2015.06.020
   Sun XJ, 2018, LIFE SCI, V195, P33, DOI 10.1016/j.lfs.2018.01.006
   Tang YB, 2015, STEM CELLS, V33, P1863, DOI 10.1002/stem.2005
   Tao W, 2017, ANGEW CHEM INT EDIT, V56, P11896, DOI 10.1002/anie.201703657
   Tao W, 2017, ADV MATER, V29, P0, DOI 10.1002/adma.201603276
   Tao W, 2016, THERANOSTICS, V6, P470, DOI 10.7150/thno.14184
   Tao W, 2015, ADV HEALTHC MATER, V4, P1203, DOI 10.1002/adhm.201400751
   Tao W, 2013, ACTA BIOMATER, V9, P8910, DOI 10.1016/j.actbio.2013.06.034
   Urech DM, 2010, ANN RHEUM DIS, V69, P443, DOI 10.1136/ard.2008.105775
   Vasheghani F, 2015, ANN RHEUM DIS, V74, P569, DOI 10.1136/annrheumdis-2014-205743
   Wang GQ, 2018, FRONT MOL NEUROSCI, V10, P0, DOI 10.3389/fnmol.2017.00441
   Wang JQ, 2017, THERANOSTICS, V7, P3915, DOI 10.7150/thno.21317
   Wang PC, 2018, INT J MOL MED, V41, P2117, DOI 10.3892/ijmm.2018.3410
   Wang QS, 2016, INT J PHARMACEUT, V515, P176, DOI 10.1016/j.ijpharm.2016.10.002
   Wang YK, 2005, PHARMACOL RES, V52, P174, DOI 10.1016/j.phrs.2005.02.023
   Xiong W, 2017, FRONT MICROBIOL, V8, P0, DOI 10.3389/fmicb.2017.01850
   Ye J, 2015, EVID-BASED COMPL ALT, V2015, P0, DOI [10.115/2015/464161, DOI 10.115/2015/464161]
   Zeng L, 2014, INT IMMUNOPHARMACOL, V18, P175, DOI 10.1016/j.intimp.2013.11.021
   Zhang DD, 2015, EVID-BASED COMPL ALT, V2015, P0, DOI 10.1155/2015/235265
   Zhang HB, 2016, APOPTOSIS, V21, P1082, DOI 10.1007/s10495-016-1280-z
   Zhao L, 2017, MATERIALS, V10, PE170, DOI 10.3390/ ma10020170, 10.3390/ MA10020170
   Zhu XB, 2018, ACS NANO, V12, P2922, DOI 10.1021/acsnano.8b00516
NR 55
TC 35
Z9 41
U1 5
U2 29
PU FRONTIERS MEDIA SA
PI LAUSANNE
PA AVENUE DU TRIBUNAL FEDERAL 34, LAUSANNE, CH-1015, SWITZERLAND
SN 1663-9812
EI 
J9 FRONT PHARMACOL
JI Front. Pharmacol.
PD JUN 6
PY 2018
VL 9
IS 
BP 
EP 
DI 10.3389/fphar.2018.00605
PG 12
WC Pharmacology & Pharmacy
SC Pharmacology & Pharmacy
GA GI3MD
UT WOS:000434274600001
PM 29950992
DA 2022-06-22
ER

PT J
AU Sacitharan, PK
   Lwin, Seint
   Gharios, GB
   Edwards, JR
AF Sacitharan, Pradeep
   Lwin, Seint
   Gharios, George
   Edwards, James
TI Spermidine restores dysregulated autophagy and polyamine synthesis in aged and osteoarthritic chondrocytes via EP300
SO EXPERIMENTAL AND MOLECULAR MEDICINE
LA English
DT Article
ID transgenic mice; expression; cartilage; defect; disease
AB Ageing is the primary risk factor for osteoarthritis (OA). A decline in the ageing-associated process of autophagy is suggested as a potential contributor to OA development. Polyamines such as spermidine decrease during ageing, contributing to impaired autophagy and reduced cellular function. However, the role of polyamines and their effect on the regulatory mechanism governing autophagy in aged and arthritic cartilage tissue has not been established. Elucidating if polyamine regulation of autophagy is impaired during ageing and OA in chondrocytes may lead to improved treatment approaches to protect against cartilage degradation. Our results indicate that polyamine synthesis was decreased in aged and OA cartilage, along with reduced autophagy activity, evidenced by decreased autophagy-related gene and protein expression and autophagosome formation. Importantly, spermidine treatment increased the expression of the acetyltransferase EP300, which binds to crucial autophagy proteins, Beclin1 and LC3, and elevates chondrocyte autophagy. Our data indicate spermidine prevents the ageing-and OA-related decrease in autophagy and may protect against OA development.
C1 [Sacitharan, Pradeep K.; Lwin, Seint; Edwards, James R.] Univ Oxford, Botnar Res Ctr, Oxford, England.
   [Sacitharan, Pradeep K.; Gharios, George Bou] Univ Liverpool, Inst Ageing & Chron Dis, Liverpool, Merseyside, England.
RP Edwards, JR (corresponding author), Univ Oxford, Botnar Res Ctr, Oxford, England.
EM James.Edwards@ndorms.ox.ac.uk
FU Arthritis Research U.K. career developmental fellowship [20631]; Orthopaedic Research U.K. grant [509]; European Institute of Innovation & Technology transitional fellowship; U.K.-U.S. all disciplines Fulbright research scholar award; MRC [MR/P020941/1] Funding Source: UKRI
CR Baroja-mazo ALBERTO, 2016, WORLD J TRANSPLANT, V6, P183, DOI 10.5500/wjt.v6.i1.183
   Bouderlique T, 2016, ANN RHEUM DIS, V75, P627, DOI 10.1136/annrheumdis-2015-207742
   Buttner S, 2014, CELL CYCLE, V13, P3903, DOI 10.4161/15384101.2014.973309
   Burleigh A, 2012, ARTHRITIS RHEUM-US, V64, P2278, DOI 10.1002/art.34420
   Carames B, 2015, ARTHRITIS RHEUMATOL, V67, P1568, DOI 10.1002/art.39073
   Carames B, 2012, ANN RHEUM DIS, V71, P575, DOI 10.1136/annrheumdis-2011-200557
   Carames B, 2010, ARTHRITIS RHEUM-US, V62, P791, DOI 10.1002/art.27305
   Casero RA, 2007, NAT REV DRUG DISCOV, V6, P373, DOI 10.1038/nrd2243
   Chrisam M, 2015, AUTOPHAGY, V11, P2142, DOI 10.1080/15548627.2015.1108508
   Eisenberg T, 2009, NAT CELL BIOL, V11, P1305, DOI 10.1038/ncb1975
   Glyn-jones S, 2015, LANCET, V386, P376, DOI 10.1016/S0140-6736(14)60802-3
   Li J, 2014, CELL METAB, V19, P373, DOI 10.1016/j.cmet.2014.01.001
   Lin SY, 2012, SCIENCE, V336, P477, DOI 10.1126/science.1217032
   Minois N, 2011, AGING-US, V3, P716, DOI 10.18632/aging.100361
   Mizushima N, 2009, METHOD ENZYMOL, V452, P13, DOI 10.1016/S0076-6879(08)03602-1
   Pietrocola F, 2015, CELL DEATH DIFFER, V22, P509, DOI 10.1038/cdd.2014.215
   Puleston DJ, 2014, ELIFE, V3, P0, DOI 10.7554/eLife.03706
   Rubinsztein DC, 2011, CELL, V146, P682, DOI 10.1016/j.cell.2011.07.030
   Suppola S, 1999, BIOCHEM J, V338, P311, DOI 10.1042/0264-6021:3380311
   Tanida ISEI, 2008, V445, V0, PP77, DOI 10.1007/978-1-59745-157-4_4
   Wieland HA, 2005, NAT REV DRUG DISCOV, V4, P331, DOI 10.1038/nrd1693
   Yang Y, 2017, CELL DEATH DIS, V8, P0, DOI 10.1038/cddis.2017.161
   Zhang Y, 2015, ANN RHEUM DIS, V74, P1432, DOI 10.1136/annrheumdis-2013-204599
NR 23
TC 18
Z9 20
U1 2
U2 10
PU NATURE PUBLISHING GROUP
PI NEW YORK
PA 75 VARICK ST, 9TH FLR, NEW YORK, NY 10013-1917 USA
SN 1226-3613
EI 2092-6413
J9 EXP MOL MED
JI Exp. Mol. Med.
PD SEP 19
PY 2018
VL 50
IS 
BP 
EP 
DI 10.1038/s12276-018-0149-3
PG 10
WC Biochemistry & Molecular Biology; Medicine, Research & Experimental
SC Biochemistry & Molecular Biology; Research & Experimental Medicine
GA GU3AQ
UT WOS:000445145900001
PM 30232322
DA 2022-06-22
ER

PT J
AU Yang, Fan
   Hu, Haoran
   Yin, Wenjing
   Li, Guangyi
   Yuan, Ting
   Xie, Xuetao
   Zhang, Changqing
AF Yang, Fan
   Hu, Haoran
   Yin, Wenjing
   Li, Guangyi
   Yuan, Ting
   Xie, Xuetao
   Zhang, Changqing
TI Autophagy Is Independent of the Chondroprotection Induced by Platelet-Rich Plasma Releasate
SO BIOMED RESEARCH INTERNATIONAL
LA English
DT Article
ID articular-cartilage; osteoarthriti; knee; chondrocyte; model; pain; rat
AB Background. Platelet-rich plasma (PRP) has been shown to be a promising therapeutic agent against osteoarthritis (OA), whereas its chondroprotection mechanismis not fully elucidated. Autophagy is considered an important biological process throughout the development of OA. Therefore, the objective of the present study is to investigate the role of autophagy in the chondroprotection and compare the effects of releasate between L-PRP and P-PRP. Methods. PRP were prepared from rat blood. Rat chondrocytes pretreated in the presence or absence of interleukin-1 beta (IL-1 beta) were incubated with PRP releasate. The expressions of OA-related genes and autophagy-related genes were determined by RT-PCR and western blot, respectively. Autophagic bodies were assessed by transmission electron microscopy and the autophagy flux was monitored under the confocal microscopy. The effect of PRP on autophagy was further investigated in the milieu of autophagy activator, rapamycin, or autophagy inhibition by downregulation of Atg5. The effect of PRP on cartilage repair and autophagy was also evaluated in an OA rat model. Results. In vitro, PRP releasate increased the expression of the anabolic genes, COL2 andAggrecan, and decreased the expression of the catabolic genes, whereas the expression of autophage markers, Atg5 and Beclin-1, aswell as the ratio of LC3 II/LC3 I, was not significantly altered in normal or IL-1 beta-treated chondrocytes. Similar expression pattern was found following the activation (rapamycin) or inhibition (Atg5 silencing) of autophagy. In vivo, PRP releasate ameliorated posttraumatic cartilage degeneration while the expression of LC3 was comparable to that in the vehicle treatment group. Conclusions. PRP releasate promoted the anabolic gene expression, relieved inflammatory stress in chondrocytes, and ameliorated cartilage degeneration, but autophagy was independent of these processes.
C1 [Yang, Fan; Hu, Haoran; Yin, Wenjing; Li, Guangyi; Yuan, Ting; Xie, Xuetao; Zhang, Changqing] Shanghai Jiao Tong Univ, Dept Orthoped Surg, Affiliated Peoples Hosp 6, 600 Yishan Rd, Shanghai 200233, CHINA.
RP Xie, XT; Zhang, CQ (corresponding author), Shanghai Jiao Tong Univ, Dept Orthoped Surg, Affiliated Peoples Hosp 6, 600 Yishan Rd, Shanghai 200233, CHINA.
EM xuetaoxie@outlook.com; zhangcq@sjtu.edu.cn
FU National Nature Science Foundation of China [81401799]; Shanghai Pujiang Program [16PJ1408100]
CR Brown GA, 2013, J AM ACAD ORTHOP SUR, V21, P577, DOI 10.5435/00124635-201309020-00009, 10.5435/JAAOS-21-09-577
   Carames B, 2015, ARTHRITIS RHEUMATOL, V67, P1568, DOI 10.1002/art.39073
   Carames B, 2013, ARTHRITIS RHEUM-US, V65, P1843, DOI 10.1002/art.37977
   Carames B, 2010, ARTHRITIS RHEUM-US, V62, P791, DOI 10.1002/art.27305
   Cheng NT, 2016, BONE JOINT RES, V5, P218, DOI 10.1302/2046-3758.56.BJR-2015-0001
   Foster TE, 2009, AM J SPORT MED, V37, P2259, DOI 10.1177/0363546509349921
   Gerwin N, 2010, OSTEOARTHR CARTILAGE, V18, PS24, DOI 10.1016/j.joca.2010.05.030
   Hunter DJ, 2014, NAT REV RHEUMATOL, V10, P437, DOI 10.1038/nrrheum.2014.44
   Jiang LB, 2016, OSTEOARTHR CARTILAGE, V24, P1071, DOI 10.1016/j.joca.2015.12.021
   King W, 2017, J ORTHOP RES, V35, P2260, DOI 10.1002/jor.23528
   Kon E, 2009, INJURY, V40, P598, DOI 10.1016/j.injury.2008.11.026
   Laudy ABM, 2015, BRIT J SPORT MED, V49, P0, DOI 10.1136/bjsports-2014-094036
   Levine B, 2008, CELL, V132, P27, DOI 10.1016/j.cell.2007.12.018
   Lopez-vidriero E, 2010, ARTHROSCOPY, V26, P269, DOI 10.1016/j.arthro.2009.11.015
   Mankin HJ, 1981, J BONE JOINT SURG AM, V63, P131, DOI 10.2106/00004623-198163010-00017
   Miller RE, 2014, CYTOKINE, V70, P185, DOI 10.1016/j.cyto.2014.06.019
   Moussaa M, 2017, EXP CELL RES, V352, P146, DOI 10.1016/j.yexcr.2017.02.012
   Roman-blas JA, 2007, OSTEOARTHR CARTILAGE, V15, P1367, DOI 10.1016/j.joca.2007.04.011
   Sasaki H, 2012, ARTHRITIS RHEUM-US, V64, P1920, DOI 10.1002/art.34323
   Schnitzer TJ, 2015, OSTEOARTHR CARTILAGE, V23, PS8, DOI 10.1016/j.joca.2014.10.003
   Shen LX, 2017, J ORTHOP SURG RES, V12, P0, DOI 10.1186/s13018-017-0521-3
   Takayama K, 2014, ARTHRITIS RES THER, V16, P0, DOI 10.1186/s13075-014-0482-4
   Van BUULGM, 2011, AM J SPORT MED, V39, P2362, DOI 10.1177/0363546511419278
   Xie XT, 2015, ARTHROSCOPY, V31, P1142, DOI 10.1016/j.arthro.2015.01.007
   Xie XT, 2014, ARTHRITIS RES THER, V16, P0, DOI 10.1186/ar4493
   Zhang Y, 2015, ANN RHEUM DIS, V74, P1432, DOI 10.1136/annrheumdis-2013-204599
NR 26
TC 3
Z9 3
U1 0
U2 6
PU HINDAWI LTD
PI LONDON
PA ADAM HOUSE, 3RD FLR, 1 FITZROY SQ, LONDON, W1T 5HF, ENGLAND
SN 2314-6133
EI 2314-6141
J9 BIOMED RES INT
JI Biomed Res. Int.
PD JUN 15
PY 2018
VL 2018
IS 
BP 
EP 
DI 10.1155/2018/9726703
PG 11
WC Biotechnology & Applied Microbiology; Medicine, Research & Experimental
SC Biotechnology & Applied Microbiology; Research & Experimental Medicine
GA GN9TW
UT WOS:000439552500001
PM 30140705
DA 2022-06-22
ER

PT J
AU Li, C
   Wu, W
   Jiao, G
   Chen, Y
   Liu, H
AF Li, C
   Wu, W
   Jiao, G
   Chen, Y
   Liu, H
TI Resveratrol attenuates inflammation and reduces matrix-metalloprotease expression by inducing autophagy: Via suppressing the Wnt/β-catenin signaling pathway in IL-1β-induced osteoarthritis chondrocytes
SO RSC Advances
LA English
DT Article
ID body fluid; pathology; polyphenolic compound; resveratrol; anti-inflammatory; biological effect; dose-dependent manner; matrix metalloprotease; naturally occurring; possible mechanism; signaling pathway; therapeutic agent; signaling
AB Resveratrol (Res), a naturally occurring polyphenolic compound, has been reported to exert many biological effects like anti-inflammatory and anti-oxidant effects. In this study, we investigated the role of Res on IL-1β-induced osteoarthritis (OA) chondrocytes and its possible mechanism. Results demonstrated that Res suppressed IL-1β-induced IL-1, IL-6 and TNF-α production in a dose-dependent manner. Res also decreased MMP-1, MMP-3 and MMP-13 production in IL-1β-induced OA chondrocytes. These results suggested that Res suppressed IL-1β-induced inflammation and matrix-metalloproteases (MMP) expression in OA chondrocytes. In addition, Res was found to reverse the decreased autophagy level through increasing the expression of Beclin1, LC3 II/I ratio and LC3+ puncta in IL-1β-induced OA chondrocytes. Inhibition of autophagy by 3-methyladenine (3-MA) abolished the inhibitory effect of Res on inflammation and MMP expression in IL-1β-induced OA chondrocytes. Moreover, the Wnt/β-catenin signaling pathway was activated in IL-1β-induced OA chondrocytes. However, Res was found to suppress this activated Wnt/β-catenin signaling pathway. Activation of the Wnt/β-catenin signaling pathway counteracted the promoted effect on autophagy and inhibitory effect on inflammation and MMP expression of Res in IL-1β-induced OA chondrocytes. Taken together, our data demonstrated that Res attenuated inflammation and reduced MMP expression through inducing autophagy via inhibiting the Wnt/β-catenin signaling pathway in IL-1β-induced OA chondrocytes. Res may be used as a potential therapeutic agent for OA treatment. © The Royal Society of Chemistry 2018.
C1 Department of Orthopedics, Qilu Hospital, Shandong University, 107# Wenhua West Road, Jinan, 250012, China
TC 0
SN 2046-2069
EI 
J9 RSC ADV
JI RSC Adv.
PD JUN 15
PY 2018
VL 8
IS 36
BP 20202
EP 20210
DI 10.1039/c8ra00993g
PG 9
UT Scopus:10.1039/c8ra00993g
ER

PT J
AU Wang, Zuqiang
   Huang, Junlan
   Zhou, Siru
   Luo, Fengtao
   Tan, Qiaoyan
   Sun, Xianding
   Ni, Zhenhong
   Chen, Hangang
   Du, Xiaolan
   Xie, Yangli
   Chen, Lin
AF Wang, Zuqiang
   Huang, Junlan
   Zhou, Siru
   Luo, Fengtao
   Tan, Qiaoyan
   Sun, Xianding
   Ni, Zhenhong
   Chen, Hangang
   Du, Xiaolan
   Xie, Yangli
   Chen, Lin
TI Loss of Fgfr1 in chondrocytes inhibits osteoarthritis by promoting autophagic activity in temporomandibular joint
SO JOURNAL OF BIOLOGICAL CHEMISTRY
LA English
DT Article
DE chondrocyte; autophagy; fibroblast growth factor receptor (FGFR); osteoarthritis; cartilage; FGFR1; mandibular cartilage
ID articular-cartilage; subchondral bone; stem-cell; receptor 1; growth; mouse; deletion; expression; pathogenesis; activation
AB Temporomandibular joint osteoarthritis (TMJ OA) is a common degenerative disease with few effective disease-modifying treatments in the clinic. Fibroblast growth factor (FGF) signaling is implicated in articular cartilage homeostasis, but the functional roles of FGFR1 in TMJ OA remain largely unknown. In this study, we report that deletion of Fgfr1 in TMJ chondrocytes delayed TMJ OA progression in the age-associated spontaneous OA model and the abnormal dental occlusion OA model. Immunohistochemical staining revealed that Fgfr1 deficiency decreased the expressions of MMP13 (matrix metalloproteinase-13), ADAMTS5 (a disintegrin and metalloproteinase with thrombospondin motifs 5), and COL10A1 but increased aggrecan expression level in two TMJ OA models. Furthermore, our data show that inactivation of FGFR1 signaling may promote autophagic activity in TMJ. FGFR1 inhibitor decreased the expressions of Mmp13, Adamts5, and Runx2 in IL-1-stimulated condylar chondrocytes, whereas autophagy inhibitors abrogated the protective effects of the FGFR1 inhibitor. Thus, our study indicates inactivated FGFR1 signaling ameliorates TMJ OA progression partially by promoting autophagic activity. Manipulation of this signaling may be a potential therapeutic approach to modify TMJ OA.
C1 [Wang, Zuqiang; Huang, Junlan; Zhou, Siru; Luo, Fengtao; Tan, Qiaoyan; Sun, Xianding; Ni, Zhenhong; Chen, Hangang; Du, Xiaolan; Xie, Yangli; Chen, Lin] Third Mil Med Univ, State Key Lab Trauma Burns & Combined Injury, Ctr Bone Metab & Repair,Trauma Ctr, Dept Rehabil Med,Res Inst Surg,Daping Hosp, Yangzi River Rd 10, Chongqing 400042, CHINA.
RP Du, XL; Xie, YL; Chen, L (corresponding author), Third Mil Med Univ, State Key Lab Trauma Burns & Combined Injury, Ctr Bone Metab & Repair,Trauma Ctr, Dept Rehabil Med,Res Inst Surg,Daping Hosp, Yangzi River Rd 10, Chongqing 400042, CHINA.
EM dxl_xiaolan@163.com; xieyangli841015@163.com; linchen70@163.com
FU Special Funds for Major State Basic Research Program of China (973 Program) [2014CB942904]; National Natural Science Foundation of China [81530071, 81772359]; TMMU Doctorate in Military Topics Grant [JSKT201608]; Chongqing Foundation & Advanced Research Project [cstc2017jcyjAX0148]
CR Boileau C, 2005, ANN RHEUM DIS, V64, P891, DOI 10.1136/ard.2004.026906
   Bouderlique T, 2016, ANN RHEUM DIS, V75, P627, DOI 10.1136/annrheumdis-2015-207742
   Carames B, 2015, ARTHRITIS RHEUMATOL, V67, P1568, DOI 10.1002/art.39073
   Carames B, 2012, ANN RHEUM DIS, V71, P575, DOI 10.1136/annrheumdis-2011-200557
   Carames B, 2010, ARTHRITIS RHEUM-US, V62, P791, DOI 10.1002/art.27305
   Chen J, 2009, OSTEOARTHR CARTILAGE, V17, P354, DOI 10.1016/j.joca.2008.05.021
   Cheng L, 2016, SCI REP-UK, V6, P1, DOI 10.1038/srep34820
   Choi AMK, 2013, NEW ENGL J MED, V368, P651, DOI 10.1056/NEJMra1205406, 10.1056/NEJMc1303158
   Cinque L, 2015, NATURE, V528, P272, DOI 10.1038/nature16063
   Debont LGM, 1993, INT J ORAL MAX SURG, V22, P200, DOI 10.1016/S0901-5027(05)80636-8
   Ellman MB, 2008, GENE, V420, P82, DOI 10.1016/j.gene.2008.04.019
   Horio T, 1989, J ORAL REHABIL, V16, P177, DOI 10.1111/j.1365-2842.1989.tb01331.x
   Kamekura S, 2006, ARTHRITIS RHEUM, V54, P2462, DOI 10.1002/art.22041
   Karreth F, 2004, DEVELOPMENT, V131, P5717, DOI 10.1242/dev.01414
   Li X, 2012, J CELL BIOCHEM, V113, P2532, DOI 10.1002/jcb.24129
   Liu YD, 2014, OSTEOARTHR CARTILAGE, V22, P302, DOI 10.1016/j.joca.2013.11.014
   Lotz MK, 2011, NAT REV RHEUMATOL, V7, P579, DOI 10.1038/nrrheum.2011.109
   Lu L, 2014, J ORAL FACIAL PAIN H, V28, P68, DOI 10.11607/jop.1082
   Luder HU, 1988, AM J ANAT, V182, P197, DOI 10.1002/aja.1001820302
   Martin G, 2003, INFLAMMATION, V27, P233, DOI 10.1023/A:1025040631514
   Milam STEPHENB, 2005, ODONTOLOGY, V93, P7, DOI 10.1007/s10266-005-0056-7
   Ornitz DM, 2015, WIRES DEV BIOL, V4, P215, DOI 10.1002/wdev.176
   Sasaki H, 2012, ARTHRITIS RHEUM-US, V64, P1920, DOI 10.1002/art.34323
   Schminke B, 2014, CELL MOL LIFE SCI, V71, P1081, DOI 10.1007/s00018-013-1436-8
   Settembre C, 2008, GENE DEV, V22, P2645, DOI 10.1101/gad.1711308
   Shen J, 2013, ARTHRITIS RHEUM-US, V65, P3107, DOI 10.1002/art.38122
   Su N, 2014, BONE RES, V2, P0, DOI 10.1038/boneres.2014.3
   Sugita S, 2015, P NATL ACAD SCI USA, V112, P3080, DOI 10.1073/pnas.1419699112
   Tanaka E, 2008, J DENT RES, V87, P296, DOI 10.1177/154405910808700406
   Tang JZ, 2016, ARTHRITIS RHEUMATOL, V68, P2432, DOI 10.1002/art.39739
   Wang XD, 2015, J DENT RES, V94, P666, DOI 10.1177/0022034515574770
   Wang XB, 2004, OSTEOARTHR CARTILAGE, V12, P963, DOI 10.1016/j.joca.2004.08.008
   Wang XF, 2015, AUTOPHAGY, V11, P1998, DOI 10.1080/15548627.2015.1091551
   Weng TJ, 2012, ARTHRITIS RHEUM-US, V64, P3982, DOI 10.1002/art.34645
   Yan DY, 2012, J CELL BIOCHEM, V113, P2856, DOI 10.1002/jcb.24160
   Yan D, 2011, ARTHRITIS RES THER, V13, P0, DOI 10.1186/ar3441
   Yang T, 2015, J DENT RES, V94, P803, DOI 10.1177/0022034515576051
   Zarb GA, 1999, J OROFAC PAIN, V13, P295
   Zhang J, 2012, CIRC RES, V110, PE29, DOI 10.1161/CIRCRESAHA.111.255950
   Zhang MA, 2013, APOPTOSIS, V18, P423, DOI 10.1007/s10495-013-0811-0
   Zhang Y, 2015, ANN RHEUM DIS, V74, P1432, DOI 10.1136/annrheumdis-2013-204599
   Zhen GH, 2013, NAT MED, V19, P704, DOI 10.1038/nm.3143
   Zhou SR, 2016, SCI REP-UK, V6, P0, DOI 10.1038/srep24039
   Zhou YX, 2000, HUM MOL GENET, V9, P2001, DOI 10.1093/hmg/9.13.2001
NR 44
TC 16
Z9 18
U1 1
U2 11
PU AMER SOC BIOCHEMISTRY MOLECULAR BIOLOGY INC
PI BETHESDA
PA 9650 ROCKVILLE PIKE, BETHESDA, MD 20814-3996 USA
SN 
EI 1083-351X
J9 J BIOL CHEM
JI J. Biol. Chem.
PD JUN 8
PY 2018
VL 293
IS 23
BP 8761
EP 8774
DI 10.1074/jbc.RA118.002293
PG 14
WC Biochemistry & Molecular Biology
SC Biochemistry & Molecular Biology
GA GJ0JZ
UT WOS:000434941900004
PM 29691281
DA 2022-06-22
ER

PT J
AU Ansari, MY
   Ahmad, Nashrah
   Haqqi, TM
AF Ansari, Mohammad
   Ahmad, Nashrah
   Haqqi, Tariq
TI Butein Activates Autophagy Through AMPK/TSC2/ULK1/mTOR Pathway to Inhibit IL-6 Expression in IL-1 beta Stimulated Human Chondrocytes
SO CELLULAR PHYSIOLOGY AND BIOCHEMISTRY
LA English
DT Article
DE Butein; Osteoarthritis; Autophagy; Inflammation; AMPK; mTOR; TSC2; ULK1
ID human osteoarthritis chondrocyte; inflammatory response; small-molecule; cancer cell; kappa-b; suppresse; cartilage; mechanism; disease; health
AB Background/Aims: Butein (2',3,4,4'-Tetrahydroxychalcone), a polyphenol produced by several plants including Butea monoserpma, has been reported to exert potent anti-inflammatory activity but the mechanism remains unknown. In the present work we investigated the mechanism of Butein-mediated suppression of IL-6 expression in normal and human osteoarthritis (OA) chondrocytes under pathological conditions. Methods: Expression level of interleukin-6 (IL-6) protein in OA cartilage was analyzed by immunohistochemistry using a validated antibody. Chondrocytes derived from normal or OA cartilage by enzymatic digestion were pretreated with Butein followed by stimulation with interleukin-1 beta (IL-1 beta) and the levels of IL-6 mRNA were quantified by TaqMan assay and the protein levels were measured by Western immunoblotting. Autophagy activation was determined by Western blotting and confocal microscopy. Autophagy was inhibited by siRNA mediated knockdown of ATG5. Results: Expression of IL-6 protein was high in the OA cartilage compared to smooth cartilage from the same patient. OA chondrocytes and cartilage explants stimulated with IL-1 beta showed high level expression of IL-6 mRNA and protein. Butein increased the phosphorylation o f AMPK alpha(Thr-172), TSCser-1387 and ULK1(ser-317) and inhibited the phosphorylation of mTOR(ser-2448) and its downstream target p70S6K and increased autophagy flux that correlated with the suppression of the IL-1 beta mediated expression of IL-6 in normal and OA chondrocytes. In OA chondrocytes with siRNA-mediated knockdown of ATG5 expression, treatment with Butein failed to activate autophagy and abrogated the suppression of IL-1 beta induced IL-6 expression. Conclusion: Our findings demonstrate for the first time that Butein activate autophagy in OA chondrocytes via AMPK/TSC2/ULK1/mTOR pathway. Additionally, activation of autophagy was essential to block the IL-1 beta-induced expression of IL-6 in OA chondrocytes. These data support further studies to evaluate the use of Butein or compounds derived from it for the management of OA. (C) 2018 The Author(s) Published by S. Karger AG, Basel
C1 [Ansari, Mohammad Y.; Haqqi, Tariq M.] Northeast Ohio Med Univ, Dept Anat & Neurobiol, 4209 State Route 44, Rootstown, OH 44272 USA.
   [Ahmad, Nashrah] Kent State Univ, Sch Biomed Sci, Kent, OH 44242 USA.
RP Haqqi, TM (corresponding author), Northeast Ohio Med Univ, Dept Anat & Neurobiol, 4209 State Route 44, Rootstown, OH 44272 USA.
EM thaqqi@neomed.edu
FU NIH/National Institute of Arthritis and Musculoskeletal and Skin Diseases [1R01AR067056]; NIH/National Center for Complementary and Integrative Health of the National Institutes of Health [AT007373]
CR Akhtar N, 2012, THER ADV MUSCULOSKEL, V4, P181, DOI 10.1177/1759720X11436238
   Ansari MY, 2018, OSTEOARTHR CARTILAGE, V26, P1087, DOI 10.1016/j.joca.2017.07.020
   Ansari MY, 2017, BIOMED PHARMACOTHER, V96, P198, DOI 10.1016/j.biopha.2017.09.140
   Ansari MY, 2016, SCI REP-UK, V6, P0, DOI 10.1038/srep27611
   Bai X, 2015, ONCOL REP, V33, P3085, DOI 10.3892/or.2015.3922
   Carames B, 2015, ARTHRITIS RHEUMATOL, V67, P1568, DOI 10.1002/art.39073
   Carames B, 2012, ANN RHEUM DIS, V71, P575, DOI 10.1136/annrheumdis-2011-200557
   Carames B, 2010, ARTHRITIS RHEUM-US, V62, P791, DOI 10.1002/art.27305
   Chen YH, 2012, ONCOL REP, V27, P1233, DOI 10.3892/or.2012.1632
   Choi AMK, 2013, NEW ENGL J MED, V368, P651, DOI 10.1056/NEJMra1205406, 10.1056/NEJMc1303158
   Daheshia M, 2008, J RHEUMATOL, V35, P2306, DOI 10.3899/jrheum.080346
   Di NARDOA, 2014, HUM MOL GENET, V23, P3865, DOI 10.1093/hmg/ddu101
   Goldring MB, 2011, CURR OPIN RHEUMATOL, V23, P471, DOI 10.1097/BOR.0b013e328349c2b1
   Haseeb A, 2017, J ORTHOP RES, V35, P311, DOI 10.1002/jor.23262
   Houard X, 2013, CURR RHEUMATOL REP, V15, P0, DOI 10.1007/s11926-013-0375-6
   Howitz KT, 2003, NATURE, V425, P191, DOI 10.1038/nature01960
   Ishikawa C, 2017, INT J ONCOL, V51, P633, DOI 10.3892/ijo.2017.4026
   Jiang PD, 2014, CELL RES, V24, P69, DOI 10.1038/cr.2013.161
   Kapoor M, 2011, NAT REV RHEUMATOL, V7, P33, DOI 10.1038/nrrheum.2010.196
   Khan NM, 2017, FREE RADICAL BIO MED, V106, P288, DOI 10.1016/j.freeradbiomed.2017.02.041
   Khan NM, 2017, J CELL BIOCHEM, V118, P629, DOI 10.1002/jcb.25750
   Khan NM, 2017, SCI REP, V7, P1
   Kojima R, 2015, INT IMMUNOPHARMACOL, V24, P267, DOI 10.1016/j.intimp.2014.12.016
   Leong DJ, 2013, INT J MOL SCI, V14, P23063, DOI 10.3390/ijms141123063
   Levine B, 2008, CELL, V132, P27, DOI 10.1016/j.cell.2007.12.018
   Lotz MK, 2011, NAT REV RHEUMATOL, V7, P579, DOI 10.1038/nrrheum.2011.109
   Mauvezin C, 2015, AUTOPHAGY, V11, P1437, DOI 10.1080/15548627.2015.1066957
   Mizushima N, 2007, AUTOPHAGY, V3, P542, DOI 10.4161/auto.4600
   Mizushima N, 2011, ANNU REV CELL DEV BI, V27, P107, DOI 10.1146/annurev-cellbio-092910-154005
   Padmavathi G, 2017, PHYTOMEDICINE, V25, P118, DOI 10.1016/j.phymed.2016.12.002
   Pal B, 2015, DRUGS R&D, V15, P27, DOI 10.1007/s40268-015-0082-z
   Petursson F, 2013, ARTHRITIS RES THER, V15, P0, DOI 10.1186/ar4254
   Rasheed Z, 2010, J PHARMACOL EXP THER, V333, P354, DOI 10.1124/jpet.109.165209
   Rosner M, 2010, AMINO ACIDS, V38, P223, DOI 10.1007/s00726-008-0230-7
   Russell RC, 2013, NAT CELL BIOL, V15, P741, DOI 10.1038/ncb2757
   Ryter SW, 2013, MOL CELLS, V36, P7, DOI 10.1007/s10059-013-0140-8
   Sancak Y, 2010, CELL, V141, P290, DOI 10.1016/j.cell.2010.02.024
   Sasaki H, 2012, ARTHRITIS RHEUM-US, V64, P1920, DOI 10.1002/art.34323
   Scherz-shouval R, 2007, EMBO J, V26, P1749, DOI 10.1038/sj.emboj.7601623
   Semwal RB, 2015, PHYTOCHEM LETT, V11, P188, DOI 10.1016/j.phytol.2014.12.014
   Seo WY, 2015, BMB REP, V48, P495, DOI 10.5483/BMBRep.2015.48.9.259
   Shen CL, 2012, J NUTR BIOCHEM, V23, P1367, DOI 10.1016/j.jnutbio.2012.04.001
   Szuster-ciesielska A, 2013, J GASTROENTEROL, V48, P222, DOI 10.1007/s00535-012-0619-7
   Wang Z, 2014, EUR J PHARMACOL, V738, P40, DOI 10.1016/j.ejphar.2014.05.031
   Yan HUIMIN, 2015, J RHEUM DIS TREAT, V1, P5
   Yang LH, 2012, MOL MED REP, V6, P1126, DOI 10.3892/mmr.2012.1023
   Yang PY, 2015, AM J CHINESE MED, V43, P769, DOI 10.1142/S0192415X15500482
   Zhang Y, 2015, ANN RHEUM DIS, V74, P1432, DOI 10.1136/annrheumdis-2013-204599
   Zhao XL, 2014, ARTHRITIS RHEUMATOL, V66, P3073, DOI 10.1002/art.38791
   Zheng WH, 2017, INT IMMUNOPHARMACOL, V42, P1, DOI 10.1016/j.intimp.2016.11.009
   Zhou S, 2017, SCI REP-UK, V7, P1, DOI 10.1038/srep43245
NR 51
TC 30
Z9 31
U1 0
U2 7
PU KARGER
PI BASEL
PA ALLSCHWILERSTRASSE 10, CH-4009 BASEL, SWITZERLAND
SN 1015-8987
EI 1421-9778
J9 CELL PHYSIOL BIOCHEM
JI Cell. Physiol. Biochem.
PD JUN 15
PY 2018
VL 49
IS 3
BP 932
EP 946
DI 10.1159/000493225
PG 15
WC Cell Biology; Physiology
SC Cell Biology; Physiology
GA GW2NC
UT WOS:000446719500008
PM 30184535
DA 2022-06-22
ER

PT J
AU Qiu, Shanshan
   Wang, Jing
   Huang, Siqi
   Sun, Shouqing
   Zhang, Zhen
   Bao, Nan
AF Qiu, Shanshan
   Wang, Jing
   Huang, Siqi
   Sun, Shouqing
   Zhang, Zhen
   Bao, Nan
TI Overactive autophagy is a pathological mechanism underlying premature suture ossification in nonsyndromic craniosynostosis
SO SCIENTIFIC REPORTS
LA English
DT Article
ID mesenchymal stem-cell; molecular-basis; stromal cell; bone; differentiation; osteoclast; gene; osteoarthriti; mineralization; apoptosis
AB Nonsyndromic craniosynostosis (NSC) is the most common craniosynostosis with the primary defect being one or more fused sutures. In contrast to syndromic craniosynostosis, the etiopathogenesis of NSC is largely unknown. Here we show that autophagy, a major catabolic process required for the maintenance of bone homeostasis and bone growth, is a pathological change associated with NSC. Using calvarial suture mesenchymal cells (SMCs) isolated from the fused and unfused sutures of NSC patients, we demonstrate that during SMC differentiation, the level of the autophagosomal marker LC3-II increases as osteogenic differentiation progresses, particularly at differentiation day 7, a stage concurrent with mineralization. In fused SMCs, autophagic induction was more robust than that in unfused SMCs, which consequently led to enhanced mineralized nodule formation. Perturbation of autophagy with rapamycin or wortmannin promoted or inhibited the ossification of SMCs, respectively. Our findings suggest that autophagy is essential for the osteogenic differentiation of SMCs and that overactive autophagy is a molecular abnormality underlying premature calvarial ossification in NSC.
C1 [Qiu, Shanshan; Wang, Jing; Huang, Siqi; Sun, Shouqing; Bao, Nan] Shanghai Jiao Tong Univ, Sch Med, Dept Pediat Surg, Shanghai Childrens Med Ctr, Shanghai, CHINA.
   [Zhang, Zhen] Shanghai Jiao Tong Univ, Shanghai Pediat Congenital Heart Dis Inst, Sch Med, Shanghai Childrens Med Ctr,Pediat Translat Med In, Shanghai, CHINA.
RP Bao, N (corresponding author), Shanghai Jiao Tong Univ, Sch Med, Dept Pediat Surg, Shanghai Childrens Med Ctr, Shanghai, CHINA.; Zhang, Z (corresponding author), Shanghai Jiao Tong Univ, Shanghai Pediat Congenital Heart Dis Inst, Sch Med, Shanghai Childrens Med Ctr,Pediat Translat Med In, Shanghai, CHINA.
EM zhenzhang@sjtu.edu.cn; bnscmc@shsmu.edu.cn
FU NSFC [31771612, 31371465]; Shanghai Municipal Education Commission-Gaofeng Clinical Medicine Grant Support [20171925]; Program for Professor of Special Appointment (Eastern Scholar) at Shanghai Institutions of Higher Learning
CR Bernardini C, 2012, CHILD NERV SYST, V28, P1295, DOI 10.1007/s00381-012-1780-2
   Bhat A, 2011, PLOS ONE, V6, P0, DOI 10.1371/journal.pone.0025990
   Bochukova EG, 2010, J MED GENET, V47, P803, DOI 10.1136/jmg.2009.069617
   Carames B, 2010, ARTHRITIS RHEUM-US, V62, P791, DOI 10.1002/art.27305
   Chang J, 2013, INT J MOL MED, V32, P1311, DOI 10.3892/ijmm.2013.1520
   Chung YH, 2014, J CELL PHYSIOL, V229, P1963, DOI 10.1002/jcp.24646
   Chung YH, 2012, INT J BIOCHEM CELL B, V44, P989, DOI 10.1016/j.biocel.2012.03.007
   Cinque L, 2015, NATURE, V528, P272, DOI 10.1038/nature16063
   Coussens AK, 2008, DIFFERENTIATION, V76, P531, DOI 10.1111/j.1432-0436.2007.00244.x
   Cunningham ML, 2011, AM J MED GENET A, V155A, P91, DOI 10.1002/ajmg.a.33781
   Deselm CJ, 2011, DEV CELL, V21, P966, DOI 10.1016/j.devcel.2011.08.016
   Dong WJ, 2015, J CELL PHYSIOL, V230, P680, DOI 10.1002/jcp.24792
   Fonteles CSR, 2016, AIMS GENET, V3, P99, DOI 10.3934/genet.2016.1.99
   Goode A, 2010, J CLIN PATHOL, V63, P199, DOI 10.1136/jcp.2009.064428
   Hou J, 2013, CELL DEATH DIS, V4, P0, DOI 10.1038/cddis.2013.338
   Jilka RL, 2007, J BONE MINER RES, V22, P1492, DOI 10.1359/JBMR.070518
   Lattanzi W, 2014, MOL FUNCTIONAL CHARA, V1, P2014
   Lattanzi W, 2013, BONE, V52, P474, DOI 10.1016/j.bone.2012.09.004
   Lattanzi W, 2012, CHILD NERV SYST, V28, P1301, DOI 10.1007/s00381-012-1781-1
   Mefford HC, 2010, AM J MED GENET A, V152A, P2203, DOI 10.1002/ajmg.a.33557
   Nollet M, 2014, AUTOPHAGY, V10, P1965, DOI 10.4161/auto.36182
   Nuschke A, 2014, STEM CELL RES THER, V5, P0, DOI 10.1186/scrt530
   Ochotny N, 2013, J CELL BIOCHEM, V114, P2823, DOI 10.1002/jcb.24630
   Onal M, 2013, J BIOL CHEM, V288, P17432, DOI 10.1074/jbc.M112.444190
   Pantovic A, 2013, BONE, V52, P524, DOI 10.1016/j.bone.2012.10.024
   Passos-bueno MARIARITA, 2008, V12, V0, PP107, DOI 10.1159/000115035
   Pierrefite-carle V, 2015, AGEING RES REV, V24, P206, DOI 10.1016/j.arr.2015.08.004
   Potter AMIEEB, 2015, EPLASTY, V15, P0
   Ruth DA, 1997, PLASTIC RECONSTRUCTI, V2, P300
   Song CJ, 2014, CYTOTHERAPY, V16, P1361, DOI 10.1016/j.jcyt.2014.04.006
NR 30
TC 3
Z9 5
U1 1
U2 10
PU NATURE PUBLISHING GROUP
PI LONDON
PA MACMILLAN BUILDING, 4 CRINAN ST, LONDON N1 9XW, ENGLAND
SN 2045-2322
EI 
J9 SCI REP-UK
JI Sci Rep
PD APR 25
PY 2018
VL 8
IS 
BP 
EP 
DI 10.1038/s41598-018-24885-z
PG 8
WC Multidisciplinary Sciences
SC Science & Technology - Other Topics
GA GD8WN
UT WOS:000430795000024
PM 29695736
DA 2022-06-22
ER

PT J
AU Wang, Zi
   Hu, Jialei
   Pan, Yue
   Shan, Yujia
   Jiang, Liqun
   Qi, Xia
   Jia, Li
AF Wang, Zi
   Hu, Jialei
   Pan, Yue
   Shan, Yujia
   Jiang, Liqun
   Qi, Xia
   Jia, Li
TI miR-140-5p/miR-149 Affects Chondrocyte Proliferation, Apoptosis, and Autophagy by Targeting FUT1 in Osteoarthritis
SO INFLAMMATION
LA English
DT Article
DE osteoarthritis; proliferation; apoptosis; autophagy; miRNAs; FUT1
ID microrna; cancer; pathogenesis; mechanism; migration; invasion; mir-26a; pathway; mir-149
AB Osteoarthritis (OA), the most prevalent chronic and degenerative joint disease, is characterized by articular cartilage degradation and chondrocyte injury. Increased cell apoptosis and defective cell autophagy in chondrocytes are a feature of degenerative cartilage. MicroRNAs (miRNAs) have been identified as potential regulators of OA. This study aimed to determine the potential role of miR-140-5p and miR-149 in apoptosis, autophagy, and proliferation in human primary chondrocytes and investigate the underlying mechanism. We revealed the differential expressional profiles of miR-140-5p/149 and fucosyltransferase 1 (FUT1) in the articular cartilage tissues of OA patients and normal people and validated FUT1 was a direct target of miR-140-5p/149. The overexpression of miR-140-5p/149 inhibited apoptosis and promoted proliferation and autophagy of human primary chondrocytes via downregulating FUT1. On the contrary, the downregulation of miR-140-5p/149 inhibited chondrocyte proliferation and autophagy, whereas the effect was reversed by FUT1 knockdown. Taken together, our data suggested that miR-140-5p and miR-149 could mediate the development of OA, which was regulated by FUT1. miR-140-5p/miR-149/FUT1 axis might serve as a predictive biomarker and a potential therapeutic target in OA treatment.
C1 [Wang, Zi; Hu, Jialei; Pan, Yue; Shan, Yujia; Qi, Xia; Jia, Li] Dalian Med Univ, Coll Lab Med, 9 Lushunnan Rd Xiduan, Dalian 116044, Liaoning, CHINA.
   [Wang, Zi] Dalian Municipal Cent Hosp, Dept Sports Med, Dalian 116033, Liaoning, CHINA.
   [Jiang, Liqun] Dalian Med Univ, Grad Sch, Dalian 116044, Liaoning, CHINA.
RP Jia, L (corresponding author), Dalian Med Univ, Coll Lab Med, 9 Lushunnan Rd Xiduan, Dalian 116044, Liaoning, CHINA.
EM jiali0386@sina.com
FU National Natural Science Foundation of China [81472014, 81772277]
CR Aigner T, 2007, NAT CLIN PRACT RHEUM, V3, P391, DOI 10.1038/ncprheum0534
   Bartel DP, 2004, CELL, V116, P281, DOI 10.1016/S0092-8674(04)00045-5
   Blanco FJ, 1998, ARTHRITIS RHEUM, V41, P284, DOI 10.1002/1529-0131(199802)41:2<284::AID-ART12>3.3.CO;2-K
   Burr DB, 2012, NAT REV RHEUMATOL, V8, P665, DOI 10.1038/nrrheum.2012.130
   Carames B, 2013, ARTHRITIS RHEUM-US, V65, P1843, DOI 10.1002/art.37977
   Chen CZ, 2004, SCIENCE, V303, P83, DOI 10.1126/science.1091903
   Cheng L, 2013, CELL DEATH DIS, V4, P0, DOI 10.1038/cddis.2013.450
   Croce CM, 2005, CELL, V122, P6, DOI 10.1016/j.cell.2005.06.036
   Diaz-prado S, 2012, BMC MUSCULOSKEL DIS, V13, P0, DOI 10.1186/1471-2474-13-144
   Goldring MB, 2007, J CELL PHYSIOL, V213, P626, DOI 10.1002/jcp.21258
   Halloran MM, 2000, J IMMUNOL, V164, P4868, DOI 10.4049/jimmunol.164.9.4868
   He L, 2004, NAT REV GENET, V5, P522, DOI 10.1038/nrg1379
   Hobert O, 2008, SCIENCE, V319, P1785, DOI 10.1126/science.1151651
   Hu JL, 2018, INT J BIOCHEM CELL B, V94, P79, DOI 10.1016/j.biocel.2017.12.003
   Isozaki T, 2014, ARTHRITIS RES THER, V16, P0, DOI 10.1186/ar4456
   Johnson ELIZABETHO, 2008, J SURG ORTHOP ADV, V17, P147
   Kim HA, 2000, J RHEUMATOL, V27, P455
   Li H, 2017, BIOMED PHARMACOTHER, V96, P208, DOI 10.1016/j.biopha.2017.09.079
   Li NN, 2016, IUBMB LIFE, V68, P764, DOI 10.1002/iub.1541
   Li XF, 2016, SPRINGER ATMOS SCI, V0, PP1, DOI 10.1007/978-3-319-26360-1_1
   Li Y, 2017, CELL DEATH DIS, V8, P0, DOI 10.1038/cddis.2017.281
   Loeser RF, 2012, ARTHRITIS RHEUM-US, V64, P1697, DOI 10.1002/art.34453
   Ma B, 2006, GLYCOBIOLOGY, V16, P158R, DOI 10.1093/glycob/cwl040
   Matsuzaki T, 2014, BIOMATERIALS, V35, P9904, DOI 10.1016/j.biomaterials.2014.08.041
   Meckes JK, 2017, OSTEOARTHR CARTILAGE, V25, P1880, DOI 10.1016/j.joca.2017.07.023
   Meng YC, 2017, SCI REP-UK, V7, P0, DOI 10.1038/s41598-017-00405-3
   Miyaki S, 2010, GENE DEV, V24, P1173, DOI 10.1101/gad.1915510
   Miyaki S, 2009, ARTHRITIS RHEUM-US, V60, P2723, DOI 10.1002/art.24745
   Mizushima N, 2009, CURR TOP MICROBIOL, V335, P71, DOI 10.1007/978-3-642-00302-8_3
   Musumeci G, 2011, KNEE SURG SPORT TR A, V19, P307, DOI 10.1007/s00167-010-1215-0
   Rabinowitz JD, 2010, SCIENCE, V330, P1344, DOI 10.1126/science.1193497
   Rockel JS, 2016, NAT REV RHEUMATOL, V12, P517, DOI 10.1038/nrrheum.2016.92
   Salmon JH, 2016, OSTEOARTHR CARTILAGE, V24, P1500, DOI 10.1016/j.joca.2016.03.012
   Santini P, 2014, RHEUMATOL INT, V34, P711, DOI 10.1007/s00296-013-2754-8
   Wei RX, 2016, BIOSCIENCE REP, V36, P0, DOI 10.1042/BSR20160238
   Wu CL, 2014, INT J MOL MED, V34, P13, DOI 10.3892/ijmm.2014.1743
   Yan SJ, 2016, INT J MOL MED, V38, P201, DOI 10.3892/ijmm.2016.2618
   Yang DK, 2017, AM J CANCER RES, V7, P2209
   Zhao LJ, 2017, ONCOL REP, V38, P3522, DOI 10.3892/or.2017.6047
   Zhao LS, 2018, REDOX BIOL, V15, P284, DOI 10.1016/j.redox.2017.12.013
   Zhu K, 2003, J BIOL CHEM, V278, P21869, DOI 10.1074/jbc.M213052200
NR 41
TC 54
Z9 57
U1 2
U2 10
PU SPRINGER/PLENUM PUBLISHERS
PI NEW YORK
PA 233 SPRING ST, NEW YORK, NY 10013 USA
SN 0360-3997
EI 1573-2576
J9 INFLAMMATION
JI Inflammation
PD JUN 15
PY 2018
VL 41
IS 3
BP 959
EP 971
DI 10.1007/s10753-018-0750-6
PG 13
WC Cell Biology; Immunology
SC Cell Biology; Immunology
GA GH9BV
UT WOS:000433964900022
PM 29488053
DA 2022-06-22
ER

PT J
AU Li, De
   Wang, Chenglong
   Li, Zhuokai
   Wang, Hui
   He, Jiye
   Zhu, Junfeng
   Zhang, Yuehui
   Shen, Chao
   Xiao, Fei
   Gao, Yuan
   Zhang, Xiang
   Li, Yang
   Wang, Peng
   Peng, Jianping
   Cai, Guiquan
   Zuo, Bin
   Yang, Yuehua
   Shen, Yun
   Song, Weidong
   Zhang, Xiaoling
   Shen, Lei
   Chen, Xiaodong
AF Li, De
   Wang, Chenglong
   Li, Zhuokai
   Wang, Hui
   He, Jiye
   Zhu, Junfeng
   Zhang, Yuehui
   Shen, Chao
   Xiao, Fei
   Gao, Yuan
   Zhang, Xiang
   Li, Yang
   Wang, Peng
   Peng, Jianping
   Cai, Guiquan
   Zuo, Bin
   Yang, Yuehua
   Shen, Yun
   Song, Weidong
   Zhang, Xiaoling
   Shen, Lei
   Chen, Xiaodong
TI Nano-sized Al2O3 particle-induced autophagy reduces osteolysis in aseptic loosening of total hip arthroplasty by negative feedback regulation of RANKL expression in fibroblasts
SO CELL DEATH & DISEASE
LA English
DT Article
ID ceramic bearing; wear debri; osteoclast differentiation; in-vitro; apoptosis; replacement; tissue; model; nanoparticle; suppression
AB Aseptic loosening is mainly caused by wear debris generated by friction that can increase the expression of receptor activation of nuclear factor (NF)-kappa B (RANKL). RANKL has been shown to support the differentiation and maturation of osteoclasts. Although autophagy is a key metabolic pathway for maintaining the metabolic homeostasis of cells, no study has determined whether autophagy induced by Al2O3 particles is involved in the pathogenesis of aseptic loosening. The aim of this study was to evaluate RANKL levels in patients experiencing aseptic loosening after total hip arthroplasty (THA) and hip osteoarthritis (hOA) and to consequently clarify the relationship between RANKL and LC3II expression. We determined the levels of RANKL and autophagy in fibroblasts treated with Al2O3 particles in vitro while using shBECN-1 interference lentivirus vectors to block the autophagy pathway and BECN-1 overexpression lentivirus vectors to promote autophagy. We established a novel rat model of femoral head replacement and analyzed the effects of Al2O3 particles on autophagy levels and RANKL expression in synovial tissues in vivo. The RANKL levels in the revision total hip arthroplasty (rTHA) group were higher than those in the hOA group. In patients with rTHA with a ceramic interface, LC3II expression was high, whereas RANKL expression was low. The in vitro results showed that Al2O3 particles promoted fibroblast autophagy in a time-and dose-dependent manner and that RANKL expression was negatively correlated with autophagy. The in vivo results further confirmed these findings. Al2O3 particles induced fibroblast autophagy, which reduced RANKL expression. Decreasing the autophagy level promoted osteolysis and aseptic prosthetic loosening, whereas increasing the autophagy level reversed this trend.
C1 [Li, De; Wang, Chenglong; Li, Zhuokai; Wang, Hui; He, Jiye; Zhu, Junfeng; Zhang, Yuehui; Shen, Chao; Xiao, Fei; Gao, Yuan; Zhang, Xiang; Li, Yang; Wang, Peng; Peng, Jianping; Cai, Guiquan; Zuo, Bin; Yang, Yuehua; Shen, Yun; Zhang, Xiaoling; Shen, Lei; Chen, Xiaodong] Shanghai Jiao Tong Univ, Sch Med, Xin Hua Hosp, Dept Orthoped Surg, Shanghai, CHINA.
   [Song, Weidong] Sun Yat Sen Univ, Sun Yat Sen Mem Hosp, Dept Orthoped Surg, Guangzhou, Guangdong, CHINA.
RP Zhang, XL; Shen, L; Chen, XD (corresponding author), Shanghai Jiao Tong Univ, Sch Med, Xin Hua Hosp, Dept Orthoped Surg, Shanghai, CHINA.
EM xlzhang@sibs.ac.cn; shenlei@xinhuamed.com.cn; chenxiaodong@xinhuamed.com.cn
FU National Natural Science Foundation of Youth in China [81601866]; develop-center of Shanghai Shenkang Hospital [16CR2036B]
CR Abu-amer Y, 2007, ARTHRITIS RES THER, V9, P0, DOI 10.1186/ar2170
   Alexander MY, 2009, CIRC RES, V104, P1032, DOI 10.1161/CIRCRESAHA.109.198010
   Cadwell K, 2016, NAT REV IMMUNOL, V16, P661, DOI 10.1038/nri.2016.100
   Calzolai L, 2010, NANO LETT, V10, P3101, DOI 10.1021/nl101746v
   Catelas I, 1999, BIOMATERIALS, V20, P625, DOI 10.1016/S0142-9612(98)00214-2
   Chakraborty S, 2017, FRONT IMMUNOL, V8, P0, DOI 10.3389/fimmu.2017.00185
   Chung YH, 2014, J CELL PHYSIOL, V229, P1963, DOI 10.1002/jcp.24646
   de Steiger RN, 2011, J BONE JOINT SURG AM, V93A, P2287, DOI 10.2106/JBJSJ.01727, 10.2106/JBJS.J.01727
   Deng ZT, 2017, ACTA BIOMATER, V49, P541, DOI 10.1016/j.actbio.2016.11.051
   Dickerson TJ, 2012, J AUTOIMMUN, V39, P369, DOI 10.1016/j.jaut.2012.06.001
   Ding Y, 2012, BIOMED MATER, V7, P0, DOI 10.1088/1748-6041/7/4/045019
   Doorn PF, 1998, J BIOMED MATER RES, V42, P103, DOI 10.1002/(SICI)1097-4636(199810)42:1<103::AID-JBM13>3.0.CO;2-M
   Epinette JA, 2014, J ARTHROPLASTY, V29, P1369, DOI 10.1016/j.arth.2014.02.025
   Gallo J, 2014, ACTA BIOMATER, V10, P2354, DOI 10.1016/j.actbio.2014.02.003
   Jeffers JRT, 2012, J BONE JOINT SURG BR, V94B, P735, DOI 10.1302/0301-620X.94B6.28801
   Jiang YP, 2013, ACTA ORTHOP BELG, V79, P1
   Kaur J, 2015, NAT REV MOL CELL BIO, V16, P461, DOI 10.1038/nrm4024
   Kauther MD, 2013, BIOMATERIALS, V34, P2911, DOI 10.1016/j.biomaterials.2013.01.034
   Klionsky DJ, 2012, AUTOPHAGY, V8, P445, DOI 10.4161/auto.19496
   Kurtz SM, 2017, J ARTHROPLASTY, V32, P743, DOI 10.1016/j.arth.2016.08.038
   Li HY, 2011, NAT NANOTECHNOL, V6, P645, DOI 10.1038/NNANO.2011.153, 10.1038/nnano.2011.153
   Li RF, 2014, J HISTOCHEM CYTOCHEM, V62, P879, DOI 10.1369/0022155414551367
   Lopezlopez JA, 2017, BMJ-BRIT MED J, V359, P0, DOI 10.1136/BMJ.J4651
   Lynch CC, 2005, CANCER CELL, V7, P485, DOI 10.1016/j.ccr.2005.04.013
   Ouyang ZX, 2014, BIOCHEM PHARMACOL, V90, P276, DOI 10.1016/j.bcp.2014.06.009
   Pap G, 2001, ARTHRITIS RHEUM-US, V44, P956, DOI 10.1002/1529-0131(200104)44:4<956::AID-ANR153>3.0.CO;2-3
   Peynshaert K, 2014, CHEM REV, V114, P7581, DOI 10.1021/cr400372p
   Rajpura A, 2014, BONE JOINT J, V96B, P147, DOI 10.1302/0301-620X.96B2.31920
   Rambani R, 2017, J ARTHROPLASTY, V32, P1959, DOI 10.1016/j.arth.2016.12.050
   Ross FP, 2005, IMMUNOL REV, V208, P88, DOI 10.1111/j.0105-2896.2005.00331.x
   Sakai H, 2002, ANN RHEUM DIS, V61, P103, DOI 10.1136/ard.61.2.103
   Shen C, 2014, RHEUMATOLOGY, V53, P1022, DOI 10.1093/rheumatology/ket471
   Tozun IR, 2014, INT ORTHOP, V38, P2027, DOI 10.1007/s00264-014-2387-x
   Tsertsvadze A, 2014, PLOS ONE, V9, P0, DOI 10.1371/journal.pone.0099804
   Tsutsumi R, 2008, J ORTHOP RES, V26, P1340, DOI 10.1002/jor.20620
   Voleti PB, 2012, J ARTHROPLASTY, V27, P1844, DOI 10.1016/j.arth.2012.05.023
   Wang H, 2015, ARTHRITIS RES THER, V17, P0, DOI 10.1186/s13075-014-0513-1
   Wang ZH, 2015, ACTA BIOMATER, V24, P352, DOI 10.1016/j.actbio.2015.06.024
   Wei XC, 2005, J BONE MINER RES, V20, P1136, DOI 10.1359/JBMR.050206
   Wu DJ, 2016, J AUTOIMMUN, V73, P73, DOI 10.1016/j.jaut.2016.06.004
   Xiao F, 2015, EXP CELL RES, V330, P91, DOI 10.1016/j.yexcr.2014.07.005
   Yang YH, 2013, APOPTOSIS, V18, P1363, DOI 10.1007/s10495-013-0867-x
   Yoo JJ, 2013, J ARTHROPLASTY, V28, P132, DOI 10.1016/j.arth.2012.04.030
   Zauli G, 2004, BLOOD, V104, P2044, DOI 10.1182/blood-2004-03-1196
   Zhai ZJ, 2014, BIOMATERIALS, V35, P6299, DOI 10.1016/j.biomaterials.2014.04.044
   Zhang YF, 2011, NANOMED-NANOTECHNOL, V7, P975, DOI 10.1016/j.nano.2011.04.005
   Zhu X, 2016, J BONE MINER RES, V31, P560, DOI 10.1002/jbmr.2710
NR 47
TC 11
Z9 11
U1 2
U2 15
PU NATURE PUBLISHING GROUP
PI LONDON
PA MACMILLAN BUILDING, 4 CRINAN ST, LONDON N1 9XW, ENGLAND
SN 2041-4889
EI 
J9 CELL DEATH DIS
JI Cell Death Dis.
PD AUG 6
PY 2018
VL 9
IS 
BP 
EP 
DI 10.1038/s41419-018-0862-9
PG 15
WC Cell Biology
SC Cell Biology
GA GR1RO
UT WOS:000442327000012
PM 30082761
DA 2022-06-22
ER

PT J
AU Ya-nan, L
   Juan, N
   Yu-shun, F
   Tao, L
   Hong-fei, T
   Qing-song, Z
AF Ya-nan, L
   Juan, N
   Yu-shun, F
   Tao, L
   Hong-fei, T
   Qing-song, Z
TI Effects of curcumin on apoptosis and proliferation of inflammatory chondrocytes induced by lipopolysaccharide
SO Chinese Journal of Tissue Engineering Research
LA Chinese
DT Article
ID apoptosis; cell proliferation; curcumin; osteoarhriti; tissue engineering
AB BACKGROUND: Curcumin has been shown to play antioxidative, anti-inflammatory and anti-apoptotic roles in osteoarthritis, but the underlying mechanisms remain unclear. OBJECTIVE: To investigate the effects of curcumin on apoptosis and proliferation of chondrocytes induced by lipopolysaccharide, and to explore the potential mechanisms, so as to provide new ideas for the treatment of osteoarthritis. METHODS: Chondrocytes were isolated from the 4-week-old Sprague-Dawley rats, cultured, and identified by toluidine blue staining. The chondrocyte inflammation model in vitro was established by lipopolysaccharide induction. The cells were divided into five groups: Control group (common medium); model group (medium with 5 µg/L lipopolysaccharide); low-dose group (medium with 5 µg/L lipopolysaccharide +10µmol/L curcumin); medium-dose group (medium with 5 µg/L lipopolysaccharide + 10 µmol/L curcumin); high-dose group (medium withµ/L lipopolysaccharide + 20 µmol/L curcumin). After 24 hours, the expression levels of interleukin 1 = and transforming growth factor a in the cellular supernatant were detected by ELISA method. The apoptotic cells were detected by flow cytometry. Cell proliferation was tested by MTT assay. The expression levels of autophagy-related proteins and extracellular regulated protein kinases 1/2 were determined by western blot assay. RESULTS AND CONCLUSION: The levels of interleukin 1 = and transforming growth factor a in the supernatant of chondrocytes induced by lipopolysaccharide were significantly higher than those in the control group (P < 0.01). The levels of interleukin 1 = and transforming growth factor a in the supernatant treated with curcumin were lower than those in the model group, which was on a dose-dependent manner (P < 0.05, P < 0.01). After 24 hours of treatment, apoptotic rate of cells in the model group was significantly higher than that in the control group (P < 0.01). Compared with the model group, the cell apoptotic rate in each curcumin group was decreased, especially the high-dose group (P < 0.01). MTT assay showed that the cell proliferation ability in the model group was significantly lower than that in the control group (P < 0.01). Compared with the model group, the cell proliferation ability in each curcumin group was restored, and the effect was the best in the high-dose group. The results of western blot showed that the autophagic ability and the levels of autophagy marker (LC3-II) and autophagy related protein (Beclin-1) were sinnificantly increased in each curcumin group compared with the model group(P < 0.05, P < 0.01), and the expression level of p-ERK1/2 protein was significantly increased (P < 0.05). Our findings suggest that 20 µmol/L curcumin cannot only inhibit apoptosis and relieve inflammatory of chondrocytes induced by lipopolysaccharide, but also has a certain antagonistic effect on lipopolysaccharide- induced inhibition of inflammatory chondrocyte proliferation, which may be via regulating the ERK1/2 pathway-activated autophagy. © 2020, Journal of Clinical Rehabilitative Tissue Engineering Research. All rights reserved.
C1 Puai Hospital Affiliated to Tongji Medical College of Huazhong University of Science and Technology, Wuhan, Hubei Province  430030, China
TC 0
SN 2095-4344
EI 
J9 CHIN J TISSUE ENG RES
JI Chin. J. Tissue Eng. Res.
PD JUN 15
PY 2018
VL 22
IS 32
BP 5157
EP 5162
DI 10.3969/j.issn.2095-4344.0539
PG 6
UT Scopus:10.3969/j.issn.2095-4344.0539
ER

PT J
AU Wang, Chenzhong
   Yang, Yi
   Zhang, Yueqi
   Liu, Jinyu
   Yao, Zhenjun
   Zhang, Chi
AF Wang, Chenzhong
   Yang, Yi
   Zhang, Yueqi
   Liu, Jinyu
   Yao, Zhenjun
   Zhang, Chi
TI Protective effects of metformin against osteoarthritis through upregulation of SIRT3-mediated PINK1/Parkin-dependent mitophagy- in primary chondrocytes
SO BIOSCIENCE TRENDS
LA English
DT Article
DE Ostcoarthrilis; mitophagy; SIRT3
ID mitochondrial biogenesis; sir2 homolog; cartilage; acetylation; deacetylase; mechanism
AB Mitochondrial damage is involved in the pathogenesis of osteoarthritis. Metformin, one of the most common prescriptions for patients with type 2 diabetes, can reportedly activate Sirtuin 3 (SIRT3) expression which protects mitochondria from oxidative stress. In this study, we investigated the inhibitory property of metformin on mitochondrial damage by focusing on the interleukin-1 beta (IL-1 beta)-stimulated osteoarthritis model by using primary murine chondrocytes. Our results demonstrated that SIRT3 was downregulated in chondrocytes under IL-1 beta stimulation, where its expression was positively correlated with mitochondrial damage and reactive oxygen species (ROS) production. Metformin treatment upregulated SIRT3 expression and mitigated loss of cell viability and decreased the generation of mitochondria-induced ROS in chondrocytes stimulated with IL-beta. Metformin also attenuated IL-beta-induced expressions of catabolic genes such as matrix metalloproteinase-3 (MMP3) and MMP13 and enhanced the anabolic indicator Collagen 11. These effects were mediated by phosphatase and tensin homolog (PTEN)-induced putative kinase protein 1 (P1NK1)/Parkindependent mitophagy and the autophagic elimination of damaged mitochondria. Further, the SIRT3 inhibitor 3-TYP effectively inhibited the initiation of mitophagy, as decreased expression of PINK1 and Parkin, decreased the LC3HILC3I, enhanced the expression of MMP3 and MMP13, and decreased the expression of Collagen II. Overall, our findings provide evidence that metformin suppresses IL-beta-induced oxidative and osteoarthritis-like inflammatory changes by enhancing the SIRT3/PINK1/Parkin signaling pathway, thereby indicating metformin's potential in prevention and treatment of osteoarth ride joint disease.
C1 [Wang, Chenzhong; Yang, Yi; Zhang, Yueqi; Liu, Jinyu; Yao, Zhenjun; Zhang, Chi] Fudan Univ, Zhongshan Hosp, Dept Orthoped Surg, 180 Fenglin Rd, Shanghai 200032, CHINA.
RP Zhang, C (corresponding author), Fudan Univ, Zhongshan Hosp, Dept Orthoped Surg, 180 Fenglin Rd, Shanghai 200032, CHINA.
EM zhang.chi2018@aliyun.com
CR Ansari A, 2017, AGING CELL, V16, P4, DOI 10.1111/acel.12538
   Ansari MY, 2018, OSTEOARTHR CARTILAGE, V26, P1087, DOI 10.1016/j.joca.2017.07.020
   Baeza J, 2016, TRENDS BIOCHEM SCI, V41, P231, DOI 10.1016/j.tibs.2015.12.006
   Blanco FJ, 2011, NAT REV RHEUMATOL, V7, P161, DOI 10.1038/nrrheum.2010.213
   Chen LY, 2018, OSTEOARTHR CARTILAGE, V26, P1539, DOI 10.1016/j.joca.2018.07.004
   Eiyama A, 2015, CURR OPIN CELL BIOL, V33, P95, DOI 10.1016/j.ceb.2015.01.002
   Feng JX, 2018, CELL PHYSIOL BIOCHEM, V46, P1508, DOI 10.1159/000489194
   Fu Y, 2016, ARTHRITIS RHEUMATOL, V68, P1887, DOI 10.1002/art.39618
   Glyn-jones S, 2015, LANCET, V386, P376, DOI 10.1016/S0140-6736(14)60802-3
   Goldring MB, 1994, J CLIN INVEST, V94, P2307, DOI 10.1172/JCI117595
   Henze K, 2003, NATURE, V426, P127, DOI 10.1038/426127a
   Jallali N, 2005, OSTEOARTHR CARTILAGE, V13, P614, DOI 10.1016/j.joca.2005.02.011
   Karnewar S, 2018, BBA-MOL BASIS DIS, V1864, P1115, DOI 10.1016/j.bbadis.2018.01.018
   Kim J, 2016, EXP MOL MED, V48, P0, DOI 10.1038/emm.2016.119
   Kincaid B, 2013, FRONT AGING NEUROSCI, V5, P0, DOI 10.3389/fnagi.2013.00048
   Lepetsos P, 2016, BBA-MOL BASIS DIS, V1862, P576, DOI 10.1016/j.bbadis.2016.01.003
   Lombard DB, 2007, MOL CELL BIOL, V27, P8807, DOI 10.1128/MCB.01636-07
   Maneiro E, 2003, ARTHRITIS RHEUM, V48, P700, DOI 10.1002/art.10837
   Onyango P, 2002, P NATL ACAD SCI USA, V99, P13653, DOI 10.1073/pnas.222538099
   Rojansky R, 2016, ELIFE, V5, P0, DOI 10.7554/eLife.17896
   Sasaki H, 2012, ARTHRITIS RHEUM-US, V64, P1920, DOI 10.1002/art.34323
   Wang Y, 2015, ARTHRITIS RHEUMATOL, V67, P2141, DOI 10.1002/art.39182
   Youle RJ, 2011, NAT REV MOL CELL BIO, V12, P9, DOI 10.1038/nrm3028
   Yu W, 2016, BIOCHIM BIOPHYS ACTA, V1863, P1973
   Zhang Y, 2015, ANN RHEUM DIS, V74, P1432, DOI 10.1136/annrheumdis-2013-204599
   Zhu WZ, 2018, CELL DEATH DIS, V9, P0, DOI 10.1038/s41419-018-0861-x
NR 26
TC 39
Z9 42
U1 3
U2 17
PU IRCA-BSSA
PI TOKYO
PA PEARL CITY KOISHIKAWA 603, 2-4-5 KASUGA, BUNKYO-KU, TOKYO, 112-0003, JAPAN
SN 1881-7815
EI 1881-7823
J9 BIOSCI TRENDS
JI BioSci. Trends
PD DEC 15
PY 2018
VL 12
IS 6
BP 605
EP 612
DI 10.5582/bst.2018.01263
PG 8
WC Biology
SC Life Sciences & Biomedicine - Other Topics
GA HH5TA
UT WOS:000455789600009
PM 30584213
DA 2022-06-22
ER

PT J
AU He, Weidong
   Cheng, Ye
AF He, Weidong
   Cheng, Ye
TI Inhibition of miR-20 promotes proliferation and autophagy in articular chondrocytes by PI3K/AKT/mTOR signaling pathway
SO BIOMEDICINE & PHARMACOTHERAPY
LA English
DT Article
DE Osteoarthritis; Chondrocytes; Autophagy; Proliferation; miR-20; ATG10
ID rheumatoid-arthriti; beclin 1; osteoarthriti; microrna; expression; cartilage; impact; cancer; cell; epidemiology
AB Osteoarthritis is a common cause of functional deterioration in older adults and is an immense burden on the aging population. The molecular mechanism underlying the regulation of chondrocyte requires further elucidation, particularly with respect to the role of microRNAs. The aim of this study was to identify and characterize the expression of miR-20 in normal and OA chondrocytes, and to determine its role in OA pathogenesis. MiR-20 expression in cartilage specimens was examined in 30 patients with knee osteoarthritis and 30 traumatic amputees. The effect of miR-20 on chondrocyte was also investigated in chondrocyte cell line. Transfection with miR-20 mimic or inhibitor was employed to investigate the effect of miR-20 on chondrocyte proliferation and autophagy. Cell proliferation activity was detected by MTT assay and clone formation, cell autophagy were evaluated by monodansylcadaverine staining and GFP-LC3 fluorescence microscopy. Western blotting and immunohistochemical were utilized to detect expressions of autophagy markers (LC3, Beclin1 and p62) and of relevant proteins in the PI3K/AKT/mTOR signaling pathway. The results demonstrated that miR-20 inhibit chondrocyte proliferation and autophagy by targeting ATG10 via PI3K/AKT/mTOR signaling pathway. Our data suggest that miR-20 has an important role in the pathogenesis of osteoarthritis and is a potential therapeutic target.
C1 [He, Weidong] Nanjing Univ Chinese Med, Affiliated Hosp Integrated Tradit Chinese & Weste, Dept Orthoped & Traumatol, Nanjing 210028, CHINA.
   [He, Weidong] Jiangsu Prov Acad Tradit Chinese Med, Dept Orthoped & Traumatol, Nanjing 210028, CHINA.
   [Cheng, Ye] Nanjing Med Univ, Affiliated Canc Hosp, Jiangsu Canc Hosp, Jiangsu Inst Canc Res,Dept Tradit Chinese Med, Nanjing 210009, CHINA.
RP He, WD (corresponding author), Jiangsu Prov Acad Tradit Chinese Med, Nanjing Univ Chinese Med, Affiliated Hosp Integrated Tradit Chinese & Weste, Dept Orthoped & Traumatol, Nanjing 210028, CHINA.
EM hewd_gz@sina.com
CR Aigner T, 2006, ARTHRITIS RHEUM-US, V54, P3533, DOI 10.1002/art.22174
   Allan LA, 2009, FEBS J, V276, P6063, DOI 10.1111/j.1742-4658.2009.07330.x
   Ammari M, 2013, CURR OPIN RHEUMATOL, V25, P225, DOI 10.1097/BOR.0b013e32835d8385
   Dunn W, 2009, ARTHRITIS RHEUM-US, V60, P2333, DOI 10.1002/art.24678
   Garcia S, 2010, ARTHRITIS RES THER, V12, P0, DOI 10.1186/ar2941
   Goldring MB, 2012, TRENDS MOL MED, V18, P109, DOI 10.1016/j.molmed.2011.11.005
   He L, 2005, NATURE, V435, P828, DOI 10.1038/nature03552
   Heera RAJANDAS, 2015, BMC RES NOTES, V8, P754, DOI 10.1186/s13104-015-1726-3
   Jia QY, 2015, INT IMMUNOPHARMACOL, V29, P884, DOI 10.1016/j.intimp.2015.08.026
   Johnson VL, 2014, BEST PRACT RES CL RH, V28, P5, DOI 10.1016/j.berh.2014.01.004
   Jones SW, 2009, OSTEOARTHR CARTILAGE, V17, P464, DOI 10.1016/j.joca.2008.09.012
   Jones SA, 2013, IMMUNOL CELL BIOL, V91, P250, DOI 10.1038/icb.2012.82
   Kenific CM, 2015, TRENDS CELL BIOL, V25, P37, DOI 10.1016/j.tcb.2014.09.001
   Koyama-honda I, 2013, AUTOPHAGY, V9, P1491, DOI 10.4161/auto.25529
   Kraus VB, 2007, OSTEOARTHR CARTILAGE, V15, P120, DOI 10.1016/j.joca.2006.10.002
   Lamb CA, 2013, NAT REV MOL CELL BIO, V14, P759, DOI 10.1038/nrm3696
   Li XS, 2013, INT J MOL SCI, V14, P16226, DOI 10.3390/ijms140816226
   Litwic A, 2013, BRIT MED BULL, V105, P185, DOI 10.1093/bmb/lds038
   Liu CY, 2016, INT J ONCOL, V49, P2431, DOI 10.3892/ijo.2016.3717
   Liu J, 2011, BMC CANCER, V11, P0, DOI 10.1186/1471-2407-11-183
   Madry H, 2015, EXPERT OPIN BIOL THE, V16, P0
   Manley S, 2013, EXP BIOL MED, V238, P525, DOI 10.1177/1535370213489446
   Miyaki S, 2012, NAT REV RHEUMATOL, V8, P543, DOI 10.1038/nrrheum.2012.128
   Muenz C, 2009, ANNU REV IMMUNOL, V27, P423, DOI 10.1146/annurev.immunol.021908.132537
   Often FLANKEDBYADENOSINES, 2005, CELL, V120, P15
   Ono K, 2011, FEBS J, V278, P1619, DOI 10.1111/j.1742-4658.2011.08090.x
   Park JM, 2013, CANCER BIOL THER, V14, P100, DOI 10.4161/cbt.22954
   Pattrick M, 1989, BRIT J RHEUMATOL, V28, P88
   Poy MN, 2004, NATURE, V432, P226, DOI 10.1038/nature03076
   Rafaelani L, 2013, ICONOGRAPHY DIAGNOSI, V0, P0
   Ray MB, 1937, POSTGRAD MED J, V13, P311
   Reynard LN, 2012, MATURITAS, V71, P200, DOI 10.1016/j.maturitas.2011.12.001
   Salehi E, 2015, CLIN RHEUMATOL, V34, P615, DOI 10.1007/s10067-015-2898-x
   Salmon JH, 2016, OSTEOARTHR CARTILAGE, V24, P1500, DOI 10.1016/j.joca.2016.03.012
   Sasaki H, 2012, ARTHRITIS RHEUM-US, V64, P1920, DOI 10.1002/art.34323
   Scheper W, 2011, AUTOPHAGY, V7, P910, DOI 10.4161/auto.7.8.15761
   Schmid D, 2007, IMMUNITY, V27, P11, DOI 10.1016/j.immuni.2007.07.004
   Shen J, 2012, PROSTATE, V72, P1469, DOI 10.1002/pros.22499
   Stanczyk J, 2008, ARTHRITIS RHEUM, V58, P1001, DOI 10.1002/art.23386
   Swingler TE, 2012, ARTHRITIS RHEUM-US, V64, P1909, DOI 10.1002/art.34314
   Tanida I, 2004, INT J BIOCHEM CELL B, V36, P2503, DOI 10.1016/j.biocel.2004.05.009
   Wirawan E, 2012, AUTOPHAGY, V8, P6, DOI 10.4161/auto.8.1.16645
   Woolf AD, 2003, B WORLD HEALTH ORGAN, V81, P646
   Wu CL, 2014, INT J MOL MED, V34, P13, DOI 10.3892/ijmm.2014.1743
   Xiong Y, 2014, PLOS ONE, V9, P0, DOI 10.1371/journal.pone.0096103
   Yu C, 2011, J INT MED RES, V39, P1, DOI 10.1177/147323001103900101
   Zhao S, 2015, PLOS ONE, V10, P0, DOI 10.1371/journal.pone.0120905
NR 47
TC 49
Z9 52
U1 11
U2 35
PU ELSEVIER FRANCE-EDITIONS SCIENTIFIQUES MEDICALES ELSEVIER
PI PARIS
PA 23 RUE LINOIS, 75724 PARIS, FRANCE
SN 0753-3322
EI 1950-6007
J9 BIOMED PHARMACOTHER
JI Biomed. Pharmacother.
PD JAN 15
PY 2018
VL 97
IS 
BP 607
EP 615
DI 10.1016/j.biopha.2017.10.152
PG 9
WC Medicine, Research & Experimental; Pharmacology & Pharmacy
SC Research & Experimental Medicine; Pharmacology & Pharmacy
GA FR4NC
UT WOS:000419041300074
PM 29101804
DA 2022-06-22
ER

PT J
AU Vinatier, Claire
   Dominguez, Eduardo
   Guicheux, Jerome
   Carames, Beatriz
AF Vinatier, Claire
   Dominguez, Eduardo
   Guicheux, Jerome
   Carames, Beatriz
TI Role of the Inflammation-Autophagy-Senescence Integrative Network in Osteoarthritis
SO FRONTIERS IN PHYSIOLOGY
LA English
DT Review
DE inflammation; aging; senescence; autophagy; chondrocytes; cartilage; OA; therapeutics
ID human articular chondrocyte; foxo transcription factor; glucocorticoids-induced apoptosis; pi3k/akt/mtor signaling pathway; end-plate chondrocyte; lysosomal axis theory; age-related-change; cellular senescence; oxidative stress; secretory phenotype
AB Osteoarthritis is the most common musculoskeletal disease causing chronic disability in adults. Studying cartilage aging, chondrocyte senescence, inflammation, and autophagy mechanisms have identified promising targets and pathways with clinical translatability potential. In this review, we highlight the most recent mechanistic and therapeutic preclinical models of aging with particular relevance in the context of articular cartilage and OA. Evidence supporting the role of metabolism, nuclear receptors and transcription factors, cell senescence, and circadian rhythms in the development of musculoskeletal system degeneration assure further translational efforts. This information might be useful not only to propose hypothesis and advanced models to study the molecular mechanisms underlying joint degeneration, but also to translate our knowledge into novel disease-modifying therapies for OA.
C1 [Vinatier, Claire; Guicheux, Jerome] Univ Nantes, ONIRIS, INSERM, UMR 1229,Regenerat Med & Skeleton, Nantes, France.
   [Vinatier, Claire; Guicheux, Jerome] Univ Nantes, UFR Odontol, Nantes, France.
   [Dominguez, Eduardo] Univ Santiago de Compostela, Ctr Res Mol Med & Chron Dis, Biofarma Res Grp, Santiago De Compostela, Spain.
   [Guicheux, Jerome] CHU Nantes, OTONN PHU4, Nantes, France.
   [Carames, Beatriz] Complexo Hosp Univ A Coruna, Inst Invest Biomed A Coruna, Grp Biol Cartilago, Serv Reumatol, Sergas, A Coruna, Spain.
RP Carames, B (corresponding author), Complexo Hosp Univ A Coruna, Inst Invest Biomed A Coruna, Grp Biol Cartilago, Serv Reumatol, Sergas, A Coruna, Spain.
EM beatriz.carames.perez@sergas.es
FU Instituto de Salud Carlos III, Ministerio de Economia y Competitividad, Spain; Fondo Europeo de Desarrollo Regional (FEDER), Una manera de hacer Europa [PI14/01324]; Miguel Servet Type II Program, Instituto de Salud Carlos III, Ministerio de Economia y Competitividad, Spain [CPII16/00045-A]; FOREUM Foundation for Research in Rheumatology; French Society of Rheumatology; ROAD Network; FOREUM-Foundation for Research in Rheumatology; Ministerio de Economia y Competitividad Spain; Fondo Europeo de Desarrollo Regional (FEDER) [RTC-2015-4207-1]; Kaertor Foundation; Fondation arthritis
CR Abounit KADIJA, 2012, WORLD J BIOL CHEM, V3, P1, DOI 10.4331/wjbc.v3.i1.1
   Acosta JC, 2013, NAT CELL BIOL, V15, P978, DOI 10.1038/ncb2784
   Akagi R, 2017, OSTEOARTHR CARTILAGE, V25, P943, DOI 10.1016/j.joca.2016.11.007
   Akasaki Y, 2014, OSTEOARTHR CARTILAGE, V22, P162, DOI 10.1016/j.joca.2013.11.004
   Akasaki Y, 2014, ARTHRITIS RHEUMATOL, V66, P3349, DOI 10.1002/art.38868
   Alcorta DA, 1996, P NATL ACAD SCI USA, V93, P13742, DOI 10.1073/pnas.93.24.13742
   Almonte-becerril M, 2010, APOPTOSIS, V15, P631, DOI 10.1007/s10495-010-0458-z
   Alvarez-garcia O, 2016, OSTEOARTHR CARTILAGE, V24, P1639, DOI 10.1016/j.joca.2016.04.015
   Alvarez-garcia O, 2017, ARTHRITIS RHEUMATOL, V69, P1418, DOI 10.1002/art.40104
   Amin AR, 2014, DNA CELL BIOL, V33, P550, DOI 10.1089/dna.2013.2198
   Ansari MY, 2018, OSTEOARTHR CARTILAGE, V26, P1087, DOI 10.1016/j.joca.2017.07.020
   Arroyo DS, 2014, INT IMMUNOPHARMACOL, V18, P55, DOI 10.1016/j.intimp.2013.11.001
   Aubert G, 2008, PHYSIOL REV, V88, P557, DOI 10.1152/physrev.00026.2007
   Baar MP, 2017, CELL, V169, P132, DOI 10.1016/j.cell.2017.02.031
   Baker DJ, 2008, NAT CELL BIOL, V10, P825, DOI 10.1038/ncb1744
   Baker DJ, 2016, NATURE, V530, P184, DOI 10.1038/nature16932
   Baker DJ, 2011, NATURE, V479, P232, DOI 10.1038/nature10600
   Bartholomew JN, 2009, CANCER RES, V69, P2878, DOI 10.1158/0008-5472.CAN-08-2857
   Berenbaum F, 2016, NAT REV RHEUMATOL, V12, P508, DOI 10.1038/nrrheum.2016.93
   Bohensky J, 2009, ARTHRITIS RHEUM-US, V60, P1406, DOI 10.1002/art.24444
   Bouderlique T, 2016, ANN RHEUM DIS, V75, P627, DOI 10.1136/annrheumdis-2015-207742
   Brandl A, 2011, J ORTHOP RES, V29, P1114, DOI 10.1002/jor.21348
   Briand N, 2011, DIABETES, V60, P448, DOI 10.2337/db10-0856
   Brunk UT, 2002, FREE RADICAL BIO MED, V33, P611, DOI 10.1016/S0891-5849(02)00959-0
   Brunk UT, 2002, EUR J BIOCHEM, V269, P1996, DOI 10.1046/j.1432-1033.2002.02869.x
   Buckwalter JA, 1998, AAOS INSTR COURS LEC, V47, P487
   Campisi J, 2007, NAT REV MOL CELL BIO, V8, P729, DOI 10.1038/nrm2233
   Campisi J, 2014, NATURE, V505, P35, DOI 10.1038/nature12844
   Carames B, 2008, OSTEOARTHR CARTILAGE, V16, P715, DOI 10.1016/j.joca.2007.10.006
   Carames B, 2015, ARTHRITIS RHEUMATOL, V67, P1568, DOI 10.1002/art.39073
   Carames B, 2013, ARTHRITIS RHEUM-US, V65, P1843, DOI 10.1002/art.37977
   Carames B, 2012, ARTHRITIS RHEUM-US, V64, P1182, DOI 10.1002/art.33444
   Carames B, 2012, ANN RHEUM DIS, V71, P575, DOI 10.1136/annrheumdis-2011-200557
   Carames B, 2010, ARTHRITIS RHEUM-US, V62, P791, DOI 10.1002/art.27305
   Cejka D, 2010, ARTHRITIS RHEUM-US, V62, P2294, DOI 10.1002/art.27504
   Cetrullo S, 2016, BBA-GEN SUBJECTS, V1860, P1181, DOI 10.1016/j.bbagen.2016.03.002
   Chandrasekaran A, 2017, REDOX BIOL, V11, P91, DOI 10.1016/j.redox.2016.11.005
   Chang JH, 2016, NAT MED, V22, P78, DOI 10.1038/nm.4010
   Chang J, 2013, INT J MOL MED, V32, P1311, DOI 10.3892/ijmm.2013.1520
   Chen CH, 2018, J APPL PHYSIOL, V124, P1177, DOI 10.1152/japplphysiol.00871.2017
   Chen GH, 2017, BIOL CHEM, V398, P499, DOI 10.1515/hsz-2016-0211
   Chen JZ, 2013, J CELL BIOCHEM, V114, P245, DOI 10.1002/jcb.24362
   Chen YQ, 2010, CAN J PHYSIOL PHARM, V88, P285, DOI 10.1139/Y10-010
   Chen Z, 2016, CELL PHYSIOL BIOCHEM, V40, P883, DOI 10.1159/000453147
   Cheng NT, 2016, BONE JOINT RES, V5, P218, DOI 10.1302/2046-3758.56.BJR-2015-0001
   Cheng NT, 2016, BMC MUSCULOSKEL DIS, V17, P0, DOI 10.1186/s12891-016-0995-x
   Chien YC, 2011, GENE DEV, V25, P2125, DOI 10.1101/gad.17276711
   Coppe JP, 2010, ANNU REV PATHOL-MECH, V5, P99, DOI 10.1146/annurev-pathol-121808-102144
   Coppe JP, 2010, PLOS ONE, V5, P0, DOI 10.1371/journal.pone.0009188
   Coppe JP, 2008, PLOS BIOL, V6, P2853, DOI 10.1371/journal.pbio.0060301
   Cuervo AM, 2005, AUTOPHAGY, V1, P131, DOI 10.4161/auto.1.3.2017
   Cuervo AM, 2012, MOL ASPECTS MED, V33, P2, DOI 10.1016/j.mam.2011.09.001
   Cuervo AM, 2008, TRENDS GENET, V24, P604, DOI 10.1016/j.tig.2008.10.002
   Dadamo S, 2016, OSTEOARTHR CARTILAGE, V24, P1082, DOI 10.1016/j.joca.2016.01.005
   Dadda DF, 2003, NATURE, V426, P194, DOI 10.1038/NATURE02118
   Dai SM, 2006, ARTHRITIS RHEUM-US, V54, P818, DOI 10.1002/art.21639
   Davalos AR, 2013, J CELL BIOL, V201, P613, DOI 10.1083/jcb.201206006
   Davies CM, 2008, OSTEOARTHR CARTILAGE, V16, P624, DOI 10.1016/j.joca.2007.09.012
   de Lange T, 2005, GENE DEV, V19, P2100, DOI 10.1101/gad.1346005
   Debacq-chainiaux F, 2009, NAT PROTOC, V4, P1798, DOI 10.1038/nprot.2009.191
   Demaria M, 2014, DEV CELL, V31, P722, DOI 10.1016/j.devcel.2014.11.012
   Denchi EL, 2007, NATURE, V448, P1068, DOI 10.1038/nature06065
   Deng YB, 2008, NAT REV CANCER, V8, P450, DOI 10.1038/nrc2393
   Deretic V, 2013, NAT REV IMMUNOL, V13, P722, DOI 10.1038/nri3532
   Di MITRID, 2016, TRENDS CELL BIOL, V26, P215, DOI 10.1016/j.tcb.2015.10.005
   Dou ZX, 2017, NATURE, V550, P402, DOI 10.1038/nature24050
   Dudek M, 2017, ANN RHEUM DIS, V76, P576, DOI 10.1136/annrheumdis-2016-209428
   Dudek M, 2016, J CLIN INVEST, V126, P365, DOI 10.1172/JCI82755
   Dvir-ginzberg M, 2016, CURR RHEUMATOL REP, V18, P0
   Evangelou K, 2017, AGING CELL, V16, P192, DOI 10.1111/acel.12545
   Evans CH, 1983, MECH AGEING DEV, V22, P179, DOI 10.1016/0047-6374(83)90111-2
   Fellows CR, 2017, SCI REP-UK, V7, P0, DOI 10.1038/srep41421
   Finkel T, 2000, NATURE, V408, P239, DOI 10.1038/35041687
   Freund A, 2012, MOL BIOL CELL, V23, P2066, DOI 10.1091/mbc.E11-10-0884
   Freund A, 2011, EMBO J, V30, P1536, DOI 10.1038/emboj.2011.69
   Freund A, 2010, TRENDS MOL MED, V16, P238, DOI 10.1016/j.molmed.2010.03.003
   Fu YH, 2016, EXP CELL RES, V349, P184, DOI 10.1016/j.yexcr.2016.10.014
   Fu Y, 2016, ARTHRITIS RHEUMATOL, V68, P1887, DOI 10.1002/art.39618
   Fukui N, 2003, J BONE JOINT SURG AM, V85A, P59, DOI 10.2106/00004623-200300003-00011
   Funayama R, 2006, J CELL BIOL, V175, P869, DOI 10.1083/jcb.200604005
   Funderburk SF, 2010, TRENDS CELL BIOL, V20, P355, DOI 10.1016/j.tcb.2010.03.002
   Galbiati F, 2001, MOL BIOL CELL, V12, P2229, DOI 10.1091/mbc.12.8.2229
   Galluzzi L, 2017, NAT REV DRUG DISCOV, V16, P487, DOI 10.1038/nrd.2017.22
   Gao SG, 2016, INT J RHEUM DIS, V19, P226, DOI 10.1111/1756-185X.12096
   Garcia-prat L, 2016, NATURE, V529, P37, DOI 10.1038/nature16187
   Geng JF, 2008, EMBO REP, V9, P859, DOI 10.1038/embor.2008.163
   Georgakopoulou EA, 2013, AGING-US, V5, P37
   Ghosh S, 2015, PROTEIN CELL, V6, P322, DOI 10.1007/s13238-015-0149-1
   Gianfranceschi G, 2016, INT J CARDIOL, V216, P140, DOI 10.1016/j.ijcard.2016.04.155
   Gil J, 2006, NAT REV MOL CELL BIO, V7, P667, DOI 10.1038/nrm1987
   Glick D, 2010, J PATHOL, V221, P3, DOI 10.1002/path.2697
   Gluck S, 2017, NAT CELL BIOL, V19, P1061, DOI 10.1038/ncb3586
   Gossan N, 2013, ARTHRITIS RHEUM-US, V65, P2334, DOI 10.1002/art.38035
   Guerne PA, 1990, J IMMUNOL, V144, P499
   Guerne PA, 1995, ARTHRITIS RHEUM-US, V38, P960, DOI 10.1002/art.1780380712
   Guo JY, 2017, ONCOTARGET, V8, P55967, DOI 10.18632/oncotarget.18356
   Hampel B, 2005, AGING CELL, V4, P325, DOI 10.1111/j.1474-9726.2005.00180.x
   Haseeb A, 2013, CLIN IMMUNOL, V146, P185, DOI 10.1016/j.clim.2012.12.011
   Hay SI, 2017, LANCET, V390, P1260, DOI 10.1016/S0140-6736(17)32130-X
   Hayflick L, 1965, EXP CELL RES, V37, P614, DOI 10.1016/0014-4827(65)90211-9
   He WD, 2018, BIOMED PHARMACOTHER, V97, P607, DOI 10.1016/j.biopha.2017.10.152
   Head BP, 2010, PLOS ONE, V5, P0, DOI 10.1371/journal.pone.0015697
   Herranz N, 2015, NAT CELL BIOL, V17, P1205, DOI 10.1038/ncb3225
   Hoare M, 2013, NAT CELL BIOL, V15, P887, DOI 10.1038/ncb2811
   Hong Y, 2017, ONCOTARGET, V8, P97633, DOI 10.18632/oncotarget.19276
   Houtkooper RH, 2012, NAT REV MOL CELL BIO, V13, P225, DOI 10.1038/nrm3293
   Hu JZ, 2017, CELL PHYSIOL BIOCHEM, V43, P367, DOI 10.1159/000480416
   Huang WZ, 2017, BIOMED RES INT, V2017, P0, DOI 10.1155/2017/6341919
   Hui W, 2016, ANN RHEUM DIS, V75, P449, DOI 10.1136/annrheumdis-2014-206295
   Hunter CA, 2015, NAT IMMUNOL, V16, P448, DOI 10.1038/ni.3153
   Hwang HS, 2015, INT J MOL SCI, V16, P29265, DOI 10.3390/ijms161226164
   Itahana KOJI, 2007, METHODS MOL BIOL, V371, P21
   Ito M, 2017, OSTEOARTHR CARTILAGE, V25, P2134, DOI 10.1016/j.joca.2017.08.019
   Jahanban-esfahlan R, 2018, BRIT J PHARMACOL, V175, P3230, DOI 10.1111/bph.13898
   Jeon OH, 2017, NAT MED, V23, P775, DOI 10.1038/nm.4324
   Jiang LB, 2016, OSTEOARTHR CARTILAGE, V24, P1071, DOI 10.1016/j.joca.2015.12.021
   Jiang LB, 2014, J ORTHOP RES, V32, P1532, DOI 10.1002/jor.22699
   Johnson SC, 2013, NATURE, V493, P338, DOI 10.1038/nature11861
   Jung T, 2007, ANN NY ACAD SCI, V1119, P97, DOI 10.1196/annals.1404.008
   Kaneko S, 2000, CYTOKINES CELL MOL T, V6, P71, DOI 10.1080/13684730050515796
   Kanfi Y, 2012, NATURE, V483, P218, DOI 10.1038/nature10815
   Kang C, 2015, SCIENCE, V349, P0, DOI 10.1126/science.aaa5612
   Kang SW, 2016, MECH AGEING DEV, V153, P7, DOI 10.1016/j.mad.2015.12.002
   Kang YH, 2015, EUR J MED RES, V20, P0, DOI 10.1186/s40001-015-0176-7
   Kapoor M, 2011, NAT REV RHEUMATOL, V7, P33, DOI 10.1038/nrrheum.2010.196
   Kawahara TLA, 2009, CELL, V136, P62, DOI 10.1016/j.cell.2008.10.052
   Ke XR, 2015, CLIN LAB, V61, P809, DOI 10.7754/Clin.Lab.2015.141205
   Khan NM, 2017, J CELL BIOCHEM, V118, P629, DOI 10.1002/jcb.25750
   Kim D, 2016, SENSORS, V16, P0, DOI 10.1007/S00109-016-1445-9
   Kim KM, 2014, INT J MOL MED, V34, P1335, DOI 10.3892/ijmm.2014.1918
   Koike M, 2015, SCI REP-UK, V5, P0, DOI 10.1038/srep11722
   Korogi W, 2018, BIOCHEM BIOPH RES CO, V496, P891, DOI 10.1016/j.bbrc.2018.01.129
   Kortlever RM, 2006, NAT CELL BIOL, V8, P877, DOI 10.1038/ncb1448
   Kozhemyakina E, 2015, ARTHRITIS RHEUMATOL, V67, P1261, DOI 10.1002/art.39030
   Kraus VB, 2015, OSTEOARTHR CARTILAGE, V23, P1233, DOI 10.1016/j.joca.2015.03.036
   Krishnamurthty J, 2004, J CLIN INVEST, V114, P1299, DOI 10.1172/JCI200422475
   Krizhanovsky V, 2008, CELL, V134, P657, DOI 10.1016/j.cell.2008.06.049
   Kuilman T, 2008, CELL, V133, P1019, DOI 10.1016/j.cell.2008.03.039
   Kuilman T, 2010, GENE DEV, V24, P2463, DOI 10.1101/gad.1971610
   Laberge RM, 2015, NAT CELL BIOL, V17, P1049, DOI 10.1038/ncb3195
   Lamming DW, 2016, CSH PERSPECT MED, V6, P0, DOI 10.1101/cshperspect.a025924
   Lamming DW, 2013, J CLIN INVEST, V123, P980, DOI 10.1172/JCI64099
   Laplante M, 2012, CELL, V149, P274, DOI 10.1016/j.cell.2012.03.017
   Levine B, 2005, J CLIN INVEST, V115, P2679, DOI 10.1172/JCI26390
   Li HH, 2018, EXP THER MED, V15, P1789, DOI 10.3892/etm.2017.5622
   Li JF, 1997, J BIOL CHEM, V272, P16498, DOI 10.1074/jbc.272.26.16498
   Li L, 2015, ANN CLIN BIOCHEM, V52, P276, DOI 10.1177/0004563214545117
   Lim CJ, 2017, BIOMOL THER, V25, P511, DOI 10.4062/biomolther.2017.119
   Lim HD, 2012, J PINEAL RES, V53, P225, DOI 10.1111/j.1600-079X.2012.00991.x
   Liu F, 2011, NAT CELL BIOL, V13, P254, DOI 10.1038/ncb2167
   Liu N, 2014, MOL MED REP, V9, P2166, DOI 10.3892/mmr.2014.2102
   Liu-bryan R, 2015, NAT REV RHEUMATOL, V11, P35, DOI 10.1038/nrrheum.2014.162
   Loeser RF, 2009, OSTEOARTHR CARTILAGE, V17, P971, DOI 10.1016/j.joca.2009.03.002
   Longo VD, 2016, CELL METAB, V23, P1048, DOI 10.1016/j.cmet.2016.06.001
   de Figueroa PL, 2015, ARTHRITIS RHEUMATOL, V67, P966, DOI 10.1002/art.39025
   Lopez-armada MJ, 2006, OSTEOARTHR CARTILAGE, V14, P1011, DOI 10.1016/j.joca.2006.03.008
   Lopez-otin C, 2013, CELL, V153, P1194, DOI 10.1016/j.cell.2013.05.039
   Lotz M, 2012, BONE, V51, P241, DOI 10.1016/j.bone.2012.03.023
   Ludlow AT, 2014, J GERONTOL A-BIOL, V69, P821, DOI 10.1093/gerona/glt211
   Maiuri MC, 2007, NAT REV MOL CELL BIO, V8, P741, DOI 10.1038/nrm2239
   Maneiro E, 2005, ANN RHEUM DIS, V64, P388, DOI 10.1136/ard.2004.022152
   Mao ZY, 2011, SCIENCE, V332, P1443, DOI 10.1126/science.1202723
   Marino G, 2008, HUM MOL GENET, V17, P2196, DOI 10.1093/hmg/ddn120
   Martel-pelletier J, 2016, NAT REV DIS PRIMERS, V2, P0, DOI 10.1038/nrdp.2016.72
   Martin JA, 2004, J GERONTOL A-BIOL, V59, P324
   Martin JA, 2001, J GERONTOL A-BIOL, V56, PB172, DOI 10.1093/gerona/56.4.B172
   Martinez-zamudio RI, 2017, CELL, V170, P1044, DOI 10.1016/j.cell.2017.08.025
   Matsuzaki T, 2018, SCI TRANSL MED, V10, P0, DOI 10.1126/scitranslmed.aan0746
   Matsuzaki T, 2014, BIOMATERIALS, V35, P9904, DOI 10.1016/j.biomaterials.2014.08.041
   Matsuzaki T, 2014, ANN RHEUM DIS, V73, P1397, DOI 10.1136/annrheumdis-2012-202620
   Mcalinden A, 2001, OSTEOARTHR CARTILAGE, V9, P33, DOI 10.1053/joca.2000.0347
   Meckes JK, 2017, OSTEOARTHR CARTILAGE, V25, P1880, DOI 10.1016/j.joca.2017.07.023
   Meijer AJ, 2009, CRIT REV CL LAB SCI, V46, P210, DOI 10.1080/10408360903044068
   Michishita E, 2008, NATURE, V452, P492, DOI 10.1038/nature06736
   Miller RE, 2012, P NATL ACAD SCI USA, V109, P20602, DOI 10.1073/pnas.1209294110
   Min T, 2015, EXP THER MED, V9, P2059, DOI 10.3892/etm.2015.2433
   Mizushima N, 2011, ANNU REV CELL DEV BI, V27, P107, DOI 10.1146/annurev-cellbio-092910-154005
   Mostoslavsky R, 2006, CELL, V124, P315, DOI 10.1016/j.cell.2005.11.044, 10.1016/J.CEL.2005.11.044
   Moussaa M, 2017, EXP CELL RES, V352, P146, DOI 10.1016/j.yexcr.2017.02.012
   Muller M, 2009, ANTIOXID REDOX SIGN, V11, P59, DOI 10.1089/ars.2008.2104
   Munoz-espin D, 2013, CELL, V155, P1104, DOI 10.1016/j.cell.2013.10.019
   Musumeci G, 2015, INT J MOL SCI, V16, P20560, DOI 10.3390/ijms160920560
   Nagai K, 2015, OSTEOARTHR CARTILAGE, V23, P1412, DOI 10.1016/j.joca.2015.03.024
   Narita M, 2003, CELL, V113, P703, DOI 10.1016/S0092-8674(03)00401-X
   Nefla M, 2016, NAT REV RHEUMATOL, V12, P669, DOI 10.1038/nrrheum.2016.162
   Nguyen KIMCUCTHI, 2017, CHONNAM MED J, V53, P28, DOI 10.4068/cmj.2017.53.1.28
   Oneill LAJ, 2013, NATURE, V493, P346, DOI 10.1038/nature11862
   Orjalo AV, 2009, P NATL ACAD SCI USA, V106, P17031, DOI 10.1073/pnas.0905299106
   Orlova VV, 2007, EMBO J, V26, P1129, DOI 10.1038/sj.emboj.7601552
   Ovadya Y, 2014, BIOGERONTOLOGY, V15, P627, DOI 10.1007/s10522-014-9529-9
   Papinski D, 2016, J MOL BIOL, V428, P1725, DOI 10.1016/j.jmb.2016.03.030
   Philipot D, 2014, ARTHRITIS RES THER, V16, P0, DOI 10.1186/ar4494
   Platas J, 2016, AGING-US, V8, P1703, DOI 10.18632/aging.101007
   Price JS, 2002, AGING CELL, V1, P57, DOI 10.1046/j.1474-9728.2002.00008.x
   Qiao L, 2017, ONCOTARGET, V8, P80612, DOI 10.18632/oncotarget.20811
   Qin N, 2017, J PHARMACOL SCI, V134, P166, DOI 10.1016/j.jphs.2017.06.002
   Raghu H, 2017, ANN RHEUM DIS, V76, P0, DOI 10.1136/annrheumdis-2016-210426
   Rahmati M, 2016, BONE, V85, P81, DOI 10.1016/j.bone.2016.01.019
   Ramos FJ, 2012, SCI TRANSL MED, V4, P0, DOI 10.1126/SCITRANSLMED.30
   Ribeiro M, 2016, OSTEOARTHR CARTILAGE, V24, P2116, DOI 10.1016/j.joca.2016.06.019
   Ribeiro M, 2016, OSTEOARTHR CARTILAGE, V24, P731, DOI 10.1016/j.joca.2015.10.017
   Roberts S, 2016, ACTA ORTHOP, V87, P15, DOI 10.1080/17453674.2016.1244750
   Robinson WH, 2016, NAT REV RHEUMATOL, V12, P580, DOI 10.1038/nrrheum.2016.136
   Rodier F, 2011, J CELL BIOL, V192, P547, DOI 10.1083/jcb.201009094
   Rogakou EP, 1998, J BIOL CHEM, V273, P5858, DOI 10.1074/jbc.273.10.5858
   Rosenthal AK, 2015, J BIOL CHEM, V290, P13028, DOI 10.1074/jbc.M114.630558
   Ryu SJ, 2007, CELL DEATH DIFFER, V14, P1020, DOI 10.1038/sj.cdd.4402091
   Salminen A, 2012, AGING-US, V4, P166, DOI 10.18632/aging.100444
   Salminen A, 2009, BIOCHEM BIOPH RES CO, V378, P6, DOI 10.1016/j.bbrc.2008.11.023
   Sandri M, 2013, BIOGERONTOLOGY, V14, P303, DOI 10.1007/s10522-013-9432-9
   Sandy JD, 1986, J ORTHOPAED RES, V4, P263, DOI 10.1002/jor.1100040302
   Sasaki H, 2012, ARTHRITIS RHEUM-US, V64, P1920, DOI 10.1002/art.34323
   Schneider JL, 2015, AGING CELL, V14, P249, DOI 10.1111/acel.12310
   Sengupta S, 2010, MOL CELL, V40, P310, DOI 10.1016/j.molcel.2010.09.026
   Sfeir A, 2012, SCIENCE, V336, P593, DOI 10.1126/science.1218498
   Sharpless NE, 2004, EXP GERONTOL, V39, P1751, DOI 10.1016/j.exger.2004.06.025
   Sharpless NE, 2015, NAT REV CANCER, V15, P397, DOI 10.1038/nrc3960
   Shen C, 2015, OSTEOARTHR CARTILAGE, V23, P2279, DOI 10.1016/j.joca.2015.06.020
   Shen C, 2015, APOPTOSIS, V20, P1176, DOI 10.1007/s10495-015-1146-9
   Shen T, 2017, OSTEOARTHR CARTILAGE, V25, P287, DOI 10.1016/j.joca.2016.09.017
   Snelling SJB, 2016, CHRONOBIOL INT, V33, P574, DOI 10.3109/07420528.2016.1158183
   Solomon JM, 2006, MOL CELL BIOL, V26, P28, DOI 10.1128/MCB.26.1.28-38.2006
   Song W, 2018, CYTOKINE, V103, P83, DOI 10.1016/j.cyto.2017.12.021
   Soto-gamez A, 2017, DRUG DISCOV TODAY, V22, P786, DOI 10.1016/j.drudis.2017.01.004
   Sridhar S, 2012, J PATHOL, V226, P255, DOI 10.1002/path.3025
   Stetson DB, 2006, IMMUNITY, V24, P93, DOI 10.1016/j.immuni.2005.12.003
   Storer M, 2013, CELL, V155, P1119, DOI 10.1016/j.cell.2013.10.041
   Sun WC, 2018, EXP THER MED, V15, P1119, DOI 10.3892/etm.2017.5444
   Takada T, 2015, ARTHRITIS RES THER, V17, P0, DOI 10.1186/s13075-015-0792-1
   Takahashi A, 2015, OSTEOARTHR CARTILAGE, V23, P1946, DOI 10.1016/j.joca.2015.02.168
   Takayama K, 2014, ARTHRITIS RES THER, V16, P0, DOI 10.1186/s13075-014-0482-4
   Tang JJ, 2006, MOL CELL BIOCHEM, V291, P139, DOI 10.1007/s11010-006-9206-7
   Tang Q, 2017, CELL DEATH DIS, V8, P0, DOI 10.1038/cddis.2017.453
   Taniguchi N, 2009, P NATL ACAD SCI USA, V106, P16817, DOI 10.1073/pnas.0904414106
   Taniguchi Y, 2017, ARTHRITIS RHEUMATOL, V69, P598, DOI 10.1002/art.39976
   Tasselli L, 2017, TRENDS ENDOCRIN MET, V28, P168, DOI 10.1016/j.tem.2016.10.002
   Tchetina EV, 2013, ARTHRITIS, V0, P0, DOI DOI 10.1155/2013/461486
   Terada C, 2011, ACTA MED OKAYAMA, V65, P369
   Terman A, 2004, INT J BIOCHEM CELL B, V36, P2365, DOI 10.1016/j.biocel.2004.03.009
   Terman A, 2004, INT J BIOCHEM CELL B, V36, P1400, DOI 10.1016/j.biocel.2003.08.009
   Terman A, 2010, ANTIOXID REDOX SIGN, V12, P503, DOI 10.1089/ars.2009.2598
   Thoreen CC, 2009, J BIOL CHEM, V284, P8023, DOI 10.1074/jbc.M900301200
   Ugrinova I, 2017, ADV PROTEIN CHEM STR, V107, P37, DOI 10.1016/bs.apcsb.2016.10.001
   Van DEURSENJM, 2014, NATURE, V509, P439, DOI 10.1038/nature13193
   Vandeloo FAJ, 1997, AM J PATHOL, V151, P177
   Vasheghani F, 2015, ANN RHEUM DIS, V74, P569, DOI 10.1136/annrheumdis-2014-205743
   Vasheghani F, 2013, AM J PATHOL, V182, P1099, DOI 10.1016/j.ajpath.2012.12.012
   Volonte D, 2015, J BIOL CHEM, V290, P4202, DOI 10.1074/jbc.M114.598268
   Wajapeyee N, 2008, CELL, V132, P363, DOI 10.1016/j.cell.2007.12.032
   Wang Y, 2015, ARTHRITIS RHEUMATOL, V67, P2141, DOI 10.1002/art.39182
   Webb AE, 2014, TRENDS BIOCHEM SCI, V39, P159, DOI 10.1016/j.tibs.2014.02.003
   Wesselborg S, 2015, CELL MOL LIFE SCI, V72, P4721, DOI 10.1007/s00018-015-2034-8
   Wu C, 2014, OSTEOARTHR CARTILAGE, V22, P1936, DOI 10.1016/j.joca.2014.08.010
   Wu YS, 2015, SCI REP-UK, V5, P0, DOI 10.1038/srep17602
   Wullschleger S, 2006, CELL, V124, P471, DOI 10.1016/j.cell.2006.01.016
   Xu HG, 2015, BONE, V75, P242, DOI 10.1016/j.bone.2014.10.023
   Xu HG, 2014, BONE, V66, P232, DOI 10.1016/j.bone.2014.06.018
   Xue JF, 2017, BIOMED PHARMACOTHER, V89, P1252, DOI 10.1016/j.biopha.2017.01.130
   Yan H, 2016, P NATL ACAD SCI USA, V113, PE6199, DOI 10.1073/pnas.1608245113
   Yang W, 2016, ENDOCRINOLOGY, V157, P3096, DOI 10.1210/en.2015-2042
   Yosef R, 2016, NAT COMMUN, V7, P0, DOI 10.1038/ncomms11190
   Young ARJ, 2009, GENE DEV, V23, P798, DOI 10.1101/gad.519709
   Yu DM, 2017, AGING CELL, V16, P773, DOI 10.1111/acel.12606
   Yu F, 2016, J HUAZHONG U SCI-MED, V36, P683, DOI 10.1007/s11596-016-1645-0
   Yudoh K, 2009, INT J RHEUM DIS, V12, P90, DOI 10.1111/j.1756-185X.2009.01390.x
   Zhang E, 2015, CELL PHYSIOL BIOCHEM, V37, P1442, DOI 10.1159/000438513
   Zhang H, 2017, OSTEOARTHR CARTILAGE, V25, P952, DOI 10.1016/j.joca.2016.12.024
   Zhang JW, 2016, AGEING RES REV, V25, P55, DOI 10.1016/j.arr.2015.11.006
   Zhang MA, 2013, APOPTOSIS, V18, P423, DOI 10.1007/s10495-013-0811-0
   Zhang RG, 2005, DEV CELL, V8, P19, DOI 10.1016/j.devcel.2004.10.019
   Zhang RG, 2007, MOL CELL BIOL, V27, P2343, DOI 10.1128/MCB.02019-06
   Zhang TE, 2018, INT J MOL MED, V41, P977, DOI 10.3892/ijmm.2017.3285
   Zhang Y, 2015, ANN RHEUM DIS, V74, P1432, DOI 10.1136/annrheumdis-2013-204599
   Zhi LQ, 2018, MOL MED REP, V17, P4035, DOI 10.3892/mmr.2017.8353
   Zhou HW, 2004, RHEUMATOLOGY, V43, P555, DOI 10.1093/rheumatology/keh127
   Zhu Y, 2016, AGING CELL, V15, P428, DOI 10.1111/acel.12445
   Zou HF, 2011, MECH AGEING DEV, V132, P533, DOI 10.1016/j.mad.2011.11.001
NR 277
TC 63
Z9 70
U1 4
U2 38
PU FRONTIERS MEDIA SA
PI LAUSANNE
PA AVENUE DU TRIBUNAL FEDERAL 34, LAUSANNE, CH-1015, SWITZERLAND
SN 1664-042X
EI 
J9 FRONT PHYSIOL
JI Front. Physiol.
PD JUN 25
PY 2018
VL 9
IS 
BP 
EP 
DI 10.3389/fphys.2018.00706
PG 25
WC Physiology
SC Physiology
GA GK4TO
UT WOS:000436158300001
PM 29988615
DA 2022-06-22
ER

PT J
AU Pérez-baos, S
   Prieto-potin, I
   Román-blas, JA
   Sánchez-pernaute, O
   Largo, R
   Herrero-beaumont, G
AF Pérez-baos, S
   Prieto-potin, I
   Román-blas, Ja
   Sánchez-pernaute, O
   Largo, R
   Herrero-beaumont, G
TI Mediators and patterns of muscle loss in chronic systemic inflammation
SO Frontiers in Physiology
LA English
DT Article
ID anabolism; catabolism; inflammation; myokine; sarcopenia; skeletal muscle; turnover; adiponectin; gamma interferon; immunoglobulin enhancer binding protein; interleukin 1; interleukin 6; interleukin 8; janus kinase; leptin; microrna; muscle protein; myostatin; proteasome; stat protein; suppressor of cytokine signaling 3; transforming growth factor beta; tumor necrosis factor; ubiquitin; aging; apoptosis; autophagy; biosynthesis; catabolism; cell function; cell growth; chronic inflammation; disease classification; disease model; endoplasmic reticulum stress; energy expenditure; homeostasis; human; intracellular signaling; jak-stat signaling; muscle development; muscle disease; muscle homeostasis; muscle lo; muscle ma; myositi; nonhuman; osteoarthriti; primary sarcopenia; protein expression; protein function; protein metabolism; protein synthesis; remission; review; sarcopenia; secondary sarcopenia; skeletal muscle; systemic disease; turnover time
AB Besides its primary function in locomotion, skeletal muscle (SKM), which represents up to half of human's weight, also plays a fundamental homeostatic role. Through the secretion of soluble peptides, or myokines, SKM interacts with major organs involved in metabolic processes. In turn, metabolic cues from these organs are received by muscle cells, which adapt their response accordingly. This is done through an intricate intracellular signaling network characterized by the cross-talking between anabolic and catabolic pathways. A fine regulation of the network is required to protect the organism from an excessive energy expenditure. Systemic inflammation evokes a catabolic reaction in SKM known as sarcopenia. In turn this response comprises several mechanisms, which vary depending on the nature of the insult and its magnitude. In this regard, aging, chronic inflammatory systemic diseases, osteoarthritis and idiopathic inflammatory myopathies can lead to muscle loss. Interestingly, sarcopenia may persist despite remission of chronic inflammation, an issue which warrants further research. The Janus kinase/signal transducer and activator of transcription (JAK/STAT) system stands as a major participant in muscle loss during systemic inflammation, while it is also a well-recognized orchestrator of muscle cell turnover. Herein we summarize current knowledge about models of sarcopenia, their triggers and major mediators and their effect on both protein and cell growth yields. Also, the dual action of the JAK/STAT pathway in muscle mass changes is discussed. We highlight the need to unravel the precise contribution of this system to sarcopenia in order to design targeted therapeutic strategies. © 2018 Pérez-Baos, Prieto-Potin, Román-Blas, Sánchez-Pernaute, Largo and Herrero-Beaumont.
C1 Bone and Joint Research Unit, Service of Rheumatology, IIS-Fundación Jiménez Díaz, Autonomous University of Madrid, Madrid, Spain
TC 0
SN 1664-042X
EI 
J9 FRONT PHYSIOL
JI Front. Physiol.
PD JUN 15
PY 2018
VL 9
IS APR
BP 
EP 
DI 10.3389/fphys.2018.00409
PG 1
UT Scopus:10.3389/fphys.2018.00409
ER

PT J
AU Schaffer, S
   Kim, HW
AF Schaffer, S
   Kim, Hw
TI Effects and mechanisms of taurine as a therapeutic agent
SO Biomolecules and Therapeutics
LA English
DT Article
ID antioxidation; cytoprotection; er stress; mela; neurodegenerative disease; taurine; beta amino acid; calcium; glycine receptor; mitochondrial protein; reduced nicotinamide adenine dinucleotide dehydrogenase (ubiquinone); taurine; transcription factor; alzheimer disease; antioxidant activity; apoptosis; arthriti; atherosclerosis; autophagy; calcium homeostasis; cardiovascular system; cell cycle progression; cell protection; central nervous system; central nervous system disease; congestive heart failure; diabetes mellitus; disorders of mitochondrial function; drug mechanism; duchenne muscular dystrophy; endoplasmic reticulum stress; energy metabolism; epilepsy; gene expression; heart arrhythmia; human; hypertension; inflammatory disease; japan; lactic acidosis; melas syndrome; metabolic disorder; mitochondrial encephalopathy; muscle contraction; muscle disease; myotonic dystrophy; neuromodulation; nutrient; osteoarthriti; protein degradation; protein folding; protein phosphorylation; protein synthesis; quality control; reperfusion injury; respiratory chain; review; rheumatoid arthriti; sarcopenia
AB Taurine is an abundant, β-amino acid with diverse cytoprotective activity. In some species, taurine is an essential nutrient but in man it is considered a semi-essential nutrient, although cells lacking taurine show major pathology. These findings have spurred interest in the potential use of taurine as a therapeutic agent. The discovery that taurine is an effective therapy against congestive heart failure led to the study of taurine as a therapeutic agent against other disease conditions. Today, taurine has been approved for the treatment of congestive heart failure in Japan and shows promise in the treatment of several other diseases. The present review summarizes studies supporting a role of taurine in the treatment of diseases of muscle, the central nervous system, and the cardiovascular system. In addition, taurine is extremely effective in the treatment of the mitochondrial disease, mitochondrial encephalopathy, lactic acidosis, and stroke-like episodes (MELAS), and offers a new approach for the treatment of metabolic diseases, such as diabetes, and inflammatory diseases, such as arthritis. The review also addresses the functions of taurine (regulation of antioxidation, energy metabolism, gene expression, ER stress, neuromodulation, quality control and calcium homeostasis) underlying these therapeutic actions. © 2018 The Korean Society of Applied Pharmacology.
C1 Department of Pharmacology, College of Medicine, University of South Alabama, Mobile, AL  36688, USA
   Department of Life Science, University of Seoul, Seoul, 02504, South Korea
TC 0
SN 1976-9148
EI 
J9 BIOMOL THER
JI Biomol. Ther.
PD JUN 15
PY 2018
VL 26
IS 3
BP 225
EP 241
DI 10.4062/biomolther.2017.251
PG 17
UT Scopus:10.4062/biomolther.2017.251
ER

PT J
AU Rellmann, Y
   Dreier, R
AF Rellmann, Y
   Dreier, R
TI Different Forms of ER Stress in Chondrocytes Result in Short Stature Disorders and Degenerative Cartilage Diseases: New Insights by Cartilage-Specific ERp57 Knockout Mice
SO Oxidative Medicine and Cellular Longevity
LA English
DT Article
ID body fluid; cartilage; cell death; cell membrane; covalent bond; glycoprotein; mammal; physiological model; physiology; protein; quality control; sulfur compound; cellular quality control; chondrocyte proliferation; endochondral ossification; extracellular matrice; physiological parameter; post-translational modification; protein disulfide isomerase; unfolded protein response; biosynthesis; activating transcription factor 4; arginine; aspartic acid; bone morphogenetic protein 2; calnexin; cartilage oligomeric matrix protein; collagen; collagen type 10; collagen type 2 a1; connective tissue growth factor; cysteine; derlin 2; disulfide; erp57 protein; glucose regulated protein 78; glycine; glycoprotein; heat shock protein 47; matrilin 3; methionine; multiprotein complex; protein disulfide isomerase; proteinase; serine; site 1 protease; threonine; thyroglobulin; unclassified drug; valine; x box binding protein 1; amino acid substitution; apoptosis; autophagy; bone development; bone disease; bone dysplasia; bone growth; cartilage; cartilage degeneration; chondrocyte; chondrodysplasia; chondropathy; degenerative disease; disulfide bond; dwarfism; enchondral ossification; endoplasmic reticulum; endoplasmic reticulum membrane; endoplasmic reticulum stress; epiphysis plate; extracellular matrix; gene expression; gene mutation; genetic association; human; joint function; knockout mouse; mouse; nonhuman; osteoarthriti; phenotype; protein aggregation; protein folding; protein secretion; protein synthesis; review; short stature; signal transduction; spondyloepiphyseal dysplasia; transgenic mouse; unfolded protein response; animal; body height; chondrocyte; disease model; endoplasmic reticulum stress; genetics; male; metabolism; covalent bond; mammal; physiology; protein; quality control; sulfur compound; animal; body height; cartilage disease; chondrocyte; disease models, animal; endoplasmic reticulum stress; human; male; mice; mice, knockout
AB Cartilage is essential for skeletal development by endochondral ossification. The only cell type within the tissue, the chondrocyte, is responsible for the production of macromolecules for the extracellular matrix (ECM). Before proteins and proteoglycans are secreted, they undergo posttranslational modification and folding in the endoplasmic reticulum (ER). However, the ER folding capacity in the chondrocytes has to be balanced with physiological parameters like energy and oxygen levels. Specific cellular conditions, e.g., a high protein demand, or pathologic situations disrupt ER homeostasis and lead to the accumulation of poorly folded or misfolded proteins. This state is called ER stress and induces a cellular quality control system, the unfolded protein response (UPR), to restore homeostasis. Different mouse models with ER stress in chondrocytes display comparable skeletal phenotypes representing chondrodysplasias. Therefore, ER stress itself seems to be involved in the pathogenesis of these diseases. It is remarkable that chondrodysplasias with a comparable phenotype arise independent from the sources of ER stress, which are as follows: (1) mutations in ECM proteins leading to aggregation, (2) deficiencies in ER chaperones, (3) mutations in UPR signaling factors, or (4) deficiencies in the degradation of aggregated proteins. In any case, the resulting UPR substantially impairs ECM protein synthesis, chondrocyte proliferation, and/or differentiation or regulation of autophagy and apoptosis. Notably, chondrodysplasias arise no matter if single or multiple events are affected. We analyzed cartilage-specific ERp57 knockout mice and demonstrated that the deficiency of this single protein disulfide isomerase, which is responsible for formation of disulfide bridges in ECM glycoproteins, is sufficient to induce ER stress and to cause an ER stress-related bone phenotype. These mice therefore qualify as a novel model for the analysis of ER stress in chondrocytes. They give new insights in ER stress-related short stature disorders and enable the analysis of ER stress in other cartilage diseases, such as osteoarthritis. © 2018 Yvonne Rellmann and Rita Dreier.
C1 Institute of Physiological Chemistry and Pathobiochemistry, Waldeyerstraße 15, Münster, 48149, Germany
TC 0
SN 1942-0900
EI 
J9 OXIDATIVE MED CELL LONGEVITY
JI Oxidative Med. Cell. Longevity
PD JUN 15
PY 2018
VL 2018
IS 0
BP 
EP 
DI 10.1155/2018/8421394
PG 1
UT Scopus:10.1155/2018/8421394
ER

PT J
AU Chevalier, X
   Eymard, F
AF Chevalier, X
   Eymard, F
TI Advances and news treatments of Osteoarthritis
SO Bulletin de l'Academie Nationale de Medecine
LA French
DT Article
ID cartilage; osteoarthriti; receptors, fibroblast growth factor; stem cell
AB The new treatments of Osteoarthritis (OA) target in one hand the symptoms and in the other hand the more ambitious objective: to control the structural evolution. The arrival of the anti-NGF marked a turning point in the management of osteoarthritis pain. These monoclonal antibodies had a major analgesic effect. However, this was accompanied by destructive arthropathy who, initially, limited their application. New clinical trials have been conducted since then, with a subcutaneous form, and at lower doses. Many other molecules which are designed to block the transmission of the pain pathways, are entering the market. Regarding the chondroprotection, two types of situation should be distinguished. The first is what might be called the early or pre-OA. In this situation, the treatment is progressing towards a bio-tissue engineering whose goal is to repair and regenerate cartilage. The second more usual situation concerns patients with proven radiographie osteoarthritis. In this that case, many treatments proved ineffective, as well in the control of pain as in the course of the disease. Notably, many biotherapies resulted in failures. A recent trial, using intraarticular injections of a growth factor, the FGF18, showed for the first time a gain of thickness of cartilage in the most affected compartment. Number of molecules to control the destruction of cartilage either by blocking different routes, like the WNT or enzymes or chemokines, or by restoring the autophagic process are under development. It has not been shown that treatments designed to slow the disease are effective in controlling pain also. To conclude, there have been considerable advances in the field of basic research which give hope for the development of new treatments. It will be needed to individualize administration depending on the phenotype of patients, and also according to the natural history of the disease. The benefit/risk ratio of these news treatments should always be weighted. © 2018 All rights reserved.
C1 Hôpital Henri Mondor, Service de Rhumatologie, Université Paris XII, UPEC, Bd de Lattre de Tassigny, Créteil, 94000, France
TC 0
SN 0001-4079
EI 
J9 BULL ACAD NATL MED
JI Bull. Acad. Natl. Med.
PD JUN 15
PY 2018
VL 202
IS 1-2
BP 183
EP 194
DI 10.1016/s0001-4079(19)30350-4
PG 12
UT Scopus:10.1016/s0001-4079(19)30350-4
ER

PT J
AU Katsara, Olga
   Kolupaeva, Victoria
AF Katsara, Olga
   Kolupaeva, Victoria
TI mTOR-mediated inactivation of 4E-BP1, an inhibitor of translation, precedes cartilage degeneration in rat osteoarthritic knees
SO JOURNAL OF ORTHOPAEDIC RESEARCH
LA English
DT Article
DE mTORC1; 4E-BP1; protein synthesis; osteoarthritis; cartilage
ID cruciate ligament transection; articular-cartilage; murine osteoarthriti; autophagy; expression; rapamycin; activation; mechanism; model; mice
AB Proper control of protein synthesis is vital for tissue homeostasis and its deregulation is characteristic of many disorders including osteoarthritis (OA). The objectives of this work were to analyze and correlate changes in activity of the translation apparatus associated with cartilage degeneration in an animal model of OA. Osteoarthritis was induced surgically in rats by anterior cruciate ligament transection (ACLT). Using a modified Mankin scoring system and analysis of protein expression we demonstrated, that mechanistic target of rapamycin complex 1 (mTORC1)-mediated 4E-BP1 phosphorylation was detected significantly earlier than other mTORC1-mediated modifications, such as p70S6K and ULK1 phosphorylation. 4E-BP1 is an inhibitor of cap-dependent translation those functions are inhibited by mTORC1 mediated phosphorylation. This signaling event not only preceded prominent signs of cartilage degeneration but also the increase in global protein synthesis rate. These results suggest that abnormal mTORC1 activity is one of the primary dysregulations observed in OA cartilage. Importantly, it is distributed disproportionately between targets, with 4E-BP1 being phosphorylated earlier than other downstream targets. Thus, our work provides new insights into the sequence of molecular events leading to cartilage destruction in OA and identifies translational control as an important regulatory hub involved in initiating OA. (c) 2018 Orthopaedic Research Society. Published by Wiley Periodicals, Inc. J Orthop Res 36:2728-2735, 2018.
C1 [Katsara, Olga; Kolupaeva, Victoria] NYU Langone Med Ctr, NYU Langone Hlth, Dept Microbiol, 550 First Ave,MSB258, New York, NY 10016 USA.
RP Kolupaeva, V (corresponding author), NYU Langone Med Ctr, NYU Langone Hlth, Dept Microbiol, 550 First Ave,MSB258, New York, NY 10016 USA.
EM kolupv01@nyumc.org
FU National Institute of Arthritis and Musculoskeletal and Skin Diseases [R01 AR063128]; NATIONAL INSTITUTE OF ARTHRITIS AND MUSCULOSKELETAL AND SKIN DISEASES [R01AR063128] Funding Source: NIH RePORTER
CR Alvarez-garcia O, 2016, OSTEOARTHR CARTILAGE, V24, P1639, DOI 10.1016/j.joca.2016.04.015
   Appleton CT, 2018, OSTEOARTHR CARTILAGE, V26, P296, DOI 10.1016/j.joca.2017.10.008
   Appleton CTG, 2007, ARTHRITIS RHEUM-US, V56, P1854, DOI 10.1002/art.22711
   Attur M, 2015, FASEB J, V29, P4107, DOI 10.1096/fj.15-272427
   Blalock D, 2015, CLIN MED INSIGHTS-AR, V8, P15, DOI 10.4137/CMAMD.S22147
   Buckwalter JA, 2003, J ORTHOP SPORT PHYS, V33, P578, DOI 10.2519/jospt.2003.33.10.578
   Burleigh A, 2012, ARTHRITIS RHEUM-US, V64, P2278, DOI 10.1002/art.34420
   Carames B, 2012, ANN RHEUM DIS, V71, P575, DOI 10.1136/annrheumdis-2011-200557
   Carames B, 2010, ARTHRITIS RHEUM-US, V62, P791, DOI 10.1002/art.27305
   Choo AY, 2008, P NATL ACAD SCI USA, V105, P17414, DOI 10.1073/pnas.0809136105
   Gardiner MD, 2015, OSTEOARTHR CARTILAGE, V23, P616, DOI 10.1016/j.joca.2014.12.014
   Gerwin N, 2010, OSTEOARTHR CARTILAGE, V18, PS24, DOI 10.1016/j.joca.2010.05.030
   Gingras AC, 2001, GENE DEV, V15, P807, DOI 10.1101/gad.887201
   Gingras AC, 1999, GENE DEV, V13, P1422, DOI 10.1101/gad.13.11.1422
   Goldring MB, 2007, J CELL PHYSIOL, V213, P626, DOI 10.1002/jcp.21258
   Hayami T, 2006, BONE, V38, P234, DOI 10.1016/j.bone.2005.08.007
   Hershey JWB, 2012, CSH PERSPECT BIOL, V4, P0, DOI 10.1101/cshperspect.a011528
   Katsara O, 2017, ARTHRITIS RHEUMATOL, V69, P586, DOI 10.1002/art.39947
   Kim JL, 2016, ANN REHABIL MED-ARM, V40, P583, DOI 10.5535/arm.2016.40.4.583
   Kim J, 2011, NAT CELL BIOL, V13, P132, DOI 10.1038/ncb2152
   Kuyinu EL, 2016, J ORTHOP SURG RES, V11, P0, DOI 10.1186/s13018-016-0346-5
   Loeser RF, 2012, ARTHRITIS RHEUM-US, V64, P1697, DOI 10.1002/art.34453
   Meckes JK, 2017, OSTEOARTHR CARTILAGE, V25, P1880, DOI 10.1016/j.joca.2017.07.023
   Miyazaki M, 2009, J APPL PHYSIOL, V106, P1367, DOI 10.1152/japplphysiol.91355.2008
   Saxton RA, 2017, CELL, V168, P960, DOI 10.1016/j.cell.2017.02.004, 10.1016/j.cell.2017.03.035
   Simamora P, 2001, INT J PHARMACEUT, V213, P25, DOI 10.1016/S0378-5173(00)00617-7
   Vasheghani F, 2015, ANN RHEUM DIS, V74, P569, DOI 10.1136/annrheumdis-2014-205743
   Wei T, 2010, OSTEOARTHR CARTILAGE, V18, P992, DOI 10.1016/j.joca.2010.04.012
   Zhang H, 2017, OSTEOARTHR CARTILAGE, V25, P952, DOI 10.1016/j.joca.2016.12.024
   Zhang Y, 2015, ANN RHEUM DIS, V74, P1432, DOI 10.1136/annrheumdis-2013-204599
NR 30
TC 3
Z9 3
U1 0
U2 6
PU WILEY
PI HOBOKEN
PA 111 RIVER ST, HOBOKEN 07030-5774, NJ USA
SN 0736-0266
EI 1554-527X
J9 J ORTHOP RES
JI J. Orthop. Res.
PD OCT 15
PY 2018
VL 36
IS 10
BP 2728
EP 2735
DI 10.1002/jor.24049
PG 8
WC Orthopedics
SC Orthopedics
GA GZ6FC
UT WOS:000449527800018
PM 29761560
DA 2022-06-22
ER

PT J
AU Zhang, Tongen
   Liu, Jijie
   Zheng, Xinpeng
   Zhang, Bing
   Xia, Chun
AF Zhang, Tongen
   Liu, Jijie
   Zheng, Xinpeng
   Zhang, Bing
   Xia, Chun
TI Different roles of Akt and mechanistic target of rapamycin in serum-dependent chondroprotection of human osteoarthritic chondrocytes
SO INTERNATIONAL JOURNAL OF MOLECULAR MEDICINE
LA English
DT Article
DE Akt; mechanistic target of rapamycin; serum-dependent chondroprotection; human osteoarthritic chondrocytes
ID autologous conditioned serum; articular chondrocyte; cartilage degeneration; intraarticular level; cytokine profile; matrix synthesis; rat model; autophagy; inhibition; growth
AB Despite various animal serums being used widely to culture chondrocytes, the regulatory mechanism of serum on chondrocyte activities has not been elucidated. In the present study, human osteoarthritis (OA) chondrocytes were used to perform in vitro investigations on the effect of different concentrations of bovine fetal serum on extracellular matrix synthesis, cell proliferation and autophagy using the Cell Counting Kit-8 analysis, a laser-scanning confocal microscope, and western blot analysis. The results demonstrated that 5% serum exerted a chondroprotective effect more than the other concentrations of serum, as it simultaneously promoted cell proliferation, autophagy, and ECM synthesis in human OA chondrocytes. Furthermore, the decreased mechanistic target of rapamycin (mTOR) and increased Akt were observed in 5% serum-treated OA chondrocytes. Either mTOR or Akt inhibitor influenced the effect of 5% serum on cell proliferation and autophagy in human OA chondrocytes, which was associated with LC-3B or B-cell lymphoma-2 (Bcl-2) signal molecules. Consistent with previous studies, the present study proposes that 5% serum promotes cell proliferation via the Akt/Bcl-2 axis and induces autophagy via the mTOR/LC-3B axis in human OA chondrocytes. Furthermore, the different roles of Akt and mTOR in the cell processes of human OA chondrocytes require consideration for preclinical and clinical therapy of OA.
C1 [Zhang, Tongen; Liu, Jijie; Zheng, Xinpeng; Xia, Chun] Xiamen Univ, Zhongshan Hosp, Dept Sports Med & Joint Surg, 201 Southern Rd Hubin, Xiamen 361004, Fujian, CHINA.
   [Zhang, Bing] Xiamen Univ, Med Sch, 4221 Southern Rd Xiangan, Xiamen 361102, Fujian, CHINA.
RP Xia, C (corresponding author), Xiamen Univ, Zhongshan Hosp, Dept Sports Med & Joint Surg, 201 Southern Rd Hubin, Xiamen 361004, Fujian, CHINA.; Zhang, B (corresponding author), Xiamen Univ, Med Sch, 4221 Southern Rd Xiangan, Xiamen 361102, Fujian, CHINA.
EM cristal66@xmu.edu.cn; chunxia@xmu.edu.cn
FU National Science Foundation of China [81572189, 81371952]; Natural Science Foundation of Xiamen, China [3502Z20159014]
CR Attur MG, 2000, J BIOL CHEM, V275, P40307, DOI 10.1074/jbc.M002721200
   Baltzer AWA, 2009, OSTEOARTHR CARTILAGE, V17, P152, DOI 10.1016/j.joca.2008.06.014
   Bohensky J, 2010, PEDIATR NEPHROL, V25, P633, DOI 10.1007/s00467-009-1310-y
   Chen JZ, 2013, J CELL BIOCHEM, V114, P245, DOI 10.1002/jcb.24362
   Cheng L, 2015, J CELL MOL MED, V19, P1877, DOI 10.1111/jcmm.12559
   Cinque L, 2015, NATURE, V528, P272, DOI 10.1038/nature16063
   Cravero JD, 2009, ARTHRITIS RHEUM-US, V60, P492, DOI 10.1002/art.24225
   Cui X, 2016, SCI REP-UK, V6, P0, DOI 10.1038/srep23117
   Galasso O, 2015, J BIOL REGUL HOMEOST, V29, P1
   Hahn-windgassen A, 2005, J BIOL CHEM, V280, P32081, DOI 10.1074/jbc.M502876200
   Inoki K, 2003, GENE DEV, V17, P1829, DOI 10.1101/gad.1110003
   Jain MV, 2013, J CELL MOL MED, V17, P12, DOI 10.1111/jcmm.12001
   Laplante M, 2012, CELL, V149, P274, DOI 10.1016/j.cell.2012.03.017
   Levine B, 2008, CELL, V132, P27, DOI 10.1016/j.cell.2007.12.018
   Li CX, 2015, ONCOTARGET, V6, P29324, DOI 10.18632/oncotarget.4979
   Memmott RM, 2009, CELL SIGNAL, V21, P656, DOI 10.1016/j.cellsig.2009.01.004
   Moser C, 2010, ARTHRITIS RES THER, V12, P0, DOI 10.1186/ar3146
   Oreilly KE, 2006, CANCER RES, V66, P1500, DOI 10.1158/0008-5472.CAN-05-2925
   Peng M, 2016, SCI REP-UK, V6, P0, DOI 10.1038/srep28611
   Ribeiro M, 2016, OSTEOARTHR CARTILAGE, V24, P2116, DOI 10.1016/j.joca.2016.06.019
   Rosa SC, 2011, OSTEOARTHR CARTILAGE, V19, P719, DOI 10.1016/j.joca.2011.02.004
   Rutgers M, 2010, ARTHRITIS RES THER, V12, P0, DOI 10.1186/ar3050
   Sasaki H, 2012, ARTHRITIS RHEUM-US, V64, P1920, DOI 10.1002/art.34323
   Shao XX, 2013, CHINESE MED J-PEKING, V126, P2523, DOI 10.3760/cma.j.issn.0366-6999.20112153
   Takayama K, 2014, ARTHRITIS RES THER, V16, P0, DOI 10.1186/s13075-014-0482-4
   Tee AR, 2003, CURR BIOL, V13, P1259, DOI 10.1016/S0960-9822(03)00506-2
   Wolf F, 2008, EUR CELLS MATER, V15, P1
   Xue JF, 2017, BIOMED PHARMACOTHER, V89, P1252, DOI 10.1016/j.biopha.2017.01.130
   Yori JL, 2014, CANCER RES, V74, P4762, DOI 10.1158/0008-5472.CAN-13-3627
   Zeng GQ, 2014, INT J MOL SCI, V15, P13236, DOI 10.3390/ijms150813236
   Zhang B, 2010, CELL MOL BIOL LETT, V15, P377, DOI 10.2478/s11658-010-0014-4
   Zhang Y, 2015, ANN RHEUM DIS, V74, P1432, DOI 10.1136/annrheumdis-2013-204599
   Zhao HH, 2014, J CELL MOL MED, V18, P283, DOI 10.1111/jcmm.12186
   Zheng CH, 2015, EUR CELLS MATER, V29, P224, DOI 10.22203/eCM.v029a17
   Zhou PH, 2008, J ORTHOP RES, V26, P1643, DOI 10.1002/jor.20683
NR 35
TC 4
Z9 4
U1 0
U2 5
PU SPANDIDOS PUBL LTD
PI ATHENS
PA POB 18179, ATHENS, 116 10, GREECE
SN 1107-3756
EI 1791-244X
J9 INT J MOL MED
JI Int. J. Mol. Med.
PD FEB 15
PY 2018
VL 41
IS 2
BP 977
EP 984
DI 10.3892/ijmm.2017.3285
PG 8
WC Medicine, Research & Experimental
SC Research & Experimental Medicine
GA FT5VV
UT WOS:000423222200042
PM 29207056
DA 2022-06-22
ER

PT J
AU Ansari, MY
   Khan, NM
   Ahmad, I.
   Haqqi, TM
AF Ansari, M
   Khan, N
   Ahmad, I
   Haqqi, T
TI Parkin clearance of dysfunctional mitochondria regulates ROS levels and increases survival of human chondrocytes
SO OSTEOARTHRITIS AND CARTILAGE
LA English
DT Article
DE Parkin; Chondrocytes; Osteoarthritis; ROS; Mitochondrial dysfunction
ID autophagy; activation; mechanism; cartilage; stress; osteoarthriti; pathogenesis; mitophagy
AB Objective: Mitochondrial dysfunction, oxidative stress and chondrocyte death are important contributors to the development and pathogenesis of osteoarthritis (OA). In this study, we determined the expression and role of Parkin in the clearance of damaged/dysfunctional mitochondria, regulation of reactive oxygen species (ROS) levels and chondrocyte survival under pathological conditions. Methods: Human chondrocytes were from the unaffected area of knee OA cartilage (n = 12) and were stimulated with IL-1b to mimic pathological conditions. Mitochondrial membrane depolarization and ROS levels were determined using specific dyes and flow cytometry. Autophagy was determined by Western blotting for ATG5, Beclin1, immunofluorescence staining and confocal microscopy. Gene expression was determined by RT-qPCR. siRNA, wild-type and mutant Parkin plasmids were transfected using Amaxa system. Apoptosis was determined by PI staining of chondrocytes and TUNEL assay. Results: IL-1 beta-stimulated OA chondrocytes showed high levels of ROS generation, mitochondrial membrane damage, accumulation of damaged mitochondria and higher incidence of apoptosis. IL-1 beta stimulation of chondrocytes with depleted Parkin expression resulted in sustained high levels of ROS, accumulation of damaged/dysfunctional mitochondria and enhanced apoptosis. Parkin translocation to depolarized/damaged mitochondria and recruitment of p62/SQSTM1 was required for the elimination of damaged/dysfunctional mitochondria in IL-1 beta-stimulated OA chondrocytes. Importantly we demonstrate that Parkin elimination of depolarized/damaged mitochondria required the Parkin ubiquitin ligase activity and resulted in reduced ROS levels and inhibition of apoptosis in OA chondrocytes under pathological conditions. Conclusions: Our data demonstrates that Parkin functions to eliminate depolarized/damaged mitochondria in chondrocytes which is necessary for mitochondrial quality control, regulation of ROS levels and chondrocyte survival under pathological conditions. (c) 2017 Osteoarthritis Research Society International. Published by Elsevier Ltd. All rights reserved.
C1 [Ansari, M. Y.; Khan, N. M.; Ahmad, I.; Haqqi, T. M.] Northeast Ohio Med Univ, Dept Anat & Neurobiol, RGE 238,4209 St Rt 44, Rootstown, OH 44272 USA.
RP Haqqi, TM (corresponding author), Northeast Ohio Med Univ, Dept Anat & Neurobiol, RGE 238,4209 St Rt 44, Rootstown, OH 44272 USA.
EM thaqqi@neomed.edu
FU USPHS/National Institutes of Health [RO1-AT-005520, RO1-AT-007373, RO1-AR-067056]; Northeast Ohio Medical University; NATIONAL CENTER FOR COMPLEMENTARY & ALTERNATIVE MEDICINE [R01AT005520] Funding Source: NIH RePORTER; National Center for Complementary & Integrative Health [R01AT007373] Funding Source: NIH RePORTER; NATIONAL INSTITUTE OF ARTHRITIS AND MUSCULOSKELETAL AND SKIN DISEASES [R01AR067056] Funding Source: NIH RePORTER
CR Ansari MY, 2016, SCI REP-UK, V6, P0, DOI 10.1038/srep27611
   Ashrafi G, 2013, CELL DEATH DIFFER, V20, P31, DOI 10.1038/cdd.2012.81
   Blanco FJ, 2004, MITOCHONDRION, V4, P715, DOI 10.1016/j.mito.2004.07.022
   Blanco FJ, 2011, NAT REV RHEUMATOL, V7, P161, DOI 10.1038/nrrheum.2010.213
   Brennan L, 2016, BIOCHIM BIOPHYS ACTA, V1863, P21
   Carames B, 2015, ARTHRITIS RHEUMATOL, V67, P1568, DOI 10.1002/art.39073
   Cheng ZY, 2013, ANTIOXID REDOX SIGN, V19, P240, DOI 10.1089/ars.2013.5255
   Cillero-pastor B, 2013, BMC MUSCULOSKEL DIS, V14, P0, DOI 10.1186/1471-2474-14-235
   Del CARLOM, 2007, FREE RADICAL BIO MED, V42, P1350, DOI 10.1016/j.freeradbiomed.2007.01.035
   Finkel T, 2000, NATURE, V408, P239, DOI 10.1038/35041687
   Finkel T, 2011, J CELL BIOL, V194, P7, DOI 10.1083/jcb.201102095
   Geisler S, 2010, NAT CELL BIOL, V12, P119, DOI 10.1038/ncb2012
   Glyn-jones S, 2015, LANCET, V386, P376, DOI 10.1016/S0140-6736(14)60802-3
   Haseeb A, 2017, J ORTHOP RES, V35, P311, DOI 10.1002/jor.23262
   Holmstrom KM, 2014, NAT REV MOL CELL BIO, V15, P411, DOI 10.1038/nrm3801
   Hui W, 2016, ANN RHEUM DIS, V75, P449, DOI 10.1136/annrheumdis-2014-206295
   Jallali N, 2005, OSTEOARTHR CARTILAGE, V13, P614, DOI 10.1016/j.joca.2005.02.011
   Jeong SY, 2008, BMB REP, V41, P11, DOI 10.1146/annurev-genet-102108-134850
   Jiang XJ, 2015, J CLIN INVEST, V125, P47, DOI 10.1172/JCI73942
   Jones DP, 2015, REDOX BIOL, V5, P71, DOI 10.1016/j.redox.2015.03.004
   Kamata H, 1999, CELL SIGNAL, V11, P1, DOI 10.1016/S0898-6568(98)00037-0
   Khan NM, 2017, J CELL BIOCHEM, V118, P629, DOI 10.1002/jcb.25750
   Kubli DIETERA, 2013, COMMUN INTEGR BIOL, V6, Pe24511, DOI 10.4161/cib.24511
   Labunskyy VM, 2013, ANTIOXID REDOX SIGN, V19, P1362, DOI 10.1089/ars.2012.4891
   Lazarou M, 2013, J CELL BIOL, V200, P163, DOI 10.1083/jcb.201210111
   Levine B, 2008, CELL, V132, P27, DOI 10.1016/j.cell.2007.12.018
   Li YS, 2016, JOINT BONE SPINE, V83, P143, DOI 10.1016/j.jbspin.2015.06.009
   Lo YYC, 1996, J BIOL CHEM, V271, P15703, DOI 10.1074/jbc.271.26.15703
   Loeser RF, 2016, NAT REV RHEUMATOL, V12, P412, DOI 10.1038/nrrheum.2016.65
   Loeser RF, 2012, ARTHRITIS RHEUM-US, V64, P1697, DOI 10.1002/art.34453
   de Figueroa PL, 2015, ARTHRITIS RHEUMATOL, V67, P966, DOI 10.1002/art.39025
   Maneiro E, 2003, ARTHRITIS RHEUM, V48, P700, DOI 10.1002/art.10837
   Martin JA, 2006, BIORHEOLOGY, V43, P517
   Matsuda N, 2010, J CELL BIOL, V189, P211, DOI 10.1083/jcb.200910140
   Narendra D, 2008, J CELL BIOL, V183, P795, DOI 10.1083/jcb.200809125
   Ni HM, 2012, HEPATOLOGY, V55, P222, DOI 10.1002/hep.24690
   Reed KN, 2014, MOL CELL BIOCHEM, V397, P195, DOI 10.1007/s11010-014-2187-z
   Sasaki H, 2012, ARTHRITIS RHEUM-US, V64, P1920, DOI 10.1002/art.34323
   Springer MZ, 2016, J PATHOL, V240, P253, DOI 10.1002/path.4774
   Stojkovska I, 2015, EXP BIOL MED, V240, P1387, DOI 10.1177/1535370215576313
   Tufekci KU, 2012, ADV PROTEIN CHEM STR, V88, P69, DOI 10.1016/B978-0-12-398314-5.00004-0
   Youle RJ, 2011, NAT REV MOL CELL BIO, V12, P9, DOI 10.1038/nrm3028
NR 42
TC 75
Z9 77
U1 4
U2 21
PU ELSEVIER SCI LTD
PI OXFORD
PA THE BOULEVARD, LANGFORD LANE, KIDLINGTON, OXFORD OX5 1GB, OXON, ENGLAND
SN 1063-4584
EI 1522-9653
J9 OSTEOARTHR CARTILAGE
JI Osteoarthritis Cartilage
PD AUG 15
PY 2018
VL 26
IS 8
BP 1087
EP 1097
DI 10.1016/j.joca.2017.07.020
PG 11
WC Orthopedics; Rheumatology
SC Orthopedics; Rheumatology
GA GN0PY
UT WOS:000438677300014
PM 28801211
DA 2022-06-22
ER

PT J
AU Minguzzi, Manuela
   Cetrullo, Silvia
   D’adamo, Stefania
   Silvestri, Ylenia
   Flamigni, Flavio
   Borzi, RM
AF Minguzzi, Manuela
   Cetrullo, Silvia
   D’adamo, Stefania
   Silvestri, Ylenia
   Flamigni, Flavio
   Borzi, Rosa
TI Emerging Players at the Intersection of Chondrocyte Loss of Maturational Arrest, Oxidative Stress, Senescence and Low-Grade Inflammation in Osteoarthritis
SO OXIDATIVE MEDICINE AND CELLULAR LONGEVITY
LA English
DT Review
ID nf-kappa-b; human articular chondrocyte; heat-shock factor-1; knee osteoarthriti; cellular senescence; in-vivo; molecular-pattern; gene-expression; nitric-oxide; dna-damage
AB The prevalence of Osteoarthritis (OA) is increasing because of the progressive aging and unhealthy lifestyle. These risk factors trigger OA by removing constraints that keep the tightly regulated low turnover of the extracellular matrix (ECM) of articular cartilage, the correct chondrocyte phenotype, and the functionality of major homeostatic mechanisms, such as mitophagy, that allows for the clearance of dysfunctional mitochondria, preventing increased production of reactive oxygen species, oxidative stress, and senescence. After OA onset, the presence of ECM degradation products is perceived as a "danger" signal by the chondrocytes and the synovial macrophages that release alarmins with autocrine/paracrine effects on the same cells. Alarmins trigger innate immunity in the joint, with important systemic crosstalks that explain the beneficial effects of dietary interventions and improved lifestyle. Alarmins also boost low-grade inflammation: the release of inflammatory molecules and chemokines sustained by continuous triggering of NF-kappa B within an altered cellular setting that allows its higher transcriptional activity. Chemokines exert pleiotropic functions in OA, including the recruitment of inflammatory cells and the induction of ECM remodeling. Some chemokines have been successfully targeted to attenuate structural damage or pain in OA animal models. This represents a promising strategy for the future management of human OA.
C1 [Minguzzi, Manuela] Univ Bologna, Dipartimento Sci Med & Chirurg, Bologna, Italy.
   [Minguzzi, Manuela; Borzi, Rosa Maria] Ist Ortoped Rizzoli, Lab Immunoreumatol & Rigeneraz Tisutale, Bologna, Italy.
   [Cetrullo, Silvia; D'Adamo, Stefania; Silvestri, Ylenia; Flamigni, Flavio] Univ Bologna, Dipartimento Sci Biomed & Neuromotorie, Bologna, Italy.
RP Borzi, RM (corresponding author), Ist Ortoped Rizzoli, Lab Immunoreumatol & Rigeneraz Tisutale, Bologna, Italy.
EM rosamaria.borzi@ior.it
FU FIRB (Italian Ministry of University and Scientific Research, Italy) [RBAP10KCNS]; Fondi Cinque per Mille (Italian Ministry of Health, Italy); RFO (University of Bologna); Fondazione del Monte di Bologna e Ravenna
CR Abramson SB, 2001, BEST PRACT RES CL RH, V15, P831, DOI 10.1053/berh.2001.0196
   Adli M, 2010, PLOS ONE, V5, P0, DOI 10.1371/journal.pone.0009428
   Afif H, 2007, ARTHRITIS RES THER, V9, P0, DOI 10.1186/ar2151
   Afonso V, 2007, JOINT BONE SPINE, V74, P324, DOI 10.1016/j.jbspin.2007.02.002
   Aigner T, 2007, CURR DRUG TARGETS, V8, P377, DOI 10.2174/138945007779940052
   Akhmedov AT, 2015, MOL CELL BIOCHEM, V409, P283, DOI 10.1007/s11010-015-2532-x
   Alvarez-garcia O, 2014, ARTHRITIS RHEUMATOL, V66, P1779, DOI 10.1002/art.38399
   Amin AR, 2014, DNA CELL BIOL, V33, P550, DOI 10.1089/dna.2013.2198
   Apinun J, 2016, INT J RHEUMATOL, V2016, P0, DOI 10.1155/2016/9525724
   Appleton CTG, 2015, ARTHRITIS RHEUMATOL, V67, P2691, DOI 10.1002/art.39255
   Arias C, 2016, CURR PHARM DESIGN, V22, P6682, DOI 10.2174/1381612822666160720165131
   Assirelli E, 2014, PLOS ONE, V9, P0, DOI 10.1371/journal.pone.0096925
   Attur MG, 2002, OSTEOARTHR CARTILAGE, V10, P1, DOI 10.1053/joca.2001.0488
   Bachelerie F, 2014, PHARMACOL REV, V66, P1, DOI 10.1124/pr.113.007724
   Berenbaum F, 2017, ARTHRITIS RHEUMATOL, V69, P9, DOI 10.1002/art.39842
   Biswas SK, 2016, OXID MED CELL LONGEV, V2016, P0, DOI 10.1155/2016/5698931
   Borzi RM, 2000, ARTHRITIS RHEUM, V43, P1734, DOI 10.1002/1529-0131(200008)43:8<1734::AID-ANR9>3.0.CO;2-B
   Borzi RM, 2004, CLIN ORTHOP RELAT R, V0, PPS53, DOI 10.1097/01.blo.0000143805.64755.4f
   Borzi RM, 1999, FEBS LETT, V455, P238, DOI 10.1016/S0014-5793(99)00886-8
   Borzi RM, 2002, ARTHRITIS RHEUM, V46, P3201, DOI 10.1002/art.10650
   Byun HO, 2012, EXP CELL RES, V318, P1808, DOI 10.1016/j.yexcr.2012.04.012
   Cetrullo S, 2016, BBA-GEN SUBJECTS, V1860, P1181, DOI 10.1016/j.bbagen.2016.03.002
   Cetrullo S, 2015, CRIT REV EUKAR GENE, V25, P59, DOI 10.1615/CritRevEukaryotGeneExpr.2015012975
   Chen YJ, 2015, J ORTHOP RES, V33, P373, DOI 10.1002/jor.22770
   Clavijo-cornejo D, 2016, OXID MED CELL LONGEV, V2016, P7
   Collins KH, 2015, OSTEOARTHR CARTILAGE, V23, P1989, DOI 10.1016/j.joca.2015.03.014
   Croco E, 2016, J GERONTOL A-BIOL, V72, P0
   Croco E, 2017, BIOGERONTOLOGY, V18, P485, DOI 10.1007/s10522-017-9713-9
   Croco E, 2016, MECH AGEING DEV, V156, P34, DOI 10.1016/j.mad.2016.04.004
   Dadamo S, 2017, OSTEOARTHR CARTILAGE, V25, P600, DOI 10.1016/j.joca.2016.11.014
   Dasa V, 2012, CLIN ORTHOP RELAT R, V470, P1879, DOI 10.1007/s11999-011-2191-5
   De la Fuente M, 2009, CURR PHARM DESIGN, V15, P3003, DOI 10.2174/138161209789058110
   de Lange-Brokaar BJE, 2012, OSTEOARTHR CARTILAGE, V20, P1484, DOI 10.1016/j.joca.2012.08.027
   Etienne S, 2008, BIO-MED MATER ENG, V18, P253, DOI 10.3233/BME-2008-0534
   Fahmi H, 2014, MODERN RHEUMATOLOGY, V21, P1
   Farnaghi S, 2017, FASEB J, V31, P356, DOI 10.1096/fj.201600600R, 10.1096/fj.201600600r
   Fellows CR, 2017, SCI REP-UK, V7, P0, DOI 10.1038/srep41421
   Fernandez-moreno M, 2017, ANN RHEUM DIS, V76, P1114, DOI 10.1136/annrheumdis-2016-210131
   Figenschau Y, 2001, BIOCHEM BIOPH RES CO, V287, P190, DOI 10.1006/bbrc.2001.5543
   Franceschi C, 2017, TRENDS ENDOCRIN MET, V28, P199, DOI 10.1016/j.tem.2016.09.005
   Freund A, 2010, TRENDS MOL MED, V16, P238, DOI 10.1016/j.molmed.2010.03.003
   Gabay O, 2013, JOINT BONE SPINE, V80, P613, DOI 10.1016/j.jbspin.2013.01.001
   Gabay O, 2013, ARTHRITIS RHEUM-US, V65, P159, DOI 10.1002/art.37750
   Gabay O, 2012, ANN RHEUM DIS, V71, P613, DOI 10.1136/ard.2011.200504
   Gao SG, 2016, INT J RHEUM DIS, V19, P226, DOI 10.1111/1756-185X.12096
   Gardiner MD, 2015, OSTEOARTHR CARTILAGE, V23, P616, DOI 10.1016/j.joca.2014.12.014
   Glasson SS, 2007, OSTEOARTHR CARTILAGE, V15, P1061, DOI 10.1016/j.joca.2007.03.006
   Glasson SS, 2007, CURR DRUG TARGETS, V8, P367, DOI 10.2174/138945007779940061
   Goldring MB, 2011, EUR CELLS MATER, V21, P202, DOI 10.22203/eCM.v021a16
   Goyns MH, 2002, MECH AGEING DEV, V123, P791, DOI 10.1016/S0047-6374(01)00424-9
   Gruber HE, 2010, BMC BIOTECHNOL, V10, P0, DOI 10.1186/1472-6750-10-5
   Guidotti S, 2015, PLOS ONE, V10, P0, DOI 10.1371/journal.pone.0143865
   Haigis MC, 2010, MOL CELL, V40, P333, DOI 10.1016/j.molcel.2010.10.002
   Han I, 2011, J ORTHOP RES, V29, P252, DOI 10.1002/jor.21241
   Harbo M, 2013, MECH AGEING DEV, V134, P367, DOI 10.1016/j.mad.2013.07.002
   Hartl FU, 2011, NATURE, V475, P324, DOI 10.1038/nature10317
   Helton ES, 2007, J CELL BIOCHEM, V100, P883, DOI 10.1002/jcb.21091
   Henrotin Y, 2005, OSTEOARTHR CARTILAGE, V13, P643, DOI 10.1016/j.joca.2005.04.002
   Huang ZY, 2016, NAT REV RHEUMATOL, V12, P123, DOI 10.1038/nrrheum.2015.158
   Hulin-curtis SL, 2013, INT J IMMUNOGENET, V40, P280, DOI 10.1111/iji.12015
   Itahana K, 2004, BIOGERONTOLOGY, V5, P1, DOI 10.1023/B:BGEN.0000017682.96395.10
   Jackson MT, 2014, ARTHRITIS RHEUMATOL, V66, P1525, DOI 10.1002/art.38401
   Jeon OH, 2017, NAT MED, V23, P775, DOI 10.1038/nm.4324
   Kalaitzoglou E, 2017, CURR RHEUMATOL REP, V19, P0, DOI 10.1007/s11926-017-0672-6
   Kalupahana NS, 2011, ADV NUTR, V2, P304, DOI 10.3945/an.111.000505
   Karolina DS, 2012, J CLIN ENDOCR METAB, V97, PE2271, DOI 10.1210/jc.2012-1996
   Ke XR, 2015, CLIN LAB, V61, P809, DOI 10.7754/Clin.Lab.2015.141205
   King KB, 2015, OSTEOARTHR CARTILAGE, V23, P841, DOI 10.1016/j.joca.2015.03.031
   Ko JY, 2016, J MOL MED, V94, P755, DOI 10.1007/s00109-016-1422-3
   Kostopoulou F, 2015, ARTHRITIS RES THER, V17, P0, DOI 10.1186/s13075-015-0556-y
   Kostopoulou F, 2012, PLOS ONE, V7, P0, DOI 10.1371/journal.pone.0035753
   Labbadia J, 2015, MOL CELL, V59, P639, DOI 10.1016/j.molcel.2015.06.027
   Labbadia J, 2015, ANNU REV BIOCHEM, V84, P435, DOI 10.1146/annurev-biochem-060614-033955
   Lambrecht S, 2010, OSTEOARTHR CARTILAGE, V18, P440, DOI 10.1016/j.joca.2009.10.008
   Lambrecht S, 2009, ARTHRITIS RHEUM-US, V60, P179, DOI 10.1002/art.24152
   Lepetsos P, 2016, BBA-MOL BASIS DIS, V1862, P576, DOI 10.1016/j.bbadis.2016.01.003
   Li LM, 2015, NANJING J SOCIAL SCI, V2, P52
   Li YS, 2017, FRONT IMMUNOL, V8, P0, DOI 10.3389/fimmu.2017.00356
   Li YS, 2016, J ORTHOP SURG RES, V11, P0, DOI 10.1186/s13018-016-0477-8
   Lieberthal J, 2015, OSTEOARTHR CARTILAGE, V23, P1825, DOI 10.1016/j.joca.2015.08.015
   Litherland GJ, 2014, ARTHRITIS RHEUMATOL, V66, P2175, DOI 10.1002/art.38681
   Liu-bryan R, 2015, NAT REV RHEUMATOL, V11, P35, DOI 10.1038/nrrheum.2014.162
   Loeser RF, 2012, ARTHRITIS RHEUM-US, V64, P1697, DOI 10.1002/art.34453
   de Figueroa PL, 2015, ARTHRITIS RHEUMATOL, V67, P966, DOI 10.1002/art.39025
   Lorenzini A, 2009, MECH AGEING DEV, V130, P784, DOI 10.1016/j.mad.2009.10.004
   Lourido L, 2017, SCI REP-UK, V7, P0, DOI 10.1038/s41598-017-00195-8
   Lu B, 2017, ARTHRIT CARE RES, V69, P368, DOI 10.1002/acr.22952
   Marcu KB, 2010, CURR DRUG TARGETS, V11, P599, DOI 10.2174/138945010791011938
   Mazzetti E, 2004, ARTHRITIS RHEUM-US, V50, P112, DOI 10.1002/art.11474
   Mcculloch K, 2017, AGING CELL, V16, P210, DOI 10.1111/acel.12562
   Meckes JK, 2017, OSTEOARTHR CARTILAGE, V25, P1880, DOI 10.1016/j.joca.2017.07.023
   Medina-luna D, 2017, LIPIDS HEALTH DIS, V16, P0, DOI 10.1186/s12944-017-0510-x
   Melchiorri C, 1998, ARTHRITIS RHEUM-US, V41, P2165, DOI 10.1002/1529-0131(199812)41:12<2165::AID-ART11>3.0.CO;2-O
   Miller RE, 2015, ARTHRITIS RHEUMATOL, V67, P2933, DOI 10.1002/art.39291
   Miyaki S, 2012, NAT REV RHEUMATOL, V8, P543, DOI 10.1038/nrrheum.2012.128
   Mobasheri A, 2017, NAT REV RHEUMATOL, V13, P302, DOI 10.1038/nrrheum.2017.50
   Nefla M, 2016, NAT REV RHEUMATOL, V12, P669, DOI 10.1038/nrrheum.2016.162
   Olivotto E, 2008, ARTHRITIS RHEUM-US, V58, P227, DOI 10.1002/art.23211
   Olivotto E, 2013, PLOS ONE, V8, P0, DOI 10.1371/journal.pone.0073024
   Olszewska-slonina DM, 2010, MED SCI MONITOR, V16, P0
   Otero M, 2012, METHODS MOL BIOL, V806, P301, DOI 10.1007/978-1-61779-367-7_21
   Park SJ, 2017, CELL METAB, V25, P1135
   Perkins ND, 2007, NAT REV MOL CELL BIO, V8, P49, DOI 10.1038/nrm2083
   Philipot D, 2014, ARTHRITIS RES THER, V16, P0, DOI 10.1186/ar4494
   Pulai JI, 2005, J IMMUNOL, V174, P5781, DOI 10.4049/jimmunol.174.9.5781
   Raghu H, 2017, ANN RHEUM DIS, V76, P0, DOI 10.1136/annrheumdis-2016-210426
   Rego-perez I, 2008, ARTHRITIS RHEUM-US, V58, P2387, DOI 10.1002/art.23659
   Roldan M, 2011, FASEB J, V25, P4111, DOI 10.1096/fj.10-171439
   Rose J, 2012, OSTEOARTHR CARTILAGE, V20, P1020, DOI 10.1016/j.joca.2012.05.009
   Rosenberg JH, 2017, MOL CELL BIOCHEM, V436, P59, DOI 10.1007/s11010-017-3078-x
   Rosenberg JH, 2017, MOL CELL BIOCHEM, V434, P171, DOI 10.1007/s11010-017-3047-4
   Rowe MA, 2017, ARTHRITIS RHEUMATOL, V69, P352, DOI 10.1002/art.39844
   Ruiz-romero C, 2009, MOL CELL PROTEOMICS, V8, P172, DOI 10.1074/mcp.M800292-MCP200
   Saccani S, 2002, NAT IMMUNOL, V3, P69, DOI 10.1038/ni748
   Salminen A, 2011, J MOL MED, V89, P667, DOI 10.1007/s00109-011-0748-0
   Sandell LJ, 2001, ARTHRITIS RES, V3, P107, DOI 10.1186/ar148
   Scanzello CR, 2008, CURR OPIN RHEUMATOL, V20, P565, DOI 10.1097/BOR.0b013e32830aba34
   Scanzello CR, 2017, J ORTHOP RES, V35, P735, DOI 10.1002/jor.23471
   Scanzello CR, 2011, ARTHRITIS RHEUM-US, V63, P391, DOI 10.1002/art.30137
   Schelbergen RF, 2015, ANN RHEUM DIS, V74, P2254, DOI 10.1136/annrheumdis-2014-206517
   Schett G, 1998, J CLIN INVEST, V102, P302, DOI 10.1172/JCI2465
   Schiraldi M, 2012, J EXP MED, V209, P551, DOI 10.1084/jem.20111739
   Scotece M, 2015, LIFE SCI, V140, P75, DOI 10.1016/j.lfs.2015.05.025
   Scott JL, 2010, ANN RHEUM DIS, V69, P1502, DOI 10.1136/ard.2009.119966
   Sekar S, 2017, SCI REP-UK, V7, P0, DOI 10.1038/srep46457
   Shen CL, 2012, J NUTR BIOCHEM, V23, P1367, DOI 10.1016/j.jnutbio.2012.04.001
   Sibille KT, 2017, CLIN J PAIN, V0, P1
   Siebelt M, 2013, ARTHRITIS RHEUM-US, V65, P2102, DOI 10.1002/art.38000
   Sies H, 2015, REDOX BIOL, V4, P180, DOI 10.1016/j.redox.2015.01.002
   Sowers M, 2009, ARTHRIT CARE RES, V61, P1328, DOI 10.1002/art.24739
   Stabler TV, 2017, OSTEOARTHR CARTILAGE, V25, P166, DOI 10.1016/j.joca.2016.08.012
   Stannus OP, 2015, ANN RHEUM DIS, V74, P82, DOI 10.1136/annrheumdis-2013-203308
   Tang BL, 2016, MOL CELLS, V39, P87, DOI 10.14348/molcells.2016.2318
   Taniguchi N, 2003, ARTHRITIS RHEUM, V48, P971, DOI 10.1002/art.10859
   Taniguchi N, 2007, MOL CELL BIOL, V27, P5650, DOI 10.1128/MCB.00130-07
   Teixeira G, 2017, BRIT J PHARMACOL, V174, P1647, DOI 10.1111/bph.13532
   Terkeltaub R, 2011, ARTHRITIS RHEUM-US, V63, P1928, DOI 10.1002/art.30333
   Vaamonde-garcia C, 2017, J BIOL CHEM, V292, P14505, DOI 10.1074/jbc.M117.802157
   Van DERKRAANPA, 2008, AGEING RES REV, V7, P106, DOI 10.1016/j.arr.2007.10.001
   Veronesi F, 2017, OSTEOARTHR CARTILAGE, V25, P589, DOI 10.1016/j.joca.2016.10.021
   Wahamaa H, 2011, ARTHRITIS RES THER, V13, P0, DOI 10.1186/ar3450
   Wallace IJ, 2017, P NATL ACAD SCI USA, V114, P9332, DOI 10.1073/pnas.1703856114
   Wang Q, 2011, NAT MED, V17, P1674, DOI 10.1038/nm.2543
   Wang Y, 2015, ARTHRITIS RHEUMATOL, V67, P2141, DOI 10.1002/art.39182
   Wei FY, 2012, ARTHRITIS RES THER, V14, P0, DOI 10.1186/ar3930
   Wei T, 2010, OSTEOARTHR CARTILAGE, V18, P992, DOI 10.1016/j.joca.2010.04.012
   Westerheide SD, 2009, SCIENCE, V323, P1063, DOI 10.1126/science.1165946
   Wojdasiewicz P, 2014, MEDIAT INFLAMM, V2014, P0, DOI 10.1155/2014/561459
   Wu CL, 2017, ARTHRITIS RHEUMATOL, V69, P1772, DOI 10.1002/art.40161
   Wu LH, 2012, CURR PHARM DESIGN, V18, P3293, DOI 10.2174/1381612811209023293
   Xu M, 2017, J GERONTOL A-BIOL, V72, P780, DOI 10.1093/gerona/glw154
   Yakes FM, 1997, P NATL ACAD SCI USA, V94, P514, DOI 10.1073/pnas.94.2.514
   Yamaguchi T, 2007, CELL SIGNAL, V19, P2088, DOI 10.1016/j.cellsig.2007.06.002
   Yudoh K, 2005, ARTHRITIS RES THER, V7, PR380, DOI 10.1186/ar1499
   Zarebska JM, 2017, OSTEOARTHR CARTILAGE, V25, P406, DOI 10.1016/j.joca.2016.10.008
   Zhou HW, 2004, RHEUMATOLOGY, V43, P555, DOI 10.1093/rheumatology/keh127
   Zhu XB, 2016, GENET TEST MOL BIOMA, V20, P529, DOI 10.1089/gtmb.2016.0020
   Zhuo Q, 2012, NAT REV RHEUMATOL, V8, P729, DOI 10.1038/nrrheum.2012.135
NR 158
TC 44
Z9 44
U1 2
U2 10
PU HINDAWI LTD
PI LONDON
PA ADAM HOUSE, 3RD FLR, 1 FITZROY SQ, LONDON, W1T 5HF, ENGLAND
SN 1942-0900
EI 1942-0994
J9 OXID MED CELL LONGEV
JI Oxidative Med. Cell. Longev.
PD JUN 15
PY 2018
VL 2018
IS 
BP 
EP 
DI 10.1155/2018/3075293
PG 17
WC Cell Biology
SC Cell Biology
GA FX1RR
UT WOS:000425830000001
PM 29599894
DA 2022-06-22
ER

PT J
AU Deng, Cuijun
   Zhu, Huiying
   Li, Jiayi
   Feng, Chun
   Yao, Qingqiang
   Wang, Liming
   Chang, Jiang
   Wu, Chengtie
AF Deng, Cuijun
   Zhu, Huiying
   Li, Jiayi
   Feng, Chun
   Yao, Qingqiang
   Wang, Liming
   Chang, Jiang
   Wu, Chengtie
TI Bioactive Scaffolds for Regeneration of Cartilage and Subchondral Bone Interface
SO THERANOSTICS
LA English
DT Article
DE 3D-printing; strontium; osteoarthritis; osteochondral defects; cartilage regeneration
ID mesenchymal stem-cell; articular-cartilage; strontium ranelate; calcium-silicate; indian hedgehog; up-regulation; repair; differentiation; activation; defect
AB The cartilage lesion resulting from osteoarthritis (OA) always extends into subchondral bone. It is of great importance for simultaneous regeneration of two tissues of cartilage and subchondral bone. 3D-printed Sr-5(PO4)(2)SiO4 (SPS) bioactive ceramic scaffolds may achieve the aim of regenerating both of cartilage and subchondral bone. We hypothesized that strontium (Sr) and silicon (Si) ions released from SPS scaffolds play a crucial role in osteochondral defect reconstruction. Methods: SPS bioactive ceramic scaffolds were fabricated by a 3D-printing method. The SEM and ICPAES were used to investigate the physicochemical properties of SPS scaffolds. The proliferation and maturation of rabbit chondrocytes stimulated by SPS bioactive ceramics were measured in vitro. The stimulatory effect of SPS scaffolds for cartilage and subchondral bone regeneration was investigated in vivo. Results: SPS scaffolds significantly stimulated chondrocyte proliferation, and SPS extracts distinctly enhanced the maturation of chondrocytes and preserved chondrocytes from OA. SPS scaffolds markedly promoted the regeneration of osteochondral defects. The complex interface microstructure between cartilage and subchondral bone was obviously reconstructed. The underlying mechanism may be related to Sr and Si ions stimulating cartilage regeneration by activating HIF pathway and promoting subchondral bone reconstruction through activating Wnt pathway, as well as preserving chondrocytes from OA via inducing autophagy and inhibiting hedgehog pathway. Conclusion: Our findings suggest that SPS scaffolds can help osteochondral defect reconstruction and well reconstruct the complex interface between cartilage and subchondral bone, which represents a promising strategy for osteochondral defect regeneration.
C1 [Deng, Cuijun; Zhu, Huiying; Feng, Chun; Chang, Jiang; Wu, Chengtie] Chinese Acad Sci, Shanghai Inst Ceram, State Key Lab High Performance Ceram & Superfine, Shanghai 200050, CHINA.
   [Deng, Cuijun; Feng, Chun] Univ Chinese Acad Sci, Beijing 100049, CHINA.
   [Li, Jiayi; Yao, Qingqiang; Wang, Liming] Nanjing Med Univ, Digital Med Inst, Dept Orthopaed Surg, Nanjing Hosp, 68 Changle Rd, Nanjing 210006, Jiangsu, CHINA.
RP Wu, CT (corresponding author), Chinese Acad Sci, Shanghai Inst Ceram, State Key Lab High Performance Ceram & Superfine, Shanghai 200050, CHINA.
EM chengtiewu@mail.sic.ac.cn
FU National Key Research and Development Program of China [2016YFB0700803]; Natural Science Foundation of China [51761135103, 81771989, 81601612]; Key Research Program of Frontier Sciences CAS [QYZDB-SSW-SYS027]; Science and Technology Commission of Shanghai Municipality [17441903700, 16DZ2260603]; Key Research Program of Science & Technology Support Program of Jiangsu Province [BE2016763]
CR Bonnelye E, 2008, BONE, V42, P129, DOI 10.1016/j.bone.2007.08.043
   Bouaziz W, 2016, P NATL ACAD SCI USA, V113, P5453, DOI 10.1073/pnas.1514854113
   Burr DB, 2012, NAT REV RHEUMATOL, V8, P665, DOI 10.1038/nrrheum.2012.130
   Calomme MR, 1997, BIOL TRACE ELEM RES, V56, P153, DOI 10.1007/BF02785389
   Carames B, 2010, ARTHRITIS RHEUM-US, V62, P791, DOI 10.1002/art.27305
   Carlisle EM, 1970, SCIENCE, V167, P279, DOI 10.1126/science.167.3916.279
   Castro NJ, 2015, CELL MOL BIOENG, V8, P416, DOI 10.1007/s12195-015-0389-4
   Chen JN, 2011, BIOMATERIALS, V32, P4793, DOI 10.1016/j.biomaterials.2011.03.041
   Chen Y, 2017, THERANOSTICS, V7, P1072, DOI 10.7150/thno.18193
   Chen ZP, 2017, THERANOSTICS, V7, P2003, DOI 10.7150/thno.19404
   Das RK, 2016, NAT MATER, V15, P318, DOI 10.1038/NMAT4483, 10.1038/nmat4483
   Fan W, 2013, J BIOMATER APPL, V27, P979, DOI 10.1177/0885328211431310
   Ferguson C, 1999, MECH DEVELOP, V87, P57, DOI 10.1016/S0925-4773(99)00142-2
   Fleury A, 2016, SCI REP-UK, V6, P0, DOI 10.1038/srep23479
   Guo XM, 2004, TISSUE ENG, V10, P1818, DOI 10.1089/ten.2004.10.1818
   Horecka A, 2016, BIOL TRACE ELEM RES, V171, P1, DOI 10.1007/s12011-016-0635-1
   Hott M, 1993, CALCIFIED TISSUE INT, V53, P174, DOI 10.1007/BF01321834
   Hu XX, 2017, ADV MATER, V29, P0, DOI 10.1002/adma.201605235
   Kandel RA, 2006, BIOMATERIALS, V27, P4120, DOI 10.1016/j.biomaterials.2006.03.005
   Komatsu DE, 2004, BONE, V34, P680, DOI 10.1016/j.bone.2003.12.024
   Lin AC, 2009, NAT MED, V15, P1421, DOI 10.1038/nm.2055
   Lin KL, 2013, BIOMATERIALS, V34, P10028, DOI 10.1016/j.biomaterials.2013.09.056
   Liu DD, 2014, NANOMED-NANOTECHNOL, V10, P1153, DOI 10.1016/j.nano.2014.02.003
   Liu M, 2013, ORTHOPEDICS, V36, P868, DOI 10.3928/01477447-20131021-10
   Liu XH, 2011, NAT MATER, V10, P398, DOI 10.1038/NMAT2999, 10.1038/nmat2999
   Lopasilvia , 2014, TISSUE ENG PART A, V20, P2052
   Marie PJ, 2011, OSTEOPOROSIS INT, V22, P1659, DOI 10.1007/s00198-010-1369-0
   Marie PJ, 1993, J BONE MINER RES, V8, P607
   Mow VC, 1992, BIOMATERIALS, V13, P67, DOI 10.1016/0142-9612(92)90001-5
   Nielsen FH, 2004, J TRACE ELEM EXP MED, V17, P137, DOI 10.1002/jtra.20004
   Nishida T, 2017, OSTEOARTHR CARTILAGE, V25, P759, DOI 10.1016/j.joca.2016.10.003
   Okita N, 2015, TISSUE ENG PT A, V21, P1695, DOI 10.1089/ten.TEA.2014.0282, 10.1089/ten.tea.2014.0282
   Pfander D, 2003, J CELL SCI, V116, P1819, DOI 10.1242/jcs.00385
   Pietak AM, 2007, BIOMATERIALS, V28, P4023, DOI 10.1016/j.biomaterials.2007.05.003
   Ramaswamy Y, 2008, BIOMATERIALS, V29, P4392, DOI 10.1016/j.biomaterials.2008.08.006
   Ruiz-heiland G, 2012, ANN RHEUM DIS, V71, P400, DOI 10.1136/ard.2010.148262
   Sellam J, 2010, NAT REV RHEUMATOL, V6, P625, DOI 10.1038/nrrheum.2010.159
   Shi WL, 2017, ADV MATER, V29, P0, DOI 10.1002/adma.201701089
   Shimomura K, 2014, TISSUE ENG PART B-RE, V20, P468, DOI 10.1089/ten.teb.2013.0543, 10.1089/ten.TEB.2013.0543
   Steadman JR, 1995, MED SCI SPORT EXER, V27, P328
   Sun T, 2017, GEOSCI MODEL DEV DIS, V2017, P1, DOI 10.1155/2017/1949170
   Tao SC, 2017, THERANOSTICS, V7, P180, DOI 10.7150/thno.17133
   Tchetina EV, 2005, J RHEUMATOL, V32, P876
   Terra J, 2009, PHYS CHEM CHEM PHYS, V11, P568, DOI 10.1039/b802841a
   Thompson CL, 2016, FASEB J, V30, P716, DOI 10.1096/fj.15-274944
   Valerio P, 2004, BIOMATERIALS, V25, P2941, DOI 10.1016/j.biomaterials.2003.09.086
   Wan C, 2008, P NATL ACAD SCI USA, V105, P686, DOI 10.1073/pnas.0708474105
   Wang L, 2003, BIOMATERIALS, V24, P3475, DOI 10.1016/S0142-9612(03)00167-4
   Wang MN, 2013, ARTHRITIS RES THER, V15, P0, DOI 10.1186/ar4133
   Wang SQ, 2016, AM J TRANSL RES, V8, P4564
   Wei F, 2012, OSTEOARTHR CARTILAGE, V20, P755, DOI 10.1016/j.joca.2012.03.010
   Wu Y, 2014, ADV FUNCT MATER, V24, P4473, DOI 10.1002/adfm.201304304
   Yang F, 2011, STEM CELLS, V29, P981, DOI 10.1002/stem.646
   Yu DG, 2013, ACTA PHARMACOL SIN, V34, P393, DOI 10.1038/aps.2012.167
   Yu P, 2017, THERANOSTICS, V7, P3387, DOI 10.7150/thno.19748
   Zhang CM, 2014, INT J MOL SCI, V15, P7250, DOI 10.3390/ijms15057250
   Zhang WB, 2011, ACTA BIOMATER, V7, P800, DOI 10.1016/j.actbio.2010.08.031
   Zhen GH, 2013, NAT MED, V19, P704, DOI 10.1038/nm.3143
   Zhou JM, 2014, ARTHRITIS RES THER, V16, P0, DOI 10.1186/ar4437
   Zhu YF, 2013, ACTA BIOMATER, V9, P6723, DOI 10.1016/j.actbio.2013.01.021
NR 60
TC 65
Z9 67
U1 20
U2 159
PU IVYSPRING INT PUBL
PI LAKE HAVEN
PA PO BOX 4546, LAKE HAVEN, NSW 2263, AUSTRALIA
SN 1838-7640
EI 
J9 THERANOSTICS
JI Theranostics
PD JUN 15
PY 2018
VL 8
IS 7
BP 1940
EP 1955
DI 10.7150/thno.23674
PG 16
WC Medicine, Research & Experimental
SC Research & Experimental Medicine
GA FW5XZ
UT WOS:000425394000013
PM 29556366
DA 2022-06-22
ER

PT J
AU Hong, Jeong-Min
   Shin, Jun-Kyu
   Kim, Jeom-Yong
   Jang, Min-Jung
   Park, Sun-Kyu
   Lee, Jong-Hoon
   Choi, Jung-Hyo
   Lee, Sun-Mee
AF Hong, Jeong-min
   Shin, Jun-kyu
   Kim, Jeom-yong
   Jang, Min-jung
   Park, Sun-kyu
   Lee, Jong-hoon
   Choi, Jung-hyo
   Lee, Sun-mee
TI BST106 Protects against Cartilage Damage by Inhibition of Apoptosis and Enhancement of Autophagy in Osteoarthritic Rats
SO BIOLOGICAL & PHARMACEUTICAL BULLETIN
LA English
DT Article
DE osteoarthritis; BST106; apoptosis; autophagy; matrix metalloproteinase
ID chondrocytes in-vitro; articular-cartilage; matrix metalloproteinase; chrysanthemum-zawadskii; oxidative stress; subchondral bone; cell-death; model; degradation; disease
AB Chrysanthemum zawadskii var. latilobum (CZ) has been used as a traditional medicine in Asian countries for the treatment of inflammatory diseases. Recently, CZ extract was shown to inhibit differentiation of osteoclasts and provide protection against rheumatoid arthritis. The aim of this study was to investigate the molecular mechanisms of BST106, the ethanol extract of CZ, for cartilage protection in monosodium iodoacetate (MIA)-induced osteoarthritis (OA), particularly focusing on apoptosis and autophagy. BST106 (50, 100, and 200 mg/kg) was orally administered once daily to MIA-induced OA rats. Swelling, limping, roentgenography, and histomorphological changes were assessed 28d after MIA injection. Biochemical parameters for matrix metalloproteinase (MMP), apoptosis, and autophagy were also assessed. BST106 ameliorated the severity of swelling and limping after MIA injection. Roentgenographic and histomorphological examinations revealed that BST106 reduced MIA-induced cartilage damage. BST106 decreased MIA-induced increases in MMP-2 and MMP-13 mRNA levels. Increased levels of serum cartilage oligomeric matrix protein and glycosaminoglycan release were attenuated by BST106. Furthermore, BST106 suppressed the protein expression of proapoptotic molecules and increased the protein expression of autophagosome- and autolysosome-related molecules. These findings indicate that BST106 protects against OA-induced cartilage damage by inhibition of the apoptotic pathway and restoration of impaired autophagic flux.
C1 [Hong, Jeong-Min; Shin, Jun-Kyu; Lee, Sun-Mee] Sungkyunkwan Univ, Sch Pharm, 2066 Seobu Ro, Suwon 16419, Gyeonggi Do, South Korea.
   [Kim, Jeom-Yong; Jang, Min-Jung; Park, Sun-Kyu; Lee, Jong-Hoon; Choi, Jung-Hyo] GREENCROSS WellBeing Corp, Res Inst, Seongnam 13595, South Korea.
RP Lee, SM (corresponding author), Sungkyunkwan Univ, Sch Pharm, 2066 Seobu Ro, Suwon 16419, Gyeonggi Do, South Korea.
EM sunmee@skku.edu
FU National Research Foundation of Korea (NRF) - Ministry of Education, Science, and Technology in Korea (MEST) [2012R1A5A2A28671860]; NRF - MEST in Korea [NRF-2016H1A2A1909480]
CR Ansari MY, 2017, BIOMED PHARMACOTHER, V96, P198, DOI 10.1016/j.biopha.2017.09.140
   Brizuela NILDAY, 2007, REV FAC CIEN MED UNIV NAC CORDOBA, V64, P9
   Carames B, 2015, ARTHRITIS RHEUMATOL, V67, P1568, DOI 10.1002/art.39073
   Carames B, 2012, ANN RHEUM DIS, V71, P575, DOI 10.1136/annrheumdis-2011-200557
   Carames B, 2010, ARTHRITIS RHEUM-US, V62, P791, DOI 10.1002/art.27305
   Cetrullo S, 2016, BBA-GEN SUBJECTS, V1860, P1181, DOI 10.1016/j.bbagen.2016.03.002
   Chaitanya GV, 2010, CELL COMMUN SIGNAL, V8, P0, DOI 10.1186/1478-811X-8-31
   Charlier E, 2016, INT J MOL SCI, V17, P0, DOI 10.3390/ijms17122146
   Dai T, 2017, INFLAMM RES, V66, P1075, DOI 10.1007/s00011-017-1087-6
   Eskelinen EL, 2009, BBA-MOL CELL RES, V1793, P664, DOI 10.1016/j.bbamcr.2008.07.014
   Gu DR, 2013, EVID-BASED COMPL ALT, V2013, P0, DOI 10.1155/2013/509482
   Guzman RE, 2003, TOXICOL PATHOL, V31, P619, DOI 10.1080/01926230390241800
   Han S, 2002, ARCH PHARM RES, V25, P170, DOI 10.1007/BF02976559
   Huang WZ, 2017, BIOMED RES INT, V2017, P0, DOI 10.1155/2017/6341919
   Hwang HS, 2015, INT J MOL SCI, V16, P26035, DOI 10.3390/ijms161125943
   Hyttinen JMT, 2013, BBA-MOL CELL RES, V1833, P503, DOI 10.1016/j.bbamcr.2012.11.018
   Ishiguro NAOKI, 2002, NAGOYA J MED SCI, V65, P73
   Jackson MT, 2014, ARTHRITIS RHEUMATOL, V66, P1525, DOI 10.1002/art.38401
   Jain A, 2010, J BIOL CHEM, V285, P22576, DOI 10.1074/jbc.M110.118976
   Jiang LP, 2013, J ORTHOP RES, V31, P364, DOI 10.1002/jor.22250
   Kato T, 1987, ARCH INT PHARMACOD T, V285, P288
   Kelly S, 2013, OSTEOARTHR CARTILAGE, V21, P1327, DOI 10.1016/j.joca.2013.07.002
   Kim AR, 2016, EVID-BASED COMPL ALT, V2016, P0
   Kim HA, 2000, J RHEUMATOL, V27, P455
   Kim JK, 2012, EVID-BASED COMPL ALT, V2012, P0, DOI 10.1155/2012/730907
   Kim Y, 2012, J FUNCT FOODS, V4, P474, DOI 10.1016/j.jff.2012.02.007
   Kirkegaard K, 2004, NAT REV MICROBIOL, V2, P301, DOI 10.1038/nrmicro865
   Lee HS, 2012, PLOS ONE, V7, P0, DOI 10.1371/journal.pone.0036221
   Lee JH, 2004, J ETHNOPHARMACOL, V95, P425, DOI 10.1016/j.jep.2004.08.023
   Lee SW, 2008, ARTHRITIS RHEUM-US, V58, P790, DOI 10.1002/art.23220
   Lee SW, 2004, ARTHRITIS RHEUM-US, V50, P534, DOI 10.1002/art.20052
   Levine B, 2008, CELL, V132, P27, DOI 10.1016/j.cell.2007.12.018
   Link TM, 2003, RADIOLOGY, V226, P373, DOI 10.1148/radiol.2262012190
   Murphy G, 2002, ARTHRITIS RES THER, V4, P0, DOI 10.1186/ar572
   Na JY, 2012, J GINSENG RES, V36, P242, DOI 10.5142/jgr.2012.36.3.242
   Nuttall ME, 2000, J ORTHOPAED RES, V18, P356, DOI 10.1002/jor.1100180306
   Pankiv S, 2007, J BIOL CHEM, V282, P24131, DOI 10.1074/jbc.M702824200
   Poole AR, 2001, CLIN ORTHOP RELAT R, V0, PPS26, DOI 10.1097/00003086-200110001-00004
   Rannou F, 2016, SEMIN ARTHRITIS RHEU, V45, PS18, DOI 10.1016/j.semarthrit.2015.11.007
   Sandy JD, 1978, BIOCHIM BIOPHYS ACTA, V543, P536, DOI 10.1016/0304-4165(78)90308-2
   Sasaki H, 2012, ARTHRITIS RHEUM-US, V64, P1920, DOI 10.1002/art.34323
   Settle S, 2010, ARTHRITIS RHEUM-US, V62, P3006, DOI 10.1002/art.27596
   Shlopov BV, 1997, ARTHRITIS RHEUM-US, V40, P2065, DOI 10.1002/art.1780401120
   Singh RP, 2005, CARCINOGENESIS, V26, P845, DOI 10.1093/carcin/bgi014
   Song B, 2017, MOL MED REP, V16, P3958, DOI 10.3892/mmr.2017.7064
   Takayama K, 2014, ARTHRITIS RES THER, V16, P0, DOI 10.1186/s13075-014-0482-4
   Tang Q, 2017, CELL DEATH DIS, V8, P0, DOI 10.1038/cddis.2017.453
   Vandersluijs JA, 1992, J ORTHOPAED RES, V10, P58, DOI 10.1002/jor.1100100107
   Vilim V, 2002, OSTEOARTHR CARTILAGE, V10, P707, DOI 10.1053/joca.2002.0819
   Vuppalapati KK, 2015, J BONE MINER RES, V30, P2249, DOI 10.1002/jbmr.2575
   Wang ZM, 2016, BIOMED PHARMACOTHER, V83, P763, DOI 10.1016/j.biopha.2016.06.050
   Webb GR, 1997, OSTEOARTHR CARTILAGE, V5, P427, DOI 10.1016/S1063-4584(97)80047-7
   Wei YL, 2017, CELL PHYSIOL BIOCHEM, V42, P319, DOI 10.1159/000477387
   Wu TY, 2011, AAPS J, V13, P1, DOI 10.1208/s12248-010-9239-4
   Xie XW, 2017, CHEMMEDCHEM, V12, P1157, DOI 10.1002/cmdc.201700349
   Yeom MJ, 2003, BIOL PHARM BULL, V26, P1472, DOI 10.1248/bpb.26.1472
   Yu L, 2010, NATURE, V465, P942, DOI 10.1038/nature09076
NR 57
TC 6
Z9 7
U1 0
U2 2
PU PHARMACEUTICAL SOC JAPAN
PI TOKYO
PA 2-12-15 SHIBUYA, SHIBUYA-KU, TOKYO, 150-0002, JAPAN
SN 0918-6158
EI 
J9 BIOL PHARM BULL
JI Biol. Pharm. Bull.
PD AUG 15
PY 2018
VL 41
IS 8
BP 1257
EP 1268
DI 10.1248/bpb.b18-00207
PG 12
WC Pharmacology & Pharmacy
SC Pharmacology & Pharmacy
GA GP4YP
UT WOS:000440878600020
PM 29794403
DA 2022-06-22
ER

PT J
AU Rellmann, Yvonne
   Dreier, Rita
AF Rellmann, Yvonne
   Dreier, Rita
TI Different Forms of ER Stress in Chondrocytes Result in Short Stature Disorders and Degenerative Cartilage Diseases: New Insights by Cartilage-Specific ERp57 Knockout Mice
SO OXIDATIVE MEDICINE AND CELLULAR LONGEVITY
LA English
DT Review
ID endoplasmic-reticulum stress; unfolded protein response; multiple epiphyseal dysplasia; oligomeric matrix protein; ii gene col2a1; growth-plate; transcription factor; murine model; bone-growth; proliferation
AB Cartilage is essential for skeletal development by endochondral ossification. The only cell type within the tissue, the chondrocyte, is responsible for the production of macromolecules for the extracellular matrix (ECM). Before proteins and proteoglycans are secreted, they undergo posttranslational modification and folding in the endoplasmic reticulum (ER). However, the ER folding capacity in the chondrocytes has to be balanced with physiological parameters like energy and oxygen levels. Specific cellular conditions, e.g., a high protein demand, or pathologic situations disrupt ER homeostasis and lead to the accumulation of poorly folded or misfolded proteins. This state is called ER stress and induces a cellular quality control system, the unfolded protein response (UPR), to restore homeostasis. Different mouse models with ER stress in chondrocytes display comparable skeletal phenotypes representing chondrodysplasias. Therefore, ER stress itself seems to be involved in the pathogenesis of these diseases. It is remarkable that chondrodysplasias with a comparable phenotype arise independent from the sources of ER stress, which are as follows: (1) mutations in ECM proteins leading to aggregation, (2) deficiencies in ER chaperones, (3) mutations in UPR signaling factors, or (4) deficiencies in the degradation of aggregated proteins. In any case, the resulting UPR substantially impairs ECM protein synthesis, chondrocyte proliferation, and/or differentiation or regulation of autophagy and apoptosis. Notably, chondrodysplasias arise no matter if single or multiple events are affected. We analyzed cartilage-specific ERp57 knockout mice and demonstrated that the deficiency of this single protein disulfide isomerase, which is responsible for formation of disulfide bridges in ECM glycoproteins, is sufficient to induce ER stress and to cause an ER stress-related bone phenotype. These mice therefore qualify as a novel model for the analysis of ER stress in chondrocytes. They give new insights in ER stress-related short stature disorders and enable the analysis of ER stress in other cartilage diseases, such as osteoarthritis.
C1 [Rellmann, Yvonne; Dreier, Rita] Inst Physiol Chem & Pathobiochem, Waldeyerstr 15, D-48149 Munster, Germany.
RP Dreier, R (corresponding author), Inst Physiol Chem & Pathobiochem, Waldeyerstr 15, D-48149 Munster, Germany.
EM dreierr@uni-muenster.de
FU German Research Foundation [DR455/3-1]
CR Adamopoulos C, 2014, CLIN CHEM LAB MED, V52, P151, DOI 10.1515/cclm-2012-0826
   Aebi M, 2010, TRENDS BIOCHEM SCI, V35, P74, DOI 10.1016/j.tibs.2009.10.001
   Ahmad NN, 1991, P NATL ACAD SCI USA, V88, P6624, DOI 10.1073/pnas.88.15.6624
   Arita M, 2002, OSTEOARTHR CARTILAGE, V10, P808, DOI 10.1053/joca.2002.0830
   Arita M, 2015, AM J PATHOL, V185, P214, DOI 10.1016/j.ajpath.2014.09.003
   Bell PA, 2013, BIOL OPEN, V2, P802, DOI 10.1242/bio.20135280
   Bird IM, 2018, DEVELOPMENT, V145, P0, DOI 10.1242/dev.156588
   Bonafe L, 2015, AM J MED GENET A, V167, P2869, DOI 10.1002/ajmg.a.37365
   Boot-handford RP, 2010, CELL TISSUE RES, V339, P197, DOI 10.1007/s00441-009-0877-8
   Briggs MD, 1998, AM J HUM GENET, V62, P311, DOI 10.1086/301713
   Briggs MD, 2002, HUM MUTAT, V19, P465, DOI 10.1002/humu.10066
   Brighton CT, 1971, J BONE JOINT SURG AM, VA 53, P719, DOI 10.2106/00004623-197153040-00011
   Brown MK, 2012, FRONT PHYSIOL, V3, P0, DOI 10.3389/fphys.2012.00263
   Budde B, 2005, MOL CELL BIOL, V25, P10465, DOI 10.1128/MCB.25.23.10465-10478.2005
   Cameron TL, 2015, OSTEOARTHR CARTILAGE, V23, P661, DOI 10.1016/j.joca.2015.01.001
   Caramelo JJ, 2008, J BIOL CHEM, V283, P10221, DOI 10.1074/jbc.R700048200
   Chakkalakal SA, 2018, INT J MOL SCI, V19, P0, DOI 10.3390/ijms19020541
   Coe H, 2010, J BIOL CHEM, V285, P6725, DOI 10.1074/jbc.M109.054015
   Cooper KL, 2013, NATURE, V495, P375, DOI 10.1038/nature11940
   Couchouron T, 2011, JOINT BONE SPINE, V78, P45, DOI 10.1016/j.jbspin.2010.03.012
   Dougan SK, 2011, MOL CELL BIOL, V31, P1145, DOI 10.1128/MCB.00967-10
   Ellgaard L, 2005, EMBO REP, V6, P28, DOI 10.1038/sj.embor.7400311
   Fertala J, 2018, BONE, V112, P42, DOI 10.1016/j.bone.2018.04.008
   Fujita E, 2007, HUM MOL GENET, V16, P618, DOI 10.1093/hmg/ddm002
   Gawron K, 2016, CELL STRESS CHAPERON, V21, P943, DOI 10.1007/s12192-016-0719-z
   Gentili C, 2009, CURR PHARM DESIGN, V15, P1334, DOI 10.2174/138161209787846739
   Goldring MB, 2009, ARTHRITIS RES THER, V11, P0, DOI 10.1186/ar2592
   Guo FJ, 2014, J CELL MOL MED, V18, P1157, DOI 10.1111/jcmm.12261
   Hall-glenn F, 2013, J CELL COMMUN SIGNAL, V7, P219, DOI 10.1007/s12079-013-0201-y
   Halperin L, 2014, IUBMB LIFE, V66, P318, DOI 10.1002/iub.1272
   Harding HP, 2000, MOL CELL, V5, P897, DOI 10.1016/S1097-2765(00)80330-5
   Harding HP, 2000, MOL CELL, V6, P1099, DOI 10.1016/S1097-2765(00)00108-8
   Hartley CL, 2013, HUM MOL GENET, V22, P5262, DOI 10.1093/hmg/ddt383
   Hartmann C, 2009, CURR OPIN GENET DEV, V19, P437, DOI 10.1016/j.gde.2009.09.001
   Hata KENJI, 2017, J BONE METAB, V24, P75, DOI 10.11005/jbm.2017.24.2.75
   Haze K, 1999, MOL BIOL CELL, V10, P3787, DOI 10.1091/mbc.10.11.3787
   Hettinghouse A, 2018, PHARMACOL THERAPEUT, V181, P34, DOI 10.1016/j.pharmthera.2017.07.011
   Hetz C, 2012, NAT REV MOL CELL BIO, V13, P89, DOI 10.1038/nrm3270
   Hisanaga S, 2018, SCI REP-UK, V8, P0, DOI 10.1038/s41598-017-19052-9
   Ho MSP, 2007, HUM MOL GENET, V16, P1201, DOI 10.1093/hmg/ddm067
   Hollien J, 2006, SCIENCE, V313, P104, DOI 10.1126/science.1129631
   Horiuchi K, 2016, CELL MOL LIFE SCI, V73, P2851, DOI 10.1007/s00018-016-2178-1
   Hosseinzadeh A, 2016, J PINEAL RES, V61, P411, DOI 10.1111/jpi.12362
   Hughes ALEXANDRIA, 2017, INT J MOL SCI, V18, P0, DOI 10.3390/ijms18030665
   Ishida Y, 2011, METHOD ENZYMOL, V499, P167, DOI 10.1016/B978-0-12-386471-0.00009-2
   Ito S, 2017, SEMIN CELL DEV BIOL, V62, P142, DOI 10.1016/j.semcdb.2016.11.005
   Jessop CE, 2007, EMBO J, V26, P28, DOI 10.1038/sj.emboj.7601505
   Jessop CE, 2009, J BIOL CHEM, V284, P2194, DOI 10.1074/jbc.M808054200
   Kang XM, 2017, J BONE MINER RES, V32, P2128, DOI 10.1002/jbmr.3134
   Kannu P, 2012, J PAEDIATR CHILD H, V48, PE38, DOI 10.1111/j.1440-1754.2010.01979.x
   Kaufman RJ, 2002, J CLIN INVEST, V110, P1389, DOI 10.1172/JC1200216886
   Kozutsumi Y, 1988, NATURE, V332, P462, DOI 10.1038/332462a0
   Kronenberg HM, 2003, NATURE, V423, P332, DOI 10.1038/nature01657
   Kung LHW, 2015, PLOS ONE, V10, P0, DOI 10.1371/journal.pone.0117016
   Leighton MP, 2007, HUM MOL GENET, V16, P1728, DOI 10.1093/hmg/ddm121
   Li YH, 2016, ARTHRITIS RES THER, V18, P0, DOI 10.1186/s13075-016-1070-6
   Liang GY, 2014, PLOS ONE, V9, P0, DOI 10.1371/journal.pone.0086894
   Lilley BN, 2005, P NATL ACAD SCI USA, V102, P14296, DOI 10.1073/pnas.0505014102
   Linz A, 2015, J BONE MINER RES, V30, P1481, DOI 10.1002/jbmr.2484
   Liu CY, 2000, J BIOL CHEM, V275, P24881, DOI 10.1074/jbc.M004454200
   Liu-bryan R, 2015, NAT REV RHEUMATOL, V11, P35, DOI 10.1038/nrrheum.2014.162
   Lopez-otin C, 2013, CELL, V153, P1194, DOI 10.1016/j.cell.2013.05.039
   Mackie EJ, 2011, J ENDOCRINOL, V211, P109, DOI 10.1530/JOE-11-0048
   Masago Y, 2012, J CELL SCI, V125, P1118, DOI 10.1242/jcs.089748
   Mccaffrey K, 2016, ESSAYS BIOCHEM, V60, P227, DOI 10.1042/EBC20160003
   Mullan LA, 2017, J CLIN INVEST, V127, P3861, DOI 10.1172/JCI93094
   Ni M, 2007, FEBS LETT, V581, P3641, DOI 10.1016/j.febslet.2007.04.045
   Nugent AE, 2009, J HISTOCHEM CYTOCHEM, V57, P923, DOI 10.1369/jhc.2009.953893
   Nundlall S, 2010, CELL STRESS CHAPERON, V15, P835, DOI 10.1007/s12192-010-0193-y
   Oliver JD, 1999, MOL BIOL CELL, V10, P2573, DOI 10.1091/mbc.10.8.2573
   Oliver JD, 1997, SCIENCE, V275, P86, DOI 10.1126/science.275.5296.86
   Patra D, 2007, J CELL BIOL, V179, P687, DOI 10.1083/jcb.200708092
   Patterson SE, 2014, DEV DYNAM, V243, P875, DOI 10.1002/dvdy.24131, 10.1002/DVDY.24131
   Pirog KA, 2014, PLOS ONE, V9, P0, DOI 10.1371/journal.pone.0085145
   Pirog-garcia KA, 2007, HUM MOL GENET, V16, P2072, DOI 10.1093/hmg/ddm155
   Rajpar MH, 2009, PLOS GENET, V5, P0, DOI 10.1371/journal.pgen.1000691
   Richards AJ, 1996, HUM MOL GENET, V5, P1339, DOI 10.1093/hmg/5.9.1339
   Saito A, 2014, MOL CELL, V53, P127, DOI 10.1016/j.molcel.2013.11.008
   Saito A, 2009, NAT CELL BIOL, V11, P1197, DOI 10.1038/ncb1962
   Schmitz M, 2008, MATRIX BIOL, V27, P67, DOI 10.1016/j.matbio.2007.08.001
   Shaw PE, 2002, EMBO REP, V3, P521, DOI 10.1093/embo-reports/kvf118
   Shu B, 2011, J CELL SCI, V124, P3428, DOI 10.1242/jcs.083659
   Silver IA, 1975, PHILOS T ROY SOC B, V271, P261, DOI 10.1098/rstb.1975.0050
   Srinivas V, 2009, CELL CYCLE, V8, P391, DOI 10.4161/cc.8.3.7545
   Suleman F, 2012, HUM MUTAT, V33, P218, DOI 10.1002/humu.21631
   Takada K, 2011, INT J EXP PATHOL, V92, P232, DOI 10.1111/j.1365-2613.2010.00758.x
   Tsang KY, 2007, PLOS BIOL, V5, P568, DOI 10.1371/journal.pbio.0050044
   Uehara Y, 2014, OSTEOARTHR CARTILAGE, V22, P1007, DOI 10.1016/j.joca.2014.04.025
   Voeltz GK, 2002, EMBO REP, V3, P944, DOI 10.1093/embo-reports/kvf202
   Walter P, 2011, SCIENCE, V334, P1081, DOI 10.1126/science.1209038
   Wang C, 2018, ELIFE, V7, P0, DOI 10.7554/eLife.37673
   Wang M, 2016, NATURE, V529, P326, DOI 10.1038/nature17041
   Wang WG, 2009, DEVELOPMENT, V136, P4143, DOI 10.1242/dev.043281
   Yamabe S, 2013, FEBS J, V280, P1617, DOI 10.1111/febs.12170
   Yuan XL, 2017, CURR PHARM DESIGN, V23, P1693, DOI 10.2174/1381612822666161025152423
   Zelzer E, 2003, NATURE, V423, P343, DOI 10.1038/nature01659
   Zhou X, 2014, PLOS GENET, V10, P0, DOI 10.1371/journal.pgen.1004820
NR 97
TC 10
Z9 10
U1 0
U2 0
PU HINDAWI LTD
PI LONDON
PA ADAM HOUSE, 3RD FLR, 1 FITZROY SQ, LONDON, W1T 5HF, ENGLAND
SN 1942-0900
EI 1942-0994
J9 OXID MED CELL LONGEV
JI Oxidative Med. Cell. Longev.
PD JUN 15
PY 2018
VL 2018
IS 
BP 
EP 
DI 10.1155/2018/8421391
PG 14
WC Cell Biology
SC Cell Biology
GA HG2WC
UT WOS:000454826800001
PM 30647818
DA 2022-06-22
ER

PT J
AU Yan-yan, L
   Nan, Y
   Xue-meng, X
   Wen-gang, L
   Da-ke, C
   Dan-e, H
   Chuan-xi, Z
   Guo-cai, C
AF Yan-yan, L
   Nan, Y
   Xue-meng, X
   Wen-gang, L
   Da-ke, C
   Dan-e, H
   Chuan-xi, Z
   Guo-cai, C
TI Validation of mirna-140 targeting autophagy-related gene uncoordinated 51 like kinase-1
SO Chinese Journal of Tissue Engineering Research
LA Chinese
DT Article
ID apoptosis; osteoarthriti; tissue engineering
AB BACKGROUND: Autophagy can alleviate the development of knee osteoarthritis by inhibiting cell apoptosis. However, it is still unclear that whether miR-140 can regulate the key gene uncoordinated 51 like kinase-1 (ULK1) in autophagy. OBJECTIVE: To explore the regulatory role of miR-140 on the ULK1 gene. METHODS: The microRNA website was used to predict whether the ULK1 was the target gene of miR-140. Firstly, the full-length sequence of 3'-untranslated region of ULK1 was embed in the downstream of the renilla luciferase gene. Secondly, the mutant sequence of binding sites was constructed to obtain wild type vector and mutant vector. Thirdly, the expression activity of luciferase was detected after transfecting 293T cells with these luciferase vectors. Lastly, 293T cells were treated with miRNA-140 inhibitor, and the expression level of ULK1 protein was detected by western blot assay. RESULTS AND CONCLUSION: The expression activity of luciferase was significantly decreased in 293T cells transfected by wild type vector and miR-140 mimics compared with the cells transfected by wild type vector alone (P < 0.01). In addition, the expression of ULK1 protein was significantly increased when miR-140 was inhibited (P < 0.01). These results imply that miR-140 can regulate the expression of ULK1 gene by binding with its gene sequence. © 2018, Journal of Clinical Rehabilitative Tissue Engineering Research. All rights reserved.
C1 Department of Orthopedics, Guangdong Second Traditional Chinese Medicine Hospital, Guangzhou University of Chinese Medicine, Guangzhou, Guangdong Province  510095, China
   Guangdong Province Engineering Technology Research Institute of TCM, Guangdong Provincial Key Laboratory of Research and Development in Traditional Chinese Medicine, Guangzhou, Guangdong Province  510095, China
TC 0
SN 2095-4344
EI 
J9 CHIN J TISSUE ENG RES
JI Chin. J. Tissue Eng. Res.
PD JUN 15
PY 2018
VL 22
IS 24
BP 3831
EP 3836
DI 10.3969/j.issn.2095-4344.0799
PG 6
UT Scopus:10.3969/j.issn.2095-4344.0799
ER

PT J
AU Wang, Yueshu
   Yu, Tao
   Jin, Hui
   Zhao, Changfu
   Wang, Yang
AF Wang, Yueshu
   Yu, Tao
   Jin, Hui
   Zhao, Changfu
   Wang, Yang
TI Knockdown MiR-302b Alleviates LPS-Induced Injury by Targeting Smad3 in C28/I2 Chondrocytic Cells
SO CELLULAR PHYSIOLOGY AND BIOCHEMISTRY
LA English
DT Article
DE MiR-302b; Osteoarthritis; Chondrocytes; Smad3
ID human osteoarthritis chondrocyte; articular chondrocyte; inflammatory response; chondrogenesis; cartilage; pathway; expression; microrna; differentiation; autophagy
AB Background/Aims: Osteoarthritis (OA) is one of the most common chronic degenerative diseases. Many studies have demonstrated the role of microRNAs (miRNAs) in OA; however, the role of miR-302b in OA remains elusive. The aim of this study was to identify the role of miR-302b in LPS-induced injury in chondrocytes. Methods: Human OA chondrocytes (C28/12 cell line) were transfected with miR-302b inhibitor and miR-302b mimic to investigate the effects of miR-302b expression on chondrocyte apoptosis and inflammation, and to identify the miR-302b target proteins. Results: LPS treatment of chondrocytes significantly reduced cell viability and increased apoptotic rate. LPS treatment also increased the expression of inflammatory cytokines compared to control. miR-302b was up-regulated in LPS-induced chondrocytes. miR-302b was either suppressed or overexpressed in LPS-induced chondrocytes by transient transfection. miR-302b mimic transfection accelerated the effects of LPS on cell viability, apoptosis and inflammation. Of contrast, miR-302b inhibition represented a reverse effect. Dual luciferase activity demonstrated that Smad3 is a direct target for miR-302b and its expression was negatively regulated by miR-302b. In addition, miR-302b inhibition suppressed inflammation in LPS treated chondrocytes by up-regulating Smad3 expression. Moreover, LPS induced down-regulation of Notch and mTOR signaling pathway-related protein expressions, and miR-302b inhibition increased the expressions of Notch and mTOR signaling pathway-related proteins. We further found that miR-302b negatively regulated Notch2 levels through direct targeting its 3'UTR. Conclusions: These results suggest that miR-302b suppression may function as a protector in suppressing the inflammation during the development and progression of OA by up-regulating the target Smad3 expression. (C) 2018 The Author(s) Published by S. Karger AG, Basel
C1 [Wang, Yueshu] Jilin Univ, China Japan Union Hosp, Dept Hand Surg, Changchun, Jilin, CHINA.
   [Yu, Tao; Zhao, Changfu; Wang, Yang] Jilin Univ, China Japan Union Hosp, Dept Orthoped, 126 Xiantai St, Changchun 130033, Jilin, CHINA.
   [Jin, Hui] Jilin Univ, Hosp 2, Dept Orthoped, Changchun, Jilin, CHINA.
RP Wang, Y (corresponding author), Jilin Univ, China Japan Union Hosp, Dept Orthoped, 126 Xiantai St, Changchun 130033, Jilin, CHINA.
EM nzsong4035357@sina.com
CR Aigner T, 2006, ARTHRITIS RHEUM-US, V54, P3533, DOI 10.1002/art.22174
   Akhtar N, 2010, ARTHRITIS RHEUM-US, V62, P1361, DOI 10.1002/art.27329
   Calo V, 2003, J CELL PHYSIOL, V197, P157, DOI 10.1002/jcp.10364
   Cui X, 2016, SCI REP-UK, V6, P0, DOI 10.1038/srep23117
   Diaz-prado S, 2012, BMC MUSCULOSKEL DIS, V13, P0, DOI 10.1186/1471-2474-13-144
   Fortini ME, 2009, DEV CELL, V16, P633, DOI 10.1016/j.devcel.2009.03.010
   Goldring MB, 2007, J CELL PHYSIOL, V213, P626, DOI 10.1002/jcp.21258
   Hosaka Y, 2013, P NATL ACAD SCI USA, V110, P1875, DOI 10.1073/pnas.1207458110
   Hou CH, 2015, CELL PHYSIOL BIOCHEM, V36, P1753, DOI 10.1159/000430148
   Jones SW, 2009, OSTEOARTHR CARTILAGE, V17, P464, DOI 10.1016/j.joca.2008.09.012
   Khan NM, 2017, J CELL BIOCHEM, V118, P629, DOI 10.1002/jcb.25750
   Kobayashi T, 2008, P NATL ACAD SCI USA, V105, P1949, DOI 10.1073/pnas.0707900105
   Le LTT, 2013, ARTHRITIS RHEUM-US, V65, P1963, DOI 10.1002/art.37990
   Lewis BP, 2005, CELL, V120, P15, DOI 10.1016/j.cell.2004.12.035
   Li HL, 2014, AM J PHYSIOL-ENDOC M, V306, PE197, DOI 10.1152/ajpendo.00202.2013
   Lin SL, 2008, RNA, V14, P2115, DOI 10.1261/rna.1162708
   Little CB, 2002, MATRIX BIOL, V21, P271, DOI 10.1016/S0945-053X(02)00004-5
   Liu ZY, 2015, SCI SIGNAL, V8, P0, DOI 10.1126/scisignal.aaa3792
   Malemud CJ, 2003, CELLS TISSUES ORGANS, V174, P34, DOI 10.1159/000070573
   Matsukawa T, 2013, ARTHRITIS RES THER, V15, P0, DOI 10.1186/ar4164
   Meng F, 2016, OSTEOARTHR CARTILAGE, V24, P932, DOI 10.1016/j.joca.2015.12.012
   Mirando AJ, 2013, ARTHRITIS RHEUM-US, V65, P2623, DOI 10.1002/art.38076
   Park JS, 2015, ANN RHEUM DIS, V74, P267, DOI 10.1136/annrheumdis-2013-203467
   Rainbow R, 2012, ARTHRITIS, V0, P0, DOI DOI 10.1155/2012/741582
   Reynard LN, 2012, MATURITAS, V71, P200, DOI 10.1016/j.maturitas.2011.12.001
   Saito T, 2017, ARTHRITIS RES THER, V19, P0, DOI 10.1186/s13075-017-1296-y
   Santini P, 2014, RHEUMATOL INT, V34, P711, DOI 10.1007/s00296-013-2754-8
   Sassi N, 2014, J RECEPT SIG TRANSD, V34, P48, DOI 10.3109/10799893.2013.856920
   Wang LM, 2013, BMC CANCER, V13, P0, DOI 10.1186/1471-2407-13-448
   Wen ZL, 1995, CELL, V82, P241, DOI 10.1016/0092-8674(95)90311-9
   Wu CL, 2014, INT J MOL MED, V34, P13, DOI 10.3892/ijmm.2014.1743
   Xue JF, 2017, BIOMED PHARMACOTHER, V89, P1252, DOI 10.1016/j.biopha.2017.01.130
   Yang MC, 2005, CYTOKINE GROWTH F R, V16, P387, DOI 10.1016/j.cytogfr.2005.02.008
   Yang X, 2001, J CELL BIOL, V153, P35, DOI 10.1083/jcb.153.1.35
   Zhang DW, 2015, SCI REP-UK, V5, P0, DOI 10.1038/srep12775
   Zhang E, 2015, CELL PHYSIOL BIOCHEM, V37, P1442, DOI 10.1159/000438513
   Zhang YK, 2014, EXP MOL MED, V46, P0, DOI 10.1038/emm.2013.152
   Zhou XK, 2014, NAT COMMUN, V5, P0, DOI 10.1038/ncomms4619
NR 38
TC 14
Z9 17
U1 4
U2 15
PU KARGER
PI BASEL
PA ALLSCHWILERSTRASSE 10, CH-4009 BASEL, SWITZERLAND
SN 1015-8987
EI 1421-9778
J9 CELL PHYSIOL BIOCHEM
JI Cell. Physiol. Biochem.
PD JUN 15
PY 2018
VL 45
IS 2
BP 733
EP 743
DI 10.1159/000487165
PG 11
WC Cell Biology; Physiology
SC Cell Biology; Physiology
GA FX4HH
UT WOS:000426033200023
PM 29414803
DA 2022-06-22
ER

PT J
AU Chen, Liang-Yu
   Lotz, Martin
   Terkeltaub, Robert
   Liu-bryan, Ru
AF Chen, Liang-yu
   Lotz, Martin
   Terkeltaub, Robert
   Liu-bryan, Ru
TI Modulation of matrix metabolism by ATP-citrate lyase in articular chondrocytes
SO JOURNAL OF BIOLOGICAL CHEMISTRY
LA English
DT Article
DE acetyl coenzyme A (acetyl-CoA); acetylation; AMP-activated kinase (AMPK); epigenetics; chondrocyte; ATP-citrate lyase; hydroxycitric acid; nucleocytosolic acetyl-CoA
ID acetyl-coenzyme; osteoarthriti; autophagy; chondroprotection; pathogenesis; cartilage; target; growth; bone
AB Certain dysregulated chondrocyte metabolic adaptive responses such as decreased activity of the master regulator of energy metabolism AMP-activated protein kinase (AMPK) promote osteoarthritis (OA). Metabolism intersects with epigenetic and transcriptional responses. Hence, we studied chondrocyte ATP-citrate lyase (ACLY), which generates acetyl-CoA from mitochondrial-derived citrate, and modulates acetylation of histones and transcription factors. We assessed ACLY in normal and OA human knee chondrocytes and cartilages by Western blotting and immunohistochemistry, and quantified acetyl-CoA fluorometrically. We examined histone and transcription factor lysine acetylation by Western blotting, and assessed histone H3K9 and H3K27 occupancy of iNOS, MMP3, and MMP13 promoters by chromatin immunoprecipitation (ChIP) and quantitative PCR (qPCR). We analyzed iNOS, MMP3, MMP13, aggrecan (ACAN), and Col2a1 gene expression by RT-qPCR. Glucose availability regulated ACLY expression and function, nucleocytosolic acetyl-CoA, and histone acetylation. Human knee OA chondrocytes exhibited increased ACLY activation (assessed by Ser-455 phosphorylation), associated with increased H3K9 and H3K27 acetylation. Inhibition of ACLY attenuated IL-1-induced transcription of iNOS, MMP3, and MMP13 by suppressing acetylation of p65 NF-B, H3K9, and H3K27, blunted release of NO, MMP3, and MMP13, and also reduced SOX9 acetylation that promoted SOX9 nuclear translocation, leading to increased aggrecan and Col2a1 mRNA expression. ACLY is a novel player involved in regulation of cartilage matrix metabolism. Increased ACLY activity in OA chondrocytes increased nucleocytosolic acetyl-CoA, leading to increased matrix catabolism via dysregulated histone and transcription factor acetylation. Pharmacologic ACLY inhibition in OA chondrocytes globally reverses these changes and stimulates matrix gene expression and AMPK activation, supporting translational investigation in OA.
C1 [Chen, Liang-Yu; Terkeltaub, Robert; Liu-Bryan, Ru] Vet Affairs San Diego Healthcare Syst, 111K,3350 La Jolla Village Dr, San Diego, CA 92161 USA.
   [Lotz, Martin] Scripps Res Inst, La Jolla, CA 92037 USA.
   [Terkeltaub, Robert; Liu-Bryan, Ru] Univ Calif San Diego, Dept Med, La Jolla, CA 92037 USA.
RP Liu-Bryan, R (corresponding author), Vet Affairs San Diego Healthcare Syst, 111K,3350 La Jolla Village Dr, San Diego, CA 92161 USA.
EM ruliu@ucsd.edu
FU Department of Veterans Affairs [1I01BX002234, I01BX001660]; National Institutes of Health [AG007996]; NATIONAL INSTITUTE ON AGING [P01AG007996] Funding Source: NIH RePORTER; Veterans Affairs [I01BX002234, I01BX001660] Funding Source: NIH RePORTER
CR Bar OZM, 2016, AGING CELL, V15, P499, DOI 10.1111/acel.12456
   Beigneux AP, 2004, J BIOL CHEM, V279, P9557, DOI 10.1074/jbc.M310512200
   Berenbaum F, 2017, ARTHRITIS RHEUMATOL, V69, P9, DOI 10.1002/art.39842
   Bohensky J, 2010, PEDIATR NEPHROL, V25, P633, DOI 10.1007/s00467-009-1310-y
   Burke AC, 2017, CURR OPIN LIPIDOL, V28, P193, DOI 10.1097/MOL.0000000000000390
   Carames B, 2012, ARTHRITIS RHEUM-US, V64, P1182, DOI 10.1002/art.33444
   Carames B, 2010, ARTHRITIS RHEUM-US, V62, P791, DOI 10.1002/art.27305
   Carling D, 2017, CURR OPIN CELL BIOL, V45, P31, DOI 10.1016/j.ceb.2017.01.005
   Cecil DL, 2008, J IMMUNOL, V180, P8378, DOI 10.4049/jimmunol.180.12.8378
   Chang XT, 2011, INT J RHEUM DIS, V14, P217, DOI 10.1111/j.1756-185X.2011.01598.x
   Chypre M, 2012, BIOCHEM BIOPH RES CO, V422, P1, DOI 10.1016/j.bbrc.2012.04.144
   Courties A, 2017, CURR OPIN RHEUMATOL, V29, P214, DOI 10.1097/BOR.0000000000000373
   Creyghton MP, 2010, P NATL ACAD SCI USA, V107, P21931, DOI 10.1073/pnas.1016071107
   Das S, 2015, CELL METAB, V21, P868, DOI 10.1016/j.cmet.2015.05.006
   Eisenberg T, 2014, CELL METAB, V19, P431, DOI 10.1016/j.cmet.2014.02.010
   Hardie DAVIDGRAHAME, 2017, F1000RES, V6, P1724, DOI 10.12688/f1000research.11960.1
   Hatzivassiliou G, 2005, CANCER CELL, V8, P311, DOI 10.1016/j.ccr.2005.09.008
   Infantino V, 2013, BIOCHEM BIOPH RES CO, V440, P105, DOI 10.1016/j.bbrc.2013.09.037
   Keating ST, 2015, CIRC RES, V116, P715, DOI 10.1161/CIRCRESAHA.116.303936
   Khwairakpam AD, 2015, CURR DRUG TARGETS, V16, P156, DOI 10.2174/1389450115666141224125117
   Kim H, 2015, MOL CELLS, V38, P677, DOI 10.14348/molcells.2015.0200
   Koch CM, 2007, GENOME RES, V17, P691, DOI 10.1101/gr.5704207
   Loeser RF, 2012, ARTHRITIS RHEUM-US, V64, P1697, DOI 10.1002/art.34453
   Madeo F, 2014, NAT REV DRUG DISCOV, V13, P727, DOI 10.1038/nrd4391
   Marino G, 2014, MOL CELL, V53, P710, DOI 10.1016/j.molcel.2014.01.016
   Martel-pelletier J, 1998, INFLAMM RES, V47, P90, DOI 10.1007/s000110050288
   Mobasheri A, 2017, NAT REV RHEUMATOL, V13, P302, DOI 10.1038/nrrheum.2017.50
   Perkins ND, 2006, ONCOGENE, V25, P6717, DOI 10.1038/sj.onc.1209937
   Phillips T, 2005, VET J, V169, P216, DOI 10.1016/j.tvjl.2004.01.026
   Pietrocola F, 2015, CELL METAB, V21, P805, DOI 10.1016/j.cmet.2015.05.014
   Rosa SC, 2009, ARTHRITIS RES THER, V11, P0, DOI 10.1186/ar2713
   Schroeder S, 2014, AUTOPHAGY, V10, P1335, DOI 10.4161/auto.28919
   Shi L, 2015, CURR OPIN CELL BIOL, V33, P125, DOI 10.1016/j.ceb.2015.02.003
   Shikhman AR, 2009, OSTEOARTHR CARTILAGE, V17, P1022, DOI 10.1016/j.joca.2009.03.004
   Terkeltaub R, 2011, ARTHRITIS RHEUM-US, V63, P1928, DOI 10.1002/art.30333
   Wellen KE, 2009, SCIENCE, V324, P1076, DOI 10.1126/science.1164097
   Yamada K, 2002, OSTEOARTHR CARTILAGE, V10, P360, DOI 10.1053/joca.2002.0525
   Zhao XL, 2014, ARTHRITIS RHEUMATOL, V66, P3073, DOI 10.1002/art.38791
   Zhou S, 2017, SCI REP-UK, V7, P1, DOI 10.1038/srep43245
NR 39
TC 12
Z9 13
U1 1
U2 10
PU AMER SOC BIOCHEMISTRY MOLECULAR BIOLOGY INC
PI BETHESDA
PA 9650 ROCKVILLE PIKE, BETHESDA, MD 20814-3996 USA
SN 
EI 1083-351X
J9 J BIOL CHEM
JI J. Biol. Chem.
PD AUG 3
PY 2018
VL 293
IS 31
BP 12259
EP 12270
DI 10.1074/jbc.RA118.002261
PG 12
WC Biochemistry & Molecular Biology
SC Biochemistry & Molecular Biology
GA GP4BZ
UT WOS:000440803200023
PM 29929979
DA 2022-06-22
ER

PT J
AU Mallik, Aritra
   Yammani, RR
AF Mallik, Aritra
   Yammani, Raghunatha
TI Saturated fatty acid palmitate negatively regulates autophagy by promoting ATG5 protein degradation in meniscus cells
SO BIOCHEMICAL AND BIOPHYSICAL RESEARCH COMMUNICATIONS
LA English
DT Article
DE ER stress; Autophagy; Apoptosis; ATG genes; Palmitic acid and osteoarthritis (OA)
ID articular-cartilage; death; apoptosis; osteoarthriti; degeneration; chondrocyte; starvation
AB Obesity and associated metabolic factors are major risk factors for the development of osteoarthritis. Previously, we have shown that the free fatty acid palmitate induces endoplasmic reticulum (ER) stress and induces apoptosis in meniscus cells. However, the molecular mechanisms involved in these effects are not clearly understood. In our current study, we found that palmitate inhibits autophagy by modulating the protein levels of autophagy-related genes-5 (ATG5) that is associated with decreased lipidation of LC3 and increased activation of cleaved caspase 3. Pretreatment of meniscus cells with 4-phenyl butyric acid, a small molecule chemical chaperone that alleviates ER stress, or with MG-132, a proteasome inhibitor, restored normal levels of ATG5 and autophagosome formation, and decreased expression of cleaved caspase 3. Thus, our data suggest that palmitate downregulates autophagy in meniscus cells by degrading ATG5 protein via ER-associated protein degradation, and thus promotes apoptosis. This is the first study to demonstrate that palmitate-induced endoplasmic reticulum stress negatively regulates autophagy. (C) 2018 The Authors. Published by Elsevier Inc.
C1 [Mallik, Aritra; Yammani, Raghunatha R.] Wake Forest Sch Med, Dept Internal Med, Sect Mol Med, Winston Salem, NC 27157 USA.
   [Mallik, Aritra] Ross Univ, Sch Med, Portsmouth, Dominica.
RP Yammani, RR (corresponding author), Wake Forest Sch Med, Dept Internal Med, Sect Mol Med, Winston Salem, NC 27157 USA.
EM AritraMallik@students.rossu.edu; ryammnai@wakehealth.edu
FU National Institute of Arthritis, Musculoskeletal and Skin Diseases [R01 AR066105]; NATIONAL CENTER FOR ADVANCING TRANSLATIONAL SCIENCES [UL1TR001420] Funding Source: NIH RePORTER; NATIONAL INSTITUTE OF ARTHRITIS AND MUSCULOSKELETAL AND SKIN DISEASES [R01AR066105] Funding Source: NIH RePORTER
CR Cai N, 2014, CELL BIOSCI, V4, P0, DOI 10.1186/2045-3701-4-28
   Carames B, 2010, ARTHRITIS RHEUM-US, V62, P791, DOI 10.1002/art.27305
   Chang J, 2013, INT J MOL MED, V32, P1311, DOI 10.3892/ijmm.2013.1520
   Dufey E, 2014, AM J PHYSIOL-CELL PH, V307, PC582, DOI 10.1152/ajpcell.00258.2014
   Eisenberg-lerner A, 2009, CELL DEATH DIFFER, V16, P966, DOI 10.1038/cdd.2009.33
   Ferraro E, 2007, ARCH BIOCHEM BIOPHYS, V462, P210, DOI 10.1016/j.abb.2007.02.006
   Ge J, 2014, PLOS ONE, V9, P0, DOI 10.1371/journal.pone.0110293
   Gozuacik D, 2008, CELL DEATH DIFFER, V15, P1875, DOI 10.1038/cdd.2008.121
   Haywood J, 2016, OSTEOARTHR CARTILAGE, V24, P942, DOI 10.1016/j.joca.2015.11.020
   Hetz C, 2014, NAT REV NEUROSCI, V15, P233, DOI 10.1038/nrn3689
   Kabeya Y, 2005, MOL BIOL CELL, V16, P2544, DOI 10.1091/mbc.E04-08-0669
   Lin HH, 2014, CELL DEATH DIS, V5, P0, DOI 10.1038/cddis.2014.428
   Lippiello L, 1991, METABOLISM, V40, P571, DOI 10.1016/0026-0495(91)90046-Y
   Meckes JK, 2017, OSTEOARTHR CARTILAGE, V25, P1880, DOI 10.1016/j.joca.2017.07.023
   Nazli SA, 2017, OSTEOARTHR CARTILAGE, V25, P1516, DOI 10.1016/j.joca.2017.05.011
   Nishimuta JF, 2015, OSTEOARTHR CARTILAGE, V23, P1551, DOI 10.1016/j.joca.2015.04.014
   Onodera J, 2005, J BIOL CHEM, V280, P31582, DOI 10.1074/jbc.M506736200
   Opie LH, 1963, NEW ENGL J MED, V268, P757, DOI 10.1056/NEJM196304042681404
   Rashid HO, 2015, AUTOPHAGY, V11, P1956, DOI 10.1080/15548627.2015.1091141
   Sasaki H, 2012, ARTHRITIS RHEUM-US, V64, P1920, DOI 10.1002/art.34323
   Tekirdag KA, 2013, AUTOPHAGY, V9, P374, DOI 10.4161/auto.23117
   Vuppalapati KK, 2015, J BONE MINER RES, V30, P2249, DOI 10.1002/jbmr.2575
   Wu H, 2009, MECH DEVELOP, V126, P624, DOI 10.1016/j.mod.2009.06.1082
   Yousefi S, 2006, NAT CELL BIOL, V8, P1124, DOI 10.1038/ncb1482
   Zhang LL, 2014, BMC CELL BIOL, V15, P0, DOI 10.1186/1471-2121-15-29
NR 25
TC 8
Z9 8
U1 1
U2 8
PU ACADEMIC PRESS INC ELSEVIER SCIENCE
PI SAN DIEGO
PA 525 B ST, STE 1900, SAN DIEGO, CA 92101-4495 USA
SN 0006-291X
EI 1090-2104
J9 BIOCHEM BIOPH RES CO
JI Biochem. Biophys. Res. Commun.
PD JUL 20
PY 2018
VL 502
IS 3
BP 370
EP 374
DI 10.1016/j.bbrc.2018.05.172
PG 5
WC Biochemistry & Molecular Biology; Biophysics
SC Biochemistry & Molecular Biology; Biophysics
GA GK7LH
UT WOS:000436385200013
PM 29852167
DA 2022-06-22
ER

PT J
AU Chen, Ching-Long
   Chen, Yi-Hao
   Liang, Chang-Min
   Tai, Ming-Cheng
   Lu, Da-Wen
   Chen, Jiann-Torng
AF Chen, Ching-long
   Chen, Yi-hao
   Liang, Chang-min
   Tai, Ming-cheng
   Lu, Da-wen
   Chen, Jiann-torng
TI Glucosamine-Induced Autophagy through AMPK-mTOR Pathway Attenuates Lipofuscin-Like Autofluorescence in Human Retinal Pigment Epithelial Cells In Vitro
SO INTERNATIONAL JOURNAL OF MOLECULAR SCIENCES
LA English
DT Article
DE glucosamine; autophagy; lipofuscin; retinal pigment epithelial cells
ID outer segment phagocytosis; macular degeneration; oxidative-stress; age pigment; tnf-alpha; rpe cell; generation; receptor; osteoarthriti; accumulation
AB Age-related macular degeneration (AMD) is a vision-threatening age-associated disease. The retinal pigment epithelial (RPE) cells phagocytose and digest photoreceptor outer segment (POS). Incomplete digestion of POS leads to lipofuscin accumulation, which contributes to the pathology of the AMD. Autophagy could help reduce the amount of lipofuscin accumulation. In the present study, we evaluated the effects of glucosamine (GlcN), a natural supplement, on the induction of autophagy and POS-derived lipofuscin-like autofluorescence (LLAF) in ARPE-19 cells in vitro, and investigated the potential molecular pathway involved. Our results revealed that GlcN had no effect on phagocytosis of POS at the lower doses. GlcN treatment induced autophagy in cells. GlcN decreased the LLAF in native POS-treated cells, whereas malondialdehyde or 4-hydroxynonenal-modified POS attenuated this effect. 3-Methyladenine inhibited GlcN-induced autophagy and attenuated the effect of GlcN on the decrease of the native POS-derived LLAF. Furthermore, GlcN induced the phosphorylation of AMP-activated protein kinase (AMPK) and inhibited the phosphorylation of mammalian target of rapamycin (mTOR), whereas Compound C inhibited these effects of GlcN. Altogether, these results suggest that GlcN decreased the native POS-derived LLAF through induction of autophagy, at least in part, by the AMPK-mTOR pathway. This mechanism has potential for the preventive treatment of lipofuscin-related retinal degeneration such as AMD.
C1 [Chen, Ching-Long; Chen, Yi-Hao; Liang, Chang-Min; Tai, Ming-Cheng; Lu, Da-Wen; Chen, Jiann-Torng] Natl Def Med Ctr, Triserv Gen Hosp, Dept Ophthalmol, 325 Cheng Kung Rd,Sect 2, Taipei 114, Taiwan.
RP Chen, JT (corresponding author), Natl Def Med Ctr, Triserv Gen Hosp, Dept Ophthalmol, 325 Cheng Kung Rd,Sect 2, Taipei 114, Taiwan.
EM doc30881@mail.ndmctsgh.edu.tw; keane@ms18.url.com.tw; doc30875@yahoo.com.tw; mingtai1966@yahoo.com.tw; p310849@ms23.hinet.net; jt66chen@gmail.com
FU Ministry of Science and Technology of Taiwan [MOST-103-2314-B-016-015, MOST-105-2314-B-016-045, MOST-106-2314-B-016-022]
CR Anderson JW, 2005, FOOD CHEM TOXICOL, V43, P187, DOI 10.1016/j.fct.2004.11.006
   Biederbick A, 1995, EUR J CELL BIOL, V66, P3
   Bird AEC, 1995, SURV OPHTHALMOL, V39, P367, DOI 10.1016/S0039-6257(05)80092-X
   Carames B, 2013, ARTHRITIS RHEUM-US, V65, P1843, DOI 10.1002/art.37977
   Chang YH, 2008, INVEST OPHTH VIS SCI, V49, P5441, DOI 10.1167/iovs.08-1784
   Chen CL, 2012, INVEST OPHTH VIS SCI, V53, P2281, DOI 10.1167/iovs.11-9291
   Chen H, 2009, INVEST OPHTH VIS SCI, V50, P1895, DOI 10.1167/iovs.08-2850
   Chen JT, 2006, INVEST OPHTH VIS SCI, V47, P664, DOI 10.1167/iovs.05-1008
   Chen YJ, 2015, INVEST OPHTH VIS SCI, V56, P1506, DOI 10.1167/iovs.14-15726
   Davies S, 2001, FREE RADICAL BIO MED, V31, P256, DOI 10.1016/S0891-5849(01)00582-2
   Dorey CK, 1989, INVEST OPHTH VIS SCI, V30, P1691
   Dunn KC, 1996, EXP EYE RES, V62, P155, DOI 10.1006/exer.1996.0020
   Feeneyburns L, 1984, INVEST OPHTH VIS SCI, V25, P195
   Feeneyburns L, 1988, INVEST OPHTH VIS SCI, V29, P708
   Ferris FL, 1984, ARCH OPHTHALMOL-CHIC, V102, P1640
   Gouze JN, 2002, FEBS LETT, V510, P166, DOI 10.1016/S0014-5793(01)03255-0
   Guha S, 2013, FASEB J, V27, P4500, DOI 10.1096/fj.13-236166
   Guha S, 2012, J NEUROCHEM, V122, P823, DOI 10.1111/j.1471-4159.2012.07804.x
   He CC, 2009, ANNU REV GENET, V43, P67, DOI 10.1146/annurev-genet-102808-114910
   Hua J, 2002, J LEUKOCYTE BIOL, V71, P632
   Hwang MS, 2010, BIOCHEM BIOPH RES CO, V399, P111, DOI 10.1016/j.bbrc.2010.07.050
   Jager RD, 2008, NEW ENGL J MED, V358, P2606, DOI 10.1056/NEJMra0801537
   Jiang LB, 2014, J ORTHOP RES, V32, P1532, DOI 10.1002/jor.22699
   Jung CH, 2010, FEBS LETT, V584, P1287, DOI 10.1016/j.febslet.2010.01.017
   Kaarniranta K, 2013, AUTOPHAGY, V9, P973, DOI 10.4161/auto.24546
   Kaemmerer E, 2007, INVEST OPHTH VIS SCI, V48, P1342, DOI 10.1167/iovs.06-0549
   Kennedy CJ, 1995, EYE, V9, P763, DOI 10.1038/eye.1995.192
   Klionsky DJ, 2016, AUTOPHAGY, V12, P1, DOI 10.1080/15548627.2015.1100356
   Kong CS, 2009, FOOD CHEM TOXICOL, V47, P2401, DOI 10.1016/j.fct.2009.06.010
   Krohne TU, 2012, STEM CELL TRANSL MED, V1, P96, DOI 10.5966/sctm.2011-0057
   Krohne TU, 2010, EXP EYE RES, V90, P465, DOI 10.1016/j.exer.2009.12.011
   Lei L, 2017, INT J MOL SCI, V18, P0, DOI 10.3390/ijms18040728
   Liang CM, 2011, ACTA OPHTHALMOL, V89, PE505, DOI 10.1111/j.1755-3768.2011.02147.x
   Liang CM, 2010, MOL VIS, V16, P2559
   Ma LL, 2002, J BIOL CHEM, V277, P39343, DOI 10.1074/jbc.M204924200
   Mao YINGYU, 2013, METHODS MOL BIOL, V935, P285, DOI 10.1007/978-1-62703-080-9_20
   Mazzoni F, 2014, EXP EYE RES, V126, P51, DOI 10.1016/j.exer.2014.01.010
   Mitter SK, 2012, ADV EXP MED BIOL, V723, P83, DOI 10.1007/978-1-4614-0631-0_12
   Mizushima N, 2008, NATURE, V451, P1069, DOI 10.1038/nature06639
   Owen CG, 2012, BRIT J OPHTHALMOL, V96, P752, DOI 10.1136/bjophthalmol-2011-301109
   Pfeffer BA, 2014, EXP EYE RES, V126, P1, DOI 10.1016/j.exer.2014.07.010
   Reginster JY, 2001, LANCET, V357, P251, DOI 10.1016/S0140-6736(00)03610-2
   Rozanowska M, 1998, FREE RADICAL BIO MED, V24, P1107, DOI 10.1016/S0891-5849(97)00395-X
   Rozanowska M, 1995, J BIOL CHEM, V270, P18825, DOI 10.1074/jbc.270.32.18825
   Ryhanen T, 2009, J CELL MOL MED, V13, P3616, DOI 10.1111/j.1582-4934.2008.00577.x
   Schraermeyer U, 1997, EXP EYE RES, V65, P277, DOI 10.1006/exer.1997.0339
   Schutt F, 2003, INVEST OPHTH VIS SCI, V44, P3663, DOI 10.1167/iovs.03-0172
   Shintani T, 2010, BIOCHEM BIOPH RES CO, V391, P1775, DOI 10.1016/j.bbrc.2009.12.154
   Strauss O, 2005, PHYSIOL REV, V85, P845, DOI 10.1152/physrev.00021.2004
   Toops KA, 2015, MOL BIOL CELL, V26, P1, DOI 10.1091/mbc.E14-05-1028
   Velez-montoya R, 2014, RETINA-J RET VIT DIS, V34, P423, DOI 10.1097/IAE.0000000000000036
   Wang AL, 2009, PLOS ONE, V4, P0, DOI 10.1371/journal.pone.0004160
   Wang L, 2014, BBA-MOL CELL RES, V1843, P1248, DOI 10.1016/j.bbamcr.2014.03.016
   Wassell J, 1999, J BIOL CHEM, V274, P23828, DOI 10.1074/jbc.274.34.23828
   Weimer S, 2014, NAT COMMUN, V5, P0, DOI 10.1038/ncomms4563
   Westenskow PD, 2012, INVEST OPHTH VIS SCI, V53, P6282, DOI 10.1167/iovs.12-9721
   Wu YT, 2010, J BIOL CHEM, V285, P10850, DOI 10.1074/jbc.M109.080796
   Yamamoto A, 1998, CELL STRUCT FUNCT, V23, P33, DOI 10.1247/csf.23.33
   Yao JY, 2014, INVEST OPHTH VIS SCI, V55, P3237, DOI 10.1167/iovs.13-13336
   Zhou GC, 2001, J CLIN INVEST, V108, P1167, DOI 10.1172/JCI13505
NR 60
TC 14
Z9 14
U1 0
U2 6
PU MDPI
PI BASEL
PA ST ALBAN-ANLAGE 66, CH-4052 BASEL, SWITZERLAND
SN 1422-0067
EI 
J9 INT J MOL SCI
JI Int. J. Mol. Sci.
PD MAY 15
PY 2018
VL 19
IS 5
BP 
EP 
DI 10.3390/ijms19051416
PG 23
WC Biochemistry & Molecular Biology; Chemistry, Multidisciplinary
SC Biochemistry & Molecular Biology; Chemistry
GA GJ4BO
UT WOS:000435297000152
PM 29747425
DA 2022-06-22
ER

PT J
AU Sun, Wencai
   Li, Yintai
   Wei, Suizhuan
AF Sun, Wencai
   Li, Yintai
   Wei, Suizhuan
TI miR-4262 regulates chondrocyte viability, apoptosis, autophagy by targeting SIRT1 and activating PI3K/AKT/mTOR signaling pathway in rats with osteoarthritis
SO EXPERIMENTAL AND THERAPEUTIC MEDICINE
LA English
DT Article
DE miR-4262; osteoarthritis; cell autophagy; matrix synthesis; PI3K/AKT/mTOR signaling pathway
ID nf-kappa-b; necrosis-factor-alpha; inhibits apoptosis; proliferation; survival; invasion; cancer; cell; epidemiology; pathogenesis
AB The present study aimed to investigate the effect and underlying mechanism of microRNA (miR)-4262 in the development of osteoarthritis (OA) in rats. Primary chondrocytes were separated from Sprague-Dawley rats and then treated with tumor necrosis factor-alpha (TNF-alpha). The level of miR-4262 was detected in TNF-alpha-treated chondrocytes, and then the miR-4262 or its target gene sirtuin type 1 (SIRT1) level was overexpressed, or knocked down. Furthermore, cell viability, cell apoptosis, cell autophagy and matrix synthesis, as well as the expressions of proteins associated with the phosphoinositide 3-kinase (PI3K)/protein kinase B (AKT)/mammalian target of rapamycin (mTOR) signaling pathway were detected. miR-4262 was significantly overexpressed in TNF-alpha-treated chondrocytes compared with untreated cells (P< 0.05). TNF-alpha treatment or miR-4262 overexpression significantly decreased cell viability, autophagy-related proteins levels and matrix synthesis-related proteins levels, as well as increased the apoptotic rate in chondrocytes (P< 0.05). Overexpression of SIRT1 significantly increased cell viability, autophagy-related proteins levels and matrix synthesis-related proteins levels, as well as decreased the apoptotic rate in TNF-alpha-treated chondrocytes (P< 0.05). In addition, the effects of miR-4262 on cell viability, cell apoptosis, cell autophagy and matrix synthesis were inhibited by SIRT1 (P< 0.05). Furthermore, upregulated miR-4262 remarkably increased the expressions of phosphorylated (p)-PI3K, p-AKT and p-mTOR (P< 0.05) in TNF-alpha treated chondrocytes. The present study revealed that the upregulation of miR-4262 may promote the occurrence and development of OA in rats by regulating cell viability, cell apoptosis, cell autophagy, and matrix synthesis. Furthermore, these roles of miR-4262 may be associated with PI3K/AKT/mTOR signaling pathway.
C1 [Sun, Wencai] Qiqihar Med Coll, Hosp 3, Dept Orthopaed, Qiqihar 161006, Heilongjiang, CHINA.
   [Li, Yintai] Baoji Tradit Chinese Med Hosp, Dept Rehabil, Baoji 721000, Shaanxi, CHINA.
   [Wei, Suizhuan] Baoji Tradit Chinese Med Hosp, Dept Orthopaed, 43 Baofu Rd, Baoji 721000, Shaanxi, CHINA.
RP Wei, SZ (corresponding author), Baoji Tradit Chinese Med Hosp, Dept Orthopaed, 43 Baofu Rd, Baoji 721000, Shaanxi, CHINA.
EM suizhuanwei06@126.com
CR Aizawa T, 2001, J ORTHOP RES, V19, P785, DOI 10.1016/S0736-0266(00)00078-4
   Almonte-becerril M, 2010, APOPTOSIS, V15, P631, DOI 10.1007/s10495-010-0458-z
   Bartel DP, 2004, CELL, V116, P281, DOI 10.1016/S0092-8674(04)00045-5
   Bohensky J, 2007, J CELL PHYSIOL, V213, P246, DOI 10.1002/jcp.21117
   Bohensky J, 2007, AUTOPHAGY, V3, P207, DOI 10.4161/auto.3708
   Chen JZ, 2013, J CELL BIOCHEM, V114, P245, DOI 10.1002/jcb.24362
   Condorelli G, 2014, J AM COLL CARDIOL, V63, P2177, DOI 10.1016/j.jacc.2014.01.050
   Dvir-ginzberg M, 2008, J BIOL CHEM, V283, P36300, DOI 10.1074/jbc.M803196200
   Fujita N, 2011, J ORTHOP RES, V29, P511, DOI 10.1002/jor.21284
   Gagarina V, 2010, ARTHRITIS RHEUM-US, V62, P1383, DOI 10.1002/art.27369
   Glyn-jones S, 2015, LANCET, V386, P376, DOI 10.1016/S0140-6736(14)60802-3
   Goldring MB, 2002, JOURNAL OF MUSCULOSKELETAL & NEURONAL INTERACTIONS, V2, P517
   Hu W, 2016, ONCOTARGET, V7, P15161, DOI 10.18632/oncotarget.7805
   Huang ZM, 2016, OSTEOARTHR CARTILAGE, V24, P1246, DOI 10.1016/j.joca.2016.02.009
   Ji Y, 2015, CELL PHYSIOL BIOCHEM, V35, P2203, DOI 10.1159/000374025
   Jovanovic M, 2006, ONCOGENE, V25, P6176, DOI 10.1038/sj.onc.1209912
   Kapoor M, 2011, NAT REV RHEUMATOL, V7, P33, DOI 10.1038/nrrheum.2010.196
   Kloosterman WP, 2006, DEV CELL, V11, P441, DOI 10.1016/j.devcel.2006.09.009
   Lee SW, 2011, J PLOS ONE, V6, P19163
   Li LS, 2015, CURR PHARM DESIGN, V21, P5160, DOI 10.2174/1381612821666150909094712
   Lin SB, 2015, NAT REV CANCER, V15, P321, DOI 10.1038/nrc3932
   Litwic A, 2013, BRIT MED BULL, V105, P185, DOI 10.1093/bmb/lds038
   Liu LG, 2015, CHIN J TISSUE ENG RE, V19, P3231
   Lu S, 2016, INT J BIOL MACROMOL, V86, P43, DOI 10.1016/j.ijbiomac.2016.01.019
   Luo J, 2003, CANCER CELL, V4, P257, DOI 10.1016/S1535-6108(03)00248-4
   Matsuzaki T, 2014, ANN RHEUM DIS, V73, P1397, DOI 10.1136/annrheumdis-2012-202620
   Moon MH, 2013, OSTEOARTHR CARTILAGE, V21, P470, DOI 10.1016/j.joca.2012.11.017
   Neogi T, 2013, OSTEOARTHR CARTILAGE, V21, P1145, DOI 10.1016/j.joca.2013.03.018
   Saito Y, 2014, CLIN REV ALLERG IMMU, V47, P128, DOI 10.1007/s12016-013-8401-z
   Schachar R, 2015, OSTEOARTHRITIS, V0, P0
   Song K, 2016, TUMOR BIOL, V37, P6493, DOI 10.1007/s13277-015-4530-8
   Stanic I, 2006, J CELL PHYSIOL, V206, P138, DOI 10.1002/jcp.20446
   Takayama K, 2009, ARTHRITIS RHEUM-US, V60, P2731, DOI 10.1002/art.24864
   Tan L, 2015, MOL NEUROBIOL, V51, P1249, DOI 10.1007/s12035-014-8803-9
   Wang K, 2017, ONCOL RES, V25, P277, DOI 10.3727/096504016X14732514133203
   Wang XQ, 2016, INFLAMMATION, V39, P1718, DOI 10.1007/s10753-016-0406-3
   Wilkins JM, 2015, FUTURE RHEUMATOL, V2, P607
   Xu CQ, 2010, EUR J PHARMACOL, V642, P146, DOI 10.1016/j.ejphar.2010.05.012
   Zhang DW, 2015, SCI REP-UK, V5, P0, DOI 10.1038/srep12775
   Zhang DW, 2016, ONCOL REP, V36, P3657, DOI 10.3892/or.2016.5190
   Zhang YK, 2014, EXP MOL MED, V46, P0, DOI 10.1038/emm.2013.152
NR 41
TC 40
Z9 49
U1 0
U2 9
PU SPANDIDOS PUBL LTD
PI ATHENS
PA POB 18179, ATHENS, 116 10, GREECE
SN 1792-0981
EI 1792-1015
J9 EXP THER MED
JI Exp. Ther. Med.
PD JAN 15
PY 2018
VL 15
IS 1
BP 1119
EP 1128
DI 10.3892/etm.2017.5444
PG 10
WC Medicine, Research & Experimental
SC Research & Experimental Medicine
GA FV0WL
UT WOS:000424281600162
PM 29434702
DA 2022-06-22
ER

PT J
AU Mao, Zekai
   Wang, Pengcheng
   Pan, Qiyong
   Huang, Xiaojian
   Zhang, Rui
   Shang, Xiaobin
   Ma, Xiaohu
   You, Hongbo
AF Mao, Zekai
   Wang, Pengcheng
   Pan, Qiyong
   Huang, Xiaojian
   Zhang, Rui
   Shang, Xiaobin
   Ma, Xiaohu
   You, Hongbo
TI Pravastatin alleviates interleukin 1 beta-induced cartilage degradation by restoring impaired autophagy associated with MAPK pathway inhibition
SO INTERNATIONAL IMMUNOPHARMACOLOGY
LA English
DT Article
DE Osteoarthritis; Pravastatin; Statins; Autophagy; Interleukin 1 beta; MAPK; Cartilage degradation
ID factor-kappa-b; articular chondrocyte; knee osteoarthriti; statin use; gene-expression; matrix metalloproteinase; induced inflammation; cell-death; in-vitro; disease
AB Background: Osteoarthritis (OA) is a chronic degenerative joint disease characterized by cartilage degradation driven by proinflammatory cytokines; meanwhile, statins display anti-inflammatory effects. Here we assessed the effects of pravastatin on inflammatory rat chondrocytes and explored the underlying mechanism. Methods: Rat articular chondrocytes were pretreated with pravastatin and subsequently stimulated with IL1 beta. Then, the expression levels of OA- and autophagy-related effectors, at the mRNA and protein levels, were examined by real-time polymerase chain reaction (RT-PCR) and Western blotting, respectively. Autophagic flux in chondrocytes in different treatment groups was monitored via GFP-mRFP-LC3 adenovirus transfection and confocal microscopy. Activation of MAPK, PI3K/Akt, and NF-kappa 3 pathways in chondrocytes with or without pravastatin treatment during IL1 beta stimulation was examined by Western blotting. Results: Our results showed that pravastatin downregulated the degradation related genes MMP3, MMP13 and ADAMTS5, as well as extracellular matrix degeneration induced by IL1 beta. In addition, pravastatin upregulated the autophagy related genes atg7, atg12, Beclin1, and LC3 II in IL1 beta stimulated chondrocytes. GFP-mRFP-LC3 adenovirus transfection also indicated that pravastatin restored impaired autophagy in OA chondrocytes. Furthermore, we demonstrated that regulation of the MAPK signaling pathway may be responsible for autophagy regulation in the articular cartilage. Conclusions: Taken together, these findings suggested that pravastatin restores impaired autophagic flux by inhibiting MAPK activation and protects the cartilage against inflammatory responses, suggesting a potential role for autophagic flux in pravastatin-mediated cartilage protection.
C1 [Mao, Zekai; Pan, Qiyong; Huang, Xiaojian; Zhang, Rui; Ma, Xiaohu; You, Hongbo] Huazhong Univ Sci & Technol, Tongji Med Coll, Dept Orthoped, Tongji Hosp, Wuhan 430030, Hubei, CHINA.
   [Wang, Pengcheng] Wuhan Univ, Zhongnan Hosp, Dept Emergency, Wuhan 430030, Hubei, CHINA.
   [Shang, Xiaobin] Wuhan Univ, Tongren Hosp, Dept Orthoped, Wuhan Hosp 3, Wuhan 430030, Hubei, CHINA.
RP You, HB (corresponding author), Huazhong Univ Sci & Technol, Tongji Med Coll, Dept Orthoped, Tongji Hosp, Wuhan 430030, Hubei, CHINA.
EM hbyou@aliyun.com
FU Fundamental Research Funds for the Central Universities [2017KFYXJJ104]; National Natural Science Foundation of China [81772390]; Science and Technology Research Projects of Wuhan [2014060101010048]
CR Abeles AM, 2006, ARTHRITIS RHEUM-US, V54, P393, DOI 10.1002/art.21521
   Agel J, 2003, BURDEN MUSCULOSKELET, V0, P0
   Akasaki Y, 2009, OSTEOARTHR CARTILAGE, V17, P235, DOI 10.1016/j.joca.2008.06.012
   Aktas E, 2011, J ORTHOP TRAUMATOL, V12, P145, DOI 10.1007/s10195-011-0154-y
   Almonte-becerril M, 2010, APOPTOSIS, V15, P631, DOI 10.1007/s10495-010-0458-z
   Baker JF, 2012, J ORTHOP TRAUMATOL, V13, P119, DOI 10.1007/s10195-012-0200-4
   Baker JF, 2011, JOINT BONE SPINE, V78, P31, DOI 10.1016/j.jbspin.2010.02.035
   Beattie MS, 2005, J RHEUMATOL, V32, P106
   Berenbaum F, 2013, OSTEOARTHR CARTILAGE, V21, P16, DOI 10.1016/j.joca.2012.11.012
   Bruyere O, 2014, SEMIN ARTHRITIS RHEU, V44, P253, DOI 10.1016/j.semarthrit.2014.05.014
   Carames B, 2012, ANN RHEUM DIS, V71, P575, DOI 10.1136/annrheumdis-2011-200557
   Carames B, 2010, ARTHRITIS RHEUM-US, V62, P791, DOI 10.1002/art.27305
   Chang CH, 2014, J ORTHOP RES, V32, P557, DOI 10.1002/jor.22536
   Chen YQ, 2011, J CELL SCI, V124, P161, DOI 10.1242/jcs.064576
   Cheng BF, 2017, INT IMMUNOPHARMACOL, V50, P224, DOI 10.1016/j.intimp.2017.06.032
   Chu XY, 2013, INT J MOL MED, V31, P1222, DOI 10.3892/ijmm.2013.1318
   Clockaerts S, 2012, ANN RHEUM DIS, V71, P642, DOI 10.1136/annrheumdis-2011-200092
   Cross M, 2014, ANN RHEUM DIS, V73, P1323, DOI 10.1136/annrheumdis-2013-204763
   Farnaghi S, 2017, INT J RHEUM DIS, V20, P131, DOI 10.1111/1756-185X.13061
   Ge ZG, 2006, ARTHRIT RHEUM-ARTHR, V55, P493, DOI 10.1002/art.21994
   Gkretsi V, 2011, PROG LIPID RES, V50, P133, DOI 10.1016/j.plipres.2010.11.001
   Glasson SS, 2004, ARTHRITIS RHEUM-US, V50, P2547, DOI 10.1002/art.20558
   Glasson SS, 2005, NATURE, V434, P644, DOI 10.1038/nature03369
   Goldring SR, 2004, CLIN ORTHOP RELAT R, V0, PPS27, DOI 10.1097/01.blo.0000144854.66565.8f
   Grasser WA, 2003, JOURNAL OF MUSCULOSKELETAL & NEURONAL INTERACTIONS, V3, P53
   Kadam UT, 2013, J GEN INTERN MED, V28, P943, DOI 10.1007/s11606-013-2382-8
   Kang M, 2014, INT J MOL SCI, V15, P8106, DOI 10.3390/ijms15058106
   Kang SY, 2017, NEUROSCI LETT, V642, P20, DOI 10.1016/j.neulet.2017.01.063
   Klionsky DJ, 2012, AUTOPHAGY, V8, P445, DOI 10.4161/auto.19496
   Krasnokutsky S, 2008, OSTEOARTHR CARTILAGE, V16, PS1, DOI 10.1016/j.joca.2008.06.025
   Krasnokutsky S, 2007, BULL HOSP JT DIS, V65, P222
   Lazzerini PE, 2011, SEMIN ARTHRITIS RHEU, V40, P430, DOI 10.1016/j.semarthrit.2010.06.010
   Lefebvre V, 1990, BIOCHIM BIOPHYS ACTA, V1052, P366, DOI 10.1016/0167-4889(90)90145-4
   Leung BP, 2003, J IMMUNOL, V170, P1524, DOI 10.4049/jimmunol.170.3.1524
   Liacini A, 2002, MATRIX BIOL, V21, P251, DOI 10.1016/S0945-053X(02)00007-0
   Litinsky IRA, 2009, OPEN RHEUMATOL J, V3, P35, DOI 10.2174/1874312900903010035
   Mariani E, 2014, INT J MOL SCI, V15, P8667, DOI 10.3390/ijms15058667
   Mcalindon TE, 2014, OSTEOARTHR CARTILAGE, V22, P363, DOI 10.1016/j.joca.2014.01.003
   Meng F, 2016, OSTEOARTHR CARTILAGE, V24, P932, DOI 10.1016/j.joca.2015.12.012
   Mengshol JA, 2000, ARTHRITIS RHEUM, V43, P801, DOI 10.1002/1529-0131(200004)43:4<801::AID-ANR10>3.0.CO;2-4
   Nagase H, 1999, J BIOL CHEM, V274, P21491, DOI 10.1074/jbc.274.31.21491
   Parihar SP, 2014, J INFECT DIS, V209, P754, DOI 10.1093/infdis/jit550
   Reboul P, 1996, J CLIN INVEST, V97, P2011, DOI 10.1172/JCI118636
   Riddle DL, 2013, ANN RHEUM DIS, V72, P196, DOI 10.1136/annrheumdis-2012-202159
   Ruiz-gaspa S, 2007, J CELL BIOCHEM, V101, P1430, DOI 10.1002/jcb.21259
   Sasaki H, 2012, ARTHRITIS RHEUM-US, V64, P1920, DOI 10.1002/art.34323
   Shaldbaei M, 2008, BIOCHEM PHARMACOL, V76, P1426
   Shi J, 2016, IUBMB LIFE, V68, P293, DOI 10.1002/iub.1482
   Sinkov V, 2003, J NATL MED ASSOC, V95, P475
   Smeeth L, 2009, BRIT J CLIN PHARMACO, V67, P99, DOI 10.1111/j.1365-2125.2008.03308.x
   Tat SK, 2010, BEST PRACT RES CL RH, V24, P51, DOI 10.1016/j.berh.2009.08.004
   Wang PC, 2018, INT J MOL MED, V41, P2117, DOI 10.3892/ijmm.2018.3410
   Wu YS, 2007, MED HYPOTHESES, V69, P557, DOI 10.1016/j.mehy.2007.01.042
   Xue JF, 2017, BIOMED PHARMACOTHER, V89, P1252, DOI 10.1016/j.biopha.2017.01.130
   Yang Q, 2007, CELL RES, V17, P666, DOI 10.1038/cr.2007.64
   Yang ZZ, 2017, EBIOMEDICINE, V19, P49, DOI 10.1016/j.ebiom.2017.04.017
   Zhang Y, 2015, ANN RHEUM DIS, V74, P1432, DOI 10.1136/annrheumdis-2013-204599
   Zhao L, 2015, J ETHNOPHARMACOL, V172, P100, DOI 10.1016/j.jep.2015.06.031
NR 58
TC 16
Z9 16
U1 1
U2 18
PU ELSEVIER SCIENCE BV
PI AMSTERDAM
PA PO BOX 211, 1000 AE AMSTERDAM, NETHERLANDS
SN 1567-5769
EI 1878-1705
J9 INT IMMUNOPHARMACOL
JI Int. Immunopharmacol.
PD NOV 15
PY 2018
VL 64
IS 
BP 308
EP 318
DI 10.1016/j.intimp.2018.09.018
PG 11
WC Immunology; Pharmacology & Pharmacy
SC Immunology; Pharmacology & Pharmacy
GA GX9EL
UT WOS:000448101200038
PM 30243066
DA 2022-06-22
ER

PT J
AU Li, Huihui
   Miao, Daoyi
   Zhu, Qi
   Huang, Jianghua
   Lu, Guangxian
   Xu, Weiguo
AF Li, Huihui
   Miao, Daoyi
   Zhu, Qi
   Huang, Jianghua
   Lu, Guangxian
   Xu, Weiguo
TI MicroRNA-17-5p contributes to osteoarthritis progression by binding p62/SQSTM1
SO EXPERIMENTAL AND THERAPEUTIC MEDICINE
LA English
DT Article
DE miR-17-5p; p62/SQSTM1; autophagy; osteoarthritis
ID autophagy; expression; mir-17-5p; cartilage; differentiation; proliferation; activation; apoptosis; promote; growth
AB Autophagy has been reported to be widely involved in the pathogenesis of osteoarthritis (OA). Increasing evidence suggested the important role of microRNAs (miRs) in the progression of OA. However, the functional role of miR-17-5p in OA development has remained to be fully elucidated. First, a mouse model of OA was established and the relative level of miR-17-5p was determined using PCR. Safranin O-fast green staining was applied to determine cartilage degeneration. TargetScan software and a dual luciferase reporter assay were applied to determine potential target genes of miR-17-5P. Autophagy measurement was performed using green fluorescent protein-microtubule-associated protein 1 light chain 3 (LC3) dot analysis. The results demonstrated that the relative expression of miR-17-5p was significantly decreased in OA model mice. In addition, the level of miR-17-5p was decreased in SW1353 human chondrosarcoma cells treated with interleukin-1. Furthermore, autophagy was found to be suppressed in the knee joints of experimental OA model mice. The dual luciferase reporter assay confirmed that p62/sequestosome 1 was a target gene of miR-17-5p. Of note, miR-17-5p inhibitor-induced reduction of LC3 dots was markedly reversed by knockdown of p62 in SW1353 cells. In conclusion, decreased miR-17-5p expression in chondrocytes induced autophagy mainly through suppressing the expression of p62, thereby contributing to OA progression.
C1 [Li, Huihui; Huang, Jianghua; Lu, Guangxian; Xu, Weiguo] Ruian City Peoples Hosp Chinese Med, Dept Orthoped & Traumatol, Ruian 325200, Zhejiang, CHINA.
   [Miao, Daoyi; Zhu, Qi] Ruian Municipal Peoples Hosp, Dept Hand Surg, 108 Wansong Rd, Ruian 325200, Zhejiang, CHINA.
RP Zhu, Q (corresponding author), Ruian Municipal Peoples Hosp, Dept Hand Surg, 108 Wansong Rd, Ruian 325200, Zhejiang, CHINA.
EM chenchen141003@163.com
CR Akkiraju H, 2017, STEM CELL RES THER, V8, P0, DOI 10.1186/s13287-017-0537-y
   Alvarez-garcia O, 2017, ARTHRITIS RHEUMATOL, V69, P1418, DOI 10.1002/art.40104
   Carames B, 2012, ANN RHEUM DIS, V71, P575, DOI 10.1136/annrheumdis-2011-200557
   Cheng NT, 2016, BMC MUSCULOSKEL DIS, V17, P0, DOI 10.1186/s12891-016-0995-x
   Duarte JOAOH, 2015, NAT REV RHEUMATOL, V11, P683, DOI 10.1038/nrrheum.2015.145
   Fang Y, 2015, J BIOL RES-THESSALON, V22, P0, DOI 10.1186/s40709-015-0035-2
   Guo J, 2014, CELL PHYSIOL BIOCHEM, V33, P810, DOI 10.1159/000358654
   Hu WH, 2016, BIOCHEM BIOPH RES CO, V474, P296, DOI 10.1016/j.bbrc.2016.03.164
   Ji QB, 2016, J MOL MED, V94, P681, DOI 10.1007/s00109-016-1380-9
   Jia J, 2014, EXP MOL MED, V46, P0, DOI 10.1038/emm.2014.43
   Le GRAVERAND-GASTINEAUMPH, 2009, OSTEOARTHR CARTILAGE, V17, P1393, DOI 10.1016/j.joca.2009.04.009
   Li LJ, 2013, CANCER CELL, V24, P738, DOI 10.1016/j.ccr.2013.10.025
   Li XD, 2017, NUTRIENTS, V9, P0, DOI 10.3390/nu9040414
   Li YS, 2017, FRONT IMMUNOL, V8, P0, DOI 10.3389/fimmu.2017.00356
   Li YS, 2016, JOINT BONE SPINE, V83, P143, DOI 10.1016/j.jbspin.2015.06.009
   Liu L, 2016, FEBS J, V283, P2326, DOI 10.1111/febs.13741
   Livak KJ, 2001, METHODS, V25, P402, DOI 10.1006/meth.2001.1262
   Loeser RF, 2009, OSTEOARTHR CARTILAGE, V17, P971, DOI 10.1016/j.joca.2009.03.002
   Lotz MK, 2011, NAT REV RHEUMATOL, V7, P579, DOI 10.1038/nrrheum.2011.109
   Mizushima N, 2009, CURR TOP MICROBIOL, V335, P71, DOI 10.1007/978-3-642-00302-8_3
   Musumeci G, 2015, INT J MOL SCI, V16, P20560, DOI 10.3390/ijms160920560
   Portal-nunez S, 2016, BIOCHEM PHARMACOL, V108, P1, DOI 10.1016/j.bcp.2015.12.012
   Qu YJ, 2016, ONCOTARGET, V7, P33286, DOI 10.18632/oncotarget.8946
   Rasheed Z, 2016, ARCH BIOCHEM BIOPHYS, V594, P61, DOI 10.1016/j.abb.2016.02.003
   Shi J, 2016, IUBMB LIFE, V68, P293, DOI 10.1002/iub.1482
   Thompson MA, 2016, HUM PATHOL, V50, P118, DOI 10.1016/j.humpath.2015.11.011
   Tian Y, 2016, LIFE SCI, V148, P220, DOI 10.1016/j.lfs.2016.02.031
   Wang GD, 2015, AM J TRANSL RES, V7, P2000
   Wang W, 2016, ONCOL REP, V35, P1473, DOI 10.3892/or.2016.4542
   Wei HJ, 2014, GENE DEV, V28, P1204, DOI 10.1101/gad.237354.113
   Yang X, 2016, INT J MOL SCI, V17, P0, DOI 10.3390/ijms17040436
   Zhang J, 2016, J BONE ONCOL, V5, P30, DOI 10.1016/j.jbo.2016.01.003
NR 32
TC 17
Z9 19
U1 0
U2 0
PU SPANDIDOS PUBL LTD
PI ATHENS
PA POB 18179, ATHENS, 116 10, GREECE
SN 1792-0981
EI 1792-1015
J9 EXP THER MED
JI Exp. Ther. Med.
PD FEB 15
PY 2018
VL 15
IS 2
BP 1789
EP 1794
DI 10.3892/etm.2017.5622
PG 6
WC Medicine, Research & Experimental
SC Research & Experimental Medicine
GA FT5VP
UT WOS:000423221600086
PM 29434766
DA 2022-06-22
ER

PT J
AU Malemud, CJ
AF Malemud, Charles
TI MicroRNAs and Osteoarthritis
SO CELLS
LA English
DT Review
DE apoptosis; articular cartilage; autophagy; chondrocytes; extracellular matrix; microRNA
ID kappa-b pathway; chondrocyte apoptosis; tnf-alpha; cartilage; expression; chondrogenesis; pathogenesis; proliferation; overexpression; degradation
AB An imbalance in gene expressional events skewing chondrocyte anabolic and catabolic pathways toward the latter causes an aberrant turnover and loss of extracellular matrix proteins in osteoarthritic (OA) articular cartilage. Thus, catabolism results in the elevated loss of extracellular matrix proteins. There is also evidence of an increase in the frequency of chondrocyte apoptosis that compromises the capacity of articular cartilage to undergo repair. Although much of the fundamental OA studies over the past 20 years identified and characterized many genes relevant to pro-inflammatory cytokines, apoptosis, and matrix metalloproteinases (MMPs)/a disintegrin and metalloproteinase with thrombospondin motif (ADAMTS), more recent studies focused on epigenetic mechanisms and the associated role of microRNAs (miRs) in regulating gene expression in OA cartilage. Thus, several miRs were identified as regulators of chondrocyte signaling pathways, apoptosis, and proteinase gene expression. For example, the reduced expression of miR-146a was found to be coupled to reduced type II collagen (COL2) in OA cartilage, whereas MMP-13 levels were increased, suggesting an association between MMP-13 gene expression and COL2A1 gene expression. Results of these studies imply that microRNAs could become useful in the search for diagnostic biomarkers, as well as providing novel therapeutic targets for intervention in OA.
C1 [Malemud, Charles J.] Univ Hosp Cleveland, Med Ctr, Div Rheumat Dis, Dept Med, Foley Med Bldg,2061 Cornell Rd, Cleveland, OH 44106 USA.
RP Malemud, CJ (corresponding author), Univ Hosp Cleveland, Med Ctr, Div Rheumat Dis, Dept Med, Foley Med Bldg,2061 Cornell Rd, Cleveland, OH 44106 USA.
EM cjm4@cwru.edu
CR Akeson GRAHAM, 2017, J FUNCT MORPHOL KINESIOL, V2, P0, DOI 10.3390/jfmk2030027
   [anonymous] , 2016, J FUNCTIONAL MORPHOL, V0, P0, DOI DOI 10.3390/JFMK1010140
   Budd E, 2017, SCI REP-UK, V7, P0, DOI 10.1038/srep46704
   Charlier E, 2016, INT J MOL SCI, V17, P0, DOI 10.3390/ijms17122146
   Chen WS, 2016, INT J MOL SCI, V17, P0, DOI 10.3390/ijms17091377
   Chen Z, 2016, CELL PHYSIOL BIOCHEM, V40, P883, DOI 10.1159/000453147
   Cong L, 2017, OSTEOARTHR CARTILAGE, V25, P1362, DOI 10.1016/j.joca.2017.03.012
   Cui X, 2016, SCI REP-UK, V6, P0, DOI 10.1038/srep23117
   Dadamo S, 2016, OSTEOARTHR CARTILAGE, V24, P1082, DOI 10.1016/j.joca.2016.01.005
   Dadamo S, 2017, OXID MED CELL LONGEV, V2017, P0, DOI 10.1155/2017/3720128
   De Palma A, 2017, CLIN EXP RHEUMATOL, V35, P518
   Gargiulo S, 2014, CURR PHARM DESIGN, V20, P2993, DOI 10.2174/13816128113196660701
   Glasson SS, 2007, CURR DRUG TARGETS, V8, P367, DOI 10.2174/138945007779940061
   Hammaker D, 2018, CURR OPIN RHEUMATOL, V30, P188, DOI 10.1097/BOR.0000000000000471
   Hu WH, 2016, BIOCHEM BIOPH RES CO, V474, P296, DOI 10.1016/j.bbrc.2016.03.164
   Islam N, 2002, J CELL BIOCHEM, V87, P266, DOI 10.1002/jcb.10317
   Ivashkiv LB, 2004, ARTHRITIS RES THER, V6, P159, DOI 10.1186/ar1197
   Ji QB, 2016, J MOL MED, V94, P771, DOI 10.1007/s00109-016-1418-z
   Ji QB, 2016, J MOL MED, V94, P681, DOI 10.1007/s00109-016-1380-9
   Jiang YW, 2014, ORTHOPEDICS, V37, PE460, DOI 10.3928/01477447-20140430-57
   Jin L, 2014, INT J MOL MED, V34, P451, DOI 10.3892/ijmm.2014.1808
   Jin Y, 2017, BONE JOINT RES, V6, P196, DOI 10.1302/2046-3758.64.BJR-2016-0224.R1
   Kang L, 2016, BIOCHEM BIOPH RES CO, V478, P467, DOI 10.1016/j.bbrc.2016.06.071
   Kapoor M, 2011, NAT REV RHEUMATOL, V7, P33, DOI 10.1038/nrrheum.2010.196
   Le LTT, 2016, J MOL MED, V94, P583, DOI 10.1007/s00109-015-1374-z
   Leitjen JC, 2013, ARTHRITIS RES THER, V15, P0
   Li CF, 2018, AM J MED SCI, V355, P477, DOI 10.1016/j.amjms.2018.01.004
   Li XH, 2016, MOL CELLS, V39, P103, DOI 10.14348/molcells.2016.2179
   Li X, 2018, MOL MED REP, V18, P541, DOI 10.3892/mmr.2018.8970
   Li YP, 2015, CURR GENOMICS, V16, P393, DOI 10.2174/1389202916666150817203144
   Li YS, 2016, JOINT BONE SPINE, V83, P143, DOI 10.1016/j.jbspin.2015.06.009
   Li ZC, 2015, INT J CLIN EXP PATHO, V8, P2555
   Makki MS, 2015, ARTHRITIS RHEUMATOL, V67, P2117, DOI 10.1002/art.39173
   Malemud CJ, 2008, FUTURE RHEUMATOL, V3, P253
   Malemud CJ, 2013, ROLE PROTEASES CELLU, V0, P63
   Malemud CJ, 2016, J OSTEOARTHR, V1, P0
   Malemud CJ, 2005, CURR RHEUMATOL REV, V1, P131, DOI 10.2174/1573397054023146
   Malemud CJ, 2017, INT J MOL SCI, V18, P0, DOI 10.3390/ijms18030484
   Malemud CJ, 2015, FUTURE MED CHEM, V7, P1137, DOI 10.4155/FMC.15.55, 10.4155/fmc.15.55
   Malemud CJ, 2015, CURR OPIN RHEUMATOL, V27, P289, DOI 10.1097/BOR.0000000000000162
   Malemud CJ, 2004, CLIN ORTHOP RELAT R, V0, PPS145, DOI 10.1097/01.blo.0000143802.41885.50
   Malemud CJ, 2003, CELLS TISSUES ORGANS, V174, P34, DOI 10.1159/000070573
   Mao G, 2017, OSTEOARTHR CARTILAGE, V25, P521, DOI 10.1016/j.joca.2016.11.006
   Mao G, 2017, CELL PHYSIOL BIOCHEM, V44, P38, DOI 10.1159/000484579
   Mease PJ, 2011, J RHEUMATOL, V38, P1546, DOI 10.3899/jrheum.100759
   Melas IN, 2014, OSTEOARTHR CARTILAGE, V22, P509, DOI 10.1016/j.joca.2014.01.001
   Meng F, 2016, OSTEOARTHR CARTILAGE, V24, P932, DOI 10.1016/j.joca.2015.12.012
   Meszaros E, 2012, THER ADV CHRONIC DIS, V3, P219, DOI 10.1177/2040622312454157
   Miller RE, 2018, RHEUMATOLOGY, V57, P99, DOI 10.1093/rheumatology/kex522
   Mirzamohammadi F, 2014, CURR OSTEOPOROS REP, V12, P410, DOI 10.1007/s11914-014-0229-9
   Miyaki S, 2012, NAT REV RHEUMATOL, V8, P543, DOI 10.1038/nrrheum.2012.128
   Mobasheri A, 2015, MATURITAS, V80, P237, DOI 10.1016/j.maturitas.2014.12.003
   Moulin D, 2017, BIOMED RES INT, V2017, P0, DOI 10.1155/2017/9792512
   Muoh O, 2014, ADVANCES IN GENOMICS AND GENETICS, V4, P193
   Musumeci G, 2015, SCAND J MED SCI SPOR, V25, Pe222, DOI 10.1111/sms.12290
   Musumeci G, 2015, INT J MOL SCI, V16, P20560, DOI 10.3390/ijms160920560
   Musumeci G, 2011, HISTOL HISTOPATHOL, V26, P1265, DOI 10.14670/HH-26.1265
   Musumeci G, 2011, KNEE SURG SPORT TR A, V19, P307, DOI 10.1007/s00167-010-1215-0
   Nugent M, 2016, OSTEOARTHR CARTILAGE, V24, P573, DOI 10.1016/j.joca.2015.10.018
   Park KW, 2016, OSTEOARTHR CARTILAGE, V24, P2153, DOI 10.1016/j.joca.2016.07.002
   Pelletier JP, 2001, J RHEUMATOL, V28, P2509
   Perrot S, 2015, BEST PRACT RES CL RH, V29, P90, DOI 10.1016/j.berh.2015.04.017
   Philipot D, 2014, ARTHRITIS RES THER, V16, P0, DOI 10.1186/ar4494
   Rahmati M, 2017, AGEING RES REV, V40, P20, DOI 10.1016/j.arr.2017.07.004
   Raman S, 2018, FRONT BIOENG BIOTECH, V6, P0, DOI 10.3389/fbioe.2018.00022
   Ripmeester EGJ, 2018, FRONT BIOENG BIOTECH, V6, P0, DOI 10.3389/fbioe.2018.00018
   Saito T, 2017, ARTHRITIS RES THER, V19, P0, DOI 10.1186/s13075-017-1296-y
   Serrano RL, 2018, ARTHRITIS RHEUMATOL, V70, P1030, DOI 10.1002/art.40456
   Sondag GR, 2016, CURR RHEUMATOL REP, V18, P0, DOI 10.1007/s11926-016-0604-x
   Song B, 2017, MOL MED REP, V16, P3958, DOI 10.3892/mmr.2017.7064
   Song J, 2015, BBA CLIN, V3, P79, DOI 10.1016/j.bbacli.2014.11.009
   Song J, 2015, AGING CELL, V14, P826, DOI 10.1111/acel.12363
   Song J, 2014, J ORTHOP RES, V32, P1628, DOI 10.1002/jor.22718
   Stark GR, 2012, IMMUNITY, V36, P503, DOI 10.1016/j.immuni.2012.03.013
   Veronesi F, 2016, CYTOTHERAPY, V18, P593, DOI 10.1016/j.jcyt.2016.02.001
   Wang MN, 2011, ANN NY ACAD SCI, V1240, P61, DOI 10.1111/j.1749-6632.2011.06258.x
   Wei ZJ, 2017, EUR REV MED PHARMACO, V21, P2177
   Wu CL, 2014, INT J MOL MED, V34, P13, DOI 10.3892/ijmm.2014.1743
   Wu LH, 2012, CURR PHARM DESIGN, V18, P3293, DOI 10.2174/1381612811209023293
   Wu XF, 2017, BIOCHEM CELL BIOL, V95, P437, DOI 10.1139/bcb-2016-0078
   Yamasaki K, 2009, ARTHRITIS RHEUM-US, V60, P1035, DOI 10.1002/art.24404
   Yan SJ, 2016, INT J MOL MED, V38, P201, DOI 10.3892/ijmm.2016.2618
   Yin X, 2017, MOL MED REP, V15, P551, DOI 10.3892/mmr.2016.6035
   Yu C, 2011, J INT MED RES, V39, P1, DOI 10.1177/147323001103900101
   Zhang DW, 2015, SCI REP-UK, V5, P0, DOI 10.1038/srep12775
   Zhang MINGCAI, 2017, J ARTHRITIS, V6, P0, DOI [10.1049/joe.2017.0542, 10.4172/2167-7921.1000239]
   Zhang MC, 2015, GENES DIS, V2, P69, DOI 10.1016/j.gendis.2014.12.005
   Zhang XD, 2017, CELL DEATH DIS, V8, P0, DOI 10.1038/cddis.2017.146
   Zhang Y, 2013, NATURE COMMUN, V10, P1038, DOI 10.1038/nnano.2013.277
NR 89
TC 77
Z9 80
U1 2
U2 16
PU MDPI
PI BASEL
PA ST ALBAN-ANLAGE 66, CH-4052 BASEL, SWITZERLAND
SN 
EI 2073-4409
J9 CELLS-BASEL
JI Cells
PD AUG 15
PY 2018
VL 7
IS 8
BP 
EP 
DI 10.3390/cells7080092
PG 10
WC Cell Biology
SC Cell Biology
GA GS1BH
UT WOS:000443248600008
PM 30071609
DA 2022-06-22
ER

PT J
AU Chen, R
   Zhou, X
   Yin, S
   Lu, Z
   Nie, J
   Zhou, W
   Liu, X
AF Chen, R
   Zhou, X
   Yin, S
   Lu, Z
   Nie, J
   Zhou, W
   Liu, X
TI Study on the protective mechanism of autophagy on cartilage by magnesium sulfate
SO Zhongguo xiu fu chong jian wai ke za zhi = Zhongguo xiufu chongjian waike zazhi = Chinese journal of reparative and reconstructive surgery
LA Chinese
DT Article
ID autophagy; cartilage injury; magnesium sulfate; post-traumatic osteoarthriti; rabbit; aggrecan; collagen type 2; interleukin 1beta; magnesium sulfate; tumor necrosis factor; animal; anterior cruciate ligament; articular cartilage; autophagy; disease model; drug effect; female; intraarticular drug administration; leporidae; metabolism; osteoarthriti; synovial fluid; synovium; aggrecan; animal; anterior cruciate ligament; autophagy; cartilage, articular; collagen type ii; disease models, animal; female; injections, intra-articular; interleukin-1beta; magnesium sulfate; osteoarthriti; rabbit; synovial fluid; synovial membrane; tumor necrosis factor-alpha
AB 目的: 探讨硫酸镁 ? 过启动自噬保护兔软骨的作用机制 ?. 方法:  ? 24 只成年雌性新西兰兔，采用前交叉韧带切断方法制备创伤 ? 关节炎（post-traumatic osteoarthritis，PTOA）模型，随机分为 PTOA 组 ? 蒸馏水组和硫酸镁组，每 ? 8 只 ? 术后即刻开始，蒸馏水组及硫酸镁组分别于关节腔内注射 0.5 mL 蒸馏水及 20 mmol/L 硫酸镁溶液，每周 3 次，连续 4 周；PTOA 组不作处理 ? 术后观察动物一般情况；术后 4 周取材，ELISA  ?测关节腔积液 TNF-α 和Ⅱ型胶原及静脉 ?中Ⅱ型胶原表达量，Western blot  ?测股骨软骨组织中瞬时感受电位 V5（transient receptor potential channel vanilloid 5，TRPV5）及微管相关蛋白 1 轻链 3（microtubule associated protein 1 light chain 3，LC3）蛋白（LC3- ?/LC3-Ⅰ）表达，实时荧光定 ? PCR  ?测滑膜组织中 IL-1β、TNF-α、基质金属蛋白酶 3（matrix metalloproteinases 3，MMP-3）及软骨组织中Ⅱ型胶原 ? 蛋白聚糖（Aggrecan，AGN） ? SOX9 mRNA 水平，软骨组织切片行 HE、Masson、阿利新蓝染色并参照改良组织学骨关节炎（osteoarthritis，OA）评分标准评分 ??. 结果: 各组动物均存活至实验完成。与其他两组比较，硫酸镁组关节腔积液 ? TNF-α 以及关节腔积液及静脉 ?中Ⅱ型胶原表达量均降低，TRPV5 蛋白表达明显降低、LC3- ?/LC3-Ⅰ比值明显升高，滑膜组织 ? IL-1β、TNF-α、MMP-3 mRNA 表达降低，软骨组织中Ⅱ型胶原、AGN、SOX9 mRNA 表达升高，OA 评分亦显著降低，差异均有统计学意义（ P<0.05） ? PTOA 组及蒸馏水组以上指标比较，差异均无统计学意义 ? P>0.05） ??. 结论: 关节腔内注射硫酸镁可减轻兔关节内炎症，减少Ⅱ型胶原及 AGN 丢失，有利于软骨再生，其作用机制可能是 ? 过抑制钙离子 ? 道 TRPV5，进而启动软骨自噬 ??.
C1 Department of Traumatic Orthopedics, People's Hospital of Shiyan, Affiliated to Hubei University of Medicine442000, China
   Fourth Hospital of Clinical Medicine, Hubei University of Medicine442000, China
   Department of Anatomy, Hubei University of Medicine442000
TC 0
SN 1002-1892
EI 
J9 ZHONGGUO XIU FU CHONG JIAN WAI KE ZA ZHI
JI Zhongguo Xiu Fu Chong Jian Wai Ke Za Zhi
PD JUN 15
PY 2018
VL 32
IS 10
BP 1340
EP 1345
DI 10.7507/1002-1892.201804015
PG 6
UT Scopus:10.7507/1002-1892.201804015
ER

PT J
AU Yu, C-X
   Sun, S
AF Yu, C-x
   Sun, S
TI An emerging role for circular RNAs in osteoarthritis
SO Yonsei Medical Journal
LA English
DT Article
ID articular cartilage; circular rna; osteoarthriti; silencing of circrna; biological marker; circular rna; microrna; rna binding protein; small interfering rna; unclassified drug; untranslated rna; microrna; rna; rna, circular; apoptosis; articular cartilage; autophagy; biogenesis; cell proliferation; chondrocyte; extracellular matrix; human; inflammation; osteoarthriti; oxidative stress; pathogenesis; review; rna splicing; rna translation; transcription regulation; genetics; metabolism; osteoarthriti; physiology; cartilage, articular; human; microrna; osteoarthriti; rna
AB Circular RNAs (circRNAs) are currently classed as non-coding RNAs that, unlike the better known canonical linear RNAs, form a covalently closed continuous loop without 5 ? or 3 ? polarities. With the development of high throughput sequencing technology, a large number of circRNAs have been discovered in many species. More importantly, growing evidence suggests that circRNAs are abundant, evolutionally conserved, and relatively stable in cells and tissues. Strikingly, recent studies have discovered that circRNAs can serve as microRNA sponges, interact with RNA-binding protein, and regulate gene transcription, as well as protein translation. Osteoarthritis (OA) is the most common chronic degenerative joint disease. CircRNAs are differentially expressed in OA cartilage. Moreover, some circRNAs are involved in multiple pathological processes during OA, mainly extracellular matrix degradation, inflammation, and apoptosis. In this review, we briefly delineate the biogenesis, characteristics, and biofunctions of circRNAs, and then, focus on the role of circRNAs in the occurrence and progression OA. © Yonsei University College of Medicine 2018.
C1 Department of Joint Surgery, Shandong Provincial Hospital Affiliated to Shandong University, Jinan, China
TC 0
SN 0513-5796
EI 
J9 YONSEI MED J
JI Yonsei Med. J.
PD JUN 15
PY 2018
VL 59
IS 3
BP 349
EP 355
DI 10.3349/ymj.2018.59.3.349
PG 7
UT Scopus:10.3349/ymj.2018.59.3.349
ER

PT J
AU Wei, Yingliang
   Jin, Zhaofeng
   Zhang, He
   Piao, Shang
   Lu, Jinghan
   Bai, Lunhao
AF Wei, Yingliang
   Jin, Zhaofeng
   Zhang, He
   Piao, Shang
   Lu, Jinghan
   Bai, Lunhao
TI The Transient Receptor Potential Channel, Vanilloid 5, Induces Chondrocyte Apoptosis via Ca2+ CaMKII-Dependent MAPK and Akt/mTOR Pathways in a Rat Osteoarthritis Model
SO CELLULAR PHYSIOLOGY AND BIOCHEMISTRY
LA English
DT Article
DE TRPV5; Ca2+; P-CaMKII; Chondrocyte apoptosis; Osteoarthritis
ID helix-breaking mutation; protein-kinase-ii; cell-death; ruthenium red; mtor pathway; autophagy; activation; iodoacetate; cancer; lead
AB Background/Aims: Chondrocyte apoptosis is a central pathological feature of cartilage in osteoarthritis (OA). Accumulating evidence suggests that calcium ions (Ca2+) are an important regulator of apoptosis. Previously, we reported that the transient receptor potential channel vanilloid (TRPV5) is upregulated in monoiodoacetic acid (MIA)-induced OA articular cartilage. Methods: The protein levels of TRPV5, phosphorylated Ca2+/calmodulin-dependent kinase II (p-CaMKII), and total CaMKII were detected in vivo using western blotting techniques. Primary chondrocytes were isolated and cultured in vitro. Then, p-CAMKII was immunolocalized by immunofluorescence in chondrocytes. Fluo-4AM staining was used to assess intracellular Ca2+. Annexin V-fluorescein isothiocyanate / propidium iodide flow cytometric analysis was performed to determine chondrocyte apoptosis. Western blotting techniques were used to measure the expression of apoptosis-related proteins. Results: We found that ruthenium red (aTRPV5inhibitor) or(1-[N, O-bis-(5-isoquinolinesulfonyl)-N-methyl-L-tyrosyl]-4- phenylpiperaze (KN-62) (an inhibitor of Ca2+/ calmodulin-dependent kinase II (CaMKII) phosphorylation) can relieve or even reverse OA in vivo. We found that TRPV5 has a specific role in mediating extracellular Ca2+ influx leading to chondrocyte apoptosis in vitro. The apoptotic effect in chondrocytes was inhibited by KN-62. We found that activated p-CaMKII could elicit the phosphorylation of extracellular signal-regulated protein kinase 1/2, c-Jun N-terminal kinase, and p38, three important regulators of the mitogen-activated protein kinase (MAPK) cascade. Moreover, we also showed that activated p-CaMKII could elicit the phosphorylation of protein kinase B (Akt) and two important downstream regulators of mammalian target of rapamycin (mTOR): 4E-binding protein, and S61 kinase. Conclusion: Our results demonstrate that upregulated TRPV5 may be an important initiating factor that activates CaMKII phosphorylation via the mediation of Ca2+ influx. In turn, activated p-CaMKII plays a critical role in chondrocyte apoptosis via MAPK and Akt/mTOR pathways. (C) 2018 The Author(s) Published by S. Karger AG, Basel
C1 [Wei, Yingliang; Zhang, He; Piao, Shang; Lu, Jinghan; Bai, Lunhao] China Med Univ, ShengJing Hosp, Dept Orthoped Surg, St 36, Shenyang, Liaoning, CHINA.
   [Jin, Zhaofeng] Fushun Hosp Chinese Med, Dept Orthoped Surg, Fu Shun, CHINA.
RP Bai, LH (corresponding author), China Med Univ, ShengJing Hosp, Dept Orthoped Surg, St 36, Shenyang, Liaoning, CHINA.
EM bailh@sj-hospital.org
FU National Natural Science Foundation of China [81272050, 81772420]; Excellent PhD Program of ShengJing Hospital of China Medical University [ME332]
CR Chen L, 2008, J NEUROCHEM, V105, P251, DOI 10.1111/j.1471-4159.2007.05133.x
   Chen SJ, 2014, J NEUROCHEM, V128, P256, DOI 10.1111/jnc.12474
   Chen SJ, 2011, J NEUROCHEM, V119, P1108, DOI 10.1111/j.1471-4159.2011.07493.x
   Colbran RJ, 2004, CURR OPIN NEUROBIOL, V14, P318, DOI 10.1016/j.conb.2004.05.008
   Di PAOLAR, 2016, ARTHRITIS RES THER, V18, P0, DOI 10.1186/s13075-016-1189-5
   Fliniaux I, 2018, CELL CALCIUM, V69, P4, DOI 10.1016/j.ceca.2017.07.002
   Grimm C, 2007, P NATL ACAD SCI USA, V104, P19583, DOI 10.1073/pnas.0709846104
   Guingamp C, 1997, ARTHRITIS RHEUM, V40, P1670, DOI 10.1002/art.1780400917
   Gyorgy H, 2006, CELL CALCIUM, V40, P553, DOI 10.1016/j.ceca.2006.08.016
   Hay N, 2004, GENE DEV, V18, P1926, DOI 10.1101/gad.1212704
   Hwang HS, 2015, INT J MOL SCI, V16, P26035, DOI 10.3390/ijms161125943
   Jain S, 2016, PHYSIOL BEHAV, V164, P140, DOI 10.1016/j.physbeh.2016.05.052
   Khan NM, 2017, J CELL BIOCHEM, V118, P629, DOI 10.1002/jcb.25750
   Kim JY, 2011, APOPTOSIS, V16, P347, DOI 10.1007/s10495-010-0567-8
   Kong LH, 2017, BIOCHEM BIOPH RES CO, V491, P687, DOI 10.1016/j.bbrc.2017.07.128
   Kovac S, 2014, CELL DEATH DIS, V5, P0, DOI 10.1038/cddis.2014.390
   Lee KP, 2010, CELL CALCIUM, V48, P275, DOI 10.1016/j.ceca.2010.09.007
   Li CL, 2012, BIOCHEM CELL BIOL, V90, P718, DOI 10.1139/o2012-030, 10.1139/O2012-030
   Li TF, 2010, ARTHRITIS RHEUM-US, V62, P2359, DOI 10.1002/art.27537
   Li YW, 2011, DEVELOPMENT, V138, P359, DOI 10.1242/dev.052324
   Litwic A, 2013, BRIT MED BULL, V105, P185, DOI 10.1093/bmb/lds038
   Llorente-folch I, 2015, J PHYSIOL-LONDON, V593, P3447, DOI 10.1113/JP270254
   Marshall CB, 2015, BIOCHEM BIOPH RES CO, V460, P5, DOI 10.1016/j.bbrc.2015.01.106
   Mensenkamp AR, 2007, HDB EXP PHARM, V0, P0
   Montell C, 2001, SCI STKE, V2001, Pre1, DOI 10.1126/stke.2001.90.re1
   Montell C, 1997, MOL PHARMACOL, V52, P755, DOI 10.1124/mol.52.5.755
   Randhawa PK, 2016, N-S ARCH PHARMACOL, V389, P887, DOI 10.1007/s00210-016-1251-5
   Sui XB, 2014, CANCER LETT, V344, P174, DOI 10.1016/j.canlet.2013.11.019
   Sun RS, 2016, PLOS ONE, V11, P0, DOI 10.1371/journal.pone.0158223
   Wei Y, 2016, CONNECT TISSUE RES, V0, P0
   Wei YL, 2018, CELL PHYSIOL BIOCHEM, V46, P687, DOI 10.1159/000488725
   Wei YL, 2017, CELL PHYSIOL BIOCHEM, V42, P319, DOI 10.1159/000477387
   Wu WJ, 2010, PHYTOTHER RES, V24, P538, DOI 10.1002/ptr.2977
   Xu BS, 2011, PLOS ONE, V6, P0, DOI 10.1371/journal.pone.0019052
   Zhang HB, 2016, APOPTOSIS, V21, P1082, DOI 10.1007/s10495-016-1280-z
   Zhang Y, 2015, ANN RHEUM DIS, V74, P1432, DOI 10.1136/annrheumdis-2013-204599
   Zhao ZQ, 2016, ONCOL LETT, V12, P63, DOI 10.3892/ol.2016.4606
   Zhou Y, 2015, APOPTOSIS, V20, P1187, DOI 10.1007/s10495-015-1152-y
   Zoncu R, 2011, NAT REV MOL CELL BIO, V12, P21, DOI 10.1038/nrm3025
NR 39
TC 12
Z9 12
U1 0
U2 5
PU KARGER
PI BASEL
PA ALLSCHWILERSTRASSE 10, CH-4009 BASEL, SWITZERLAND
SN 1015-8987
EI 1421-9778
J9 CELL PHYSIOL BIOCHEM
JI Cell. Physiol. Biochem.
PD JUN 15
PY 2018
VL 51
IS 5
BP 2309
EP 2323
DI 10.1159/000495874
PG 15
WC Cell Biology; Physiology
SC Cell Biology; Physiology
GA HF3XA
UT WOS:000454166600026
PM 30537737
DA 2022-06-22
ER

PT J
AU Chen, Chung-Hwan
   Ho, Mei-Ling
   Chang, Ling-Hua
   Kang, Lin
   Lin, Yi-Shan
   Lin, Sung-Yen
   Wu, Shun-Cheng
   Chang, Je-Ken
AF Chen, Chung-hwan
   Ho, Mei-ling
   Chang, Ling-hua
   Kang, Lin
   Lin, Yi-shan
   Lin, Sung-yen
   Wu, Shun-cheng
   Chang, Je-ken
TI Parathyroid hormone-(1-34) ameliorated knee osteoarthritis in rats via autophagy
SO JOURNAL OF APPLIED PHYSIOLOGY
LA English
DT Article
DE anterior cruciate ligament; autophagy; osteoarthritis; parathyroid hormone
ID anterior cruciate ligament; reduces experimental osteoarthriti; terminal differentiation; articular chondrocyte; pth/pthrp receptor; growth-plate; cartilage; activation; reconstruction; apoptosis
AB Anterior cruciate ligament (ACL) tear can lead to osteoarthritis (OA). However, parathyroid hormone (PTH)-(1-34) was found to alleviate OA progression in a papain-induced OA model. Autophagy is a protective mechanism in normal cartilage, and its aging-related loss is linked with chondrocyte death and OA. Thus we examined the roles of autophagy in PTH treatment in OA after ACL transection (ACLT). Thirty-six rats were randomized into three groups: control group. ACLT-induced OA (OA) group. and OA with intra-articular PTH-(1-34) treatment (OA+PTH) group. Weight-bearing and treadmill tests were evaluated. Cartilage matrix was determined by a histological evaluation of glycosaminoglycan (GAG), Osteoarthritis Research Society International (01 RSI) score, chondrocyte apoptosis, and immunohistochemistry. Rats in the OA group had significantly decreased weight bearing and running endurance. The histological results indicated that GAG, collagen type II. and chondrocyte autophagy had decreased but that the OARSI score, terminal differentiation markers (collagen type X and Indian hedgehog). and chondrocyte apoptosis had increased in the OA group. Additionally, PTH-(1-34) treatment significantly improved weight bearing and treadmill endurance, preserved GAG and collagen type II. and reduced the OARSI score and terminal differentiation markers. Finally. PTH-(1-34) ameliorated chondrocyte apoptosis by regulating the expression of autophagy-related proteins, through reducing mechanistic target of rapamycin (mTOR) and p62 and enhancing microtubule-associated protein-1 light chain 3 (I,(:3) and beclin-1. Reconstructive surgery after ACL rupture cannot prevent OA occurrence. Intraarticular PTH-(1-34) treatment can alleviate OA progression after ACLT and histological molecular changes. Possible mechanisms are reducing chondrocyte terminal differentiation and apoptosis, with increasing autophagy. NEW & NOTEWORTHY Anterior cruciate ligament (ACL) tear can lead to osteoarthritis (OA). Intra-articular parathyroid hormone (PTH)-(1-34) significantly improved weight bearing and treadmill endurance, preserved glycosaminoglycan and collagen type II, and reduced Osteoarthritis Research Society International (OARSI) score and terminal differentiation. Finally, PTH-(1-34) ameliorated chondrocyte apoptosis by regulating the expression of autophagy-related proteins, through reducing mechanistic target of rapamycin (mTOR) and p62 and enhancing microtubule-associated protein-1 light chain 3 (LC3) and beclin-1. PTH-(1-34) can alleviate OA progression after ACL transection. Possible mechanisms are reducing chondrocyte terminal differentiation and apoptosis, with increasing autophagy.
C1 [Chen, Chung-Hwan; Ho, Mei-Ling; Chang, Ling-Hua; Lin, Yi-Shan; Lin, Sung-Yen; Wu, Shun-Cheng; Chang, Je-Ken] Kaohsiung Med Univ, Orthopaed Res Ctr, Kaohsiung, Taiwan.
   [Chen, Chung-Hwan; Lin, Sung-Yen; Chang, Je-Ken] Kaohsiung Med Univ, Coll Med, Dept Orthopaed, Kaohsiung, Taiwan.
   [Chen, Chung-Hwan; Lin, Sung-Yen; Chang, Je-Ken] Kaohsiung Med Univ, Kaohsiung Med Univ Hosp, Dept Orthoped, Div Adult Reconstruct Surg, Kaohsiung, Taiwan.
   [Chen, Chung-Hwan; Lin, Sung-Yen; Chang, Je-Ken] Kaohsiung Med Univ, Kaohsiung Municipal Ta Tung Hosp, Dept Orthoped, Kaohsiung, Taiwan.
   [Kang, Lin] Natl Cheng Kung Univ, Natl Cheng Kung Univ Hosp, Coll Med, Dept Obstet & Gynecol, Tainan, Taiwan.
   [Ho, Mei-Ling] Kaohsiung Med Univ, Dept Physiol, Coll Med, Kaohsiung, Taiwan.
   [Ho, Mei-Ling] Natl Sun Yat Sen Univ, Dept Marine Biotechnol & Resources, Kaohsiung, Taiwan.
   [Ho, Mei-Ling] Kaohsiung Med Univ, Coll Med, Grad Inst Med, Kaohsiung, Taiwan.
RP Chang, JK (corresponding author), Kaohsiung Med Univ, Kaohsiung Med Univ Hosp, Dept Orthoped, 100 Tzu You 1st Rd, Kaohsiung, Taiwan.
EM jkchang@cc.kmu.edu.tw
FU Kaohsiung Medical University Hospital [KMUH105-5R41]; Kaohsiung Medical University [KMU-TP104B09, KMU-DK105009]; Ministry of Science and Technology of Taiwan [MOST 104-2314-B-037-032-MY3]
CR Anderson DD, 2011, J ORTHOP RES, V29, P802, DOI 10.1002/jor.21359
   Becher C, 2010, J ORTHOP SURG RES, V5, P0, DOI 10.1186/1749-799X-5-28
   Blanco FJ, 1998, ARTHRITIS RHEUM, V41, P284, DOI 10.1002/1529-0131(199802)41:2<284::AID-ART12>3.3.CO;2-K
   Buckwalter JA, 2004, CLIN ORTHOP RELAT R, V0, PP7, DOI 10.1097/01.blo.0000131638.81519.de
   Carames B, 2015, ARTHRITIS RHEUMATOL, V67, P1568, DOI 10.1002/art.39073
   Carames B, 2012, ARTHRITIS RHEUM-US, V64, P1182, DOI 10.1002/art.33444
   Carames B, 2012, ANN RHEUM DIS, V71, P575, DOI 10.1136/annrheumdis-2011-200557
   Carames B, 2010, ARTHRITIS RHEUM-US, V62, P791, DOI 10.1002/art.27305
   Chalmers PN, 2014, J BONE JOINT SURG AM, V96A, P292, DOI 10.2106/JBJS.L.01713
   Chang JK, 2009, ARTHRITIS RHEUM-US, V60, P3049, DOI 10.1002/art.24843
   Gerwin N, 2010, OSTEOARTHR CARTILAGE, V18, PS24, DOI 10.1016/j.joca.2010.05.030
   Gottlob CA, 1999, CLIN ORTHOP RELAT R, V0, PP272, DOI 10.1097/00003086-199910000-00034
   Griffin LY, 2006, AM J SPORT MED, V34, P1512, DOI 10.1177/0363546506286866
   Helmick CG, 2008, ARTHRITIS RHEUM-US, V58, P15, DOI 10.1002/art.23177
   Horton WE, 1998, MATRIX BIOL, V17, P107, DOI 10.1016/S0945-053X(98)90024-5
   Kirsch T, 2000, OSTEOARTHR CARTILAGE, V8, P294, DOI 10.1053/joca.1999.0304
   Komatsu M, 2012, PHARMACOL RES, V66, P457, DOI 10.1016/j.phrs.2012.07.004
   Kronenberg HM, 2006, ANN NY ACAD SCI, V1068, P1, DOI 10.1196/annals.1346.002
   Kronenberg HM, 2003, NATURE, V423, P332, DOI 10.1038/nature01657
   Laurin J, 2016, MED SCI SPORT EXER, V48, P1033, DOI 10.1249/MSS.0000000000000860
   Lohmander LS, 2007, AM J SPORT MED, V35, P1756, DOI 10.1177/0363546507307396
   Mizushima N, 2008, NATURE, V451, P1069, DOI 10.1038/nature06639
   Pankiv S, 2007, J BIOL CHEM, V282, P24131, DOI 10.1074/jbc.M702824200
   Sampson ER, 2011, SCI TRANSL MED, V3, P0, DOI 10.1126/scitranslmed.3002214
   Sasaki H, 2012, ARTHRITIS RHEUM-US, V64, P1920, DOI 10.1002/art.34323
   Spindler KP, 2008, NEW ENGL J MED, V359, P2135, DOI 10.1056/NEJMcp0804745
   Teong B, 2017, INT J MOL SCI, V18, P0, DOI 10.3390/ijms18040822
   Weisser A, 2002, EXP CELL RES, V279, P1, DOI 10.1006/excr.2002.5580
   Wen CW, 2014, NAT REV RHEUMATOL, V10, P577, DOI 10.1038/nrrheum.2014.120
   Wen ZH, 2013, OSTEOARTHR CARTILAGE, V21, P1976, DOI 10.1016/j.joca.2013.09.005
   Wen ZH, 2010, OSTEOARTHR CARTILAGE, V18, P1192, DOI 10.1016/j.joca.2010.05.012
   Williams JM, 1982, J ANAT, V134, P103
   Zhang H, 2017, OSTEOARTHR CARTILAGE, V25, P952, DOI 10.1016/j.joca.2016.12.024
   Zhang Y, 2015, ANN RHEUM DIS, V74, P1432, DOI 10.1136/annrheumdis-2013-204599
NR 34
TC 21
Z9 25
U1 1
U2 13
PU AMER PHYSIOLOGICAL SOC
PI BETHESDA
PA 9650 ROCKVILLE PIKE, BETHESDA, MD 20814 USA
SN 8750-7587
EI 1522-1601
J9 J APPL PHYSIOL
JI J. Appl. Physiol.
PD MAY 15
PY 2018
VL 124
IS 5
BP 1177
EP 1185
DI 10.1152/japplphysiol.00871.2017
PG 9
WC Physiology; Sport Sciences
SC Physiology; Sport Sciences
GA GP6HQ
UT WOS:000440979700006
PM 29357491
DA 2022-06-22
ER

PT J
AU Krajewska-włodarczyk, M
   Owczarczyk-saczonek, A
   Placek, W
   Osowski, A
   Wojtkiewicz, J
AF Krajewska-włodarczyk, M
   Owczarczyk-saczonek, A
   Placek, W
   Osowski, A
   Wojtkiewicz, J
TI Articular cartilage aging-potential regenerative capacities of cell manipulation and stem cell therapy
SO International Journal of Molecular Sciences
LA English
DT Article
ID aging; articular cartilage; cell manipulation; stem cell; amphiregulin; collagenase 3; eotaxin 3; growth factor; interleukin 1; interleukin 13; interleukin 15; interleukin 6; interleukin 7; interleukin 8; interstitial collagenase; macrophage elastase; matrix metalloproteinase 14; monocyte chemotactic protein 1; monocyte chemotactic protein 2; protein p21; reactive oxygen metabolite; stromal cell derived factor 1; stromelysin; stromelysin 2; telomerase; tissue inhibitor of metalloproteinase 2; articular cartilage; autophagy; cell aging; cell manipulation; cell therapy; chondrocyte; dna damage; human; hypoxia; mesenchymal stem cell; oxidative stress; phenotype; regenerative ability; review; senescence; stem cell transplantation; telomere shortening; articular cartilage; cell aging; physiology; publication; regeneration; cartilage, articular; cellular senescence; human; publication; regeneration; stem cell transplantation
AB Changes in articular cartilage during the aging process are a stage of natural changes in the human body. Old age is the major risk factor for osteoarthritis but the disease does not have to be an inevitable consequence of aging. Chondrocytes are particularly prone to developing age-related changes. Changes in articular cartilage that take place in the course of aging include the acquisition of the senescence-associated secretory phenotype by chondrocytes, a decrease in the sensitivity of chondrocytes to growth factors, a destructive effect of chronic production of reactive oxygen species and the accumulation of the glycation end products. All of these factors affect the mechanical properties of articular cartilage. A better understanding of the underlying mechanisms in the process of articular cartilage aging may help to create new therapies aimed at slowing or inhibiting age-related modifications of articular cartilage. This paper presents the causes and consequences of cellular aging of chondrocytes and the biological therapeutic outlook for the regeneration of age-related changes of articular cartilage. © 2018 by the authors. Licensee MDPI, Basel, Switzerland.
C1 Department of Rheumatology, Municipal Hospital in Olsztyn, Olsztyn, 10-900, Poland
   Department of Internal Medicine, School of Medicine, Collegium Medicum, University of Warmia and Mazury, Olsztyn, 10-900, Poland
   Department of Pathophysiology, School of Medicine, Collegium Medicum, University of Warmia and Mazury, Olsztyn, 10-900, Poland
   Department of Dermatology, Sexually Transmitted Diseases and Clinical Immunology, School of Medicine, Collegium Medicum, University of Warmia and Mazury, Olsztyn, 10-900, Poland
   Laboratory for Regenerative Medicine, School of Medicine, Collegium Medicum, University of Warmia and Mazury, Olsztyn, 10-900, Poland
TC 0
SN 1661-6596
EI 
J9 INT J MOL SCI
JI Int. J. Mol. Sci.
PD JUN 15
PY 2018
VL 19
IS 2
BP 
EP 
DI 10.3390/ijms19020623
PG 1
UT Scopus:10.3390/ijms19020623
ER

PT J
AU Jiang, Xiuli
   Wang, Xiaoli
   Tuo, Miao
   Ma, Jiangnan
   Xie, Anmu
AF Jiang, Xiuli
   Wang, Xiaoli
   Tuo, Miao
   Ma, Jiangnan
   Xie, Anmu
TI RAGE and its emerging role in the pathogenesis of Parkinson's disease
SO NEUROSCIENCE LETTERS
LA English
DT Article
DE RAGE; Pathogenesis; Parkinson's disease
ID glycation end-product; alpha-synuclein; oxidative stress; signal-transduction; neurite outgrowth; splice variant; receptor; expression; activation; model
AB Receptor for advanced glycation end products (RAGE) is a multiligand receptor belonging to the immunoglobulin superfamily and plays crucial roles in the development of many human diseases such as neurodegenerative diseases, diabetes, cardiovascular diseases, osteoarthritis and cancer. RAGE involves in a number of cell processes such as neuroinflammation, apoptosis, proliferation and autophagy. In CNS, RAGE was primarily expressed in neurons, microglia and vascular endothelial cells. Interacting with ligands, RAGE induces a series of signal transduction cascades and leads to the activation of transcription factor NF-kappa B as well as increased expression of cytokines like TNF-alpha, IL-1. Moreover, binding to RAGE can also stimulate the generation of reactive oxygen species (ROS), which is implicated in neuron death. It was reported that RAGE were highly expressed in PD patients when compared to age-matched controls. And RAGE ablation protected nigral dopaminergic neurons against cell death in MPTP treated mice. Here we review this article to elucidate the role of RAGE in PD pathogenesis and highlight the anti-RAGE strategies in the treatment of PD.
C1 [Jiang, Xiuli; Wang, Xiaoli; Tuo, Miao; Ma, Jiangnan; Xie, Anmu] Qingdao Univ, Affiliated Hosp, Dept Neurol, 16 Jiangsu Rd, Qingdao, Shandong, CHINA.
RP Xie, AM (corresponding author), Qingdao Univ, Affiliated Hosp, Dept Neurol, 16 Jiangsu Rd, Qingdao, Shandong, CHINA.
EM xieanmu@163.com
FU National Natural Science Foundation of China [81571225]
CR Aldini G, 2013, FREE RADICAL RES, V47, P93, DOI 10.3109/10715762.2013.792926
   Anzilotti S, 2012, BRAIN RES BULL, V87, P350, DOI 10.1016/j.brainresbull.2011.01.009
   Ashraf JM, 2015, IUBMB LIFE, V67, P897, DOI 10.1002/iub.1450
   Bayarsaikhan ENKHJARGAL, 2015, INT J NANOMEDICINE, V10 Spec Iss, P281, DOI 10.2147/IJN.S95077
   Bianchi R, 2011, J BIOL CHEM, V286, P7214, DOI 10.1074/jbc.M110.169342
   Bianchi R, 2010, NEUROBIOL AGING, V31, P665, DOI 10.1016/j.neurobiolaging.2008.05.017
   Braak H, 2007, ACTA NEUROPATHOL, V114, P231, DOI 10.1007/s00401-007-0244-3
   Buckley ST, 2010, J BIOMED BIOTECHNOL, V0, P0, DOI DOI 10.1155/2010/917108
   Chen X, 2007, CURR MOL MED, V7, P735
   Choi YG, 2010, BIOCHIMIE, V92, P1379, DOI 10.1016/j.biochi.2010.06.025
   Chuah YK, 2013, INT J INFLAMM, V2013, P0, DOI 10.1155/2013/403460
   Dalfo E, 2005, J NEUROPATH EXP NEUR, V64, P816, DOI 10.1097/01.jnen.0000179050.54522.5a
   Deane R, 2003, NAT MED, V9, P907, DOI 10.1038/nm890
   Deane R, 2012, J CLIN INVEST, V122, P1377, DOI 10.1172/JCI58642
   Ding QX, 2005, BBA-MOL CELL RES, V1746, P18, DOI 10.1016/j.bbamcr.2005.08.006
   Donato R, 2009, BBA-MOL CELL RES, V1793, P1008, DOI 10.1016/j.bbamcr.2008.11.009
   Dukic-stefanovic S, 2003, J NEUROCHEM, V87, P44, DOI 10.1046/j.1471-4159.2003.01988.x
   Gasparotto J, 2017, SCI REP-UK, V7, P0, DOI 10.1038/s41598-017-09257-3
   Guerrero E, 2013, MOL NEUROBIOL, V47, P525, DOI 10.1007/s12035-012-8328-z
   Hald A, 2005, EXP NEUROL, V193, P279, DOI 10.1016/j.expneurol.2005.01.013
   Halliday GM, 2011, MOVEMENT DISORD, V26, P6, DOI 10.1002/mds.23455
   Hreggvidsdottir HS, 2012, MOL MED, V18, P224, DOI 10.2119/molmed.2011.00327
   Hudson BI, 2008, FASEB J, V22, P1572, DOI 10.1096/fj.07-9909com
   Huttunen HJ, 1999, J BIOL CHEM, V274, P19919, DOI 10.1074/jbc.274.28.19919
   Huttunen HJ, 2000, J BIOL CHEM, V275, P40096, DOI 10.1074/jbc.M006993200
   Iannaccone S, 2013, PARKINSONISM RELAT D, V19, P47, DOI 10.1016/j.parkreldis.2012.07.002
   Kierdorf K, 2013, J LEUKOCYTE BIOL, V94, P55, DOI 10.1189/jlb.1012519
   Kim SJ, 2017, BIOCHEM BIOPH RES CO, V493, P358, DOI 10.1016/j.bbrc.2017.09.017
   Kislinger T, 1999, J BIOL CHEM, V274, P31740, DOI 10.1074/jbc.274.44.31740
   Kogel D, 2004, NEUROSCIENCE, V127, P913, DOI 10.1016/j.neuroscience.2004.06.013
   Lee HJ, 2010, J BIOL CHEM, V285, P9262, DOI 10.1074/jbc.M109.081125
   Li JF, 1997, J BIOL CHEM, V272, P16498, DOI 10.1074/jbc.272.26.16498
   Li JL, 2012, J NEUROL SCI, V317, P1, DOI 10.1016/j.jns.2012.02.018
   Li JJ, 1994, BRAIN RES, V641, P285, DOI 10.1016/0006-8993(94)90156-2
   Lutterloh EC, 2007, CRIT CARE, V11, P0, DOI 10.1186/cc6184
   Mahajan N, 2013, INT J CARDIOL, V168, P1788, DOI 10.1016/j.ijcard.2013.05.013
   Neeper M, 1992, J BIOL CHEM, V267, P14998
   Padmaraju V, 2011, J ALZHEIMERS DIS, V24, P211, DOI 10.3233/JAD-2011-101965
   Rai V, 2012, J BIOL CHEM, V287, P5133, DOI 10.1074/jbc.M111.277731
   Rouhiainen ARI, 2013, METHODS MOL BIOL, V963, P239, DOI 10.1007/978-1-62703-230-8_15
   Santoro M, 2016, NEUROBIOL DIS, V91, P59, DOI 10.1016/j.nbd.2016.02.018
   Sasaki T, 2016, EXP NEUROL, V275, P220, DOI 10.1016/j.expneurol.2015.11.003
   Sathe K, 2012, BRAIN, V135, P3336, DOI 10.1093/brain/aws250
   Schmidt AM, 2001, FRONT BIOSCI-LANDMRK, V6, PD1151, DOI 10.2741/Schmidt
   Smeyne RJ, 2005, MOL BRAIN RES, V134, P57, DOI 10.1016/j.molbrainres.2004.09.017
   Soman S, 2013, J CELL COMMUN SIGNAL, V7, P19, DOI 10.1007/s12079-012-0181-3
   Sorci G, 2010, CARDIOVASC PSYCHIAT, V2010, PS100, DOI 10.1155/2010/656481
   Sparvero LJ, 2009, J TRANSL MED, V7, P0, DOI 10.1186/1479-5876-7-17
   Teismann P, 2012, NEUROBIOL AGING, V33, P2478, DOI 10.1016/j.neurobiolaging.2011.12.006
   Tobon-velasco JC, 2014, CNS NEUROL DISORD-DR, V13, P1615, DOI 10.2174/1871527313666140806144831
   Vasan S, 2003, ARCH BIOCHEM BIOPHYS, V419, P89, DOI 10.1016/j.abb.2003.08.016
   Viana SD, 2016, J NEUROCHEM, V138, P598, DOI 10.1111/jnc.13682
   Viana SD, 2016, CNS NEUROSCI THER, V22, P396, DOI 10.1111/cns.12508
   Vicente MIRANDAH, 2010, J PATHOL, V221, P13, DOI 10.1002/path.2682
   Voziyan PA, 2005, CELL MOL LIFE SCI, V62, P1671, DOI 10.1007/s00018-005-5082-7
   Xie JL, 2013, CELL SIGNAL, V25, P2185, DOI 10.1016/j.cellsig.2013.06.013
   Yamakawa N, 2011, AM J PHYSIOL-LUNG C, V300, PL516, DOI 10.1152/ajplung.00118.2010
   Yan SF, 2009, ANN MED, V41, P408, DOI 10.1080/07853890902806576
   Yonekura H, 2003, BIOCHEM J, V370, P1097, DOI 10.1042/BJ20021371
NR 59
TC 16
Z9 19
U1 1
U2 8
PU ELSEVIER IRELAND LTD
PI CLARE
PA ELSEVIER HOUSE, BROOKVALE PLAZA, EAST PARK SHANNON, CO, CLARE, 00000, IRELAND
SN 0304-3940
EI 1872-7972
J9 NEUROSCI LETT
JI Neurosci. Lett.
PD APR 13
PY 2018
VL 672
IS 
BP 65
EP 69
DI 10.1016/j.neulet.2018.02.049
PG 5
WC Neurosciences
SC Neurosciences & Neurology
GA GD5DD
UT WOS:000430524300011
PM 29477598
DA 2022-06-22
ER

PT J
AU Takahashi, Kenji
   Nakamura, Hiroshi
   Ozawa, Hitoshi
   Hashimoto, Sanshiro
   Iijima, Norio
   Higo, Shimpei
   Watanabe, Hiroshi
   Mochizuki, Yusuke
   Takai, Shinro
AF Takahashi, Kenji
   Nakamura, Hiroshi
   Ozawa, Hitoshi
   Hashimoto, Sanshiro
   Iijima, Norio
   Higo, Shimpei
   Watanabe, Hiroshi
   Mochizuki, Yusuke
   Takai, Shinro
TI Effectiveness of Radiofrequency Hyperthermia for Treating Cartilage in Guinea Pigs with Primary Osteoarthritis
SO CARTILAGE
LA English
DT Article
DE osteoarthritis disease modification; animal models; chondrocytes
ID heat-shock; hsp70 expression; intraarticular injection; articular chondrocyte; induced apoptosis; autophagy; mechanism; model; damage; joint
AB Objective. Autophagy was reported to be essential for maintaining chondrocyte function, and reduced autophagy leads to osteoarthritis (OA). Previous studies showed involvement of heat shock stress in the control of autophagy in cells. This study sought to investigate the effect of hyperthermia on the expression of autophagy-related proteins in articular cartilage and the progression of naturally occurring OA in Hartley guinea pigs. Design.Radiofrequency pulses of 13.56 MHz were applied to the animals' knees for 20 minutes to induce hyperthermia. The knee joints were resected at 8 hours, 24 hours, 72 hours, 7 days, and 6 months after hyperthermia. Serial sections of knees were examined for histopathological changes. The expression levels of Unc-51-like kinase 1 (ULK1) and Beclin1 were analyzed by immunohistochemistry.Results. Analysis of the distribution of positive cells showed that, in cases of moderate OA, ULK1 and Beclin1 expression levels were significantly decreased in the superficial zone (SZ) and middle zone (MZ) (P < 0.01) compared with normal cartilage. Seven days after exposure to radiofrequency waves, expression levels of ULK1 and Beclin1 were augmented in the SZ in animals with mild OA. The severity of cartilage degradation was significantly reduced (P < 0.01) in the radiofrequency-treated knees versus the untreated knees.Conclusions. This study showed that heat stimulation enhanced autophagy in healthy knee chondrocytes and chondrocytes in knees with mild OA. The study also showed that long-term periodic application of hyperthermia suppresses aging-related progression of OA. The activation of autophagy by radiofrequency hyperthermia may be an effective therapeutic approach for osteoarthritis.
C1 [Takahashi, Kenji; Watanabe, Hiroshi; Mochizuki, Yusuke; Takai, Shinro] Nippon Med Sch, Dept Orthopaed Surg, Bunkyo Ku, 1-1-5 Sendagi, Tokyo 1138603, Japan.
   [Nakamura, Hiroshi] Int Univ Hlth & Welf Hosp, Dept Orthopaed Surg, Nasushiobara, Tochigi, Japan.
   [Ozawa, Hitoshi; Iijima, Norio; Higo, Shimpei] Nippon Med Sch, Grad Sch Med, Dept Anat & Neurobiol, Tokyo, Japan.
   [Hashimoto, Sanshiro] Minami Shinjuku Orthopaed Rehabil Clin, Shibuya Ku, Tokyo, Japan.
RP Takahashi, K (corresponding author), Nippon Med Sch, Dept Orthopaed Surg, Bunkyo Ku, 1-1-5 Sendagi, Tokyo 1138603, Japan.
EM kenji-am@nms.ac.jp
FU Ministry of Education, Culture, Sports, Science and Technology, Japan [23590723]
CR Almonte-becerril M, 2010, APOPTOSIS, V15, P631, DOI 10.1007/s10495-010-0458-z
   Bergamini ETTORE, 2006, MOLECULAR ASPECTS OF MEDICINE, V27, P403, DOI 10.1016/j.mam.2006.08.001
   Carames B, 2015, ARTHRITIS RHEUMATOL, V67, P1568, DOI 10.1002/art.39073
   Carames B, 2010, ARTHRITIS RHEUM-US, V62, P791, DOI 10.1002/art.27305
   Dokladny K, 2013, J BIOL CHEM, V288, P14959, DOI 10.1074/jbc.M113.462408
   Fujita S, 2012, J ORTHOP RES, V30, P401, DOI 10.1002/jor.21535
   Han JQ, 2013, MOL CELL BIOCHEM, V378, P161, DOI 10.1007/s11010-013-1607-9
   Hojo TATSUYA, 2003, J ORTHOP SCI, V8, P396, DOI 10.1007/s10776-002-0643-2
   Hsu SF, 2013, INT J HYPERTHER, V29, P239, DOI 10.3109/02656736.2013.777853
   Kraus VB, 2010, OSTEOARTHR CARTILAGE, V18, PS35, DOI 10.1016/j.joca.2010.04.015
   de Figueroa PL, 2015, ARTHRITIS RHEUMATOL, V67, P966, DOI 10.1002/art.39025
   Mizushima N, 2011, CELL, V147, P728, DOI 10.1016/j.cell.2011.10.026
   Nivon M, 2009, AUTOPHAGY, V5, P766, DOI 10.4161/auto.8788
   Qiao PF, 2015, WORLD J GASTROENTERO, V21, P12822, DOI 10.3748/wjg.v21.i45.12822
   Ravikumar B, 2010, PHYSIOL REV, V90, P1383, DOI 10.1152/physrev.00030.2009
   Sasaki H, 2012, ARTHRITIS RHEUM-US, V64, P1920, DOI 10.1002/art.34323
   Takahashi K, 2016, J PHYS THER SCI, V28, P525, DOI 10.1589/jpts.28.525
   Takahashi K, 2011, J ORTHOP SCI, V16, P376, DOI 10.1007/s00776-011-0093-8
   Takayama K, 2014, ARTHRITIS RES THER, V16, P0, DOI 10.1186/s13075-014-0482-4
   Terauchi R, 2003, ARTHRITIS RHEUM-US, V48, P1562, DOI 10.1002/art.11040
   Tonomura H, 2006, OSTEOARTHR CARTILAGE, V14, P545, DOI 10.1016/j.joca.2005.12.008
   Tonomura H, 2008, J ORTHOP RES, V26, P34, DOI 10.1002/jor.20421
   Virgin HW, 2009, NAT IMMUNOL, V10, P461, DOI 10.1038/ni.1726
   Zhang MQ, 2012, PLOS ONE, V7, P0, DOI 10.1371/journal.pone.0041412
   Zhao YB, 2009, MOL BIOL REP, V36, P2323, DOI 10.1007/s11033-009-9451-4
NR 25
TC 4
Z9 4
U1 1
U2 6
PU SAGE PUBLICATIONS INC
PI THOUSAND OAKS
PA 2455 TELLER RD, THOUSAND OAKS, CA 91320 USA
SN 1947-6035
EI 1947-6043
J9 CARTILAGE
JI Cartilage
PD JAN 15
PY 2018
VL 9
IS 1
BP 71
EP 79
DI 10.1177/1947603516678974
PG 9
WC Orthopedics
SC Orthopedics
GA FP5RY
UT WOS:000417680500008
PM 29219022
DA 2022-06-22
ER

PT J
AU Sekar, Sunderajhan
   Wu, Xiaoxin
   Friis, Thor
   Crawford, Ross
   Prasadam, Indira
   Xiao, Yin
AF Sekar, Sunderajhan
   Wu, Xiaoxin
   Friis, Thor
   Crawford, Ross
   Prasadam, Indira
   Xiao, Yin
TI Saturated fatty acids promote chondrocyte matrix remodeling through reprogramming of autophagy pathways
SO NUTRITION
LA English
DT Article
DE Saturated fatty acids; Obesity; Osteoarthritis; Autophagy; NF kappa B pathway
ID articular-cartilage chondrocyte; insulin-resistance; cell-death; osteoarthriti; inflammation; osteoblast; mechanism; induction; pathogenesis; homeostasis
AB Objectives: Obesity is a known strong risk factor for the onset of knee osteoarthritis and is often accompanied by dysregulated lipid metabolism with elevated levels of free fatty acids such as saturated fatty acids (SFAS). The purpose of this study was to determine how autophagy varies in chondrocytes in response to predominant SFAs such as lauric, myristic, palmitic, and stearic acids. Methods: Normal human articular cartilage chondrocytes and C28/l2 chondrocyte cell lines were stimulated with different SFAs in both the absence and presence of interleukin-1 beta to study the effects of SFA and inflammatory cytokines in mediating the activation of autophagy. The effects of rapamycin and LY290042 on autophagy in response to different SFAs were also assessed. Results: Palmitic and stearic acid stimulation of chondrocytes resulted in increased activation of both autophagy and the canonical NF kappa B pathway as evidenced by increased expressions of the key autophagy markers microtubule-associated protein-1 light chain 3, autophagy-related 5, beclin-1, and NF kappa B p65. In contrast, lauric acid stimulation resulted in decreased autophagy activation as shown by decreased expressions of microtubule-associated protein-1 light chain 3, autophagy-related 5, and beclin-1, which suggests decreased cellular stress. Conclusions: These results represent a novel mechanism by which various SFAs activate autophagy and simultaneously modulate NF kappa B. signaling pathways and the expression of chondrocyte regulatory genes. (C) 2018 Elsevier Inc. All rights reserved.
C1 [Sekar, Sunderajhan; Wu, Xiaoxin; Friis, Thor; Crawford, Ross; Prasadam, Indira; Xiao, Yin] Queensland Univ Technol, Sch Chem, Inst Hlth & Biomed Innovat, Phys,Mech Engn, Brisbane, Qld, Australia.
   [Wu, Xiaoxin] Cent S Univ, Xiangya Hosp 2, Dept Orthoped, Changsha, Hunan, CHINA.
   [Crawford, Ross] Prince Charles Hosp, Orthoped Dept, Brisbane, Qld, Australia.
RP Prasadam, I (corresponding author), Queensland Univ Technol, Sch Chem, Inst Hlth & Biomed Innovat, Phys,Mech Engn, Brisbane, Qld, Australia.
EM I.prasadam@qut.edu.au
FU Arthritis Australia fellowship 2017 [MS2014-10]; Prince Charles Hospital Foundation [RF-01]
CR Almonte-becerril M, 2010, APOPTOSIS, V15, P631, DOI 10.1007/s10495-010-0458-z
   Chavez JA, 2010, BBA-MOL CELL BIOL L, V1801, P252, DOI 10.1016/j.bbalip.2009.09.015
   Bohensky J, 2007, AUTOPHAGY, V3, P207, DOI 10.4161/auto.3708
   Bohensky J, 2009, ARTHRITIS RHEUM-US, V60, P1406, DOI 10.1002/art.24444
   Brookheart RT, 2009, CELL METAB, V10, P9, DOI 10.1016/j.cmet.2009.03.011
   Carames B, 2013, ARTHRITIS RHEUM-US, V65, P1843, DOI 10.1002/art.37977
   Carames B, 2010, ARTHRITIS RHEUM-US, V62, P791, DOI 10.1002/art.27305
   Chang J, 2013, INT J MOL MED, V32, P1311, DOI 10.3892/ijmm.2013.1520
   Choi SE, 2009, ENDOCRINOLOGY, V150, P126, DOI 10.1210/en.2008-0483
   Ebato C, 2008, CELL METAB, V8, P325, DOI 10.1016/j.cmet.2008.08.009
   Farnaghi S, 2017, FASEB J, V31, P356, DOI 10.1096/fj.201600600R, 10.1096/fj.201600600r
   Goldring MB, 2011, CURR OPIN RHEUMATOL, V23, P471, DOI 10.1097/BOR.0b013e328349c2b1
   Goldring MB, 1988, J CLIN INVEST, V82, P2026, DOI 10.1172/JCI113823
   Gunaratnam K, 2013, BIOL OPEN, V2, P1382, DOI 10.1242/bio.20136700
   Hotamisligil GS, 2006, NATURE, V444, P860, DOI 10.1038/nature05485
   Klionsky DJ, 2016, AUTOPHAGY, V12, P1, DOI 10.1080/15548627.2015.1100356
   Koga H, 2010, FASEB J, V24, P3052, DOI 10.1096/fj.09-144519
   Lotz MK, 2011, NAT REV RHEUMATOL, V7, P579, DOI 10.1038/nrrheum.2011.109
   Mei S, 2011, J PHARMACOL EXP THER, V339, P487, DOI 10.1124/jpet.111.184341
   Prasadam I, 2014, RHEUMATOLOGY, V53, P2280, DOI 10.1093/rheumatology/keu262
   Prasadam I, 2013, ARTHRITIS RES THER, V15, P0, DOI 10.1186/ar4333
   Prasadam I, 2012, RHEUMATOLOGY, V51, P813, DOI 10.1093/rheumatology/ker360
   Prasadam I, 2012, J RHEUMATOL, V39, P621, DOI 10.3899/jrheum.110777
   Prasadam I, 2010, ARTHRITIS RHEUM-US, V62, P1349, DOI 10.1002/art.27397
   Robinson WH, 2016, NAT REV RHEUMATOL, V12, P580, DOI 10.1038/nrrheum.2016.136
   Sekar S, 2017, SCI REP-UK, V7, P0, DOI 10.1038/srep46457
   Singh R, 2009, NATURE, V458, P1131, DOI 10.1038/nature07976
   Srinivas V, 2006, AUTOPHAGY, V2, P215, DOI 10.4161/auto.2649
   Srinivas V, 2009, CELLS TISSUES ORGANS, V189, P88, DOI 10.1159/000151428
   Tan SH, 2012, J BIOL CHEM, V287, P14364, DOI 10.1074/jbc.M111.294157
   Yang L, 2010, CELL METAB, V11, P467, DOI 10.1016/j.cmet.2010.04.005
NR 31
TC 11
Z9 13
U1 0
U2 10
PU ELSEVIER SCIENCE INC
PI NEW YORK
PA 360 PARK AVE SOUTH, NEW YORK, NY 10010-1710 USA
SN 0899-9007
EI 1873-1244
J9 NUTRITION
JI Nutrition
PD OCT 15
PY 2018
VL 54
IS 
BP 144
EP 152
DI 10.1016/j.nut.2018.02.018
PG 9
WC Nutrition & Dietetics
SC Nutrition & Dietetics
GA GU5JP
UT WOS:000445322100021
PM 29852453
DA 2022-06-22
ER

PT J
AU Yin, Huipeng
   Zhang, Yukun
   Wang, Kun
   Song, Yu
   Tu, Ji
   Kang, Liang
   Zhao, Kangcheng
   Wu, Xinghuo
   Luo, Rongjin
   Yang, Cao
AF Yin, Huipeng
   Zhang, Yukun
   Wang, Kun
   Song, Yu
   Tu, Ji
   Kang, Liang
   Zhao, Kangcheng
   Wu, Xinghuo
   Luo, Rongjin
   Yang, Cao
TI The involvement of regulated in development and DNA damage response 1 (REDD1) in the pathogenesis of intervertebral disc degeneration
SO EXPERIMENTAL CELL RESEARCH
LA English
DT Article
DE REDD1; Intervertebral disc degeneration; Serum deprivation; Hypoxia; ROS
ID nucleus pulposus cell; ccaat/enhancer-binding protein; serum deprivation; matrix degradation; ros generation; in-vitro; expression; hypoxia; gene; activation
AB Regulated in development and DNA damage response 1 (REDD1) is an evolutionarily conserved, ubiquitous protein that responds to various cell stresses. Studies have proved REDD1 is involved in many diseases, such as osteoarthritis and cancer. The present study aimed to investigate the potential role of REDD1 in the pathogenesis of intervertebral disc degeneration (IDD). Analysis of clinical tissue samples showed REDD1 expression was upregulated during IDD and was correlated with the grade of disc degeneration. Overexpression of REDD1 in normal human nucleus pulposus (NP) cells resulted in extracellular matrix (ECM) degeneration. Further, we investigated the function of REDD1 using a serum deprivation-induced IDD vitro model and found that REDD1 was up-regulated in a temporal manner. However, hypoxia abolished this increase through down-regulation of NF-x13. Knockdown of REDD1 or NF-xft by si-RNA significantly rescued ECM from degeneration both in normoxia and hypoxia. In addition, NF-x.13/REDD1 mediated the protection of hypoxia from serum deprivation-induced apoptosis and autophagy in NP cells. These results suggest that REDD1 might play a pivotal role in IDD pathogenesis, thereby potentially providing a new therapeutic target for IDD treatment.
C1 [Yin, Huipeng; Zhang, Yukun; Wang, Kun; Song, Yu; Tu, Ji; Kang, Liang; Zhao, Kangcheng; Wu, Xinghuo; Luo, Rongjin; Yang, Cao] Huazhong Univ Sci & Technol, Union Hosp, Tongji Med Coll, Dept Orthoped, Jiefang Rd 1277, Wuhan 430022, Hubei, CHINA.
RP Yang, C (corresponding author), Huazhong Univ Sci & Technol, Union Hosp, Tongji Med Coll, Dept Orthoped, Jiefang Rd 1277, Wuhan 430022, Hubei, CHINA.
EM yangcao1971@sina.com
FU National Natural Science Foundation of China [U1603121, 81772401]; Natural Science Foundation of Hubei Province [WJ2017Z016]
CR Agrawal A, 2007, AM J PHYSIOL-CELL PH, V293, PC621, DOI 10.1152/ajpcell.00538.2006
   Black ADAMJ, 2016, BIOCHEM BIOPHYS REP, V8, P296, DOI 10.1016/j.bbrep.2016.10.003
   Boskey AL, 2014, ARTHRITIS RHEUM, V58, P3637
   Brugarolas J, 2004, GENE DEV, V18, P2893, DOI 10.1101/gad.1256804
   Chen JW, 2015, INT J BIOCHEM CELL B, V59, P1, DOI 10.1016/j.biocel.2014.11.009
   Choi H, 2016, AUTOPHAGY, V12, P1631, DOI 10.1080/15548627.2016.1192753
   Dennis MD, 2014, SCI SIGNAL, V7, P0, DOI 10.1126/scisignal.2005103
   Dennis MD, 2013, CELL SIGNAL, V25, P2709, DOI 10.1016/j.cellsig.2013.08.038
   Deyoung MP, 2008, GENE DEV, V22, P239, DOI 10.1101/gad.1617608
   Ding F, 2013, APOPTOSIS, V18, P777, DOI 10.1007/s10495-013-0839-1
   Dunn JD, 2015, REDOX BIOL, V6, P472, DOI 10.1016/j.redox.2015.09.005
   Feng C, 2017, OXID MED CELL LONGEV, V2017, P0, DOI 10.1155/2017/5601593
   G DALYSHCOLLABORATORS, 2016, LANCET, V386, P2145
   Hangai M, 2008, SPINE J, V8, P732, DOI 10.1016/j.spinee.2007.07.392
   Horak P, 2010, P NATL ACAD SCI USA, V107, P4675, DOI 10.1073/pnas.0907705107
   Jin HO, 2009, FREE RADICAL BIO MED, V46, P1158, DOI 10.1016/j.freeradbiomed.2009.01.015
   Kang L, 2017, BIOTECHNOL LETT, V39, P623, DOI 10.1007/s10529-016-2280-3
   Kang L, 2017, EXP CELL RES, V352, P322, DOI 10.1016/j.yexcr.2017.02.023
   Kepler CK, 2012, SPINE J, V15, P352
   Li XH, 2012, PLOS ONE, V7, P0, DOI [10.1371/journal.pone.0039690, 10.1371/journal.pone.0036604]
   Li Z, 2017, OSTEOARTHR CARTILAGE, V25, P341, DOI 10.1016/j.joca.2016.10.002
   Lin L, 2005, BIOCHEM J, V392, P93, DOI 10.1042/BJ20050553
   Liu JB, 2015, BIOCHEM BIOPH RES CO, V467, P197, DOI 10.1016/j.bbrc.2015.10.007
   Martin BI, 2008, JAMA-J AM MED ASSOC, V299, P656, DOI 10.1001/jama.299.6.656
   Molitoris JK, 2011, J BIOL CHEM, V286, P30181, DOI 10.1074/jbc.M111.245423
   Pastor F, 2017, SCI REP-UK, V7, P0, DOI 10.1038/s41598-017-07182-z
   Pei M, 2012, SPINE, V37, P1538, DOI 10.1097/BRS.0b013e31825150bf
   Pfirrmann CWA, 2001, SPINE, V26, P1873, DOI 10.1097/00007632-200109010-00011
   Qiao SX, 2015, NAT COMMUN, V6, P0, DOI 10.1038/ncomms8014
   Risbud MV, 2006, J CELL BIOCHEM, V98, P152, DOI 10.1002/jcb.20765
   Risbud MV, 2005, SPINE, V30, P2503, DOI 10.1097/01.brs.0000186326.82747.13
   Shoshani T, 2002, MOL CELL BIOL, V22, P2283, DOI 10.1128/MCB.22.7.2283-2293.2002
   Song Y, 2017, J CELL MOL MED, V21, P1373, DOI 10.1111/jcmm.13067
   Wang F, 2016, OSTEOARTHR CARTILAGE, V24, P1113, DOI 10.1016/j.joca.2016.01.134
   Wang JR, 2017, J ORTHOP RES, V35, P2059, DOI 10.1002/jor.23486
   Watson A, 2016, CELL SIGNAL, V28, P412, DOI 10.1016/j.cellsig.2016.01.014
   Whitney ML, 2009, BIOCHEM BIOPH RES CO, V379, P451, DOI 10.1016/j.bbrc.2008.12.079
   Wu XH, 2017, BBA-MOL BASIS DIS, V1863, P1479, DOI 10.1016/j.bbadis.2017.04.016
   Wu XH, 2016, SCI REP-UK, V6, P0, DOI 10.1038/srep30563
   Yoon ST, 2004, SPINE, V29, P2603, DOI 10.1097/01.brs.0000146103.94600.85
   Zhao CQ, 2006, APOPTOSIS INT J PROG, V11, P2072
NR 41
TC 5
Z9 5
U1 0
U2 13
PU ELSEVIER INC
PI SAN DIEGO
PA 525 B STREET, STE 1900, SAN DIEGO, CA 92101-4495 USA
SN 0014-4827
EI 1090-2422
J9 EXP CELL RES
JI Exp. Cell Res.
PD NOV 15
PY 2018
VL 372
IS 2
BP 188
EP 197
DI 10.1016/j.yexcr.2018.10.001
PG 10
WC Oncology; Cell Biology
SC Oncology; Cell Biology
GA GY5NG
UT WOS:000448624200012
PM 30312603
DA 2022-06-22
ER

PT J
AU Fan, Dong-xiao
   Yang, Xu-hao
   Li, Yi-nan
   Guo, Lei
AF Fan, Dong-xiao
   Yang, Xu-hao
   Li, Yi-nan
   Guo, Lei
TI 17 beta-Estradiol on the Expression of G-Protein Coupled Estrogen Receptor (GPER/GPR30) Mitophagy, and the PI3K/Akt Signaling Pathway in ATDC5 Chondrocytes In Vitro
SO MEDICAL SCIENCE MONITOR
LA English
DT Article
DE Chondrocytes; Estradiol; Mitochondrial Degradation; Phosphatidylinositol 3-Kinases
ID spinal-cord-injury; mitochondrial dysfunction; endothelial-cell; oxidative stress; breast-cancer; up-regulation; mtor pathway; autophagy; apoptosis; gpr30
AB Background: Osteoarthritis is a progressive inflammatory joint disease resulting in damage to articular cartilage. G-protein coupled estrogen receptor (GPER/GPR30) activates cell signaling in response to 17 beta-estradiol, which can be blocked by the GPR30 agonist, G15, an analog of G-1. The aims of this study were to investigate the effects of 17 beta-estradiol on the expression of G-protein coupled estrogen receptor (GPER/GPR30) on mitophagy and the PI3K/Akt signaling pathway in ATDC5 chondrocytes in vitro. Material/ Methods: Cultured ATDC5 chondrocytes were treated with increasing concentrations of 17b-estradiol with and without G15, p38 inhibitor (SB203580), JNK inhibitor (SP600125), PI3K inhibitor (LY294002, S1737), and mTOR inhibitor (S1842). Expression of GPER/GPR30 and components of the PI3K/Akt pathway in cultured ATDC5 chondrocytes were detected by immunofluorescence (IF) staining, Western blot, and real-time polymerase chain reaction (RT-PCR). Transmission electron microscopy (TEM) and IF were used to detect mitophagosomes. Expression of LC-3, LAMP2, TOM20, Hsp60, p-Akt, p-mTOR, p-p38, and p-JNK was investigated by Western blot. Proliferation and viability of the ATDC5 chondrocytes were determined using BrdU and MTT assays. Results: In 17 beta-estradiol-treated ATDC5 chondrocytes, increased expression of GPER/GPR30 was found, but fewer mitophagosomes were observed, and decreased numbers of TOM20-positive granules were co-localized with decreased LAMP2 and increased expression levels of TOM20, Hsp60, p-Akt, and p-mTOR, and reduced expression of LC3-II, were found. In 17 beta-estradiol-treated ATDC5 chondrocytes, the proliferation and viability of the 17 beta-estradiol-treated ATDC5 chondrocytes were significantly elevated. Conclusions: Treatment with 17 beta-estradiol protected ATDC5 chondrocytes against mitophagy via the GPER/GPR30 and the PI3K/Akt signaling pathway.
C1 [Fan, Dong-xiao; Yang, Xu-hao; Li, Yi-nan; Guo, Lei] China Med Univ, Affiliated Hosp 1, Dept Orthoped Surg, Shenyang, Liaoning, CHINA.
RP Guo, L (corresponding author), China Med Univ, Affiliated Hosp 1, Dept Orthoped Surg, Shenyang, Liaoning, CHINA.
EM guolei@cmu.edu.cn
FU National Natural Science Foundation of China [81470998, 81071460, 81271996]; Natural Science Foundation of Liaoning Province [20170541033]
CR Aldridge JE, 2007, PLOS ONE, V2, P0, DOI 10.1371/journal.pone.0000874
   Beck JT, 2014, CANCER TREAT REV, V40, P980, DOI 10.1016/j.ctrv.2014.06.006
   Carmeci C, 1997, GENOMICS, V45, P607, DOI 10.1006/geno.1997.4972
   Chagin AS, 2007, J CLIN ENDOCR METAB, V92, P4873, DOI 10.1210/jc.2007-0814
   Chen JY, 2015, MOL MED REP, V12, P1733, DOI 10.3892/mmr.2015.3601
   Chen JQ, 2004, J CELL BIOCHEM, V93, P358, DOI 10.1002/jcb.20178
   Dai HL, 2013, NEUROCHEM INT, V63, P610, DOI 10.1016/j.neuint.2013.09.005
   Ding Q, 2015, MOL CELL ENDOCRINOL, V399, P60, DOI 10.1016/j.mce.2014.07.023
   Edwards DP, 2005, ANNU REV PHYSIOL, V67, P335, DOI 10.1146/annurev.physiol.67.040403.120151
   Fan QW, 2010, SCI SIGNAL, V3, P0, DOI 10.1126/scisignal.2001017
   Funck-brentano T, 2012, PLOS ONE, V7, P0, DOI 10.1371/journal.pone.0033543
   Gao L, 2008, VET CLIN N AM-SMALL, V38, P137, DOI 10.1016/j.cvsm.2007.10.004
   Green S, 1986, J STEROID BIOCHEM, V24, P77, DOI 10.1016/0022-4731(86)90035-X
   Hall L, 2013, SPRINGERPLUS, V2, P0, DOI 10.1186/2193-1801-2-431
   Hosseinzadeh A, 2016, J PINEAL RES, V61, P411, DOI 10.1111/jpi.12362
   Hu R, 2012, CRIT CARE MED, V40, P3230, DOI 10.1097/CCM.0b013e3182657560
   Hutchens MP, 2012, AM J PHYSIOL-RENAL, V303, PF377, DOI 10.1152/ajprenal.00354.2011
   Hwang IK, 2010, FREE RADICAL BIO MED, V48, P1242, DOI 10.1016/j.freeradbiomed.2010.02.007
   Janku F, 2011, NAT REV CLIN ONCOL, V8, P528, DOI 10.1038/nrclinonc.2011.71
   Jia M, 2015, BEST PRACT RES CL EN, V29, P557, DOI 10.1016/j.beem.2015.04.008
   Kim JA, 2008, CIRC RES, V102, P401, DOI 10.1161/CIRCRESAHA.107.165472
   Kimura S, 2009, METHOD ENZYMOL, V452, P1, DOI 10.1016/S0076-6879(08)03601-X
   Kuiper GGJM, 1996, P NATL ACAD SCI USA, V93, P5925, DOI 10.1073/pnas.93.12.5925
   Kvingedal AM, 1997, FEBS LETT, V407, P59, DOI 10.1016/S0014-5793(97)00278-0
   Lee CH, 2015, MOL MED REP, V12, P2555, DOI 10.3892/mmr.2015.3760
   Li T, 2014, INT J MOL SCI, V15, P18856, DOI 10.3390/ijms151018856
   Liao TL, 2015, ANN NY ACAD SCI, V1350, P52, DOI 10.1111/nyas.12872
   Lin CW, 2016, NEUROSCI BULL, V32, P137, DOI 10.1007/s12264-016-0017-x
   Liu CY, 2015, MED ONCOL, V32, P0, DOI 10.1007/s12032-015-0558-2
   Lotz M, 2012, J AM ACAD ORTHOP SUR, V20, P261, DOI 10.5435/JAAOS-20-04-261
   Maggiolini M, 2010, J ENDOCRINOL, V204, P105, DOI 10.1677/JOE-09-0242
   Maira SM, 2009, BIOCHEM SOC T, V37, P265, DOI 10.1042/BST0370265
   Maneix L, 2014, J MOL MED, V92, P1179, DOI 10.1007/s00109-014-1195-5
   Mitter SK, 2014, AUTOPHAGY, V10, P1989, DOI 10.4161/auto.36184
   Mizumura K, 2014, FRONT PHARMACOL, V5, P0, DOI 10.3389/fphar.2014.00244
   Mosley JD, 2007, MOL CANCER THER, V6, P2188, DOI 10.1158/1535-7163.MCT-07-0235
   Mukhopadhyay S, 2016, BIOCHEM BIOPH RES CO, V479, P940, DOI 10.1016/j.bbrc.2016.09.143
   Neufeld TP, 2012, J CELL SCI, V125, P2359, DOI 10.1242/jcs.103333
   Nisoli E, 2007, CIRC RES, V100, P795, DOI 10.1161/01.RES.0000259591.97107.6c
   Orvedahl A, 2010, CELL HOST MICROBE, V7, P115, DOI 10.1016/j.chom.2010.01.007
   Palikaras K, 2016, MOL CELL ONCOL, V3, P0, DOI 10.1080/23723556.2015.1056332
   Periyasamy-thandavan S, 2009, AM J PHYSIOL-RENAL, V297, PF244, DOI 10.1152/ajprenal.00033.2009
   Prossnitz ER, 2011, NAT REV ENDOCRINOL, V7, P715, DOI 10.1038/nrendo.2011.122
   Qi D, 2014, RESP RES, V15, P0, DOI 10.1186/s12931-014-0159-1
   Qu XP, 2003, J CLIN INVEST, V112, P1809, DOI 10.1172/JCI200320039
   Ritz MF, 2008, BRAIN RES, V1203, P177, DOI 10.1016/j.brainres.2008.01.091
   Roberts RF, 2016, INT J BIOCHEM CELL B, V79, P427, DOI 10.1016/j.biocel.2016.07.020
   Ronda AC, 2016, J CELL BIOCHEM, V117, P793, DOI 10.1002/jcb.25369
   Rosenbaum DM, 2009, NATURE, V459, P356, DOI 10.1038/nature08144
   Sbert-roig M, 2016, MOL CELL ENDOCRINOL, V420, P116, DOI 10.1016/j.mce.2015.11.027
   Sribnick EA, 2006, J NEUROSCI RES, V84, P1064, DOI 10.1002/jnr.21016
   Takada Y, 1997, BIOCHEM BIOPH RES CO, V240, P737, DOI 10.1006/bbrc.1997.7734
   Tao YL, 2015, INT J CLIN EXP PATHO, V8, P15911
   Tsujimoto Y, 2005, CELL DEATH DIFFER, V12, P1528, DOI 10.1038/sj.cdd.4401777
   Wang ZH, 2015, J AGR FOOD CHEM, V63, P7795, DOI 10.1021/acs.jafc.5b02644
   Xie K, 2016, AUTOPHAGY, V12, P381, DOI 10.1080/15548627.2015.1134079
   Yang SD, 2016, PEERJ, V4, P0, DOI 10.7717/peerj.1640
   Yang YH, 2013, APOPTOSIS, V18, P1363, DOI 10.1007/s10495-013-0867-x
   Zeng XIAOWEI, 2016, YICHUAN, V38, P644, DOI 10.16288/j.yczz.15-525
   Zhang Y, 2015, ACTA BIOCH BIOPH SIN, V47, P65, DOI 10.1093/abbs/gmu124
   Zhao Q, 2002, EMBO J, V21, P4411, DOI 10.1093/emboj/cdf445
   Zhao Y, 2014, MOL MED REP, V9, P923, DOI 10.3892/mmr.2014.1915
   Zhu YY, 2017, BIOMED PHARMACOTHER, V87, P527, DOI 10.1016/j.biopha.2016.12.095
   Zhu ZH, 2015, BRAIN RES, V1620, P17, DOI 10.1016/j.brainres.2015.05.011
NR 64
TC 29
Z9 30
U1 0
U2 18
PU INT SCIENTIFIC LITERATURE, INC
PI SMITHTOWN
PA 361 FOREST LANE, SMITHTOWN, NY 11787 USA
SN 1643-3750
EI 
J9 MED SCI MONITOR
JI Med. Sci. Monitor
PD APR 2
PY 2018
VL 24
IS 
BP 1936
EP 1947
DI 10.12659/MSM.909365
PG 12
WC Medicine, Research & Experimental
SC Research & Experimental Medicine
GA GB6HX
UT WOS:000429171300002
PM 29608013
DA 2022-06-22
ER

PT J
AU Lv, Chen
   Wang, Lu
   Zhu, Xiongbai
   Lin, Wenjun
   Chen, Xin
   Huang, Zhengxiang
   Huang, Lintuo
   Yang, Shengwu
AF Lv, Chen
   Wang, Lu
   Zhu, Xiongbai
   Lin, Wenjun
   Chen, Xin
   Huang, Zhengxiang
   Huang, Lintuo
   Yang, Shengwu
TI Glucosamine promotes osteoblast proliferation by modulating autophagy via the mammalian target of rapamycin pathway
SO BIOMEDICINE & PHARMACOTHERAPY
LA English
DT Article
DE Autophagy; Glucosamine; Osteoblast; mTOR; Proliferation
ID bone mas; osteoporosis; cell; protect; cancer
AB Glucosamine is effective in the treatment of osteoarthritis; however, its effect on osteoporosis remains unclear. Decreased activity of osteoblasts is the main cause of osteoporosis. Here, we examined the effects of glucosamine on osteoblasts. The potential underlying mechanisms were explored. The results showed that glucosamine had a biphasic effect on the viability of hFOB1.19 osteoblasts. At low concentrations (<0.6 mM), glucosamine induced hFOB1.19 cell proliferation, whereas at high concentrations (>0.8 mM) it induced apoptosis. The autophagy inhibitor 3-methyladenine (3-MA) was used to verify that glucosamine modulated hFOB1.19 cell viability via autophagy. The induction of apoptosis by high concentrations of glucosamine was significantly exacerbated by 3-MA, whereas the promotion of cell proliferation by low concentrations of glucosamine was significantly suppressed by 3-MA. Autophagy was examined by western blot detection of autophagy-related proteins including LC3, Beclin-1, and SQSTM1/p62 and by immunofluorescence analysis of autophagosomes. Glucosamine activated autophagy in a time-and concentration-dependent manner. Investigation of the underlying mechanism showed that glucosamine inhibited the phosphorylation of m-TOR in a concentration-dependent manner within 48 h, and rapamycin significantly inhibited the phosphorylation of m-TOR. These results demonstrated that glucosamine promoted hFOB1.19 cell proliferation and increased autophagy by inhibiting the m-TOR pathway, suggesting its potential as a therapeutic agent for osteoporosis.
C1 [Lv, Chen; Wang, Lu; Zhu, Xiongbai; Lin, Wenjun; Chen, Xin; Huang, Zhengxiang; Huang, Lintuo; Yang, Shengwu] Wenzhou Med Univ, Affiliated Hosp 1, Dept Orthoped, Nanbaixiang St, Wenzhou 325000, Zhejiang, CHINA.
RP Yang, SW (corresponding author), Wenzhou Med Univ, Affiliated Hosp 1, Dept Orthoped, Nanbaixiang St, Wenzhou 325000, Zhejiang, CHINA.
EM yangshengwu188@sina.com
FU Natural Science Foundation of Zhejiang Province [LY14H060007]
CR Alers S, 2012, MOL CELL BIOL, V32, P2, DOI 10.1128/MCB.06159-11
   Anastassiades T, 2013, TRANSL RES, V162, P93, DOI 10.1016/j.trsl.2013.04.002
   [anonymous] , 2016, OSTEOPOROS INT, V27 Suppl 1, P579, DOI 10.1007/s00198-016-3529-3
   Bartolome A, 2013, BIOCHEM J, V455, P329, DOI 10.1042/BJ20130562
   Bleibler F, 2013, OSTEOPOROSIS INT, V24, P835, DOI 10.1007/s00198-012-2020-z
   Chagin AS, 2016, CURR OPIN PHARMACOL, V28, P1, DOI 10.1016/j.coph.2016.02.004
   Chesnokov V, 2014, CANCER CELL INT, V14, P0, DOI 10.1186/1475-2867-14-45
   Choi AMK, 2013, NEW ENGL J MED, V368, P651, DOI 10.1056/NEJMra1205406, 10.1056/NEJMc1303158
   Codogno P, 2013, J HEPATOL, V59, P389, DOI 10.1016/j.jhep.2013.02.031
   Finn RS, 2012, LIVER CANCER, V1, P247, DOI 10.1159/000343839
   Gu XL, 2016, ONCOTARGET, V7, P65218, DOI 10.18632/oncotarget.11573
   Harris SA, 1995, J BONE MINER RES, V10, P178
   Hwang MS, 2010, BIOCHEM BIOPH RES CO, V399, P111, DOI 10.1016/j.bbrc.2010.07.050
   Jeon JH, 2013, STEM CELLS DEV, V22, P2975, DOI 10.1089/scd.2013.0158
   Jiang LB, 2014, J ORTHOP RES, V32, P1532, DOI 10.1002/jor.22699
   Jung CH, 2010, FEBS LETT, V584, P1287, DOI 10.1016/j.febslet.2010.01.017
   Kim MM, 2007, BIOORG MED CHEM LETT, V17, P1938, DOI 10.1016/j.bmcl.2007.01.030
   Lee KYUNG-MIN, 2013, EXP NEUROBIOL, V22, P133, DOI 10.5607/en.2013.22.3.133
   Lin ZY, 2014, CANCER LETT, V344, P272, DOI 10.1016/j.canlet.2013.11.005
   Liu B, 2010, ACTA PHARMACOL SIN, V31, P1154, DOI 10.1038/aps.2010.118
   Luo D, 2016, OSTEOPOROSIS INT, V27, P1093, DOI 10.1007/s00198-015-3325-5
   Mizushima N, 2008, NATURE, V451, P1069, DOI 10.1038/nature06639
   Mizushima N, 2010, CELL, V140, P313, DOI 10.1016/j.cell.2010.01.028
   Muraleva NA, 2012, INDIAN J MED RES, V135, P221
   Piemontese M, 2016, SCI REP-UK, V6, P0, DOI 10.1038/srep24262
   Raisz LG, 2009, OSTEOPOROSIS INT, V20, P1805, DOI 10.1007/s00198-009-1041-8
   Shintani T, 2010, BIOCHEM BIOPH RES CO, V391, P1775, DOI 10.1016/j.bbrc.2009.12.154
   Tarantino G, 2013, ANN MED, V45, P348, DOI 10.3109/07853890.2013.770333
   Wang L, 2017, STEM CELLS DEV, V26, P419, DOI 10.1089/scd.2016.0233
   Wolff RB, 2014, CLINICS, V69, P847, DOI 10.6061/clinics/2014(12)10
   Yoo YM, 2016, INT J MOL SCI, V17, P0, DOI 10.3390/ijms17040526
NR 31
TC 16
Z9 22
U1 1
U2 19
PU ELSEVIER FRANCE-EDITIONS SCIENTIFIQUES MEDICALES ELSEVIER
PI ISSY-LES-MOULINEAUX
PA 65 RUE CAMILLE DESMOULINS, CS50083, 92442 ISSY-LES-MOULINEAUX, FRANCE
SN 0753-3322
EI 1950-6007
J9 BIOMED PHARMACOTHER
JI Biomed. Pharmacother.
PD MAR 15
PY 2018
VL 99
IS 
BP 271
EP 277
DI 10.1016/j.biopha.2018.01.066
PG 7
WC Medicine, Research & Experimental; Pharmacology & Pharmacy
SC Research & Experimental Medicine; Pharmacology & Pharmacy
GA FZ2TR
UT WOS:000427436800035
PM 29334671
DA 2022-06-22
ER

PT J
AU Lian, Wei-Shiung
   Ko, Jih-Yang
   Wu, Re-Weng
   Sun, Yi-Chih
   Chen, Yu-Shan
   Wu, Shin-Long
   Weng, Lin-Hsiu
   Jahr, Holger
   Wang, Feng-Sheng
AF Lian, Wei-shiung
   Ko, Jih-yang
   Wu, Re-weng
   Sun, Yi-chih
   Chen, Yu-shan
   Wu, Shin-long
   Weng, Lin-hsiu
   Jahr, Holger
   Wang, Feng-sheng
TI MicroRNA-128a represses chondrocyte autophagy and exacerbates knee osteoarthritis by disrupting Atg12
SO CELL DEATH & DISEASE
LA English
DT Article
ID cartilage degeneration; targeted deletion; degradation; growth; cell; inhibition; expression; apoptosis; tissue; gene
AB Chondrocyte loss is a prominent feature of osteoarthritis (OA). Autophagy is indispensable in maintaining the metabolic activities of cells exposed to deleterious stress. The contribution of microRNA signaling to chondrocyte autophagy in OA development remains elusive. We uncovered an association between poor autophagy and increased miR-128a expressions in articular chondrocytes of patients with end-stage knee OA and in a rat anterior cruciate ligament transection (ACLT) model for OA development. Cartilage matrix degradation and severe OA histopathology was evident upon forced miR-128a expression within the articular compartment. Intra-articular injections with miR-128a antisense oligonucleotide stabilized chondrocyte autophagy and slowed ACLT-mediated articular tissue destruction, including cartilage erosion, synovitis, osteophyte formation, and subchondral plate damage. In vitro, miR-128 signaling hindered Atg12 expression, LC3-II conversion, and autophagic puncta formation through targeting the 3'-untranslated region of Atg12. It increased apoptotic programs, diminishing cartilage formation capacity of articular chondrocytes. Inactivating histone methyltransferase EZH2 reduced methyl histone H3K27 enrichment in the miR-128a promoter and upregulated miR-128a transcription in inflamed chondrocytes. Taken together, miR-128a-induced Atg12 loss repressed chondrocyte autophagy to aggravate OA progression. EZH2 inactivation caused H3K27 hypomethylation to accelerate miR-128a actions. Interruption of miR-128a signaling attenuated chondrocyte dysfunction and delayed OA development. Our data provide new insights into how miR-128a signaling affects chondrocyte survival and articular cartilage anabolism and highlight the potential of miR-128a targeting therapy to alleviate knee OA.
C1 [Lian, Wei-Shiung; Sun, Yi-Chih; Chen, Yu-Shan; Wu, Shin-Long; Wang, Feng-Sheng] Kaohsiung Chang Gung Mem Hosp, Core Lab Phen & Diagnost, Kaohsiung, Taiwan.
   [Lian, Wei-Shiung; Sun, Yi-Chih; Chen, Yu-Shan; Wu, Shin-Long; Wang, Feng-Sheng] Kaohsiung Chang Gung Mem Hosp, Dept Med Res, Kaohsiung, Taiwan.
   [Ko, Jih-Yang; Wu, Re-Weng; Weng, Lin-Hsiu] Kaohsiung Chang Gung Mem Hosp, Dept Orthoped Surg, Kaohsiung, Taiwan.
   [Jahr, Holger] Univ Hosp RWTH Aachen, Dept Anat & Cell Biol, Aachen, Germany.
   [Jahr, Holger] Univ Hosp RWTH Aachen, Dept Orthopaed, Aachen, Germany.
   [Wang, Feng-Sheng] Chang Gung Univ, Grad Inst Clin Med Sci, Coll Med, Kaohsiung, Taiwan.
RP Wang, FS (corresponding author), Kaohsiung Chang Gung Mem Hosp, Core Lab Phen & Diagnost, Kaohsiung, Taiwan.; Wang, FS (corresponding author), Kaohsiung Chang Gung Mem Hosp, Dept Med Res, Kaohsiung, Taiwan.; Jahr, H (corresponding author), Univ Hosp RWTH Aachen, Dept Anat & Cell Biol, Aachen, Germany.; Jahr, H (corresponding author), Univ Hosp RWTH Aachen, Dept Orthopaed, Aachen, Germany.
EM hjahr@ukaachen.de; wangfs@ms33.hinet.net
FU National Health Research Institute [NHRI-EX107-10736SI]; Chang Gung Memorial Hospital, Taiwan [CMRPG8E0651-3, CMRPG8H0211-3, CLRPG8G0701-3]
CR Adlakha YK, 2013, CELL DEATH DIS, V4, P0, DOI 10.1038/cddis.2013.46
   Adlakha YK, 2011, CELL MOL LIFE SCI, V68, P1415, DOI 10.1007/s00018-010-0528-y
   Akasaki Y, 2014, ARTHRITIS RHEUMATOL, V66, P3349, DOI 10.1002/art.38868
   Beyer C, 2015, ANN RHEUM DIS, V74, P0, DOI 10.1136/annrheumdis-2013-204698
   Bouderlique T, 2016, ANN RHEUM DIS, V75, P627, DOI 10.1136/annrheumdis-2015-207742
   Carames B, 2015, ARTHRITIS RHEUMATOL, V67, P1568, DOI 10.1002/art.39073
   Chen D, 2017, BONE RES, V5, P0, DOI 10.1038/boneres.2016.44
   Chen PH, 2016, PLOS ONE, V11, P0, DOI 10.1371/journal.pone.0167096
   Chevalier X, 2013, NAT REV RHEUMATOL, V9, P400, DOI 10.1038/nrrheum.2013.44
   Choi AMK, 2013, NEW ENGL J MED, V368, P651, DOI 10.1056/NEJMra1205406, 10.1056/NEJMc1303158
   Cinque L, 2015, NATURE, V528, P272, DOI 10.1038/nature16063
   Dadamo S, 2017, OXID MED CELL LONGEV, V2017, P0, DOI 10.1155/2017/3720128
   Dai LH, 2015, MOL THER, V23, P1331, DOI 10.1038/mt.2015.61
   Decressac M, 2013, P NATL ACAD SCI USA, V110, PE1817, DOI 10.1073/pnas.1305623110
   Glyn-jones S, 2015, LANCET, V386, P376, DOI 10.1016/S0140-6736(14)60802-3
   Gosset M, 2008, NAT PROTOC, V3, P1253, DOI 10.1038/nprot.2008.95
   Haller M, 2014, AUTOPHAGY, V10, P2269, DOI 10.4161/15548627.2014.981914
   Hayami T, 2012, BONE, V50, P1250, DOI 10.1016/j.bone.2012.03.025
   Holoch D, 2017, TRENDS BIOCHEM SCI, V42, P531, DOI 10.1016/j.tibs.2017.04.003
   Hugle T, 2017, RHEUMATOLOGY, V56, P1461, DOI 10.1093/rheumatology/kew389
   Jeffries MA, 2014, ARTHRITIS RHEUMATOL, V66, P2804, DOI 10.1002/art.38762
   Kawanishi Y, 2014, ARTHRITIS RES THER, V16, P0, DOI 10.1186/s13075-014-0488-y
   Kim D, 2016, J MOL MED, V94, P1373, DOI 10.1007/s00109-016-1445-9
   Kim JY, 2014, CELL DEATH DIS, V5, P0, DOI 10.1038/cddis.2014.344
   Kim JH, 2014, CELL, V156, P730, DOI 10.1016/j.cell.2014.01.007
   Kim KI, 2013, J BONE MINER RES, V28, P1050, DOI 10.1002/jbmr.1843
   Ko FC, 2013, ARTHRITIS RHEUM-US, V65, P1569, DOI 10.1002/art.37906
   Kobayashi H, 2016, NAT COMMUN, V7, P0, DOI 10.1038/ncomms13336
   Lambert C, 2014, ARTHRITIS RHEUMATOL, V66, P960, DOI 10.1002/art.38315
   Lepus CM, 2014, ARTHRITIS RHEUMATOL, V66, P101, DOI 10.1002/art.38213
   Li YH, 2016, OSTEOARTHR CARTILAGE, V24, P1577, DOI 10.1016/j.joca.2016.04.019
   Liu XS, 2016, TUMOR BIOL, V37, P7951, DOI 10.1007/s13277-015-4696-0
   Liu-bryan R, 2015, NAT REV RHEUMATOL, V11, P35, DOI 10.1038/nrrheum.2014.162
   Lui JC, 2016, NAT COMMUN, V7, P0, DOI 10.1038/ncomms13685
   Makki MS, 2015, ARTHRITIS RHEUMATOL, V67, P2117, DOI 10.1002/art.39173
   Miyaki S, 2012, NAT REV RHEUMATOL, V8, P543, DOI 10.1038/nrrheum.2012.128
   Murrow L, 2015, NAT CELL BIOL, V17, P300, DOI 10.1038/ncb3112
   Nakamachi Y, 2016, ANN RHEUM DIS, V75, P601, DOI 10.1136/annrheumdis-2014-206417
   Nelson AE, 2018, OSTEOARTHR CARTILAGE, V26, P319, DOI 10.1016/j.joca.2017.11.014
   Santos MCT, 2016, STEM CELLS, V34, P220, DOI 10.1002/stem.2204
   Shapiro IM, 2014, AUTOPHAGY, V10, P7, DOI 10.4161/auto.26679
   Shen C, 2015, OSTEOARTHR CARTILAGE, V23, P2279, DOI 10.1016/j.joca.2015.06.020
   Shyh-chang N, 2013, CELL, V155, P778, DOI 10.1016/j.cell.2013.09.059
   Swingler TE, 2012, ARTHRITIS RHEUM-US, V64, P1909, DOI 10.1002/art.34314
   Taniguchi Y, 2017, ARTHRITIS RHEUMATOL, V69, P598, DOI 10.1002/art.39976
   Tien CL, 2015, DEVELOPMENT, V142, P722, DOI 10.1242/dev.111997
   Vonk LA, 2014, OSTEOARTHR CARTILAGE, V22, P145, DOI 10.1016/j.joca.2013.11.006
   Vuppalapati KK, 2015, J BONE MINER RES, V30, P2249, DOI 10.1002/jbmr.2575
   Wang XF, 2015, AUTOPHAGY, V11, P1998, DOI 10.1080/15548627.2015.1091551
   Weng LH, 2012, ARTHRITIS RHEUM-US, V64, P3267, DOI 10.1002/art.34602
   Wu P, 2014, ARTHRITIS RHEUMATOL, V66, P1256, DOI 10.1002/art.38375
   Yang Y, 2016, ONCOTARGET, V7, P17520, DOI 10.18632/oncotarget.8161
   Zhang Y, 2015, ANN RHEUM DIS, V74, P1432, DOI 10.1136/annrheumdis-2013-204599
   Zhen GH, 2013, NAT MED, V19, P704, DOI 10.1038/nm.3143
NR 54
TC 51
Z9 55
U1 0
U2 10
PU NATURE PUBLISHING GROUP
PI LONDON
PA MACMILLAN BUILDING, 4 CRINAN ST, LONDON N1 9XW, ENGLAND
SN 2041-4889
EI 
J9 CELL DEATH DIS
JI Cell Death Dis.
PD SEP 11
PY 2018
VL 9
IS 
BP 
EP 
DI 10.1038/s41419-018-0994-y
PG 14
WC Cell Biology
SC Cell Biology
GA GT8ZQ
UT WOS:000444829000006
PM 30206206
DA 2022-06-22
ER

PT J
AU Matsuzaki, Tokio
   Alvarez-garcia, Oscar
   Mokuda, Sho
   Nagira, Keita
   Olmer, Merissa
   Gamini, Ramya
   Miyata, Kohei
   Akasaki, Yukio
   Su, AI
   Asahara, Hiroshi
   Lotz, MK
AF Matsuzaki, Tokio
   Alvarez-garcia, Oscar
   Mokuda, Sho
   Nagira, Keita
   Olmer, Merissa
   Gamini, Ramya
   Miyata, Kohei
   Akasaki, Yukio
   Su, Andrew
   Asahara, Hiroshi
   Lotz, Martin
TI FoxO transcription factors modulate autophagy and proteoglycan 4 in cartilage homeostasis and osteoarthritis
SO SCIENCE TRANSLATIONAL MEDICINE
LA English
DT Article
ID articular-cartilage; bone-formation; oxidative stress; transgenic mice; lacking lubricin; chondrocyte; cell; suppression; expression; mechanism
[truncated: 88,910 more chars]
