# Supplementary material for: Knowledge mapping of autophagy in osteoarthritis from 2004 to 2022: A bibliometric analysis
Source: Front Immunol. 2023 Mar 9;14:1063018. doi: 10.3389/fimmu.2023.1063018 (PMC10033547; doi:10.3389/fimmu.2023.1063018)
Supplement: Supplementary file 1 [file DataSheet_1.zip › Supplementary Material/Supplementary Data/download2019u84.txt]

PT J
AU Xiang, Wei
   Jian, Ting
   Hao, Xiaoxia
   Wang, Rui
   Yao, Xudong
   Sun, Kai
   Guo, Fengjing
   Xu, Tao
AF Xiang, Wei
   Jian, Ting
   Hao, Xiaoxia
   Wang, Rui
   Yao, Xudong
   Sun, Kai
   Guo, Fengjing
   Xu, Tao
TI Primary cilia and autophagy interaction is involved in mechanical stress mediated cartilage development via ERK/mTOR axis
SO LIFE SCIENCES
LA English
DT Article
DE Mechanical stress; Primary cilia; Autophagy; Cartilage development
ID articular-cartilage; expression; chondrocyte; chondrogenesis; osteoarthriti; compression; collagen; strain
AB Aims: Biomechanical reactivity is a special property of chondrocytes and mechanical stress can affect the development of cartilage. Primary cilia have been proved a cellular sensory which can detect physical and chemical stimuli extracellular and initiate multiple signaling transduction. Autophagy is an important environmental adaptive mechanism for cells maintenance of homeostasis. The aims of this study were to detect whether there is an interaction between primary cilia and autophagy in the regulation of mechanical stress-mediated cartilage development and to explore the underlying mechanism. Main methods: In this study, chondrocytes were treated with cyclic tensile strain (CTS) by the four-point bending system. Chondrocytes viability, proliferation and differentiation capacities were analyzed by western blot and live/dead assays after CTS of different intensities. Meanwhile, primary cilia incidence and length changes, and autophagy expression were detected by immunofluorescence staining. The primary cilia and autophagy interaction regulation and the underlying mechanism were detected by immunofluorescence double staining and western blot. Key findings: Mechanical stress could affect chondrocytes proliferation, phenotype and viability in an intensity dependent manner. The incidence and length of primary cilia as well as autophagy expression could be regulated by CTS. The integrity of primary cilia structure is vital for mechanical stress regulated ERK/mTOR signaling transduction and autophagy expression in chondrocyte. Significance: These findings indicate that mechanical stress could affect the interaction between primary cilia and autophagy and help to reveal the underlying mechanism of stress regulated cartilage development.
C1 [Xiang, Wei; Wang, Rui; Yao, Xudong; Sun, Kai; Guo, Fengjing] Huazhong Univ Sci & Technol, Tongji Hosp, Tongji Med Coll, Dept Orthoped, Wuhan 430030, Hubei, CHINA.
   [Xiang, Wei] Wuhan Univ, Renmin Hosp, Dept Orthoped, Wuhan 430060, Hubei, CHINA.
   [Jian, Ting] Wuhan Univ, Zhongnan Hosp, Dept Rehabil, Wuhan 430071, Hubei, CHINA.
   [Hao, Xiaoxia; Xu, Tao] Huazhong Univ Sci & Technol, Tongji Hosp, Tongji Med Coll, Dept Rehabil, Wuhan 430030, Hubei, CHINA.
RP Xu, T (corresponding author), Tongji Hosp, Dept Rehabil, 1095 Jiefang Ave, Wuhan 430030, Hubei, CHINA.
EM xutao0101@yeah.net
FU National Natural Science Foundation of China [81772440]
CR Avalos Y, 2017, BIOMED RES INT, V2017, P0, DOI 10.1155/2017/4367019
   Bouderlique T, 2016, ANN RHEUM DIS, V75, P627, DOI 10.1136/annrheumdis-2015-207742
   Cheng NT, 2016, BONE JOINT RES, V5, P218, DOI 10.1302/2046-3758.56.BJR-2015-0001
   Elder BD, 2009, TISSUE ENG PART B-RE, V15, P43, DOI 10.1089/ten.teb.2008.0435
   Gao TY, 2016, BIOMED RES INT, V2016, P0, DOI 10.1155/2016/2428915
   Gaut C, 2015, REGEN MED, V10, P665, DOI 10.2217/rme.15.31
   He Z, 2016, OSTEOARTHR CARTILAGE, V24, P892, DOI 10.1016/j.joca.2015.11.015
   Hierck BP, 2008, DEV DYNAM, V237, P725, DOI 10.1002/dvdy.21472
   Huang MJ, 2014, ANN RHEUM DIS, V73, P1719, DOI 10.1136/annrheumdis-2013-203231
   Kaab MJ, 1998, J ORTHOP RES, V16, P743, DOI 10.1002/jor.1100160617
   Kim ES, 2015, PLOS ONE, V10, P0
   Larsson T, 1991, MATRIX, V11, P388, DOI 10.1016/S0934-8832(11)80193-9
   Loening AM, 2000, ARCH BIOCHEM BIOPHYS, V381, P205, DOI 10.1006/abbi.2000.1988
   de Figueroa PL, 2015, ARTHRITIS RHEUMATOL, V67, P966, DOI 10.1002/art.39025
   Mouw JK, 2007, STEM CELLS, V25, P655, DOI 10.1634/stemcells.2006-0435
   Orhon I, 2015, CELL DEATH DIFFER, V22, P389, DOI 10.1038/cdd.2014.171
   Pala R, 2017, INT J MOL SCI, V18, P0, DOI 10.3390/ijms18112272
   Pampliega O, 2013, NATURE, V502, P194, DOI 10.1038/nature12639
   Poole CA, 1997, CELL BIOL INT, V21, P483, DOI 10.1006/cbir.1997.0177
   Praetorius HA, 2001, J MEMBRANE BIOL, V184, P71, DOI 10.1007/s00232-001-0075-4
   Praetorius HA, 2003, J MEMBRANE BIOL, V191, P69, DOI 10.1007/s00232-002-1042-4
   Responte DJ, 2012, FASEB J, V26, P3614, DOI 10.1096/fj.12-207241
   Shao YY, 2012, BONE, V50, P79, DOI 10.1016/j.bone.2011.08.033
   Shin JH, 2015, BIOMOL THER, V23, P327, DOI 10.4062/biomolther.2015.025
   Song B, 2007, DEV BIOL, V305, P202, DOI 10.1016/j.ydbio.2007.02.003
   Sun L, 2017, J MOL HISTOL, V48, P437, DOI 10.1007/s10735-017-9741-4
   Takahashi I, 1998, J CELL SCI, V111, P2067
   Wann AK, 2012, FASEB J, V26, P0
   Xiang W, 2014, INT J MOL SCI, V15, P19816, DOI 10.3390/ijms151119816
   Xie ZP, 2007, NAT CELL BIOL, V9, P1102, DOI 10.1038/ncb1007-1102
   Xu T, 2013, BONE, V56, P304, DOI 10.1016/j.bone.2013.06.027
NR 31
TC 11
Z9 12
U1 4
U2 22
PU PERGAMON-ELSEVIER SCIENCE LTD
PI OXFORD
PA THE BOULEVARD, LANGFORD LANE, KIDLINGTON, OXFORD OX5 1GB, ENGLAND
SN 0024-3205
EI 1879-0631
J9 LIFE SCI
JI Life Sci.
PD FEB 1
PY 2019
VL 218
IS 
BP 308
EP 313
DI 10.1016/j.lfs.2019.01.001
PG 6
WC Medicine, Research & Experimental; Pharmacology & Pharmacy
SC Research & Experimental Medicine; Pharmacology & Pharmacy
GA HH4WO
UT WOS:000455727100032
PM 30610869
DA 2022-06-22
ER

PT J
AU Zhou, Jun
   Wang, Yu
   Liu, Yiming
   Zeng, Hanjiang
   Xu, Hanshi
   Lian, Fan
AF Zhou, Jun
   Wang, Yu
   Liu, Yiming
   Zeng, Hanjiang
   Xu, Hanshi
   Lian, Fan
TI Adipose derived mesenchymal stem cells alleviated osteoarthritis and chondrocyte apoptosis through autophagy inducing
SO JOURNAL OF CELLULAR BIOCHEMISTRY
LA English
DT Article
DE adipose derived mesenchymal stem cell; apoptosis; autophagy; osteoarthritis
ID articular-cartilage; rat model; tissue; degeneration; regeneration; receptor; death; differentiation; pathogenesis; expression
AB ObjectiveWe aim to explore the effect of adipose derived mesenchymal stem cells (ADMSCs) on a knee osteoarthritis rat model and analyze how ADMSCs affect chondrocyte apoptosis. Materials and MethodsA surgically induced rat knee osteoarthritis (OA) model was constructed. ADMSCs were engrafted into the right knee cavity. Hematoxylin and eosin (H&E), Masson, and Safranin O were used to compare the histopathology of synovial membrane and cartilage. Immunohistochemical (IHC) was used to measure MMP-13, Collagen 2 (Col-2), Caspase-3 (Cas-3), PARP, p62, LC3b, DDR-2, FGFR-1, Wnt, P-AKT/AKT, p-CAMKII/CAMKII, and p-Smad1/Smad1 expression in the articular cartilage. qPCR and Western blot analysis were used to detect mRNA and protein levels of markers in chondrocytes. TUNEL and Annexin-V were used to assess apoptosis. ResultsHistological analysis showed that ADMSCs alleviated the deterioration of cartilage and osteoarthritis. ADMSCs coculture increase the expression of Col2 and Sox-9, while down regulated MMP-13 in IL-1 stimulated chondrocytes. ADMSCs decreased proinflammatory cytokines IL-1, IL-6, and TNF-. ADMSCs enhanced the viability of IL-1 stimulated chondrocytes. ADMSC attenuated chondrocyte apoptosis. The pretreatment of 3-methyladenine (3-MA) reversed the reduction of Caspase-3 caused by ADMSCs, showing that the antiapoptotic effect was associated with autophagy inducing. ADMSCs significantly reduced the expression of FGFR-1, DDR-2, and Wnt in IL-1 stimulated chondrocytes. ADMSCs reduced the ratio of p-Smad1/Smad1 and p-CAMK II/CAMKII, and increased the ratio of p-AKT/AKT. ConclusionsADMSCs treatment alleviate osteoarthritis in rat OA models. AMDSCs reduced the secretion of proinflammatory cytokines and protected against apoptosis through autophagy inducing. ADMSCs' function could be related to multiple signaling pathway.
C1 [Zhou, Jun; Zeng, Hanjiang; Xu, Hanshi; Lian, Fan] Sun Yat Sen Univ, Affiliated Hosp 1, Dept Rheumatol & Clin Immunol, 58 Zhongshan 2nd Rd, Guangzhou 510080, Guangdong, CHINA.
   [Wang, Yu; Liu, Yiming] Sun Yat Sen Univ, Dept Intervent Oncol, Affiliated Hosp 1, Guangzhou, Guangdong, CHINA.
RP Lian, F (corresponding author), Sun Yat Sen Univ, Affiliated Hosp 1, Dept Rheumatol & Clin Immunol, 58 Zhongshan 2nd Rd, Guangzhou 510080, Guangdong, CHINA.
EM lianfan_l@hotmail.com
FU Natural Science Foundation of Guangdong Province [2016A030313217]; National Natural Science Foundation of China [81102270]
CR Almonte-becerril M, 2010, APOPTOSIS, V15, P631, DOI 10.1007/s10495-010-0458-z
   Bianchi A, 2016, OSTEOARTHR CARTILAGE, V24, P1961, DOI 10.1016/j.joca.2016.06.003
   Bravo B, 2016, OSTEOARTHR CARTILAGE, V9, P55, DOI 10.1177/1947603516686144
   Carames B, 2010, ARTHRITIS RHEUM-US, V62, P791, DOI 10.1002/art.27305
   Cha MH, 2013, TISSUE ENG PT A, V19, P978, DOI 10.1089/ten.tea.2012.0358, 10.1089/ten.TEA.2012.0358
   Coleman CM, 2010, HUM GENE THER, V21, P1239, DOI 10.1089/hum.2010.138
   Desando G, 2013, ARTHRITIS RES THER, V15, P0, DOI 10.1186/ar4156
   El-seoudi A, 2017, J CELL COMMUN SIGNAL, V11, P255, DOI 10.1007/s12079-017-0384-8
   Gardner OFW, 2017, J TISSUE ENG REGEN M, V11, P2912, DOI 10.1002/term.2194
   Guercio A, 2012, CELL BIOL INT, V36, P189, DOI 10.1042/CBI20110304
   Hu W, 2012, INFLAMM RES, V61, P327, DOI 10.1007/s00011-011-0414-6
   Huang YX, 2017, BIOMED PHARMACOTHER, V85, P41, DOI 10.1016/j.biopha.2016.11.128
   Hulejova H, 2007, CYTOKINE, V38, P151, DOI 10.1016/j.cyto.2007.06.001
   Kim EK, 2017, CELL DEATH DIS, V8, P0, DOI 10.1038/cddis.2016.490
   Kuhn K, 2004, OSTEOARTHR CARTILAGE, V12, P1, DOI 10.1016/j.joca.2003.09.015
   Kuroda K, 2015, BMC MUSCULOSKEL DIS, V16, P0, DOI 10.1186/s12891-015-0701-4
   Latief N, 2016, CELL BIOL INT, V40, P579, DOI 10.1002/cbin.10596
   Lee AS, 2013, GENE, V527, P440, DOI 10.1016/j.gene.2013.05.069
   Lencel P, 2011, MED HYPOTHESES, V76, P317, DOI 10.1016/j.mehy.2010.09.023
   Li NH, 2015, J TRADIT CHIN MED, V35, P192, DOI 10.1016/S0254-6272(15)30027-3
   Liang YJ, 2016, ARTHRITIS RES THER, V18, P0, DOI 10.1186/s13075-016-0997-y
   Lien SC, 2013, BBA-MOL CELL RES, V1833, P3124, DOI 10.1016/j.bbamcr.2013.08.023
   Lu YM, 2014, PHARM BIOL, V52, P789, DOI 10.3109/13880209.2013.864683
   Mary BGOLDRING, 2006, CLIN RHEUMATOL, V20, P1003
   Meric A, 2013, J CRANIOFAC SURG, V24, P830, DOI 10.1097/SCS.0b013e3182902779
   Mobasheri A, 2015, MATURITAS, V80, P237, DOI 10.1016/j.maturitas.2014.12.003
   Murphy JM, 2003, ARTHRITIS RHEUM-US, V48, P3464, DOI 10.1002/art.11365
   Musumeci G, 2015, INT J MOL SCI, V16, P20560, DOI 10.3390/ijms160920560
   Musumeci G, 2015, HISTOL HISTOPATHOL, V30, P1, DOI 10.14670/HH-30.1
   Musumeci G, 2014, ACTA HISTOCHEM, V116, P1407, DOI 10.1016/j.acthis.2014.09.008
   Musumeci G, 2011, KNEE SURG SPORT TR A, V19, P307, DOI 10.1007/s00167-010-1215-0
   Osullivan J, 2011, STEM CELL RES THER, V2, P0, DOI 10.1186/scrt49
   Schelbergen RF, 2014, OSTEOARTHR CARTILAGE, V22, P1158, DOI 10.1016/j.joca.2014.05.022
   Sharif M, 2004, ARTHRITIS RHEUM-US, V50, P507, DOI 10.1002/art.20020
   Shetake NG, 2015, INT J HYPERTHER, V31, P909, DOI 10.3109/02656736.2015.1075072
   Steinert AF, 2011, TISSUE ENG PT A, V17, P1375, DOI 10.1089/ten.tea.2010.0413, 10.1089/ten.TEA.2010.0413
   Suganuma S, 2013, J ORTHOP SCI, V18, P145, DOI 10.1007/s00776-012-0306-9
   Suutre S, 2015, INT J CLIN EXP PATHO, V8, P5658
   Szychlinska MA, 2017, TISSUE ENG PART B-RE, V23, P529, DOI 10.1089/ten.TEB.2017.0083, 10.1089/ten.teb.2017.0083
   Szychlinska MA, 2017, EXP CELL RES, V357, P222, DOI 10.1016/j.yexcr.2017.05.018
   Ter HUURNEM, 2012, ARTHRITIS RHEUM-US, V64, P3604, DOI 10.1002/art.34626
   Thomas CM, 2011, INT J RHEUM DIS, V14, P191, DOI 10.1111/j.1756-185X.2010.01578.x
   Tsuchiya K, 2004, MAT SCI ENG C-BIO S, V24, P391, DOI 10.1016/j.msec.2003.12.014
   Van CAAMA, 2017, ARTHRITIS RES THER, V19, P0, DOI 10.1186/s13075-017-1302-4
   Van DENBERGWB, 2011, OSTEOARTHR CARTILAGE, V19, P338, DOI 10.1016/j.joca.2011.01.022
   Van DENBOSCHMH, 2016, ARTHRITIS RHEUMATOL, V68, P152, DOI 10.1002/art.39420
   Van DENBOSCHMH, 2014, CELL SIGNAL, V26, P951, DOI 10.1016/j.cellsig.2014.01.021
   Van DERKRAANPM, 2014, BIO-MED MATER ENG, V24, PS75, DOI 10.3233/BME-140976
   Van DERKRAANPM, 2010, ARTHRITIS RES THER, V12, P0, DOI 10.1186/ar2896
   Vilar JM, 2014, BMC VET RES, V10, P0, DOI 10.1186/1746-6148-10-143
   Vilar JM, 2013, BMC VET RES, V9, P0, DOI 10.1186/1746-6148-9-131
   Wang YY, 2015, CRIT CARE, V19, P0, DOI 10.1186/s13054-015-0820-1
   Wehling P, 2017, THER ADV MUSCULOSKEL, V9, P183, DOI 10.1177/1759720X17712695
   Wei YL, 2017, CELL PHYSIOL BIOCHEM, V42, P319, DOI 10.1159/000477387
   Wojdasiewicz P, 2014, MEDIAT INFLAMM, V2014, P0, DOI 10.1155/2014/561459
   Wu L, 2013, J CELL PHYSIOL, V228, P938, DOI 10.1002/jcp.24255
   Xu L, 2005, J BIOL CHEM, V280, P548, DOI 10.1074/jbc.M411036200
   Zhang Y, 2014, BIOMED RES INT, V2014, P0, DOI 10.1155/2014/973095
   Zhao HH, 2014, J CELL MOL MED, V18, P283, DOI 10.1111/jcmm.12186
   Zuk PA, 2001, TISSUE ENG, V7, P211, DOI 10.1089/107632701300062859
NR 60
TC 27
Z9 28
U1 2
U2 22
PU WILEY
PI HOBOKEN
PA 111 RIVER ST, HOBOKEN 07030-5774, NJ USA
SN 0730-2312
EI 1097-4644
J9 J CELL BIOCHEM
JI J. Cell. Biochem.
PD FEB 15
PY 2019
VL 120
IS 2
BP 2198
EP 2212
DI 10.1002/jcb.27530
PG 15
WC Biochemistry & Molecular Biology; Cell Biology
SC Biochemistry & Molecular Biology; Cell Biology
GA HL6CW
UT WOS:000458822400108
PM 30315711
DA 2022-06-22
ER

PT J
AU Nagai-singer, MA
   Morrison, HA
   Allen, IC
AF Nagai-singer, Margaret
   Morrison, Holly
   Allen, Irving
TI NLRX1 Is a Multifaceted and Enigmatic Regulator of Immune System Function
SO FRONTIERS IN IMMUNOLOGY
LA English
DT Review
DE NOD-like receptor; pattern recognition receptor; TRAFasome; autophagy; interferon; NF-kappa B; mitochondria
ID nf-kappa-b; nod-like receptor; inflammatory response; induced apoptosis; antiviral response; tumor-suppressor; i interferon; activation; expression; family
AB Over the last decade, significant progress has been achieved in defining mechanisms underlying NLR regulation of immune system function. However, several NLR family members continue to defy our best attempts at characterization and routinely exhibit confounding data. This is particularly true for NLR family members that regulate signaling associated with the activation of other pattern recognition receptors. NLRX1 is a member of this NLR sub-group and acts as an enigmatic regulator of immune system function. NLRX1 has been shown to negatively regulate type-I interferon, attenuate pro-inflammatory NF-kappa B signaling, promote reactive oxygen species production, and modulate autophagy, cell death, and proliferation. However, the mechanism/s associated with NLRX1 modulation of these pathways is not fully understood and there are inconsistencies within the field. Likewise, it is highly likely that the full repertoire of biological functions impacted by NLRX1 are yet to be defined. Recent mouse studies have shown that NLRX1 significantly impacts a multitude of diseases, including cancer, virus infection, osteoarthritis, traumatic brain injury, and inflammatory bowel disease. Thus, it is essential that the underlying mechanism associated with NLRX1 function in each of these diseases be robustly defined. Here, we summarize the current progress in understanding mechanisms associated with NLRX1 function. We also offer insight into both unique and overlapping mechanisms regulated by NLRX1 that likely contribute to disease pathobiology. Ultimately, we believe that an improved understanding of NLRX1 will result in better defined mechanisms associated with immune system attenuation and the resolution of inflammation in a myriad of diseases.
C1 [Nagai-Singer, Margaret A.; Morrison, Holly A.; Allen, Irving C.] Virginia Tech, Virginia Maryland Coll Vet Med, Dept Biomed Sci & Pathobiol, Blacksburg, VA 24061 USA.
   [Allen, Irving C.] Virginia Tech, Caril Sch Med, Dept Basic Sci Educ, Roanoke, VA 24016 USA.
RP Allen, IC (corresponding author), Virginia Tech, Virginia Maryland Coll Vet Med, Dept Biomed Sci & Pathobiol, Blacksburg, VA 24061 USA.; Allen, IC (corresponding author), Virginia Tech, Caril Sch Med, Dept Basic Sci Educ, Roanoke, VA 24016 USA.
EM icallen@vt.edu
FU Virginia-Maryland College of Veterinary Medicine; Virginia Tech Institute for Critical Technology and Applied Science
CR Abdul-sater AA, 2010, J BIOL CHEM, V285, P41637, DOI 10.1074/jbc.M110.137885
   Aikawa C, 2018, FRONT CELL INFECT MI, V8, P0, DOI 10.3389/fcimb.2018.00403
   Allen IC, 2011, IMMUNITY, V34, P854, DOI 10.1016/j.immuni.2011.03.026
   Allen IC, 2009, IMMUNITY, V30, P556, DOI 10.1016/j.immuni.2009.02.005
   Allen IC, 2014, FRONT IMMUNOL, V5, P0, DOI 10.3389/fimmu.2014.00169
   Arnoult D, 2009, J CELL SCI, V122, P3161, DOI 10.1242/jcs.051193
   Arthur JC, 2007, J IMMUNOL, V179, P6291, DOI 10.4049/jimmunol.179.9.6291
   Barouch DH, 2016, CELL, V165, P656, DOI 10.1016/j.cell.2016.03.021
   Benko S, 2010, J IMMUNOL, V185, P1681, DOI 10.4049/jimmunol.0903900
   Bryant AH, 2017, PLACENTA, V58, P25, DOI 10.1016/j.placenta.2017.07.017
   Castano-rodriguez N, 2014, PLOS ONE, V9, P0, DOI 10.1371/journal.pone.0098899
   Circu ML, 2010, FREE RADICAL BIO MED, V48, P749, DOI 10.1016/j.freeradbiomed.2009.12.022
   Costford SR, 2018, J ENDOCR SOC, V2, P336, DOI 10.1210/js.2017-00360
   Coutermarsh-ott S, 2016, ONCOTARGET, V7, P33096, DOI 10.18632/oncotarget.8861
   Coutermarsh-ott S, 2016, J GEN VIROL, V97, P825, DOI 10.1099/jgv.0.000401
   Ebersole JL, 2016, MOL ORAL MICROBIOL, V31, P18, DOI 10.1111/omi.12121
   Eitas TK, 2014, J BIOL CHEM, V289, P4173, DOI 10.1074/jbc.M113.533034
   Fekete T, 2018, FRONT IMMUNOL, V9, P0, DOI 10.3389/fimmu.2018.02314
   Feng H, 2017, NAT IMMUNOL, V18, P1299, DOI 10.1038/ni.3853
   Gharagozloo M, 2018, FRONT IMMUNOL, V8, P0, DOI 10.3389/fimmu.2017.02012
   Gloire G, 2006, BIOCHEM PHARMACOL, V72, P1493, DOI 10.1016/j.bcp.2006.04.011
   Guo HT, 2016, CELL HOST MICROBE, V19, P515, DOI 10.1016/j.chom.2016.03.001
   Hu B, 2018, J HEMATOL ONCOL, V11, P0, DOI 10.1186/s13045-018-0573-9
   Huang JH, 2018, FRONT IMMUNOL, V9, P0, DOI 10.3389/fimmu.2018.02761
   Jaworska J, 2014, P NATL ACAD SCI USA, V111, PE2110, DOI 10.1073/pnas.1322118111
   Jia YX, 2009, J IMMUNOL, V183, P4241, DOI 10.4049/jimmunol.0901646
   Jing HY, 2019, VIRUS RES, V268, P18, DOI 10.1016/j.virusres.2019.05.011
   Kang MJ, 2016, TUBERC RESPIR DIS, V79, P207, DOI 10.4046/trd.2016.79.4.207
   Kang MJ, 2015, J CLIN INVEST, V125, P2458, DOI 10.1172/JCI71747
   Killackey SA, 2019, MOL CELL BIOCHEM, V453, P187, DOI 10.1007/s11010-018-3444-3
   Kim HW, 2017, CLIN EXP RHEUMATOL, V35, P630
   Kim JH, 2017, PLOS PATHOG, V13, P0, DOI 10.1371/journal.ppat.1006398
   Klaunig JE, 1998, ENVIRON HEALTH PERSP, V106, P289, DOI 10.2307/3433929
   Koblansky AA, 2016, CELL REP, V14, P2562, DOI 10.1016/j.celrep.2016.02.064
   Kufer TA, 2008, CELL MICROBIOL, V10, P477, DOI 10.1111/j.1462-5822.2007.01062.x
   Leber A, 2018, FRONT IMMUNOL, V9, P0, DOI 10.3389/fimmu.2018.00363
   Leber A, 2017, J IMMUNOL, V198, P2260, DOI 10.4049/jimmunol.1601547
   Lei Y, 2013, AUTOPHAGY, V9, P432, DOI 10.4161/auto.23026
   Lei Y, 2012, IMMUNITY, V36, P933, DOI 10.1016/j.immuni.2012.03.025
   Li HY, 2016, MOL IMMUNOL, V76, P90, DOI 10.1016/j.molimm.2016.06.013
   Ma D, 2019, INT IMMUNOPHARMACOL, V71, P7, DOI 10.1016/j.intimp.2019.03.001
   Ma Z, 2017, PLOS PATHOG, V13, P0, DOI 10.1371/journal.ppat.1006350
   Mahmoud S, 2019, CELLS-BASEL, V8, P0, DOI 10.3390/CELLS8050400
   Mar KB, 2016, CELL HOST MICROBE, V19, P430, DOI 10.1016/j.chom.2016.03.011
   Meissner TB, 2010, P NATL ACAD SCI USA, V107, P13794, DOI 10.1073/pnas.1008684107
   Moore CB, 2008, NATURE, V451, P573, DOI 10.1038/nature06501
   Nasi M, 2015, AIDS, V29, P1937, DOI 10.1097/QAD.0000000000000830
   Orlandi C, 2011, J TRANSL MED, V9, P0, DOI 10.1186/1479-5876-9-106
   Qin YW, 2017, J VIROL, V91, P0, DOI 10.1128/JVI.01264-17
   Reubold TF, 2014, FEBS LETT, V588, P3327, DOI 10.1016/j.febslet.2014.07.017
   Sabbah A, 2009, NAT IMMUNOL, V10, P1073, DOI 10.1038/ni.1782
   Scantlebery AML, 2019, PLOS ONE, V14, P0, DOI 10.1371/journal.pone.0214437
   Schneider M, 2012, NAT IMMUNOL, V13, P823, DOI 10.1038/ni.2378
   Schroder K, 2010, CELL, V140, P821, DOI 10.1016/j.cell.2010.01.040
   Shao WH, 2016, ARTHRITIS RHEUMATOL, V68, P2697, DOI 10.1002/art.39733
   Shoji-kawata S, 2009, BBA-MOL CELL RES, V1793, P1478, DOI 10.1016/j.bbamcr.2009.02.008
   Singh K, 2019, BBA-MOL BASIS DIS, V1865, P1460, DOI 10.1016/j.bbadis.2019.02.018
   Singh K, 2018, BBA-MOL CELL RES, V1865, P1260, DOI 10.1016/j.bbamcr.2018.06.008
   Singh K, 2015, BBA-MOL CELL RES, V1853, P1073, DOI 10.1016/j.bbamcr.2015.01.016
   Song XJ, 2019, DEV COMP IMMUNOL, V96, P68, DOI 10.1016/j.dci.2019.03.001
   Stokman G, 2017, J EXP MED, V214, P2405, DOI 10.1084/jem.20161031
   Swaroop S, 2018, J NEUROINFLAMM, V15, P0, DOI 10.1186/s12974-018-1355-6
   Tattoli I, 2008, EMBO REP, V9, P293, DOI 10.1038/sj.embor.7401161
   Theus MH, 2017, J IMMUNOL, V199, P3547, DOI 10.4049/jimmunol.1700251
   Tosi G, 2011, J VIROL, V85, P10719, DOI 10.1128/JVI.00813-11
   Unger BL, 2014, J VIROL, V88, P3705, DOI 10.1128/JVI.03039-13
   Wang XK, 2017, CANCER MED-US, V6, P2660, DOI 10.1002/cam4.1202
   Wang YF, 2018, J IMMUNOL, V201, P2209, DOI 10.4049/jimmunol.1800505
   Wang YG, 2013, J CHIN MED ASSOC, V76, P686, DOI 10.1016/j.jcma.2013.08.010
   Wu S, 2018, P NATL ACAD SCI USA, V115, PE5669, DOI 10.1073/pnas.1721173115
   Xia XJ, 2011, IMMUNITY, V34, P843, DOI 10.1016/j.immuni.2011.02.022
   Yang QQ, 2016, NEUROSCI LETT, V616, P138, DOI 10.1016/j.neulet.2015.11.053
   Gutierrez-lopez TY, 2018, BIOCHEM BIOPH RES CO, V505, P1121, DOI 10.1016/j.bbrc.2018.10.028
   Yin HY, 2018, TOXICOL APPL PHARM, V343, P16, DOI 10.1016/j.taap.2018.02.007
   Yin HY, 2017, SCI REP-UK, V7, P0, DOI 10.1038/srep44311
   Yue S, 2016, HEPATOLOGY, V64, P1683, DOI 10.1002/hep.28739
   Zeng CL, 2017, J DIABETES COMPLICAT, V31, P1652, DOI 10.1016/j.jdiacomp.2017.08.013
   Zhang YF, 2019, NAT IMMUNOL, V20, P433, DOI 10.1038/s41590-019-0324-2
   Zhang Y, 2019, PEERJ, V7, P0, DOI 10.7717/peerj.6359
NR 79
TC 27
Z9 29
U1 1
U2 6
PU FRONTIERS MEDIA SA
PI LAUSANNE
PA AVENUE DU TRIBUNAL FEDERAL 34, LAUSANNE, CH-1015, SWITZERLAND
SN 1664-3224
EI 
J9 FRONT IMMUNOL
JI Front. Immunol.
PD OCT 11
PY 2019
VL 10
IS 
BP 
EP 
DI 10.3389/fimmu.2019.02419
PG 8
WC Immunology
SC Immunology
GA JO1BE
UT WOS:000497319600001
PM 31681307
DA 2022-06-22
ER

PT J
AU Urits, I
   Viswanath, O
   Galasso, AC
   Sottosani, ER
   Mahan, KM
   Aiudi, CM
   Kaye, AD
   Orhurhu, VJ
AF Urits, I
   Viswanath, O
   Galasso, Ac
   Sottosani, Er
   Mahan, Km
   Aiudi, Cm
   Kaye, Ad
   Orhurhu, Vj
TI Platelet-Rich Plasma for the Treatment of Low Back Pain: a Comprehensive Review
SO Current Pain and Headache Reports
LA English
DT Article
ID back pain; chronic pain; platelet-rich plasma; prp; prp injection; epidermal growth factor; fibroblast growth factor; interleukin 1beta; interleukin 6; platelet derived growth factor; somatomedin; transforming growth factor beta1; tumor necrosis factor; vasculotropin; analgesia; angiogenesis; arthralgia; arthropathy; autophagy; chondroprotection; disease association; enzyme linked immunosorbent assay; facet joint arthropathy; fluoroscopy; human; hydrophilicity; hydrostatic pressure; in vitro study; in vivo study; intervertebral disk degeneration; lifestyle; low back pain; nuclear magnetic resonance imaging; osteoarthriti; oswestry disability index; prospective study; protein expression; real time polymerase chain reaction; review; sacroiliac joint pain; thrombocyte rich plasma; thrombocytopenia; tissue repair; total knee arthroplasty; upregulation; viscosity; visual analog scale; intervertebral disk degeneration; low back pain; procedure; surgery; zygapophyseal joint; human; intervertebral disc degeneration; low back pain; pain management; platelet-rich plasma; prospective study; zygapophyseal joint
AB Purpose of Review: Back pain is a growing problem worldwide, incurring enormous economic costs and disability. Current treatment modalities often provide adequate relief but fail to address underlying conditions. Regenerative cellular modalities aim to restore anatomical function in degenerative conditions which may cause low back pain. Platelet-rich plasma (PRP) consists of an increased concentration of autologous platelets suspended in a small amount of plasma. PRP can be administered via injection or topically and is prepared using various techniques. Recent Findings: While a unifying mechanism of action is not well understood, biochemical and cellular changes involved in inflammation and mechanical structure have been detected in both in vitro and in vivo studies. At a higher level, PRP injection research utilizing animal models and patient data have provided insights into pain relief, chondroprotection, and factors that impact the therapys efficacy. Recently, a small number of studies have promoted PRP injection as a relatively safe means of treating patients with degenerative disc disease who have failed other means of managing their lower back pain. PRP injections for sacroiliac joint–related pain are not an accepted or common treatment modality; the evidence for their efficacy remains to be seen outside of small RCTs and case reports. A small number of prospective trials have suggested there may be some benefit to using PRP injection in the treatment of pain or functional decline caused by facet joint arthropathy. Summary: These commonly used modalities require further study to improve quality of evidence and to investigate the safety and efficacy of PRP injections for various common causes of chronic low back. © 2019, Springer Science+Business Media, LLC, part of Springer Nature.
C1 Department of Anesthesia, Critical Care, and Pain Medicine, Harvard Medical School, Beth Israel Deaconess Medical Center, 330 Brookline Ave, Boston, MA  02215, USA
   Valley Anesthesiology and Pain Consultants, Phoenix, AZ, USA
   Department of Anesthesiology, University of Arizona College of Medicine-Phoenix, Phoenix, AZ, USA
   Department of Anesthesiology, Creighton University School of Medicine, Omaha, NE, USA
   Georgetown University School of Medicine, Washington, DC, USA
   University of Massachusetts Medical School, Worcester, MA, USA
   Harvard Medical School, Boston, MA, USA
   Department of Anesthesia, Critical Care and Pain Medicine, Massachusetts General Hospital, Harvard Medical School, Boston, MA, USA
   Department of Anesthesiology, Louisiana State University Health Sciences Center, New Orleans, LA, USA
TC 0
SN 1531-3433
EI 
J9 CURR PAIN HEADACHE REP
JI Curr. Pain Headache Rep.
PD JUN 15
PY 2019
VL 23
IS 7
BP 
EP 
DI 10.1007/s11916-019-0797-6
PG 1
UT Scopus:10.1007/s11916-019-0797-6
ER

PT J
AU Dunn, CM
   Nevitt, MC
   Lynch, JA
   Jeffries, MA
AF Dunn, Christopher
   Nevitt, Michael
   Lynch, John
   Jeffries, Matlock
TI A pilot study of peripheral blood DNA methylation models as predictors of knee osteoarthritis radiographic progression: data from the Osteoarthritis Initiative (OAI)
SO SCIENTIFIC REPORTS
LA English
DT Article
ID significant epigenomic change; cartilage thickness change; articular chondrocyte; bone texture; biomarker; reveal; polymorphism; foundation; autophagy; arthriti
AB Knee osteoarthritis (OA) is a leading cause of chronic disability worldwide, but no diagnostic or prognostic biomarkers are available. Increasing evidence supports epigenetic dysregulation as a contributor to OA pathogenesis. In this pilot study, we investigated epigenetic patterns in peripheral blood mononuclear cells (PBMCs) as models to predict future radiographic progression in OA patients enrolled in the longitudinal Osteoarthritis Initiative (OAI) study. PBMC DNA was analyzed from baseline OAI visits in 58 future radiographic progressors (joint space narrowing at 24 months, sustained at 48 months) compared to 58 non-progressors. DNA methylation was quantified via Illumina microarrays and beta- and M-values were used to generate linear classification models. Data were randomly split into a 60% development and 40% validation subsets, models developed and tested, and cross-validated in a total of 40 cycles. M-value based models outperformed beta-value based models (ROC-AUC 0.81 +/- 0.01 vs. 0.73 +/- 0.02, mean +/- SEM, comparison p = 0.002), with a mean classification accuracy of 73 +/- 1% (mean +/- SEM) for M- and 69 +/- 1% for beta-based models. Adjusting for covariates did not significantly alter model performance. Our findings suggest that PBMC DNA methylation-based models may be useful as biomarkers of OA progression and warrant additional evaluation in larger patient cohorts.
C1 [Dunn, Christopher M.; Jeffries, Matlock A.] Univ Oklahoma, Hlth Sci Ctr, Dept Internal Med, Div Rheumatol Immunol & Allergy, Oklahoma City, OK 73104 USA.
   [Dunn, Christopher M.; Jeffries, Matlock A.] Oklahoma Med Res Fdn, Arthrit & Clin Immunol Program, 825 NE 13th St, Oklahoma City, OK 73104 USA.
   [Nevitt, Michael C.; Lynch, John A.] Univ Calif San Francisco, San Francisco, CA 94143 USA.
RP Jeffries, MA (corresponding author), Univ Oklahoma, Hlth Sci Ctr, Dept Internal Med, Div Rheumatol Immunol & Allergy, Oklahoma City, OK 73104 USA.; Jeffries, MA (corresponding author), Oklahoma Med Res Fdn, Arthrit & Clin Immunol Program, 825 NE 13th St, Oklahoma City, OK 73104 USA.
EM matlock-jeffries@ouhsc.edu
FU NIH [K08-AR070891]; Oklahoma Rheumatic Diseases Research Cores Center based at the University of Oklahoma; Oklahoma Medical Research Foundation, NIH [P30-AR053483]; Physician Scientist Development Award (PDSA) from the Presbyterian Health Foundation; Oklahoma Center for the Advancement of Science and Technology (OCAST) Oklahoma Health Research Grant; National Institutes of Health, a branch of the Department of Health and Human Services [N01-AR-2-2258, N01-AR-2-2259, N01-AR-2-2260, N01-AR-2-2261, N01-AR-2-2262]; Merck Research Laboratories; Novartis Pharmaceuticals Corporation; GlaxoSmithKline; Pfizer, Inc.; Foundation for the National Institutes of Health; NATIONAL INSTITUTE OF ARTHRITIS AND MUSCULOSKELETAL AND SKIN DISEASES [K08AR070891, P30AR053483] Funding Source: NIH RePORTER
CR Aref-eshghi E, 2015, BMC MUSCULOSKEL DIS, V16, P0, DOI 10.1186/s12891-015-0745-5
   Barbour KE, 2013, MMWR-MORBID MORTAL W, V62, P869
   Carames B, 2010, ARTHRITIS RHEUM-US, V62, P791, DOI 10.1002/art.27305
   Chen Q, 2013, PLOS ONE, V8, P0, DOI 10.1371/journal.pone.0058104
   Collins JE, 2016, ARTHRITIS RHEUMATOL, V68, P2422, DOI 10.1002/art.39731
   Daghestani HN, 2015, ARTHRITIS RHEUMATOL, V67, P956, DOI 10.1002/art.39006
   Davidson ENB, 2007, ARTHRITIS RES THER, V9, P0, DOI 10.1186/ar2305
   de Andres MC, 2015, ARTHRITIS RES THER, V17, P0, DOI 10.1186/s13075-015-0748-5
   Den HOLLANDERW, 2014, ANN RHEUM DIS, V73, P2208, DOI 10.1136/annrheumdis-2014-205980
   Dong YB, 2017, ONCOTARGET, V8, P17849, DOI 10.18632/oncotarget.14874
   Du P, 2010, BMC BIOINFORMATICS, V11, P0, DOI 10.1186/1471-2105-11-587
   Eckstein F, 2015, ARTHRITIS RHEUMATOL, V67, P3184, DOI 10.1002/art.39324
   Fernandez-moreno M, 2017, ANN RHEUM DIS, V76, P1114, DOI 10.1136/annrheumdis-2016-210131
   Fernandez-moreno M, 2012, FRONT PHYSIOL, V3, P0, DOI 10.3389/fphys.2012.00129
   Fernandez-tajes J, 2014, ANN RHEUM DIS, V73, P668, DOI 10.1136/annrheumdis-2012-202783
   Halilaj E, 2018, OSTEOARTHR CARTILAGE, V26, P1643, DOI 10.1016/j.joca.2018.08.003
   Hicks JJ, 2016, ORTHOP J SPORTS MED, V4, P7, DOI 10.1177/2325967116S00152, 10.1177/2325967116S00152, 10.1177/2325967116s00152
   Houseman EA, 2012, BMC BIOINFORMATICS, V13, P0, DOI 10.1186/1471-2105-13-86
   Huang ZY, 2018, OSTEOARTHR CARTILAGE, V26, P1658, DOI 10.1016/j.joca.2018.08.005
   Hunter D, 2016, ANN RHEUM DIS, V75, P1607, DOI 10.1136/annrheumdis-2015-207602
   Hunter DJ, 2014, BEST PRACT RES CL RH, V28, P61, DOI 10.1016/j.berh.2014.01.007
   Inanir A, 2013, IMMUNOL LETT, V152, P104, DOI 10.1016/j.imlet.2013.05.004
   Inanir A, 2013, DIS MARKERS, V34, P17, DOI 10.3233/DMA-2012-00939, 10.1155/2013/658654
   Janvier T, 2017, OSTEOARTHR CARTILAGE, V25, P259, DOI 10.1016/j.joca.2016.10.005
   Jeffries MA, 2016, ARTHRITIS RHEUMATOL, V68, P1403, DOI 10.1002/art.39555
   Jeffries MA, 2014, ARTHRITIS RHEUMATOL, V66, P2804, DOI 10.1002/art.38762
   Jones SW, 2009, OSTEOARTHR CARTILAGE, V17, P464, DOI 10.1016/j.joca.2008.09.012
   Joseph GB, 2018, J MAGN RESON IMAGING, V47, P1517, DOI 10.1002/jmri.25892
   Kaushal A, 2017, BMC BIOINFORMATICS, V18, P0, DOI 10.1186/s12859-017-1611-2
   Kraus VB, 2016, OSTEOARTHR CARTILAGE, V24, P1613, DOI 10.1016/j.joca.2016.04.010
   Kraus VB, 2011, OSTEOARTHR CARTILAGE, V19, P515, DOI 10.1016/j.joca.2010.08.019
   Kraus VB, 2018, ARTHRITIS RHEUMATOL, V70, P80, DOI 10.1002/art.40348
   Kraus VB, 2017, ANN RHEUM DIS, V76, P186, DOI 10.1136/annrheumdis-2016-209252
   Krstajic D, 2014, J CHEMINFORMATICS, V6, P0, DOI 10.1186/1758-2946-6-10
   Lavalley MP, 2017, ARTHRITIS RES THER, V19, P0, DOI 10.1186/s13075-017-1291-3
   Li J, 2018, FRONT GENET, V9, P0, DOI 10.3389/fgene.2018.00246
   Lin Q, 2016, AGING-US, V8, P394, DOI 10.18632/aging.100908
   Lodewyckx L, 2012, ARTHRITIS RES THER, V14, P0, DOI 10.1186/ar3695
   Mcgregor K, 1900, DOI 10.1101/032185 DOI 10.1101/032185, V0, P0
   Meulenbelt I, 2010, F1000 POST PUBLICATI, V0, P0
   Minogue BM, 2010, ARTHRITIS RES THER, V12, P0, DOI 10.1186/ar2929
   Nakatochi M, 2017, CLIN EPIGENETICS, V9, P0, DOI 10.1186/s13148-017-0353-3
   Ornetti P, 2009, OSTEOARTHR CARTILAGE, V17, P856, DOI 10.1016/j.joca.2009.01.007
   Park S, 2018, CELL BIOCHEM FUNCT, V36, P366, DOI 10.1002/cbf.3356
   Parker HS, 2014, PEERJ, V2, P0, DOI 10.7717/peerj.561
   Ramos YFM, 2014, ANN RHEUM DIS, V73, P1844, DOI 10.1136/annrheumdis-2013-203405
   Reynard LN, 2017, SEMIN CELL DEV BIOL, V62, P57, DOI 10.1016/j.semcdb.2016.04.017
   Richardson D, 2008, ARTHRITIS RES THER, V10, P0, DOI 10.1186/ar2401
   Ruhdorfer A, 2017, OSTEOARTHR CARTILAGE, V25, P1114, DOI 10.1016/j.joca.2017.02.789
   Rushton MD, 2014, ARTHRITIS RHEUMATOL, V66, P2450, DOI 10.1002/art.38713
   Singh JA, 2016, ARTHRIT CARE RES, V68, P1, DOI 10.1002/acr.22783
   Soto-hermida A, 2014, PLOS ONE, V9, P0, DOI 10.1371/journal.pone.0112735
   Titus AJ, 2017, HUM MOL GENET, V26, PR216, DOI 10.1093/hmg/ddx275
   Toperoff G, 2012, HUM MOL GENET, V21, P371, DOI 10.1093/hmg/ddr472
   Tornero-esteban P, 2015, PLOS ONE, V10, P0, DOI 10.1371/journal.pone.0137170
   Vos T, 2012, LANCET, V380, P2163, DOI 10.1016/S0140-6736(12)61729-2
   Wang CC, 2018, J ORTHOP TRANSL, V12, P66, DOI 10.1016/j.jot.2017.12.004
   Wang LY, 2018, PHARMACOLOGY, V102, P117, DOI 10.1159/000490418
   Wirth W, 2017, OSTEOARTHR CARTILAGE, V25, P2063, DOI 10.1016/j.joca.2017.08.005
   Wirth W, 2013, OSTEOARTHR CARTILAGE, V21, P117, DOI 10.1016/j.joca.2012.10.017
   Yamashita R, 2005, GENE, V350, P129, DOI 10.1016/j.gene.2005.01.012
   Yang Q, 2019, ARTHRITIS RES THER, V21, P0, DOI 10.1186/s13075-019-1863-5
   Zhang HX, 2018, MOL MED REP, V17, P3708, DOI 10.3892/mmr.2017.8340
   Zhang L, 2019, MEDIAT INFLAMM, V2019, P0, DOI 10.1155/2019/2165918
   Zhang YF, 2016, SCI REP-UK, V6, P0, DOI 10.1038/srep34460
   Zhang Y, 2011, P NATL ACAD SCI USA, V108, P9863, DOI 10.1073/pnas.1018493108
   Zhang Y, 2015, ANN RHEUM DIS, V74, P1432, DOI 10.1136/annrheumdis-2013-204599
   Zhao M, 2016, ANN RHEUM DIS, V75, P1998, DOI 10.1136/annrheumdis-2015-208410
   Zhou S, 2017, SCI REP-UK, V7, P1, DOI 10.1038/srep43245
NR 69
TC 3
Z9 3
U1 0
U2 2
PU NATURE PUBLISHING GROUP
PI LONDON
PA MACMILLAN BUILDING, 4 CRINAN ST, LONDON N1 9XW, ENGLAND
SN 2045-2322
EI 
J9 SCI REP-UK
JI Sci Rep
PD NOV 14
PY 2019
VL 9
IS 
BP 
EP 
DI 10.1038/s41598-019-53298-9
PG 11
WC Multidisciplinary Sciences
SC Science & Technology - Other Topics
GA JM7UZ
UT WOS:000496416000090
PM 31727952
DA 2022-06-22
ER

PT J
AU He, X
   Song, M
   Qu, J
   Guo, Y
   Cao, H
   Sun, R
   Liu, G-H
   Shen, Y
AF He, X
   Song, M
   Qu, J
   Guo, Y
   Cao, H
   Sun, R
   Liu, G-h
   Shen, Y
TI Basic and translational aging research in China: present and future
SO Protein and Cell
LA English
DT Article
ID adult; aged; aging; article; autophagy; awareness; bioinformatics; brain function; cell differentiation; cell proliferation; china; chromosomal instability; cognitive defect; degenerative disease; dna damage; dna methylation; dna sequence; endoplasmic reticulum stress; epigenetics; gene editing; gene expression; gene mutation; genetic analysis; genetic transcription; genome-wide association study; genomic instability; heart injury; histone acetylation; human; metabolomics; mild cognitive impairment; next generation sequencing; osteoarthriti; oxidative stress; personalized medicine; prevalence; priority journal; protein aggregation; protein homeostasis; quality of life; rna sequence; rna translation; signal transduction; thermogenesis; transcriptomics; whole exome sequencing; wnt signaling; translational research; aging; china; human; translational medical research
C1 Advanced Innovation Center for Human Brain Protection, National Clinical Research Center for Geriatric Disorders, Xuanwu Hospital, Capital Medical University, Beijing, 100053, China
   National Laboratory of Biomacromolecules, CAS Center for Excellence in Biomacromolecules, Institute of Biophysics, Chinese Academy of Sciences, Beijing, 100101, China
   State Key Laboratory of Membrane Biology, Institute of Zoology, Chinese Academy of Sciences, Beijing, 100101, China
   University of Chinese Academy of Sciences, Beijing, 100049, China
   Institute for Stem Cell and Regeneration, Chinese Academy of Sciences, Beijing, 100101, China
   State Key Laboratory of Stem Cell and Reproductive Biology, Institute of Zoology, Chinese Academy of Sciences, Beijing, 100101, China
   Department of Health Sciences, National Natural Science Foundation of China, Beijing, 100085, China
   University of Science and Technology of China, Hefei, 230027, China
TC 0
SN 1674-800X
EI 
J9 PROTEIN CELL
JI Protein Cell
PD JUN 15
PY 2019
VL 10
IS 7
BP 476
EP 484
DI 10.1007/s13238-019-0617-0
PG 9
UT Scopus:10.1007/s13238-019-0617-0
ER

PT J
AU Heard, BJ
   Barton, KI
   Agbojo, OM
   Chung, May
   Sevick, JL
   Bader, TJ
   Martin, CR
   Shrive, NG
   Hart, DA
AF Heard, Bryan
   Barton, Kristen
   Agbojo, Omokhowa
   Chung, May
   Sevick, John
   Bader, Taylor
   Martin, C
   Shrive, Nigel
   Hart, David
TI Molecular Response of Rabbit Menisci to Surgically Induced Hemarthrosis and a Single Intra-Articular Dexamethasone Treatment
SO JOURNAL OF ORTHOPAEDIC RESEARCH
LA English
DT Article
DE PTOA; meniscus; hemarthrosis; dexamethasone; preclinical-model
ID cartilage damage; osteoarthritis development; lapine menisci; knee; autophagy; injury; inflammation; model; stimulation; injection
AB Anterior cruciate ligament reconstructive surgery can restore biomechanical stability, however, such surgery cannot reliably prevent the onset of post-traumatic osteoarthritis. The aim of this study was to elucidate the molecular response that occurs within the menisci following a surgical injury that allows bleeding into the joint space, and then to investigate the effect of dexamethasone (DEX) on this molecular response. Cell viability studies following acute controlled exposure to blood and blood plus DEX were also conducted. Forty-eight New Zealand white rabbits were randomly allocated into control, sham, surgical, and surgical + DEX groups (each group n = 6). Animals were sacrificed at 48 h and 9 weeks, and menisci were harvested. The messenger RNA (mRNA) expression levels for key inflammatory, and degradative proteins, as well as mRNA levels for autophagy pathway molecules were quantified, and statistically significant changes were described. Meniscal cell viability was calculated by incubating groups of medial and lateral menisci in autologous blood, or autologous blood plus DEX for 48 h (each group n = 4; total of eight medial and eight lateral menisci), and then conducting a histological live/dead assay. Results indicated a significant reduction in only medial meniscal cell viability when the tissue was exposed to blood in combination with DEX. A single administration of DEX following surgery significantly suppresses the elevated molecular expression for key inflammatory and degradative markers within menisci at 48 h and 9 weeks post-surgery. In vitro, autologous blood did not affect cell viability, but addition of DEX uniquely impacted the medial menisci. (c) 2019 Orthopaedic Research Society. Published by Wiley Periodicals, Inc. J Orthop Res 37:2043-2052, 2019
C1 [Heard, Bryan J.; Barton, Kristen I.; Agbojo, Omokhowa M.; Chung, May; Sevick, John L.; Bader, Taylor J.; Martin, C. Ryan; Shrive, Nigel G.; Hart, David A.] Univ Calgary, McCaig Inst Bone & Joint Hlth, Cumming Sch Med, Calgary, AB, Canada.
   [Heard, Bryan J.; Martin, C. Ryan; Hart, David A.] Univ Calgary, Dept Surg, Calgary, AB, Canada.
   [Agbojo, Omokhowa M.; Shrive, Nigel G.] Univ Calgary, Schulich Sch Engn, Calgary, AB, Canada.
   [Hart, David A.] Univ Calgary, Fac Kinesiol, Calgary, AB, Canada.
   [Hart, David A.] Alberta Hlth Serv Bone & Joint Hlth Strateg Clin, Calgary, AB, Canada.
RP Hart, DA (corresponding author), Univ Calgary, McCaig Inst Bone & Joint Hlth, Cumming Sch Med, Calgary, AB, Canada.; Hart, DA (corresponding author), Univ Calgary, Dept Surg, Calgary, AB, Canada.; Hart, DA (corresponding author), Univ Calgary, Fac Kinesiol, Calgary, AB, Canada.; Hart, DA (corresponding author), Alberta Hlth Serv Bone & Joint Hlth Strateg Clin, Calgary, AB, Canada.
EM hartd@ucalgary.ca
FU Canadian Arthritis Network/The Arthritis Society
CR Bajpayee AG, 2017, EUR CELLS MATER, V34, P341, DOI 10.22203/eCM.v034a21
   Bloecker K, 2012, CELLS TISSUES ORGANS, V195, P353, DOI 10.1159/000327012
   Carames B, 2012, ARTHRITIS RHEUM-US, V64, P1182, DOI 10.1002/art.33444
   Carames B, 2010, ARTHRITIS RHEUM-US, V62, P791, DOI 10.1002/art.27305
   Chen H, 2013, OSTEOARTHR CARTILAGE, V21, P999, DOI 10.1016/j.joca.2013.04.010
   Edd SN, 2015, J BIOMECH, V48, P1420, DOI 10.1016/j.jbiomech.2015.02.035
   Englund M, 2009, RHEUM DIS CLIN N AM, V35, P579, DOI 10.1016/j.rdc.2009.08.004
   Frank CB, 2004, ANN BIOMED ENG, V32, P458, DOI 10.1023/B:ABME.0000017548.85451.b7
   Frobell RB, 2010, NEW ENGL J MED, V363, P331, DOI 10.1056/NEJMoa0907797
   Fuller ES, 2012, OSTEOARTHR CARTILAGE, V20, P49, DOI 10.1016/j.joca.2011.10.002
   Grodzinsky AJ, 2017, J ORTHOP RES, V35, P406, DOI 10.1002/jor.23295
   Heard BJ, 2016, INFLAMM RES, V65, P459, DOI 10.1007/s00011-016-0928-z
   Heard BJ, 2015, J ORTHOP RES, V33, P1826, DOI 10.1002/jor.22972
   Heard BJ, 2011, J ORTHOP RES, V29, P1185, DOI 10.1002/jor.21404
   Huebner KD, 2014, J ORTHOP RES, V32, P566, DOI 10.1002/jor.22568
   Huebner KD, 2013, J ORTHOP RES, V31, P914, DOI 10.1002/jor.22284
   Kydd AS, 2005, J RHEUMATOL, V32, P307
   Le GRAVERANDMPH, 2001, OSTEOARTHR CARTILAGE, V9, P56, DOI 10.1053/joca.2000.0350
   Le GRAVERANDMPH, 2001, ARTHRITIS RHEUM, V44, P1808, DOI 10.1002/1529-0131(200108)44:8<1808::AID-ART318>3.0.CO;2-B
   Le GRAVERANDMPH, 2001, OSTEOARTHR CARTILAGE, V9, P65, DOI 10.1053/joca.2000.0351
   Meckes JK, 2017, OSTEOARTHR CARTILAGE, V25, P1880, DOI 10.1016/j.joca.2017.07.023
   Mithoefer K, 2009, AM J SPORT MED, V37, P2053, DOI 10.1177/0363546508328414
   Napoletano F, 2019, TRENDS CELL BIOL, V29, P323, DOI 10.1016/j.tcb.2018.12.007
   Natsu-ume T, 2005, J ORTHOP SCI, V10, P396, DOI 10.1007/s00776-005-0912-x
   Reno C, 1997, BIOTECHNIQUES, V22, P1082, DOI 10.2144/97226bm16
   Schmittgen TD, 2008, NAT PROTOC, V3, P1101, DOI 10.1038/nprot.2008.73
   Shen C, 2015, APOPTOSIS, V20, P1176, DOI 10.1007/s10495-015-1146-9
   Sieker JT, 2016, ARTHRITIS RHEUMATOL, V68, P1637, DOI 10.1002/art.39631
   Song SL, 2017, J CELL PHYSIOL, V232, P2977, DOI 10.1002/jcp.25785
   Stone AV, 2014, OSTEOARTHR CARTILAGE, V22, P264, DOI 10.1016/j.joca.2013.11.002
   Sward P, 2012, OSTEOARTHR CARTILAGE, V20, P1302, DOI 10.1016/j.joca.2012.07.021
   Van MEEGERENMER, 2013, CARTILAGE, V4, P313, DOI 10.1177/1947603513497569
   Van VULPENLFD, 2015, BLOOD, V126, P2239, DOI 10.1182/blood-2015-03-635524
NR 33
TC 3
Z9 3
U1 0
U2 5
PU WILEY
PI HOBOKEN
PA 111 RIVER ST, HOBOKEN 07030-5774, NJ USA
SN 0736-0266
EI 1554-527X
J9 J ORTHOP RES
JI J. Orthop. Res.
PD SEP 15
PY 2019
VL 37
IS 9
BP 2043
EP 2052
DI 10.1002/jor.24346
PG 10
WC Orthopedics
SC Orthopedics
GA IQ2PD
UT WOS:000480590600019
PM 31095777
DA 2022-06-22
ER

PT J
AU Zhao, Xiaonan
   Li, Hongyan
   Wang, Linlin
AF Zhao, Xiaonan
   Li, Hongyan
   Wang, Linlin
TI MicroRNA-107 regulates autophagy and apoptosis of osteoarthritis chondrocytes by targeting TRAF3
SO INTERNATIONAL IMMUNOPHARMACOLOGY
LA English
DT Article
DE Osteoarthritis; miR-107; Cell apoptosis; Cell autophagy; Chondrocytes
ID knee osteoarthriti; cartilage correspond; articular-cartilage; expression; proliferation; pathogenesis; receptor; disease; death; activation
AB Osteoarthritis (OA) is a degenerative joint disease with characteristics of reduced cartilage cellularity, subchondral sclerosis and synoviti. Ultrasonic diagnosis plays pivotal role in diagnosing OA in the clinical, while biological markers are equal important to the diagnosis of OA. This study aimed to identify and characterize a biomarker, the expression of microRNA-107 (miR-107) in normal and OA chondrocytes, and to explore its effect on OA pathogenesis. Transfection with miR-107 mimic or inhibitor was used to investigate the effect of miR-107 on OA chondrocytes and to identify miR-107 target. Activation of AKT, mTOR and P65 was evaluated by Western blot analysis. Chondrocyte apoptosis was detected by using flow cytometer. Our results showed that the expression level of miR-107 in OA chondrocytes was obviously lower than control chondrocytes. Overexpression of miR-107 inhibited apoptosis and promoted autophagy in OA chondrocytes. Additionally, overexpression of miR-107 inhibited the activation of AKT/mTOR and NF-kappa B pathway by targeting TRAF3 genes. In vivo analysis revealed that miR-107 was also lowly expressed in rats with OA, and its abnormal expression significantly affected cell apoptosis. In conclusion, miR-107 regulated apoptosis and autophagy of OA chondrocytes by targeting TRAF3, and it might be used as a potential target for OA therapy.
C1 [Zhao, Xiaonan; Li, Hongyan] Jinlin Univ, China Japan Union Hosp, Dept Infect, Changchun 130033, Jilin, CHINA.
   [Wang, Linlin] Jinlin Univ, China Japan Union Hosp, Dept Ultrasoud, 126 Xiantai St, Changchun 130033, Jilin, CHINA.
RP Wang, LL (corresponding author), Jinlin Univ, China Japan Union Hosp, Dept Ultrasoud, 126 Xiantai St, Changchun 130033, Jilin, CHINA.
EM sweellwang@126.com
CR Abouheif MM, 2010, RHEUMATOLOGY, V49, P2054, DOI 10.1093/rheumatology/keq247
   Aigner T, 2007, NAT CLIN PRACT RHEUM, V3, P391, DOI 10.1038/ncprheum0534
   Ambros V, 2011, CURR OPIN GENET DEV, V21, P511, DOI 10.1016/j.gde.2011.04.003
   Attur MG, 2000, J BIOL CHEM, V275, P40307, DOI 10.1074/jbc.M002721200
   Beier F, 2010, J CELL BIOCHEM, V110, P573, DOI 10.1002/jcb.22604
   Carames B, 2012, ANN RHEUM DIS, V71, P575, DOI 10.1136/annrheumdis-2011-200557
   Chen L, 2013, J NEURO-ONCOL, V112, P59, DOI 10.1007/s11060-012-1037-7
   Chen L, 2013, NEUROSCI LETT, V534, P327, DOI 10.1016/j.neulet.2012.11.047
   Chen QZ, 2012, FOLIA HISTOCHEM CYTO, V50, P137, DOI 10.5603/FHC.2012.0020, 10.2478/18709
   Christensen R, 2005, OSTEOARTHR CARTILAGE, V13, P20, DOI 10.1016/j.joca.2004.10.008
   Diaz-prado S, 2012, BMC MUSCULOSKEL DIS, V13, P0, DOI 10.1186/1471-2474-13-144
   Duclos M, 2016, ANN PHYS REHABIL MED, V59, P157, DOI 10.1016/j.rehab.2016.04.002
   Eymard F, 2015, OSTEOARTHR CARTILAGE, V23, P851, DOI 10.1016/j.joca.2015.01.013
   Hacker H, 2006, NATURE, V439, P204, DOI 10.1038/nature04369
   Haseeb A, 2013, CLIN IMMUNOL, V146, P185, DOI 10.1016/j.clim.2012.12.011
   Heraud F, 2000, ANN RHEUM DIS, V59, P959, DOI 10.1136/ard.59.12.959
   Hwang HS, 2015, INT J MOL SCI, V16, P26035, DOI 10.3390/ijms161125943
   Izumi T, 2013, C INT C IEEE ENG MED, V0, P0
   Kim HA, 2000, J RHEUMATOL, V27, P455
   Kobayashi T, 2008, P NATL ACAD SCI USA, V105, P1949, DOI 10.1073/pnas.0707900105
   Nguyen LT, 2017, INT J MOL SCI, V18, P0, DOI 10.3390/ijms18030601
   de Figueroa PL, 2015, ARTHRITIS RHEUMATOL, V67, P966, DOI 10.1002/art.39025
   Lotz MK, 2011, NAT REV RHEUMATOL, V7, P579, DOI 10.1038/nrrheum.2011.109
   Mizushima N, 2008, NATURE, V451, P1069, DOI 10.1038/nature06639
   Oganesyan G, 2006, NATURE, V439, P208, DOI 10.1038/nature04374
   Pennock AT, 2007, ARTHRITIS RHEUM-US, V56, P1529, DOI 10.1002/art.22523
   Pottie P, 2006, ANN RHEUM DIS, V65, P1403, DOI 10.1136/ard.2006.061994
   Sharif M, 2004, ARTHRITIS RHEUM-US, V50, P507, DOI 10.1002/art.20020
   Shintani T, 2004, SCIENCE, V306, P990, DOI 10.1126/science.1099993
   Tesche F, 2005, HISTOL HISTOPATHOL, V20, P329, DOI 10.14670/HH-20.329
   Thomas CM, 2007, OSTEOARTHR CARTILAGE, V15, P27, DOI 10.1016/j.joca.2006.06.012
   Thomas CM, 2011, INT J RHEUM DIS, V14, P191, DOI 10.1111/j.1756-185X.2010.01578.x
   Vonk LA, 2014, OSTEOARTHR CARTILAGE, V22, P145, DOI 10.1016/j.joca.2013.11.006
   Wang J, 2016, ACTA BIOCH BIOPH SIN, V48, P923, DOI 10.1093/abbs/gmw084
   Wang SJ, 2018, J INVEST DERMATOL, V138, P1481, DOI 10.1016/j.jid.2018.02.002
   Watrin-pinzano A, 2006, BIORHEOLOGY, V43, P403
   Williams MF, 2016, J DIABETES COMPLICAT, V30, P944, DOI 10.1016/j.jdiacomp.2016.02.016
   Wojdasiewicz P, 2014, MEDIAT INFLAMM, V2014, P0, DOI 10.1155/2014/561459
   Xia H, 2016, INT J ONCOL, V49, P1325, DOI 10.3892/ijo.2016.3628
   Xie PING, 2013, J MOL SIGNAL, V8, P7, DOI 10.1186/1750-2187-8-7
   Yao ZQ, 2009, J CLIN INVEST, V119, P3024, DOI 10.1172/JCI38716
   Zamli Z, 2013, INT J MOL SCI, V14, P17729, DOI 10.3390/ijms140917729
   Zhang JJ, 2015, INT J CLIN EXP PATHO, V8, P5168
   Zhang Z, 2014, INT J CLIN EXP PATHO, V7, P7236
NR 44
TC 25
Z9 26
U1 1
U2 4
PU ELSEVIER SCIENCE BV
PI AMSTERDAM
PA PO BOX 211, 1000 AE AMSTERDAM, NETHERLANDS
SN 1567-5769
EI 1878-1705
J9 INT IMMUNOPHARMACOL
JI Int. Immunopharmacol.
PD JUN 15
PY 2019
VL 71
IS 
BP 181
EP 187
DI 10.1016/j.intimp.2019.03.005
PG 7
WC Immunology; Pharmacology & Pharmacy
SC Immunology; Pharmacology & Pharmacy
GA IC4NE
UT WOS:000470941800023
PM 30909133
DA 2022-06-22
ER

PT J
AU Xu, Gang
   Wang, Jian
   Ma, Long
   Zhao, Xin
   Luo, Wen
   Jin, Qunhua
AF Xu, Gang
   Wang, Jian
   Ma, Long
   Zhao, Xin
   Luo, Wen
   Jin, Qunhua
TI Local intra-articular injection of rapamycin inhibits NLRP3 activity and prevents osteoarthritis in mouse DMM models
SO AUTOIMMUNITY
LA English
DT Article
DE Rapamycin; autophagy; NLRP3; OA; DMM
ID chondrocyte apoptosis; physical-activity; inflammasome; autophagy; cartilage; pathogenesis; degeneration; activation; mechanism; stress
AB This study investigated the influence of autophagy on the expression of Collagen type II and light chain 3 (LC-3) in the articular cartilage of osteoarthritis (OA) models. The expression of OA associated biomarkers namely Matrix metalloproteinase (MMP-13), NOD-, LRR- and pyrin domain-containing 3 (NLRP3) induced by destabilizing the medial meniscus operation (DMM) were also investigated. A total of 60 C57BL/6 mice were divided into (1) control; (2) DMM2; (3) DMM8; (4) rapamycin 2weeks; and (5) rapamycin 8weeks groups. Saffranin O-Fast green staining, histomorphometry and immunohistochemical methods were used for analysis. In the DMM group, the expression of the OA biomarkers MMP-13, NLRP3 significantly increased, whilst Collagen II and LC-3B levels were significantly lower than other experimental groups. We hypothesized that NLRP3 inhibits autophagy activation and delays disease progression.
C1 [Xu, Gang; Wang, Jian; Ma, Long; Zhao, Xin; Luo, Wen; Jin, Qunhua] Ningxia Med Univ, Gen Hosp, Yinchuan, CHINA.
   [Ma, Long; Zhao, Xin; Jin, Qunhua] Ningxia Med Univ, Gen Hosp, Orthoped Ward 3, 804 Shengli South St, Yinchuan 750004, CHINA.
RP Jin, QH (corresponding author), Ningxia Med Univ, Gen Hosp, Orthoped Ward 3, 804 Shengli South St, Yinchuan 750004, CHINA.
EM jinqunhua@sina.com
FU Ningxia Medical University Scientific Research Project [XY201825]
CR Abderrazak A, 2015, REDOX BIOL, V4, P296, DOI 10.1016/j.redox.2015.01.008
   Bauernfeind FG, 2009, J IMMUNOL, V183, P787, DOI 10.4049/jimmunol.0901363
   Bougault C, 2012, ARTHRITIS RHEUM-US, V64, P3972, DOI 10.1002/art.34678
   Carames B, 2012, ANN RHEUM DIS, V71, P575, DOI 10.1136/annrheumdis-2011-200557
   Castrogiovanni P, 2019, INT J MOL SCI, V20, P0, DOI 10.3390/ijms20030511
   Clavijo-cornejo D, 2016, OXID MED CELL LONGEV, V2016, P1
   Eigenbrod T, 2015, J IMMUNOL, V195, P411, DOI 10.4049/jimmunol.1500530
   Feng SW, 2018, BIOCHEM BIOPH RES CO, V507, P217, DOI 10.1016/j.bbrc.2018.11.011
   Frasca D, 2017, FRONT IMMUNOL, V8, P0, DOI [10.3389/fimmu.2017.01003, 10.3389/fimmu.2017.01745]
   Galanti CONCETTA, 2013, ITALIAN JOURNAL OF ANATOMY AND EMBRYOLOGY, V118, P151
   Gardner OFW, 2017, J TISSUE ENG REGEN M, V11, P2912, DOI 10.1002/term.2194
   Glasson SS, 2007, OSTEOARTHR CARTILAGE, V15, P1061, DOI 10.1016/j.joca.2007.03.006
   Hui W, 2016, ANN RHEUM DIS, V75, P449, DOI 10.1136/annrheumdis-2014-206295
   Hwang HS, 2015, INT J MOL SCI, V16, P26035, DOI 10.3390/ijms161125943
   Inoue M, 2013, AUTOIMMUN DIS, V2013, P0, DOI 10.1155/2013/859145
   Kirschneck C, 2017, SCI REP-UK, V7, P0, DOI 10.1038/s41598-017-15281-0
   Legrand-poels S, 2014, BIOCHEM PHARMACOL, V92, P131, DOI 10.1016/j.bcp.2014.08.013
   Levine B, 2004, DEV CELL, V6, P463, DOI 10.1016/S1534-5807(04)00099-1
   Levine B, 2008, CELL, V132, P27, DOI 10.1016/j.cell.2007.12.018
   Li YS, 2017, MECH AGEING DEV, V162, P80, DOI 10.1016/j.mad.2016.12.012
   Li YS, 2016, JOINT BONE SPINE, V83, P143, DOI 10.1016/j.jbspin.2015.06.009
   Livak KJ, 2001, METHODS, V25, P402, DOI 10.1006/meth.2001.1262
   Lotz MK, 2011, NAT REV RHEUMATOL, V7, P579, DOI 10.1038/nrrheum.2011.109
   Malhotra S, 2015, BRAIN, V138, P644, DOI 10.1093/brain/awu388
   Mcallister MJ, 2018, OSTEOARTHR CARTILAGE, V26, P612, DOI 10.1016/j.joca.2018.02.901
   Musumeci G, 2015, SCAND J MED SCI SPOR, V25, Pe222, DOI 10.1111/sms.12290
   Musumeci G, 2015, INT J MOL SCI, V16, P20560, DOI 10.3390/ijms160920560
   Musumeci G, 2015, INT J MOL SCI, V16, P6093, DOI 10.3390/ijms16036093
   Musumeci G, 2015, HISTOL HISTOPATHOL, V30, P1, DOI 10.14670/HH-30.1
   Musumeci G, 2014, HISTOL HISTOPATHOL, V29, P707, DOI 10.14670/HH-29.707
   Musumeci G, 2013, J BONE MINER METAB, V31, P274, DOI 10.1007/s00774-012-0414-9
   Ozaki E, 2015, J INFLAMM RES, V8, P15, DOI 10.2147/JIR.S51250
   Pritzker KPH, 2006, OSTEOARTHR CARTILAGE, V14, P13, DOI 10.1016/j.joca.2005.07.014
   Qin D, 2018, J INT MED RES, V46, P3114, DOI 10.1177/0300060518772715
   Sabe AA, 2014, J THORAC CARDIOV SUR, V147, P792, DOI 10.1016/j.jtcvs.2013.06.062
   Sasaki H, 2012, ARTHRITIS RHEUM-US, V64, P1920, DOI 10.1002/art.34323
   Shao BZ, 2015, FRONT PHARMACOL, V6, P0, DOI 10.3389/fphar.2015.00262
   Takayama K, 2014, ARTHRITIS RES THER, V16, P0, DOI 10.1186/s13075-014-0482-4
   Wenham CYJ, 2010, THER ADV MUSCULOSKEL, V2, P349, DOI 10.1177/1759720X10378373
   Yang J, 2017, CELL MOL IMMUNOL, V14, P65, DOI 10.1038/cmi.2016.29
   Zhang HY, 2018, ANN RHEUM DIS, V77, P1524, DOI 10.1136/annrheumdis-2018-213450
   Zhou RB, 2011, NATURE, V469, P221, DOI 10.1038/nature09663
NR 42
TC 3
Z9 5
U1 1
U2 4
PU TAYLOR & FRANCIS LTD
PI ABINGDON
PA 2-4 PARK SQUARE, MILTON PARK, ABINGDON OR14 4RN, OXON, ENGLAND
SN 0891-6934
EI 1607-842X
J9 AUTOIMMUNITY
JI Autoimmunity
PD MAY 19
PY 2019
VL 52
IS 4
BP 168
EP 175
DI 10.1080/08916934.2019.1643844
PG 8
WC Immunology
SC Immunology
GA IS9CB
UT WOS:000482444900001
PM 31407595
DA 2022-06-22
ER

PT J
AU Kakiuchi, Y.
   Yurube, T.
   Kakutani, K.
   Takada, T.
   Ito, M.
   Takeoka, Y.
   Kanda, Y.
   Miyazaki, S.
   Kuroda, R.
   Nishida, K.
AF Kakiuchi, Y
   Yurube, T
   Kakutani, K
   Takada, T
   Ito, M
   Takeoka, Y
   Kanda, Y
   Miyazaki, S
   Kuroda, R
   Nishida, K
TI Pharmacological inhibition of mTORC1 but not mTORC2 protects against human disc cellular apoptosis, senescence, and extracellular matrix catabolism through Akt and autophagy induction
SO OSTEOARTHRITIS AND CARTILAGE
LA English
DT Article
DE Intervertebral disc; Nucleus pulposus cells; Mammalian target of rapamycin (mTOR); Akt; Autophagy; Spine
ID lumbar intervertebral disc; extends life-span; low-back-pain; degeneration; expression; growth; cell; metalloproteinase; disorder; biomarker
AB Objective: The mammalian target of rapamycin (mTOR) is a serine/threonine kinase that integrates nutrients to execute cell growth. We hypothesized that mTOR is influential in the intervertebral dis-c-largest avascular, low-nutrient organ. Our objective was to identify the optimal mTOR inhibitor for treating human degenerative disc disease. Design: mTOR complex 1 (mTORC1) regulates p70/ribosomal S6 kinase (p70/S6K), negatively regulates autophagy, and is controlled by Akt. Akt is controlled by phosphatidylinositol 3-kinase (PI3K) and mTOR complex 2 (mTORC2). mTORC1 inhibitors-rapamycin, temsirolimus, everolimus, and curcumin, mTORC1&mTORC2 inhibitordINK-128, PI3K&mTOR inhibitor-NVP-BEZ235, and Akt inhibitor-MK-2206-were applied to human disc nucleus pulposus (NP) cells. mTOR signaling, autophagy, apoptosis, senescence, and matrix metabolism were evaluated. Results: mTORC1 inhibitors decreased p70/S6K but increased Akt phosphorylation, promoted autophagy with light chain 3 (LC3)-II increases and p62/sequestosome 1 (p62/SQSTM1) decreases, and suppressed pro-inflammatory interleukin-1 beta (IL-1b)-induced apoptotic terminal deoxynucleotidyl transferase dUTP nick end labeling (TUNEL) positivity (versus rapamycin, 95% confidence interval (CI) -0.431 to -0.194; temsirolimus, 95% CI -0.529 to -0.292; everolimus, 95% CI -0.477 to -0.241; curcumin, 95% CI -0.248 to -0.011) and poly (ADP-ribose) polymerase (PARP) and caspase-9 cleavage, senescent senescence- associated beta-galactosidase (SA-beta-gal) positivity (versus rapamycin, 95% CI -0.437 to -0.230; temsirolimus, 95% CI -0.534 to -0.327; everolimus, 95% CI -0.485 to -0.278; curcumin, 95% CI -0.210 to -0.003) and p16/INK4A expression, and catabolic matrix metalloproteinase (MMP) release and activation. Meanwhile, dual mTOR inhibitors decreased p70/S6K and Akt phosphorylation without enhanced autophagy and suppressed apoptosis, senescence, and matrix catabolism. MK-2206 counteracted protective effects of temsirolimus. Additional disc-tissue analysis found relevance of mTOR signaling to degeneration grades. Conclusion: mTORC1 inhibitors-notably temsirolimus with an improved water solubility-but not dual mTOR inhibitors protect against inflammation-induced apoptosis, senescence, and matrix catabolism in human disc cells, which depends on Akt and autophagy induction. (C) 2019 The Author(s). Published by Elsevier Ltd on behalf of Osteoarthritis Research Society International.
C1 [Kakiuchi, Y.; Yurube, T.; Kakutani, K.; Ito, M.; Takeoka, Y.; Kanda, Y.; Miyazaki, S.; Kuroda, R.; Nishida, K.] Kobe Univ, Grad Sch Med, Dept Orthopaed Surg, Chuo Ku, 7-5-1 Kusunoki Cho, Kobe, Hyogo 6500017, Japan.
   [Takada, T.] Kenshinkai Kobe Hokuto Hosp, Dept Orthopaed Surg, Kita Ku, 37-3 Yamada Cho Shimotanigami Aza Umekidani, Kobe, Hyogo 6511243, Japan.
RP Yurube, T (corresponding author), Kobe Univ, Grad Sch Med, Dept Orthopaed Surg, Chuo Ku, 7-5-1 Kusunoki Cho, Kobe, Hyogo 6500017, Japan.
EM yuji_uz_7@yahoo.co.jp; takayuru-0215@umin.ac.jp; kakutani@med.kobe-u.ac.jp; takada-t@hokuto-hp.or.jp; maito28710@yahoo.co.jp; yoshiki_tkk@hotmail.com; youthfuldays_y_k@yahoo.co.jp; mghff229@yahoo.co.jp; kurodar@med.kobe-u.ac.jp; kotaro@med.kobe-u.ac.jp
FU JSPS KAKENHI [JP26893151, JP15H03033, JP15K10406, JP16K20051]; Japan Orthopaedics and Traumatology Research Foundation, Inc. [312]
CR Andersson GBJ, 1999, LANCET, V354, P581, DOI 10.1016/S0140-6736(99)01312-4
   Antoniou J, 1996, J CLIN INVEST, V98, P996, DOI 10.1172/JCI118884
   Cheng Y, 2012, MOL CANCER THER, V11, P154, DOI 10.1158/1535-7163.MCT-11-0606
   Cravedi P, 2009, LANCET, V373, P1235, DOI 10.1016/S0140-6736(09)60709-1
   Dimri GP, 1995, P NATL ACAD SCI USA, V92, P9363, DOI 10.1073/pnas.92.20.9363
   Fuchs Y, 2011, CELL, V147, P742, DOI 10.1016/j.cell.2011.10.033
   Fukai A, 2010, ARTHRITIS RHEUM-US, V62, P826, DOI 10.1002/art.27296
   Gavrieli Y, 1992, J CELL BIOL, V119, P493, DOI 10.1083/jcb.119.3.493
   Gruber HE, 1998, SPINE, V23, P751, DOI 10.1097/00007632-199804010-00001
   Gruber HE, 2015, SPINE, V40, P773, DOI 10.1097/BRS.0000000000000865
   Harrison DE, 2009, NATURE, V460, P392, DOI 10.1038/nature08221
   Hirai H, 2010, MOL CANCER THER, V9, P1956, DOI 10.1158/1535-7163.MCT-09-1012
   Hirata H, 2014, J ORTHOP RES, V32, P455, DOI 10.1002/jor.22533
   Ito M, 2017, OSTEOARTHR CARTILAGE, V25, P2134, DOI 10.1016/j.joca.2017.08.019
   Jonasch E, 2017, ANN ONCOL, V28, P804, DOI 10.1093/annonc/mdw676
   Kanemoto M, 1996, SPINE, V21, P1, DOI 10.1097/00007632-199601010-00001
   Katz JN, 2006, J BONE JOINT SURG AM, V88A, P21, DOI 10.2106/JBJS.E.01273
   Klionsky DJ, 2016, AUTOPHAGY, V12, P1, DOI 10.1080/15548627.2015.1100356
   Krishnamurthty J, 2004, J CLIN INVEST, V114, P1299, DOI 10.1172/JCI200422475
   Le MAITRECL, 2007, ARTHRITIS RES THER, V9, P0, DOI 10.1186/ar2198
   Levine B, 2008, CELL, V132, P27, DOI 10.1016/j.cell.2007.12.018
   Li P, 1997, CELL, V91, P479, DOI 10.1016/S0092-8674(00)80434-1
   Livak KJ, 2001, METHODS, V25, P402, DOI 10.1006/meth.2001.1262
   Livshits G, 2011, ANN RHEUM DIS, V70, P1740, DOI 10.1136/ard.2010.137836
   Lombard DB, 2005, CELL, V120, P497, DOI 10.1016/j.cell.2005.01.028
   Manning BD, 2007, CELL, V129, P1261, DOI 10.1016/j.cell.2007.06.009
   Mendonca LM, 2015, GENET MOL BIOL, V38, P490, DOI 10.1590/S1415-475738420150046
   Murakami M, 2004, MOL CELL BIOL, V24, P6710, DOI 10.1128/mcb.24.15.6710-6718.2004
   Oreilly KE, 2006, CANCER RES, V66, P1500, DOI 10.1158/0008-5472.CAN-05-2925
   Pfirrmann CWA, 2001, SPINE, V26, P1873, DOI 10.1097/00007632-200109010-00011
   Risbud MV, 2015, J ORTHOP RES, V33, P283, DOI 10.1002/jor.22789
   Risbud MV, 2014, NAT REV RHEUMATOL, V10, P44, DOI 10.1038/nrrheum.2013.160
   Roberts S, 2000, SPINE, V25, P3005, DOI 10.1097/00007632-200012010-00007
   Sasaki H, 2012, ARTHRITIS RHEUM-US, V64, P1920, DOI 10.1002/art.34323
   Selman C, 2009, SCIENCE, V326, P140, DOI 10.1126/science.1177221
   Urban JPG, 2004, SPINE, V29, P2700, DOI 10.1097/01.brs.0000146499.97948.52
   Urban JPG, 2003, ARTHRITIS RES THER, V5, P120, DOI 10.1186/ar629
   Vo NV, 2013, SPINE J, V13, P331, DOI 10.1016/j.spinee.2012.02.027
   Vo NV, 2010, J ORTHOP RES, V28, P1259, DOI 10.1002/jor.21157
   Wu JJ, 2013, CELL REP, V4, P913, DOI 10.1016/j.celrep.2013.07.030
   Yu SW, 2006, P NATL ACAD SCI USA, V103, P18314, DOI 10.1073/pnas.0606528103
   Yurube T, 2014, ARTHRITIS RES THER, V16, P0, DOI 10.1186/ar4460
   Yurube T, 2012, ARTHRITIS RES THER, V14, P0, DOI 10.1186/ar3764
   Yurube T, 2011, J ORTHOP RES, V29, P1284, DOI 10.1002/jor.21406
   Yurube T, 2010, J ORTHOP RES, V28, P1026, DOI 10.1002/jor.21116
   Zaytseva YY, 2012, CANCER LETT, V319, P1, DOI 10.1016/j.canlet.2012.01.005
   Zhang Y, 2015, ANN RHEUM DIS, V74, P1432, DOI 10.1136/annrheumdis-2013-204599
   Zhou HY, 2010, ANTI-CANCER AGENT ME, V10, P571, DOI 10.2174/187152010793498663
   Zid BM, 2009, CELL, V139, P149, DOI 10.1016/j.cell.2009.07.034
   Zoncu R, 2011, NAT REV MOL CELL BIO, V12, P21, DOI 10.1038/nrm3025
NR 50
TC 32
Z9 32
U1 1
U2 8
PU ELSEVIER SCI LTD
PI OXFORD
PA THE BOULEVARD, LANGFORD LANE, KIDLINGTON, OXFORD OX5 1GB, OXON, ENGLAND
SN 1063-4584
EI 1522-9653
J9 OSTEOARTHR CARTILAGE
JI Osteoarthritis Cartilage
PD JUN 15
PY 2019
VL 27
IS 6
BP 965
EP 976
DI 10.1016/j.joca.2019.01.009
PG 12
WC Orthopedics; Rheumatology
SC Orthopedics; Rheumatology
GA HZ3JG
UT WOS:000468744000016
PM 30716534
DA 2022-06-22
ER

PT J
AU Yu, Yinghao
   Zhao, Jijun
AF Yu, Yinghao
   Zhao, Jijun
TI Modulated Autophagy by MicroRNAs in Osteoarthritis Chondrocytes
SO BIOMED RESEARCH INTERNATIONAL
LA English
DT Review
ID signaling pathway; apoptosis; overexpression; degradation; expression; defect; target; sirt1; mtor
AB Osteoarthritis (OA) is a chronic joint disease characterized by articular cartilage regression. The etiology of OA is diverse, the exact pathogenesis of which remains unclear. Autophagy is a conserved maintenance mechanism in eukaryotic cells. Dysfunction of chondrocyte autophagy is regarded as a crucial pathogenesis of cartilage degradation in OA. MircoRNAs (miRNAs) are a category of small noncoding RNAs, acting as posttranscriptional modulators that regulate biological processes and cell signaling pathways via target genes. A series of miRNAs are involved in the progression of chondrocyte autophagy and are connected with numerous factors and pathways. This article focuses on the mechanisms of chondrocyte autophagy in OA and reviews the role of miRNA in their modulation. Potentially relevant miRNAs are also discussed in order to provide new directions for future research and improve our understanding of the autophagic network of miRNAs.
C1 [Yu, Yinghao; Zhao, Jijun] Nanjing Med Univ, Affiliated Wuxi Peoples Hosp, Dept Orthoped, Wuxi 214000, Jiangsu, CHINA.
RP Zhao, JJ (corresponding author), Nanjing Med Univ, Affiliated Wuxi Peoples Hosp, Dept Orthoped, Wuxi 214000, Jiangsu, CHINA.
EM yuyinghao@126.com; med_zhao@163.com
CR Akhtar N, 2012, ANN RHEUM DIS, V71, P1073, DOI 10.1136/annrheumdis-2011-200519
   Akhtar N, 2010, ARTHRITIS RHEUM-US, V62, P1361, DOI 10.1002/art.27329
   Bartel DP, 2004, CELL, V116, P281, DOI 10.1016/S0092-8674(04)00045-5
   Bijlsma JWJ, 2011, LANCET, V377, P2115, DOI 10.1016/S0140-6736(11)60243-2
   Blagojevic M, 2010, OSTEOARTHR CARTILAGE, V18, P24, DOI 10.1016/j.joca.2009.08.010
   Bohensky J, 2007, AUTOPHAGY, V3, P207, DOI 10.4161/auto.3708
   Bohensky J, 2010, PEDIATR NEPHROL, V25, P633, DOI 10.1007/s00467-009-1310-y
   Cuadra VMB, 2014, PLOS ONE, V9, P0, DOI 10.1371/journal.pone.0097690
   Bouderlique T, 2016, ANN RHEUM DIS, V75, P627, DOI 10.1136/annrheumdis-2015-207742
   Cao WT, 2018, BIOMED PHARMACOTHER, V99, P791, DOI 10.1016/j.biopha.2018.01.119
   Carames B, 2015, ARTHRITIS RHEUMATOL, V67, P1568, DOI 10.1002/art.39073
   Cetrullo S, 2016, BBA-GEN SUBJECTS, V1860, P1181, DOI 10.1016/j.bbagen.2016.03.002
   Cetrullo S, 2015, CRIT REV EUKAR GENE, V25, P59, DOI 10.1615/CritRevEukaryotGeneExpr.2015012975
   Chatterjee A, 2014, PLOS ONE, V9, P0, DOI 10.1371/journal.pone.0095716
   Chen GH, 2017, BIOL CHEM, V398, P499, DOI 10.1515/hsz-2016-0211
   Chen Z, 2016, CELL PHYSIOL BIOCHEM, V40, P883, DOI 10.1159/000453147
   Coimbra I, 2002, OSTEOARTHRITIS AND C, V12, P336, DOI 10.1016/J/JOCA.2003.12.005
   Cui X, 2016, SCI REP-UK, V6, P0, DOI 10.1038/srep23117
   Dadamo S, 2017, OSTEOARTHR CARTILAGE, V25, P600, DOI 10.1016/j.joca.2016.11.014
   Dadamo S, 2016, OSTEOARTHR CARTILAGE, V24, P1082, DOI 10.1016/j.joca.2016.01.005
   Dadamo S, 2017, OXID MED CELL LONGEV, V2017, P0, DOI 10.1155/2017/3720128
   de Pontual L, 2011, NAT GENET, V43, P1026, DOI 10.1038/ng.915
   Deng YJ, 2014, AUTOPHAGY, V10, P1776, DOI 10.4161/auto.29746
   Diaz-prado S, 2012, BMC MUSCULOSKEL DIS, V13, P0, DOI 10.1186/1471-2474-13-144
   Ding YJ, 2019, INT J MOL MED, V43, P779, DOI 10.3892/ijmm.2018.4033
   Doench JG, 2003, GENE DEV, V17, P438, DOI 10.1101/gad.1064703
   Duan XG, 2015, PLOS ONE, V10, P0, DOI 10.1371/journal.pone.0138011
   Endisha H, 2018, JCI INSIGHT, V3, P0, DOI 10.1172/jci.insight.121630
   Fernandez-torres J, 2017, REV BRAS REUMATOL, V57, P162, DOI 10.1016/j.rbre.2016.07.008, 10.1016/j.rbr.2016.04.006
   Fisch KM, 2014, ARTHRITIS RHEUMATOL, V66, P0
   Fu JY, 2018, J CELL PHYSIOL, V233, P2292, DOI 10.1002/jcp.26101
   Ganley I, 2002, THE JOURNAL OF BIOLO, V284, P12297, DOI 10.1074/jbc.M900573200
   Ghosh HS, 2010, PLOS ONE, V5, P0, DOI 10.1371/journal.pone.0009199
   Guo HL, 2010, NATURE, V466, P835, DOI 10.1038/nature09267
   Guo XY, 2019, J CELL PHYSIOL, V234, P10842, DOI 10.1002/jcp.27925
   Gwinn DM, 2008, MOL CELL, V30, P214, DOI 10.1016/j.molcel.2008.03.003
   Hammond SM, 2001, SCIENCE, V293, P1146, DOI 10.1126/science.1064023
   Nguyen HTT, 2014, GASTROENTEROLOGY, V146, P508, DOI 10.1053/j.gastro.2013.10.021
   Haseeb A, 2017, SCI REP-UK, V7, P0, DOI 10.1038/s41598-017-15388-4
   He WD, 2018, BIOMED PHARMACOTHER, V97, P607, DOI 10.1016/j.biopha.2017.10.152
   Huang JH, 2014, PLOS ONE, V9, P0, DOI 10.1371/journal.pone.0094382
   Hutvagner G, 2001, SCIENCE, V293, P834, DOI 10.1126/science.1062961
   Ichimura Y, 2000, NATURE, V408, P488, DOI 10.1038/35044114
   Iliopoulos D, 2008, PLOS ONE, V3, P0, DOI 10.1371/journal.pone.0003740
   Jin L, 2014, INT J MOL MED, V34, P451, DOI 10.3892/ijmm.2014.1808
   Kim J, 2016, MOL NEURODEGENER, V11, P0, DOI 10.1186/s13024-016-0121-4
   Kim J, 2011, NAT CELL BIOL, V13, P132, DOI 10.1038/ncb2152
   Kim KM, 2018, J HEPATOL, V68, P493, DOI 10.1016/j.jhep.2017.10.011
   Kopanska M, 2017, J ORTHOP SURG RES, V12, P0, DOI 10.1186/s13018-017-0542-y
   Kumar R, 2016, CELL MICROBIOL, V18, P679, DOI 10.1111/cmi.12540
   Kwon JJ, 2016, ONCOTARGET, V7, P71635, DOI 10.18632/oncotarget.11928
   Lan F, 2002, THE JOURNAL OF BIOLO, V283, P27628, DOI 10.1074/jbc.m805711200
   Lee IH, 2008, P NATL ACAD SCI USA, V105, P3374, DOI 10.1073/pnas.0712145105
   Lee Y, 2003, NATURE, V425, P415, DOI 10.1038/nature01957
   Lee Y, 2004, EMBO J, V23, P4051, DOI 10.1038/sj.emboj.7600385
   Levine B, 2008, NAT CELL BIOL, V10, P637, DOI 10.1038/ncb0608-637
   Li BW, 2017, CANCER LETT, V410, P212, DOI 10.1016/j.canlet.2017.09.035
   Li G, 2002, SCI, V21, P292, DOI 10.22038/IJBMS.2018.25980.6392
   Li HH, 2018, EXP THER MED, V15, P1789, DOI 10.3892/etm.2017.5622
   Li J, 2012, ARTHRITIS RES THER, V14, P0, DOI 10.1186/ar3798
   Li LJ, 2013, CANCER CELL, V24, P738, DOI 10.1016/j.ccr.2013.10.025
   Li W, 2018, NEUROSCI LETT, V675, P83, DOI 10.1016/j.neulet.2018.03.041
   Li WH, 2017, J ADV TRANSPORT, V0, PP1, DOI 10.1155/2017/4961383
   Li YP, 2015, CURR GENOMICS, V16, P393, DOI 10.2174/1389202916666150817203144
   Lian WS, 2018, CELL DEATH DIS, V9, P0, DOI 10.1038/s41419-018-0994-y
   Liang XH, 1999, NATURE, V402, P672, DOI 10.1038/45257
   Liang Y, 2017, EXP THER MED, V14, P2367, DOI 10.3892/etm.2017.4779
   Liu XJ, 2015, AM J NEPHROL, V42, P168, DOI 10.1159/000439185
   de Figueroa PL, 2015, ARTHRITIS RHEUMATOL, V67, P966, DOI 10.1002/art.39025
   Lu J, 2017, MOL THER, V25, P2676, DOI 10.1016/j.ymthe.2017.08.009
   Lu YY, 2018, ZHONGGUO ZUZHI GONGC, V22, P3831
   Lund E, 2004, SCIENCE, V303, P95, DOI 10.1126/science.1090599
   Ma JX, 2019, ENVIRON TOXICOL, V34, P539, DOI 10.1002/tox.22708
   Martin EC, 2014, MOL CANCER, V13, P0, DOI 10.1186/1476-4598-13-229
   Meng F, 2016, OSTEOARTHR CARTILAGE, V24, P932, DOI 10.1016/j.joca.2015.12.012
   Mo JW, 2016, BIOSCIENCE REP, V36, P0, DOI 10.1042/BSR20160139
   Nakatogawa H, 2012, AUTOPHAGY, V8, P177, DOI 10.4161/auto.8.2.18373
   Nyhan MJ, 2016, BMC CANCER, V16, P0, DOI 10.1186/s12885-016-2123-6
   Park KW, 2016, OSTEOARTHR CARTILAGE, V24, P2153, DOI 10.1016/j.joca.2016.07.002
   Park SJ, 2013, OSTEOARTHR CARTILAGE, V21, P981, DOI 10.1016/j.joca.2013.04.012
   Philipot D, 2014, ARTHRITIS RES THER, V16, P0, DOI 10.1186/ar4494
   Pilsbury LE, 2010, MEDIAT INFLAMM, V2010, P0, DOI 10.1155/2010/536478
   Rasheed Z, 2016, ARCH BIOCHEM BIOPHYS, V594, P61, DOI 10.1016/j.abb.2016.02.003
   Rockel JS, 2016, NAT REV RHEUMATOL, V12, P517, DOI 10.1038/nrrheum.2016.92
   Sarbassov DD, 2005, SCIENCE, V307, P1098, DOI 10.1126/science.1106148
   Sarbassov DD, 2004, CURR BIOL, V14, P1296, DOI 10.1016/j.cub.2004.06.054
   Satoo K, 2009, EMBO J, V28, P1341, DOI 10.1038/emboj.2009.80
   Shang J, 2013, J CELL MOL MED, V17, P1515, DOI 10.1111/jcmm.12161
   Shen PF, 2017, ZHONGHUA YI XUE ZA ZHI, V97, P3079, DOI 10.3760/cma.j.issn.0376-2491.2017.39.008
   Shintani T, 2004, SCIENCE, V306, P990, DOI 10.1126/science.1099993
   Sondag GR, 2016, CURR RHEUMATOL REP, V18, P0, DOI 10.1007/s11926-016-0604-x
   Song B, 2002, MOLECULAR MEDICINE R, V16, P3958, DOI 10.3892/MMR.2017.7064
   Song J, 2002, BBA, V3, P79, DOI 10.1016/J.BBACLI.2014.11.009
   Song J, 2014, J ORTHOP RES, V32, P1628, DOI 10.1002/jor.22718
   Song J, 2013, BIOCHEM BIOPH RES CO, V431, P210, DOI 10.1016/j.bbrc.2012.12.133
   Sun LQ, 2018, BEHAV BRAIN RES, V340, P126, DOI 10.1016/j.bbr.2016.09.020
   Sun WC, 2018, EXP THER MED, V15, P1119, DOI 10.3892/etm.2017.5444
   Tasdemir E, 2008, NAT CELL BIOL, V10, P676, DOI 10.1038/ncb1730
   Temple MM, 2007, OSTEOARTHR CARTILAGE, V15, P1042, DOI 10.1016/j.joca.2007.03.005
   Tong X, 2018, BRIT J BIOMED SCI, V75, P7, DOI 10.1080/09674845.2017.1340225
   Tsai TF, 2018, ONCOTARGETS THER, V11, P239, DOI 10.2147/OTT.S114276
   Ukai T, 2012, J ORTHOP RES, V30, P1915, DOI 10.1002/jor.22157
   Wan G, 2014, AUTOPHAGY, V10, P70, DOI 10.4161/auto.26534
   Wang C, 2017, BIOMED PHARMACOTHER, V93, P470, DOI 10.1016/j.biopha.2017.06.048
   Wang CL, 2018, BIOCHEM BIOPH RES CO, V505, P692, DOI 10.1016/j.bbrc.2018.09.163
   Wang J, 2018, J CELL BIOCHEM, V119, P9931, DOI 10.1002/jcb.27315
   Wang P, 2019, ORTHOP SURG, V11, P285, DOI 10.1111/os.12442
   Wang WJ, 2018, BIOMED PHARMACOTHER, V99, P725, DOI 10.1016/j.biopha.2018.01.154
   Wang X, 2018, MOL MED REP, V17, P1833, DOI 10.3892/mmr.2017.8057
   Wang Y, 2002, CELLULAR PHYSIOLOGY, V45, P733, DOI 10.1159/000487165
   Wang ZY, 2014, ONCOTARGET, V5, P7013, DOI 10.18632/oncotarget.2192
   Wang Z, 2018, INFLAMMATION, V41, P959, DOI 10.1007/s10753-018-0750-6
   Wienholds E, 2005, SCIENCE, V309, P310, DOI 10.1126/science.1114519
   Xiang J, 2019, EXP CELL RES, V378, P198, DOI 10.1016/j.yexcr.2019.03.019
   Xu B, 2016, J ZHEJIANG UNIV-SC B, V17, P200, DOI 10.1631/jzus.B1500267
   Xu J, 2019, MOL THER, V27, P559, DOI 10.1016/j.ymthe.2019.01.012
   Xu JZ, 2012, AUTOPHAGY, V8, P873, DOI 10.4161/auto.19629
   Xue JF, 2017, BIOMED PHARMACOTHER, V89, P1252, DOI 10.1016/j.biopha.2017.01.130
   Yan SJ, 2016, INT J MOL MED, V38, P201, DOI 10.3892/ijmm.2016.2618
   Yang B, 2014, FEBS LETT, V588, P2344, DOI 10.1016/j.febslet.2014.05.033
   Yang Z, 2002, RNA, V119, P8432, DOI 10.1002/jcb.27057
   Yang ZF, 2010, CURR OPIN CELL BIOL, V22, P124, DOI 10.1016/j.ceb.2009.11.014
   Yu Q, 2019, J CELL BIOCHEM, V120, P5287, DOI 10.1002/jcb.27803
   Zhang E, 2015, CELL PHYSIOL BIOCHEM, V37, P1442, DOI 10.1159/000438513
   Zhang J, 2017, AUTOPHAGY, V13, P1004, DOI 10.1080/15548627.2017.1312041
   [张涛 ZHANGTAO], 2014, 中国免疫学杂志 CHINESE JOURNAL OF IMMUNOLOGY, V30, P1055
   Zhang Y, 2015, ANN RHEUM DIS, V74, P1432, DOI 10.1136/annrheumdis-2013-204599
   Zhang YK, 2014, EXP MOL MED, V46, P0, DOI 10.1038/emm.2013.152
   Zhao XN, 2019, INT IMMUNOPHARMACOL, V71, P181, DOI 10.1016/j.intimp.2019.03.005
   Zheng LL, 2018, SCI REP-UK, V8, P0, DOI 10.1038/s41598-018-20561-4
   Zhong G, 2019, LIFE SCI, V3205, P30242
   Zhou XZ, 2016, CELL TISSUE RES, V366, P143, DOI 10.1007/s00441-016-2416-8
   Zhou ZB, 2018, MOL THER-NUCL ACIDS, V12, P718, DOI 10.1016/j.omtn.2018.07.011
NR 133
TC 18
Z9 18
U1 4
U2 7
PU HINDAWI LTD
PI LONDON
PA ADAM HOUSE, 3RD FLR, 1 FITZROY SQ, LONDON, W1T 5HF, ENGLAND
SN 2314-6133
EI 2314-6141
J9 BIOMED RES INT
JI Biomed Res. Int.
PD JUN 15
PY 2019
VL 2019
IS 
BP 
EP 
DI 10.1155/2019/1484152
PG 14
WC Biotechnology & Applied Microbiology; Medicine, Research & Experimental
SC Biotechnology & Applied Microbiology; Research & Experimental Medicine
GA HY8WR
UT WOS:000468421600001
PM 31205933
DA 2022-06-22
ER

PT J
AU Cai, Chen
   Min, Shaoxiong
   Yan, Bo
   Liu, Wen
   Yang, Xiao
   Li, Liuxun
   Wang, Ting
   Jin, Anmin
AF Cai, Chen
   Min, Shaoxiong
   Yan, Bo
   Liu, Wen
   Yang, Xiao
   Li, Liuxun
   Wang, Ting
   Jin, Anmin
TI MiR-27a promotes the autophagy and apoptosis of IL-1 beta treated-articular chonarocytes in osteoarthritis through PI3K/AKT/mTOR signaling
SO AGING-US
LA English
DT Article
DE osteoarthritis; apoptosis; autophagy; miR-27a; PI3K
ID cartilage degradation; human cancer; pathway; chondrocyte; activation; expression; inhibition; microrna; carcinoma; arthriti
AB Osteoarthritis (OA) is a common degenerative joint disorder, which involves articular cartilage degeneration as well as joint inflammatory reactions. The recent studies have identified microRNA (miRNA) as one of the epigenetic mechanisms for the regulation of gene expression. Here we aim to reveal the role of miRNA in the regulation of gene expression in articular chondrocytes and its significance in the OA pathogenesis. In the present study, miRNA profiling was performed using OA cartilage and normal healthy cartilage tissues. As compared to their levels in normal cells and tissues, miR-27a expression was found to be upregulated in OA cartilage and IL-1 beta-treated articular chondrocytes. TUNEL staining, as well as flow cytometry with Annexin V-FITC/PI double labeling indicated that miR-27a inhibition reduced the apoptosis of IL-1 beta-treated articular chondrocytes. Bioinformatics prediction and the dual-luciferase reporter assay indicated that miR-27a targeted the 3'-UTR of the PI3K gene to silence it. The PI3K mRNA level in OA cartilage and IL-1 beta-treated articular chondrocytes was also downregulated, comparing with normal cells and tissues. Transfection of chondrocytes transfected with the miR-27a inhibitor upregulated the PI3K expression. This study demonstrated miR-27a is a regulator of the PI3K-Akt-mTOR axis in human chondrocytes and could participate in OA pathogenesis.
C1 [Cai, Chen; Min, Shaoxiong; Yang, Xiao; Li, Liuxun; Jin, Anmin] Southern Med Univ, Zhujiang Hosp, Dept Spine Surg, Guangzhou, Guangdong, CHINA.
   [Yan, Bo] Southern Med Univ, Dept Spine Surg, Affliated Hosp 3, Guangzhou, Guangdong, CHINA.
   [Liu, Wen; Wang, Ting] Southern Med Univ, Sch Basic Med Sci, Dept Cell Biol, Guangzhou, Guangdong, CHINA.
RP Jin, AM (corresponding author), Southern Med Univ, Zhujiang Hosp, Dept Spine Surg, Guangzhou, Guangdong, CHINA.
EM anmin67@163.com
CR Bartel DP, 2004, CELL, V116, P281, DOI 10.1016/S0092-8674(04)00045-5
   Bathina S, 2018, LIPIDS HEALTH DIS, V17, P0, DOI 10.1186/s12944-018-0809-2
   Bian CN, 2018, ONCOL LETT, V15, P9655, DOI 10.3892/ol.2018.8587
   Chen J, 2016, TUMOR BIOL, V37, P7095, DOI 10.1007/s13277-016-5017-y
   Chuang JC, 2007, PEDIATR RES, V61, P24R, DOI 10.1203/pdr.0b013e3180457684
   Gao Y, 2014, BIOMED RES INT, V2014, P0, DOI 10.1155/2014/648459
   Goldring MB, 2000, ARTHRITIS RHEUM-US, V43, P1916, DOI 10.1002/1529-0131(200009)43:9<1916::AID-ANR2>3.0.CO;2-I
   Gu RH, 2016, MEDICINE, V95, P0, DOI 10.1097/MD.0000000000004315
   Ha TAI-YOU, 2011, IMMUNE NETW, V11, P11, DOI 10.4110/in.2011.11.3.135, 10.4110/in.2011.11.1.11
   Hashimoto M, 2008, MED RES REV, V28, P464, DOI 10.1002/med.20113
   Heras-sandoval D, 2014, CELL SIGNAL, V26, P2694, DOI 10.1016/j.cellsig.2014.08.019
   Huang H, 2018, ONCOL LETT, V15, P1487, DOI 10.3892/ol.2017.7446
   Huang K, 2008, J INT MED RES, V36, P1149, DOI 10.1177/147323000803600601
   Iliopoulos D, 2008, PLOS ONE, V3, P0, DOI 10.1371/journal.pone.0003740
   Kang L, 2016, BIOCHEM BIOPH RES CO, V478, P467, DOI 10.1016/j.bbrc.2016.06.071
   Li J, 2016, ONCOTARGET, V7, P62778, DOI 10.18632/oncotarget.11294
   Li W, 2018, NEUROSCI LETT, V675, P83, DOI 10.1016/j.neulet.2018.03.041
   Li XW, 2019, J CANCER, V10, P2836, DOI 10.7150/jca.31361
   Lu X, 2016, INT J MOL MED, V37, P509, DOI 10.3892/ijmm.2015.2446
   Luo J, 2003, CANCER CELL, V4, P257, DOI 10.1016/S1535-6108(03)00248-4
   Luo P, 2019, BIOMED RES INT, V2019, P0, DOI 10.1155/2019/5171602
   Ma R, 2018, AM J TRANSL RES, V10, P4130
   Nugent M, 2016, OSTEOARTHR CARTILAGE, V24, P573, DOI 10.1016/j.joca.2015.10.018
   Poole AR, 2002, ANN RHEUM DIS S2, V61, P0
   Qi SM, 2018, DRUG DES DEV THER, V12, P3973, DOI 10.2147/DDDT.S178217
   Rodova M, 2011, J BONE MINER RES, V26, P1974, DOI 10.1002/jbmr.397
   Salvi A, 2013, INT J ONCOL, V42, P391, DOI 10.3892/ijo.2012.1716
   Sandell LJ, 2001, ARTHRITIS RES, V3, P107, DOI 10.1186/ar148
   Tardif G, 2009, BMC MUSCULOSKEL DIS, V10, P0, DOI 10.1186/1471-2474-10-148
   Varshney P, 2018, BBA-MOL BASIS DIS, V1864, P1795, DOI 10.1016/j.bbadis.2018.02.003
   Vincenti MP, 2002, ARTHRITIS RES, V4, P157, DOI 10.1186/ar401
   Wang GD, 2015, AM J TRANSL RES, V7, P2000
   Wang SG, 2018, ARTHRITIS RES THER, V20, P0, DOI 10.1186/s13075-018-1713-x
   Wang WS, 2013, CANCER PREV RES, V6, P331, DOI 10.1158/1940-6207.CAPR-12-0307
   Wu XL, 2019, J BONE MINER RES, V34, P123, DOI 10.1002/jbmr.3575
   Yan SJ, 2016, INT J MOL MED, V38, P201, DOI 10.3892/ijmm.2016.2618
   Yang B, 2014, FEBS LETT, V588, P2344, DOI 10.1016/j.febslet.2014.05.033
   Yang J, 2010, J CELL SCI, V123, P861, DOI 10.1242/jcs.060475
   Yang Q, 2014, ONCOGENE, V33, P193, DOI 10.1038/onc.2012.569
   Yang WC, 2018, SCI REP-UK, V8, P0, DOI 10.1038/s41598-018-20168-9
   Yu C, 2011, J INT MED RES, V39, P1, DOI 10.1177/147323001103900101
   Yuan JS, 2019, ANIM REPROD SCI, V200, P86, DOI 10.1016/j.anireprosci.2018.11.014
   Zhang DW, 2015, SCI REP-UK, V5, P0, DOI 10.1038/srep12775
   Zhang LY, 2019, CANCER BIOMARK, V24, P31, DOI 10.3233/CBM-181229
   Zhang MC, 2015, INT J BIOCHEM CELL B, V67, P101, DOI 10.1016/j.biocel.2015.04.019
   Zhang P, 2018, EUR REV MED PHARMACO, V22, P5416, DOI 10.26355/eurrev_201809_15800
   Zheng X, 2017, J MOL MED, V95, P615, DOI 10.1007/s00109-017-1516-6
NR 47
TC 40
Z9 41
U1 2
U2 13
PU IMPACT JOURNALS LLC
PI ORCHARD PARK
PA 6666 E QUAKER ST, STE 1, ORCHARD PARK, NY 14127 USA
SN 1945-4589
EI 
J9 AGING-US
JI Aging-US
PD AUG 31
PY 2019
VL 11
IS 16
BP 6371
EP 6384
DI 10.18632/aging.102194
PG 14
WC Cell Biology; Geriatrics & Gerontology
SC Cell Biology; Geriatrics & Gerontology
GA IU9UP
UT WOS:000483926300031
PM 31460867
DA 2022-06-22
ER

PT J
AU Chen, Wenbo
   Sun, Yaying
   Gu, Xueping
   Hao, Yuefeng
   Liu, Xingwang
   Lin, Jinrong
   Chen, Jiwu
   Chen, Shiyi
AF Chen, Wenbo
   Sun, Yaying
   Gu, Xueping
   Hao, Yuefeng
   Liu, Xingwang
   Lin, Jinrong
   Chen, Jiwu
   Chen, Shiyi
TI Conditioned medium of mesenchymal stem cells delays osteoarthritis progression in a rat model by protecting subchondral bone, maintaining matrix homeostasis, and enhancing autophagy
SO JOURNAL OF TISSUE ENGINEERING AND REGENERATIVE MEDICINE
LA English
DT Article
DE articular cartilage; autophagy; conditioned medium; MSCs; osteoarthritis; subchondral bone
ID extracorporeal shockwave therapy; spinal-cord-injury; cartilage repair; articular-cartilage; mechanism; injection; apoptosis; collagen; disease; target
AB Evidence accumulated that mesenchymal stem cell (MSC) therapy ameliorated osteoarthritis (OA) via paracrine effect, whereas conditioned medium (CM) of MSCs contains all the secretomes. In vitro studies have proved its therapeutic effect in OA, but few in vivo evidences were unveiled. This study investigated the effect of MSCs-CM in an animal model of OA. OA was induced by anterior cruciate ligament transaction and destabilization of the medial meniscus in 12 rats bilaterally. The CM group (N = 6) was administered with intraarticular injection of MSCs-CM weekly, whereas the phosphate-buffered saline (PBS) group (N = 6) was injected with PBS. Six rats served as normal control and received sham operation with weekly PBS injection. Rats were sacrificed 8 weeks postoperatively. Gross and histological morphology were analysed. Microcomputed tomography was applied to assess the subchondral bone. Components of extracellular matrix (ECM) including type II collagen (Col II) and aggrecan, and ECM homeostasis-related enzymes (metalloproteinase-13 [MMP-13] and tissue inhibitor of metalloproteinase-1 [TIMP-1]), as well as autophagy markers (Beclin-1 and microtubule-associated protein light chain 3) were evaluated immunohistochemically. Chondrocyte apoptosis was measured by terminal deoxynucleotidyl transferase dUTP nick-end labelling staining. Gene expression of Col II, aggrecan, MMP-13, and TIMP-1 was confirmed by real-time polymerase chain reaction. Morphological outcomes demonstrated remarkable articular-protective effect of MSCs-CM. Well-maintained subchondral bone structure, significantly more abundant cartilage matrix, notably decreased ratio of MMP-13 to TIMP-1, and inhibited chondrocyte apoptosis with enhanced autophagy were observed in the CM group compared with the PBS group. In conclusion, MSCs-CM demonstrated satisfactory effect in alleviating OA in rats via protecting the microarchitecture of subchondral bone, balancing the ratio of MMP-13 to TIMP-1 in cartilage, and enhancing autophagy, which might provide a new remedy against OA.
C1 [Chen, Wenbo; Sun, Yaying; Liu, Xingwang; Lin, Jinrong; Chen, Jiwu; Chen, Shiyi] Fudan Univ, Huashan Hosp, Dept Sports Med, 12 Wulumuqi Middle Rd, Shanghai 200040, CHINA.
   [Gu, Xueping; Hao, Yuefeng] Suzhou Municipal Hosp, Dept Orthopaed & Sports Med, Northern Branch, Suzhou, CHINA.
RP Chen, SY (corresponding author), Fudan Univ, Huashan Hosp, Dept Sports Med, 12 Wulumuqi Middle Rd, Shanghai 200040, CHINA.
EM cshiyi@163.com
FU Shanghai Rising-Star Project [18QB1400500]; The introduction project of clinical medicine expert team for Suzhou [SZYJTD201714]; Key Clinical Medicine Center of Shanghai [2017ZZ01006]; Development Project of Shanghai Peak Disciplines-Integrative Medicine [20180101]; National Key R&D Program of China [2016YFC1100300, 2017YFC0840100, 2017YFC0840106]; National Natural Science Foundation of China [81572108, 81772339]
CR Amini A, 2018, J PHOTOCH PHOTOBIO B, V182, P42, DOI 10.1016/j.jphotobiol.2018.03.010
   Bhosale AM, 2008, BRIT MED BULL, V87, P77, DOI 10.1093/bmb/ldn025
   Bijlsma JWJ, 2011, LANCET, V377, P2115, DOI 10.1016/S0140-6736(11)60243-2
   Bruno S, 2009, J AM SOC NEPHROL, V20, P1053, DOI 10.1681/ASN.2008070798
   Carames B, 2010, ARTHRITIS RHEUM-US, V62, P791, DOI 10.1002/art.27305
   Centeno CJ, 2008, PAIN PHYSICIAN, V11, P343
   Chang W, 2015, MOL CELLS, V38, P643, DOI 10.14348/molcells.2015.0050
   Dai ML, 2018, BIOMATERIALS, V180, P91, DOI 10.1016/j.biomaterials.2018.07.011
   de Windt TS, 2017, STEM CELLS, V35, P256, DOI 10.1002/stem.2475
   Deng JH, 2018, STEM CELLS INT, V2018, P0, DOI 10.1155/2018/5653787
   Felson DT, 2000, ANN INTERN MED, V133, P635, DOI 10.7326/0003-4819-133-8-200010170-00016
   Hayami T, 2006, BONE, V38, P234, DOI 10.1016/j.bone.2005.08.007
   Hsu YK, 2018, KNEE, V25, P1181, DOI 10.1016/j.knee.2018.10.005
   Hyunchul C, 2017, AM J SPORT MED, V45, P2774, DOI 10.1177/0363546517716641
   Jiang YZ, 2011, CELL TRANSPLANT, V20, P593, DOI 10.3727/096368910X532738
   Kanekiyo K, 2018, J NEUROTRAUM, V35, P521, DOI 10.1089/neu.2017.5201
   Kay AG, 2017, SCI REP-UK, V7, P0, DOI 10.1038/s41598-017-18144-w
   Koh YG, 2016, ARTHROSCOPY, V32, P97, DOI 10.1016/j.arthro.2015.09.010
   Lai RC, 2010, STEM CELL RES, V4, P214, DOI 10.1016/j.scr.2009.12.003
   Lee SY, 2017, AM J SPORT MED, V45, P1429, DOI 10.1177/0363546517689874
   Li GY, 2013, ARTHRITIS RES THER, V15, P0, DOI 10.1186/ar4405
   Li WY, 2015, J ORTHOP RES, V33, P1061, DOI 10.1002/jor.22859
   Little CB, 2010, CURR DRUG TARGETS, V11, P561
   Matsumoto T, 2009, ARTHRITIS RHEUM-US, V60, P1390, DOI 10.1002/art.24443
   Mcalindon TE, 2014, OSTEOARTHR CARTILAGE, V22, P363, DOI 10.1016/j.joca.2014.01.003
   Meirelles LD, 2009, CYTOKINE GROWTH F R, V20, P419, DOI 10.1016/j.cytogfr.2009.10.002
   Meng ZL, 2018, J CELL BIOCHEM, V119, P8922, DOI 10.1002/jcb.27145
   Mi BB, 2018, FRONT PHARMACOL, V9, P0, DOI 10.3389/fphar.2018.00605
   Murphy JM, 2003, ARTHRITIS RHEUM-US, V48, P3464, DOI 10.1002/art.11365
   Neogi T, 2013, RHEUM DIS CLIN N AM, V39, P1, DOI 10.1016/j.rdc.2012.10.004
   Nori S, 2015, STEM CELL REP, V4, P360, DOI 10.1016/j.stemcr.2015.01.006
   Onitsuka K, 2020, CARTILAGE, V11, P98, DOI 10.1177/1947603518783449
   Platas J, 2013, MEDIAT INFLAMM, V2013, P0, DOI 10.1155/2013/357014
   Qi L, 2019, J BONE MINER METAB, V37, P455, DOI 10.1007/s00774-018-0953-9
   Radin EL, 1986, CLIN ORTHOP RELAT R, V0, P34
   Rahmati M, 2017, AGEING RES REV, V40, P20, DOI 10.1016/j.arr.2017.07.004
   Shiraishi K, 2017, STEM CELLS INT, V2017, P0, DOI 10.1155/2017/8740294
   Soleimanifar F, 2019, J CELL PHYSIOL, V234, P10315, DOI 10.1002/jcp.27697
   Toh WS, 2017, SEMIN CELL DEV BIOL, V67, P56, DOI 10.1016/j.semcdb.2016.11.008
   Van BUULGM, 2012, OSTEOARTHR CARTILAGE, V20, P1186, DOI 10.1016/j.joca.2012.06.003
   Wang CJ, 2017, AM J TRANSL RES, V9, P1720
   Wang CJ, 2017, INT J MED SCI, V14, P213, DOI 10.7150/ijms.17469
   Wang YF, 2017, STEM CELL RES THER, V8, P0, DOI 10.1186/s13287-017-0632-0
   Xia TW, 2018, ANN TRANSL MED, V6, P0, DOI 10.21037/atm.2018.09.55
   Zhang S, 2016, OSTEOARTHR CARTILAGE, V24, P2135, DOI 10.1016/j.joca.2016.06.022
   Zhang SP, 2018, BIOMATERIALS, V156, P16, DOI 10.1016/j.biomaterials.2017.11.028
   Zhang SF, 2013, STEM CELLS DEV, V22, P90, DOI 10.1089/scd.2012.0116
NR 47
TC 28
Z9 32
U1 0
U2 20
PU WILEY
PI HOBOKEN
PA 111 RIVER ST, HOBOKEN 07030-5774, NJ USA
SN 1932-6254
EI 1932-7005
J9 J TISSUE ENG REGEN M
JI J. Tissue Eng. Regen. Med.
PD SEP 15
PY 2019
VL 13
IS 9
BP 1618
EP 1628
DI 10.1002/term.2916
PG 11
WC Cell & Tissue Engineering; Biotechnology & Applied Microbiology; Cell Biology; Engineering, Biomedical
SC Cell Biology; Biotechnology & Applied Microbiology; Engineering
GA IW9MS
UT WOS:000474011900001
PM 31210406
DA 2022-06-22
ER

PT J
AU Man, S
   Sanchez duffhues, G
   Ten dijke, P
   Baker, D
AF Man, S
   Sanchez duffhues, G
   Ten dijke, P
   Baker, D
TI The therapeutic potential of targeting the endothelial-to-mesenchymal transition
SO Angiogenesis
LA English
DT Article
ID differentiation; endothelial cell; endothelial-to-mesenchymal transition; signaling; tgf-β; tissue engineering; vascular disease; 4 [4 (1,3 benzodioxol 5 yl) 5 (2 pyridinyl) 1h imidazol 2 yl]benzamide; arginylglycylaspartic acid 2; bosentan; celastrol; dorsomorphin; geniposide; hydrocortisone; imatinib; kallistatin; linagliptin; losartan; macitentan; marimastat; microrna; rapamycin; relaxin; scutellarin; spironolactone; sulindac sulfide; sulindac sulfone; unclassified drug; autophagy; cell dedifferentiation; drug mechanism; endothelium cell; epithelial mesenchymal transition; heart infarction; human; inflammation; mesenchymal stem cell; mesoderm; metabolic parameter; muscle development; nonhuman; osteoarthriti; osteoporosis; priority journal; regenerative medicine; review; shear stress; signal transduction; tissue engineering; animal; biological model; cell lineage; embryology; mammalian embryo; metabolism; pathology; signal transduction; vascular disease; animal; cell lineage; embryo, mammalian; endothelial cell; human; mesenchymal stem cell; mesoderm; models, biological; signal transduction; vascular disease
AB Endothelial cells (ECs) have been found to be capable of acquiring a mesenchymal phenotype through a process known as endothelial-to-mesenchymal transition (EndMT). First seen in the developing embryo, EndMT can be triggered postnatally under certain pathological conditions. During this process, ECs dedifferentiate into mesenchymal stem-like cells (MSCs) and subsequently give rise to cell types belonging to the mesoderm lineage. As EndMT contributes to a multitude of diseases, pharmacological modulation of the signaling pathways underlying EndMT may prove to be effective as a therapeutic treatment. Additionally, EndMT in ECs could also be exploited to acquire multipotent MSCs, which can be readily re-differentiated into various distinct cell types. In this review, we will consider current models of EndMT, how manipulation of this process might improve treatment of clinically important pathologies and how it could be harnessed to advance regenerative medicine and tissue engineering. © 2018, The Author(s).
C1 Department of Cell and Chemical Biology and Oncode Institute, Leiden University Medical Center, Einthovenweg 20, Leiden, 2300 RC, Netherlands
TC 0
SN 0969-6970
EI 
J9 ANGIOGENESIS
JI Angiogenesis
PD JUN 15
PY 2019
VL 22
IS 1
BP 3
EP 13
DI 10.1007/s10456-018-9639-0
PG 11
UT Scopus:10.1007/s10456-018-9639-0
ER

PT J
AU Wei, Wei
   Ren, Jie
   Yin, Wuwei
   Ding, Handong
   Lu, Qiuyu
   Tan, Liangyu
   Deng, Shibing
   Liu, Jie
   Yang, Qin
   Wang, Jiajia
   Wang, Min
   Yue, Yuan
   Hao, Liang
AF Wei, Wei
   Ren, Jie
   Yin, Wuwei
   Ding, Handong
   Lu, Qiuyu
   Tan, Liangyu
   Deng, Shibing
   Liu, Jie
   Yang, Qin
   Wang, Jiajia
   Wang, Min
   Yue, Yuan
   Hao, Liang
TI Inhibition of Ctsk modulates periodontitis with arthritis via downregulation of TLR9 and autophagy
SO CELL PROLIFERATION
LA English
DT Article
DE arthritis; autophagy; cathepsin K; periodontitis; Toll-like receptor 9
ID rheumatoid-arthriti; cathepsin-k; porphyromonas-gingivali; cell-death; receptor; osteoarthriti; inflammation; association; induction; prevent
AB Objectives The mechanisms underlying the effects of Toll-like receptor 9 (TLR9) and autophagy on rheumatoid arthritis (RA)-aggravated periodontitis are unclear. We aimed to explore a novel target, cathepsin K (Ctsk)-mediated TLR9-related autophagy, during the progress of periodontitis with RA. Materials and Methods DBA/J1 mouse model of periodontitis with RA was created by local colonization of Porphyromonas gingivalis (Pg) and injection of collagen. The expression of Ctsk was inhibited by adeno-associated virus (AAV). Micro-CT, immunohistochemistry (IHC), Western blot and quantitative real-time polymerase chain reaction (qRT-PCR) were used to detect the expression of TLR9-related autophagy in periodontitis with RA. Small interfering RNA (siRNA) and CpG oligodeoxynucleotides (CpG ODN) were applied in macrophages. Western blot, immunofluorescence (IF) and qRT-PCR were used to verify the in vivo results. Results RA can promote periodontitis bone destruction in the lesion area, while inhibiting Ctsk could effectively alleviate this effect. The infiltration of macrophages, TLR9, autophagy proteins (TFEB and LC3) and inflammatory cytokines increased in the periodontitis-with-RA group and was reduced by the inhibition of Ctsk in the periodontal region. Macrophage stimulation confirmed the in vivo results. With the activation of TLR9 by CpG ODN, inhibition of Ctsk could suppress both TLR9 downstream signalling proteins and autophagy-related proteins. Conclusions This study advanced a novel role for Ctsk in TLR9 and autophagy to explain the interaction between periodontitis and RA.
C1 [Wei, Wei; Ren, Jie; Yin, Wuwei; Ding, Handong; Lu, Qiuyu; Tan, Liangyu; Deng, Shibing; Liu, Jie; Yang, Qin; Wang, Jiajia; Wang, Min; Yue, Yuan; Hao, Liang] Sichuan Univ, West China Hosp Stomatol, Dept Prosthodont, State Key Lab Oral Dis, Chengdu, Sichuan, CHINA.
   [Wei, Wei; Ren, Jie; Yin, Wuwei; Ding, Handong; Lu, Qiuyu; Tan, Liangyu; Deng, Shibing; Liu, Jie; Yang, Qin; Wang, Jiajia; Wang, Min; Yue, Yuan; Hao, Liang] Sichuan Univ, West China Hosp Stomatol, Dept Prosthodont, Natl Clin Res Ctr Oral Dis, Chengdu, Sichuan, CHINA.
   [Yin, Wuwei] Southern Med Univ, Stomatol Hosp, Guangzhou, Guangdong, CHINA.
RP Yue, Y; Hao, L (corresponding author), Sichuan Univ, West China Hosp Stomatol, Dept Prosthodont, State Key Lab Oral Dis, Chengdu, Sichuan, CHINA.; Yue, Y; Hao, L (corresponding author), Sichuan Univ, West China Hosp Stomatol, Dept Prosthodont, Natl Clin Res Ctr Oral Dis, Chengdu, Sichuan, CHINA.
EM hxkqyueyuan@163.com; hxkqhl@foxmail.com
FU Sichuan Provincial Science and Technology Foundation [2018FZ0027, 2018FZ0042, 2019YFS0359]; National Natural Science Foundation of China [81400523, 81570987, 81601909]
CR Abusleme L, 2013, ISME J, V7, P1016, DOI 10.1038/ismej.2012.174
   Aletaha D, 2010, ANN RHEUM DIS, V69, P1580, DOI 10.1002/art.27584
   Armitage GC, 2000, PERIODONTOL, V34, P9, DOI 10.1046/J.0906-6713.2002.003421.X
   Ayravainen L, 2017, BMJ OPEN, V7, P0, DOI 10.1136/bmjopen-2016-011916
   Bah A, 2017, FRONT IMMUNOL, V8, P0, DOI 10.3389/fimmu.2017.01483
   Beklen A, 2008, ORAL MICROBIOL IMMUN, V23, P425, DOI 10.1111/j.1399-302X.2008.00448.x
   Nogueira AVB, 2014, MEDIAT INFLAMM, V2014, P0, DOI 10.1155/2014/816320
   Brand DD, 2007, NAT PROTOC, V2, P1269, DOI 10.1038/nprot.2007.173
   Cheng NT, 2017, INT J MOL MED, V39, P1224, DOI 10.3892/ijmm.2017.2934
   Criollo A, 2010, EMBO J, V29, P619, DOI 10.1038/emboj.2009.364
   De Nardo D, 2015, CYTOKINE, V74, P181, DOI 10.1016/j.cyto.2015.02.025
   de Pablo P, 2008, J RHEUMATOL, V35, P70
   Ewald SE, 2008, NATURE, V456, P658, DOI 10.1038/nature07405
   Furuya T, 2020, MOD RHEUMATOL, V30, P465, DOI 10.1080/14397595.2019.1621461
   Genco RJ, 2010, NAT REV CARDIOL, V7, P479, DOI 10.1038/nrcardio.2010.120
   Glasson SS, 2010, OSTEOARTHR CARTILAGE, V18, PS17, DOI 10.1016/j.joca.2010.05.025
   Gough NR, 2016, SCI SIGNAL, V9, P180, DOI 10.1126/scisignal.aah5146, 10.1126/SCISIGNAL.AAH5146
   Hajishengallis G, 2015, NAT REV IMMUNOL, V15, P30, DOI 10.1038/nri3785
   Hao L, 2015, FEBS LETT, V589, P1331, DOI 10.1016/j.febslet.2015.04.008
   Hayashi K, 2018, SCI SIGNAL, V11, P0, DOI 10.1126/scisignal.aan4144
   Hemmi H, 2000, NATURE, V408, P740, DOI 10.1038/35047123
   Holers VM, 2018, FRONT IMMUNOL, V9, P0, DOI 10.3389/fimmu.2018.01057
   Iwasaki A, 2004, NAT IMMUNOL, V5, P987, DOI 10.1038/ni1112
   Kang SJ, 2010, GENES GENOM, V32, P599, DOI 10.1007/s13258-010-0139-x
   Kaur S, 2014, SEMIN ARTHRITIS RHEU, V44, P113, DOI 10.1016/j.semarthrit.2014.04.009
   Kim EK, 2017, CELL DEATH DIS, V8, P0, DOI 10.1038/cddis.2016.490
   Komatsu N, 2018, CLIN EXP IMMUNOL, V194, P1, DOI 10.1111/cei.13188
   Li XL, 2016, SCI REP-UK, V6, P0, DOI 10.1038/srep27104
   Liu CC, 2017, FRONT PHYSIOL, V8, P0, DOI 10.3389/fphys.2017.00439
   Malmstrom V, 2017, NAT REV IMMUNOL, V17, P60, DOI 10.1038/nri.2016.124
   Minton K, 2018, NAT REV IMMUNOL, V18, P418
   Musatov S, 2006, P NATL ACAD SCI USA, V103, P10456, DOI 10.1073/pnas.0603045103
   Navegantes KC, 2017, J TRANSL MED, V15, P0, DOI 10.1186/s12967-017-1141-8
   Novinec M, 2013, BIOL CHEM, V394, P1163, DOI 10.1515/hsz-2013-0134
   Pan WY, 2019, J CLIN PERIODONTOL, V46, P286, DOI 10.1111/jcpe.13060
   Pan WY, 2019, J CLIN PERIODONTOL, V46, P438, DOI 10.1111/jcpe.13065
   Pischon N, 2008, J PERIODONTOL, V79, P979, DOI 10.1902/jop.2008.070501, 10.1902/jop.2008.070501 
   Sasaki H, 2008, J IMMUNOL, V180, P6193, DOI 10.4049/jimmunol.180.9.6193
   Shapouri-moghaddam A, 2018, J CELL PHYSIOL, V233, P6425, DOI 10.1002/jcp.26429
   Shi CS, 2008, J BIOL CHEM, V283, P33175, DOI 10.1074/jbc.M804478200
   Takeuchi H, 2011, CELL MICROBIOL, V13, P677, DOI 10.1111/j.1462-5822.2010.01564.x
   Tal MC, 2009, CURR TOP MICROBIOL, V335, P107, DOI 10.1007/978-3-642-00302-8_5
   Troen BR, 2004, DRUG NEWS PERSPECT, V17, P19, DOI 10.1358/dnp.2004.17.1.829022
   Vomero M, 2018, FRONT IMMUNOL, V9, P0, DOI 10.3389/fimmu.2018.01577
   Wang S, 2015, CELL MOL LIFE SCI, V72, P1699, DOI 10.1007/s00018-014-1829-3
   Wei HJ, 2015, AUTOPHAGY, V11, P854, DOI 10.1080/15548627.2015.1048173
   Zhang Y, 2012, BLOOD, V119, P2895, DOI 10.1182/blood-2011-08-372383
   Zhu Z, 2015, J CLIN PERIODONTOL, V42, P599, DOI 10.1111/jcpe.12415
NR 48
TC 19
Z9 19
U1 3
U2 12
PU WILEY
PI HOBOKEN
PA 111 RIVER ST, HOBOKEN 07030-5774, NJ USA
SN 0960-7722
EI 1365-2184
J9 CELL PROLIFERAT
JI Cell Prolif.
PD JAN 15
PY 2019
VL 53
IS 1
BP 
EP 
DI 10.1111/cpr.12722
PG 14
WC Cell Biology
SC Cell Biology
GA KH5AL
UT WOS:000496864600001
PM 31737959
DA 2022-06-22
ER

PT J
AU Kornicka, Katarzyna
   Al naem, Mohamad
   Rocken, Michael
   Zmiertka, Marta
   Marycz, Krzysztof
AF Kornicka, Katarzyna
   Al naem, Mohamad
   Rocken, Michael
   Zmiertka, Marta
   Marycz, Krzysztof
TI Osteochondritis Dissecans (OCD)-Derived Chondrocytes Display Increased Senescence, Oxidative Stress, Chaperone-Mediated Autophagy and, in Co-Culture with Adipose-Derived Stem Cells (ASCs), Enhanced Expression of MMP-13
SO JOURNAL OF CLINICAL MEDICINE
LA English
DT Article
DE chondrocytes; osteochondritis dissecans; horse; apoptosis; cartilage
ID endoplasmic-reticulum stress; articular-cartilage degeneration; nitric-oxide; apoptosis; osteoarthriti; pathogenesis; death; involvement; progression; generation
AB Osteochondritis dissecans (OCD) in equids, especially in sport horses, has become a growing issue as it contributes to the occurrence of lameness. Thus the aim of this study was to investigate the cytophysiological properties of OCD chondrocytes including expression of chondrogenic genes, apoptosis, mitochondria dynamics and autophagy. Horse chondrocytes were isolated from healthy (HE) and OCD cartilages. Properties of cells were evaluated using multiple assays e.g., polymerase chain reaction (PCR), immunofluorescence, Western blot. OCD chondrocytes were characterized by increased apoptosis and senescence. Expression of chondrogenic genes (vimentin, aggrecan) was decreased while mRNA levels of matrix metalloproteinase 13 significantly upregulated in comparison to HE cells. Moreover, OCD cells displayed increased mitochondrial fusion while fission events were diminished. Interestingly, chaperone mediated autophagy was triggered in those cells and it predominated over macroautophagy. Furthermore, co-culture of LPS-treated chondrocytes with adipose-derived stem cells (ASC) decreased p62/sequestosome 1 (SQSTM) and increases MMP-13 expression in OCD cells. Our results suggest that OCD affected horse chondrocytes are characterized by senescent phenotype due to endoplasmic reticulum stress and mitochondria dynamics deterioration. Expression of chondrogenic markers is decreased in those cells while expression of chaperone mediated autophagy (CMA)-related genes increased. Increased malfunctioning of cells leads to loss of their functionality and capacity to maintain tissue homeostasis.
C1 [Kornicka, Katarzyna; Zmiertka, Marta; Marycz, Krzysztof] Int Inst Translat Med, Jesionowa 11, PL-55114 Malin, Wisznia Mala, Poland.
   [Kornicka, Katarzyna; Marycz, Krzysztof] Wroclaw Univ Environm & Life Sci, Dept Expt Biol, PL-50375 Wroclaw, Poland.
   [Al Naem, Mohamad; Rocken, Michael; Marycz, Krzysztof] Justus Liebig Univ, Fac Vet Med, Equine Clin Equine Surg, D-35392 Giessen, Germany.
RP Marycz, K (corresponding author), Int Inst Translat Med, Jesionowa 11, PL-55114 Malin, Wisznia Mala, Poland.; Marycz, K (corresponding author), Wroclaw Univ Environm & Life Sci, Dept Expt Biol, PL-50375 Wroclaw, Poland.; Marycz, K (corresponding author), Justus Liebig Univ, Fac Vet Med, Equine Clin Equine Surg, D-35392 Giessen, Germany.
EM kornicka.katarzyna@gmail.com; mohamad.al-naem@vetmed.uni-giessen.de; Michael.Roecken@vetmed.uni-giessen.de; zmiertka.marta@gmail.com; krzysztofmarycz@interia.pl
FU [B010/0055/18]
CR Aigner T, 2004, RHEUM DIS CLIN N AM, V30, P639, DOI 10.1016/j.rdc.2004.04.002
   Aigner T, 2001, ARTHRITIS RHEUM-US, V44, P1304, DOI 10.1002/1529-0131(200106)44:6<1304::AID-ART222>3.0.CO;2-T
   Akkiraju H, 2015, J DEV BIOL, V3, P177, DOI 10.3390/jdb3040177
   Almonte-becerril M, 2010, APOPTOSIS, V15, P631, DOI 10.1007/s10495-010-0458-z
   Ansari MY, 2018, OSTEOARTHR CARTILAGE, V26, P1087, DOI 10.1016/j.joca.2017.07.020
   Balaban RS, 2005, CELL, V120, P483, DOI 10.1016/j.cell.2005.02.001
   Bian YQ, 2018, REDOX REP, V23, P118, DOI 10.1080/13510002.2018.1445581
   Blanco FJ, 1998, ARTHRITIS RHEUM, V41, P284, DOI 10.1002/1529-0131(199802)41:2<284::AID-ART12>3.3.CO;2-K
   Buckwalter JA, 2017, OSTEOARTHRITIS INFLA, V0, P192
   Carames B, 2010, ARTHRITIS RHEUM-US, V62, P791, DOI 10.1002/art.27305
   Chang J, 2013, INT J MOL MED, V32, P1311, DOI 10.3892/ijmm.2013.1520
   Cheng NT, 2017, INT J MOL MED, V39, P1224, DOI 10.3892/ijmm.2017.2934
   Chomczynski P, 1987, ANAL BIOCHEM, V162, P156, DOI 10.1006/abio.1987.9999
   Chu CR, 2010, TISSUE ENG PART B-RE, V16, P105, DOI 10.1089/ten.teb.2009.0452, 10.1089/ten.TEB.2009.0452
   Dai SM, 2006, ARTHRITIS RHEUM-US, V54, P818, DOI 10.1002/art.21639
   Del CARLOM, 2002, ARTHRITIS RHEUM, V46, P394, DOI 10.1002/art.10056
   Foland JW, 1992, EQUINE VET J, V24, P419, DOI 10.1111/j.2042-3306.1992.tb02870.x
   Frisbie DD, 2006, VET COMP ORTHOPAED, V19, P142, DOI 10.1055/s-0038-1632990
   Fu Y, 2016, ARTHRITIS RHEUMATOL, V68, P1887, DOI 10.1002/art.39618
   Garvican ER, 2008, J ORTHOP RES, V26, P1133, DOI 10.1002/jor.20602
   Hashimoto S, 2009, ARTHRITIS RHEUM-US, V60, P2340, DOI 10.1002/art.24706
   Heraud F, 2000, ANN RHEUM DIS, V59, P959, DOI 10.1136/ard.59.12.959
   Hotamisligil GS, 2006, NATURE, V444, P860, DOI 10.1038/nature05485
   Hughes ALEXANDRIA, 2017, INT J MOL SCI, V18, P0, DOI 10.3390/ijms18030665
   Hwang HS, 2015, INT J MOL SCI, V16, P26035, DOI 10.3390/ijms161125943
   Janicke RU, 1998, J BIOL CHEM, V273, P9357, DOI 10.1074/jbc.273.16.9357
   Jiang LB, 2016, OSTEOARTHR CARTILAGE, V24, P1071, DOI 10.1016/j.joca.2015.12.021
   Johannsen DL, 2009, CURR OPIN PHARMACOL, V9, P780, DOI 10.1016/j.coph.2009.09.002
   Johnson KA, 2003, J BIOL CHEM, V278, P18824, DOI 10.1074/jbc.M301055200
   Kim D, 2016, J MOL MED, V94, P1373, DOI 10.1007/s00109-016-1445-9
   Kim DY, 2003, VET J, V166, P52, DOI 10.1016/S1090-0233(02)00305-2
   Kuroki K, 2005, OSTEOARTHR CARTILAGE, V13, P225, DOI 10.1016/j.joca.2004.11.005
   Laverty S, 2002, J ORTHOP RES, V20, P1282, DOI 10.1016/S0736-0266(02)00053-0
   Liu YK, 2017, BIOCHEM BIOPH RES CO, V491, P368, DOI 10.1016/j.bbrc.2017.07.094
   Maldonado M, 2013, BIOMED RES INT, V2013, P0, DOI 10.1155/2013/284873
   Maneiro E, 2003, ARTHRITIS RHEUM, V48, P700, DOI 10.1002/art.10837
   Marycz K, 2016, OXID MED CELL LONGEV, V2016, P0, DOI 10.1155/2016/4710326
   Marycz K, 2018, INT J MOL SCI, V19, P0, DOI 10.3390/ijms19010165
   Mcilwraith CW, 2012, BONE JOINT RES, V1, P297, DOI 10.1302/2046-3758.111.2000132
   Mcilwraith CW, 2011, CARTILAGE, V2, P317, DOI 10.1177/1947603511406531
   Milner JM, 2006, ARTHRITIS RES THER, V8, P0, DOI 10.1186/ar2034
   Mirams M, 2016, J ORTHOP RES, V34, P404, DOI 10.1002/jor.23033
   Mirams M, 2009, J ORTHOP RES, V27, P452, DOI 10.1002/jor.20761
   Nugent AE, 2011, J CELL BIOCHEM, V112, P1118, DOI 10.1002/jcb.23025
   Oh M, 1998, J RHEUMATOL, V25, P2169
   Oyadomari S, 2004, CELL DEATH DIFFER, V11, P381, DOI 10.1038/sj.cdd.4401373
   Rad EB, 2017, SCI REP-UK, V7, P0, DOI 10.1038/s41598-017-18044-z
   Semevolos SA, 2001, AM J VET RES, V62, P1088, DOI 10.2460/ajvr.2001.62.1088
   Semevolos STACYA, 2018, BONE REP, V9, P19, DOI 10.1016/j.bonr.2018.06.003
   Sharif M, 2004, ARTHRITIS RHEUM-US, V50, P507, DOI 10.1002/art.20020
   Srinivas V, 2006, AUTOPHAGY, V2, P215, DOI 10.4161/auto.2649
   Stadler J, 1991, J IMMUNOL, V147, P3915
   Takada K, 2011, INT J EXP PATHOL, V92, P232, DOI 10.1111/j.1365-2613.2010.00758.x
   Tetsunaga T, 2011, OSTEOARTHR CARTILAGE, V19, P222, DOI 10.1016/j.joca.2010.11.004
   Toussaint O, 2000, EXP GERONTOL, V35, P927, DOI 10.1016/S0531-5565(00)00180-7
   Uehara Y, 2014, OSTEOARTHR CARTILAGE, V22, P1007, DOI 10.1016/j.joca.2014.04.025
   Wang MN, 2013, ARTHRITIS RES THER, V15, P0, DOI 10.1186/ar4133
   Wang MN, 2012, ARTHRITIS RHEUM-US, V64, P2611, DOI 10.1002/art.34469
   Wang XB, 2004, OSTEOARTHR CARTILAGE, V12, P963, DOI 10.1016/j.joca.2004.08.008
   Weeren PRVAN, 2006, CLINICAL TECHNIQUES IN EQUINE PRACTICE, V5, P248, DOI 10.1053/j.ctep.2006.08.002
   Xu M, 2017, J GERONTOL A-BIOL, V72, P780, DOI 10.1093/gerona/glw154
   Yoneda M, 1994, MOL CELL BIOL, V14, P2699, DOI 10.1128/MCB.14.4.2699
NR 62
TC 4
Z9 4
U1 1
U2 7
PU MDPI
PI BASEL
PA ST ALBAN-ANLAGE 66, CH-4052 BASEL, SWITZERLAND
SN 
EI 2077-0383
J9 J CLIN MED
JI J. Clin. Med.
PD MAR 8
PY 2019
VL 8
IS 3
BP 
EP 
DI 10.3390/jcm8030328
PG 22
WC Medicine, General & Internal
SC General & Internal Medicine
GA HT3DB
UT WOS:000464442900002
PM 30857162
DA 2022-06-22
ER

PT J
AU Wang, Xiaoju
   Lin, Qiang
   Zhang, Tingting
   Wang, Xinwei
   Cheng, Kai
   Gao, Mingxia
   Xia, Peng
   Li, Xueping
AF Wang, Xiaoju
   Lin, Qiang
   Zhang, Tingting
   Wang, Xinwei
   Cheng, Kai
   Gao, Mingxia
   Xia, Peng
   Li, Xueping
TI Low-intensity pulsed ultrasound promotes chondrogenesis of mesenchymal stem cells via regulation of autophagy
SO STEM CELL RESEARCH & THERAPY
LA English
DT Article
DE Low-intensity pulsed ultrasound (LIPUS); Mesenchymal stem cells (MSCs); Chondrogenesis; Autophagy
ID articular-cartilage defect; in-vitro chondrogenesis; mammalian development; dynamic compression; matrix production; differentiation; osteoarthriti; culture; chondrocyte; monolayer
AB BackgroundLow-intensity pulsed ultrasound (LIPUS) can induce mesenchymal stem cell (MSC) differentiation, although the mechanism of its potential effects on chondrogenic differentiation is unknown. Since autophagy is known to regulate the differentiation of MSCs, the aim of our study was to determine whether LIPUS induced chondrogenesis via autophagy regulation.MethodsMSCs were isolated from the rat bone marrow, cultured in either standard or chondrogenic medium, and stimulated with 3MHz of LIPUS given in 20% on-off cycles, with or without prior addition of an autophagy inhibitor or agonist. Chondrogenesis was evaluated on the basis of aggrecan (AGG) organization and the amount of type II collagen (COL2) and the mRNA expression of AGG, COL2, and SRY-related high mobility group-box gene 9 (SOX9) genes.ResultsLIPUS promoted the chondrogenic differentiation of MSCs, as shown by the changes in the extracellular matrix (ECM) proteins and upregulation of chondrogenic genes, and these effects were respectively augmented and inhibited by the autophagy inhibitor and agonist.ConclusionsTaken together, these results indicate that LIPUS promotes MSC chondrogenesis by inhibiting autophagy.
C1 [Wang, Xiaoju; Lin, Qiang; Zhang, Tingting; Wang, Xinwei; Cheng, Kai; Gao, Mingxia; Xia, Peng; Li, Xueping] Nanjing Med Univ, Nanjing Hosp 1, Dept Rehabil Med, Nanjing 210006, Jiangsu, CHINA.
RP Xia, P; Li, XP (corresponding author), Nanjing Med Univ, Nanjing Hosp 1, Dept Rehabil Med, Nanjing 210006, Jiangsu, CHINA.
EM sharp67890@163.com; lixueping6504@163.com
FU National Natural Science Foundation of China [81501941,81772437]
CR Da SILVAMLA, 2011, J TISSUE ENG REGEN M, V5, P722, DOI 10.1002/term.372
   Bernardo ME, 2009, ANN NY ACAD SCI, V1176, P101, DOI 10.1111/j.1749-6632.2009.04607.x
   Bhang SH, 2010, BIOTECHNOL APPL BIOC, V55, P191, DOI 10.1042/BA20090307
   Brittberg M, 1994, NEW ENGL J MED, V331, P889, DOI 10.1056/NEJM199410063311401
   Cecconi F, 2008, DEV CELL, V15, P344, DOI 10.1016/j.devcel.2008.08.012
   Cheng K, 2014, ULTRASOUND MED BIOL, V40, P1609, DOI 10.1016/j.ultrasmedbio.2014.03.002
   Csaki C, 2008, ANN ANAT, V190, P395, DOI 10.1016/j.aanat.2008.07.007
   Dang SP, 2014, AUTOPHAGY, V10, P1301, DOI 10.4161/auto.28771
   Ebisawa K, 2004, TISSUE ENG, V10, P921, DOI 10.1089/1076327041348437
   Gupta PK, 2012, STEM CELL RES THER, V3, P0, DOI 10.1186/scrt116
   Huang CYC, 2004, ANAT REC PART A, V278A, P428, DOI 10.1002/ar.a.20010
   Jang Y, 2016, STEM CELL RES THER, V7, P0, DOI 10.1186/s13287-016-0445-6
   Jiang YZ, 2011, CELL TRANSPLANT, V20, P593, DOI 10.3727/096368910X532738
   Jo CH, 2014, STEM CELLS, V32, P1254, DOI 10.1002/stem.1634
   Johnstone B, 1998, EXP CELL RES, V238, P265, DOI 10.1006/excr.1997.3858
   Kadiyala S, 1997, CELL TRANSPLANT, V6, P125, DOI 10.1016/S0963-6897(96)00279-5
   Khayat G, 2012, DIFFERENTIATION, V83, P179, DOI 10.1016/j.diff.2011.12.004
   Knutsen G, 2007, J BONE JOINT SURG AM, V89A, P2105, DOI 10.2106/JBJS.G.00003
   Levine B, 2007, NAT REV IMMUNOL, V7, P767, DOI 10.1038/nri2161
   Levine B, 2011, NATURE, V469, P323, DOI 10.1038/nature09782
   Li WJ, 2005, BIOMATERIALS, V26, P599, DOI 10.1016/j.biomaterials.2004.03.005
   Li Z, 2010, TISSUE ENG PT A, V16, P575, DOI 10.1089/ten.tea.2009.0262, 10.1089/ten.TEA.2009.0262
   Mizushima N, 2010, NAT CELL BIOL, V12, P823, DOI 10.1038/ncb0910-823
   Nehrer S, 2009, AM J SPORT MED, V37, P81S, DOI 10.1177/0363546509350704
   Qi YY, 2012, MED HYPOTHESES, V79, P420, DOI 10.1016/j.mehy.2012.05.024
   Redler LH, 2012, PHYSICIAN SPORTSMED, V40, P20, DOI 10.3810/psm.2012.02.1948
   Saiki S, 2011, AUTOPHAGY, V7, P176, DOI 10.4161/auto.7.2.14074
   Sarkar S, 2007, J BIOL CHEM, V282, P5641, DOI 10.1074/jbc.M609532200
   Singh R, 2009, J CLIN INVEST, V119, P3329, DOI 10.1172/JCI39228
   Thirion S, 2004, METH MOLEC MED, V100, P1
   Thorpe SD, 2008, BIOCHEM BIOPH RES CO, V377, P458, DOI 10.1016/j.bbrc.2008.09.154
   Ugland H, 2011, AUTOPHAGY, V7, P1199, DOI 10.4161/auto.7.10.16649
   Van BUULGM, 2014, J ORTHOP RES, V32, P1167, DOI 10.1002/jor.22650
   Vinardell T, 2009, ANN BIOMED ENG, V37, P2556, DOI 10.1007/s10439-009-9791-1
   Wang WG, 2003, TISSUE CELL, V35, P69, DOI 10.1016/S0040-8166(02)00106-4
   Wang Y, 2015, CELL TRANSPLANT, V24, P1661, DOI 10.3727/096368914X683485
   Wei FY, 2014, PLOS ONE, V9, P0, DOI 10.1371/journal.pone.0106722
   Whitworth DJ, 2014, VET J, V202, P416, DOI 10.1016/j.tvjl.2014.09.024
   Worster AA, 2001, J ORTHOPAED RES, V19, P738, DOI 10.1016/S0736-0266(00)00054-1
   Xia P, 2017, STEM CELL RES THER, V8, P0, DOI 10.1186/s13287-017-0733-9
   Xia P, 2015, J ULTRAS MED, V34, P1991, DOI 10.7863/ultra.14.10016
   Xia P, 2015, ULTRASOUND MED BIOL, V41, P1690, DOI 10.1016/j.ultrasmedbio.2015.01.014
   Xian CORYJ, 2006, CURR STEM CELL RES THER, V1, P213, DOI 10.2174/157488806776956904
   Xu LL, 2012, INT J BIOCHEM CELL B, V44, P612, DOI 10.1016/j.biocel.2011.12.018
   Zhang ZJ, 2002, ULTRASOUND MED BIOL, V28, P1547, DOI 10.1016/S0301-5629(02)00659-2
   Zhao YD, 2010, BRAIN RES, V1313, P250, DOI 10.1016/j.brainres.2009.12.004
NR 46
TC 29
Z9 30
U1 4
U2 12
PU BMC
PI LONDON
PA CAMPUS, 4 CRINAN ST, LONDON N1 9XW, ENGLAND
SN 1757-6512
EI 
J9 STEM CELL RES THER
JI Stem Cell Res. Ther.
PD JAN 22
PY 2019
VL 10
IS 
BP 
EP 
DI 10.1186/s13287-019-1142-z
PG 11
WC Cell & Tissue Engineering; Cell Biology; Medicine, Research & Experimental
SC Cell Biology; Research & Experimental Medicine
GA HI5EN
UT WOS:000456475400005
PM 30670079
DA 2022-06-22
ER

PT J
AU Li, Xiang
   Yang, Xin
   Maimaitijuma, Talatibaike
   Cao, Xiang-Yu
   Jiao, Yang
   Wu, Hao
   Meng, Zhi-Chao
   Liu, Heng
   Guan, Zhen-Peng
   Cao, Yong-Ping
AF Li, Xiang
   Yang, Xin
   Maimaitijuma, Talatibaike
   Cao, Xiang-yu
   Jiao, Yang
   Wu, Hao
   Meng, Zhi-chao
   Liu, Heng
   Guan, Zhen-peng
   Cao, Yong-ping
TI Plant homeodomain finger protein 23 inhibits autophagy and promotes apoptosis of chondrocytes in osteoarthritis
SO CHINESE MEDICAL JOURNAL
LA English
DT Article
DE Osteoarthritis; Autophagy; Apoptosis; Pathogenesis
ID regulates autophagy; cartilage; activation; rapamycin
AB Background: Plant homeodomain finger protein 23 (PHF23) is a novel autophagy inhibitor gene that has been few studied with respect to orthopedics. This study was to investigate the expression of PHF23 in articular cartilage and synovial tissue, and analyze the relationship between PHF23 and chondrocyte autophagy in osteoarthritis (OA). Methods: Immunohistochemical staining and western blot were applied to show the expression of PHF23 in cartilage of different outbridge grades and synovial tissue of patient with OA and healthy control. The normal human chondrocyte pre-treated with rapamycin or 3-methyladenine, treated with interleukin-1 beta (IL-1 beta). IL-1 beta induced expression level of PHF23 and autophagy-related proteins light chain 3B-I (LC3B-I), LC3B-II, and P62, were examined by Western blot. A PHF23 gene knock-down model was constructed with small interfering RNA. Western blot was performed to detect the efficiency of PHF23 and the impact of PHF23 knockout on IL-1 beta-induced expression of autophagy-related and apoptotic-related proteins in chondrocyte. Results: The expression of PHF23 was significantly increased in the high-grade cartilage and synovial tissue of patients with OA. The IL-1 beta-induced expression of PHF23 was gradually enhanced with time. The level of LC3B-II, P62 changed with time. After knockdown of PHF23, the level of autophagy-related proteins increased and apoptotic-related proteins decreased in IL-1 beta-induced OA-like chondrocytes. Conclusions: The expression of PHF23 increased in human OA cartilage and synovium, and was induced by IL-1 beta through inflammatory stress. PHF23 can suppress autophagy of chondrocytes, and accelerate apoptosis.
C1 [Li, Xiang; Yang, Xin; Maimaitijuma, Talatibaike; Jiao, Yang; Wu, Hao; Meng, Zhi-Chao; Liu, Heng; Cao, Yong-Ping] Peking Univ, Dept Orthoped, Hosp 1, Beijing 100034, CHINA.
   [Cao, Xiang-Yu] Xinjiang Med Univ, Dept Orthoped, Affiliated Hosp 2, Urumqi 830063, Xinjiang, CHINA.
   [Guan, Zhen-Peng] Peking Univ, Dept Orthoped, Shougang Hosp, Beijing 100144, CHINA.
RP Cao, YP (corresponding author), Peking Univ, Dept Orthoped, Hosp 1, Beijing 100034, CHINA.
EM freehorse66@163.com
CR Aerts MB, 2016, ANN CLIN TRANSL NEUR, V3, P146, DOI 10.1002/acn3.281
   Aliper A, 2017, AGING-US, V9, P2245, DOI 10.18632/aging.101319
   Almonte-becerril M, 2010, APOPTOSIS, V15, P631, DOI 10.1007/s10495-010-0458-z
   Apelo SIA, 2016, J GERONTOL A-BIOL, V71, P841, DOI 10.1093/gerona/glw090
   Carames B, 2012, ARTHRITIS RHEUM-US, V64, P1182, DOI 10.1002/art.33444
   Carames B, 2012, ANN RHEUM DIS, V71, P575, DOI 10.1136/annrheumdis-2011-200557
   Carames B, 2010, ARTHRITIS RHEUM-US, V62, P791, DOI 10.1002/art.27305
   Li YS, 2016, JOINT BONE SPINE, V83, P143, DOI 10.1016/j.jbspin.2015.06.009
   Loeser RF, 2009, OSTEOARTHR CARTILAGE, V17, P971, DOI 10.1016/j.joca.2009.03.002
   Loeser RF, 2016, NAT REV RHEUMATOL, V12, P412, DOI 10.1038/nrrheum.2016.65
   Mishra R, 2019, CELL MOL LIFE SCI, V76, P2093, DOI 10.1007/s00018-019-03055-y
   Musumeci G, 2015, INT J MOL SCI, V16, P20560, DOI 10.3390/ijms160920560
   Nelson AE, 2018, OSTEOARTHR CARTILAGE, V26, P319, DOI 10.1016/j.joca.2017.11.014
   Reader JC, 2010, LEUKEMIA RES, V34, P1094, DOI 10.1016/j.leukres.2010.02.015
   Rockel JS, 2016, NAT REV RHEUMATOL, V12, P517, DOI 10.1038/nrrheum.2016.92
   Sasaki H, 2012, ARTHRITIS RHEUM-US, V64, P1920, DOI 10.1002/art.34323
   Shy M, 2016, ANN NEUROL, V80, P821, DOI 10.1002/ana.24817
   Tang JL, 2015, MOL MED REP, V12, P1753, DOI 10.3892/mmr.2015.3645
   Todkar K, 2017, FRONT CELL DEV BIOL, V5, P0, DOI 10.3389/fcell.2017.00106
   Vasheghani F, 2015, ANN RHEUM DIS, V74, P569, DOI 10.1136/annrheumdis-2014-205743
   Wang L, 2019, J INVEST SURG, V8, P1, DOI 10.1080/08941939.2019.1574321
   Wang ZD, 2014, AUTOPHAGY, V10, P2158, DOI 10.4161/auto.36439
   Wang Z, 2019, INFLAMMATION, V42, P1515, DOI 10.1007/s10753-019-01001-5
   Yang HX, 2020, AUTOPHAGY, V16, P271, DOI 10.1080/15548627.2019.1606647
   Zhang Y, 2015, ANN RHEUM DIS, V74, P1432, DOI 10.1136/annrheumdis-2013-204599
   Zhao XN, 2019, INT IMMUNOPHARMACOL, V71, P181, DOI 10.1016/j.intimp.2019.03.005
   Zhong G, 2019, LIFE SCI, V226, P164, DOI 10.1016/j.lfs.2019.03.071
   Zhou B, 2017, IN VITRO CELL DEV-AN, V53, P124, DOI 10.1007/s11626-016-0086-1
NR 28
TC 4
Z9 4
U1 1
U2 2
PU LIPPINCOTT WILLIAMS & WILKINS
PI PHILADELPHIA
PA TWO COMMERCE SQ, 2001 MARKET ST, PHILADELPHIA, PA 19103 USA
SN 0366-6999
EI 2542-5641
J9 CHINESE MED J-PEKING
JI Chin. Med. J.
PD NOV 5
PY 2019
VL 132
IS 21
BP 2581
EP 2587
DI 10.1097/CM9.0000000000000402
PG 7
WC Medicine, General & Internal
SC General & Internal Medicine
GA JX5JL
UT WOS:000503771000009
PM 31592908
DA 2022-06-22
ER

PT J
AU Ni, Zhenhong
   Kuang, Liang
   Chen, Hangang
   Xie, Yangli
   Zhang, Bin
   Ouyang, Junjie
   Wu, Jiangyi
   Zhou, Siru
   Chen, Liang
   Su, Nan
   Tan, QiaoYan
   Luo, Xiaoqing
   Chen, Bo
   Chen, Shuai
   Yin, Liangjun
   Huang, Haiyang
   Du, Xiaolan
   Chen, Lin
AF Ni, Zhenhong
   Kuang, Liang
   Chen, Hangang
   Xie, Yangli
   Zhang, Bin
   Ouyang, Junjie
   Wu, Jiangyi
   Zhou, Siru
   Chen, Liang
   Su, Nan
   Tan, Qiaoyan
   Luo, Xiaoqing
   Chen, Bo
   Chen, Shuai
   Yin, Liangjun
   Huang, Haiyang
   Du, Xiaolan
   Chen, Lin
TI The exosome-like vesicles from osteoarthritic chondrocyte enhanced mature IL-1 beta production of macrophages and aggravated synovitis in osteoarthritis
SO CELL DEATH & DISEASE
LA English
DT Article
ID articular-cartilage vesicle; knee osteoarthriti; activated macrophage; osteophyte formation; inflammation; pain; progression; autophagy; regeneration; degradation
AB Synovitis, a common clinical symptom for osteoarthritis (OA) patients, is highly related to OA pathological progression and pain manifestation. The activated synovial macrophages have been demonstrated to play an important role in synovitis, but the mechanisms about macrophage activation are still not clear. In this study, we found that the exosome-like vesicles from osteoarthritic chondrocytes could be a new biological factor to stimulate inflammasome activation and increase mature IL-1 beta production in macrophages. The degraded cartilage explants produced more exosome-like vesicles than the nondegraded ones, while the exosome-like vesicles from chondrocytes could enter into joint synovium tissue and macrophages. Moreover, the exosome-like vesicles from osteoarthritic chondrocytes enhanced the production of mature IL-1 beta in macrophages. These vesicles could inhibit ATG4B expression via miR449a-5p, leading to inhibition of autophagy in LPS-primed macrophages. The decreased autophagy promoted the production of mitoROS, which further enhanced the inflammasome activation and subsequent IL-1 beta processing. Ultimately, the increase of mature IL-1 beta may aggravate synovial inflammation and promote the progression of OA disease. Our study provides a new perspective to understand the activation of synovial macrophages and synovitis in OA patients, which may be beneficial for therapeutic intervention in synovitis-related OA patients.
C1 [Ni, Zhenhong; Kuang, Liang; Chen, Hangang; Xie, Yangli; Zhang, Bin; Ouyang, Junjie; Zhou, Siru; Su, Nan; Tan, QiaoYan; Luo, Xiaoqing; Du, Xiaolan; Chen, Lin] Third Mil Med Univ, Army Med Univ,State Key Lab Trauma Burns & Combin, Lab Rehabil Traumat Injuries,Lab Trauma,Ctr Bone, Daping Hosp,Res Inst Surg,Lab Prevent & Rehabil M, Chongqing 400042, CHINA.
   [Wu, Jiangyi] Third Mil Med Univ, Army Med Univ, Southwest Hosp, Ctr Joint Surg, Chongqing 400038, CHINA.
   [Chen, Liang; Chen, Bo; Chen, Shuai] Third Mil Med Univ, Army Med Univ, Daping Hosp, Dept Spine Surg,Inst Surg Res, Chongqing 400042, CHINA.
   [Yin, Liangjun] Chongqing Med Univ, Affiliated Hosp 2, Dept Orthoped Surg, Chongqing 400010, CHINA.
   [Huang, Haiyang] Qianjiang Nationality Hosp, Dept Orthoped Surg, Chongqing 409000, CHINA.
RP Chen, L (corresponding author), Third Mil Med Univ, Army Med Univ,State Key Lab Trauma Burns & Combin, Lab Rehabil Traumat Injuries,Lab Trauma,Ctr Bone, Daping Hosp,Res Inst Surg,Lab Prevent & Rehabil M, Chongqing 400042, CHINA.
EM linchen70@163.com
FU Major State Basic Research Program of China (973 program) [2014CB942904]; National Natural Science Foundation of China [81871817]; Military Foundation [16CXZ016]; National Postdoctoral Program for Innovative Talents [BX201600023]
CR Abbasi B, 2017, INT J RHEUM DIS, V20, P561, DOI 10.1111/1756-185X.12834
   Ayral X, 2005, OSTEOARTHR CARTILAGE, V13, P361, DOI 10.1016/j.joca.2005.01.005
   Baek D, 2018, MOL THER-NUCL ACIDS, V13, P322, DOI 10.1016/j.omtn.2018.09.015
   Baker K, 2010, ANN RHEUM DIS, V69, P1779, DOI 10.1136/ard.2009.121426
   Blom AB, 2004, OSTEOARTHR CARTILAGE, V12, P627, DOI 10.1016/j.joca.2004.03.003
   Blom AB, 2007, ARTHRITIS RHEUM, V56, P147, DOI 10.1002/art.22337
   Bondeson J, 2006, ARTHRITIS RES THER, V8, P0, DOI 10.1186/ar2099
   Bondeson J, 2010, ARTHRITIS RHEUM-US, V62, P647, DOI 10.1002/art.27290
   Bonjoch L, 2016, J PATHOL, V240, P235, DOI 10.1002/path.4771
   Console L, 2019, CLIN CHIM ACTA, V488, P165, DOI 10.1016/j.cca.2018.11.009
   Daghestani HN, 2015, ARTHRITIS RHEUMATOL, V67, P956, DOI 10.1002/art.39006
   de Couto G, 2017, CIRCULATION, V136, P200, DOI 10.1161/CIRCULATIONAHA.116.024590
   de Lange-Brokaar BJE, 2015, ARTHRITIS RHEUMATOL, V67, P733, DOI 10.1002/art.38965
   Deretic V, 2018, AUTOPHAGY, V14, P243, DOI 10.1080/15548627.2017.1402992
   Domenis R, 2017, MEDIAT INFLAMM, V2017, P0, DOI 10.1155/2017/4814987
   Eckard SC, 2014, NAT IMMUNOL, V15, P839, DOI 10.1038/ni.2948
   Felson DT, 2016, OSTEOARTHR CARTILAGE, V24, P458, DOI 10.1016/j.joca.2015.09.013
   Filomeni G, 2015, CELL DEATH DIFFER, V22, P377, DOI 10.1038/cdd.2014.150
   Fleshner M, 2017, TRENDS IMMUNOL, V38, P768, DOI 10.1016/j.it.2017.08.002
   Glasson SS, 2010, OSTEOARTHR CARTILAGE, V18, PS17, DOI 10.1016/j.joca.2010.05.025
   Guermazi A, 2014, J RHEUMATOL, V41, P501, DOI 10.3899/jrheum.130541
   Haugen IK, 2016, ANN RHEUM DIS, V75, P702, DOI 10.1136/annrheumdis-2014-206829
   Headland SE, 2015, SCI TRANSL MED, V7, P0, DOI 10.1126/scitranslmed.aac5608
   Hill CL, 2007, ANN RHEUM DIS, V66, P1599, DOI 10.1136/ard.2006.067470
   Jackson MT, 2014, ARTHRITIS RHEUMATOL, V66, P3337, DOI 10.1002/art.38876
   Kato T, 2014, ARTHRITIS RES THER, V16, P0, DOI 10.1186/ar4679
   Kojima M, 2018, FASEB J, V32, P97, DOI 10.1096/fj.201700488R
   Kolhe R, 2017, SCI REP-UK, V7, P0, DOI 10.1038/s41598-017-01905-y
   Kraus VB, 2016, OSTEOARTHR CARTILAGE, V24, P1613, DOI 10.1016/j.joca.2016.04.010
   Krenn V, 2002, PATHOL RES PRACT, V198, P317, DOI 10.1078/0344-0338-5710261
   Lian QS, 2017, CELL RES, V27, P784, DOI 10.1038/cr.2017.54
   Lin Z, 2016, BONE, V88, P47, DOI 10.1016/j.bone.2016.03.018
   Liu YN, 2018, EBIOMEDICINE, V36, P140, DOI 10.1016/j.ebiom.2018.08.054
   Liu YB, 2018, BIOCHEM J, V475, P3629, DOI 10.1042/BCJ20180675
   Malda J, 2016, NAT REV RHEUMATOL, V12, P243, DOI 10.1038/nrrheum.2015.170
   Mathiessen A, 2017, ARTHRITIS RES THER, V19, P0, DOI 10.1186/s13075-017-1229-9
   Minutoli LETTERIA, 2016, OXID MED CELL LONGEV, V2016, P2183026, DOI 10.1155/2016/2183026
   Mitton E, 2009, BIOCHEM BIOPH RES CO, V388, P533, DOI 10.1016/j.bbrc.2009.08.038
   Mobergslien A, 2014, J INNATE IMMUN, V6, P105, DOI 10.1159/000351460
   Momen-heravi F, 2015, SCI REP-UK, V5, P0, DOI 10.1038/srep09991
   Ni ZH, 2018, AUTOPHAGY, V14, P685, DOI 10.1080/15548627.2017.1407887
   Pan Y, 2019, J CLIN INVEST, V129, P834, DOI 10.1172/JCI123069
   Park KW, 2016, OSTEOARTHR CARTILAGE, V24, P2153, DOI 10.1016/j.joca.2016.07.002
   Pelletier JP, 2008, OSTEOARTHR CARTILAGE, V16, PS8, DOI 10.1016/j.joca.2008.06.007
   Piscaer TM, 2011, ARTHRITIS RHEUM-US, V63, P1898, DOI 10.1002/art.30363
   Rahmati M, 2016, BONE, V85, P81, DOI 10.1016/j.bone.2016.01.019
   Robinson WH, 2016, NAT REV RHEUMATOL, V12, P580, DOI 10.1038/nrrheum.2016.136
   Roemer FW, 2011, ANN RHEUM DIS, V70, P1804, DOI 10.1136/ard.2011.150243
   Rosenthal AK, 2011, ARTHRITIS RHEUM-US, V63, P401, DOI 10.1002/art.30120
   Saitoh T, 2008, NATURE, V456, P264, DOI 10.1038/nature07383
   Salvi V, 2018, JCI INSIGHT, V3, P0, DOI 10.1172/jci.insight.98204
   Sarmanova A, 2017, ARTHRITIS RES THER, V19, P0, DOI 10.1186/s13075-017-1486-7
   Tang JZ, 2016, ARTHRITIS RHEUMATOL, V68, P2432, DOI 10.1002/art.39739
   Tao SC, 2017, THERANOSTICS, V7, P180, DOI 10.7150/thno.17133
   Thery CLOTILDE, 2006, CURR PROTOC CELL BIOL, VChapter 3, P0, DOI 10.1002/0471143030.cb0322s30
   Utomo L, 2016, OSTEOARTHR CARTILAGE, V24, P1629, DOI 10.1016/j.joca.2016.04.013
   Wang YF, 2017, STEM CELL RES THER, V8, P0, DOI 10.1186/s13287-017-0632-0
   Wojdasiewicz P, 2014, MEDIAT INFLAMM, V2014, P0, DOI 10.1155/2014/561459
   Wu JY, 2019, BIOMATERIALS, V206, P87, DOI 10.1016/j.biomaterials.2019.03.022
   Wu JJ, 2018, BIOMED PHARMACOTHER, V105, P940, DOI 10.1016/j.biopha.2018.06.074
   Zhang HY, 2018, ANN RHEUM DIS, V77, P1524, DOI 10.1136/annrheumdis-2018-213450
   Zhang SP, 2018, BIOMATERIALS, V156, P16, DOI 10.1016/j.biomaterials.2017.11.028
   Zhang YH, 2017, J PROTEOME RES, V16, P170, DOI 10.1021/acs.jproteome.6b00599
   Zhang YQ, 2011, ARTHRITIS RHEUM-US, V63, P691, DOI 10.1002/art.30148
   Zhou S, 2016, OSTEOARTHR CARTILAGE, V24, P2181, DOI 10.1016/j.joca.2016.07.005
NR 65
TC 48
Z9 53
U1 8
U2 25
PU NATURE PUBLISHING GROUP
PI LONDON
PA MACMILLAN BUILDING, 4 CRINAN ST, LONDON N1 9XW, ENGLAND
SN 2041-4889
EI 
J9 CELL DEATH DIS
JI Cell Death Dis.
PD JUL 8
PY 2019
VL 10
IS 
BP 
EP 
DI 10.1038/s41419-019-1739-2
PG 16
WC Cell Biology
SC Cell Biology
GA IK4XB
UT WOS:000476589200005
PM 31285423
DA 2022-06-22
ER

PT J
AU Zhong, Gang
   Yang, Xueyuan
   Jiang, Xianfang
   Kumar, Anil
   Long, Huiping
   Xie, Jin
   Zheng, Li
   Zhao, Jinmin
AF Zhong, Gang
   Yang, Xueyuan
   Jiang, Xianfang
   Kumar, Anil
   Long, Huiping
   Xie, Jin
   Zheng, Li
   Zhao, Jinmin
TI Dopamine-melanin nanoparticles scavenge reactive oxygen and nitrogen species and activate autophagy for osteoarthritis therapy
SO NANOSCALE
LA English
DT Article
ID nitric-oxide production; oxidative stress; chondrocyte; differentiation; metabolism; insight; protein; brain
AB Anti-oxidative agents hold great potential in osteoarthritis (OA) therapy. However, most radical scavengers have poor biocompatibility and potential cytotoxicity, which limit their applications. Herein we explore dopamine melanin (DM) nanoparticles as a novel scavenger of reactive oxygen species (ROS) and reactive nitrogen species (RNS). DM nanoparticles show low cytotoxicity and a strong ability to sequester a broad range of ROS and RNS, including superoxides, hydroxyl radicals, and peroxynitrite. This translates to excellent anti-inflammatory and chondro-protective effects by inhibiting intracellular ROS and RNS and promoting antioxidant enzyme activities. With an average diameter of 112.5 nm, DM nanoparticles can be intra-articularly (i.a.) injected into an affected joint and retained at the injection site. When tested in vivo in rodent OA models, DM nanoparticles showed diminished inflammatory cytokine release and reduced proteoglycan loss, which in turn slowed down cartilage degradation. Mechanistic studies suggest that DM nanoparticles also enhance autophagy that benefits OA control. In summary, our study suggests DM nanoparticles as a safe and promising therapeutic for OA.
C1 [Zhong, Gang; Zheng, Li; Zhao, Jinmin] Guangxi Med Univ, Dept Orthopaed Trauma & Hand Surg, Guangxi Engn Ctr Biomed Mat Tissue & Organ Regene, Nanning 530021, CHINA.
   [Yang, Xueyuan; Kumar, Anil; Xie, Jin] Univ Georgia, Dept Chem, Athens, GA 30602 USA.
   [Jiang, Xianfang] Guangxi Med Univ, Coll Stomatol, Nanning 530021, CHINA.
   [Long, Huiping] Guangxi Med Univ, Affiliated Hosp 2, Dept Neurol, Nanning 530007, CHINA.
RP Zheng, L (corresponding author), Guangxi Med Univ, Dept Orthopaed Trauma & Hand Surg, Guangxi Engn Ctr Biomed Mat Tissue & Organ Regene, Nanning 530021, CHINA.; Xie, J (corresponding author), Univ Georgia, Dept Chem, Athens, GA 30602 USA.
EM jinxie@uga.edu; zhengli224@163.com
FU National Key Research and Development Program of China [2018YFC1105900]; National Science Foundation [NSF1552617]; National Institute of Biomedical Imaging and Bioengineering [R01EB022596]; National Heart, Lung, and Blood Institute [R01NS093314]; NATIONAL INSTITUTE OF BIOMEDICAL IMAGING AND BIOENGINEERING [R01EB022596] Funding Source: NIH RePORTER
CR Adams ME, 1983, ARTHRITIS RHEUM, V26, P69, DOI 10.1002/art.1780260111
   Altindag O, 2007, RHEUMATOL INT, V27, P339, DOI 10.1007/s00296-006-0247-8
   Bentz M, 2012, J CELL BIOCHEM, V113, P2256, DOI 10.1002/jcb.24096
   Brand-williams W, 1995, FOOD SCI TECHNOL-LEB, V28, P25
   Chang J, 2013, INT J MOL MED, V32, P1311, DOI 10.3892/ijmm.2013.1520
   Ersoy Y, 2002, ANN RHEUM DIS, V61, P76, DOI 10.1136/ard.61.1.76
   Erturk C, 2012, SCAND J CLIN LAB INV, V72, P433, DOI 10.3109/00365513.2012.687116
   Frudd K, 2018, NAT COMMUN, V9, P0, DOI 10.1038/s41467-017-02352-z
   Gimenez-xavier P, 2009, NEUROTOXICOLOGY, V30, P658, DOI 10.1016/j.neuro.2009.04.007
   Goutas A, 2018, FREE RADICAL BIO MED, V126, P122, DOI 10.1016/j.freeradbiomed.2018.08.003
   Halliwell B, 1987, ANAL BIOCHEM, V165, P215, DOI 10.1016/0003-2697(87)90222-3
   Henrotin YE, 2003, OSTEOARTHR CARTILAGE, V11, P747, DOI 10.1016/S1063-4584(03)00150-X
   Hosseinzadeh A, 2016, J PINEAL RES, V61, P411, DOI 10.1111/jpi.12362
   Jacobson ES, 2000, CLIN MICROBIOL REV, V13, P708, DOI 10.1128/CMR.13.4.708-717.2000
   Jain A, 2014, NANOMED-NANOTECHNOL, V10, P1031, DOI 10.1016/j.nano.2014.01.008
   Jiang T, 2018, J NANOSCI NANOTECHNO, V18, P2310, DOI 10.1166/jnn.2018.14311
   Jiang YZ, 2010, TISSUE ENG PT A, V16, P1621, DOI 10.1089/ten.tea.2009.0681, 10.1089/ten.TEA.2009.0681
   Karan A, 2003, CLIN RHEUMATOL, V22, P397, DOI 10.1007/s10067-003-0761-y
   Kim MJ, 2017, BIOMATERIALS, V133, P242, DOI 10.1016/j.biomaterials.2017.04.029
   Koskenkorva-frank TS, 2013, FREE RADICAL BIO MED, V65, P1174, DOI 10.1016/j.freeradbiomed.2013.09.001
   Lepetsos P, 2016, BBA-MOL BASIS DIS, V1862, P576, DOI 10.1016/j.bbadis.2016.01.003
   Li JC, 2017, ACS APPL MATER INTER, V9, P35683, DOI 10.1021/acsami.7b12486
   Lim HD, 2012, J PINEAL RES, V53, P225, DOI 10.1111/j.1600-079X.2012.00991.x
   Liu YL, 2017, J AM CHEM SOC, V139, P856, DOI 10.1021/jacs.6b11013
   Liu YL, 2013, ADV MATER, V25, P1353, DOI 10.1002/adma.201204683
   Mazzetti I, 2001, CLIN SCI, V101, P593, DOI 10.1042/CS20010030
   Mccord JM, 1969, J BIOL CHEM, V244, P6049
   Meng FG, 2014, J BIOMED MATER RES A, V102, P2725, DOI 10.1002/jbm.a.34948
   Mi BB, 2018, FRONT PHARMACOL, V9, P0, DOI 10.3389/fphar.2018.00605
   Morales CR, 2014, ANTIOXID REDOX SIGN, V20, P507, DOI 10.1089/ars.2013.5359
   Nemirovskiy OV, 2009, NITRIC OXIDE-BIOL CH, V20, P150, DOI 10.1016/j.niox.2008.12.005
   Obrian CA, 2005, FREE RADICAL RES, V39, P471, DOI 10.1080/10715760500073931
   Park S, 2003, J BIOL CHEM, V278, P28736, DOI 10.1074/jbc.M304362200
   Poole LB, 2004, ANNU REV PHARMACOL, V44, P325, DOI 10.1146/annurev.pharmtox.44.101802.121735
   Rageh MM, 2015, MOL CELL BIOCHEM, V399, P59, DOI 10.1007/s11010-014-2232-y
   Roman-blas JA, 2016, EXPERT OPIN PHARMACO, V17, P1745, DOI 10.1080/14656566.2016.1201070
   Sakurai H, 1995, J CLIN INVEST, V96, P2357, DOI 10.1172/JCI118292
   Salerno L, 2002, CURR PHARM DESIGN, V8, P177, DOI 10.2174/1381612023396375
   Sarkar S, 2011, MOL CELL, V43, P19, DOI 10.1016/j.molcel.2011.04.029
   Sasaki H, 2012, ARTHRITIS RHEUM-US, V64, P1920, DOI 10.1002/art.34323
   Schreck R, 1991, EMBO J, V10, P2247, DOI 10.1002/j.1460-2075.1991.tb07761.x
   Shen C, 2015, OSTEOARTHR CARTILAGE, V23, P2279, DOI 10.1016/j.joca.2015.06.020
   Shen C, 2014, RHEUMATOLOGY, V53, P1022, DOI 10.1093/rheumatology/ket471
   Starkman BG, 2005, BIOCHEM J, V389, P723, DOI 10.1042/BJ20041636
   Sun MMG, 2017, CURR OPIN RHEUMATOL, V29, P96, DOI 10.1097/BOR.0000000000000351
   Varela-eirin M, 2018, AGEING RES REV, V42, P56, DOI 10.1016/j.arr.2017.12.006
   Wang DM, 2018, INT J MOL SCI, V19, P0, DOI 10.3390/ijms19051540
   Yin TT, 2015, ACTA BIOMATER, V25, P172, DOI 10.1016/j.actbio.2015.06.035
   Yin WH, 2009, J BIOL CHEM, V284, P31972, DOI 10.1074/jbc.M109.056838
   Yoshioka Y, 2016, J PHARMACOL SCI, V130, P51, DOI 10.1016/j.jphs.2015.11.002
   Zhong LL, 2017, INT J MOL SCI, V18, P0, DOI 10.3390/ijms18112491
NR 51
TC 52
Z9 53
U1 20
U2 119
PU ROYAL SOC CHEMISTRY
PI CAMBRIDGE
PA THOMAS GRAHAM HOUSE, SCIENCE PARK, MILTON RD, CAMBRIDGE CB4 0WF, CAMBS, ENGLAND
SN 2040-3364
EI 2040-3372
J9 NANOSCALE
JI Nanoscale
PD JUN 28
PY 2019
VL 11
IS 24
BP 11605
EP 11616
DI 10.1039/c9nr03060c
PG 12
WC Chemistry, Multidisciplinary; Nanoscience & Nanotechnology; Materials Science, Multidisciplinary; Physics, Applied
SC Chemistry; Science & Technology - Other Topics; Materials Science; Physics
GA IE7ND
UT WOS:000472559800019
PM 31173033
DA 2022-06-22
ER

PT J
AU Shin, HJ
   Park, Hyewon
   Shin, Nara
   Kwon, HH
   Yin, Yuhua
   Hwang, Jeong-Ah
   Song, Hee-Jung
   Kim, Jinhyun
   Kim, DW
   Beom, Jaewon
AF Shin, Hyo
   Park, Hyewon
   Shin, Nara
   Kwon, Hyeok
   Yin, Yuhua
   Hwang, Jeong-ah
   Song, Hee-jung
   Kim, Jinhyun
   Kim, Dong
   Beom, Jaewon
TI Pink1-Mediated Chondrocytic Mitophagy Contributes to Cartilage Degeneration in Osteoarthritis
SO JOURNAL OF CLINICAL MEDICINE
LA English
DT Article
DE osteoarthritis; MIA (monosodium iodoacetate); mitophagy; Pink1; mitochondrial dynamics
ID mitochondrial dysfunction; gene-expression; cell-death; autophagy; pink1; apoptosis; pathogenesis; activation; destruction; degradation
AB Cartilage loss is a central event in the pathogenesis of osteoarthritis (OA), though other than mechanical loading, the biochemical mechanisms underlying OA pathology remain poorly elucidated. We investigated the role of Pink1-mediated mitophagy in mitochondrial fission, a crucial process in OA pathogenesis. We used a monosodium iodoacetate (MIA)-induced rodent model of OA, which inhibits the activity of articular chondrocytes, leading to disruption of glycolytic energy metabolism and eventual cell death. The OA rat cartilage exhibits significant induction of autophagy-related proteins LC3B and p62, similar to human osteoarthritic cartilage. Moreover, expression of Pink1 and Parkin proteins were also increased in OA. Here, we confirm that Pink1-mediated mitophagy leads to cell death in chondrocytes following MIA treatment, while deficiency in Pink1 expression was associated with decreased cartilage damage and pain behaviors in MIA-induced OA. Finally, we found that autophagy and mitophagy-related genes are highly expressed in human osteoarthritic cartilage. These results indicate that OA is a degenerative condition associated with mitophagy, and suggest that targeting the Pink1 pathway may provide a therapeutic avenue for OA treatment.
C1 [Shin, Hyo Jung; Park, Hyewon; Shin, Nara; Kwon, Hyeok Hee; Yin, Yuhua; Hwang, Jeong-Ah; Kim, Dong Woon] Chungnam Natl Univ, Dept Med Sci, Coll Med, Daejeon 35015, South Korea.
   [Shin, Hyo Jung; Park, Hyewon; Shin, Nara; Kwon, Hyeok Hee; Yin, Yuhua; Hwang, Jeong-Ah; Kim, Dong Woon] Chungnam Natl Univ, Brain Res Inst, Dept Anat & Cell Biol, Coll Med, Daejeon 35015, South Korea.
   [Song, Hee-Jung] Chungnam Natl Univ, Dept Neurol, Coll Med, Daejeon 35015, South Korea.
   [Kim, Jinhyun] Chungnam Natl Univ, Dept Internal Med, Div Rheumatol, Coll Med, Daejeon 35015, South Korea.
   [Beom, Jaewon] Chung Ang Univ, Chung Ang Univ Hosp, Dept Phys Med & Rehabil, Coll Med, Seoul 06973, South Korea.
RP Kim, DW (corresponding author), Chungnam Natl Univ, Dept Med Sci, Coll Med, Daejeon 35015, South Korea.; Kim, DW (corresponding author), Chungnam Natl Univ, Brain Res Inst, Dept Anat & Cell Biol, Coll Med, Daejeon 35015, South Korea.; Beom, J (corresponding author), Chung Ang Univ, Chung Ang Univ Hosp, Dept Phys Med & Rehabil, Coll Med, Seoul 06973, South Korea.
EM shinhyo1013@gmail.com; phw6304@gmail.com; s0870714@gmail.com; kara00124@gmail.com; yoonokhwa527@gmail.com; ijjanghwang@gmail.com; nrsono@cnu.ac.kr; md228@hanmail.net; visnu528@cnu.ac.kr; powe5@cau.ac.kr
FU Chungnam National University; National Research Foundation of Korea (NRF) - Ministry of Science, ICT & Future Planning [NRF-2019R1A2C2004884, NRF-2016R1D1A1B03933919]
CR Bakker B, 2016, OSTEOARTHR CARTILAGE, V24, PS456, DOI 10.1016/j.joca.2016.01.833
   Berenbaum F, 2017, ARTHRITIS RHEUMATOL, V69, P9, DOI 10.1002/art.39842
   Cetrullo S, 2016, BBA-GEN SUBJECTS, V1860, P1181, DOI 10.1016/j.bbagen.2016.03.002
   Chang J, 2013, INT J MOL MED, V32, P1311, DOI 10.3892/ijmm.2013.1520
   Charlier E, 2016, INT J MOL SCI, V17, P0, DOI 10.3390/ijms17122146
   Cheng NT, 2017, INT J MOL MED, V39, P1224, DOI 10.3892/ijmm.2017.2934
   Chiu PR, 2017, INT J MOL SCI, V18, P0, DOI 10.3390/ijms18010038
   Choi HS, 2016, BIOL PHARM BULL, V39, P2042, DOI 10.1248/bpb.b16-00565
   Choi I, 2013, GLIA, V61, P800, DOI 10.1002/glia.22475
   Clayton DAVIDA, 2014, COLD SPRING HARB PROTOC, V2014, P0, DOI 10.1101/pdb.prot080028
   Cover C, 2005, J PHARMACOL EXP THER, V315, P879, DOI 10.1124/jpet.105.088898
   Das GC, 2012, VIROLOGY, V434, P5, DOI 10.1016/j.virol.2012.07.003
   Ekiz HA, 2012, CRIT REV ONCOL HEMAT, V81, P275, DOI 10.1016/j.critrevonc.2011.03.009
   Escalera-rivera K, 2018, J BONE MINER RES, V33, P74
   Ghayor C, 2000, J BIOL CHEM, V275, P27421
   Hwang HS, 2015, INT J MOL SCI, V16, P26035, DOI 10.3390/ijms161125943
   Jiang LP, 2013, J ORTHOP RES, V31, P364, DOI 10.1002/jor.22250
   Jin MF, 2018, FRONT NEUROL, V9, P0, DOI 10.3389/fneur.2018.00322
   Kim SH, 1992, PAIN, V50, P355, DOI 10.1016/0304-3959(92)90041-9
   Kissova I, 2004, J BIOL CHEM, V279, P39068, DOI 10.1074/jbc.M406960200
   Lee JE, 2016, NATURE, V540, P139, DOI 10.1038/nature20555
   Lefebvre V, 1998, MATRIX BIOL, V16, P529
   Lemasters JJ, 1998, BBA-BIOENERGETICS, V1366, P177, DOI 10.1016/S0005-2728(98)00112-1
   Lu JW, 2018, BIOMED PHARMACOTHER, V108, P1029, DOI 10.1016/j.biopha.2018.09.075
   Mcwilliams TG, 2017, CURR OPIN CELL BIOL, V45, P83, DOI 10.1016/j.ceb.2017.03.013
   Mobasheri A, 2017, NAT REV RHEUMATOL, V13, P302, DOI 10.1038/nrrheum.2017.50
   Moore P, 2001, EXP EYE RES, V73, P45, DOI 10.1006/exer.2001.1009
   Okatsu K, 2013, J BIOL CHEM, V288, P36372, DOI 10.1074/jbc.M113.509653
   Pitcher T, 2016, JOVE-J VIS EXP, V0, P0, DOI DOI 10.3791/53746
   Ryter SW, 2013, MOL CELLS, V36, P7, DOI 10.1007/s10059-013-0140-8
   Santel A, 2003, J CELL SCI, V116, P2763, DOI 10.1242/jcs.00479
   Shi SL, 2012, J ORTHOP RES, V30, P1026, DOI 10.1002/jor.22036
   Soto-hermida A, 2014, PLOS ONE, V9, P0, DOI 10.1371/journal.pone.0112735
   Stolz A, 2014, MOL CELL, V56, P341, DOI 10.1016/j.molcel.2014.10.022
   Taylor SW, 2002, J PROTEOME RES, V1, P451, DOI 10.1021/pr025533g
   Tong JJ, 2010, PROTEIN CELL, V1, P907, DOI 10.1007/s13238-010-0121-z
   Villa E, 2017, CELL REP, V20, P2846, DOI 10.1016/j.celrep.2017.08.087
   Wang LM, 2018, CELL RES, V28, P787, DOI 10.1038/s41422-018-0056-0
   Wang XN, 2011, CELL, V147, P893, DOI 10.1016/j.cell.2011.10.018
   Wattiaux R, 1971, EUR J BIOCHEM, V22, P31, DOI 10.1111/j.1432-1033.1971.tb01511.x
   Weihofen A, 2009, BIOCHEMISTRY-US, V48, P2045, DOI 10.1021/bi8019178
   Yi MH, 2019, J PAIN RES, V12, P1685, DOI 10.2147/JPR.S198730
   Zeng Y, 2018, PLANT BIOTECHNOL J, V16, P310, DOI 10.1111/pbi.12773
   Zhang HT, 2016, TOXICOL IN VITRO, V34, P212, DOI 10.1016/j.tiv.2016.04.006
NR 44
TC 15
Z9 15
U1 2
U2 13
PU MDPI
PI BASEL
PA ST ALBAN-ANLAGE 66, CH-4052 BASEL, SWITZERLAND
SN 
EI 2077-0383
J9 J CLIN MED
JI J. Clin. Med.
PD NOV 15
PY 2019
VL 8
IS 11
BP 
EP 
DI 10.3390/jcm8111849
PG 13
WC Medicine, General & Internal
SC General & Internal Medicine
GA JV3VR
UT WOS:000502294400092
PM 31684073
DA 2022-06-22
ER

PT J
AU Zhou, Feng
   Mei, Jingtian
   Yuan, Kai
   Han, Xiuguo
   Qiao, Han
   Tang, Tingting
AF Zhou, Feng
   Mei, Jingtian
   Yuan, Kai
   Han, Xiuguo
   Qiao, Han
   Tang, Tingting
TI Isorhamnetin attenuates osteoarthritis by inhibiting osteoclastogenesis and protecting chondrocytes through modulating reactive oxygen species homeostasis
SO JOURNAL OF CELLULAR AND MOLECULAR MEDICINE
LA English
DT Article
DE apoptosis; isorhamnetin; osteoarthritis; osteoclast; ROS
ID rankl-induced osteoclast; apoptosis; bone; differentiation; activation; expression; autophagy; pathway; model; nfatc1
AB Increasing evidence indicates that osteoarthritis (OA) is a musculoskeletal disease affecting the whole joint, including both cartilage and subchondral bone. Reactive oxygen species (ROS) have been demonstrated to be one of the important destructive factors during early-stage OA development. The objective of this study was to investigate isorhamnetin (iso) treatment on osteoclast formation and chondrocyte protection to attenuate OA by modulating ROS. Receptor activator of nuclear factor-kappa B ligand (RANKL) was used to establish the osteoclast differentiation model in bone marrow macrophages (BMMs) in vivo. H2O2 was used to induce ROS, which could further cause chondrocyte apoptosis. We demonstrated that Iso suppressed RANKL-induced ROS generation, which could mediate osteoclastogenesis. Moreover, we found that iso inhibited osteoclast formation and function by suppressing the expression of osteoclastogenesis-related genes and proteins. We proved that 'so inhibited RANKL-induced activation of mitogen-activated protein kinase activation of mitogen-activated protein kinase (MAPK), nuclear factor-kappa B (NE-kappa B) and AKT signalling pathways in BMMs. In addition, iso inhibited ROS-induced chondrocyte apoptosis by regulating apoptosis-related proteins. Moreover, iso was administered to an anterior cruciate ligament transection (ACLT)-induced OA mouse model. The results indicated that iso exerted beneficial effects on inhibiting excessive osteoclast activity and chondrocyte apoptosis, which further remedied cartilage damage. Overall, our data showed that iso is an effective candidate for treating OA.
C1 [Zhou, Feng; Mei, Jingtian; Yuan, Kai; Han, Xiuguo; Qiao, Han; Tang, Tingting] Shanghai Jiao Tong Univ, Shanghai Peoples Hosp 9, Dept Orthopaed Surg, Shanghai Key Lab Orthopaed Implants,Sch Med, Shanghai, CHINA.
RP Tang, TT (corresponding author), 639 Zhizaoju Rd, Shanghai 200011, CHINA.
EM ttt@sjtu.edu.cn
FU National Natural Science Foundation of China [81672205]; Shanghai Science and Technology Development Fund [18DZ2291200, 18441902700]
CR Abu-amer Y, 2013, OSTEOPOROSIS INT, V24, P2377, DOI 10.1007/s00198-013-2313-x
   Ansari MY, 2018, OSTEOARTHR CARTILAGE, V26, P1087, DOI 10.1016/j.joca.2017.07.020
   Bijlsma JWJ, 2011, LANCET, V377, P2115, DOI 10.1016/S0140-6736(11)60243-2
   Boyle WJ, 2003, NATURE, V423, P337, DOI 10.1038/nature01658
   Chan PMB, 2015, J ORTHOP TRANSL, V3, P71, DOI 10.1016/j.jot.2015.02.002
   Chen D, 2017, BONE RES, V5, P0, DOI 10.1038/boneres.2016.44
   Dautreaux B, 2007, NAT REV MOL CELL BIO, V8, P813, DOI 10.1038/nrm2256
   Daugaard R, 2018, J ORTHOP TRANSL, V14, P8, DOI 10.1016/j.jot.2018.03.001
   Finkel T, 2011, J CELL BIOL, V194, P7, DOI 10.1083/jcb.201102095
   Glasson SS, 2007, OSTEOARTHR CARTILAGE, V15, P1061, DOI 10.1016/j.joca.2007.03.006
   Grishko V, 2009, J BIOL CHEM, V284, P9132, DOI 10.1074/jbc.M804178200
   Han JK, 2018, J CELL BIOCHEM, V119, P7310, DOI 10.1002/jcb.27028
   Hayami T, 2012, BONE, V50, P1250, DOI 10.1016/j.bone.2012.03.025
   Hu JZ, 2017, CELL PHYSIOL BIOCHEM, V43, P367, DOI 10.1159/000480416
   Hu ZA, 2018, FRONT PHARMACOL, V9, P0, DOI 10.3389/fphar.2018.00174
   Kim EK, 2015, ARCH TOXICOL, V89, P867, DOI 10.1007/s00204-015-1472-2
   Kim HA, 2007, CURR DRUG TARGETS, V8, P333, DOI 10.2174/138945007779940025
   Kim H, 2017, J BONE MINER RES, V32, P397, DOI 10.1002/jbmr.2974
   Kim K, 2010, J IMMUNOL, V185, P7460, DOI 10.4049/jimmunol.1000885
   Kim MS, 2010, J BIOL CHEM, V285, P6913, DOI 10.1074/jbc.M109.051557
   Kong XY, 2015, INT J BIOL SCI, V11, P1204, DOI 10.7150/ijbs.12296
   Lee NK, 2005, BLOOD, V106, P852, DOI 10.1182/blood-2004-09-3662
   Lee W, 2018, J NAT PROD, V81, P1343, DOI 10.1021/acs.jnatprod.7b00927
   Li J, 2017, MOL MED REP, V16, P4253, DOI 10.3892/mmr.2017.7041
   Liu MR, 2017, BIOMED PHARMACOTHER, V95, P914, DOI 10.1016/j.biopha.2017.09.011
   Liu XQ, 2017, FRONT PHARMACOL, V8, P0, DOI 10.3389/fphar.2017.00627
   Loeser RF, 2016, NAT REV RHEUMATOL, V12, P412, DOI 10.1038/nrrheum.2016.65
   Longo UMILEGIUSEPPE, 2012, OPEN ORTHOP J, V6, P558, DOI 10.2174/1874325001206010558
   Lorenz J, 2014, METHODS MOL BIOL, V1194, P401, DOI 10.1007/978-1-4939-1215-5_23
   Marijnissen ACA, 2002, OSTEOARTHR CARTILAGE, V10, P282, DOI 10.1053/joca.2001.0507
   Mastbergen SC, 2006, OSTEOARTHR CARTILAGE, V14, P39, DOI 10.1016/j.joca.2004.07.009
   Matsumoto T, 2011, ARTHRITIS RHEUM-US, V63, P3908, DOI 10.1002/art.30646
   Mcalindon TE, 2014, OSTEOARTHR CARTILAGE, V22, P363, DOI 10.1016/j.joca.2014.01.003
   Milner PI, 2007, OSTEOARTHR CARTILAGE, V15, P735, DOI 10.1016/j.joca.2007.01.008
   Moosa S, 2018, FOOD FUNCT, V9, P3301, DOI 10.1039/c7fo01497j
   Nakashima T, 2012, TRENDS ENDOCRIN MET, V23, P582, DOI 10.1016/j.tem.2012.05.005
   Neogi T, 2013, RHEUM DIS CLIN N AM, V39, P1, DOI 10.1016/j.rdc.2012.10.004
   Nuttall ME, 2000, J ORTHOPAED RES, V18, P356, DOI 10.1002/jor.1100180306
   Pritzker KPH, 2006, OSTEOARTHR CARTILAGE, V14, P13, DOI 10.1016/j.joca.2005.07.014
   Qiao H, 2016, CELL DEATH DIS, V7, P0, DOI 10.1038/cddis.2016.11
   Reed KN, 2014, MOL CELL BIOCHEM, V397, P195, DOI 10.1007/s11010-014-2187-z
   Shen C, 2015, OSTEOARTHR CARTILAGE, V23, P2279, DOI 10.1016/j.joca.2015.06.020
   Siebelt M, 2014, BONE, V66, P163, DOI 10.1016/j.bone.2014.06.009
   Sniekers YH, 2008, BMC MUSCULOSKEL DIS, V9, P0, DOI 10.1186/1471-2474-9-20
   Song CC, 2019, J CELL PHYSIOL, V234, P11969, DOI 10.1002/jcp.27852
   Song I, 2009, FEBS LETT, V583, P2435, DOI 10.1016/j.febslet.2009.06.047
   Tao HR, 2011, PLOS ONE, V6, P0, DOI 10.1371/journal.pone.0023199
   Wang CC, 2018, J ORTHOP TRANSL, V12, P66, DOI 10.1016/j.jot.2017.12.004
   Zhang BY, 2015, INT J CLIN EXP PATHO, V8, P25
   Zhao TT, 2018, GENE, V666, P92, DOI 10.1016/j.gene.2018.05.009
NR 50
TC 18
Z9 20
U1 3
U2 10
PU WILEY
PI HOBOKEN
PA 111 RIVER ST, HOBOKEN 07030-5774, NJ USA
SN 
EI 1582-4934
J9 J CELL MOL MED
JI J. Cell. Mol. Med.
PD JUN 15
PY 2019
VL 23
IS 6
BP 4395
EP 4407
DI 10.1111/jcmm.14333
PG 13
WC Cell Biology; Medicine, Research & Experimental
SC Cell Biology; Research & Experimental Medicine
GA IC0OL
UT WOS:000470659500054
PM 30983153
DA 2022-06-22
ER

PT J
AU Zheng, Gang
   Pan, Zongyou
   Zhan, Yu
   Tang, Qian
   Zheng, Fanghong
   Zhou, Yifei
   Wu, Yaosen
   Zhou, Yulong
   Chen, Deheng
   Chen, Jiaoxiang
   Wang, Xiangyang
   Gao, Weiyang
   Xu, Huazi
   Tian, Naifeng
   Zhang, Xiaolei
AF Zheng, Gang
   Pan, Zongyou
   Zhan, Yu
   Tang, Qian
   Zheng, Fanghong
   Zhou, Yifei
   Wu, Yaosen
   Zhou, Yulong
   Chen, Deheng
   Chen, Jiaoxiang
   Wang, Xiangyang
   Gao, Weiyang
   Xu, Huazi
   Tian, Naifeng
   Zhang, Xiaolei
TI TFEB protects nucleus pulposus cells against apoptosis and senescence via restoring autophagic flux
SO OSTEOARTHRITIS AND CARTILAGE
LA English
DT Article
DE TFEB; Autophagy; Apoptosis; Senescence; Intervertebral disc degeneration
ID intervertebral disc degeneration; needle puncture; chondrocyte; clearance; survival; receptor; hypoxia; pathway
AB Objective: Excessive apoptosis and senescence of nucleus pulposus (NP) cells are major pathological changes in intervertebral disc degeneration (IVDD) development; previous studies demonstrated pharmacologically or genetically stimulation of autophagy may inhibit apoptosis and senescence in NP cells. Transcription factor EB (TFEB) is a master regulator of autophagic flux via initiating autophagy-related genes and lysosomal biogenesis. This study was performed to confirm whether TFEB was involved in IVDD development and its mechanism. Methods: TFEB activity was detected in NP tissues in puncture-induced rat IVDD model by immunofluorescence as well as in tert-Butyl hydroperoxide (TBHP), the reactive oxygen species (ROS) donor to induce oxidative stress, treated NP cells by western blot. After TFEB overexpression in NP cells with lentivirus transfection, autophagic flux, apoptosis and senescence percentage were assessed. In in vivo study, the lentivirus-normal control (LV-NC) or lentivirus-TFEB (LV-TFEB) were injected into the center space of the NP tissue, after 4 or 8 weeks, Magnetic resonance imaging (MRI), X ray, Hematoxylin-Eosin (HE) and Safranin O staining were used to evaluate IVDD grades. Results: The nuclear localization of TFEB declined in degenerated rat NP tissue as well as in TBHP treated NP cells. Applying lentivirus to transfect NP cells, TFEB overexpression restored the TBHP-induced autophagic flux blockage and protected NP cells against apoptosis and senescence; these protections of TFEB are diminished by chloroquine-medicated autophagy inhibition. Furthermore, TFEB overexpression ameliorates the puncture-induced IVDD development in rats. Conclusions: Experimental IVDD inhibited the TFEB activity. TFEB overexpression suppressed TBHP-induced apoptosis and senescence via autophagic flux stimulation in NP cell and alleviates puncture-induced IVDD development in vivo. (c) 2018 Osteoarthritis Research Society International. Published by Elsevier Ltd. All rights reserved.
C1 [Zheng, Gang; Tang, Qian; Zhou, Yifei; Wu, Yaosen; Zhou, Yulong; Chen, Deheng; Chen, Jiaoxiang; Wang, Xiangyang; Gao, Weiyang; Xu, Huazi; Tian, Naifeng; Zhang, Xiaolei] Wenzhou Med Univ, Affiliated Hosp 2, Dept Orthopaed, Wenzhou 325000, Zhejiang, CHINA.
   [Zheng, Gang; Tang, Qian; Zhou, Yifei; Wu, Yaosen; Zhou, Yulong; Chen, Deheng; Chen, Jiaoxiang; Wang, Xiangyang; Gao, Weiyang; Xu, Huazi; Tian, Naifeng; Zhang, Xiaolei] Wenzhou Med Univ, Yuying Childrens Hosp, Wenzhou 325000, Zhejiang, CHINA.
   [Pan, Zongyou] Zhejiang Univ, Dept Orthopaed, Sch Med, Affiliated Hosp 1, Hangzhou 310003, Zhejiang, CHINA.
   [Zheng, Gang; Tang, Qian; Zhou, Yifei; Wu, Yaosen; Zhou, Yulong; Chen, Deheng; Chen, Jiaoxiang; Wang, Xiangyang; Gao, Weiyang; Xu, Huazi; Tian, Naifeng; Zhang, Xiaolei] Zhejiang Prov Key Lab Orthopaed, Wenzhou 325000, Zhejiang, CHINA.
   [Zhan, Yu] Wenzhou Med Univ, Affiliated Hosp 1, Dept Chemoradiat Oncol, Wenzhou 325000, Zhejiang, CHINA.
   [Zheng, Fanghong; Zhou, Yifei; Wu, Yaosen; Wang, Xiangyang; Gao, Weiyang; Xu, Huazi; Tian, Naifeng; Zhang, Xiaolei] Wenzhou Med Univ, Sch Med 2, Wenzhou 325000, Zhejiang, CHINA.
   [Zhang, Xiaolei] Chinese Orthopaed Regenerat Med Soc, Hangzhou, Zhejiang, CHINA.
RP Xu, HZ; Tian, NF; Zhang, XL (corresponding author), Wenzhou Med Univ, Affiliated Hosp 2, Dept Orthopaed, Wenzhou 325000, Zhejiang, CHINA.; Xu, HZ; Tian, NF; Zhang, XL (corresponding author), Wenzhou Med Univ, Yuying Childrens Hosp, Wenzhou 325000, Zhejiang, CHINA.
EM spinexu@163.com; fengnq@163.con; zhangxiaolei@winu.edu.cn
FU Zhejiang Provincial Natural Science Foundation of China [LQ19H060004, LY17H060010, LY18H060012]; National Natural Science Foundation of China [81501907]; Zhejiang Medical Science Foundation [2017KY463]
CR Adams MA, 2006, SPINE, V31, P2151, DOI 10.1097/01.brs.0000231761.73859.2c
   Betteridge DJ, 2000, METABOLISM, V49, P3, DOI 10.1016/S0026-0495(00)80077-3
   Blanco FJ, 1998, ARTHRITIS RHEUM, V41, P284, DOI 10.1002/1529-0131(199802)41:2<284::AID-ART12>3.3.CO;2-K
   Chen DH, 2016, CELL DEATH DIS, V7, P0, DOI 10.1038/cddis.2016.334
   Chen JW, 2015, INT J BIOCHEM CELL B, V59, P1, DOI 10.1016/j.biocel.2014.11.009
   Cortes CJ, 2014, NAT NEUROSCI, V17, P1180, DOI 10.1038/nn.3787
   Decressac M, 2013, P NATL ACAD SCI USA, V110, PE1817, DOI 10.1073/pnas.1305623110
   Dimozi A, 2015, EUR CELLS MATER, V30, P89, DOI 10.22203/eCM.v030a07
   Han B, 2008, SPINE, V33, P1925, DOI 10.1097/BRS.0b013e31817c64a9
   Ito M, 2017, OSTEOARTHR CARTILAGE, V25, P2134, DOI 10.1016/j.joca.2017.08.019
   Jiang LB, 2018, OSTEOARTHR CARTILAGE, V26, P138, DOI 10.1016/j.joca.2017.10.007
   Jiang LB, 2013, J ORTHOP RES, V31, P692, DOI 10.1002/jor.22289
   Jiang WM, 2014, SCI REP-UK, V4, P0, DOI 10.1038/srep06323
   Kang C, 2007, GENE DEV, V21, P2161, DOI 10.1101/gad.1573107
   Kang XU, 2015, INT J MOL MED, V36, P661
   Kim D, 2016, J MOL MED, V94, P1373, DOI 10.1007/s00109-016-1445-9
   Klionsky DJ, 2016, AUTOPHAGY, V12, P1, DOI 10.1080/15548627.2015.1100356
   Leow SM, 2017, ONCOTARGET, V8, P16170, DOI 10.18632/oncotarget.14016
   Li XS, 2016, CELL DEATH DIS, V7, P0, DOI 10.1038/cddis.2016.433
   Liu , 2016, OXID MED CELL LONGEV, V2016, P1
   Mao HJ, 2011, SPINE, V36, PE1062, DOI 10.1097/BRS.0b013e3182027d42
   Martina JA, 2012, AUTOPHAGY, V8, P903, DOI 10.4161/auto.19653
   Martini-stoica H, 2016, TRENDS NEUROSCI, V39, P221, DOI 10.1016/j.tins.2016.02.002
   Medina DL, 2015, NAT CELL BIOL, V17, P288, DOI 10.1038/ncb3114
   Mizushima N, 2007, GENE DEV, V21, P2861, DOI 10.1101/gad.1599207
   Mokuda S, 2015, ARTHRITIS RES THER, V17, P0, DOI 10.1186/s13075-015-0785-0
   Palmieri M, 2011, HUM MOL GENET, V20, P3852, DOI 10.1093/hmg/ddr306
   Pastore N, 2016, AUTOPHAGY, V12, P1240, DOI 10.1080/15548627.2016.1179405
   Pfirrmann CWA, 2001, SPINE, V26, P1873, DOI 10.1097/00007632-200109010-00011
   Polito VA, 2014, EMBO MOL MED, V6, P1142, DOI 10.15252/emmm.201303671
   Raben N, 2016, ANNU REV CELL DEV BI, V32, P255, DOI 10.1146/annurev-cellbio-111315-125407
   Roczniak-ferguson A, 2012, SCI SIGNAL, V5, P0, DOI 10.1126/scisignal.2002790
   Sardiello M, 2009, SCIENCE, V325, P473, DOI 10.1126/science.1174447
   Settembre C, 2012, EMBO J, V31, P1095, DOI 10.1038/emboj.2012.32
   Settembre C, 2011, SCIENCE, V332, P1429, DOI 10.1126/science.1204592
   Sowa G, 2008, SPINE, V33, P1821, DOI 10.1097/BRS.0b013e31817e2ce3
   Steingrimsson E, 2004, ANNU REV GENET, V38, P365, DOI 10.1146/annurev.genet.38.072902.092717
   Tang Q, 2017, CELL DEATH DIS, V8, P0, DOI 10.1038/cddis.2017.453
   Vergroesen PPA, 2015, OSTEOARTHR CARTILAGE, V23, P1057, DOI 10.1016/j.joca.2015.03.028
   Vo NV, 2016, J ORTHOP RES, V34, P1289, DOI 10.1002/jor.23195
   Xiao QL, 2015, J NEUROSCI, V35, P12137, DOI 10.1523/JNEUROSCI.0705-15.2015
   Zhang H, 2017, OSTEOARTHR CARTILAGE, V25, P952, DOI 10.1016/j.joca.2016.12.024
   Zhang HN, 2009, J NEUROSURG-SPINE, V10, P522, DOI 10.3171/2009.2.SPINE08925
   Zhang SJ, 2016, CLIN CHIM ACTA, V457, P27, DOI 10.1016/j.cca.2016.03.016
NR 44
TC 32
Z9 35
U1 1
U2 10
PU ELSEVIER SCI LTD
PI OXFORD
PA THE BOULEVARD, LANGFORD LANE, KIDLINGTON, OXFORD OX5 1GB, OXON, ENGLAND
SN 1063-4584
EI 1522-9653
J9 OSTEOARTHR CARTILAGE
JI Osteoarthritis Cartilage
PD FEB 15
PY 2019
VL 27
IS 2
BP 347
EP 357
DI 10.1016/j.joca.2018.10.011
PG 11
WC Orthopedics; Rheumatology
SC Orthopedics; Rheumatology
GA HI4HY
UT WOS:000456412900017
PM 30414849
DA 2022-06-22
ER

PT J
AU Zhong, Gang
   Long, Huiping
   Ma, Shiting
   Shunhan, Y
   Li, Jia
   Yao, Jun
AF Zhong, Gang
   Long, Huiping
   Ma, Shiting
   Shunhan, Yao
   Li, Jia
   Yao, Jun
TI miRNA-335-5p relieves chondrocyte inflammation by activating autophagy in osteoarthritis
SO LIFE SCIENCES
LA English
DT Article
DE miRNA-335-5p; Osteoarthritis; Chondrocytes; Inflammation; Autophagy
ID expression
AB Aims: Osteoarthritis (OA) is a chronic and degenerative joint disease prevalent in the elderly, which is characterized by hypertrophy and reactive hyperplasia of articular cartilage. Autophagy has been reported to inhibit inflammation and reduce chondrocyte apoptosis in OA. As the microRNA (miRNA)-335-5p has been linked to both inflammation and autophagy, this study aimed to investigate its potential role in regulating autophagy during the pathogenesis of OA. Main methods: Quantitative real-time PCR (qRT-PCR) was used to detect miRNA-335-5p expression in normal and OA human chondrocytes. Following transfection of human OA chondrocytes with double-stranded miRNA-335- 5p mimic/inhibitor, qRT-PCR, western blotting, and immunofluorescence were used to determine expression levels of the inflammatory mediators IL-1 beta, IL-6, and TNF-alpha, and the autophagic markers Beclin-1, autophagy-related protein 5 (ATG5), and ATG7. The autophagy inhibitor 3-methyladenine (3-MA) was used to link the anti-inflammatory effects of miRNA-335-5p to autophagy. Key findings: The expression of miRNA-335-5p was significantly lower in OA chondrocytes than in normal chondrocytes. Transfection of human OA chondrocytes with the miRNA-335-5p mimic led to a remarkable increase in viability, a significant increase in autophagy-related factors, and a reduction in inflammatory mediators. Importantly, treatment of miRNA-335-5p-overexpressing OA chondrocytes with the autophagy inhibitor 3-MA restored the expression of inflammatory mediators. Significance: We conclude that miRNA-335-5p can significantly alleviate inflammation in human OA chondrocytes by activating autophagy. Therefore, miRNA-335-5p has potential for future use in the clinical diagnosis and treatment of OA.
C1 [Zhong, Gang; Ma, Shiting; Yao Shunhan; Yao, Jun] Guangxi Med Univ, Affiliated Hosp 1, Dept Bone & Joint Surg, Nanning 530021, CHINA.
   [Zhong, Gang; Ma, Shiting; Yao, Jun] Guangxi Med Univ, Affiliated Hosp 1, Guangxi Collaborat Innovat Ctr Biomed, Nanning 530021, CHINA.
   [Long, Huiping] Guangxi Med Univ, Nanning 530021, CHINA.
   [Li, Jia] Guangxi Med Univ, Affiliated Hosp 1, Dept Pathol, Nanning 530021, CHINA.
RP Yao, J (corresponding author), Guangxi Med Univ, Affiliated Hosp 1, Dept Bone & Joint Surg, Nanning 530021, CHINA.; Li, J (corresponding author), Guangxi Med Univ, Affiliated Hosp 1, Dept Pathol, Nanning 530021, CHINA.
EM 13257788667@163.com; jialee2005@126.com; gxyaojun@163.com
FU National Natural Science Foundation of China (NSFC) [8176090039, 81760402]; Natural Science Foundation of Guangxi Province [2015GXNSFBA139158]; subject of the innovation and entrepreneurship base of Guangxi Medical University [GXCICB-PIEECC-201603]; Guangxi medical and health adaptation technology development and popularization application project [S201668]
CR Gebert LUCAFR, 2018, NAT REV MOL CELL BIO, V20, P5
   Glyn-jones S, 2015, LANCET, V386, P376, DOI 10.1016/S0140-6736(14)60802-3
   Guilak F, 2018, MATRIX BIOL, V71-72, P40, DOI 10.1016/j.matbio.2018.05.008
   Kume S, 2012, DIABETES, V61, P23, DOI 10.2337/db11-0555
   Kung LHW, 2017, SCI REP-UK, V7, P0, DOI 10.1038/s41598-017-17545-1
   Li JING, 2018, BASIC RES CARDIOL, V113, P0
   Liu HN, 2018, LIPIDS HEALTH DIS, V17, P0, DOI 10.1186/s12944-018-0825-2
   Livak KJ, 2001, METHODS, V25, P402, DOI 10.1006/meth.2001.1262
   Livshits G, 2018, OSTEOARTHR CARTILAGE, V26, P7, DOI 10.1016/j.joca.2017.10.013
   Malemud CJ, 2018, CELLS-BASEL, V7, P0, DOI 10.3390/cells7080092
   Mao G, 2017, CELL PHYSIOL BIOCHEM, V44, P38, DOI 10.1159/000484579
   Nakata K, 2018, OSTEOARTHR CARTILAGE, V26, P1263, DOI 10.1016/j.joca.2018.05.021
   Nelson AE, 2018, OSTEOARTHR CARTILAGE, V26, P319, DOI 10.1016/j.joca.2017.11.014
   Paquette M, 2018, CANCERS, V10, P0, DOI 10.3390/cancers10010018
   Poillet-perez L, 2015, REDOX BIOL, V4, P184, DOI 10.1016/j.redox.2014.12.003
   Saito S, 2013, PLACENTA, V34, PS79, DOI 10.1016/j.placenta.2012.11.026
   Sasaki H, 2012, ARTHRITIS RHEUM-US, V64, P1920, DOI 10.1002/art.34323
   Sun TT, 2017, CELL PHYSIOL BIOCHEM, V44, P1282, DOI 10.1159/000485488
   Varela-eirin M, 2018, AGEING RES REV, V42, P56, DOI 10.1016/j.arr.2017.12.006
   Wongrakpanich S, 2018, AGING DIS, V9, P1, DOI 10.14336/AD.2017.0304
   Wu YY, 2013, AUTOPHAGY, V9, P595, DOI 10.4161/auto.23641
   Yang QB, 2018, ARTHRITIS RES THER, V20, P0, DOI 10.1186/s13075-018-1550-y
   Yin H, 2018, FRONT IMMUNOL, V9, P0, DOI 10.3389/fimmu.2018.01512
   Zhang W, 2018, CELL PHYSIOL BIOCHEM, V48, P1304, DOI 10.1159/000492090
   Zhao XJ, 2018, REDOX BIOL, V18, P124, DOI 10.1016/j.redox.2018.07.002
   2018 , 1900, V220, V0, PP409, DOI 10.1111/NPH.15294
   2018 , 1900, V110, V0, PP466, DOI 10.1016/J.CYTO.2018.05.016
   2014 , 1900, V102, V0, PP2725, DOI 10.1002/JBM.A.34948
   2018 , 1900, V72, V0, PP268, DOI 10.1016/J.JACC.2018.04.062
   2016 , 1900, V42, V0, PP1773, DOI 10.1016/J.JOEN.2016.08.013
   2013 , 1900, V47, V0, PP1000, DOI 10.1007/S12035-013-8403-0
   2015 , 1900, V35, V0, PP412, DOI 10.1038/JCBFM.2014.207
   2014 , 1900, V20, V0, PP460, DOI 10.1089/ARS.2013.5371
   2012 , 1900, V69, V0, PP3529, DOI 10.1007/S00018-012-1123-1
NR 34
TC 53
Z9 54
U1 2
U2 17
PU PERGAMON-ELSEVIER SCIENCE LTD
PI OXFORD
PA THE BOULEVARD, LANGFORD LANE, KIDLINGTON, OXFORD OX5 1GB, ENGLAND
SN 0024-3205
EI 1879-0631
J9 LIFE SCI
JI Life Sci.
PD JUN 1
PY 2019
VL 226
IS 
BP 164
EP 172
DI 10.1016/j.lfs.2019.03.071
PG 9
WC Medicine, Research & Experimental; Pharmacology & Pharmacy
SC Research & Experimental Medicine; Pharmacology & Pharmacy
GA HU8TS
UT WOS:000465564200017
PM 30970265
DA 2022-06-22
ER

PT J
AU Ma, Long
   Liu, Yibin
   Zhao, Xin
   Li, Peng
   Jin, Qunhua
AF Ma, Long
   Liu, Yibin
   Zhao, Xin
   Li, Peng
   Jin, Qunhua
TI Rapamycin attenuates articular cartilage degeneration by inhibiting beta-catenin in a murine model of osteoarthritis
SO CONNECTIVE TISSUE RESEARCH
LA English
DT Article
DE Osteoarthritis; autophagy; cartilage; Wnt; beta-catenin signaling pathway; chondrocyte apoptosis
ID autophagy activation; wnt; chondrocyte; pathogenesis; hypertrophy; degradation; sclerostin
AB Purpose: To investigate whether systemic injection of rapamycin attenuates articular cartilage degeneration by inhibiting beta-catenin in a murine model of osteoarthritis (OA). Materials and methods: Ten-week-old male C57BL/6j wild-type (WT) mice and SOST-knockout (SOST-/-) mice were randomized to a sham group, a vehicle-treated group, and a rapamycin-treated group. Mice in the vehicle-treated group underwent destabilizing of the medial meniscus (DMM) in the right knee, and were then treated with vehicle. Mice in the rapamycin treatment group underwent DMM and were treated with rapamycin. Safranin O-Fast green staining and Osteoarthritis Research Society International (OARSI) modified Mankin score were used to evaluate the histopathological features of the articular cartilage in the knee. The expression of light chain 3 (LC3) was evaluated by immunofluorescence, whereas the expression of ATG5, matrix metallopeptidase 13 (MMP-13), vascular endothelial growth factor (VEGF), sclerostin, and beta-catenin were evaluated by immunohistochemistry. TUNEL staining was used to determine apoptosis of chondrocytes. Results: In vehicle-treated mice when compared with mice in the sham group, the OARSI scores, expression of MMP-13, VEGF, sclerostin, beta-catenin, and chondrocyte apoptosis were significantly increased, whereas the expression of LC3 and ATG5 were significantly decreased. A systemic injection of rapamycin activated chondrocyte autophagy, which increased the expression of LC3 and ATG-5, and reduced OARSI scores, the expression of beta-catenin, MMP-13, and VEGF, and chondrocyte apoptosis in rapamycin treated mice when compared with vehicle-treated mice. Conclusions: Systemic injection of rapamycin attenuated articular cartilage degeneration by inhibiting beta-catenin in a murine model of OA.
C1 [Ma, Long; Liu, Yibin; Zhao, Xin] Ningxia Med Univ, Gen Hosp, Sch Clin Med, Yinchuan, Ningxia, CHINA.
   [Ma, Long; Zhao, Xin; Li, Peng; Jin, Qunhua] Ningxia Med Univ, Gen Hosp, Orthoped Ward 3, 804 Shengli South St, Yinchuan 750004, Ningxia, CHINA.
RP Li, P; Jin, QH (corresponding author), Ningxia Med Univ, Gen Hosp, Orthoped Ward 3, 804 Shengli South St, Yinchuan 750004, Ningxia, CHINA.
EM lip1360@126.com; jinqunhua@sina.com
FU Ningxia Medical University Scientific Research Project [XY201825]
CR Bilic J, 2007, SCIENCE, V316, P1619, DOI 10.1126/science.1137065
   Bouaziz W, 2015, ARTHRITIS RES THER, V17, P0, DOI 10.1186/s13075-015-0540-6
   Carames B, 2012, ANN RHEUM DIS, V71, P575, DOI 10.1136/annrheumdis-2011-200557
   Chan BY, 2011, OSTEOARTHR CARTILAGE, V19, P874, DOI 10.1016/j.joca.2011.04.014
   Chen CH, 2018, J APPL PHYSIOL, V124, P1177, DOI 10.1152/japplphysiol.00871.2017
   Chun Y, 2018, CELLS-BASEL, V7, P0, DOI 10.3390/cells7120278
   Dong YF, 2006, J CELL PHYSIOL, V208, P77, DOI 10.1002/jcp.20656
   Funck-brentano T, 2014, ARTHRITIS RHEUMATOL, V66, P3028, DOI 10.1002/art.38799
   Gao C, 2010, NAT CELL BIOL, V12, P781, DOI 10.1038/ncb2082
   Glasson SS, 2007, OSTEOARTHR CARTILAGE, V15, P1061, DOI 10.1016/j.joca.2007.03.006
   Jiang LB, 2016, SCI REP-UK, V6, P0, DOI 10.1038/srep38979
   Laplante M, 2012, CELL, V149, P274, DOI 10.1016/j.cell.2012.03.017
   Levine B, 2008, CELL, V132, P27, DOI 10.1016/j.cell.2007.12.018
   Li XF, 2005, J BIOL CHEM, V280, P19883, DOI 10.1074/jbc.M413274200
   Li YS, 2016, JOINT BONE SPINE, V83, P143, DOI 10.1016/j.jbspin.2015.06.009
   Lietman C, 2018, JCI INSIGHT, V3, P0, DOI 10.1172/jci.insight.96308
   de Figueroa PL, 2015, ARTHRITIS RHEUMATOL, V67, P966, DOI 10.1002/art.39025
   Martel-pelletier J, 2016, NAT REV DIS PRIMERS, V2, P0, DOI 10.1038/nrdp.2016.72
   Mizushima N, 2008, NATURE, V451, P1069, DOI 10.1038/nature06639
   Mueller MB, 2011, PM&R, V3, PS3, DOI 10.1016/j.pmrj.2011.05.009
   Ohsumi Y, 2001, NAT REV MOL CELL BIO, V2, P211, DOI 10.1038/35056522
   Palazzo C, 2016, ANN PHYS REHABIL MED, V59, P134, DOI 10.1016/j.rehab.2016.01.006
   Petherick KJ, 2013, EMBO J, V32, P1903, DOI 10.1038/emboj.2013.123
   Pritzker KPH, 2006, OSTEOARTHR CARTILAGE, V14, P13, DOI 10.1016/j.joca.2005.07.014
   Pufe T, 2004, J PATHOL, V202, P367, DOI 10.1002/path.1527
   Regard JB, 2012, CSH PERSPECT BIOL, V4, P0, DOI 10.1101/cshperspect.a007997
   Shapiro IM, 2014, AUTOPHAGY, V10, P7, DOI 10.4161/auto.26679
   Shi ZY, 2017, INT J MOL MED, V40, P1699, DOI 10.3892/ijmm.2017.3158
   Studer D, 2012, EUR CELLS MATER, V24, P118, DOI 10.22203/eCM.v024a09
   Takayama K, 2014, ARTHRITIS RES THER, V16, P0, DOI 10.1186/s13075-014-0482-4
   Tanida I, 2004, INT J BIOCHEM CELL B, V36, P2503, DOI 10.1016/j.biocel.2004.05.009
   Usami Y, 2016, LAB INVEST, V96, P186, DOI 10.1038/labinvest.2015.142
   Voronkov A, 2013, CURR PHARM DESIGN, V19, P634, DOI 10.2174/138161213804581837
   Wang MN, 2013, ARTHRITIS RES THER, V15, P0, DOI 10.1186/ar4133
   Zhang QB, 2018, AM J TRANSL RES, V10, P762
   Zhong LL, 2015, INT J MOL SCI, V16, P19225, DOI 10.3390/ijms160819225
NR 36
TC 8
Z9 8
U1 0
U2 12
PU TAYLOR & FRANCIS INC
PI PHILADELPHIA
PA 530 WALNUT STREET, STE 850, PHILADELPHIA, PA 19106 USA
SN 0300-8207
EI 1607-8438
J9 CONNECT TISSUE RES
JI Connect. Tissue Res.
PD SEP 3
PY 2019
VL 60
IS 5
BP 452
EP 462
DI 10.1080/03008207.2019.1583223
PG 11
WC Cell Biology; Orthopedics
SC Cell Biology; Orthopedics
GA IH8IZ
UT WOS:000471396400001
PM 30782019
DA 2022-06-22
ER

PT J
AU Swingler, TE
   Niu, L.
   Smith, P.
   Paddy, P.
   Le, L.
   Barter, MJ
   Young, DA
   Clark, IM
AF Swingler, T
   Niu, L
   Smith, P
   Paddy, P
   Le, L
   Barter, M
   Young, D
   Clark, I
TI The function of microRNAs in cartilage and osteoarthritis
SO CLINICAL AND EXPERIMENTAL RHEUMATOLOGY
LA English
DT Article
DE osteoarthritis; cartilage
ID mesenchymal stem-cell; chondrogenic differentiation; chondrocyte apoptosis; small rna; target; tissue; identification; expression; gene; dicer
AB MicroRNAs are small double-stranded RNAs, which negatively regulate gene expression and have been shown to have key roles in both chondrocyte development and cartilage homeostasis with age. Deletion of all microRNAs in chondrocytes leads to skeletal growth defects in mice, whilst deletion of specific microRNAs, e.g. miR-140, leads to premature articular cartilage degradation and increased susceptibility to post-traumatic osteoarthritis. Studies comparing microRNA expression in normal human articular cartilage compared to osteoarthritic cartilage show differential expression, but varying sample groups make interpretation difficult. MicroRNAs have been proposed as circulating biomarkers of osteoarthritis, but again, this differs amongst patient cohorts. Many microRNAs have been shown to have roles in chondrocyte phenotype via signalling pathways, apoptosis, autophagy and senescence. Modulating microRNAs in the joint has been shown to reduce osteoarthritis in animal models and translating this to man as a novel therapeutic strategy will be key.
C1 [Swingler, T. E.; Niu, L.; Smith, P.; Paddy, P.; Clark, I. M.] Univ East Anglia, Sch Biol Sci, Norwich Res Park, Norwich NR4 7TJ, Norfolk, England.
   [Le, L.] Ho Chi Minh City Open Univ, Biotechnol Dept, Ho Chi Minh City, Vietnam.
   [Barter, M. J.; Young, D. A.] Newcastle Univ, Inst Genet Med, Newcastle Upon Tyne, Tyne & Wear, England.
RP Clark, IM (corresponding author), Univ East Anglia, Sch Biol Sci, Norwich Res Park, Norwich NR4 7TJ, Norfolk, England.
EM i.clark@uea.ac.uk
FU Dunhill Medical Trust [R476/0516]; Versus Arthritis PhD Scholarship [21574]; Action Arthritis grant
CR Abouheif MM, 2010, RHEUMATOLOGY, V49, P2054, DOI 10.1093/rheumatology/keq247
   Anderson BA, 2017, J ORTHOP RES, V35, P2369, DOI 10.1002/jor.23552
   Balaskas P, 2017, INT J GENOMICS, V2017, P0, DOI 10.1155/2017/2713725
   Bartel DP, 2004, CELL, V116, P281, DOI 10.1016/S0092-8674(04)00045-5
   Barter MJ, 2015, STEM CELLS, V33, P3266, DOI 10.1002/stem.2093
   Beyer C, 2015, ANN RHEUM DIS, V74, P0, DOI 10.1136/annrheumdis-2013-204698
   Cuadra VMB, 2014, PLOS ONE, V9, P0, DOI 10.1371/journal.pone.0097690
   Cai XZ, 2004, RNA, V10, P1957, DOI 10.1261/rna.7135204
   Chalfie M, 1981, CELL, V24, P59, DOI 10.1016/0092-8674(81)90501-8
   Chen GH, 2017, BIOL CHEM, V398, P499, DOI 10.1515/hsz-2016-0211
   Chen WS, 2016, BBA-MOL CELL RES, V1863, P2881, DOI 10.1016/j.bbamcr.2016.09.010
   Chendrimada TP, 2005, NATURE, V436, P740, DOI 10.1038/nature03868
   Cong L, 2017, OSTEOARTHR CARTILAGE, V25, P1362, DOI 10.1016/j.joca.2017.03.012
   Dai LH, 2015, MOL THER, V23, P1331, DOI 10.1038/mt.2015.61
   de Almeida RC, 2019, ANN RHEUM DIS, V78, P270, DOI 10.1136/annrheumdis-2018-213882
   Diaz-prado S, 2012, BMC MUSCULOSKEL DIS, V13, P0, DOI 10.1186/1471-2474-13-144
   Endisha H, 2017, OSTEOARTHR CARTILAGE, V25, PS290, DOI 10.1016/j.joca.2017.02.488
   Fabian MR, 2010, ANNU REV BIOCHEM, V79, P351, DOI 10.1146/annurev-biochem-060308-103103
   Grigelioniene G, 2019, NAT MED, V25, P583, DOI 10.1038/s41591-019-0353-2
   Guan YJ, 2018, AGING CELL, V17, P0, DOI 10.1111/acel.12752
   Han JJ, 2004, GENE DEV, V18, P3016, DOI 10.1101/gad.1262504
   Harfe BD, 2005, P NATL ACAD SCI USA, V102, P10898, DOI 10.1073/pnas.0504834102
   Haseeb A, 2017, SCI REP-UK, V7, P0, DOI 10.1038/s41598-017-15388-4
   Hong E, 2012, TISSUE ENG PART B-RE, V18, P445, DOI 10.1089/ten.teb.2012.0116, 10.1089/ten.TEB.2012.0116
   Hutvagner G, 2008, NAT REV MOL CELL BIO, V9, P22, DOI 10.1038/nrm2321
   Iliopoulos D, 2008, PLOS ONE, V3, P0, DOI 10.1371/journal.pone.0003740
   Jeon OH, 2019, JCI INSIGHT, V4, P0, DOI 10.1172/jci.insight.125019
   Jones SW, 2009, OSTEOARTHR CARTILAGE, V17, P464, DOI 10.1016/j.joca.2008.09.012
   Karlsen TA, 2014, STEM CELLS DEV, V23, P290, DOI 10.1089/scd.2013.0209
   Khvorova A, 2003, CELL, V115, P209, DOI 10.1016/S0092-8674(03)00801-8
   Kobayashi T, 2015, OSTEOARTHR CARTILAGE, V23, P1214, DOI 10.1016/j.joca.2015.02.015
   Kobayashi T, 2008, P NATL ACAD SCI USA, V105, P1949, DOI 10.1073/pnas.0707900105
   Kolhe R, 2017, SCI REP-UK, V7, P0, DOI 10.1038/s41598-017-01905-y
   Kong RN, 2017, AM J TRANSL RES, V9, P2852
   Kozomara A, 2011, NUCLEIC ACIDS RES, V39, PD152, DOI 10.1093/nar/gkq1027
   Lagos-quintana M, 2001, SCIENCE, V294, P853, DOI 10.1126/science.1064921
   Lai EC, 2002, NAT GENET, V30, P363, DOI 10.1038/ng865
   Latifkar A, 2019, J CELL SCI, V132, P0, DOI 10.1242/jcs.222406
   Lau NC, 2001, SCIENCE, V294, P858, DOI 10.1126/science.1065062
   Lau PW, 2009, J CELL MOL MED, V13, P54, DOI 10.1111/j.1582-4934.2008.00520.x
   Le LTT, 2016, J MOL MED, V94, P583, DOI 10.1007/s00109-015-1374-z
   Lee RC, 2001, SCIENCE, V294, P862, DOI 10.1126/science.1065329
   Lee RC, 1993, CELL, V75, P843, DOI 10.1016/0092-8674(93)90529-Y
   Lee Y, 2004, EMBO J, V23, P4051, DOI 10.1038/sj.emboj.7600385
   Lee Y, 2002, EMBO J, V21, P4663, DOI 10.1093/emboj/cdf476
   Li J, 2012, ARTHRITIS RES THER, V14, P0, DOI 10.1186/ar3798
   Li X, 2011, GENE, V480, P34, DOI 10.1016/j.gene.2011.03.003
   Lian WS, 2018, CELL DEATH DIS, V9, P0, DOI 10.1038/s41419-018-0994-y
   Lolli A, 2019, J ORTHOP RES, V37, P12, DOI 10.1002/jor.24136
   Lund E, 2004, SCIENCE, V303, P95, DOI 10.1126/science.1090599
   Mao GP, 2018, STEM CELL RES THER, V9, P0, DOI 10.1186/s13287-018-1004-0
   Miyaki S, 2010, GENE DEV, V24, P1173, DOI 10.1101/gad.1915510
   Miyaki S, 2009, ARTHRITIS RHEUM-US, V60, P2723, DOI 10.1002/art.24745
   Murata K, 2010, ARTHRITIS RES THER, V12, P0, DOI 10.1186/ar3013
   Nakamura A, 2019, ANN RHEUM DIS, V78, P111, DOI 10.1136/annrheumdis-2018-213629
   Nakamura Y, 2012, APPL BIOCHEM BIOTECH, V166, P64, DOI 10.1007/s12010-011-9404-y
   Nakamura Y, 2011, MOL CELL BIOL, V31, P3019, DOI 10.1128/MCB.05178-11
   Nicolas FE, 2008, RNA, V14, P2513, DOI 10.1261/rna.1221108
   Ntoumou E, 2017, CLIN EPIGENETICS, V9, P0, DOI 10.1186/s13148-017-0428-1
   Olena AF, 2010, J CELL PHYSIOL, V222, P540, DOI 10.1002/jcp.21993
   Pais H, 2010, RNA, V16, P489, DOI 10.1261/rna.1701210
   Papaioannou G, 2013, P NATL ACAD SCI USA, V110, PE3291, DOI 10.1073/pnas.1302797110
   Paterson MR, 2017, PHYSIOL GENOMICS, V49, P243, DOI 10.1152/physiolgenomics.00133.2016
   Philipot D, 2014, ARTHRITIS RES THER, V16, P0, DOI 10.1186/ar4494
   Qin W, 2011, J AM SOC NEPHROL, V22, P1462, DOI 10.1681/ASN.2010121308
   Sheu-gruttadauria J, 2019, EMBO J, V38, P0, DOI 10.15252/embj.2018101153
   Sibley CR, 2012, NUCLEIC ACIDS RES, V40, P438, DOI 10.1093/nar/gkr722
   Sun H, 2018, CELL DEATH DIS, V9, P0, DOI 10.1038/s41419-018-0565-2
   Swingler TE, 2012, ARTHRITIS RHEUM-US, V64, P1909, DOI 10.1002/art.34314
   Tao SC, 2017, THERANOSTICS, V7, P180, DOI 10.7150/thno.17133
   Tardif G, 2009, BMC MUSCULOSKEL DIS, V10, P0, DOI 10.1186/1471-2474-10-148
   Tuddenham L, 2006, FEBS LETT, V580, P4214, DOI 10.1016/j.febslet.2006.06.080
   Wan L, 2018, EXP THER MED, V16, P3419, DOI 10.3892/etm.2018.6625
   Wang FS, 2018, ARTHRITIS RHEUMATOL, V70, P0
   Wang H, 2017, MOL THER, V25, P715, DOI 10.1016/j.ymthe.2016.12.020
   Wang XB, 2019, RHEUMATOLOGY OXFORD, V0, P0
   West C, 2017, BIOSCIENCE REP, V37, P0, DOI 10.1042/BSR20170180
   Wienholds E, 2005, SCIENCE, V309, P310, DOI 10.1126/science.1114519
   Wightman B, 1993, CELL, V75, P855, DOI 10.1016/0092-8674(93)90530-4
   Xia SL, 2017, CLIN LAB, V63, P1819, DOI 10.7754/Clin.Lab.2017.170521
   Yamasaki K, 2009, ARTHRITIS RHEUM-US, V60, P1035, DOI 10.1002/art.24404
   Yan SJ, 2016, INT J MOL MED, V38, P201, DOI 10.3892/ijmm.2016.2618
   Yang DW, 2019, GENE THER, V26, P217, DOI 10.1038/s41434-019-0068-5
   Yang J, 2011, FEBS LETT, V585, P2992, DOI 10.1016/j.febslet.2011.08.013
   Zhang FEI, 2015, CELL PHYSIOL BIOCHEM, V37, P1442, DOI 10.1159/000438513
   Zhang W, 2018, CELL PHYSIOL BIOCHEM, V48, P1304, DOI 10.1159/000492090
   Zhang XD, 2017, CELL DEATH DIS, V8, P0, DOI 10.1038/cddis.2017.146
   Zhang ZQ, 2015, FEBS LETT, V589, P3671, DOI 10.1016/j.febslet.2015.09.032
   Zhao XN, 2019, INT IMMUNOPHARMACOL, V71, P181, DOI 10.1016/j.intimp.2019.03.005
   Zhao XY, 2019, AM J TRANSL RES, V11, P2232
   Zhong G, 2019, LIFE SCI, V226, P164, DOI 10.1016/j.lfs.2019.03.071
   Zhou ZH, 2018, CLIN LAB, V64, P577, DOI 10.7754/Clin.Lab.2017.171123
NR 92
TC 63
Z9 67
U1 1
U2 5
PU CLINICAL & EXPER RHEUMATOLOGY
PI PISA
PA VIA SANTA MARIA 31, 56126 PISA, ITALY
SN 0392-856X
EI 1593-098X
J9 CLIN EXP RHEUMATOL
JI Clin. Exp. Rheumatol.
PD JUN 15
PY 2019
VL 37
IS 5
BP 40
EP 47
DI 
PG 8
WC Rheumatology
SC Rheumatology
GA JD7IZ
UT WOS:000490155700007
PM 31621575
DA 2022-06-22
ER

PT J
AU Zhou, Yang
   Chen, Xiaolei
   Qu, Ning
   Zhang, Bing
   Xia, Chun
AF Zhou, Yang
   Chen, Xiaolei
   Qu, Ning
   Zhang, Bing
   Xia, Chun
TI Chondroprotection of PPAR alpha activation by WY14643 via autophagy involving Akt and ERK in LPS-treated mouse chondrocytes and osteoarthritis model
SO JOURNAL OF CELLULAR AND MOLECULAR MEDICINE
LA English
DT Article
DE autophagy; mouse OA model; OA chondrocyte; PPAR alpha; WY14643
ID reperfusion injury involvement; receptor-alpha; gene-expression; cartilage; agonist; interleukin-1-beta; disease; gamma
AB Autophagy maintains cellular homoeostasis. The enhancement of autophagy in chondrocytes could prevent osteoarthritis (OA) progression in articular cartilage. Peroxisome proliferator-activated receptor alpha (PPAR alpha) activation may also protect articular chondrocytes against cartilage degradation in OA. However, whether the protective effect of activated PPAR alpha is associated with autophagy induction in chondrocytes is not determined. In this study, we investigated the effect of PPAR alpha activation by its agonist, WY14643, on the protein expression level of Aggrecan and ADAMTS5, and the protein expression level of autophagy biomarkers, including LC3B and P62, using Western blotting analysis in isolated mouse chondrocytes pretreated with lipopolysaccharides (LPS, mimicking OA chondrocytes) with or without the autophagy inhibitor chloroquine diphosphate salt. Furthermore, Akt and ERK phosphorylation was detected in LPS-treated chondrocytes in response to WY14643. In addition, the effect of intra-articularly injected WY14643 on articular cartilage in a mouse OA model established by the destabilization of the medial meniscus was assessed using the Osteoarthritis Research Society International (OARSI) histopathology assessment system, along with the detection of Aggrecan, ADAMTS5, LC3B and P62 protein levels using immunohistochemistry assay. The results indicated that PPARa activation by WY14643 promoted proteoglycan synthesis by autophagy enhancement in OA chondrocytes in vivo and in vitro concomitant with the elevation of Akt and ERK phosphorylation. Therefore, autophagy could contribute to the chondroprotection of PPAR alpha activation by WY14643, with the implication that PPAR alpha activation by WY14643 may be a potential approach for OA therapy.
C1 [Zhou, Yang; Chen, Xiaolei; Xia, Chun] Xiamen Univ, Zhongshan Hosp, Xiamen, Fujian, CHINA.
   [Qu, Ning; Zhang, Bing] Xiamen Univ, Sch Med, Xiamen, Fujian, CHINA.
RP Xia, C (corresponding author), Xiamen Univ, Zhongshan Hosp, Xiamen, Fujian, CHINA.; Zhang, B (corresponding author), Xiamen Univ, Sch Med, Xiamen, Fujian, CHINA.
EM cristal66@xmu.edu.cn; chunxia@xmu.edu.cn
FU National Science Foundation of China [81572189, 81371952]; Natural Science Foundation of Xiamen, China [3502Z20159015]
CR Barger PM, 2000, J CLIN INVEST, V105, P1723, DOI 10.1172/JCI9056
   Bobacz K, 2004, ANN RHEUM DIS, V63, P1618, DOI 10.1136/ard.2002.002162
   Bordji K, 2000, J BIOL CHEM, V275, P12243, DOI 10.1074/jbc.275.16.12243
   Bulhak AA, 2009, AM J PHYSIOL-HEART C, V296, PH719, DOI 10.1152/ajpheart.00394.2008
   Burns KA, 2007, BBA-MOL CELL BIOL L, V1771, P952, DOI 10.1016/j.bbalip.2007.04.018
   Carames B, 2012, ANN RHEUM DIS, V71, P575, DOI 10.1136/annrheumdis-2011-200557
   Carames B, 2010, ARTHRITIS RHEUM-US, V62, P791, DOI 10.1002/art.27305
   Chen A, 2008, BRIT J PHARMACOL, V153, P557, DOI 10.1038/sj.bjp.0707542
   Cheng L, 2015, J CELL MOL MED, V19, P1877, DOI 10.1111/jcmm.12559
   Cheng NT, 2016, BONE JOINT RES, V5, P218, DOI 10.1302/2046-3758.56.BJR-2015-0001
   Clockaerts S, 2011, OSTEOARTHR CARTILAGE, V19, P895, DOI 10.1016/j.joca.2011.03.010
   Clockaerts S, 2012, ANN RHEUM DIS, V71, P1012, DOI 10.1136/annrheumdis-2011-200688
   Cui X, 2016, SCI REP-UK, V6, P0, DOI 10.1038/srep23117
   Dai LZ, 2017, SCI REP-UK, V7, P0, DOI 10.1038/s41598-017-13334-y
   Dou ZX, 2010, J CELL BIOL, V191, P827, DOI 10.1083/jcb.201006056
   Eid K, 2006, J ORTHOP RES, V24, P1062, DOI 10.1002/jor.20137
   Francois M, 2006, ARTHRITIS RHEUM-US, V54, P1233, DOI 10.1002/art.21728
   Galasso O, 2015, J BIOL REGUL HOMEOST AGENTS, V29, P1
   Gardner OS, 2005, MOL PHARMACOL, V68, P933, DOI 10.1124/mol.105.012260
   Gardner OS, 2003, J BIOL CHEM, V278, P46261, DOI 10.1074/jbc.M307827200
   Glasson SS, 2010, OSTEOARTHR CARTILAGE, V18, PS17, DOI 10.1016/j.joca.2010.05.025
   Guns LA, 2017, RMD OPEN, V3, P0, DOI 10.1136/rmdopen-2017-000604
   Huang DG, 2016, J MOL NEUROSCI, V59, P544, DOI 10.1007/s12031-016-0775-y
   Inokuchi-shimizu S, 2014, J CLIN INVEST, V124, P3566, DOI 10.1172/JCI74068
   Jiang LB, 2016, OSTEOARTHR CARTILAGE, V24, P1071, DOI 10.1016/j.joca.2015.12.021
   Jiao M, 2014, CELL DEATH DIS, V5, P0, DOI 10.1038/cddis.2014.361
   Kamekura S, 2005, OSTEOARTHR CARTILAGE, V13, P632, DOI 10.1016/j.joca.2005.03.004
   Khan NM, 2017, J CELL BIOCHEM, V118, P629, DOI 10.1002/jcb.25750
   Lee JM, 2014, NATURE, V516, P112, DOI 10.1038/nature13961
   Li T, 2015, ACTA PHARMACOL SIN, V36, P1503, DOI 10.1038/aps.2015.99
   Lu Q, 2015, CELL DEATH DIS, V6, P0, DOI 10.1038/cddis.2015.344
   Masuda I, 2018, SCI REP-UK, V8, P0, DOI 10.1038/s41598-018-25348-1
   Matsuzaki T, 2018, SCI TRANSL MED, V10, P0, DOI 10.1126/scitranslmed.aan0746
   Mizushima N, 2008, NATURE, V451, P1069, DOI 10.1038/nature06639
   Ortved KF, 2016, ARTHRITIS, V0, P0, DOI DOI 10.1155/2016/3484961
   Poleni PE, 2007, OSTEOARTHR CARTILAGE, V15, P493, DOI 10.1016/j.joca.2006.10.009
   Poleni PE, 2010, PPAR RES, V2010, P0, DOI 10.1155/2010/635912
   Ravingerova T, 2012, CAN J PHYSIOL PHARM, V90, P1135, DOI 10.1139/Y2012-052, 10.1139/y2012-052
   Ren F, 2016, CELL DEATH DIS, V7, P0, DOI 10.1038/cddis.2016.56
   Roughley PETERJ, 2014, J EXP ORTHOP, V1, P8, DOI 10.1186/s40634-014-0008-7
   Shirinsky IV, 2014, RHEUMATOL INT, V34, P613, DOI 10.1007/s00296-013-2766-4
   Stoop R, 2007, ARTHRITIS RES THER, V9, P0, DOI 10.1186/ar2218
   Takayama K, 2014, ARTHRITIS RES THER, V16, P0, DOI 10.1186/s13075-014-0482-4
   Tong YX, 2015, BIOCHEM BIOPH RES CO, V456, P86, DOI 10.1016/j.bbrc.2014.11.038
   Wagner JD, 2010, J PHARMACOL EXP THER, V333, P844, DOI 10.1124/jpet.110.166736
   Wahli W, 2012, TRENDS ENDOCRIN MET, V23, P351, DOI 10.1016/j.tem.2012.05.001
   Wang J, 2016, GENET MOL RES, V15, P0, DOI 10.4238/gmr.15027963
   Wang J, 2014, J BIOL CHEM, V289, P17163, DOI 10.1074/jbc.M114.558288
   Zuniga J, 2011, PLOS ONE, V6, P0, DOI 10.1371/journal.pone.0028502
NR 49
TC 14
Z9 14
U1 0
U2 2
PU WILEY
PI HOBOKEN
PA 111 RIVER ST, HOBOKEN 07030-5774, NJ USA
SN 
EI 1582-4934
J9 J CELL MOL MED
JI J. Cell. Mol. Med.
PD APR 15
PY 2019
VL 23
IS 4
BP 2782
EP 2793
DI 10.1111/jcmm.14184
PG 12
WC Cell Biology; Medicine, Research & Experimental
SC Cell Biology; Research & Experimental Medicine
GA HR2MD
UT WOS:000462970200045
PM 30729704
DA 2022-06-22
ER

PT J
AU Arias, Consuelo
   Saavedra, Nicolas
   Saavedra, Kathleen
   Alvear, Marysol
   Cuevas, Alejandro
   Maria-engler, SS
   Abdalla, DSP
   Salazar, LA
AF Arias, Consuelo
   Saavedra, Nicolas
   Saavedra, Kathleen
   Alvear, Marysol
   Cuevas, Alejandro
   Maria-engler, Silvya
   Abdalla, Dulcineia
   Salazar, Luis
TI Propolis Reduces the Expression of Autophagy-Related Proteins in Chondrocytes under Interleukin-1 beta Stimulus
SO INTERNATIONAL JOURNAL OF MOLECULAR SCIENCES
LA English
DT Article
DE propolis; autophagy; chondrocytes
ID gene-expression; in-vitro; cartilage degradation; biological-property; nitric-oxide; kappa-b; polyphenol; apoptosis; osteoarthriti; pinocembrin
AB Background: Osteoarthritis (OA) is a progressive and multifactorial disease that is associated with aging. A number of changes occur in aged cartilage, such as increased oxidative stress, decreased markers of healthy cartilage, and alterations in the autophagy pathway. Propolis extracts contain a mixture of polyphenols and it has been proved that they have high antioxidant capacity and could regulate the autophagic pathway. Our objective was to evaluate the effect of ethanolic extract of propolis (EEP) on chondrocytes that were stimulated with IL-1 beta. Methods: Rabbit chondrocytes were isolated and stimulated with IL-1 beta and treated with EEP. We evaluated cell viability, nitric oxide production, healthy cartilage, and OA markers, and the expression of three proteins associated with the autophagy pathway LC3, ATG5, and AKT1. Results: The EEP treatment reduces the expression of LC3, ATG5, and AKT1, reduces the production of nitric oxide, increases the expression of healthy markers, and reduces OA markers. Conclusions: These results suggest that treatment with EEP in chondrocytes that were stimulated with IL-1 beta has beneficial effects, such as a decrease in the expression of proteins associated with autophagy, MMP13, and production of nitric oxide, and also increased collagen II.
C1 [Arias, Consuelo; Saavedra, Nicolas; Saavedra, Kathleen; Cuevas, Alejandro; Salazar, Luis A.] Univ La Frontera, Sci & Technol Bioresource Nucleus, Ctr Mol Biol & Pharmacogenet, Av Francisco Salazar 01145, Temuco 4811230, Chile.
   [Arias, Consuelo; Cuevas, Alejandro] Univ La Frontera, Fac Med, Preclin Sci Dept, Claro Solar 115, Temuco 4781218, Chile.
   [Alvear, Marysol] Univ La Frontera, Fac Engn & Sci, Dept Chem Sci & Nat Resources, Av Francisco Salazar 01145, Temuco 4811230, Chile.
   [Maria-Engler, Silvya Stuchi; Abdalla, Dulcineia S. P.] Univ Sao Paulo, Fac Pharmaceut Sci, Dept Clin & Toxicol Anal, Av Prof Lineu Prestes 580, BR-05508000 Sao Paulo, Brazil.
RP Salazar, LA (corresponding author), Univ La Frontera, Sci & Technol Bioresource Nucleus, Ctr Mol Biol & Pharmacogenet, Av Francisco Salazar 01145, Temuco 4811230, Chile.
EM luis.salazar@ufrontera.cl
FU Direccion de Investigacion, Universidad de La Frontera [DI16-0012]
CR Abdul QA, 2017, ARCH PHARM RES, V40, P1219, DOI 10.1007/s12272-017-0973-3
   Ahn MR, 2009, MOL NUTR FOOD RES, V53, P643, DOI 10.1002/mnfr.200800021
   Allen RT, 2004, OSTEOARTHR CARTILAGE, V12, P917, DOI 10.1016/j.joca.2004.08.003
   Almonte-becerril M, 2010, APOPTOSIS, V15, P631, DOI 10.1007/s10495-010-0458-z
   [anonymous] , 2014, J APPL MATH, V0, P0, DOI DOI 10.1155/2014/470393
   Arroyo DS, 2014, INT IMMUNOPHARMACOL, V18, P55, DOI 10.1016/j.intimp.2013.11.001
   Ayissi VBO, 2014, MOL NUTR FOOD RES, V58, P22, DOI 10.1002/mnfr.201300195
   Bag ARUNDHATI, 2018, J NAT SCI BIOL MED, V9, P2, DOI 10.4103/jnsbm.JNSBM_46_17
   Budisan L, 2019, INT J MOL SCI, V20, P0, DOI 10.3390/ijms20051199
   Burdock GA, 1998, FOOD CHEM TOXICOL, V36, P347, DOI 10.1016/S0278-6915(97)00145-2
   Carames B, 2015, ARTHRITIS RHEUMATOL, V67, P1568, DOI 10.1002/art.39073
   Carames B, 2013, ARTHRITIS RHEUM-US, V65, P1843, DOI 10.1002/art.37977
   Cardile V, 2003, LIFE SCI, V73, P1027, DOI 10.1016/S0024-3205(03)00381-3
   Chen D, 2017, BONE RES, V5, P0, DOI 10.1038/boneres.2016.44
   Cuevas A, 2014, ARCH BIOCHEM BIOPHYS, V557, P28, DOI 10.1016/j.abb.2014.04.009
   Dadamo S, 2017, OXID MED CELL LONGEV, V2017, P0, DOI 10.1155/2017/3720128
   Ding QH, 2018, INT IMMUNOPHARMACOL, V61, P222, DOI 10.1016/j.intimp.2018.05.026
   El-ghazaly MA, 2011, INT J RADIAT BIOL, V87, P254, DOI 10.3109/09553002.2011.530337
   Fang H, 2018, SCI REP-UK, V8, P0, DOI 10.1038/s41598-018-21184-5
   Faruqi TR, 1997, AM J PHYSIOL-HEART C, V273, PH2490, DOI 10.1152/ajpheart.1997.273.5.H2490
   Fullgrabe J, 2014, NAT REV MOL CELL BIO, V15, P65, DOI 10.1038/nrm3716
   Gonzalez-manzano S, 2006, J AGR FOOD CHEM, V54, P4326, DOI 10.1021/jf060467e
   Goutas A, 2018, FREE RADICAL BIO MED, V126, P122, DOI 10.1016/j.freeradbiomed.2018.08.003
   Henrotin Y, 2005, OSTEOARTHR CARTILAGE, V13, P643, DOI 10.1016/j.joca.2005.04.002
   Hsieh CY, 2019, J CELL PHYSIOL, V234, P4081, DOI 10.1002/jcp.27204
   Hui W, 2016, ANN RHEUM DIS, V75, P449, DOI 10.1136/annrheumdis-2014-206295
   Jeon H, 2017, CONNECT TISSUE RES, V58, P497, DOI 10.1080/03008207.2016.1240790
   Veloz JJ, 2019, BIOMED RES INT, V2019, P0, DOI 10.1155/2019/7602343
   Jia GH, 2006, IMMUNOL CELL BIOL, V84, P448, DOI 10.1111/j.1440-1711.2006.01454.x
   Johnson CI, 2016, VET J, V209, P40, DOI 10.1016/j.tvjl.2015.07.011
   Joven J, 2014, CRIT REV FOOD SCI, V54, P985, DOI 10.1080/10408398.2011.621772
   Kang SW, 2007, BIO-MED MATER ENG, V17, P269
   Kim SH, 2017, ONCOTARGET, V8, P111581, DOI 10.18632/oncotarget.22875
   Klionsky DJ, 2016, AUTOPHAGY, V12, P1, DOI 10.1080/15548627.2015.1100356
   Kouroku Y, 2007, CELL DEATH DIFFER, V14, P230, DOI 10.1038/sj.cdd.4401984
   Koussounadis A, 2015, SCI REP-UK, V5, P0, DOI 10.1038/srep10775
   Lee EJ, 2019, NUTRIENTS, V11, P0, DOI 10.3390/nu11010127
   Legendre F, 2013, TISSUE ENG PART C-ME, V19, P550, DOI 10.1089/ten.tec.2012.0508, 10.1089/ten.TEC.2012.0508
   Lei M, 2012, EUR J PHARMACOL, V674, P73, DOI 10.1016/j.ejphar.2011.10.015
   Levine B, 2008, CELL, V132, P27, DOI 10.1016/j.cell.2007.12.018
   Li YP, 2013, BIOMED RES INT, V2013, P0, DOI 10.1155/2013/916530
   Linton PJ, 2015, J MOL CELL CARDIOL, V83, P44, DOI 10.1016/j.yjmcc.2014.12.017
   Lockshin RA, 2004, INT J BIOCHEM CELL B, V36, P2405, DOI 10.1016/j.biocel.2004.04.011
   Loeser RF, 2013, CURR OPIN RHEUMATOL, V25, P108, DOI 10.1097/BOR.0b013e32835a9428
   Loeser RF, 2012, ARTHRITIS RHEUM-US, V64, P1697, DOI 10.1002/art.34453
   Lotz MK, 2011, NAT REV RHEUMATOL, V7, P579, DOI 10.1038/nrrheum.2011.109
   Ma YT, 2013, IMMUNITY, V39, P211, DOI 10.1016/j.immuni.2013.07.017
   Maiuri MC, 2007, NAT REV MOL CELL BIO, V8, P741, DOI 10.1038/nrm2239
   Maroudas A, 1992, CONNECT TISSUE RES, V28, P161, DOI 10.3109/03008209209015033
   Martel-pelletier J, 2016, NAT REV DIS PRIMERS, V2, P0, DOI 10.1038/nrdp.2016.72
   Martinet W, 2006, J HISTOCHEM CYTOCHEM, V54, P85, DOI 10.1369/jhc.5A6743.2005
   Mobasheri A, 2015, MATURITAS, V80, P237, DOI 10.1016/j.maturitas.2014.12.003
   Mobasheri A, 2014, MATURITAS, V78, P188, DOI 10.1016/j.maturitas.2014.04.017
   Muriach M, 2014, OXID MED CELL LONGEV, V2014, P0, DOI 10.1155/2014/102158
   Musumeci G, 2015, INT J MOL SCI, V16, P20560, DOI 10.3390/ijms160920560
   Nikoletopoulou V, 2013, BBA-MOL CELL RES, V1833, P3448, DOI 10.1016/j.bbamcr.2013.06.001
   Oliveira MARCELLOZAIA, 2018, REV. BRAS. ORTOP., V53, P293, DOI 10.1016/j.rboe.2018.03.009
   Pallauf K, 2013, AGEING RES REV, V12, P237, DOI 10.1016/j.arr.2012.03.008
   Pan MH, 2013, CURR PHARM DESIGN, V19, P6156, DOI 10.2174/1381612811319340010
   Pasupuleti VR, 2017, OXID MED CELL LONGEV, V2017, P0, DOI [10.1155/2017/1259510, DOI 10.1155/2017/1259510]
   Pietrocola F, 2012, CELL CYCLE, V11, P3851, DOI 10.4161/cc.22027
   Portal-nunez S, 2016, BIOCHEM PHARMACOL, V108, P1, DOI 10.1016/j.bcp.2015.12.012
   Poulose SM, 2014, NUTRITION, V30, P853, DOI 10.1016/j.nut.2013.11.011
   Qian MJ, 2017, CLIN TRANSL MED, V6, P0, DOI 10.1186/s40169-017-0154-5
   Reinli K, 1996, NUTR CANCER, V26, P123, DOI 10.1080/01635589609514470
   Sabe AA, 2014, J THORAC CARDIOV SUR, V147, P792, DOI 10.1016/j.jtcvs.2013.06.062
   Scherz-shouval R, 2007, EMBO J, V26, P1749, DOI 10.1038/sj.emboj.7601623
   Schiano C, 2015, TRENDS PHARMACOL SCI, V36, P226, DOI 10.1016/j.tips.2015.02.005
   Schminke B, 2014, CURR RHEUMATOL REP, V16, P0, DOI 10.1007/s11926-014-0461-4
   Serafini M, 1998, J NUTR, V128, P1003, DOI 10.1093/jn/128.6.1003
   Shabalala S, 2017, LIFE SCI, V180, P160, DOI 10.1016/j.lfs.2017.05.003
   Shen C, 2015, OSTEOARTHR CARTILAGE, V23, P2279, DOI 10.1016/j.joca.2015.06.020
   Shen CL, 2012, J NUTR BIOCHEM, V23, P1367, DOI 10.1016/j.jnutbio.2012.04.001
   Shintani T, 2004, SCIENCE, V306, P990, DOI 10.1126/science.1099993
   Shukla S, 2014, CANCER LETT, V355, P9, DOI 10.1016/j.canlet.2014.09.017
   Tao JH, 2018, BIOMED PHARMACOTHER, V106, P1003, DOI 10.1016/j.biopha.2018.07.026
   Tashiro K, 2014, BIOCHEM BIOPH RES CO, V443, P167, DOI 10.1016/j.bbrc.2013.11.066
   Tennant JR, 1964, TRANSPLANTATION, V2, P685, DOI 10.1097/00007890-196411000-00001
   Terman A, 2010, ANTIOXID REDOX SIGN, V12, P503, DOI 10.1089/ars.2009.2598
   Tiku ML, 2016, AGEING RES REV, V28, P62, DOI 10.1016/j.arr.2016.04.011
   Veloz JJ, 2015, BIOMED RES INT, V2015, P0, DOI 10.1155/2015/291351
   Volpert R, 1993, Z NATURFORSCH C, V48, P858
   Weng T, 2014, OSTEOARTHR CARTILAGE, V22, P1197, DOI 10.1016/j.joca.2014.06.031
   Wieland HA, 2005, NAT REV DRUG DISCOV, V4, P331, DOI 10.1038/nrd1693
   Wu TT, 2016, INT J BIOL SCI, V12, P884, DOI 10.7150/ijbs.15194
   Xu HD, 2013, PLOS ONE, V8, P0, DOI 10.1371/journal.pone.0063232
   Xuan HZ, 2019, INFLAMMOPHARMACOLOGY, V27, P561, DOI 10.1007/s10787-018-0533-6
   Yin DD, 2015, FOOD CHEM, V187, P20, DOI 10.1016/j.foodchem.2015.04.032
   Yoshii SR, 2017, INT J MOL SCI, V18, P0, DOI 10.3390/ijms18091865
   Yun TG, 2017, BIOMED PHARMACOTHER, V93, P1246, DOI 10.1016/j.biopha.2017.07.034
   Zabaiou N, 2017, CHEM PHYS LIPIDS, V207, P214, DOI 10.1016/j.chemphyslip.2017.04.005
   Zhang DW, 2015, IUBMB LIFE, V67, P36, DOI 10.1002/iub.1343
   Zhao G, 2014, MOLECULES, V19, P15786, DOI 10.3390/molecules191015786
   Zhou RB, 2011, NATURE, V469, P221, DOI 10.1038/nature09663
NR 94
TC 2
Z9 2
U1 1
U2 5
PU MDPI
PI BASEL
PA ST ALBAN-ANLAGE 66, CH-4052 BASEL, SWITZERLAND
SN 
EI 1422-0067
J9 INT J MOL SCI
JI Int. J. Mol. Sci.
PD AUG 15
PY 2019
VL 20
IS 15
BP 
EP 
DI 10.3390/ijms20153768
PG 19
WC Biochemistry & Molecular Biology; Chemistry, Multidisciplinary
SC Biochemistry & Molecular Biology; Chemistry
GA IS8ET
UT WOS:000482383000161
PM 31374866
DA 2022-06-22
ER

PT J
AU Ramly, B
   Afiqah-aleng, N
   Mohamed-hussein, Z-A
AF Ramly, B
   Afiqah-aleng, N
   Mohamed-hussein, Z-a
TI Protein–protein interaction network analysis reveals several diseases highly associated with polycystic ovarian syndrome
SO International Journal of Molecular Sciences
LA English
DT Article
ID mcode; network; pathway; pco; polycystic ovarian syndrome; ppi; subnetwork; activating transcription factor 3; aldo keto reductase family 1 member c2; aldo keto reductase family 1 member c3; brca1 protein; cyclin dependent kinase inhibitor 1b; epidermal growth factor receptor; epithelial sodium channel; fibroblast growth factor receptor 1; glutathione transferase m2; hla a antigen; hla c antigen; hla e antigen; hypoxia inducible factor 1alpha; nicotinamide adenine dinucleotide adenosine diphosphate ribosyltransferase 1; p21 activated kinase 2; peptides and protein; peroxisome proliferator activated receptor gamma; phosphoprotein phosphatase; protein kinase b; protein p53; protein s100b; s phase kinase associated protein 2; serine threonine protein phosphatase pp1 gamma catalytic subunit; smad4 protein; snare protein; stress activated protein kinase; tau protein; transforming growth factor beta1; unclassified drug; unconventional prefoldin rpb5 interactor 1; unindexed drug; biological marker; acute kidney failure; anemia; antigen presentation; apoptosis; article; autophagy; coding and classification; comorbidity; computer analysis; depression; disease association; endometriosis; faintness; gastrointestinal hemorrhage; gene ontology; hallucination; hyperkalemia; hypertension; hypotension; lung embolism; migraine; necroptosis; obesity; organelle biogenesis; osteoarthriti; ovary cancer; ovary polycystic disease; pathway enrichment analysis; polycythemia vera; protein protein interaction; rna translation; schizophrenia; signal transduction; biology; disease predisposition; female; human; metabolism; ovary polycystic disease; procedure; protein analysis; biomarker; computational biology; disease susceptibility; female; human; polycystic ovary syndrome; protein interaction mapping; protein interaction map; signal transduction
AB ased on clinical observations, women with polycystic ovarian syndrome (PCOS) are prone to developing several other diseases, such as metabolic and cardiovascular diseases. However, the molecular association between PCOS and these diseases remains poorly understood. Recent studies showed that the information from protein–protein interaction (PPI) network analysis are useful in understanding the disease association in detail. This study utilized this approach to deepen the knowledge on the association between PCOS and other diseases. A PPI network for PCOS was constructed using PCOS-related proteins (PCOSrp) obtained from PCOSBase. MCODE was used to identify highly connected regions in the PCOS network, known as subnetworks. These subnetworks represent protein families, where their molecular information is used to explain the association between PCOS and other diseases. Fishers exact test and comorbidity data were used to identify PCOS–disease subnetworks. Pathway enrichment analysis was performed on the PCOS–disease subnetworks to identify significant pathways that are highly involved in the PCOS–disease associations. Migraine, schizophrenia, depressive disorder, obesity, and hypertension, along with twelve other diseases, were identified to be highly associated with PCOS. The identification of significant pathways, such as ribosome biogenesis, antigen processing and presentation, and mitophagy, suggest their involvement in the association between PCOS and migraine, schizophrenia, and hypertension. © 2019 by the authors.
C1 Centre for Bioinformatics Research, Institute of Systems Biology (INBIOSIS), Universiti Kebangsaan Malaysia, UKM BangiSelangor  43600, Malaysia
   Centre for Frontier Sciences, Faculty of Science and Technology, Universiti Kebangsaan Malaysia, UKM BangiSelangor  43600, Malaysia
TC 0
SN 1661-6596
EI 
J9 INT J MOL SCI
JI Int. J. Mol. Sci.
PD JUN 15
PY 2019
VL 20
IS 12
BP 
EP 
DI 10.3390/ijms20122959
PG 1
UT Scopus:10.3390/ijms20122959
ER

PT J
AU Zhang, Haibin
   Chen, Cheng
   Cui, Yinghong
   Li, Yuqing
   Wang, Zhaojun
   Mao, Xinzhan
   Dou, Pengcheng
   Li, Yihan
   Ma, Chi
AF Zhang, Haibin
   Chen, Cheng
   Cui, Yinghong
   Li, Yuqing
   Wang, Zhaojun
   Mao, Xinzhan
   Dou, Pengcheng
   Li, Yihan
   Ma, Chi
TI lnc-SAMD14-4 can regulate expression of the COL1A1 and COL1A2 in human chondrocytes
SO PEERJ
LA English
DT Article
DE Long-coding ribonucleicacids; Microarray; Expression profile; Osteoarthritis
ID long noncoding rna; articular-cartilage; gene-expression; cell-death; osteoarthriti; apoptosis; degradation; autophagy
AB Osteoarthritis (OA) is the most common motor system disease in aging people, characterized by matrix degradation, chondrocyte death, and osteophyte formation. OA etiology is unclear, but long noncoding RNAs (lncRNAs) that participate in numerous pathological and physiological processes may be key regulators in the onset and development of OA. Because profiling of lncRNAs and their biological function in OA is not understood, we measured lncRNA and mRNA expression profiles using high-throughput microarray to study human knee OA. We identified 2,042 lncRNAs and 2,011 mRNAs that were significantly differentially expressed in OA compared to non-OA tissue (>2.0- or < -2.0-fold change; p < 0.5), including 1,137 lncRNAs that were upregulated and 905 lncRNAs that were downregulated. Also, 1,386 mRNA were upregulated and 625 mRNAs were downregulated. QPCR was used to validate chip results. Gene Ontology analysis and the Kyoto Encyclopedia of Genes and Genomes was used to study the biological function enrichment of differentially expressed mRNA. Additionally, coding-non-coding gene co-expression (CNC) network construction was performed to explore the relevance of dysregulated lncRNAs and mRNAs. Finally, the gain/loss of function experiments of lnc-SAMD14-4 was implemented in IL-1 beta-treated human chondrocytes. In general, this study provides a preliminary database for further exploring lncRNA-related mechnisms in OA.
C1 [Zhang, Haibin; Chen, Cheng] Hunan Normal Univ, Hosp Peoples Liberat Army Joint Support Force 921, Dept Orthoped, Affiliated Hosp 2, Changsha, Hunan, CHINA.
   [Cui, Yinghong] Hunan Normal Univ, Dept Pharmaceut Sci, Changsha, Hunan, CHINA.
   [Li, Yuqing] Changsha Cent Hosp, Dept Orthoped, Changsha, Hunan, CHINA.
   [Wang, Zhaojun] Shanxi Med Univ, Shanxi Fenyang Hosp, Dept Traumatol, Fenyang Hosp, Fenyang, Shanxi, CHINA.
   [Mao, Xinzhan; Dou, Pengcheng; Li, Yihan] Cent S Univ, Dept Orthoped, Xiangya Hosp 2, Changsha, Hunan, CHINA.
   [Ma, Chi] Xiangxi Autonomous Prefecture, Dept Orthoped, Peoples Hosp, Jishou, Hunan, CHINA.
RP Chen, C (corresponding author), Hunan Normal Univ, Hosp Peoples Liberat Army Joint Support Force 921, Dept Orthoped, Affiliated Hosp 2, Changsha, Hunan, CHINA.
EM jc163yy@163.com
FU National Natural Science Foundation of China [81201432, 81371997]; Army Medical Research Subject of the 12th Five-Year-Plan fund [CWS11J275]; Scientific Research Fund of Hunan Provincial Education Department [15B140]; Hunan Province Health and Life Committee Scientific Research Project [B2016148]; Military Medical Science and Technology Youth Training Program [2018JJ6033]; Hunan Provincial Innovation Foundation for Postgraduates [CX2015B185]
CR Al-sabah A, 2016, OSTEOARTHR CARTILAGE, V24, P719, DOI 10.1016/j.joca.2015.11.007
   Attur M, 2015, FASEB J, V23, P0
   Bellamy N, 2006, COCHRANE DB SYST REV, V2, P0
   Bohensky J, 2009, ARTHRITIS RHEUM-US, V60, P1406, DOI 10.1002/art.24444
   Brophy RH, 2018, OSTEOARTHR CARTILAGE, V26, P422, DOI 10.1016/j.joca.2017.12.004
   Carames B, 2010, ARTHRITIS RHEUM-US, V62, P791, DOI 10.1002/art.27305
   Davidson ENB, 2017, OSTEOARTHR CARTILAGE, V25, P175, DOI 10.1016/j.joca.2016.09.024
   Davidson RK, 2006, ARTHRITIS RES THER, V8, P0, DOI 10.1186/ar2013
   Fosang AJ, 1996, FEBS LETT, V380, P17, DOI 10.1016/0014-5793(95)01539-6
   Franke TF, 2003, ONCOGENE, V22, P8983, DOI 10.1038/sj.onc.1207115
   Fu M, 2015, OSTEOARTHR CARTILAGE, V23, P423, DOI 10.1016/j.joca.2014.12.001
   Goldring MB, 1988, J CLIN INVEST, V82, P2026, DOI 10.1172/JCI113823
   Guttman M, 2012, NATURE, V482, P339, DOI 10.1038/nature10887
   Hayami T, 2006, BONE, V38, P234, DOI 10.1016/j.bone.2005.08.007
   Hu L, 2011, PLOS ONE, V6, P0, DOI 10.1371/journal.pone.0017668
   Huang T, 2012, BIOCHIMIE, V94, P1017, DOI 10.1016/j.biochi.2011.12.024
   Hwang HS, 2015, INT J MOL SCI, V16, P26035, DOI 10.3390/ijms161125943
   Junqueira UCHOALC, 2013, JUNQUEIRAS BASIC HIS, V0, P0
   Karlsson C, 2010, OSTEOARTHR CARTILAGE, V18, P581, DOI 10.1016/j.joca.2009.12.002
   Kellgren JH, 1957, ANN RHEUM DIS, V16, P494, DOI 10.1136/ard.16.4.494
   Kim HA, 2007, CURR DRUG TARGETS, V8, P333, DOI 10.2174/138945007779940025
   Lightfoot S, 2016, QUANTITATION COMP TO, V0, P0
   Liu Q, 2014, ARTHRITIS RHEUMATOL, V66, P969, DOI 10.1002/art.38309
   Livak KJ, 2001, METHODS, V25, P402, DOI 10.1006/meth.2001.1262
   Loeser RF, 2013, CURR OPIN RHEUMATOL, V25, P108, DOI 10.1097/BOR.0b013e32835a9428
   Mueller O, 2000, ELECTROPHORESIS, V21, P128, DOI 10.1002/(SICI)1522-2683(20000101)21:1<128::AID-ELPS128>3.0.CO;2-M
   Nho SJ, 2013, J AM ACAD ORTHOP SUR, V21, PS1, DOI 10.5435/JAAOS-21-07-S1
   Palazzo AF, 2015, FRONT GENET, V6, P0, DOI 10.3389/fgene.2015.00002
   Pearson MJ, 2016, ARTHRITIS RHEUMATOL, V68, P845, DOI 10.1002/art.39520
   Pennock AT, 2007, ARTHRITIS RHEUM-US, V56, P1529, DOI 10.1002/art.22523
   Qu L, 2016, CANCER CELL, V29, P653, DOI 10.1016/j.ccell.2016.03.004
   Roberts S, 2009, KNEE, V16, P398, DOI 10.1016/j.knee.2009.02.004
   Shijin LUXX, 2015, INT J CLIN EXP PATHO, V8, P4764
   Snelling S, 2014, OSTEOARTHR CARTILAGE, V22, P334, DOI 10.1016/j.joca.2013.12.009
   Song J, 2014, J ORTHOP RES, V32, P1628, DOI 10.1002/jor.22718
   Steck E, 2012, J MOL MED, V90, P1185, DOI 10.1007/s00109-012-0895-y
   Stuart JM, 2003, SCIENCE, V302, P249, DOI 10.1126/science.1087447
   Svensson L, 2001, OSTEOARTHR CARTILAGE, V9, PS23, DOI 10.1053/joca.2001.0440
   Wang KC, 2011, MOL CELL, V43, P904, DOI 10.1016/j.molcel.2011.08.018
   Weirauch MT, 2011, APPL STAT NETWORK BI, V1, P215, DOI 10.1002/9783527638079.ch11
   Xing D, 2014, ORTHOP SURG, V6, P288, DOI 10.1111/os.12147
   Zhang CP, 2016, GENE, V586, P248, DOI 10.1016/j.gene.2016.04.016
   Zhang HB, 2016, APOPTOSIS, V21, P1082, DOI 10.1007/s10495-016-1280-z
NR 43
TC 8
Z9 8
U1 1
U2 9
PU PEERJ INC
PI LONDON
PA 341-345 OLD ST, THIRD FLR, LONDON, EC1V 9LL, ENGLAND
SN 2167-8359
EI 
J9 PEERJ
JI PeerJ
PD SEP 2
PY 2019
VL 7
IS 
BP 
EP 
DI 10.7717/peerj.7491
PG 18
WC Multidisciplinary Sciences
SC Science & Technology - Other Topics
GA IU1AV
UT WOS:000483310100004
PM 31534838
DA 2022-06-22
ER

PT J
AU Al-modawi, RN
   Brinchmann, JE
   Karlsen, TA
AF Al-modawi, Rua
   Brinchmann, Jan
   Karlsen, Tommy
TI Multi-pathway Protective Effects of MicroRNAs on Human Chondrocytes in an In Vitro Model of Osteoarthritis
SO MOLECULAR THERAPY-NUCLEIC ACIDS
LA English
DT Article
ID factor-kappa-b; chondrogenic differentiation; cartilage homeostasis; knee osteoarthriti; therapeutic target; signaling pathway; synovial-fluid; stem-cell; expression; autophagy
AB y Osteoarthritis (OA) is the most common degenerative joint disease. One of the main pathogenic factors of OA is thought to be inflammation. Other factors associated with OA are dys-regulation of microRNAs, reduced autophagic activity, oxidative stress, and altered metabolism. microRNAs are small non-coding RNAs that are powerful regulators of gene expression. miR-140-5p is considered a cartilage-specific microRNA, is necessary for in vitro chondrogenesis, has anti-inflammatory properties, and is downregulated in osteoarthritic cartilage. Its passenger strand, miR-140-3p, is the most highly expressed microRNA in healthy cartilage and increases during in vitro chondrogenesis. miR-146a is a well-known anti-inflammatory microRNA. Several studies have illustrated its role in OA and autoimmune diseases. We show that, when human chondrocytes were transfected individually with miR-140-5p, miR-140-3p, or miR-146a prior to stimulation with interleukin-1 beta and tumor factor necrosis-alpha as an inflammatory model of OA, each of these microRNAs exhibited similar protective effects. Mass spectrometry analysis provided an insight to the altered proteome. All three microRNAs downregulated important inflammatory mediators. In addition, they affected different proteins belonging to the same biological processes, suggesting an overall inhibition of inflammation and oxidative stress, enhancement of autophagy, and restoration of other homeostatic cellular mechanisms, including metabolism.
C1 [Al-Modawi, Rua Nader; Brinchmann, Jan E.; Karlsen, Tommy A.] Oslo Univ Hosp, Rikshosp, Norwegian Ctr Stem Cell Res, Dept Immunol & Transfus Med, POB 4950 Nydalen, N-0424 Oslo, Norway.
   [Brinchmann, Jan E.] Univ Oslo, Dept Mol Med, Oslo, Norway.
RP Al-Modawi, RN; Brinchmann, JE (corresponding author), Oslo Univ Hosp, Rikshosp, Norwegian Ctr Stem Cell Res, Dept Immunol & Transfus Med, POB 4950 Nydalen, N-0424 Oslo, Norway.
EM runaal@rr-research.no; jan.brinchmann@rr-research.no
FU South-Eastern Norway Regional Health Authority
CR Andersson HC, 2002, AM J MED GENET, V113, P315, DOI 10.1002/ajmg.b.10873
   Andreas K, 2008, ARTHRITIS RES THER, V10, P0, DOI 10.1186/ar2358
   Bahram S, 1991, P NATL ACAD SCI USA, V88, P10094, DOI 10.1073/pnas.88.22.10094
   Barter MJ, 2015, STEM CELLS, V33, P3266, DOI 10.1002/stem.2093
   Bradley EW, 2010, MOL ENDOCRINOL, V24, P1581, DOI 10.1210/me.2010-0037
   Carames B, 2015, ARTHRITIS RHEUMATOL, V67, P1568, DOI 10.1002/art.39073
   Carames B, 2010, ARTHRITIS RHEUM-US, V62, P791, DOI 10.1002/art.27305
   Castanotto D, 2007, NUCLEIC ACIDS RES, V35, P5154, DOI 10.1093/nar/gkm543
   Dadamo S, 2017, OXID MED CELL LONGEV, V2017, P0, DOI 10.1155/2017/3720128
   de Pontual L, 2011, NAT GENET, V43, P1026, DOI 10.1038/ng.915
   Endo K, 2000, FEBS LETT, V477, P55, DOI 10.1016/S0014-5793(00)01760-9
   Goldring MB, 2011, CURR OPIN RHEUMATOL, V23, P471, DOI 10.1097/BOR.0b013e328349c2b1
   Gori F, 2009, DEV BIOL, V329, P36, DOI 10.1016/j.ydbio.2009.02.006
   Greeve I, 2000, J NEUROSCI, V20, P7345
   Guan YJ, 2018, AGING CELL, V17, P0, DOI 10.1111/acel.12752
   Hall MD, 2017, PLOS GENET, V13, P0, DOI 10.1371/journal.pgen.1006610
   Hambleton S, 2013, P NATL ACAD SCI USA, V110, P3053, DOI 10.1073/pnas.1220098110
   Harris J, 2013, FRONT IMMUNOL, V4, P0, DOI 10.3389/fimmu.2013.00083
   Harris J, 2011, J BIOL CHEM, V286, P9587, DOI 10.1074/jbc.M110.202911
   Hashimoto M, 2008, MED RES REV, V28, P464, DOI 10.1002/med.20113
   Heidari B, 2011, CASP J INTERN MED, V2, P205
   Huber M, 2017, J VIROL, V91, P0, DOI 10.1128/JVI.01219-17
   Hui W, 2016, ANN RHEUM DIS, V75, P449, DOI 10.1136/annrheumdis-2014-206295
   Jude JA, 2012, AM J PHYSIOL-LUNG C, V303, PL460, DOI 10.1152/ajplung.00041.2012
   Jun JC, 2013, J LEUKOCYTE BIOL, V94, P927, DOI 10.1189/jlb.0213109
   Jurynec MJ, 2018, HUM MOL GENET, V27, P2383, DOI 10.1093/hmg/ddy132
   Karlsen TA, 2016, MOL THER-NUCL ACIDS, V5, P0, DOI 10.1038/mtna.2016.64
   Karlsen TA, 2014, STEM CELLS DEV, V23, P290, DOI 10.1089/scd.2013.0209
   Karlsen TA, 2011, TISSUE ENG PART C-ME, V17, P219, DOI 10.1089/ten.tec.2010.0200, 10.1089/ten.TEC.2010.0200
   Kim J, 2010, OSTEOARTHR CARTILAGE, V18, P424, DOI 10.1016/j.joca.2009.09.008
   Kobayashi H, 2013, J BIOL CHEM, V288, P28620, DOI 10.1074/jbc.M113.452169
   Kondo M, 2015, ARTHRITIS RHEUMATOL, V67, P1250, DOI 10.1002/art.39036
   Kristiansen H, 2011, J INTERF CYTOK RES, V31, P41, DOI 10.1089/jir.2010.0107
   Lankat-buttgereit B, 2003, BIOL CELL, V95, P515, DOI 10.1016/j.biolcel.2003.09.003
   Lee RC, 1993, CELL, V75, P843, DOI 10.1016/0092-8674(93)90529-Y
   Legeai-mallet L, 2004, BONE, V34, P26, DOI 10.1016/j.bone.2003.09.002
   Liao WX, 2018, MOL MED REP, V17, P2827, DOI 10.3892/mmr.2017.8250
   Lim LP, 2005, NATURE, V433, P769, DOI 10.1038/nature03315
   Lin EA, 2009, FRONT BIOSCI-LANDMRK, V14, P2757, DOI 10.2741/3412
   Loeser RF, 2016, NAT REV RHEUMATOL, V12, P412, DOI 10.1038/nrrheum.2016.65
   Loeser RF, 2011, CURR OPIN RHEUMATOL, V23, P492, DOI 10.1097/BOR.0b013e3283494005
   Losina E, 2011, ANN INTERN MED, V154, P217, DOI 10.7326/0003-4819-154-4-201102150-00001
   Lotz MK, 2011, NAT REV RHEUMATOL, V7, P579, DOI 10.1038/nrrheum.2011.109
   Maliekal P, 2007, J BIOL CHEM, V282, P31844, DOI 10.1074/jbc.M706818200
   Meijer HA, 2014, BIOCHEM SOC T, V42, P1135, DOI 10.1042/BST20140142
   Meng YC, 2017, SCI REP-UK, V7, P0, DOI 10.1038/s41598-017-00405-3
   Mengshol JA, 2000, ARTHRITIS RHEUM, V43, P801, DOI 10.1002/1529-0131(200004)43:4<801::AID-ANR10>3.0.CO;2-4
   Millward-sadler SJ, 2006, OSTEOARTHR CARTILAGE, V14, P991, DOI 10.1016/j.joca.2006.03.013
   Mirza R, 2012, J BONE MINER METAB, V30, P144, DOI 10.1007/s00774-011-0303-7
   Miyaki S, 2010, GENE DEV, V24, P1173, DOI 10.1101/gad.1915510
   Mobasheri A, 2017, NAT REV RHEUMATOL, V13, P302, DOI 10.1038/nrrheum.2017.50
   Mostowy S, 2010, CELL HOST MICROBE, V8, P433, DOI 10.1016/j.chom.2010.10.009
   Murray PJ, 2006, BIOCHEM SOC T, V34, P1028, DOI 10.1042/BST0341028
   Nakagawa K, 1999, ANN RHEUM DIS, V58, P175, DOI 10.1136/ard.58.3.175
   Needham BE, 2008, J PATHOL, V215, P155, DOI 10.1002/path.2343
   Norrie JL, 2016, DEVELOPMENT, V143, P4608, DOI 10.1242/dev.140715
   Notari M, 2011, P NATL ACAD SCI USA, V108, P16645, DOI 10.1073/pnas.1102292108
   Ntoumou E, 2017, CLIN EPIGENETICS, V9, P0, DOI 10.1186/s13148-017-0428-1
   Orlando UD, 2015, ONCOTARGET, V6, P42632, DOI 10.18632/oncotarget.5822
   Parafioriti A, 2009, J ORTHOP SCI, V14, P623, DOI 10.1007/s00776-009-1355-6
   Park KW, 2016, OSTEOARTHR CARTILAGE, V24, P2153, DOI 10.1016/j.joca.2016.07.002
   Porte S, 2009, J BIOL CHEM, V284, P17194, DOI 10.1074/jbc.M109.001800
   Powell TR, 2013, J PSYCHOPHARMACOL, V27, P609, DOI 10.1177/0269881113490329
   Qian MJ, 2017, CLIN TRANSL MED, V6, P0, DOI 10.1186/s40169-017-0154-5
   Qian YF, 2017, INFLAMM RES, V66, P653, DOI 10.1007/s00011-017-1047-1
   Quintana AM, 2014, DEV BIOL, V396, P94, DOI 10.1016/j.ydbio.2014.09.026
   Ramakrishnan PS, 2013, STUDIES ARTHRITIS JO, V0, P311
   Reed KN, 2014, MOL CELL BIOCHEM, V397, P195, DOI 10.1007/s11010-014-2187-z
   Richard M, 1998, GENOMICS, V53, P137, DOI 10.1006/geno.1998.5480
   Rockel JS, 2009, ARTHRITIS RES THER, V11, P0, DOI 10.1186/ar2595
   Rubinsztein DC, 2011, CELL, V146, P682, DOI 10.1016/j.cell.2011.07.030
   Ruefli-brasse AA, 2004, J BIOL CHEM, V279, P1570, DOI 10.1074/jbc.C300460200
   Saba R, 2014, FRONT IMMUNOL, V5, P0, DOI 10.3389/fimmu.2014.00578
   Saha S, 2009, PROTEOMICS, V9, P470, DOI 10.1002/pmic.200800507
   Sasaki H, 2012, ARTHRITIS RHEUM-US, V64, P1920, DOI 10.1002/art.34323
   Schallmoser KATHARINA, 2009, J VIS EXP, V0, P0, DOI DOI 10.3791/1523
   Sellam J, 2010, NAT REV RHEUMATOL, V6, P625, DOI 10.1038/nrrheum.2010.159
   Shi LL, 2017, ANTIOXID REDOX SIGN, V27, P1347, DOI 10.1089/ars.2017.7022
   Sieker JT, 2018, J ORTHOP RES, V36, P318, DOI 10.1002/jor.23644
   Steiglitz BM, 2006, MOL CELL BIOL, V26, P238, DOI 10.1128/MCB.26.1.238-249.2006
   Sui LL, 2003, BIOCHEM BIOPH RES CO, V304, P393, DOI 10.1016/S0006-291X(03)00601-6
   Taganov KD, 2006, P NATL ACAD SCI USA, V103, P12481, DOI 10.1073/pnas.0605298103
   Takamizawa J, 2004, CANCER RES, V64, P3753, DOI 10.1158/0008-5472.CAN-04-0637
   Takata A, 2011, BIOCHEM BIOPH RES CO, V411, P826, DOI 10.1016/j.bbrc.2011.07.048
   Tan CL, 2013, SCIENCE, V342, P1254, DOI 10.1126/science.1244193
   Vidigal JA, 2015, TRENDS CELL BIOL, V25, P137, DOI 10.1016/j.tcb.2014.11.004
   Virbasius JV, 2016, TRENDS ENDOCRIN MET, V27, P484, DOI 10.1016/j.tem.2016.04.006
   Wang DG, 2008, COMPUT BIOL CHEM, V32, P462, DOI 10.1016/j.compbiolchem.2008.07.014
   Wang DM, 2013, NAT CELL BIOL, V15, P1153, DOI 10.1038/ncb2827
   Wang Z, 2018, INFLAMMATION, V41, P959, DOI 10.1007/s10753-018-0750-6
   Wei RX, 2016, BIOSCIENCE REP, V36, P0, DOI 10.1042/BSR20160238
   Wienholds E, 2005, SCIENCE, V309, P310, DOI 10.1126/science.1114519
   Wilcox SM, 2010, THESIS, V0, P0
   Xu J, 2015, OSTEOARTHR CARTILAGE, V23, P1575, DOI 10.1016/j.joca.2015.04.016
   Xu QF, 2012, J AM COLL CARDIOL, V59, P2107, DOI 10.1016/j.jacc.2012.02.033
   Yamasaki K, 2009, ARTHRITIS RHEUM-US, V60, P1035, DOI 10.1002/art.24404
   Yan SJ, 2016, INT J MOL MED, V38, P201, DOI 10.3892/ijmm.2016.2618
   Yin CM, 2017, BONE JOINT RES, V6, P612, DOI 10.1302/2046-3758.611.BJR-2017-0090.R1
   Yoon BS, 2006, DEVELOPMENT, V133, P4667, DOI 10.1242/dev.02680
   Zhai HY, 2015, ONCOTARGET, V6, P19735, DOI 10.18632/oncotarget.3771
   Zhang XD, 2017, CELL DEATH DIS, V8, P0, DOI 10.1038/cddis.2017.146
   Zhang Y, 2015, ANN RHEUM DIS, V74, P1432, DOI 10.1136/annrheumdis-2013-204599
   Zhao CY, 2016, FREE RADICAL BIO MED, V92, P50, DOI 10.1016/j.freeradbiomed.2016.01.015
   Zou W, 2015, CELL PHYSIOL BIOCHEM, V37, P1442
NR 104
TC 33
Z9 33
U1 2
U2 6
PU CELL PRESS
PI CAMBRIDGE
PA 50 HAMPSHIRE ST, FLOOR 5, CAMBRIDGE, MA 02139 USA
SN 2162-2531
EI 
J9 MOL THER-NUCL ACIDS
JI Mol. Ther.-Nucl. Acids
PD SEP 6
PY 2019
VL 17
IS 
BP 776
EP 790
DI 10.1016/j.omtn.2019.07.011
PG 15
WC Medicine, Research & Experimental
SC Research & Experimental Medicine
GA JA6XF
UT WOS:000487984400068
PM 31446120
DA 2022-06-22
ER

PT J
AU Zheng, Weiwei
   Li, Xinle
   Liu, Daquan
   Li, Jie
   Yang, Shuang
   Gao, Zhe
   Wang, Zhaonan
   Yokota, Hiroki
   Zhang, Ping
AF Zheng, Weiwei
   Li, Xinle
   Liu, Daquan
   Li, Jie
   Yang, Shuang
   Gao, Zhe
   Wang, Zhaonan
   Yokota, Hiroki
   Zhang, Ping
TI Mechanical loading mitigates osteoarthritis symptoms by regulating endoplasmic reticulum stress and autophagy
SO FASEB JOURNAL
LA English
DT Article
DE OA; eIF2alpha; P62; knee load; non-invasive physical therapy
ID unfolded protein response; bone-formation; murine tibiae; er stress; knee; cartilage; histopathology; stimulation; activation; frequency
AB Osteoarthritis (OA) is a disease characterized by cartilage damage and abnormal remodeling of subchondral bone. Our previous study showed that in the early stage of OA, knee loading exerts protective effects by suppressing osteoclastogenesis through Wnt signaling, but little is known about loading effects at the late OA stage. Endoplasmic reticulum (ER) stress and autophagy are known to be involved in the late OA stage. We determined the effects of mechanical loading on ER stress and autophagy in OA mice. One hundred seventy-four mice were used for a surgery-induced OA model. In the first set of experiments, 60 mice were devoted to evaluation of the role of ER stress and autophagy in the development of OA. In the second set, 114 mice were used to assess the effect of knee loading on OA. Histologic, cellular, microcomputed tomography, and electron microscopic analyses were performed to evaluate morphologic changes, ER stress, and autophagy. Mechanical loading increased phosphorylation of eukaryotic translation initiation factor 2 (eIF2) and regulated expressions of autophagy markers LC3II/I and p62. Osteoarthritic mice also exhibited an elevated ratio of calcified cartilage to total articular cartilage (CC/TAC), and synovial hyperplasia with increased lining cells was found. At the early disease stage, subchondral bone plate thinning and reduced subchondral bone volume fraction (B.Ar/T.Ar) were observed. At the late disease stages, subchondral bone plate thickened concomitant with increased B.Ar/T.Ar. Mice subjected to mechanical loading exhibited resilience to cartilage destruction and a correspondingly reduced Osteoarthritis Research Society International score at 4 and 8 wk, as well as a decrease in synovitis and CC/TAC. While chondrocyte numbers in the OA group was notably decreased, mechanical loading restored chondrogenic differentiation. These results demonstrate that mechanical loading can retard the pathologic progression of OA at its early and late stages. The observed effects of loading are associated with the regulations of ER stress and autophagy.Zheng, W., Li, X., Liu, D., Li, J., Yang, S., Gao, Z., Wang, Z., Yokota, H., Zhang, P. Mechanical loading mitigates osteoarthritis symptoms by regulating endoplasmic reticulum stress and autophagy.
C1 [Zheng, Weiwei; Li, Xinle; Liu, Daquan; Li, Jie; Yang, Shuang; Gao, Zhe; Wang, Zhaonan; Zhang, Ping] Tianjin Med Univ, Sch Basic Med Sci, Dept Anat & Histol, 22 Qixiangtai Rd, Tianjin 300070, CHINA.
   [Li, Xinle; Liu, Daquan; Zhang, Ping] Tianjin Med Univ, Tianjin Key Lab Metab Dis, Minist Hlth, Key Lab Hormones & Dev, Tianjin, CHINA.
   [Li, Xinle; Liu, Daquan; Li, Jie; Yang, Shuang; Zhang, Ping] Chinese Acad Med Sci, Int Cardiovasc Hosp, Tianjin Econ Technol Dev Area, Tianjin, CHINA.
   [Li, Xinle; Liu, Daquan; Li, Jie; Yang, Shuang; Zhang, Ping] Peking Union Med Coll, Tianjin, CHINA.
   [Yokota, Hiroki; Zhang, Ping] Indiana Univ Purdue Univ, Dept Biomed Engn, Indianapolis, IN 46202 USA.
RP Zhang, P (corresponding author), Tianjin Med Univ, Sch Basic Med Sci, Dept Anat & Histol, 22 Qixiangtai Rd, Tianjin 300070, CHINA.
EM pizhang2008@163.com
FU National Natural Science Foundation of China [81772405, 81572100, 81601863]; China Postdoctoral Science Foundation [2016M601275]; Tianjin Binhai New Area Health and Family Planning Commission [2016BWKL002, 2016BWKZ005]; Science and Technology Development Fund of Tianjin Education Commission for Higher Education [2017KJ223]; U.S. National Institutes of Health, National Institute of Arthritis and Musculoskeletal and Skin Diseases [AR052144]; NATIONAL INSTITUTE OF ARTHRITIS AND MUSCULOSKELETAL AND SKIN DISEASES [R01AR052144] Funding Source: NIH RePORTER
CR Binet F, 2015, CELL METAB, V22, P560, DOI 10.1016/j.cmet.2015.07.010
   Binet F, 2013, CELL METAB, V17, P353, DOI 10.1016/j.cmet.2013.02.003
   Carames B, 2012, ANN RHEUM DIS, V71, P575, DOI 10.1136/annrheumdis-2011-200557
   Dempster DW, 2013, J BONE MINER RES, V28, P1, DOI 10.1002/jbmr.1805
   Denny P, 2018, AUTOPHAGY, V14, P419, DOI 10.1080/15548627.2017.1415189
   Glasson SS, 2007, OSTEOARTHR CARTILAGE, V15, P1061, DOI 10.1016/j.joca.2007.03.006
   Glasson SS, 2010, OSTEOARTHR CARTILAGE, V18, PS17, DOI 10.1016/j.joca.2010.05.025
   Goldring MB, 2015, CURR OPIN PHARMACOL, V22, P51, DOI 10.1016/j.coph.2015.03.004
   Hamamura K, 2013, BMC MUSCULOSKEL DIS, V14, P0, DOI 10.1186/1471-2474-14-312
   Hang DH, 2012, CELLS TISSUES ORGANS, V195, P495, DOI 10.1159/000329502
   Hendrickx G, 2018, PLOS GENET, V14, P0, DOI 10.1371/journal.pgen.1007321
   Hilz FM, 2014, BIOELECTROMAGNETICS, V35, P116, DOI 10.1002/bem.21822
   Hirasawa H, 2010, FEBS LETT, V584, P745, DOI 10.1016/j.febslet.2009.12.028
   Holguin N, 2016, J BONE MINER RES, V31, P2215, DOI 10.1002/jbmr.2900
   Hu XH, 2018, J BONE MINER RES, V33, P945, DOI 10.1002/jbmr.3380
   Huang ZY, 2016, NAT REV RHEUMATOL, V12, P123, DOI 10.1038/nrrheum.2015.158
   Jayasuriya CT, 2018, SCI REP-UK, V8, P0, DOI 10.1038/s41598-018-25395-8
   Jeon OH, 2017, NAT MED, V23, P775, DOI 10.1038/nm.4324
   Kaneko H, 2013, MATRIX BIOL, V32, P178, DOI 10.1016/j.matbio.2013.01.004
   Kim JH, 2014, CELL, V156, P730, DOI 10.1016/j.cell.2014.01.007
   Kishino A, 2017, SCI REP-UK, V7, P0, DOI 10.1038/s41598-017-02960-1
   Lapane KL, 2015, ARTHRITIS RHEUMATOL, V67, P724, DOI 10.1002/art.38933
   Li CH, 2018, SCI REP-UK, V8, P0, DOI 10.1038/s41598-017-18541-1
   Li J, 2017, BONE, V97, P2, DOI 10.1016/j.bone.2016.12.009
   Li XL, 2016, SCI REP-UK, V6, P0, DOI 10.1038/srep24668
   Little CB, 2009, ARTHRITIS RHEUM-US, V60, P3723, DOI 10.1002/art.25002
   Liu DQ, 2017, SCI REP-UK, V7, P0, DOI 10.1038/s41598-017-05488-6
   Liu DQ, 2015, BONE, V81, P620, DOI 10.1016/j.bone.2015.09.012
   Lotz MK, 2011, NAT REV RHEUMATOL, V7, P579, DOI 10.1038/nrrheum.2011.109
   Mankin HJ, 1992, NEW ENGL J MED, V326, P1473
   Moretti J, 2017, CELL, V171, P809, DOI 10.1016/j.cell.2017.09.034
   Nollet M, 2014, AUTOPHAGY, V10, P1965, DOI 10.4161/auto.36182
   Oliveira LC, 2016, OSTEOPOROSIS INT, V27, P2913, DOI 10.1007/s00198-016-3618-3
   Pritzker KPH, 2006, OSTEOARTHR CARTILAGE, V14, P13, DOI 10.1016/j.joca.2005.07.014
   Rhodes SD, 2013, J BONE MINER RES, V28, P2476, DOI 10.1002/jbmr.1992
   Robinson WH, 2016, NAT REV RHEUMATOL, V12, P580, DOI 10.1038/nrrheum.2016.136
   Sun HB, 2012, CONNECT TISSUE RES, V53, P180, DOI 10.3109/03008207.2011.628765
   Tan N, 2018, HEPATOL RES, V48, P839, DOI 10.1111/hepr.13076
   Tower RJ, 2015, BONE, V74, P171, DOI 10.1016/j.bone.2015.01.009
   Travers KJ, 2000, CELL, V101, P249, DOI 10.1016/S0092-8674(00)80835-1
   Vega-rubin-de-celis S, 2018, P NATL ACAD SCI USA, V115, P4176, DOI 10.1073/pnas.1717800115
   Walter P, 2011, SCIENCE, V334, P1081, DOI 10.1126/science.1209038
   Wang CJ, 2012, J SURG RES, V178, P196, DOI 10.1016/j.jss.2012.01.010
   Wang CJ, 2011, ARCH ORTHOP TRAUM SU, V131, P1153, DOI 10.1007/s00402-011-1289-2
   Wang HL, 2014, SHOCK, V41, P324, DOI 10.1097/SHK.0000000000000122
   Yamasaki Y, 2015, BMC MUSCULOSKEL DIS, V16, P0, DOI 10.1186/s12891-015-0613-3
   Yoboue ED, 2018, CELL DEATH DIS, V9, P0, DOI 10.1038/s41419-017-0033-4
   Zhang P, 2006, J APPL PHYSIOL, V100, P1452, DOI 10.1152/japplphysiol.00997.2005
   Zhang P, 2007, J BONE MINER METAB, V25, P383, DOI 10.1007/s00774-007-0774-8
   Zhang P, 2007, J BONE MINER RES, V22, P1979, DOI 10.1359/JBMR.070803
   Zhang P, 2007, BONE, V40, P538, DOI 10.1016/j.bone.2006.09.018
   Zhang P, 2011, BONE, V49, P867, DOI 10.1016/j.bone.2011.06.020
   Zhang P, 2009, BONE, V44, P989, DOI 10.1016/j.bone.2009.01.367
   Zhen GH, 2013, NAT MED, V19, P704, DOI 10.1038/nm.3143
NR 54
TC 30
Z9 30
U1 6
U2 27
PU WILEY
PI HOBOKEN
PA 111 RIVER ST, HOBOKEN 07030-5774, NJ USA
SN 0892-6638
EI 1530-6860
J9 FASEB J
JI Faseb J.
PD MAR 15
PY 2019
VL 33
IS 3
BP 4077
EP 4088
DI 10.1096/fj.201801851R
PG 12
WC Biochemistry & Molecular Biology; Biology; Cell Biology
SC Biochemistry & Molecular Biology; Life Sciences & Biomedicine - Other Topics; Cell Biology
GA HM9HS
UT WOS:000459794800078
PM 30485126
DA 2022-06-22
ER

PT J
AU Zhang, Xiaoning
   Yang, Yue
   Li, Xin
   Zhang, He
   Gang, Yi
   Bai, Lunhao
AF Zhang, Xiaoning
   Yang, Yue
   Li, Xin
   Zhang, He
   Gang, Yi
   Bai, Lunhao
TI Alterations of autophagy in knee cartilage by treatment with treadmill exercise in a rat osteoarthritis model
SO INTERNATIONAL JOURNAL OF MOLECULAR MEDICINE
LA English
DT Article
DE osteoarthritis; autophagy; articular cartilage; treadmill exercise; cartilage zone
ID subchondral bone; articular-cartilage; oxidative stress; expression; mtor; progression; activation; walking; matrix; death
AB The aim of the present study was to investigate potential alterations in the articular cartilage in a rat model of monosodium iodoacetate (MIA)-induced osteoarthritis (OA) with or without treatment with moderate treadmill exercise. A total of 30 male Sprague-Dawley rats were randomly divided into three groups (n=10), including the control, OA and OA with treadmill exercise (OAE) groups. Rats were evaluated upon completing the treadmill exercise program (speed, 18 m/min; 30 min/day; 5 days/week for 4 weeks). Interleukin (IL)-1 and IL-4 levels in the serum and intra-articular lavage fluid (IALF) were measured by ELISA. Alterations in articular cartilage and synovium were also evaluated by histology, immunohistochemistry, western blotting and reverse transcription-quantitative polymerase chain reaction. The results revealed that IL-1 in the serum and IALF decreased in the OAE group, whereas IL-4 increased, and histological evaluation indicated that the OAE group had a clear treatment response. However, the expression of type II collagen in the articular cartilage increased in the OAE group as compared with the OA group, whereas ADAMTS5 expression decreased. In contrast to light chain 3B (LC3B), the protein expression levels of BECLIN1 and sequestosome 1 (SQSTM1) were increased in the OA group. In addition, a significant increase was observed between OA and OAE groups in LC3B and SQSTM1 protein levels, whereas no change was observed in BECLIN1 levels between the OA and OAE groups in the superficial and deep zones. The results of western blotting demonstrated that LC3II was notably decreased in the OA group and partially increased in the OAE group. The mRNA expression levels of LC3B and SQSTM1 increased in the OA and OAE groups, with a significant difference observed between the two groups, while a concomitant decrease was detected in BECLIN1 levels. In conclusion, 30 min of treadmill exercise had an evident protective effect in the articular cartilage of rats with MIA-induced OA and may promote autophagy in the articular cartilage.
C1 [Zhang, Xiaoning; Yang, Yue; Zhang, He; Gang, Yi; Bai, Lunhao] China Med Univ, Shengjing Hosp, Dept Orthopaed Surg, 36 Sanhao St, Shenyang 110022, Liaoning, CHINA.
   [Li, Xin] Liaoning Canc Hosp, Dept Anesthesiol, Shenyang 110042, Liaoning, CHINA.
RP Bai, LH (corresponding author), China Med Univ, Shengjing Hosp, Dept Orthopaed Surg, 36 Sanhao St, Shenyang 110022, Liaoning, CHINA.
EM bailh@sj-hospital.org
FU National Natural Science Foundation of China [81772420]
CR Barbour KE, 2014, ARTHRIT CARE RES, V66, P139, DOI 10.1002/acr.22120
   Barranco CAROLINE, 2015, NAT REV RHEUMATOL, V11, P127, DOI 10.1038/nrrheum.2015.12
   Berenbaum F, 2015, OSTEOARTHR CARTILAGE, V23, P1823, DOI 10.1016/j.joca.2015.09.012
   Bjorkoy G, 2005, J CELL BIOL, V171, P603, DOI 10.1083/jcb.200507002
   Blagojevic M, 2010, OSTEOARTHR CARTILAGE, V18, P24, DOI 10.1016/j.joca.2009.08.010
   Bomer N, 2016, ANN RHEUM DIS, V75, P571, DOI 10.1136/annrheumdis-2014-206608
   Boudenot A, 2014, OSTEOARTHR CARTILAGE, V22, P1176, DOI 10.1016/j.joca.2014.05.020
   Carames B, 2015, ARTHRITIS RHEUMATOL, V67, P1568, DOI 10.1002/art.39073
   Carames B, 2012, ARTHRITIS RHEUM-US, V64, P1182, DOI 10.1002/art.33444
   Carames B, 2010, ARTHRITIS RHEUM-US, V62, P791, DOI 10.1002/art.27305
   Cetrullo S, 2016, BBA-GEN SUBJECTS, V1860, P1181, DOI 10.1016/j.bbagen.2016.03.002
   Cifuentes DJ, 2010, OSTEOARTHR CARTILAGE, V18, P1088, DOI 10.1016/j.joca.2010.04.004
   Galois L, 2004, OSTEOARTHR CARTILAGE, V12, P779, DOI 10.1016/j.joca.2004.06.008
   Gomez R, 2015, NAT REV RHEUMATOL, V11, P159, DOI 10.1038/nrrheum.2014.209
   Guilak F, 2006, ANN NY ACAD SCI, V1068, P498, DOI 10.1196/annals.1346.011
   Guzman RE, 2003, TOXICOL PATHOL, V31, P619, DOI 10.1080/01926230390241800
   Hong Y, 2014, J PINEAL RES, V57, P53, DOI 10.1111/jpi.12143
   Iijima H, 2017, OSTEOARTHR CARTILAGE, V25, P964, DOI 10.1016/j.joca.2016.12.008
   Iijima H, 2015, OSTEOARTHR CARTILAGE, V23, P1563, DOI 10.1016/j.joca.2015.04.015
   Jeon JE, 2013, ARTHRITIS RHEUM-US, V65, P2356, DOI 10.1002/art.38049
   Kang R, 2011, CELL DEATH DIFFER, V18, P571, DOI 10.1038/cdd.2010.191
   Kang XM, 2017, J BONE MINER RES, V32, P2128, DOI 10.1002/jbmr.3134
   Khozoee B, 2017, CURR STEM CELL RES T, V12, P260, DOI 10.2174/1574888X11666160614103840
   Kim J, 2011, NAT CELL BIOL, V13, P132, DOI 10.1038/ncb2152
   Krenn V, 2006, HISTOPATHOLOGY, V49, P358, DOI 10.1111/j.1365-2559.2006.02508.x
   Livak KJ, 2001, METHODS, V25, P402, DOI 10.1006/meth.2001.1262
   de Figueroa PL, 2015, ARTHRITIS RHEUMATOL, V67, P966, DOI 10.1002/art.39025
   Milner PJ, 2006, ARTHRITIS RHEUM-US, V54, P3523, DOI 10.1002/art.22209
   Mizushima N, 2009, CURR TOP MICROBIOL, V335, P71, DOI 10.1007/978-3-642-00302-8_3
   Nam J, 2011, ARTHRITIS RHEUM-US, V63, P1613, DOI 10.1002/art.30311
   Pritzker KPH, 2006, OSTEOARTHR CARTILAGE, V14, P13, DOI 10.1016/j.joca.2005.07.014
   Rahmati M, 2016, BONE, V85, P81, DOI 10.1016/j.bone.2016.01.019
   Rasheed Z, 2018, EUR J NUTR, V57, P917, DOI 10.1007/s00394-016-1375-x
   Roos EM, 2016, NAT REV RHEUMATOL, V12, P92, DOI 10.1038/nrrheum.2015.135
   Sanchez AMJ, 2014, AM J PHYSIOL-REG I, V307, PR956, DOI 10.1152/ajpregu.00187.2014
   Sasaki H, 2012, ARTHRITIS RHEUM-US, V64, P1920, DOI 10.1002/art.34323
   Siebelt M, 2014, ARTHRITIS RES THER, V16, P0, DOI 10.1186/ar4461
   Srinivas V, 2009, CELLS TISSUES ORGANS, V189, P88, DOI 10.1159/000151428
   Vaughan MW, 2018, ARTHRIT CARE RES, V70, P542, DOI 10.1002/acr.23308
   Watson K, 2014, SEMIN CELL DEV BIOL, V36, P130, DOI 10.1016/j.semcdb.2014.08.013
   Wojdasiewicz P, 2014, MEDIAT INFLAMM, V2014, P0, DOI 10.1155/2014/561459
   Yang Y, 2017, PLOS ONE, V12, P0, DOI 10.1371/journal.pone.0179162
NR 42
TC 15
Z9 15
U1 0
U2 17
PU SPANDIDOS PUBL LTD
PI ATHENS
PA POB 18179, ATHENS, 116 10, GREECE
SN 1107-3756
EI 1791-244X
J9 INT J MOL MED
JI Int. J. Mol. Med.
PD JAN 15
PY 2019
VL 43
IS 1
BP 336
EP 344
DI 10.3892/ijmm.2018.3948
PG 9
WC Medicine, Research & Experimental
SC Research & Experimental Medicine
GA HC5LL
UT WOS:000451844400030
PM 30365059
DA 2022-06-22
ER

PT J
AU Zhang, Qiang
   Fang, Xin
   Zhao, Wei
   Liang, Qingwei
AF Zhang, Qiang
   Fang, Xin
   Zhao, Wei
   Liang, Qingwei
TI The transcriptional coactivator YAP1 is overexpressed in osteoarthritis and promotes its progression by interacting with Beclin-1
SO GENE
LA English
DT Article
DE YAP1; WW domain; Co-immunoprecipitation; Autophagy; Chondrocyte; Apoptosis
ID cartilage-specific deletion; chondrocyte differentiation; adaptive immunity; autophagy; apoptosis; modulation; activation; oncogene; defect; innate
AB Osteoarthritis (OA) constitutes the most common disease of degenerative joints, with chondrocytes playing an important role in disease progression. However, the underlying pathobiological mechanisms have not been fully characterized. In this study, we investigated the role of Yes-associated protein 1 (YAP1)-regulated autophagy in chondrocyte proliferation, apoptosis, and differentiation. The data showed that YAP1, a transcriptional coactivator, was overexpressed in OA tissues from a murine model of OA, as analyzed by real time PCR and western blot. Overexpression of YAP1 significantly suppressed ATDC5 chondrogenic cell proliferation and decreased the expression of differentiation-related genes including Runx2, osteocalcin, and collagen I, and elevated cell apoptosis, whereas these cellular processes were reversed by knockdown of YAP1. Immunofluorescence analysis demonstrated that YAP1 co-localized with the autophagy regulator beclinl. Co-immunoprecipitation experiments indicated that this interaction was enhanced in OA tissues. In contrast, YAP1 lacking the internal WW domains failed to interact with beclinl and was unable to inhibit beclinl ubiquitination. This resulted in up regulated autophagy, which significantly improved OA by increasing chondrocyte proliferation and differentiation. Notably, YAP1 expression was significantly downregulated by various anti-OA drugs. Finally, the Yap1 promoter was activated by transcriptional factors AP2 alpha and SP1, whereas its 3'UTR was targeted by miR-5624-5p, miR-33-3p, and miR-6918-5p. In conclusion, inhibition of YAP1 could facilitate beclin1-regulated autophagy in OA, suggesting a potential therapeutic approach to combat OA.
C1 [Zhang, Qiang] China Med Univ, Hosp 1, Dept Orthoped, Shenyang 110000, Liaoning, CHINA.
   [Zhang, Qiang; Fang, Xin] China Med Univ, Benxi Cent Hosp, Dept Orthoped, Benxi, Liaoning, CHINA.
   [Zhao, Wei] Chengdu Med Coll, Sch Lab Med, Dept Clin Biochem, Chengdu, Sichuan, CHINA.
   [Liang, Qingwei] China Med Univ, Hosp 1, Dept Sports Med, 155 North Nanjing St, Shenyang 110000, Liaoning, CHINA.
RP Liang, QW (corresponding author), China Med Univ, Hosp 1, Dept Sports Med, 155 North Nanjing St, Shenyang 110000, Liaoning, CHINA.
EM cmulqw@163.com
FU Nanjing Medical Science and Technology Development Project [ZKX15049]; Jiangsu Postdoctoral Research Grant [1601182B]; Key Project of Science of Sichuan Education Department [18ZA0164]
CR Aigner T, 2002, CURR OPIN RHEUMATOL, V14, P578, DOI 10.1097/00002281-200209000-00018
   Alam S, 2011, MOL CANCER, V10, P0, DOI 10.1186/1476-4598-10-97
   Cao D, 2015, EMBO MOL MED, V7, P140
   Carames B, 2015, ARTHRITIS RHEUMATOL, V67, P1568, DOI 10.1002/art.39073
   Carames B, 2012, ANN RHEUM DIS, V71, P575, DOI 10.1136/annrheumdis-2011-200557
   Carames B, 2010, ARTHRITIS RHEUM-US, V62, P791, DOI 10.1002/art.27305
   Chen LQ, 2017, J CELL MOL MED, V21, P3347, DOI 10.1111/jcmm.13237
   Chen P, 1993, BIOCHEM BIOPH RES CO, V197, P1253, DOI 10.1006/bbrc.1993.2612
   Chen W, 2015, MOL BIOL CELL, V26, P1044, DOI 10.1091/mbc.E14-10-1438
   Davidson B, 2016, OSTEOARTHR CARTILAGE, V25, P175, DOI 10.1016/J.JOCA.2016.09.024
   Deng YJ, 2016, CELL REP, V14, P2224, DOI 10.1016/j.celrep.2016.02.021
   Hsu JH, 2011, ONCOGENE, V30, P2077, DOI 10.1038/onc.2010.571
   Iijima H, 2014, OSTEOARTHR CARTILAGE, V22, P1036, DOI 10.1016/j.joca.2014.05.009
   Jung KH, 2016, STEM CELLS, V34, P1284, DOI 10.1002/stem.2283
   Kobayashi H, 2016, NAT COMMUN, V7, P0, DOI 10.1038/ncomms13336
   Kraus VB, 2007, OSTEOARTHR CARTILAGE, V15, P120, DOI 10.1016/j.joca.2006.10.002
   Levine B, 2004, DEV CELL, V6, P463, DOI 10.1016/S1534-5807(04)00099-1
   Lin L, 2015, MOL CELL ONCOL, V2, P0, DOI 10.4161/23723556.2014.985913
   Lodge EJ, 2016, FRONT PHYSIOL, V7, P0, DOI 10.3389/fphys.2016.00114
   Maejima Y, 2013, NAT MED, V19, P1478, DOI 10.1038/nm.3322
   Mobasheri A, 2014, MATURITAS, V78, P188, DOI 10.1016/j.maturitas.2014.04.017
   Monemdjou R, 2012, ARTHRITIS RHEUM-US, V64, P1551, DOI 10.1002/art.33490
   Muramatsu T, 2011, CARCINOGENESIS, V32, P389, DOI 10.1093/carcin/bgq254
   Oussedik S, 2015, ARTHROSCOPY, V31, P732, DOI 10.1016/j.arthro.2014.11.023
   Panoutsopoulou K, 2013, J MED GENET, V50, P715, DOI 10.1136/jmedgenet-2013-101754
   Peffers MJ, 2018, OSTEOARTHR CARTILAGE, V26, P304, DOI 10.1016/j.joca.2017.09.009
   Platta HW, 2012, BIOCHEM J, V441, P399, DOI 10.1042/BJ20111424
   Poulet B, 2016, CURR OPIN PHARMACOL, V28, P8, DOI 10.1016/j.coph.2016.02.009
   Qin J, 2012, ARTHRITIS RES THER, V14, P0, DOI 10.1186/ar4085
   Rodriguez-fontenla C, 2015, REUMATOL CLIN, V11, P33, DOI 10.1016/j.reuma.2014.05.004
   Sasaki H, 2012, ARTHRITIS RHEUM-US, V64, P1920, DOI 10.1002/art.34323
   Saxby DJ, 2017, OSTEOARTHR CARTILAGE, V25, P190, DOI 10.1016/j.joca.2016.09.023
   Schmid D, 2007, IMMUNITY, V27, P11, DOI 10.1016/j.immuni.2007.07.004
   Schroeppel JP, 2011, HISTOL HISTOPATHOL, V26, P377, DOI 10.14670/HH-26.377
   Seo E, 2013, CELL REP, V3, P2075, DOI 10.1016/j.celrep.2013.05.029
   Shaw SY, 2013, ACS CHEM BIOL, V8, P2724, DOI 10.1021/cb400352d
   Shen C, 2015, OSTEOARTHR CARTILAGE, V23, P2279, DOI 10.1016/j.joca.2015.06.020
   Song HM, 2018, CELL PHYSIOL BIOCHEM, V48, P1968, DOI 10.1159/000492520
   Thomas CM, 2011, RHEUMATOL INT, V31, P1341, DOI 10.1007/s00296-010-1471-9
   Vasheghani F, 2015, ANN RHEUM DIS, V74, P569, DOI 10.1136/annrheumdis-2014-205743
   Wang KN, 2009, BIOCHEM CELL BIOL, V87, P77, DOI 10.1139/O08-114
   Wirawan E, 2012, AUTOPHAGY, V8, P6, DOI 10.4161/auto.8.1.16645
   Wu AB, 2011, J TRANSL MED, V9, P0, DOI 10.1186/1479-5876-9-38
   Xu MZ, 2009, CANCER-AM CANCER SOC, V115, P4576, DOI 10.1002/cncr.24495
   Yagi H, 2016, ONCOGENE, V35, P4471, DOI 10.1038/onc.2015.505
   Yang BN, 2017, INT J BIOCHEM CELL B, V87, P104, DOI 10.1016/j.biocel.2017.04.007
   Yu M, 2016, INT J BIOCHEM CELL B, V81, P156, DOI 10.1016/j.biocel.2016.11.009
   Zhang Y, 2015, ANN RHEUM DIS, V74, P1432, DOI 10.1136/annrheumdis-2013-204599
   Zhao B, 2010, GENE DEV, V24, P862, DOI 10.1101/gad.1909210
NR 49
TC 10
Z9 11
U1 2
U2 16
PU ELSEVIER SCIENCE BV
PI AMSTERDAM
PA PO BOX 211, 1000 AE AMSTERDAM, NETHERLANDS
SN 0378-1119
EI 1879-0038
J9 GENE
JI Gene
PD MAR 20
PY 2019
VL 689
IS 
BP 210
EP 219
DI 10.1016/j.gene.2018.11.068
PG 10
WC Genetics & Heredity
SC Genetics & Heredity
GA HM1MY
UT WOS:000459216900026
PM 30496783
DA 2022-06-22
ER

PT J
AU Tanaka, Toshikazu
   Matsushita, Takehiko
   Nishida, Kyohei
   Takayama, Koji
   Nagai, Kanto
   Araki, Daisuke
   Matsumoto, Tomoyuki
   Tabata, Yasuhiko
   Kuroda, Ryosuke
AF Tanaka, Toshikazu
   Matsushita, Takehiko
   Nishida, Kyohei
   Takayama, Koji
   Nagai, Kanto
   Araki, Daisuke
   Matsumoto, Tomoyuki
   Tabata, Yasuhiko
   Kuroda, Ryosuke
TI Attenuation of osteoarthritis progression in mice following intra-articular administration of simvastatin-conjugated gelatin hydrogel
SO JOURNAL OF TISSUE ENGINEERING AND REGENERATIVE MEDICINE
LA English
DT Article
DE animal model; autophagy; biodegradation; osteoarthritis; statin
ID reduces cartilage degradation; articular-cartilage; sustained-release; autophagy; statin; inhibition; degeneration; atorvastatin; homeostasis; pravastatin
AB Simvastatin is clinically used for the treatment of hypercholesterolaemia. This study investigated the effects of the intra-articular administration of a simvastatin-conjugated gelatin hydrogel on osteoarthritis (OA) progression in a murine model. The medial meniscus of the knee joint was de-stabilized to induce OA in 10-week-old mice. Mice were then intra-articularly injected with dimethyl sulfoxide (control), drug-free gelatin hydrogel, simvastatin, or simvastatin-conjugated gelatin hydrogel. At 8 weeks postsurgery, OA progression was significantly attenuated in the simvastatin-conjugated gelatin hydrogel-treated mice compared with the other three groups. Attenuation of OA in mice treated with simvastatin-conjugated gelatin hydrogel was associated with decreased expression of cartilage-degrading enzymes and interleukin (IL)-1 beta and increased expression of type II collagen and an autophagic marker, LC3, in the articular cartilage. The effects of simvastatin on gene expression and autophagy in the mouse primary chondrocytes were also examined in the presence or absence of IL-1 beta. Treatment with simvastatin down-regulated Mmp-13 and Il-1 beta and up-regulated Col2a1 and autophagic activity. Our findings suggest that the intra-articular administration of simvastatin-conjugated gelatin hydrogel could be used as a new potential therapy for OA.
C1 [Tanaka, Toshikazu; Matsushita, Takehiko; Nishida, Kyohei; Takayama, Koji; Nagai, Kanto; Araki, Daisuke; Matsumoto, Tomoyuki; Kuroda, Ryosuke] Kobe Univ, Grad Sch Med, Dept Orthopaed Surg, Kobe, Hyogo, Japan.
   [Tabata, Yasuhiko] Kyoto Univ, Inst Frontier Med Sci, Dept Biomat, Field Tissue Engn, Kyoto, Kyoto, Japan.
RP Matsushita, T (corresponding author), Kobe Univ, Grad Sch Med, Dept Orthopaed Surg, Chuo Ku, 7-5-1 Kusunoki Cho, Kobe, Hyogo 6500017, Japan.
EM matsushi@med.kobe-u.ac.jp
CR Akasaki Y, 2009, OSTEOARTHR CARTILAGE, V17, P235, DOI 10.1016/j.joca.2008.06.012
   Aktas E, 2011, J ORTHOP TRAUMATOL, V12, P145, DOI 10.1007/s10195-011-0154-y
   Ali SA, 2016, ARTHRITIS RHEUMATOL, V68, P127, DOI 10.1002/art.39337
   Araki M, 2008, BIOCHEM BIOPH RES CO, V367, P462, DOI 10.1016/j.bbrc.2007.12.166
   Bayyurt S, 2015, INDIAN J ORTHOP, V49, P665, DOI 10.4103/0019-5413.168751
   Bergstrom JD, 1998, BBA-LIPID LIPID MET, V1389, P213, DOI 10.1016/S0005-2760(97)00182-3
   Carames B, 2015, ARTHRITIS RHEUMATOL, V67, P1568, DOI 10.1002/art.39073
   Carames B, 2012, ANN RHEUM DIS, V71, P575, DOI 10.1136/annrheumdis-2011-200557
   Chen PF, 2014, BIOMATERIALS, V35, P2827, DOI 10.1016/j.biomaterials.2013.12.076
   Dombrecht EJ, 2007, CLIN EXP RHEUMATOL, V25, P534
   Dong WJ, 2009, J LIPID RES, V50, P2095, DOI 10.1194/jlr.M900236-JLR200
   Fang ZQ, 2013, PLOS ONE, V8, P0, DOI 10.1371/journal.pone.0062823
   Foody JOANNE, 2010, EVID BASED MED, V15, P187, DOI 10.1136/ebm1103
   Fukui T, 2012, J BONE MINER RES, V27, P1118, DOI 10.1002/jbmr.1558
   Gao K, 2015, BIOMED RES INT, V2015, P1, DOI 10.1155/2015/260161-9, 10.1155/2015/260161-9
   Glasson SS, 2007, OSTEOARTHR CARTILAGE, V15, P1061, DOI 10.1016/j.joca.2007.03.006
   Goldring MB, 2007, J CELL PHYSIOL, V213, P626, DOI 10.1002/jcp.21258
   Gosset M, 2008, NAT PROTOC, V3, P1253, DOI 10.1038/nprot.2008.95
   Goto N, 2017, J ORTHOP RES, V35, P2465, DOI 10.1002/jor.23562
   Haslauer CM, 2013, OSTEOARTHR CARTILAGE, V21, P1950, DOI 10.1016/j.joca.2013.09.003
   Holland TA, 2007, OSTEOARTHR CARTILAGE, V15, P187, DOI 10.1016/j.joca.2006.07.006
   Hu MH, 2011, ARTIF ORGANS, V35, P411, DOI 10.1111/j.1525-1594.2010.01070.x
   Kawaguchi H, 2010, J BONE MINER RES, V25, P2459, DOI 10.1002/jbmr.146
   Kok SH, 2013, ARTHRITIS RHEUM-US, V65, P639, DOI 10.1002/art.37807
   Lazzerini PE, 2004, ANN RHEUM DIS, V63, P867, DOI 10.1136/ard.2003.009746
   Le GRAVERAND-GASTINEAUMPH, 2009, OSTEOARTHR CARTILAGE, V17, P1393, DOI 10.1016/j.joca.2009.04.009
   Levine B, 2008, CELL, V132, P27, DOI 10.1016/j.cell.2007.12.018
   Lotz MK, 2011, NAT REV RHEUMATOL, V7, P579, DOI 10.1038/nrrheum.2011.109
   Marui A, 2007, CIRC J, V71, P1181, DOI 10.1253/circj.71.1181
   Matsuzaki T, 2014, BIOMATERIALS, V35, P9904, DOI 10.1016/j.biomaterials.2014.08.041
   Miettinen TP, 2016, MOL CELL ONCOL, V3, P0, DOI 10.1080/23723556.2016.1143546
   Mizushima N, 2008, NATURE, V451, P1069, DOI 10.1038/nature06639
   Nishida K, 2009, CELL DEATH DIFFER, V16, P31, DOI 10.1038/cdd.2008.163
   Oka S, 2013, TISSUE ENG PT A, V19, P1233, DOI 10.1089/ten.TEA.2012.0325, 10.1089/ten.tea.2012.0325
   Pritzker KPH, 2006, OSTEOARTHR CARTILAGE, V14, P13, DOI 10.1016/j.joca.2005.07.014
   Reddi AH, 2011, TISSUE ENG PART B-RE, V17, P301, DOI 10.1089/ten.teb.2011.0141, 10.1089/ten.TEB.2011.0141
   Saito M, 2009, CLIN EXP RHEUMATOL, V27, P201
   Sasaki H, 2012, ARTHRITIS RHEUM-US, V64, P1920, DOI 10.1002/art.34323
   Simopoulou T, 2010, J ORTHOP RES, V28, P110, DOI 10.1002/jor.20953
   Sverdrup FM, 2010, OSTEOARTHR CARTILAGE, V18, P948, DOI 10.1016/j.joca.2010.03.015
   Takayama K, 2014, ARTHRITIS RES THER, V16, P0, DOI 10.1186/s13075-014-0482-4
   Tanigo T, 2010, J CONTROL RELEASE, V143, P201, DOI 10.1016/j.jconrel.2009.12.027
   Thompson PD, 2016, J AM COLL CARDIOL, V67, P2395, DOI 10.1016/j.jacc.2016.02.071
   Thompson PD, 2003, JAMA-J AM MED ASSOC, V289, P1681, DOI 10.1001/jama.289.13.1681
   Wang TT, 2016, ONCOTARGET, V7, P2532, DOI 10.18632/oncotarget.6304
   Wei YM, 2013, CELL PHYSIOL BIOCHEM, V31, P925, DOI 10.1159/000350111
   Williams D, 2002, CLIN PHARMACOKINET, V41, P343, DOI 10.2165/00003088-200241050-00003
   Yamagata T, 2007, RHEUMATOL INT, V27, P631, DOI 10.1007/s00296-006-0270-9
   Yudoh K, 2010, AGING-US, V2, P990, DOI 10.18632/aging.100213
   Zhang SR, 2016, AM J SPORT MED, V44, P1735, DOI 10.1177/0363546516638342
   Zhang W, 2010, OSTEOARTHR CARTILAGE, V18, P1, DOI 10.1016/j.joca.2009.07.013
NR 51
TC 12
Z9 13
U1 5
U2 16
PU WILEY
PI HOBOKEN
PA 111 RIVER ST, HOBOKEN 07030-5774, NJ USA
SN 1932-6254
EI 1932-7005
J9 J TISSUE ENG REGEN M
JI J. Tissue Eng. Regen. Med.
PD MAR 15
PY 2019
VL 13
IS 3
BP 423
EP 432
DI 10.1002/term.2804
PG 10
WC Cell & Tissue Engineering; Biotechnology & Applied Microbiology; Cell Biology; Engineering, Biomedical
SC Cell Biology; Biotechnology & Applied Microbiology; Engineering
GA HQ4AQ
UT WOS:000462352100007
PM 30644168
DA 2022-06-22
ER

PT J
AU Nogueira-recalde, Uxia
   Lorenzo-gomez, Irene
   Blanco, FJ
   Loza, MI
   Grassi, Diego
   Shirinsky, Valery
   Shirinsky, Ivan
   Lotz, Martin
   Robbins, PD
   Dominguez, Eduardo
   Carames, Beatriz
AF Nogueira-recalde, Uxia
   Lorenzo-gomez, Irene
   Blanco, Francisco
   Loza, Maria
   Grassi, Diego
   Shirinsky, Valery
   Shirinsky, Ivan
   Lotz, Martin
   Robbins, Paul
   Dominguez, Eduardo
   Carames, Beatriz
TI Fibrates as drugs with senolytic and autophagic activity for osteoarthritis therapy
SO EBIOMEDICINE
LA English
DT Article
DE Senescence; Autophagy; Screening; Therapeutics; Ageing; Osteoarthritis
ID proliferator-activated receptor; aging-related los; senescent cell; articular-cartilage; degeneration; pathogenesis; progression; validation; hallmark; health
AB Background: Ageing-related failure of homeostasis mechanisms contributes to articular cartilage degeneration and osteoarthritis (OA), for which disease-modifying treatments are not available. Our objective was to identify molecules to prevent OA by regulating chondrocyte senescence and autophagy. Methods: Human chondrocytes with IL-6 induced senescence and autophagy suppression and SA-beta-gal as a reporter of senescence and LC3 as reporter of autophagic flux were used to screen the Prestwick Chemical Library of approved drugs. Preclinical cellular, tissue and blood from OA and blood from OA and ageing models were used to test the efficacy and relevance of activating PPAR alpha related to cartilage degeneration. Findings: Senotherapeutic molecules with pro-autophagic activity were identified. Fenofibrate (FN), a PPAR alpha agonist used for dyslipidaemias in humans, reduced the number of senescent cells via apoptosis, increased autophagic flux, and protected against cartilage degradation. FN reduced both senescence and inflammation and increased autophagy in both ageing human and OA chondrocytes whereas PPAR alpha knockdown conferred the opposite effect. Moreover, PPAR alpha expression was reduced through both ageing and OA in mice and also in blood and cartilage from knees of OA patients. Remarkably, in a retrospective study, fibrate treatment improved OA clinical conditions in human patients from the Osteoarthritis Initiative (OAI) Cohort. Interpretation: These results demonstrate that FDA-approved fibrate drugs targeting lipid metabolism protect against cartilage degeneration seen with ageing and OA. Thus, these drugs could have immediate clinically utility for age-related cartilage degeneration and OA treatment. (C) 2019 The Authors. Published by Elsevier B.V.
C1 [Nogueira-Recalde, Uxia; Lorenzo-Gomez, Irene; Blanco, Francisco J.; Carames, Beatriz] Inst Invest Biomed A Coruna INIBIC, Serv Reumatol, Grp Biol Cartilago, Complejo Hosp Univ A Coruna,Xubias 84, Sergas 15006, A Coruna, Spain.
   [Loza, Maria I.; Dominguez, Eduardo] Univ Santiago de Compostela, Biofarma Res Grp, Ctr Res Mol Med & Chron Dis CIMUS, Ave Barcelona S-N, Santiago De Compostela 15782, Spain.
   [Grassi, Diego] Inst Interdisciplinary Neurosci IINS, Bordeaux, Nouvelle Aquita, France.
   [Shirinsky, Valery; Shirinsky, Ivan] Sci Res Inst Clin immunol, Novosibirsk, Russia.
   [Lotz, Martin] Scripps Res, Dept Mol Med, La Jolla, CA USA.
   [Robbins, Paul D.] Univ Minnesota, Dept Biochem Mol Biol & Biophys, Inst Biol Aging & Metab, Minneapolis, MN USA.
RP Carames, B (corresponding author), Inst Invest Biomed A Coruna INIBIC, Serv Reumatol, Grp Biol Cartilago, Complejo Hosp Univ A Coruna,Xubias 84, Sergas 15006, A Coruna, Spain.; Dominguez, E (corresponding author), Univ Santiago de Compostela, Biofarma Res Grp, Ctr Res Mol Med & Chron Dis CIMUS, Ave Barcelona S-N, Santiago De Compostela 15782, Spain.
EM eduardo.dominguez@usc.es; beatriz.carames.perez@sergas.es
FU Instituto de Salud Carlos III-Ministerio de Ciencia, Innovacion y Universidades, Spain, Plan Estatal 2013-2016; Fondo Europeo de Desarrollo Regional (FEDER) [PI14/01324, PI17/02059]; Ministerio de Economia y Competitividad; National Institutes of Health [P01 AG043376, U19 AG056278]; FOREUM Foundation for Research in Rheumatology; Programa Operativo FSE Galicia 2014-2020, Xunta de Galicia, Spain; Miguel Servet Type II Program, Instituto de Salud Carlos III, Ministerio de Ciencia, Innovacion y Universidades, Spain [CPII16/00045-A]; NATIONAL INSTITUTE ON AGING [U19AG056278, P01AG043376] Funding Source: NIH RePORTER
CR Abramson SB, 2001, CURR RHEUMATOL REP, V3, P535, DOI 10.1007/s11926-001-0069-3
   Austin PC, 2009, STAT MED, V28, P3083, DOI 10.1002/sim.3697
   Baker DJ, 2016, NATURE, V530, P184, DOI 10.1038/nature16932
   Bellamy N, 1988, J RHEUMATOL, V15, P1833
   Benderdour MOHAMED, 2015, CURR AGING SCI, V8, P147
   Campisi J, 1997, J AM GERIATR SOC, V45, P482, DOI 10.1111/j.1532-5415.1997.tb05175.x
   Carames B, 2015, ARTHRITIS RHEUMATOL, V67, P1568, DOI 10.1002/art.39073
   Carames B, 2010, ARTHRITIS RHEUM-US, V62, P791, DOI 10.1002/art.27305
   Carey VINCENTJ, 2015, GEE GEN ESTIMATION E, V0, P0
   Clockaerts S, 2011, OSTEOARTHR CARTILAGE, V19, P895, DOI 10.1016/j.joca.2011.03.010
   Coleman DT, 2016, ONCOTARGET, V7, P32200, DOI 10.18632/oncotarget.8609
   Creamer P, 2000, RHEUMATOLOGY, V39, P490, DOI 10.1093/rheumatology/39.5.490
   Diamond A, 2013, REV ECON STAT, V95, P932, DOI 10.1162/REST_a_00318
   Diekman BO, 2018, AGING CELL, V17, P0, DOI 10.1111/acel.12771
   Driban JB, 2016, THER ADV MUSCULOSKEL, V8, P207, DOI 10.1177/1759720X16664323
   Druzhyna N, 2016, PHARMACOL RES, V113, P18, DOI 10.1016/j.phrs.2016.08.016
   Fernandez-moreno M, 2017, RHEUMATOLOGY, V56, P263, DOI 10.1093/rheumatology/kew394
   Fuhrmann-stroissnigg H, 2017, NAT COMMUN, V8, P0, DOI 10.1038/s41467-017-00314-z
   Glasson SS, 2010, OSTEOARTHR CARTILAGE, V18, PS17, DOI 10.1016/j.joca.2010.05.025
   Goldring MB, 1994, J CLIN INVEST, V94, P2307, DOI 10.1172/JCI117595
   Gump JM, 2014, AUTOPHAGY, V10, P1327, DOI 10.4161/auto.29394
   Ho D, 2011, J STAT SOFTW, V42, P28
   Hulsmans M, 2013, PLOS ONE, V8, P0, DOI 10.1371/journal.pone.0062253
   Jeon OH, 2017, NAT MED, V23, P775, DOI 10.1038/nm.4324
   Justice JN, 2019, EBIOMEDICINE, V40, P554, DOI 10.1016/j.ebiom.2018.12.052
   Kirkland JL, 2017, EBIOMEDICINE, V21, P21, DOI 10.1016/j.ebiom.2017.04.013
   Kojima HIROTADA, 2013, JAKSTAT, V2, Pe25763, DOI 10.4161/jkst.25763
   Kroemer G, 2015, J CLIN INVEST, V125, P1, DOI 10.1172/JCI78652
   Leidal AM, 2018, NAT CELL BIOL, V20, P1338, DOI 10.1038/s41556-018-0235-8
   Lopez-otin C, 2013, CELL, V153, P1194, DOI 10.1016/j.cell.2013.05.039
   Lotz MK, 2011, NAT REV RHEUMATOL, V7, P579, DOI 10.1038/nrrheum.2011.109
   Maiuri MC, 2019, CELL DEATH DIFFER, V26, P680, DOI 10.1038/s41418-019-0290-0
   Mascaro C, 1998, J BIOL CHEM, V273, P8560, DOI 10.1074/jbc.273.15.8560
   Matsuzaki T, 2018, SCI TRANSL MED, V10, P0, DOI 10.1126/scitranslmed.aan0746
   Mcalindon TE, 1993, ANN RHEUM DIS, V52, P258, DOI 10.1136/ard.52.4.258
   Milanovic M, 2018, NATURE, V553, P96, DOI 10.1038/nature25167
   Mobasheri A, 2015, MATURITAS, V80, P237, DOI 10.1016/j.maturitas.2014.12.003
   Musumeci G, 2015, SCAND J MED SCI SPOR, V25, Pe222, DOI 10.1111/sms.12290
   Musumeci G, 2015, HISTOL HISTOPATHOL, V30, P1, DOI 10.14670/HH-30.1
   Narala VR, 2010, J BIOL CHEM, V285, P22067, DOI 10.1074/jbc.M109.085118
   Nisbett KE, 2018, FRONT PHARMACOL, V9, P0, DOI 10.3389/fphar.2018.00998
   Ogrodnik M, 2019, AGING CELL, V18, P0, DOI 10.1111/acel.12841
   Pahor M, 1994, EUR J EPIDEMIOL, V10, P405, DOI 10.1007/BF01719664
   Price JS, 2002, AGING CELL, V1, P57, DOI 10.1046/j.1474-9728.2002.00008.x
   Ray WA, 2003, AM J EPIDEMIOL, V158, P915, DOI 10.1093/aje/kwg231
   Ribeiro M, 2016, OSTEOARTHR CARTILAGE, V24, P731, DOI 10.1016/j.joca.2015.10.017
   Shirinsky IV, 2014, RHEUMATOL INT, V34, P613, DOI 10.1007/s00296-013-2766-4
   Stuart EA, 2010, STAT SCI, V25, P1, DOI 10.1214/09-STS313
   Taniguchi N, 2009, P NATL ACAD SCI USA, V106, P1181, DOI 10.1073/pnas.0806062106
   Twisk J, 2002, J CLIN EPIDEMIOL, V55, P329, DOI 10.1016/S0895-4356(01)00476-0
   Tyagi S, 2011, J ADV PHARM TECHNOL, V2, P236, DOI 10.4103/2231-4040.90879
   Van DEURSENJM, 2014, NATURE, V509, P439, DOI 10.1038/nature13193
   Varbanov HP, 2017, PLOS ONE, V12, P0, DOI 10.1371/journal.pone.0171052
   Vasheghani F, 2015, ANN RHEUM DIS, V74, P569, DOI 10.1136/annrheumdis-2014-205743
   Vasheghani F, 2013, AM J PATHOL, V182, P1099, DOI 10.1016/j.ajpath.2012.12.012
   Vinatier C, 2018, FRONT PHYSIOL, V9, P0, DOI 10.3389/fphys.2018.00706
   Wang R, 2017, AGING CELL, V16, P564, DOI 10.1111/acel.12587
   Washburn RA, 1993, J CLIN EPIDEMIOL, V46, P153, DOI 10.1016/0895-4356(93)90053-4
   Xiao YT, 2017, CELL DEATH DIS, V8, P0, DOI 10.1038/cddis.2017.523
   Xie XD, 2018, NAT CELL BIOL, V20, P320, DOI 10.1038/s41556-017-0033-8
   Xu M, 2018, NAT MED, V24, P1246, DOI 10.1038/s41591-018-0092-9
   Xu M, 2017, J GERONTOL A-BIOL, V72, P780, DOI 10.1093/gerona/glw154
   Yousefzadeh MJ, 2018, EBIOMEDICINE, V36, P18, DOI 10.1016/j.ebiom.2018.09.015
   Zhang JH, 1999, J BIOMOL SCREEN, V4, P67, DOI 10.1177/108705719900400206
   Zhang ZL, 2017, CELL DEATH DIS, V8, P0, DOI 10.1038/cddis.2017.255
   Zhou HW, 2004, RHEUMATOLOGY, V43, P555, DOI 10.1093/rheumatology/keh127
NR 66
TC 43
Z9 44
U1 1
U2 9
PU ELSEVIER SCIENCE BV
PI AMSTERDAM
PA PO BOX 211, 1000 AE AMSTERDAM, NETHERLANDS
SN 2352-3964
EI 
J9 EBIOMEDICINE
JI EBioMedicine
PD JUL 15
PY 2019
VL 45
IS 
BP 588
EP 605
DI 10.1016/j.ebiom.2019.06.049
PG 18
WC Medicine, General & Internal; Medicine, Research & Experimental
SC General & Internal Medicine; Research & Experimental Medicine
GA IJ4FN
UT WOS:000475860000058
PM 31285188
DA 2022-06-22
ER

PT J
AU Wu, Zhengyuan
   Luan, Zhiwei
   Zhang, Xiaohan
   Zou, Kai
   Ma, Shiting
   Yang, Zhenyi
   Feng, Wenyu
   He, Mingwei
   Jiang, Linhua
   Li, Jia
   Yao, Jun
AF Wu, Zhengyuan
   Luan, Zhiwei
   Zhang, Xiaohan
   Zou, Kai
   Ma, Shiting
   Yang, Zhenyi
   Feng, Wenyu
   He, Mingwei
   Jiang, Linhua
   Li, Jia
   Yao, Jun
TI Chondro-protective effects of polydatin in osteoarthritis through its effect on restoring dysregulated autophagy via modulating MAPK, and PI3K/Akt signaling pathways
SO SCIENTIFIC REPORTS
LA English
DT Article
ID chondrocyte apoptosis; stem-cell; pathogenesis; cartilage; guideline; mechanism; assay
AB Osteoarthritis (OA) is a degenerative disease of the cartilage that is prevalent in the middle-aged and elderly demography. Polydatin (PD), a natural resveratrol glucoside, has shown significant anti-inflammatory and anti-arthritic potential in previous studies. This study was designed to evaluate the therapeutic properties of PD in vitro and in vivo, and elucidate their underlying mechanisms. The expression levels of all relevant factors were evaluated by qRT-PCR, western blotting, and immunohistochemistry (IHC) where suitable. Reactive oxygen species (ROS) and apoptosis were analyzed using the suitable probes and flow cytometry. The histological evidence of cartilage was assessed in rat models, moreover, the several serum cytokines levels and autophagy levels were evaluated. The result showed PD displayed significant chondro-protective effects, inferred in terms of reduced inflammation and cartilage degradation, apoptosis inhibition, and lower ROS production. The protective effects were attenuated by the autophagy inhibitor 3-MA, indicating a mediating role of autophagy in PD action. Mechanistically, PD exerted its effects by inhibiting the MAPK and PI3K/Akt signaling pathways which led to the down-regulation of mTOR. In conclusion, PD protects against cartilage degeneration by activating the autophagy flux in the chondrocytes via the MAPK and PI3K/Akt signaling pathways.
C1 [Wu, Zhengyuan; Zhang, Xiaohan; Zou, Kai; Ma, Shiting; Yang, Zhenyi; Feng, Wenyu; Jiang, Linhua] Guangxi Med Univ, Affiliated Hosp 1, Dept Orthopaed Trauma & Hand Surg, Nanning 530021, CHINA.
   [Yao, Jun] Guangxi Med Univ, Affiliated Hosp 1, Dept Bone & Joint Surg, Nanning 530021, CHINA.
   [Li, Jia] Guangxi Med Univ, Affliated Hosp 1, Dept Pathol, Nanning 530021, CHINA.
   [Luan, Zhiwei; He, Mingwei; Yao, Jun] Guangxi Med Univ, Life Sci Inst, Guangxi Collaborat Innovat Ctr Biomed, Nanning 530021, CHINA.
RP Yao, J (corresponding author), Guangxi Med Univ, Affiliated Hosp 1, Dept Bone & Joint Surg, Nanning 530021, CHINA.; Li, J (corresponding author), Guangxi Med Univ, Affliated Hosp 1, Dept Pathol, Nanning 530021, CHINA.; Yao, J (corresponding author), Guangxi Med Univ, Life Sci Inst, Guangxi Collaborat Innovat Ctr Biomed, Nanning 530021, CHINA.
EM jialee2005@126.com; yaojun800524@126.com
FU National Natural Science Foundation of China [81760402]; Guangxi Biomedical Collaborative Innovation Center Youth Innovation Talents Training Program [GCICB-TC-2017012]; Innovation Project of Guangxi Graduate Education [YCSW2019117]
CR Al FAQEHH, 2012, EXP GERONTOL, V47, P458, DOI 10.1016/j.exger.2012.03.018
   [anonymous] , 1981, J BONE JOINT SURG, V63, P131
   Bhowmick NA, 2001, J BIOL CHEM, V276, P46707, DOI 10.1074/jbc.M106176200
   Daheshia M, 2008, J RHEUMATOL, V35, P2306, DOI 10.3899/jrheum.080346
   Delmarcello C, 2010, ARTHRITIS RHEUMATISM, V48, P3419
   Hayami T, 2006, BONE, V38, P234, DOI 10.1016/j.bone.2005.08.007
   Hu JZ, 2017, CELL PHYSIOL BIOCHEM, V43, P367, DOI 10.1159/000480416
   Hwang HS, 2015, INT J MOL SCI, V16, P26035, DOI 10.3390/ijms161125943
   Jean-pierre P, 2014, ARTHRITIS RHEUMATOL, V48, P1582
   Jiao Y, 2018, BRAZ J MED BIOL RES, V51, P0, DOI [10.1590/1414-431X20176867, 10.1590/1414-431x20176867]
   Klionsky DJ, 2016, AUTOPHAGY, V12, P1, DOI 10.1080/15548627.2015.1100356
   Klionsky DJ, 2012, AUTOPHAGY, V8, P445, DOI 10.4161/auto.19496
   Kume S, 2012, DIABETES, V61, P23, DOI 10.2337/db11-0555
   Lazzaroni M, 2004, ALIMENT PHARM THER, V20, P48, DOI 10.1111/j.1365-2036.2004.02037.x
   Levine B, 2008, CELL, V132, P27, DOI 10.1016/j.cell.2007.12.018
   Li B, 2019, J CELL PHYSIOL, V234, P561, DOI 10.1002/jcp.26769
   Li B, 2016, MOL MED REP, V14, P5357, DOI 10.3892/mmr.2016.5903
   Nguyen LT, 2017, INT J MOL SCI, V18, P0, DOI 10.3390/ijms18030601
   Lotz MK, 2011, NAT REV RHEUMATOL, V7, P579, DOI 10.1038/nrrheum.2011.109
   Magill PAUL, 2011, J ORTHOP SURG (HONG KONG), V19, P93
   Mele L, 2019, J EXP CLIN CANC RES, V38, P0, DOI 10.1186/s13046-019-1164-5
   Mele L, 2018, CELL DEATH DIS, V9, P0, DOI 10.1038/s41419-018-0635-5
   Meng ZL, 2018, J CELL BIOCHEM, V119, P8922, DOI 10.1002/jcb.27145
   Mizushima N, 2008, NATURE, V451, P1069, DOI 10.1038/nature06639
   Musumeci G, 2015, INT J MOL SCI, V16, P20560, DOI 10.3390/ijms160920560
   *organizationwh , 2008, GLOB BURD DIS 2004 U, V0, P0
   Poillet-perez L, 2015, REDOX BIOL, V4, P184, DOI 10.1016/j.redox.2014.12.003
   Rakariyatham K, 2018, FOOD FUNCT, V9, P0, DOI 10.1039/c8fo01352g
   Saito S, 2013, PLACENTA, V34, PS79, DOI 10.1016/j.placenta.2012.11.026
   Sasaki H, 2012, ARTHRITIS RHEUM-US, V64, P1920, DOI 10.1002/art.34323
   Schaap LA, 2011, BMC MUSCULOSKEL DIS, V12, P0, DOI 10.1186/1471-2474-12-272
   Schnitzer TJ, 2004, LANCET, V364, P665, DOI 10.1016/S0140-6736(04)16893-1
   Sellam J, 2010, NAT REV RHEUMATOL, V6, P625, DOI 10.1038/nrrheum.2010.159
   Steadman JR, 2003, ARTHROSCOPY, V19, P477, DOI 10.1053/jars.2003.50112
   Sun WC, 2018, EXP THER MED, V15, P1119, DOI 10.3892/etm.2017.5444
   Wu ZY, 2019, J CELL PHYSIOL, V234, P21014, DOI 10.1002/jcp.28705
   Xie S, 2014, CELLS, V9, P0
   Yang BJ, 2017, ONCOTARGETS THER, V10, P935, DOI 10.2147/OTT.S123398
   Yang Q, 2007, CELL RES, V17, P666, DOI 10.1038/cr.2007.64
   Yin H, 2018, FRONT IMMUNOL, V9, P0, DOI 10.3389/fimmu.2018.01512
   Yu L, 2018, OXIDATIVE MED CELLUL, V2018, P1
   Zeng L, 2014, INT IMMUNOPHARMACOL, V18, P175, DOI 10.1016/j.intimp.2013.11.021
   Zhong G, 2019, NANOSCALE, V11, P11605, DOI 10.1039/c9nr03060c
NR 44
TC 11
Z9 13
U1 0
U2 13
PU NATURE PUBLISHING GROUP
PI LONDON
PA MACMILLAN BUILDING, 4 CRINAN ST, LONDON N1 9XW, ENGLAND
SN 2045-2322
EI 
J9 SCI REP-UK
JI Sci Rep
PD SEP 25
PY 2019
VL 9
IS 
BP 
EP 
DI 10.1038/s41598-019-50471-y
PG 13
WC Multidisciplinary Sciences
SC Science & Technology - Other Topics
GA JA1PB
UT WOS:000487587800018
PM 31554953
DA 2022-06-22
ER

PT J
AU Peilin, W
   Songsong, T
   Chengyu, Z
   Zhi, C
   Chunhui, M
   Yinxian, Y
   Lei, Z
   Min, M
   Zongyi, W
   Mengkai, Y
   Jing, X
   Tao, Z
   Zhuoying, W
   Fei, Y
   Chengqing, Y
AF Peilin, Wang
   Songsong, Teng
   Chengyu, Zhuang
   Zhi, Cui
   Chunhui, Ma
   Yinxian, Yu
   Lei, Zhou
   Min, Mao
   Zongyi, Wang
   Mengkai, Yang
   Jing, Xu
   Tao, Zhang
   Zhuoying, Wang
   Fei, Yin
   Chengqing, Yi
TI Directed elimination of senescent cells attenuates development of osteoarthritis by inhibition of c-IAP and XIAP
SO BIOCHIMICA ET BIOPHYSICA ACTA-MOLECULAR BASIS OF DISEASE
LA English
DT Article
DE Senescence; IAPs; AT-406; Osteoarthritis; Apoptosis; Autophagy
ID nf-kappa-b; cellular senescence; death; induce; target; activation; mechanism; clearance; autophagy; health
AB Aging drives the accumulation of senescent cells (SnCs) by secreting factors that cause the senescence-associated secretory phenotype (SASP), including stem cells in the bone marrow, which contribute to aging-related bone degradation. Osteoarthritis (OA) is a serious chronic injury disease, and increasing age is a major risk factor. The accumulation of SnCs may accelerate the development of OA, and the accumulation of SnCs may benefit from its resistance to apoptotic stimuli. Therefore, local elimination of SnCs could be a promising treatment for OA. Apoptosis inhibitor protein (IAP) is an important antiapoptotic protein in vivo. AT-406 is a small molecule inhibitor of the IAP genes and also regulates the transcription of several genes. Here, we show that SnCs upregulate the antiapoptotic proteins c-IAP1, c-IAP2 and XIAP.The combined inhibition of c-IAP1, c-IAP2 and XIAP using siRNA or AT-406 specifically induce the apoptosis of SnCs.ln addition, XIAP and STX17 bind to each other to regulate the fusion of autophagosomes and lysosomes in SnCs, which in turn, affects the fate of SnCs. It is worth noting that the clearance of SnCs attenuated the secretion of SASP and created a proregenerative environment. Most importantly, local clearance of SnCs significantly attenuated the progression of osteoarthritis in rats without significant toxic effects. Thus, local elimination of SnCs may be a potential treatment for OA. This is the first report of inhibition of IAPs for clearing SnCs and suggests that eradication of SnCs may be a new strategy for the treatment of age-related diseases.
C1 [Wang Peilin; Teng Songsong; Cui Zhi; Ma Chunhui; Yu Yinxian; Zhou Lei; Mao Min; Wang Zongyi; Yang Mengkai; Xu Jing; Zhang Tao; Wang Zhuoying; Yin Fei; Yi Chengqing] Shanghai Jiao Tong Univ, Shanghai Gen Hosp, Dept Orthopaed, Sch Med, 100 Haining Rd Shanghai, Shanghai, CHINA.
   [Wang Peilin; Cui Zhi; Zhou Lei; Mao Min; Wang Zongyi; Yang Mengkai; Xu Jing; Zhang Tao; Wang Zhuoying; Yin Fei] Shanghai Bone Tumor Inst, Shanghai, CHINA.
   [Zhuang Chengyu] Shanghai Jiao Tong Univ, Rui Jin Hosp, Dept Orthopaed, Sch Med, 197 Ruijin Rd,2 Shanghai, Shanghai, CHINA.
   [Mao Min; Wang Zongyi; Yang Mengkai; Xu Jing; Zhang Tao; Wang Zhuoying; Yin Fei] Shanghai Jiao Tong Univ, Dept Orthopaed, Shanghai Bone Tumor Inst, Shanghai Gen Hosp,Sch Med, 100 Haining Rd Shanghai, Shanghai, Shanghai, CHINA.
RP Yi, CQ (corresponding author), Shanghai Jiao Tong Univ, Shanghai Gen Hosp, Sch Med, 100 Haining Rd Shanghai, Shanghai, Shanghai, CHINA.
EM wzy1992@sjtu.edu.cn; zhangtaoabc@2008.sina.com; chengqing.yi@shgh.cn
FU NSFC [81371979, 81702114, 81501584]; Shanghai Pujiang Program [17PJ1408100]
CR Baker DJ, 2011, NATURE, V479, P232, DOI 10.1038/nature10600
   Bussian TJ, 2018, NATURE, V562, P578, DOI 10.1038/s41586-018-0543-y
   Campbell TM, 2016, ARTHRITIS RHEUMATOL, V68, P1648, DOI 10.1002/art.39622
   Childs BG, 2017, NAT REV DRUG DISCOV, V16, P718, DOI 10.1038/nrd.2017.116
   Childs BG, 2015, NAT MED, V21, P1424, DOI 10.1038/nm.4000
   Childs BG, 2014, EMBO REP, V15, P1139, DOI 10.15252/embr.201439245
   Dubrez-daloz L, 2008, CELL CYCLE, V7, P1036, DOI 10.4161/cc.7.8.5783
   Ebner P, 2018, NAT COMMUN, V9, P0, DOI 10.1038/s41467-018-02823-x
   Farr JN, 2017, NAT MED, V23, P1072, DOI 10.1038/nm.4385
   Galban S, 2010, CELL DEATH DIFFER, V17, P54, DOI 10.1038/cdd.2009.81
   Galluzzi L, 2017, EMBO J, V36, P1811, DOI 10.15252/embj.201796697
   Gardam S, 2011, BLOOD, V117, P4041, DOI 10.1182/blood-2010-10-312793
   Gradzka S, 2018, CELL DEATH DIS, V9, P0, DOI 10.1038/s41419-018-0508-y
   Gyrd-hansen M, 2010, NAT REV CANCER, V10, P561, DOI 10.1038/nrc2889
   He SH, 2017, CELL, V169, P1000, DOI 10.1016/j.cell.2017.05.015
   Hegedus K, 2013, AUTOPHAGY, V9, P1642, DOI 10.4161/auto.25684
   Hou AY, 2018, MECH AGEING DEV, V175, P83, DOI 10.1016/j.mad.2018.08.002
   Ilas DC, 2017, FUTUR SCI OA, V3, P0, DOI 10.4155/fsoa-2017-0055
   Jeon OH, 2017, NAT MED, V23, P775, DOI 10.1038/nm.4324
   Kimura T, 2017, AUTOPHAGY, V13, P1084, DOI 10.1080/15548627.2017.1307486
   Li X, 2016, AUTOPHAGY, V12, P1521, DOI 10.1080/15548627.2016.1191722
   Loeser RF, 2016, NAT REV RHEUMATOL, V12, P412, DOI 10.1038/nrrheum.2016.65
   Mcculloch K, 2017, AGING CELL, V16, P210, DOI 10.1111/acel.12562
   Mcgonagle D, 2017, NAT REV RHEUMATOL, V13, P719, DOI 10.1038/nrrheum.2017.182
   Ogrodnik M, 2018, AGING CELL, V0, P0, DOI DOI 10.1111/ACE1.12841
   Oh J, 2014, NAT MED, V20, P870, DOI 10.1038/nm.3651
   Osorio FG, 2016, INT REV CEL MOL BIO, V326, P133, DOI 10.1016/bs.ircmb.2016.04.003
   Papa S, 2004, J CELL SCI, V117, P5197, DOI 10.1242/jcs.01483
   Papa S, 2006, CELL DEATH DIFFER, V13, P712, DOI 10.1038/sj.cdd.4401865
   Regulski MJ, 2017, WOUNDS, V29, P168
   Salama R, 2014, GENE DEV, V28, P99, DOI 10.1101/gad.235184.113
   Saleem M, 2013, CHEM BIOL DRUG DES, V82, P243, DOI 10.1111/cbdd.12176
   Salminen A, 2011, CELL MOL LIFE SCI, V68, P1021, DOI 10.1007/s00018-010-0597-y
   Silke J, 2017, CURR TOP MICROBIOL, V403, P95, DOI 10.1007/82_2016_507
   Silke J, 2014, METHOD ENZYMOL, V545, P35, DOI 10.1016/B978-0-12-801430-1.00002-0
   Silke J, 2013, CSH PERSPECT BIOL, V5, P0, DOI 10.1101/cshperspect.a008730
   Stewart HL, 2018, FRONT VET SCI, V5, P0, DOI 10.3389/fvets.2018.00178
   Tang GL, 2001, NATURE, V414, P313, DOI 10.1038/35104568
   Tchkonia T, 2013, J CLIN INVEST, V123, P966, DOI 10.1172/JCI64098
   Tower J, 2015, AGEING RES REV, V23, P90, DOI 10.1016/j.arr.2015.04.002
   Varfolomeev E, 2008, CELL CYCLE, V7, P1511, DOI 10.4161/cc.7.11.5959
   Varfolomeev E, 2007, CELL, V131, P669, DOI 10.1016/j.cell.2007.10.030
   Vasudevan D, 2015, CURR TOP DEV BIOL, V114, P185, DOI 10.1016/bs.ctdb.2015.07.026
   Vince JE, 2007, CELL, V131, P682, DOI 10.1016/j.cell.2007.10.037
   Xu M, 2018, NAT MED, V24, P1246, DOI 10.1038/s41591-018-0092-9
   Xu M, 2017, J GERONTOL A-BIOL, V72, P780, DOI 10.1093/gerona/glw154
   Yosef R, 2016, NAT COMMUN, V7, P0, DOI 10.1038/ncomms11190
NR 47
TC 14
Z9 15
U1 2
U2 12
PU ELSEVIER
PI AMSTERDAM
PA RADARWEG 29, 1043 NX AMSTERDAM, NETHERLANDS
SN 0925-4439
EI 1879-260X
J9 BBA-MOL BASIS DIS
JI Biochim. Biophys. Acta-Mol. Basis Dis.
PD OCT 1
PY 2019
VL 1865
IS 10
BP 2618
EP 2632
DI 10.1016/j.bbadis.2019.05.017
PG 15
WC Biochemistry & Molecular Biology; Biophysics; Cell Biology
SC Biochemistry & Molecular Biology; Biophysics; Cell Biology
GA IW3LH
UT WOS:000484881000006
PM 31251987
DA 2022-06-22
ER

PT J
AU Wu, Jiangyi
   Kuang, Liang
   Chen, Cheng
   Yang, Junjun
   Zeng, Wei-Nan
   Li, Tao
   Chen, Hao
   Huang, Shu
   Fu, Zhenlan
   Li, Jiamiao
   Liu, Renfeng
   Ni, Zhenhong
   Chen, Lin
   Yang, Liu
AF Wu, Jiangyi
   Kuang, Liang
   Chen, Cheng
   Yang, Junjun
   Zeng, Wei-nan
   Li, Tao
   Chen, Hao
   Huang, Shu
   Fu, Zhenlan
   Li, Jiamiao
   Liu, Renfeng
   Ni, Zhenhong
   Chen, Lin
   Yang, Liu
TI miR-100-5p-abundant exosomes derived from infrapatellar fat pad MSCs protect articular cartilage and ameliorate gait abnormalities via inhibition of mTOR in osteoarthritis
SO BIOMATERIALS
LA English
DT Article
DE Exosomes; Infrapatellar fat pad; mTOR; Autophagy; Osteoarthritis
ID mesenchymal stem-cell; prostate-cancer; autophagy; chondrocyte; target; bone; activation; rapamycin; mice; inflammation
AB Osteoarthritis (OA) is the most common disabling joint disease throughout the world and its therapeutic effect is still not satisfactory in clinic nowadays. Recent studies showed that the exosomes derived from several types of mesenchymal stem cells (MSCs) could maintain chondrocyte homeostasis and ameliorate the pathological severity of OA in animal models, indicating that MSCs-derived exosomes could be a novel promising strategy for treating OA. In this study, we investigated the role and underlying mechanisms of infrapatellar fat pad (IPFP) MSCs-derived exosomes (MSCIPFP-Exos) on OA in vitro and in vivo. Our data revealed that MSCIPFP could produce amounts of MSCIPFP-Exos, which exhibited the typical morphological features of exosomes. The MSCIPFP-Exos ameliorated the OA severity in vivo and inhibited cell apoptosis, enhanced matrix synthesis and reduced the expression of catabolic factor in vitro. Moreover, MSCIPFP-Exos could significantly enhance autophagy level in chondrocytes partially via mTOR inhibition. Exosomal RNA-seq showed that the level of miR-100-5p that could bind to the 3'-untranslated region (3'UTR) of mTOR was the highest among microRNAs. MSCIPFP-Exos decreased the luciferase activity of mTOR 3'UTR, while inhibition of miR-100-5p could reverse the MSCIPFP-Exos-decreased mTOR signaling pathway. Intra-articular injection of antagomir-miR-100-5p dramatically attenuated MSCIPFP-Exos-mediated protective effect on articular cartilage in vivo. In brief, MSCIPFP-derived exosomes protect articular cartilage from damage and ameliorate gait abnormality in OA mice by maintaining cartilage homeostasis, the mechanism of which may be related to miR100-5p-regulated inhibition of mTOR-autophagy pathway. As it is relatively feasible to obtain human IPFP from OA patients by arthroscopic operation in clinic, MSCIPFP-derived exosomes may be a potential therapy for OA in the future.
C1 [Wu, Jiangyi; Chen, Cheng; Yang, Junjun; Zeng, Wei-Nan; Li, Tao; Chen, Hao; Fu, Zhenlan; Yang, Liu] Third Mil Med Univ, Army Med Univ, Southwest Hosp, Ctr Joint Surg, Chongqing 400038, CHINA.
   [Kuang, Liang; Ni, Zhenhong; Chen, Lin] Third Mil Med Univ, Army Med Univ, State Key Lab Trauma Burn & Combined Injury, Trauma Ctr,Daping Hosp,CBMR, Chongqing 400038, CHINA.
   [Huang, Shu; Li, Jiamiao; Liu, Renfeng] Hunan Normal Univ, Affiliated Hosp 1, Hunan Prov Peoples Hosp, Dept Orthoped, Changsha 410005, Hunan, CHINA.
RP Yang, L (corresponding author), Third Mil Med Univ, Army Med Univ, Southwest Hosp, Ctr Joint Surg, Chongqing 400038, CHINA.; Ni, ZH; Chen, L (corresponding author), Third Mil Med Univ, Army Med Univ, State Key Lab Trauma Burn & Combined Injury, Trauma Ctr,Daping Hosp,CBMR, Chongqing 400038, CHINA.
EM nizhenhong1986@163.com; linchen70@163.com; jointsurgery@163.com
FU National Natural Science Foundation of China [81572107, 81871817]; Doctoral Innovation Fund of Chongqing [CYB17140]
CR Almonte-becerril M, 2010, APOPTOSIS, V15, P631, DOI 10.1007/s10495-010-0458-z
   Bartolomeo R, 2017, J CLIN INVEST, V127, P3717, DOI 10.1172/JCI94130
   Bjorge IM, 2017, BIOMATER SCI-UK, V6, P60, DOI 10.1039/c7bm00479f
   Bohensky J, 2009, ARTHRITIS RHEUM-US, V60, P1406, DOI 10.1002/art.24444
   Bouderlique T, 2016, ANN RHEUM DIS, V75, P627, DOI 10.1136/annrheumdis-2015-207742
   Carames B, 2015, ARTHRITIS RHEUMATOL, V67, P1568, DOI 10.1002/art.39073
   Carames B, 2012, ANN RHEUM DIS, V71, P575, DOI 10.1136/annrheumdis-2011-200557
   Carames B, 2010, ARTHRITIS RHEUM-US, V62, P791, DOI 10.1002/art.27305
   Cazzoli R, 2013, J THORAC ONCOL, V8, P1156, DOI 10.1097/JTO.0b013e318299ac32
   Cejka D, 2010, ARTHRITIS RHEUM-US, V62, P2294, DOI 10.1002/art.27504
   Cha DJ, 2015, ELIFE, V4, P0, DOI 10.7554/eLife.07197
   Chen CH, 2018, J APPL PHYSIOL, V124, P1177, DOI 10.1152/japplphysiol.00871.2017
   Chen JQ, 2018, BONE RES, V6, P0, DOI 10.1038/s41413-017-0004-5
   Chen JF, 2018, MOL CANCER, V17, P0, DOI 10.1186/s12943-017-0756-y
   Chen PF, 2016, BIOMATERIALS, V81, P1, DOI 10.1016/j.biomaterials.2015.12.006
   Choi AMK, 2013, NEW ENGL J MED, V368, P1845, DOI 10.1056/NEJMc1303158
   Cosenza S, 2017, SCI REP-UK, V7, P0, DOI 10.1038/s41598-017-15376-8
   Damia E, 2018, INT J MOL SCI, V19, P0
   Deoliveira FBD, 2018, OSTEOARTHR CARTILAGE, V26, P0
   Duarte JOAOH, 2015, NAT REV RHEUMATOL, V11, P683, DOI 10.1038/nrrheum.2015.145
   Frith JE, 2018, NAT COMMUN, V9, P0, DOI 10.1038/s41467-017-02486-0
   Gao Y, 2018, MOL CELL ENDOCRINOL, V476, P155, DOI 10.1016/j.mce.2018.05.005
   Ge YY, 2014, ONCOTARGET, V5, P6218, DOI 10.18632/oncotarget.2189
   Glyn-jones S, 2015, LANCET, V386, P376, DOI 10.1016/S0140-6736(14)60802-3
   Goldring MB, 2011, CURR OPIN RHEUMATOL, V23, P471, DOI 10.1097/BOR.0b013e328349c2b1
   Hong JM, 2018, BIOL PHARM BULL, V41, P1257, DOI 10.1248/bpb.b18-00207
   Huang S, 2017, STEM CELL RES THER, V8, P0, DOI 10.1186/s13287-017-0719-7
   Hunter DJ, 2011, NAT REV RHEUMATOL, V7, P13, DOI 10.1038/nrrheum.2010.178
   Jeon H, 2017, CONNECT TISSUE RES, V58, P497, DOI 10.1080/03008207.2016.1240790
   Kim YC, 2015, J CLIN INVEST, V125, P25, DOI 10.1172/JCI73939
   Kishore R, 2017, EUR HEART J, V38, P212, DOI 10.1093/eurheartj/ehw324
   Kourembanas S, 2015, ANNU REV PHYSIOL, V77, P13, DOI 10.1146/annurev-physiol-021014-071641
   Largo R, 2003, OSTEOARTHR CARTILAGE, V11, P290, DOI 10.1016/S1063-4584(03)00028-1
   Li Y, 2015, CELL RES, V25, P981, DOI 10.1038/cr.2015.82
   Lian QS, 2017, CELL RES, V27, P784, DOI 10.1038/cr.2017.54
   Liu YB, 2018, CELL CYCLE, V17, P2411, DOI 10.1080/15384101.2018.1526603
   Llorente A, 2013, BBA-MOL CELL BIOL L, V1831, P1302, DOI 10.1016/j.bbalip.2013.04.011
   Lotz MK, 2011, NAT REV RHEUMATOL, V7, P579, DOI 10.1038/nrrheum.2011.109
   Mao GP, 2018, STEM CELL RES THER, V9, P0, DOI 10.1186/s13287-018-1004-0
   Maredziak M, 2016, STEM CELLS INT, V2016, P0, DOI 10.1155/2016/2152435
   Matsushita T, 2013, J ORTHOP RES, V31, P531, DOI 10.1002/jor.22268
   Moradi L, 2017, BIOMATERIALS, V126, P18, DOI 10.1016/j.biomaterials.2017.02.022
   Muramatsu Y, 2014, OSTEOARTHR CARTILAGE, V22, P831, DOI 10.1016/j.joca.2014.03.016
   Phinney DG, 2017, STEM CELLS, V35, P851, DOI 10.1002/stem.2575
   Qi J, 2017, CELL PHYSIOL BIOCHEM, V42, P2242, DOI 10.1159/000479998
   Qin N, 2017, J PHARMACOL SCI, V134, P166, DOI 10.1016/j.jphs.2017.06.002
   Qin XB, 2017, INT J NANOMED, V12, P3721, DOI 10.2147/IJN.S131516
   Rockel JS, 2016, NAT REV RHEUMATOL, V12, P517, DOI 10.1038/nrrheum.2016.92
   Roos EM, 2016, NAT REV RHEUMATOL, V12, P92, DOI 10.1038/nrrheum.2015.135
   Sanchez CA, 2016, ONCOTARGET, V7, P3993, DOI 10.18632/oncotarget.6540
   Sasaki H, 2012, ARTHRITIS RHEUM-US, V64, P1920, DOI 10.1002/art.34323
   Shen C, 2013, ARTHRITIS RHEUM-US, V65, P287, DOI 10.1002/art.37730
   Tao SC, 2017, THERANOSTICS, V7, P180, DOI 10.7150/thno.17133
   Toh WS, 2017, SEMIN CELL DEV BIOL, V67, P56, DOI 10.1016/j.semcdb.2016.11.008
   Valdes AM, 2011, NAT REV RHEUMATOL, V7, P23, DOI 10.1038/nrrheum.2010.191
   Vasheghani F, 2015, ANN RHEUM DIS, V74, P569, DOI 10.1136/annrheumdis-2014-205743
   Wang AP, 2015, EUR J PHARMACOL, V765, P565, DOI 10.1016/j.ejphar.2015.09.031
   Wang SG, 2018, BIOSCIENCE REP, V38, P0, DOI 10.1042/BSR20181436
   Wang ZJ, 2018, STEM CELLS DEV, V27, P1406, DOI 10.1089/scd.2017.0304
   Wu YR, 2016, AUTOPHAGY, V12, P1105, DOI 10.1080/15548627.2016.1173798
   Xie Q, 2016, BIOMATERIALS, V75, P279, DOI 10.1016/j.biomaterials.2015.10.042
   Ye XY, 2015, FRONT AGING NEUROSCI, V7, P0, DOI 10.3389/fnagi.2015.00210
   Zhang H, 2017, OSTEOARTHR CARTILAGE, V25, P952, DOI 10.1016/j.joca.2016.12.024
   Zhang HY, 2018, ANN RHEUM DIS, V77, P1524, DOI 10.1136/annrheumdis-2018-213450
   Zhang S, 2016, OSTEOARTHR CARTILAGE, V24, P2135, DOI 10.1016/j.joca.2016.06.022
   Zhang SP, 2019, BIOMATERIALS, V200, P35, DOI 10.1016/j.biomaterials.2019.02.006
   Zhang SP, 2018, BIOMATERIALS, V156, P16, DOI 10.1016/j.biomaterials.2017.11.028
   Zhang TE, 2018, INT J MOL MED, V41, P977, DOI 10.3892/ijmm.2017.3285
   Zhang Y, 2015, ANN RHEUM DIS, V74, P1432, DOI 10.1136/annrheumdis-2013-204599
   Zheng G, 2018, CELL DEATH DIS, V9, P0, DOI 10.1038/s41419-018-0909-y
   Zhu SA, 2019, J CLIN INVEST, V129, P1076, DOI 10.1172/JCI121561
   2015 , 1900, V67, V0, PP966, DOI 10.1002/ART.39025
   2013 , 1900, V32, V0, PP3306, DOI 10.1038/ONC.2012.372
   2012 , 1900, V336, V0, PP717, DOI 10.1126/SCIENCE.1215157
   2017 , 1900, V40, V0, PP457, DOI 10.1007/S13402-017-0335-7
   2016 , 1900, V24, V0, PP731, DOI 10.1016/J.JOCA.2015.10.017
   2016 , 1900, V164, V0, PP1226, DOI 10.1016/J.CELL.2016.01.043
   2017 , 1900, V9, V0, PP4430, DOI 10.1039/C7NR00352H
   2018 , 1900, V27, V0, PP349, DOI 10.1177/0963689717723636
   2017 , 1900, V69, V0, PP1418, DOI 10.1002/ART.40104
NR 80
TC 166
Z9 174
U1 21
U2 120
PU ELSEVIER SCI LTD
PI OXFORD
PA THE BOULEVARD, LANGFORD LANE, KIDLINGTON, OXFORD OX5 1GB, OXON, ENGLAND
SN 0142-9612
EI 1878-5905
J9 BIOMATERIALS
JI Biomaterials
PD JUN 15
PY 2019
VL 206
IS 
BP 87
EP 100
DI 10.1016/j.biomaterials.2019.03.022
PG 14
WC Engineering, Biomedical; Materials Science, Biomaterials
SC Engineering; Materials Science
GA HX8QF
UT WOS:000467669700008
PM 30927715
DA 2022-06-22
ER

PT J
AU Huang, Xiaojian
   Ni, Bowei
   Mao, Zekai
   Xi, Yang
   Chu, Xiangyu
   Zhang, Rui
   Ma, Xiaohu
   You, Hongbo
AF Huang, Xiaojian
   Ni, Bowei
   Mao, Zekai
   Xi, Yang
   Chu, Xiangyu
   Zhang, Rui
   Ma, Xiaohu
   You, Hongbo
TI NOV/CCN3 induces cartilage protection by inhibiting PI3K/AKT/mTOR pathway
SO JOURNAL OF CELLULAR AND MOLECULAR MEDICINE
LA English
DT Article
DE CCN3; HMGB1; IL-1 beta; MMPs; osteoarthritis
ID therapeutic target; ccn protein; osteoarthriti; hmgb1; expression; autophagy; chondrocyte; rage
AB Osteoarthritis (OA), an age-related degenerative joint disease, is pathologically characterized by articular cartilage degeneration and synovial inflammation. Nephroblastoma overexpressed (NOV or CCN3), a matricellular protein, is a primary member of the CCN family (Cyr61, Ctgf, NOV) of proteins and is involved in various inflammatory disorders. Previous studies reported that CCN3 might play a therapeutic role in OA. However, the underlying mechanism remains unclear. In this study, we confirmed the expression of CCN3 was decreased in human and rat OA articular cartilage. Recombinant CCN3 ameliorated the IL-1 beta-induced matrix catabolism, as demonstrated by MMP1, MMP3, MMP13, ADAMTS5 and iNOS expression, in vitro. In addition, the degradation of cartilage matrix such as collagen 2 and aggrecan could be reversed by CCN3. Furthermore, we found CCN3 promoted autophagy as Atg5, Beclin1 and LC3-II expression were increased. High-mobility group box 1 was negatively correlated with CCN3 in IL-1 beta-induced osteoarthritis responses, and HMGB1 is involved in the protective effect of CCN3 in OA. Moreover, CCN3 overexpression decreased the expression of HMGB1 and reversed the IL-1 beta induced MMPs production. Additionally, recombinant CCN3 or CCN3 overexpression attenuated the activation of PI3K/AKT/mTOR pathway induced by IL-1 beta. Our study presents new mechanisms of CCN3 in osteoarthritis and indicates that CCN3 can serve as a novel potential therapeutic target for osteoarthritis.
C1 [Huang, Xiaojian; Ni, Bowei; Mao, Zekai; Xi, Yang; Chu, Xiangyu; Zhang, Rui; Ma, Xiaohu; You, Hongbo] Huazhong Univ Sci & Technol, Tongji Hosp, Tongji Med Coll, Dept Orthoped, 1095 Jiefang Ave, Wuhan 430030, Hubei, CHINA.
RP You, HB (corresponding author), Huazhong Univ Sci & Technol, Tongji Hosp, Tongji Med Coll, Dept Orthoped, 1095 Jiefang Ave, Wuhan 430030, Hubei, CHINA.
EM hbyou360@hotmail.com
CR Andersson U, 2018, EXPERT OPIN THER TAR, V22, P263, DOI 10.1080/14728222.2018.1439924
   Bouderlique T, 2016, ANN RHEUM DIS, V75, P627, DOI 10.1136/annrheumdis-2015-207742
   Garcia-arnandis I, 2010, ARTHRITIS RES THER, V12, P0, DOI 10.1186/ar3124
   Heras-sandoval D, 2014, CELL SIGNAL, V26, P2694, DOI 10.1016/j.cellsig.2014.08.019
   Janune D, 2017, J BONE MINER METAB, V35, P582, DOI 10.1007/s00774-016-0793-4
   Joliot V, 1992, MOL CELL BIOL, V12, P10, DOI 10.1128/MCB.12.1.10
   Jun JI, 2011, NAT REV DRUG DISCOV, V10, P945, DOI 10.1038/nrd3599
   Kapoor M, 2011, NAT REV RHEUMATOL, V7, P33, DOI 10.1038/nrrheum.2010.196
   Ke XR, 2015, CLIN LAB, V61, P809, DOI 10.7754/Clin.Lab.2015.141205
   Komatsu M, 2015, J ORTHOP SCI, V20, P708, DOI 10.1007/s00776-015-0727-3
   Kular L, 2012, J NEUROINFLAMM, V9, P0, DOI 10.1186/1742-2094-9-36
   Le DREAUG, 2010, GLIA, V58, P1510, DOI 10.1002/glia.21025
   Leask A, 2006, J CELL SCI, V119, P4803, DOI 10.1242/jcs.03270
   Liang S, 2018, FRONT PHARMACOL, V9, P0, DOI 10.3389/fphar.2018.01378
   Lin ZY, 2010, J CELL COMMUN SIGNAL, V4, P141, DOI 10.1007/s12079-010-0095-x
   Liu J, 2014, PLOS ONE, V9, P0, DOI 10.1371/journal.pone.0094912
   Lu WW, 2016, INT J MOL SCI, V17, P0, DOI 10.3390/ijms17101522
   Malemud CJ, 2019, BIOCHEM PHARMACOL, V165, P33, DOI 10.1016/j.bcp.2019.02.033
   Malemud CJ, 2015, FUTURE MED CHEM, V7, P1137, DOI 10.4155/FMC.15.55, 10.4155/fmc.15.55
   Mandl LA, 2019, OSTEOARTHR CARTILAGE, V27, P359, DOI 10.1016/j.joca.2018.11.001
   Oneill TW, 2018, BEST PRACT RES CL RH, V32, P312, DOI 10.1016/j.berh.2018.10.007
   Ooboshi HIROAKI, 2016, NIHON RINSHO, V74, P573
   Pal B, 2015, DRUGS R&D, V15, P27, DOI 10.1007/s40268-015-0082-z
   Peidl A, 2018, J CELL COMMUN SIGNAL, V12, P489, DOI 10.1007/s12079-017-0446-y
   Roddy KA, 2015, OSTEOARTHR CARTILAGE, V23, P607, DOI 10.1016/j.joca.2014.12.012
   Sims GP, 2010, ANNU REV IMMUNOL, V28, P367, DOI 10.1146/annurev.immunol.021908.132603
   Sridhar S, 2012, J PATHOL, V226, P255, DOI 10.1002/path.3025
   Sun XH, 2016, MED SCI MONITOR, V22, P2105, DOI 10.12659/MSM.895689
   Takigawa M, 2017, METHODS MOL BIOL, V1489, P1, DOI 10.1007/978-1-4939-6430-7_1
   Tong WX, 2019, ANN RHEUM DIS, V78, P551, DOI 10.1136/annrheumdis-2018-214200
   Tsung A, 2014, J INTERN MED, V276, P425, DOI 10.1111/joim.12276
   Uhrin P, 2016, J THORAC DIS, V8, P2365, DOI 10.21037/jtd.2016.09.21
   Verma P, 2011, J CELL BIOCHEM, V112, P3507, DOI 10.1002/jcb.23298
   Vinatier C, 2018, FRONT PHYSIOL, V9, P0, DOI 10.3389/fphys.2018.00706
   Xing D, 2016, SCI REP-UK, V6, P0, DOI 10.1038/srep24393
   Xue JF, 2017, BIOMED PHARMACOTHER, V89, P1252, DOI 10.1016/j.biopha.2017.01.130
   Yang CY, 2017, OSTEOARTHR CARTILAGE, V25, P1000, DOI 10.1016/j.joca.2017.02.791
   Yang H, 2015, MOL MED, V21, PS6, DOI 10.2119/molmed.2015.00087
NR 38
TC 17
Z9 17
U1 0
U2 2
PU WILEY
PI HOBOKEN
PA 111 RIVER ST, HOBOKEN 07030-5774, NJ USA
SN 1582-1838
EI 1582-4934
J9 J CELL MOL MED
JI J. Cell. Mol. Med.
PD NOV 15
PY 2019
VL 23
IS 11
BP 7525
EP 7534
DI 10.1111/jcmm.14621
PG 10
WC Cell Biology; Medicine, Research & Experimental
SC Cell Biology; Research & Experimental Medicine
GA JH4HL
UT WOS:000492729500038
PM 31454155
DA 2022-06-22
ER

PT J
AU Fabian, Zsolt
AF Fabian, Zsolt
TI The Effects of Hypoxia on the Immune-Modulatory Properties of Bone Marrow-Derived Mesenchymal Stromal Cells
SO STEM CELLS INTERNATIONAL
LA English
DT Review
ID versus-host-disease; acute lung injury; progressive multiple-sclerosis; modeling po(2) distribution; controlled clinical-trial; stem-cell; oxygen-tension; in-vivo; hematopoietic compartment; autophagy induction
AB The therapeutic repertoire for life-threatening inflammatory conditions like sepsis, graft-versus-host reactions, or colitis is very limited in current clinical practice and, together with chronic ones, like the osteoarthritis, presents growing economic burden in developed countries. This urges the development of more efficient therapeutic modalities like the mesenchymal stem cell-based approaches. Despite the encouraging in vivo data, however, clinical trials delivered ambiguous results. Since one of the typical features of inflamed tissues is decreased oxygenation, the success of cellular therapy in inflammatory pathologies seems to be affected by the impact of oxygen depletion on transplanted cells. Here, we examine our current knowledge on the effect of hypoxia on the physiology of bone marrow-derived mesenchymal stromal cells, one of the most popular tools of practical cellular therapy, in the context of their immune-modulatory capacity.
C1 [Fabian, Zsolt] Semmelweis Univ, Dept Med Chem Mol Biol & Pathobiochem, Budapest, Hungary.
   [Fabian, Zsolt] Univ Cent Lancashire, Sch Med, Fac Clin & Biomed Sci, Preston, Lancs, England.
RP Fabian, Z (corresponding author), Semmelweis Univ, Dept Med Chem Mol Biol & Pathobiochem, Budapest, Hungary.; Fabian, Z (corresponding author), Univ Cent Lancashire, Sch Med, Fac Clin & Biomed Sci, Preston, Lancs, England.
EM zsolt.fabian.dr@gmail.com
CR Arif A, 2012, MOL CELL BIOL, V32, P5046, DOI 10.1128/MCB.01168-12
   Ball LM, 2007, BLOOD, V110, P2764, DOI 10.1182/blood-2007-04-087056
   Bernhagen J, 2007, NAT MED, V13, P587, DOI 10.1038/nm1567
   Bonab MM, 2012, CURR STEM CELL RES T, V7, P407
   Buerk DG, 1993, MICROVASC RES, V45, P134, DOI 10.1006/mvre.1993.1013
   Burrello J, 2016, FRONT CELL DEV BIOL, V4, P0, DOI 10.3389/fcell.2016.00083
   Cassavaugh JM, 2011, J CELL BIOCHEM, V112, P3882, DOI 10.1002/jcb.23321
   Cavadas MAS, 2016, SCI REP-UK, V6, P0, DOI 10.1038/srep31355
   Chow DC, 2001, BIOPHYS J, V81, P675, DOI 10.1016/S0006-3495(01)75732-3
   Chow DC, 2001, BIOPHYS J, V81, P685, DOI 10.1016/S0006-3495(01)75733-5
   Colter DC, 2000, P NATL ACAD SCI USA, V97, P3213, DOI 10.1073/pnas.070034097
   Connellcrowley L, 1997, MOL BIOL CELL, V8, P287, DOI 10.1091/mbc.8.2.287
   Connick P, 2012, LANCET NEUROL, V11, P150, DOI 10.1016/S1474-4422(11)70305-2
   Copland IB, 2015, BIOL BLOOD MARROW TR, V21, P934, DOI 10.1016/j.bbmt.2015.01.014
   Cowden DAHLKAREND, 2005, MOL CELL BIOL, V25, P10479, DOI 10.1128/MCB.25.23.10479-10491.2005
   Danchuk S, 2011, STEM CELL RES THER, V2, P0, DOI 10.1186/scrt68
   Dave SHRUTI, 2014, ADV BIOMED RES, V3, P266, DOI 10.4103/2277-9175.148247
   Dominici M, 2001, J BIOL REG HOMEOS AG, V15, P28
   Dos SANTOSF, 2010, J CELL PHYSIOL, V223, P27, DOI 10.1002/jcp.21987
   Drake CG, 2006, ADV IMMUNOL, V90, P51, DOI 10.1016/S0065-2776(06)90002-9
   Dunn JF, 2000, J CEREBR BLOOD F MET, V20, P1632, DOI 10.1097/00004647-200012000-00002
   Dunwoodie SL, 2009, DEV CELL, V17, P755, DOI 10.1016/j.devcel.2009.11.008
   Dziurla R, 2010, IMMUNOL LETT, V131, P97, DOI 10.1016/j.imlet.2010.02.008
   Eagle H, 1955, J EXP MED, V102, P595, DOI 10.1084/jem.102.5.595
   Eggenhofer E, 2012, FRONT IMMUNOL, V3, P0, DOI 10.3389/fimmu.2012.00297
   Erbey F, 2016, STEM CELLS INT, V2016, P0, DOI 10.1155/2016/1641402
   Estrada JC, 2012, CELL DEATH DIFFER, V19, P743, DOI 10.1038/cdd.2011.172
   Fabian Z, 2014, STEM CELL RES, V12, P646, DOI 10.1016/j.scr.2014.02.007
   Fischer UM, 2009, STEM CELLS DEV, V18, P683, DOI 10.1089/scd.2008.0253
   Fujisawa KC, 2018, STEM CELL RES THER, V9, P0, DOI 10.1186/s13287-018-0825-1
   Genbacev O, 1997, SCIENCE, V277, P1669, DOI 10.1126/science.277.5332.1669
   Giannoni P, 2010, TISSUE ENG PT A, V16, P489, DOI 10.1089/ten.tea.2009.0041, 10.1089/ten.TEA.2009.0041
   Gu W, 2015, SCI REPORTS, V5, P0
   Guan XJ, 2013, J CELL BIOCHEM, V114, P323, DOI 10.1002/jcb.24377
   Gupta N, 2007, J IMMUNOL, V179, P1855, DOI 10.4049/jimmunol.179.3.1855
   Gupta PK, 2016, ARTHRITIS RES THER, V18, P0, DOI 10.1186/s13075-016-1195-7
   Heesom KJ, 1999, FEBS LETT, V457, P489, DOI 10.1016/S0014-5793(99)01094-7
   Hemphill JC, 2005, AM J NEURORADIOL, V26, P1095
   Hitchon CA, 2004, ARTHRITIS RES THER, V6, P265, DOI 10.1186/ar1447
   Hoogduijn MJ, 2009, AM J TRANSPLANT, V9, P222, DOI 10.1111/j.1600-6143.2008.02450.x
   Hua P, 2015, INT J CLIN EXP MED, V8, P1624
   Huo SF, 2017, J EXP NANOSCI, V12, P208, DOI 10.1080/17458080.2017.1301684
   Ionescu L, 2012, AM J PHYSIOL-LUNG C, V303, PL967, DOI 10.1152/ajplung.00144.2011
   Ivan M, 2002, P NATL ACAD SCI USA, V99, P13459, DOI 10.1073/pnas.192342099
   Jager M, 2007, J BONE MINER RES, V22, P1224, DOI 10.1359/JBMR.070414
   Johnson PC, 2005, J APPL PHYSIOL, V98, P1177, DOI 10.1152/japplphysiol.00591.2004
   Jungermann K, 1997, KIDNEY INT, V51, P402, DOI 10.1038/ki.1997.53
   Kelly CJ, 2015, CELL HOST MICROBE, V17, P662, DOI 10.1016/j.chom.2015.03.005
   Koobatian MT, 2015, TISSUE ENG PT A, V21, P1364, DOI 10.1089/ten.TEA.2014.0535, 10.1089/ten.tea.2014.0535
   Lama VN, 2007, J CLIN INVEST, V117, P989, DOI 10.1172/JCI29713
   Lamo-espinosa JM, 2016, J TRANSL MED, V14, P0, DOI 10.1186/s12967-016-0998-2
   Li LF, 2015, ACTA BIOCH BIOPH SIN, V47, P362, DOI 10.1093/abbs/gmv014
   Li LF, 2014, INT J PEPT RES THER, V20, P421, DOI 10.1007/s10989-014-9404-1
   Lin SS, 2019, HUM CELL, V32, P64, DOI 10.1007/s13577-018-0224-z
   Lu WB, 2013, INT J CARDIOL, V165, P333, DOI 10.1016/j.ijcard.2012.03.088
   Lunt SY, 2011, ANNU REV CELL DEV BI, V27, P441, DOI 10.1146/annurev-cellbio-092910-154237
   Luo ZC, 2019, CELL DEATH DIS, V10, P0, DOI 10.1038/s41419-019-1410-y
   Lv BK, 2017, AM J TRANSL RES, V9, P2492
   Macmillan ML, 2009, BONE MARROW TRANSPL, V43, P447, DOI 10.1038/bmt.2008.348
   Maxwell PH, 1999, NATURE, V399, P271, DOI 10.1038/20459
   Maziarz RT, 2015, BIOL BLOOD MARROW TR, V21, P720, DOI 10.1016/j.bbmt.2014.12.025
   Mckinley BA, 1999, CRIT CARE MED, V27, P1869, DOI 10.1097/00003246-199909000-00027
   Melief SM, 2013, STEM CELLS, V31, P1980, DOI 10.1002/stem.1432
   Meylan E, 2009, NATURE, V462, P104, DOI 10.1038/nature08462
   Mik EG, 2004, J APPL PHYSIOL, V97, P1962, DOI 10.1152/japplphysiol.01399.2003
   Molaei S, 2015, BLOOD RES, V50, P80, DOI 10.5045/br.2015.50.2.80
   Munoz N, 2014, J BIOTECHNOL, V169, P95, DOI 10.1016/j.jbiotec.2013.11.010
   Nemeth K, 2009, NAT MED, V15, P42, DOI 10.1038/nm.1905
   Nwaigwe CI, 2000, BRAIN RES, V868, P150, DOI 10.1016/S0006-8993(00)02321-0
   Ohnishi S, 2007, INT J HEMATOL, V86, P17, DOI 10.1532/IJH97.07041
   Ohnishi S, 2007, STEM CELLS, V25, P1166, DOI 10.1634/stemcells.2006-0347
   Pattappa G, 2013, TISSUE ENG PART C-ME, V19, P0, DOI [10.1089/ten.tec.2011.0734, 10.1089/ten.TEC.2011.0734]
   Perez-simon JA, 2011, HAEMATOL-HEMATOL J, V96, P1072, DOI 10.3324/haematol.2010.038356
   Pezzi A, 2017, J CELL BIOCHEM, V118, P3072, DOI 10.1002/jcb.25953
   Pittenger MF, 1999, SCIENCE, V284, P143, DOI 10.1126/science.284.5411.143
   Quigley D, 2015, MOL CANCER RES, V13, P493, DOI 10.1158/1541-7786.MCR-14-0387
   Roy S, 2003, J BIOL CHEM, V278, P47129, DOI 10.1074/jbc.M308703200
   Saltzman DJ, 2003, AM J PHYSIOL-HEART C, V285, PH1980, DOI 10.1152/ajpheart.00322.2002
   Sanchez-guijo F, 2014, BIOL BLOOD MARROW TR, V20, P1580, DOI 10.1016/j.bbmt.2014.06.015
   Schack LM, 2013, STEM CELLS DEV, V22, P3226, DOI 10.1089/scd.2013.0290
   Scholz CC, 2013, BIOL CHEM, V394, P479, DOI 10.1515/hsz-2012-0338
   Schop D, 2009, TISSUE ENG PT A, V15, P1877, DOI 10.1089/ten.tea.2008.0345
   Sheng LL, 2017, EXP THER MED, V13, P55, DOI 10.3892/etm.2016.3917
   Shipounova IN, 2014, BIOCHEMISTRY-MOSCOW+, V79, P1363, DOI 10.1134/S0006297914120104
   Song CJ, 2014, CYTOTHERAPY, V16, P1361, DOI 10.1016/j.jcyt.2014.04.006
   Sugishita Y, 2004, DEV BIOL, V267, P294, DOI 10.1016/j.ydbio.2003.11.017
   Sun LY, 2009, STEM CELLS, V27, P1421, DOI 10.1002/stem.68
   Takizawa N, 2017, EXP CELL RES, V358, P411, DOI 10.1016/j.yexcr.2017.07.014
   Tatemoto K, 1998, BIOCHEM BIOPH RES CO, V251, P471, DOI 10.1006/bbrc.1998.9489
   Tondevold E, 1979, ACTA ORTHOP SCAND, V50, P527, DOI 10.3109/17453677908989799
   Tondevold E, 1979, ACTA ORTHOP SCAND, V50, P645, DOI 10.3109/17453677908991287
   Wakasugi K, 1999, SCIENCE, V284, P147, DOI 10.1126/science.284.5411.147
   Wang DD, 2012, CLIN DEV IMMUNOL, V0, P0, DOI DOI 10.1155/2012/273291
   Wang GL, 1995, P NATL ACAD SCI USA, V92, P5510, DOI 10.1073/pnas.92.12.5510
   Wang J, 2011, EXPERT OPIN BIOL TH, V11, P893, DOI 10.1517/14712598.2011.574119
   Wang SN, 2014, EXP CELL RES, V323, P56, DOI 10.1016/j.yexcr.2014.02.015
   Wang Y, 2013, PLOS ONE, V8, P0, DOI [10.1371/journal.pone.0050175, 10.1371/journal.pone.0064617]
   Webster WILLIAMS, 2007, BIRTH DEFECTS RESEARCH, V81, P215, DOI 10.1002/bdrc.20102
   Weiss DJ, 2013, CHEST, V143, P1590, DOI 10.1378/chest.12-2094
   Welch WJ, 2001, KIDNEY INT, V59, P230, DOI 10.1046/j.1523-1755.2001.00483.x
   Wellenstein MD, 2018, IMMUNITY, V48, P399, DOI 10.1016/j.immuni.2018.03.004
   Whalen WJ, 1970, STROKE, V1, P194, DOI 10.1161/01.STR.1.3.194
   Wild JM, 2005, MAGNET RESON MED, V53, P1055, DOI 10.1002/mrm.20423
   Wilson JG, 2015, LANCET RESP MED, V3, P24, DOI 10.1016/S2213-2600(14)70291-7, 10.1016/s2213-2600(14)70291-7
   Wolfle D, 1985, EUR J BIOCHEM, V151, P299, DOI 10.1111/j.1432-1033.1985.tb09100.x
   Wong KL, 2013, ARTHROSCOPY, V29, P2020, DOI 10.1016/j.arthro.2013.09.074
   Wu JF, 2014, CELL PHYSIOL BIOCHEM, V33, P1467, DOI 10.1159/000358711
   Yang LF, 2017, ANNU REV BIOMED ENG, V19, P163, DOI 10.1146/annurev-bioeng-071516-044546
   Yin LB, 2015, MOL MED REP, V11, P1722, DOI 10.3892/mmr.2014.2935
   Yu DY, 2005, EXP EYE RES, V80, P745, DOI 10.1016/j.exer.2005.01.018
   Zhang Z, 2016, CELL BIOL INT, V40, P671, DOI 10.1002/cbin.10604
NR 111
TC 8
Z9 8
U1 1
U2 6
PU HINDAWI LTD
PI LONDON
PA ADAM HOUSE, 3RD FLR, 1 FITZROY SQ, LONDON, W1T 5HF, ENGLAND
SN 1687-966X
EI 1687-9678
J9 STEM CELLS INT
JI Stem Cells Int.
PD OCT 8
PY 2019
VL 2019
IS 
BP 
EP 
DI 10.1155/2019/2509606
PG 13
WC Cell & Tissue Engineering
SC Cell Biology
GA JI3WC
UT WOS:000493398600001
PM 31687031
DA 2022-06-22
ER

PT J
AU Zhao, X.
   Huang, P.
   Li, G.
   Zhendong, L.
   Hu, G.
   Xu, Q.
AF Zhao, X
   Huang, P
   Li, G
   Zhendong, L
   Hu, G
   Xu, Q
TI Activation of the leptin pathway by high expression of the long form of the leptin receptor (Ob-Rb) accelerates chondrocyte senescence in osteoarthritis
SO BONE & JOINT RESEARCH
LA English
DT Article
DE Osteoarthrltis; Ob-Rb; Chondrocyte; Leptin; Autophagy; Senescence
ID articular-cartilage; autophagy; protect; isoform
AB Objectives Activation of the leptin pathway is closely correlated with human knee cartilage degeneration. However, the role of the long form of the leptin receptor (Ob-Rb) in cartilage degeneration needs further study. The aim of this study was to determine the effect of increasing the expression of Ob-Rb on chondrocytes using a lentiviral vector containing Ob-Rb. Methods The medial and lateral cartilage samples of the tibial plateau from 12 osteoarthritis (OA) patients were collected. Ob-Rb messenger RNA (mRNA) was detected in these samples. The Ob-Rb-overexpressing chondrocytes and controls were treated with different doses of leptin for two days. The activation of the p53/p21 pathway and the number of senescence-associated beta-galactosidase (SA-beta-gal)-positive cells were evaluated. The mammalian target of rapamycin (mTOR) signalling pathway and autophagy were detected after the chondrocytes were treated with a high dose of leptin. Results In total, 12 cases were found to have severe medial cartilage wear compared with the lateral cartilage. Immunofluorescence showed that the expression of Ob-Rb in the medial cartilage of the tibial plateau was high. High levels of leptin led to cell cycle arrest and inhibited autophagy. After overexpression of Ob-Rb, the physiological dose of leptin induced cell senescence in the chondrocytes. High doses of leptin inhibited autophagy by activating the mTOR signalling pathway. Blockade of the mTOR signalling pathway could restore autophagy and partially reverse senescence induced by leptin in chondrocytes. Conclusion In summary, the present study demonstrated that high doses of leptin induce cell senescence by activating the mTOR pathway in chondrocytes from OA cartilage. Highly expressed Ob-Rb accelerates chondrocyte senescence by activating the leptin pathway in OA.
C1 [Zhao, X.; Huang, P.; Li, G.; Zhendong, L.; Hu, G.; Xu, Q.] Shanghai Jiao Tong Univ, Sch Med, Ren Ji Hosp, Cent Lab, Shanghai, CHINA.
   [Zhao, X.; Huang, P.; Hu, G.; Xu, Q.] Shanghai Jiao Tong Univ, Sch Med, Ren Ji Hosp, Dept Orthopaed, Shanghai, CHINA.
   [Zhendong, L.] Shanghai Jiao Tong Univ, Sch Med, Ren Ji Hosp, Dept Spine Surg, Shanghai, CHINA.
   [Li, G.] Tongli Univ, Sch Med, Shanghai Peoples Hosp 10, Dept Orthopaed, Shanghai, CHINA.
RP Hu, G (corresponding author), Shanghai Jiao Tong Univ, Sch Med, Ren Ji Hosp, Cent Lab, Shanghai, CHINA.; Hu, G (corresponding author), Shanghai Jiao Tong Univ, Sch Med, Ren Ji Hosp, Dept Orthopaed, Shanghai, CHINA.
EM huguangyu606@126.com
FU Natural Science Foundation of Minhang District [2016MHZ54]; Shanghai Science and Technology Commission [17401931000]; Shanghai Municipal Health Commission of Family Planning [201840090]
CR Ashraf S, 2016, OSTEOARTHR CARTILAGE, V24, P196, DOI 10.1016/j.joca.2015.07.008
   Bao JP, 2010, MOL BIOL REP, V37, P3265, DOI 10.1007/s11033-009-9911-x
   Blagosklonny MV, 2011, AGING-US, V3, P94, DOI 10.18632/aging.100281
   Carames B, 2012, ANN RHEUM DIS, V71, P575, DOI 10.1136/annrheumdis-2011-200557
   Carames B, 2010, ARTHRITIS RHEUM-US, V62, P791, DOI 10.1002/art.27305
   Deng SL, 2017, OSTEOARTHR CARTILAGE, V25, P1912, DOI 10.1016/j.joca.2017.08.003
   Dumond H, 2003, ARTHRITIS RHEUM, V48, P3118, DOI 10.1002/art.11303
   Larrosa PNF, 2015, CELL DEATH DIS, V6, P0, DOI 10.1038/cddis.2015.218
   Garcia-prat L, 2016, NATURE, V529, P37, DOI 10.1038/nature16187
   Gui XH, 2018, BIOCHEM BIOPH RES CO, V498, P660, DOI 10.1016/j.bbrc.2018.03.039
   Gump JM, 2014, AUTOPHAGY, V10, P1327, DOI 10.4161/auto.29394
   Hay N, 2004, GENE DEV, V18, P1926, DOI 10.1101/gad.1212704
   Heathfield SK, 2008, ARTHRITIS RES THER, V10, P0, DOI 10.1186/ar2468
   Iliopoulos D, 2007, ANN RHEUM DIS, V66, P1616, DOI 10.1136/ard.2007.069377
   Ito M, 2017, OSTEOARTHR CARTILAGE, V25, P2134, DOI 10.1016/j.joca.2017.08.019
   Klionsky DJ, 2010, DEV CELL, V19, P11, DOI 10.1016/j.devcel.2010.07.005
   Mankin HJ, 1971, J BONE JOINT SURG AM, VA 53, P523, DOI 10.2106/00004623-197153030-00009
   Martin JA, 2001, J GERONTOL A-BIOL, V56, PB172, DOI 10.1093/gerona/56.4.B172
   Pottie P, 2006, ANN RHEUM DIS, V65, P1403, DOI 10.1136/ard.2006.061994
   Sasaki H, 2012, ARTHRITIS RHEUM-US, V64, P1920, DOI 10.1002/art.34323
   Simopoulou T, 2007, OSTEOARTHR CARTILAGE, V15, P872, DOI 10.1016/j.joca.2007.01.018
   Spector TD, 1994, ANN RHEUM DIS, V53, P565, DOI 10.1136/ard.53.9.565
   Stannus OP, 2015, ANN RHEUM DIS, V74, P82, DOI 10.1136/annrheumdis-2013-203308
   Su YP, 2018, J CELL BIOCHEM, V119, P3716, DOI 10.1002/jcb.26593
   Van DENBERGWB, 2011, OSTEOARTHR CARTILAGE, V19, P338, DOI 10.1016/j.joca.2011.01.022
   Wang ZJ, 2018, CELL BIOL INT, V42, P841, DOI 10.1002/cbin.10951
   Yusuf E, 2010, ANN RHEUM DIS, V69, P761, DOI 10.1136/ard.2008.106930
   Zhang GW, 2018, BIOSCIENCE REP, V38, P0
   Zhang Y, 2015, ANN RHEUM DIS, V74, P1432, DOI 10.1136/annrheumdis-2013-204599
   Zhao X, 2016, CELL DEATH DIS, V7, P0, DOI 10.1038/cddis.2016.68
NR 30
TC 8
Z9 8
U1 5
U2 7
PU BRITISH EDITORIAL SOC BONE JOINT SURGERY
PI LONDON
PA 22 BUCKINGHAM STREET, LONDON WC2N 6ET, ENGLAND
SN 2046-3758
EI 
J9 BONE JOINT RES
JI Bone Jt. Res.
PD SEP 15
PY 2019
VL 8
IS 9
BP 425
EP 436
DI 10.1302/2046-3758.89.BJR-2018-0325.R2
PG 12
WC Cell & Tissue Engineering; Orthopedics
SC Cell Biology; Orthopedics
GA JC1WC
UT WOS:000489067600002
PM 31588359
DA 2022-06-22
ER

PT J
AU Xiang, L
   Zhichao, M
   Yang, J
   Bingxiao, Y
   Maimaitijuma, T
   Yongping, C
AF Xiang, L
   Zhichao, M
   Yang, J
   Bingxiao, Y
   Maimaitijuma, T
   Yongping, C
TI Transmembrane protein 208 affects autophagy and mitochondrial function in chondrocytes
SO Chinese Journal of Tissue Engineering Research
LA Chinese
DT Article
ID apoptosis; autophagy; chondrocyte; interleukin-1β; mitochondrial damage; osteoarthriti; rapamycin; the natural science foundation of beijing; transmembrane protein 208; interleukin 1beta; membrane protein; rapamycin; transmembrane protein 208; unclassified drug; apoptosis; article; autophagy (cellular); cell damage; chondrocyte; enzyme linked immunosorbent assay; flow cytometry; human; human cell; mitochondrial membrane potential; mitophagy; osteoarthriti; protein expression; real time polymerase chain reaction; western blotting
AB BACKGROUND: Decreased level of autophagy in chondrocytes is an important mechanism of osteoarthritis. The autophagy inhibitory gene transmembrane protein 208 is elevated in late-stage osteoarthritis cartilage, and this gene may promote the development of osteoarthritis by inhibiting autophagy of chondrocytes. OBJECTIVE: To investigate the effects of chondrocyte transmembrane protein 208 gene on autophagy and mitochondrial function in osteoarthritis model in vitro. METHODS: The cartilage tissue was from the discarded cartilage of patients undergoing knee arthroplasty. The mild lesion cartilage on non-weight-bearing face (Outerbridge I-II grade) was as early-term group, and the severe lesion cartilage on heavy-weight surface (Outerbridge III-IV grade) was as the late-term group. The content of transmembrane protein 208 in different cartilage tissues was detected. The study was in accordance with the ethical criteria of Peking University First Hospital, and the cartilage donors and their family members signed an informed consent form. Passage 4 normal human chondrocytes were obtained and then stimulated by interleukin-1β to establish the in vitro osteoarthritis. The chondrocytes were pretreated by autophagy activator rapamycin or autophagy inhibitor 3MA, followed by interleukin-1β added for 12, 24 and 48 hours to observe the morphology of chondrocytes. The content of transmembrane protein 208 gene was detected by real-time PCR. Western blot assay was used to detect autophagy-associated protein light chain proteins 3B and P62 to evaluate autophagy levels. The apoptosis of chondrocytes was detected by Annexin V-FITC method. Mitochondrial damage was assessed by fluorescent detection with MitoSOX Red dye and JC-1 dye. RESULTS AND CONCLUSION: (1) The expression of transmembrane protein 208 was significantly increased in severe osteoarthritis cartilage. (2) After stimulation with interleukin-1β for 12, 24 and 48 hours, the expression level of transmembrane protein 208 in chondrocytes decreased initially, and then increased. The level of autophagy rose initially and then fell. The apoptotic level gradually increased, and mitochondrial damage gradually became severe. (3) Rapamycin could significantly reduce the expression of transmembrane protein 208, increase the level of autophagy, and reduce the apoptosis and mitochondrial damage in chondrocytes after interleukin-1β stimulation. (4) To conclude, transmembrane protein 208 inhibits autophagy in chondrocytes, and increased expression of this gene may lead to increased damage of chondrocytes under stress. © 2019, Journal of Clinical Rehabilitative Tissue Engineering Research. All rights reserved.
C1 Peking University First Hospital, Beijing, 100034, China
TC 0
SN 2095-4344
EI 
J9 CHIN J TISSUE ENG RES
JI Chin. J. Tissue Eng. Res.
PD JUN 15
PY 2019
VL 23
IS 23
BP 3636
EP 3642
DI 10.3969/j.issn.2095-4344.1228
PG 7
UT Scopus:10.3969/j.issn.2095-4344.1228
ER

PT J
AU Yang, Qi-Bin
   He, Yong-Long
   Zhong, Xiao-Wu
   Xie, Wen-Guang
   Zhou, Jing-Guo
AF Yang, Qi-bin
   He, Yong-long
   Zhong, Xiao-wu
   Xie, Wen-guang
   Zhou, Jing-guo
TI Resveratrol ameliorates gouty inflammation via upregulation of sirtuin 1 to promote autophagy in gout patients
SO INFLAMMOPHARMACOLOGY
LA English
DT Article
DE Resveratrol; Sirtuin 1; Autophagy; Gout
ID activation; disease; arthriti; receptor; health; injury
AB BackgroundResveratrol exerts an anti-inflammatory effect on collagen-induced arthritis and osteoarthritis in rats via activation of sirtuin 1 (SIRT1). Autophagy can be induced by resveratrol and leads to amelioration of interleukin-1 beta (IL-1) release in vitro. We aimed to determine the anti-inflammatory mechanisms of resveratrol in patients with gout.MethodsBlood samples were obtained from patients with acute gout, intercritical gout (IG) and healthy controls (HC). The mRNA and protein levels of SIRT1 and nuclear factor-kappa B (NF-kB) p65 were determined in peripheral blood mononuclear cells (PBMCs) lysate from these patients. In the in vitro experiment, SIRT1, autophagy-related genes (beclin-1 and microtubule-associated protein 1 light-chain 3) and key genes involved in the gouty inflammatory pathway, including NF-B p65, NLR family pyrin domain containing 3 (NLRP3), caspase-1 and IL-1, were determined in PBMCs lysate or plasma from IG patients exposed to monosodium urate (MSU) crystals with or without resveratrol.ResultsThe mRNA and protein levels of SIRT1 were downregulated in PBMCs from gout patients in comparison with HC. In the in vitro experiment, the protein levels of SIRT1 were downregulated in PBMCs from IG patients exposed to MSU crystals and were restored by resveratrol in a dose-dependent manner. Furthermore, high doses of resveratrol ameliorated the release of the inflammatory cytokine IL-1. In addition, the mRNA levels of NLRP3 and NF-B p65 were regulated by resveratrol, but caspase-1 and IL-1 were not. Furthermore, resveratrol promoted MSU-induced autophagy in PBMCs from patients with gout.ConclusionThese findings suggest that resveratrol ameliorates gouty inflammation via upregulation of SIRT1 to promote autophagy in patients with gout.
C1 [Yang, Qi-Bin; He, Yong-Long] North Sichuan Med Coll, Affiliated Hosp, Dept Rheumatol & Immunol, Nanchong 637000, Sichuan, CHINA.
   [He, Yong-Long] Chengdu Univ TCM, Sch Clin Med, Chengdu 610075, Sichuan, CHINA.
   [Zhong, Xiao-Wu] North Sichuan Med Coll, Affiliated Hosp, Dept Clin Lab, Nanchong 637000, Sichuan, CHINA.
   [Xie, Wen-Guang; Zhou, Jing-Guo] Chengdu Med Coll, Affiliated Hosp 1, Dept Rheumatol & Immunol, Chengdu 610500, Sichuan, CHINA.
RP Yang, QB (corresponding author), North Sichuan Med Coll, Affiliated Hosp, Dept Rheumatol & Immunol, Nanchong 637000, Sichuan, CHINA.; Zhou, JG (corresponding author), Chengdu Med Coll, Affiliated Hosp 1, Dept Rheumatol & Immunol, Chengdu 610500, Sichuan, CHINA.
EM yangqb_001@163.com; jgzhou@cmc.edu.cn
FU National Natural Science Foundation of China [81670801, 81800776]; Sichuan Science and Technology Program [2017JY0037, 2018JY0498]; Education Agency of Sichuan Province [15ZB0202]; Sichuan Medical Association [S16027]; Sichuan Health and Family Planning Commission [17PJ059]; Nanchong City [NSMC170429]; Nanchong University [NSMC170429]
CR Baur JA, 2006, NAT REV DRUG DISCOV, V5, P493, DOI 10.1038/nrd2060
   Baur JA, 2010, MECH AGEING DEV, V131, P261, DOI 10.1016/j.mad.2010.02.007
   Carneiro LAM, 2013, FRONT IMMUNOL, V4, P0, DOI 10.3389/fimmu.2013.00361
   Chen CJ, 2006, J CLIN INVEST, V116, P2262, DOI 10.1172/JCI28075
   Choi AMK, 2013, NEW ENGL J MED, V368, P651, DOI 10.1056/NEJMra1205406, 10.1056/NEJMc1303158
   [杜金烽 DUJIN-FENG], 2009, 中华风湿病学杂志 CHINESE JOURNAL OF RHEUMATOLOGY, V13, P123
   Elmali N, 2005, INFLAMM RES, V54, P158, DOI 10.1007/s00011-004-1341-6
   Gao XZ, 2012, ANN RHEUM DIS, V71, P129, DOI 10.1136/ard.2011.149831
   Getting SJ, 2002, ARTHRITIS RHEUM, V46, P2765, DOI 10.1002/art.10526
   Haigis MC, 2010, ANNU REV PATHOL-MECH, V5, P253, DOI 10.1146/annurev.pathol.4.110807.092250
   Howitz KT, 2003, NATURE, V425, P191, DOI 10.1038/nature01960
   Jones SA, 2013, IMMUNOL CELL BIOL, V91, P250, DOI 10.1038/icb.2012.82
   Levine B, 2011, NATURE, V469, P323, DOI 10.1038/nature09782
   Livak KJ, 2001, METHODS, V25, P402, DOI 10.1006/meth.2001.1262
   Martinon F, 2006, NATURE, V440, P237, DOI 10.1038/nature04516
   Qing YF, 2014, GOUT HYPERURICEMIA, V1, P25
   Qing YF, 2014, RHEUMATOL INT, V34, P213, DOI 10.1007/s00296-013-2856-3
   Shi CS, 2012, NAT IMMUNOL, V13, P255, DOI 10.1038/ni.2215
   Shintani T, 2004, SCIENCE, V306, P990, DOI 10.1126/science.1099993
   Stark K, 2008, PLOS ONE, V3, P0, DOI 10.1371/journal.pone.0001948
   Wallace SL, 1977, ARTHRITIS RHEUM, V20, P895, DOI 10.1002/art.1780200320
   Wang B, 2014, J CELL MOL MED, V18, P1599, DOI 10.1111/jcmm.12312
   Weavers H, 2016, CELL, V165, P1658, DOI 10.1016/j.cell.2016.04.049
   Wu J, 2016, EXP CELL RES, V341, P42, DOI 10.1016/j.yexcr.2016.01.014
   Wu YC, 2011, NEUROSIGNALS, V19, P163, DOI 10.1159/000328516
   Yeung F, 2004, EMBO J, V23, P2369, DOI 10.1038/sj.emboj.7600244
NR 26
TC 23
Z9 30
U1 1
U2 24
PU SPRINGER BASEL AG
PI BASEL
PA PICASSOPLATZ 4, BASEL, 4052, SWITZERLAND
SN 0925-4692
EI 1568-5608
J9 INFLAMMOPHARMACOLOGY
JI Inflammopharmacology
PD FEB 15
PY 2019
VL 27
IS 1
BP 47
EP 56
DI 10.1007/s10787-018-00555-4
PG 10
WC Immunology; Pharmacology & Pharmacy; Toxicology
SC Immunology; Pharmacology & Pharmacy; Toxicology
GA HW5KQ
UT WOS:000466728700006
PM 30600470
DA 2022-06-22
ER

PT J
AU Jin, Xinxin
   Kang, Xiaomin
   Zhao, Liting
   Xu, Mao
   Xie, Tianping
   Li, Huixia
   Li, Fang
   Qian, Zhuang
   Ma, Zhengmin
   Zhang, Ying
   Yang, Wei
   Zhang, Zhuanmin
   Gao, Xin
   Chen, Qian
   Sun, Hongzhi
   Wu, Shufang
AF Jin, Xinxin
   Kang, Xiaomin
   Zhao, Liting
   Xu, Mao
   Xie, Tianping
   Li, Huixia
   Li, Fang
   Qian, Zhuang
   Ma, Zhengmin
   Zhang, Ying
   Yang, Wei
   Zhang, Zhuanmin
   Gao, Xin
   Chen, Qian
   Sun, Hongzhi
   Wu, Shufang
TI Cartilage Ablation of Sirt1 Causes Inhibition of Growth Plate Chondrogenesis by Hyperactivation of mTORC1 Signaling
SO ENDOCRINOLOGY
LA English
DT Article
ID histone deacetylase; gene-expression; life-span; chondrocyte; stress; osteoarthriti; inflammation; activator; longevity; apoptosis
AB A growing body of evidence implies a pivotal role of sirtuin-1 (Sirt1) in chondrocyte function and homeostasis; however, its underlying mechanisms mediating chondrogenesis, which is an essential process for physiological skeletal growth, are still poorly understood. In the current study, we generated (TamCart)Sirt1(-/-) [Sirt1 conditional knockout (cKO)] mice to explore the role of Sirt1 during postnatal endochondral ossification. Compared with control mice, cKO mice exhibited growth retardation associated with inhibited chondrocyte proliferation and hypertrophy, as well as activated apoptosis. These effects were regulated by hyperactivation of mammalian target of rapamycin complex 1 (mTORC1) signaling, and thereby inhibition of autophagy and induction of endoplasmic reticulum stress in growth plate chondrocytes. IP injection of the mTORC1 inhibitor rapamycin to mice with Sirt1 deletion partially neutralized such inhibitory effects of Sirt1 ablation on longitudinal bone growth, indicating the causative link between SIRT1 and mTORC1 signaling in the growth plate. Mechanistically, SIRT1 interacted with tuberous sclerosis complex 2 (TSC2), a key upstream negative regulator of mTORC1 signaling, and loss of Sirt1 inhibited TSC2 expression, resulting in hyperactivated mTORC1 signaling in chondrocytes. In conclusion, our findings suggest that loss of Sirt1 may trigger mTORC1 signaling in growth plate chondrocytes and contributes to growth retardation, thus indicating that SIRT1 is an important regulator during chondrogenesis and providing new insights into the clinical potential of SIRT1 in bone development.
C1 [Jin, Xinxin; Kang, Xiaomin; Zhao, Liting; Xu, Mao; Xie, Tianping; Qian, Zhuang; Zhang, Ying; Yang, Wei; Wu, Shufang] Xi An Jiao Tong Univ, Sch Med, Affiliated Hosp 1, Ctr Translat Med, 277 West Yanta Rd, Xian 710061, Shaanxi, CHINA.
   [Li, Huixia; Li, Fang; Ma, Zhengmin; Zhang, Zhuanmin; Gao, Xin; Sun, Hongzhi] Xi An Jiao Tong Univ, Sch Med, Minist Educ, Key Lab Environm & Genes Related Dis, 76 West Yanta Rd, Xian 710061, Shaanxi, CHINA.
   [Chen, Qian] Brown Univ, Rhode Isl Hosp, Dept Orthopaed, Alpert Med Sch, Providence, RI 02903 USA.
   [Chen, Qian] Xi An Jiao Tong Univ, Frontier Inst Sci & Technol, Sch Med, Bone & Joint Res Ctr,Affiliated Hosp 1, Xian 710054, Shaanxi, CHINA.
RP Wu, SF (corresponding author), Xi An Jiao Tong Univ, Sch Med, Affiliated Hosp 1, Ctr Translat Med, 277 West Yanta Rd, Xian 710061, Shaanxi, CHINA.; Sun, HZ (corresponding author), Xi An Jiao Tong Univ, Sch Med, Minist Educ, Key Lab Environm & Genes Related Dis, 76 West Yanta Rd, Xian 710061, Shaanxi, CHINA.
EM sunhongzhi@mail.xjtu.edu.cn; shufangw@hotmail.com
FU National Key Research and Development Program of China [2018YFC1002803]; National Natural Science Foundation of China [81672221, 81970688, 81670734, 81472038]
CR Agathocleous M, 2013, TRENDS CELL BIOL, V23, P484, DOI 10.1016/j.tcb.2013.05.004
   Bar OZM, 2016, AGING CELL, V15, P499, DOI 10.1111/acel.12456
   Chen HQ, 2018, HEPATOLOGY, V68, P496, DOI 10.1002/hep.29849
   Chen JQ, 2014, DEVELOPMENT, V141, P2848, DOI 10.1242/dev.108811
   Depew MICHAELJ, 2008, V461, V0, PP37, DOI 10.1007/978-1-60327-483-8_5
   Dvir-ginzberg M, 2013, FRONT BIOSCI-LANDMRK, V18, P343, DOI 10.2741/4105
   Dvir-ginzberg M, 2011, ARTHRITIS RHEUM-US, V63, P2363, DOI 10.1002/art.30279
   Dvir-ginzberg M, 2008, J BIOL CHEM, V283, P36300, DOI 10.1074/jbc.M803196200
   Fujita N, 2011, J ORTHOP RES, V29, P511, DOI 10.1002/jor.21284
   Gabay O, 2013, JOINT BONE SPINE, V80, P613, DOI 10.1016/j.jbspin.2013.01.001
   Gabay O, 2013, ARTHRITIS RHEUM-US, V65, P159, DOI 10.1002/art.37750
   Gabay O, 2012, ANN RHEUM DIS, V71, P613, DOI 10.1136/ard.2011.200504
   Gagarina V, 2010, ARTHRITIS RHEUM-US, V62, P1383, DOI 10.1002/art.27369
   Garcia-aguilar A, 2016, BBA-MOL CELL RES, V1863, P2658, DOI 10.1016/j.bbamcr.2016.08.006
   Ghosh HS, 2010, PLOS ONE, V5, P0, DOI 10.1371/journal.pone.0009199
   Harrison DE, 2009, NATURE, V460, P392, DOI 10.1038/nature08221
   Hong EH, 2010, J BIOL CHEM, V285, P1283, DOI 10.1074/jbc.M109.058628
   Hong SK, 2014, J BIOL CHEM, V289, P13132, DOI 10.1074/jbc.M113.520734
   Hotamisligil GS, 2010, CELL, V140, P900, DOI 10.1016/j.cell.2010.02.034
   Huang R, 2015, MOL CELL, V57, P456, DOI 10.1016/j.molcel.2014.12.013
   Jin XIE, 2019, IET COLLABORATIVE INTELLIGENT MANUFACTURING, V1, P1, DOI 10.1049/iet-cim.2018.0009
   Kaeberlein M, 1999, GENE DEV, V13, P2570, DOI 10.1101/gad.13.19.2570
   Kang XM, 2018, J BIOL CHEM, V293, P8614, DOI 10.1074/jbc.M117.809822
   Kang XM, 2017, J BONE MINER RES, V32, P2128, DOI 10.1002/jbmr.3134
   Kim J, 2019, NAT CELL BIOL, V21, P63, DOI 10.1038/s41556-018-0205-1
   Knutson MD, 2008, NUTR REV, V66, P591, DOI 10.1111/j.1753-4887.2008.00109.x
   Kronenberg HM, 2003, NATURE, V423, P332, DOI 10.1038/nature01657
   Lakshminarasimhan M, 2013, AGING-US, V5, P151, DOI 10.18632/aging.100542
   Li HZ, 2007, BREAST CANCER RES, V9, P0, DOI 10.1186/bcr1632
   Liu ZJ, 2016, J LIPID RES, V57, P1373, DOI 10.1194/jlr.M063537
   Long X, 2005, CURR BIOL, V15, P702, DOI 10.1016/j.cub.2005.02.053
   Mackie EJ, 2008, INT J BIOCHEM CELL B, V40, P46, DOI 10.1016/j.biocel.2007.06.009
   Matsushita T, 2013, J ORTHOP RES, V31, P531, DOI 10.1002/jor.22268
   Matsuzaki T, 2014, ANN RHEUM DIS, V73, P1397, DOI 10.1136/annrheumdis-2012-202620
   Milne JC, 2007, NATURE, V450, P712, DOI 10.1038/nature06261
   Moon MH, 2013, OSTEOARTHR CARTILAGE, V21, P470, DOI 10.1016/j.joca.2012.11.017
   Napper AD, 2005, J MED CHEM, V48, P8045, DOI 10.1021/jm050522v
   Oppenheimer H, 2014, J BONE MINER RES, V29, P348, DOI 10.1002/jbmr.2052
   Oppenheimer H, 2012, ARTHRITIS RHEUM-US, V64, P718, DOI 10.1002/art.33407
   Phornphutkul C, 2008, DEV DYNAM, V237, P702, DOI 10.1002/dvdy.21464
   Rogina B, 2002, SCIENCE, V298, P1745, DOI 10.1126/science.1078986
   Russell RC, 2011, DEVELOPMENT, V138, P3343, DOI 10.1242/dev.058230
   Takayama K, 2009, ARTHRITIS RHEUM-US, V60, P2731, DOI 10.1002/art.24864
   Tanno M, 2007, J BIOL CHEM, V282, P6823, DOI 10.1074/jbc.M609554200
   Vellai T, 2003, NATURE, V426, P620, DOI 10.1038/426620a
   Yan B, 2016, NAT COMMUN, V7, P0, DOI 10.1038/ncomms11151
   Zhao X, 2013, J MED CHEM, V56, P963, DOI 10.1021/jm301431y
NR 47
TC 6
Z9 6
U1 0
U2 13
PU ENDOCRINE SOC
PI WASHINGTON
PA 2055 L ST NW, SUITE 600, WASHINGTON, DC 20036 USA
SN 0013-7227
EI 1945-7170
J9 ENDOCRINOLOGY
JI Endocrinology
PD DEC 15
PY 2019
VL 160
IS 12
BP 3001
EP 3017
DI 10.1210/en.2019-00427
PG 17
WC Endocrinology & Metabolism
SC Endocrinology & Metabolism
GA KB9TF
UT WOS:000506829500020
PM 31599935
DA 2022-06-22
ER

PT J
AU Deng, Zhenhan
   Li, Yusheng
   Liu, Haifeng
   Xiao, Shengshi
   Li, Liangjun
   Tian, Jian
   Cheng, Chao
   Zhang, Greg
   Zhang, Fangjie
AF Deng, Zhenhan
   Li, Yusheng
   Liu, Haifeng
   Xiao, Shengshi
   Li, Liangjun
   Tian, Jian
   Cheng, Chao
   Zhang, Greg
   Zhang, Fangjie
TI The role of sirtuin 1 and its activator, resveratrol in osteoarthritis
SO BIOSCIENCE REPORTS
LA English
DT Review
ID extracellular-matrix degradation; mesenchymal stem-cell; gene-expression; articular chondrocyte; oxidative stress; cartilage homeostasis; knee osteoarthriti; signaling pathway; hydrogen-peroxide; in-vivo
AB Osteoarthitis (OA) is the most common aging-related joint pathology; the aging process results in changes to joint tissues that ultimately contribute to the development of OA. Articular chondrocytes exhibit an aging-related decline in their proliferative and synthetic capacity. Sirtuin 1 (SIRT 1), a longevity gene related to many diseases associated with aging, is a nicotinamide adenine dinucleotide (NAD(+))-dependent protein deacetylase and master metabolic regulator. Along with its natural activator resveratrol, SIRT 1 actively participates in the OA pathological progress. SIRT 1 expression in osteoarthritic cartilage decreases in the disease progression of OA; it appears to play a predominantly regulatory role in OA. SIRT 1 can regulate the expression of extracellular matrix (ECM)-related proteins; promote mesenchymal stem cell differentiation; play anti-catabolic, anti-inflammatory, anti-oxidative stress, and anti-apoptosis roles; participate in the autophagic process; and regulate bone homeostasis in OA. Resveratrol can activate SIRT 1 in order to inhibit OA disease progression. In the future, activating SIRT 1 via resveratrol with improved bioavailability may be an appropriate therapeutic approach for OA.
C1 [Deng, Zhenhan; Li, Yusheng; Tian, Jian] Cent S Univ, Xiangya Hosp, Dept Orthopaed, Changsha, Hunan, CHINA.
   [Deng, Zhenhan; Liu, Haifeng] Shenzhen Univ, Shenzhen Peoples Hosp 2, Hosp 1, Dept Sports Med, Shenzhen, Guangdong, CHINA.
   [Zhang, Fangjie] Cent S Univ, Xiangya Hosp, Dept Emergency Med, Changsha, Hunan, CHINA.
   [Li, Yusheng; Zhang, Fangjie] Cent S Univ, Xiangya Hosp, Natl Clin Res Ctr Geriatr Disorders, Changsha, Hunan, CHINA.
   [Xiao, Shengshi] Zhuzhou Cent Hosp, Dept Joint Surg, Zhuzhou, Hunan, CHINA.
   [Li, Liangjun] Changsha Cent Hosp, Dept Joint Surg, Changsha, Hunan, CHINA.
   [Cheng, Chao] Yiyang Cent Hosp, Clin Med Technol Demonstrat Base Minimally Invas, Dept Orthopaed, Yiyang, Hunan, CHINA.
   [Zhang, Greg] Univ Texas Hlth Sci Ctr Houston, McGovern Med Sch, Houston, TX 77030 USA.
RP Zhang, FJ (corresponding author), Cent S Univ, Xiangya Hosp, Dept Emergency Med, Changsha, Hunan, CHINA.; Zhang, FJ (corresponding author), Cent S Univ, Xiangya Hosp, Natl Clin Res Ctr Geriatr Disorders, Changsha, Hunan, CHINA.
EM zhangfj@csu.edu.cn
FU National Natural Science Foundation of China [81501923]; China Scholarship Council [201606370164]
CR Abed E, 2017, ARTHRITIS RES THER, V19, P0, DOI 10.1186/s13075-017-1365-2
   Abed E, 2014, BONE, V59, P28, DOI 10.1016/j.bone.2013.10.020
   Alcain FJ, 2009, EXPERT OPIN THER PAT, V19, P403, DOI 10.1517/13543770902762893
   Artsi H, 2019, FRONT ENDOCRINOL, V10, P0, DOI 10.3389/fendo.2019.00126
   Baek D, 2018, MOL THER-NUCL ACIDS, V13, P322, DOI 10.1016/j.omtn.2018.09.015
   Bar OZM, 2016, AGING CELL, V15, P499, DOI 10.1111/acel.12456
   Bennell KL, 2012, BMJ-BRIT MED J, V345, P0, DOI 10.1136/bmj.e4934
   Borra MT, 2005, J BIOL CHEM, V280, P17187, DOI 10.1074/jbc.M501250200
   Brandl A, 2011, J ORTHOP RES, V29, P1114, DOI 10.1002/jor.21348
   Buhrmann C, 2014, J BIOL CHEM, V289, P22048, DOI 10.1074/jbc.M114.568790
   Cetrullo S, 2016, BBA-GEN SUBJECTS, V1860, P1181, DOI 10.1016/j.bbagen.2016.03.002
   Chen X, 2018, FREE RADICAL BIO MED, V126, P187, DOI 10.1016/j.freeradbiomed.2018.08.001
   Corbi GRAZIAMARIA, 2012, FRONT BIOSCI (ELITE ED), V4, P768
   Dadamo S, 2017, OSTEOARTHR CARTILAGE, V25, P600, DOI 10.1016/j.joca.2016.11.014
   Davidson RK, 2006, ARTHRITIS RES THER, V8, P0, DOI 10.1186/ar2013
   Deng ZH, 2018, OSTEOARTHR CARTILAGE, V26, P1153, DOI 10.1016/j.joca.2018.03.007
   Dvir-ginzberg M, 2011, ARTHRITIS RHEUM-US, V63, P2363, DOI 10.1002/art.30279
   Dvir-ginzberg M, 2008, J BIOL CHEM, V283, P36300, DOI 10.1074/jbc.M803196200
   Edwards JR, 2013, J BONE MINER RES, V28, P960, DOI 10.1002/jbmr.1824
   El-haj M, 2016, OSTEOPOROSIS INT, V27, P2373, DOI 10.1007/s00198-016-3536-4
   Elayyan J, 2017, FASEB J, V31, P3116, DOI 10.1096/fj.201601253R
   Fujita N, 2011, J ORTHOP RES, V29, P511, DOI 10.1002/jor.21284
   Gabay O, 2016, JOINT BONE SPINE, V83, P491, DOI 10.1016/j.jbspin.2015.10.004
   Gabay O, 2013, JOINT BONE SPINE, V80, P613, DOI 10.1016/j.jbspin.2013.01.001
   Gabay O, 2013, ARTHRITIS RHEUM-US, V65, P159, DOI 10.1002/art.37750
   Gabay O, 2012, JOINT BONE SPINE, V79, P570, DOI 10.1016/j.jbspin.2012.04.005
   Gabay O, 2012, ANN RHEUM DIS, V71, P613, DOI 10.1136/ard.2011.200504
   Gagarina V, 2010, ARTHRITIS RHEUM-US, V62, P1383, DOI 10.1002/art.27369
   Goldring MB, 2009, ARTHRITIS RES THER, V11, P0, DOI 10.1186/ar2592
   Guarente L, 2011, NEW ENGL J MED, V364, P2235, DOI 10.1056/NEJMra1100831
   He DS, 2017, MOL MED REP, V16, P845, DOI 10.3892/mmr.2017.6659
   Hong EH, 2011, J BIOL CHEM, V286, P28619, DOI 10.1074/jbc.M111.219832
   Hong EH, 2010, J BIOL CHEM, V285, P1283, DOI 10.1074/jbc.M109.058628
   Houtkooper RH, 2010, ENDOCR REV, V31, P194, DOI 10.1210/er.2009-0026
   Hussain SA, 2018, CLIN INTERV AGING, V13, P1621, DOI 10.2147/CIA.S172758
   Hwang JW, 2013, FREE RADICAL BIO MED, V61, P95, DOI 10.1016/j.freeradbiomed.2013.03.015
   Igarashi M, 2017, INT J MOL MED, V39, P472, DOI 10.3892/ijmm.2016.2842
   Imai S, 2014, TRENDS CELL BIOL, V24, P464, DOI 10.1016/j.tcb.2014.04.002
   Kaeberlein M, 2005, J BIOL CHEM, V280, P17038, DOI 10.1074/jbc.M500655200
   Kapoor M, 2011, NAT REV RHEUMATOL, V7, P33, DOI 10.1038/nrrheum.2010.196
   Khanh VC, 2018, BIOCHEM BIOPH RES CO, V500, P682, DOI 10.1016/j.bbrc.2018.04.136
   Kida Y, 2016, CAN J CARDIOL, V32, P634, DOI 10.1016/j.cjca.2015.11.022
   Kim HJ, 2014, BONE JOINT RES, V3, P51, DOI 10.1302/2046-3758.33.2000226
   Lefebvre V, 2017, CONNECT TISSUE RES, V58, P2, DOI 10.1080/03008207.2016.1183667
   Lei M, 2012, EUR J PHARMACOL, V674, P73, DOI 10.1016/j.ejphar.2011.10.015
   Li M, 2018, J CELL BIOCHEM, V119, P4928, DOI 10.1002/jcb.26730
   Li XL, 2013, ACTA BIOCH BIOPH SIN, V45, P51, DOI 10.1093/abbs/gms108
   Li YS, 2017, FRONT IMMUNOL, V8, P0, DOI 10.3389/fimmu.2017.00356
   Li YS, 2017, MECH AGEING DEV, V162, P80, DOI 10.1016/j.mad.2016.12.012
   Li YS, 2016, JOINT BONE SPINE, V83, P143, DOI 10.1016/j.jbspin.2015.06.009
   Li YS, 2016, J ORTHOP SURG RES, V11, P0, DOI 10.1186/s13018-016-0477-8
   Lim HD, 2012, J PINEAL RES, V53, P225, DOI 10.1111/j.1600-079X.2012.00991.x
   Lin CH, 2018, J CELL MOL MED, V22, P786, DOI 10.1111/jcmm.13356
   Liu S, 2017, EXP THER MED, V14, P5057, DOI 10.3892/etm.2017.5165
   Loeser RF, 2009, OSTEOARTHR CARTILAGE, V17, P971, DOI 10.1016/j.joca.2009.03.002
   Marouf BH, 2018, J MED FOOD, V21, P1253, DOI 10.1089/jmf.2017.4176
   Matsushita T, 2013, J ORTHOP RES, V31, P531, DOI 10.1002/jor.22268
   Matsuzaki T, 2014, ANN RHEUM DIS, V73, P1397, DOI 10.1136/annrheumdis-2012-202620
   Michan S, 2007, BIOCHEM J, V404, P1, DOI 10.1042/BJ20070140
   Milner PJ, 2006, ARTHRITIS RHEUM-US, V54, P3523, DOI 10.1002/art.22209
   Monteagudo S, 2017, NAT COMMUN, V8, P0, DOI 10.1038/ncomms15889
   Moon MH, 2013, OSTEOARTHR CARTILAGE, V21, P470, DOI 10.1016/j.joca.2012.11.017
   Morris BJ, 2013, FREE RADICAL BIO MED, V56, P133, DOI 10.1016/j.freeradbiomed.2012.10.525
   Na JY, 2016, BIOCHEM BIOPH RES CO, V473, P1301, DOI 10.1016/j.bbrc.2016.04.064
   Nemoto S, 2004, SCIENCE, V306, P2105, DOI 10.1126/science.1101731
   Nguyen C, 2017, BMJ OPEN, V7, P0, DOI 10.1136/bmjopen-2017-017652
   Niederer F, 2011, ANN RHEUM DIS, V70, P1866, DOI 10.1136/ard.2010.148957
   Nishida K, 2018, BONE JOINT RES, V7, P252, DOI 10.1302/2046-3758.73.BJR-2017-0227.R1
   Oneill TW, 2018, BEST PRACT RES CL RH, V32, P312, DOI 10.1016/j.berh.2018.10.007
   Oppenheimer H, 2014, J BONE MINER RES, V29, P348, DOI 10.1002/jbmr.2052
   Oppenheimer H, 2012, ARTHRITIS RHEUM-US, V64, P718, DOI 10.1002/art.33407
   Park KW, 2016, OSTEOARTHR CARTILAGE, V24, P2153, DOI 10.1016/j.joca.2016.07.002
   Qiu L, 2018, BIOMED PHARMACOTHER, V103, P1585, DOI 10.1016/j.biopha.2018.05.003
   Qu P, 2016, STEM CELLS, V34, P1934, DOI 10.1002/stem.2365
   Simic P, 2013, EMBO MOL MED, V5, P430, DOI 10.1002/emmm.201201606
   Stegen S, 2018, NAT COMMUN, V9, P0, DOI 10.1038/s41467-018-04679-7
   Takayama K, 2009, ARTHRITIS RHEUM-US, V60, P2731, DOI 10.1002/art.24864
   Tanner KG, 2000, P NATL ACAD SCI USA, V97, P14178, DOI 10.1073/pnas.250422697
   Terauchi K, 2016, INT J MOL SCI, V17, P0, DOI 10.3390/ijms17071019
   Wang H, 2019, J BONE MINER RES, V34, P1169, DOI 10.1002/jbmr.3677
   Wang Y, 2015, ARTHRITIS RHEUMATOL, V67, P2141, DOI 10.1002/art.39182
   Wendling D, 2013, CLIN EPIGENETICS, V5, P0, DOI 10.1186/1868-7083-5-10
   Yacoub R, 2014, FRONT ENDOCRINOL, V5, P0, DOI 10.3389/fendo.2014.00166
   Yan SJ, 2016, INT J MOL MED, V38, P201, DOI 10.3892/ijmm.2016.2618
   Yang W, 2016, ENDOCRINOLOGY, V157, P3096, DOI 10.1210/en.2015-2042
   Yu F, 2019, CELL SIGNAL, V53, P80, DOI 10.1016/j.cellsig.2018.09.016
   Zhang FJ, 2015, JOINT BONE SPINE, V82, P144, DOI 10.1016/j.jbspin.2014.10.003
   Zhang HW, 2010, J BONE MINER RES, V25, P640, DOI 10.1359/jbmr.090812
   Zheng WH, 2017, INT IMMUNOPHARMACOL, V45, P135, DOI 10.1016/j.intimp.2017.02.009
   Zhou YF, 2016, ONCOTARGET, V7, P77707, DOI 10.18632/oncotarget.12774
   Zhou YF, 2015, CELL BIOSCI, V5, P0, DOI 10.1186/s13578-015-0055-5
NR 91
TC 28
Z9 31
U1 2
U2 15
PU PORTLAND PRESS LTD
PI LONDON
PA CHARLES DARWIN HOUSE, 12 ROGER STREET, LONDON WC1N 2JU, ENGLAND
SN 0144-8463
EI 1573-4935
J9 BIOSCIENCE REP
JI Biosci. Rep.
PD MAY 10
PY 2019
VL 39
IS 
BP 
EP 
DI 10.1042/BSR20190189
PG 11
WC Biochemistry & Molecular Biology; Cell Biology
SC Biochemistry & Molecular Biology; Cell Biology
GA HZ9LY
UT WOS:000469179200001
PM 30996115
DA 2022-06-22
ER

PT J
AU Rezus, Elena
   Cardoneanu, Anca
   Burlui, Alexandra
   Luca, Andrei
   Codreanu, Catalin
   Tamba, BI
   Stanciu, Gabriela-Dumitrita
   Dima, Nicoleta
   Badescu, Codruta
   Rezus, Ciprian
AF Rezus, Elena
   Cardoneanu, Anca
   Burlui, Alexandra
   Luca, Andrei
   Codreanu, Catalin
   Tamba, Bogdan
   Stanciu, Gabriela-dumitrita
   Dima, Nicoleta
   Badescu, Codruta
   Rezus, Ciprian
TI The Link Between Inflammaging and Degenerative Joint Diseases
SO INTERNATIONAL JOURNAL OF MOLECULAR SCIENCES
LA English
DT Review
DE inflammaging; osteoarthritis; chondrosenescence
ID human articular chondrocyte; oxidative stress; nitric-oxide; cellular senescence; dna-damage; cartilage degradation; knee osteoarthriti; gene polymorphism; immune-system; older-adult
AB Aging is an inevitable process in the human body that is associated with a multitude of systemic and localized changes. All these conditions have a common pathogenic mechanism characterized by the presence of a low-grade proinflammatory status. Inflammaging refers to all the processes that contribute to the occurrence of various diseases associated with aging such as frailty, atherosclerosis, Alzheimer's disease, sarcopenia, type 2 diabetes, or osteoarthritis. Inflammaging is systemic, chronic, and asymptomatic. Osteoarthritis and many age-related degenerative joint diseases are correlated with aging mechanisms such as the presence of an inflammatory microenvironment and the impaired link between inflammasomes and autophagy. There is a close relationship between chondrocyte activity and local articular environment changes due to cell senescence, followed by secretion of inflammatory mediators. In addition, systemic inflammaging can lead to cartilage destruction, pain, disability, and an impaired quality of life. The purpose of this review is to summarize the main mechanisms implicated in inflammaging and the connection it has with degenerative joint diseases.
C1 [Rezus, Elena; Cardoneanu, Anca; Burlui, Alexandra] Grigore T Popa Univ Med & Pharm Iasi, Dept Rheumatol & Physiotherapy, Univ St 16, Iasi 700115, Romania.
   [Luca, Andrei; Tamba, Bogdan Ionel; Stanciu, Gabriela-Dumitrita] Grigore T Popa Univ Med & Pharm Iasi, Adv Ctr Res & Dev Expt Med CEMEX, Mihail Kogalniceanu St 9-13, Iasi 700454, Romania.
   [Codreanu, Catalin] Carol Davila Univ Med & Pharm Bucharest, Ctr Rheumat Dis, Eroii Sanitari 8 Blvd, Bucharest 050474, Romania.
   [Dima, Nicoleta; Badescu, Codruta; Rezus, Ciprian] Grigore T Popa Univ Med & Pharm Iasi, Dept Internal Med, Univ St 16, Iasi 700115, Romania.
RP Tamba, BI (corresponding author), Grigore T Popa Univ Med & Pharm Iasi, Adv Ctr Res & Dev Expt Med CEMEX, Mihail Kogalniceanu St 9-13, Iasi 700454, Romania.
EM elena.rezus@umfiasi.ro; anca.cardoneanu@umfiasi.ro; maria-alexandra.burlui@umfiasi.ro; andrei.g.luca@umfiasi.ro; catalin.codreanu@reumatologiedrstoia.ro; bogdan.tamba@umfiasi.ro; gabriela-dumitrita.s@umfiasi.ro; nicoleta.dima@umfiasi.ro; minerva.badescu@umfiasi.ro; ciprian.rezus@umfiasi.ro
CR Adams AA, 2008, MECH AGEING DEV, V129, P656, DOI 10.1016/j.mad.2008.09.004
   Aigner T, 2004, RHEUM DIS CLIN N AM, V30, P639, DOI 10.1016/j.rdc.2004.04.002
   Alberts B, 2008, MOL BIOL CELL TXB, V0, P1032
   Alderton WK, 2001, BIOCHEM J, V357, P593, DOI 10.1042/0264-6021:3570593
   Alexa AI, 2017, REV CHIM-BUCHAREST, V68, P350
   Alexa T, 2015, J NEUROSCI RES, V93, P1534, DOI 10.1002/jnr.23609
   Altindag O, 2007, RHEUMATOL INT, V27, P339, DOI 10.1007/s00296-006-0247-8
   Ashraf S, 2016, OSTEOARTHR CARTILAGE, V24, P196, DOI 10.1016/j.joca.2015.07.008
   Bai YM, 2019, BMC MED GENET, V20, P0, DOI 10.1186/s12881-018-0736-0
   Balaganur V, 2014, CONNECT TISSUE RES, V55, P367, DOI 10.3109/03008207.2014.953629
   Balistreri CR, 2013, IMMUN AGEING, V10, P0, DOI 10.1186/1742-4933-10-24
   Bastiaansen-jenniskens Y, 2017, CARTILAGE, V2, P81, DOI 10.1007/978-3-319-45803-8_5, 10.1007/978-3-319-45803-8_5
   Bhaumik D, 2009, AGING-US, V1, P402, DOI 10.18632/aging.100042
   Bild V, 2017, FARMACIA, V65, P563
   Bobacz K, 2003, ARTHRITIS RHEUM-US, V48, P2501, DOI 10.1002/art.11248
   Bonafe M, 2012, BIOESSAYS, V34, P40, DOI 10.1002/bies.201100104
   Brandl A, 2011, J ORTHOP RES, V29, P1114, DOI 10.1002/jor.21348
   Brune B, 2003, CELL DEATH DIFFER, V10, P864, DOI 10.1038/sj.cdd.4401261
   Bruunsgaard H, 2002, EUR CYTOKINE NETW, V13, P389
   Bruunsgaard H, 2001, CURR OPIN HEMATOL, V8, P131, DOI 10.1097/00062752-200105000-00001
   Bucci L, 2009, INFLAMM AGING HDB IM, V0, P893
   Campisi J, 2007, NAT REV MOL CELL BIO, V8, P729, DOI 10.1038/nrm2233
   Campisi J, 2011, CURR OPIN GENET DEV, V21, P107, DOI 10.1016/j.gde.2010.10.005
   Candela ME, 2014, MATRIX BIOL, V39, P44, DOI 10.1016/j.matbio.2014.08.015
   Cannizzo ES, 2011, J PROTEOMICS, V74, P2313, DOI 10.1016/j.jprot.2011.06.005
   Casagrande D, 2015, J SHOULDER ELB SURG, V24, P382, DOI 10.1016/j.jse.2014.11.039
   Cevenini E, 2013, CURR OPIN CLIN NUTR, V16, P14, DOI 10.1097/MCO.0b013e32835ada13
   Chen GQ, 2002, SCIENCE, V296, P1634, DOI 10.1126/science.1071924
   Clancy RM, 1998, ARTHRITIS RHEUM-US, V41, P1141, DOI 10.1002/1529-0131(199807)41:7<1141::AID-ART2>3.0.CO;2-S
   Clutterbuck AL, 2011, J PROTEOMICS, V74, P704, DOI 10.1016/j.jprot.2011.02.017
   Coppe JP, 2008, PLOS BIOL, V6, P2853, DOI 10.1371/journal.pbio.0060301
   De la Fuente M, 2009, CURR PHARM DESIGN, V15, P3003, DOI 10.2174/138161209789058110
   De Martinis M, 2005, FEBS LETT, V579, P2035, DOI 10.1016/j.febslet.2005.02.055
   Dejean LM, 2006, CELL DEATH DIFFER, V13, P1387, DOI 10.1038/sj.cdd.4401949
   Dejean LM, 2006, BBA-MOL BASIS DIS, V1762, P191, DOI 10.1016/j.bbadis.2005.07.002
   Demaria M, 2014, DEV CELL, V31, P722, DOI 10.1016/j.devcel.2014.11.012
   Di BONAD, 2009, AGEING RES REV, V8, P36, DOI 10.1016/j.arr.2008.09.001
   Dillon CF, 2006, J RHEUMATOL, V33, P2271
   Ding LP, 2017, SCI REP-UK, V7, P0, DOI 10.1038/s41598-017-11397-5
   Dorn GW, 2013, TOXICOL PATHOL, V41, P227, DOI 10.1177/0192623312466961
   Draganescu D, 2015, INT J BIOL MACROMOL, V72, P614, DOI 10.1016/j.ijbiomac.2014.09.012
   Ershler WB, 1993, J AM GERIATR SOC, V41, P176, DOI 10.1111/j.1532-5415.1993.tb02054.x
   Evans WJ, 2010, BIOGERONTOLOGY, V11, P527, DOI 10.1007/s10522-010-9297-0
   Fesik SW, 2001, SCIENCE, V294, P1477, DOI 10.1126/science.1062236
   Findlay DM, 2007, RHEUMATOLOGY, V46, P1763, DOI 10.1093/rheumatology/kem191
   Firestein GS, 1996, AM J PATHOL, V149, P2143
   Forsyth CB, 2005, J GERONTOL A-BIOL, V60, P1118, DOI 10.1093/gerona/60.9.1118
   Franceschi C, 2000, ANN NY ACAD SCI, V908, P244
   Freund A, 2011, EMBO J, V30, P1536, DOI 10.1038/emboj.2011.69
   Freund A, 2010, TRENDS MOL MED, V16, P238, DOI 10.1016/j.molmed.2010.03.003
   Gao TY, 2016, BIOMED RES INT, V2016, P0, DOI 10.1155/2016/2428915
   Ginaldi L, 2004, IMMUNOL RES, V30, P81, DOI 10.1385/IR:30:1:081
   Gokay NS, 2016, BIOMED RES INT, V2016, P0, DOI 10.1155/2016/7857345
   Goldring SR, 2016, NAT REV RHEUMATOL, V12, P632, DOI 10.1038/nrrheum.2016.148
   Gonzalez D, 2010, CURR SIGNAL TRANSD T, V5, P181, DOI 10.2174/157436210791112172
   Green DR, 2011, MEANS END APOPTOSIS, V0, P0
   Guerne PA, 1995, ARTHRITIS RHEUM-US, V38, P960, DOI 10.1002/art.1780380712
   Hashimoto S, 1998, ARTHRITIS RHEUM-US, V41, P1632, DOI 10.1002/1529-0131(199809)41:9<1632::AID-ART14>3.0.CO;2-A
   Hasunuma T, 1997, ARTHRITIS RHEUM, V40, P80, DOI 10.1002/art.1780400112
   Haulica I, 2004, J RENIN-ANGIO-ALDO S, V5, P79, DOI 10.3317/jraas.2004.014
   Hiran TS, 1998, BRIT J BIOMED SCI, V55, P199
   Hiran TS, 1997, FREE RADICAL BIO MED, V23, P736, DOI 10.1016/S0891-5849(97)00054-3
   Imhof H, 2000, INVEST RADIOL, V35, P581, DOI 10.1097/00004424-200010000-00004
   Iurea DM, 2013, J BIOACT COMPAT POL, V28, P368, DOI 10.1177/0883911513490336
   Jeon H, 2017, CONNECT TISSUE RES, V58, P497, DOI 10.1080/03008207.2016.1240790
   Jones DL, 2011, NAT CELL BIOL, V13, P506, DOI 10.1038/ncb0511-506
   Kerr JFR, 1972, BRIT J CANCER, V26, P239, DOI 10.1038/bjc.1972.33
   Kim HA, 2001, J RHEUMATOL, V28, P2038
   Kurz B, 2005, ANN ANAT, V187, P473, DOI 10.1016/j.aanat.2005.07.003
   Leonidou A, 2018, EXPERT OPIN THER TAR, V22, P299, DOI 10.1080/14728222.2018.1448062
   Lepetsos P, 2016, BBA-MOL BASIS DIS, V1862, P576, DOI 10.1016/j.bbadis.2016.01.003
   Li YS, 2016, JOINT BONE SPINE, V83, P143, DOI 10.1016/j.jbspin.2015.06.009
   Lio D, 2004, J MED GENET, V41, P790, DOI 10.1136/jmg.2004.019885
   Lio D, 2003, J MED GENET, V40, P296, DOI 10.1136/jmg.40.4.296
   Livshits G, 2009, ARTHRITIS RHEUM-US, V60, P2037, DOI 10.1002/art.24598
   Loeser RF, 2012, ARTHRITIS RHEUM-US, V64, P1697, DOI 10.1002/art.34453
   Long D, 2008, ARTHRITIS RES THER, V10, P0, DOI 10.1186/ar2376
   Lopez-otin C, 2013, CELL, V153, P1194, DOI 10.1016/j.cell.2013.05.039
   Maggio M, 2006, J GERONTOL A-BIOL, V61, P575, DOI 10.1093/gerona/61.6.575
   Marchal J, 2013, ANN NY ACAD SCI, V1290, P67, DOI 10.1111/nyas.12214
   Mizushima N, 2011, CELL, V147, P728, DOI 10.1016/j.cell.2011.10.026
   Mobasheri A, 2002, HISTOL HISTOPATHOL, V17, P1239, DOI 10.14670/HH-17.1239
   Mobasheri A, 2015, MATURITAS, V80, P237, DOI 10.1016/j.maturitas.2014.12.003
   Morrisette-thomas V, 2014, MECH AGEING DEV, V139, P49, DOI 10.1016/j.mad.2014.06.005
   Mosteiro L, 2016, SCIENCE, V354, P0, DOI 10.1126/science.aaf4445
   Mouritzen U, 2003, ANN RHEUM DIS, V62, P332, DOI 10.1136/ard.62.4.332
   Munoz-espin D, 2014, NAT REV MOL CELL BIO, V15, P482, DOI 10.1038/nrm3823
   Odonovan A, 2011, PLOS ONE, V6, P0, DOI 10.1371/journal.pone.0019687
   Olivieri F, 2015, ONCOTARGET, V6, P35509, DOI 10.18632/oncotarget.5899
   Penninx BWJH, 2004, J RHEUMATOL, V31, P2027
   de Heredia FP, 2012, P NUTR SOC, V71, P332, DOI 10.1017/S0029665112000092
   Pes GM, 2004, AGING CLIN EXP RES, V16, P244, DOI 10.1007/BF03327391
   Price JS, 2002, AGING CELL, V1, P57, DOI 10.1046/j.1474-9728.2002.00008.x
   Pulai JI, 2002, ARTHRITIS RHEUM, V46, P1528, DOI 10.1002/art.10334
   Ramage L, 2008, OSTEOARTHR CARTILAGE, V16, P1576, DOI 10.1016/j.joca.2008.04.023
   Raychaudhuri S, 2010, PLOS ONE, V5, P0, DOI 10.1371/journal.pone.0011930
   Rea IM, 2003, MECH AGEING DEV, V124, P555, DOI 10.1016/S0047-6374(03)00036-8
   Rezus E, 2015, CURR VASC PHARMACOL, V13, P716, DOI 10.2174/1570161113666150105112820
   Roach HI, 2004, APOPTOSIS, V9, P265, DOI 10.1023/B:APPT.0000025803.17498.26
   Rodier F, 2011, J CELL BIOL, V192, P547, DOI 10.1083/jcb.201009094
   Rose J, 2012, OSTEOARTHR CARTILAGE, V20, P1020, DOI 10.1016/j.joca.2012.05.009
   Saito S, 2008, J RHEUMATOL, V35, P1932
   Salminen A, 2012, AGING-US, V4, P166, DOI 10.18632/aging.100444
   Salvioli S, 2006, CURR PHARM DESIGN, V12, P3161, DOI 10.2174/138161206777947470
   Savill JS, 1989, J CLIN INVEST, V83, P865, DOI 10.1172/JCI113970
   Schett G, 2013, NAT MED, V19, P822, DOI 10.1038/nm.3260
   Shiels PG, 2011, PLOS ONE, V6, P0, DOI 10.1371/journal.pone.0022521
   Singh T, 2011, AGEING RES REV, V10, P319, DOI 10.1016/j.arr.2010.11.002
   Sohn DH, 2012, ARTHRITIS RES THER, V14, P0, DOI 10.1186/ar3555
   Spector TD, 1997, ARTHRITIS RHEUM, V40, P723, DOI 10.1002/art.1780400419
   Stanciu GD, 2016, BMC VET RES, V12, P0, DOI 10.1186/s12917-016-0729-1
   Stannus OP, 2013, ANN RHEUM DIS, V72, P535, DOI 10.1136/annrheumdis-2011-201047
   Studer R, 1999, OSTEOARTHR CARTILAGE, V7, P377, DOI 10.1053/joca.1998.0216
   Susin SA, 1999, NATURE, V397, P441, DOI 10.1038/17135
   Taganov KD, 2006, P NATL ACAD SCI USA, V103, P12481, DOI 10.1073/pnas.0605298103
   Tamba BI, 2015, REV CHIM-BUCHAREST, V66, P976
   Trayhurn PAUL, 2011, ARCHIVES OF PHYSIOLOGY AND BIOCHEMISTRY, V117, P47, DOI 10.3109/13813455.2010.535835
   Uritu CM, 2018, PAIN RES MANAG, V2018, P0, DOI 10.1155/2018/7801543
   Van DERKRAANPA, 2008, AGEING RES REV, V7, P106, DOI 10.1016/j.arr.2007.10.001
   Vasile E, 2001, FASEB J, V15, P458, DOI 10.1096/fj.00-0051com
   Ventura MARIATERESA, 2017, CLIN MOL ALLERGY, V15, P21, DOI 10.1186/s12948-017-0077-0
   Vicenti G, 2018, J BIOL REGUL HOMEOST AGENTS, V32, P9
   Wajant H, 2002, SCIENCE, V296, P1635, DOI 10.1126/science.1071553
   Wang Q, 2011, NAT MED, V17, P1674, DOI 10.1038/nm.2543
   Weiskopf D, 2009, TRANSPL INT, V22, P1041, DOI 10.1111/j.1432-2277.2009.00927.x
   White E, 2009, GENE DEV, V23, P784, DOI 10.1101/gad.1795309
   Yabluchanskiy A, 2018, PHYSIOL INT, V105, P298, DOI 10.1556/2060.105.2018.4.32
   Yang CL, 1997, EXP CELL RES, V235, P370, DOI 10.1006/excr.1997.3692
   Yudoh K, 2005, ARTHRITIS RES THER, V7, PR380, DOI 10.1186/ar1499
   Zamli Z, 2011, INT J RHEUM DIS, V14, P159, DOI 10.1111/j.1756-185X.2011.01618.x
   Zhai G, 2006, ANN RHEUM DIS, V65, P1444, DOI 10.1136/ard.2006.056903
   Zhang Y, 2015, ANN RHEUM DIS, V74, P1432, DOI 10.1136/annrheumdis-2013-204599
   Zhou HW, 2004, RHEUMATOLOGY, V43, P555, DOI 10.1093/rheumatology/keh127
NR 133
TC 35
Z9 35
U1 4
U2 14
PU MDPI
PI BASEL
PA ST ALBAN-ANLAGE 66, CH-4052 BASEL, SWITZERLAND
SN 
EI 1422-0067
J9 INT J MOL SCI
JI Int. J. Mol. Sci.
PD FEB 1
PY 2019
VL 20
IS 3
BP 
EP 
DI 10.3390/ijms20030614
PG 20
WC Biochemistry & Molecular Biology; Chemistry, Multidisciplinary
SC Biochemistry & Molecular Biology; Chemistry
GA HQ4WR
UT WOS:000462412500158
PM 30708978
DA 2022-06-22
ER

PT J
AU Xu, Zhonghua
   Yang, Haoyu
   Zhou, Xindie
   Li, Jin
   Jiang, Lifeng
   Li, Dong
   Wu, Lidong
   Huang, Yong
   Xu, Nanwei
AF Xu, Zhonghua
   Yang, Haoyu
   Zhou, Xindie
   Li, Jin
   Jiang, Lifeng
   Li, Dong
   Wu, Lidong
   Huang, Yong
   Xu, Nanwei
TI Genetic variants in mTOR-pathway-related genes contribute to osteoarthritis susceptibility
SO INTERNATIONAL IMMUNOPHARMACOLOGY
LA English
DT Article
DE mTOR signaling pathway; Polymorphism; Knee osteoarthritis; Bioinformatics analysis
ID articular chondrocyte; cancer-risk; autophagy; polymorphism; association; epidemiology; inhibition
AB The mTOR signaling pathway has been demonstrated to be related to the development of osteoarthritis (OA) by regulating expression of autophagy regulators. Few studies have shed light on the association of mTOR-pathway-related gene variants with OA risk. Totally 441 OA patients and 533 controls were recruited and their genotypes for mTOR-pathway-related gene variants were determined based on the matrix-assisted laser desorption/ionization time of flight mass spectrometry. Genetic risk scores (GRS) were calculated to evaluate the combined effect of these polymorphisms on OA risk. No significant differences were observed in genotypic and allelic frequencies of AKT rs1130233/REDD1 rs1053639 polymorphisms. However, the mTOR rs1034528 polymorphism was demonstrated to be related to an increased risk of OA, especially among smokers and individuals aged >= 60 years. This single nucleotide polymorphism (SNP) also showed significantly correlation with the Lequesne's index. Similarly, the IRS1 rs1801278 polymorphism increased the risk of OA among smokers, drinkers and individuals aged >= 60 years. A strong positive correlation was found between PTEN rs3830675 polymorphism and OA risk, and this SNP was more frequent in the smokers and drinkers groups. No association was found between IRS1 rs1801278/PTEN rs3830675 polymorphism and OA characteristics. Additionally, there was a strong interaction between genetic factors and lifestyles under the combined models (IRS1 rs1801278/PTEN rs3830675 polymorphism and smoking/drinking). A high GRS was positively related to an increased risk of OA. In summary, three gene polymorphisms (mTOR [rs1034528], IRSI [rs1801278] and PTEN [rs3830675]) were found to affect the risk of OA development by regulating the mTOR pathway.
C1 [Xu, Zhonghua; Yang, Haoyu; Zhou, Xindie; Li, Dong; Huang, Yong; Xu, Nanwei] Nanjing Med Univ, Affiliated Changzhou Peoples Hosp 2, Dept Orthoped, Changzhou 213000, CHINA.
   [Xu, Zhonghua] Jiangsu Univ, Jintan Hosp, Dept Orthoped, Changzhou 213200, CHINA.
   [Li, Jin] Jiaxing Univ, Affiliated Hosp 2, Dept Orthoped Surg, Jiaxing 314000, CHINA.
   [Jiang, Lifeng; Wu, Lidong] Zhejiang Univ, Sch Med, Affiliated Hosp 2, Dept Orthoped Surg, Hangzhou 310000, Zhejiang, CHINA.
RP Zhou, XD (corresponding author), Nanjing Med Univ, Affiliated Changzhou Peoples Hosp 2, Dept Orthoped, Changzhou 213000, CHINA.; Li, J (corresponding author), Jiaxing Univ, Affiliated Hosp 2, Dept Orthoped Surg, Jiaxing 314000, CHINA.
EM zhouxindie@njmu.edu.cn; jxey_lijin@163.com
FU National Natural Science Foundations of China [81702179]; Science and Technology Plan Project of Changzhou [CJ20190002]; Major Scientific and Technological Project of Changzhou Municipal Commission of Health and Family Planning [ZD201809]
CR Bartolome A, 2017, MOL CELL BIOL, V37, P0, DOI 10.1128/MCB.00441-17
   Bizhani F, 2018, EXCLI J, V17, P3, DOI 10.17179/excli2017-329
   Cross M, 2014, ANN RHEUM DIS, V73, P1323, DOI 10.1136/annrheumdis-2013-204763
   Deretic V, 2011, IMMUNOL REV, V240, P92, DOI 10.1111/j.1600-065X.2010.00995.x
   Fu W, 2017, PROCEEDINGS OF THE 2ND INTERNATIONAL CONFERENCE ON ROBOTICS, V0, P12, DOI 10.1145/3141166.3141173
   He J, 2017, AGING-US, V9, P852, DOI 10.18632/aging.101196
   He J, 2013, MOL CARCINOGEN, V52, P70, DOI 10.1002/mc.22013
   He WD, 2018, BIOMED PHARMACOTHER, V97, P607, DOI 10.1016/j.biopha.2017.10.152
   Hochberg MC, 2013, CURR OPIN RHEUMATOL, V25, P192, DOI 10.1097/BOR.0b013e32835cfb8e
   Jeon H, 2017, CONNECT TISSUE RES, V58, P497, DOI 10.1080/03008207.2016.1240790
   Jin ZN, 2016, ONCOTARGET, V7, P57464, DOI 10.18632/oncotarget.10805
   Johnson VL, 2014, BEST PRACT RES CL RH, V28, P5, DOI 10.1016/j.berh.2014.01.004
   Knapik JJ, 1900, V18, V0, P94
   Kraus VB, 2007, OSTEOARTHR CARTILAGE, V15, P120, DOI 10.1016/j.joca.2006.10.002
   Li P, 2014, TUMOR BIOL, V35, P6581, DOI 10.1007/s13277-014-1900-6
   Li YS, 2016, JOINT BONE SPINE, V83, P143, DOI 10.1016/j.jbspin.2015.06.009
   Mandal RAJUK, 2015, ASIAN PAC J CANCER PREV, V16, P897
   Mas S, 2015, EUR NEUROPSYCHOPHARM, V25, P51, DOI 10.1016/j.euroneuro.2014.11.011
   Piao Y, 2015, PLOS ONE, V10, P0, DOI 10.1371/journal.pone.0136447
   Poulet B, 2016, CURR OPIN PHARMACOL, V28, P8, DOI 10.1016/j.coph.2016.02.009
   Qi L, 2017, J BUON, V22, P1488
   Ren JJ, 2015, INT J CLIN EXP PATHO, V8, P15312
   Xue JF, 2017, BIOMED PHARMACOTHER, V89, P1252, DOI 10.1016/j.biopha.2017.01.130
   Zhang Y, 2015, ANN RHEUM DIS, V74, P1432, DOI 10.1136/annrheumdis-2013-204599
NR 24
TC 2
Z9 2
U1 1
U2 5
PU ELSEVIER
PI AMSTERDAM
PA RADARWEG 29, 1043 NX AMSTERDAM, NETHERLANDS
SN 1567-5769
EI 1878-1705
J9 INT IMMUNOPHARMACOL
JI Int. Immunopharmacol.
PD DEC 15
PY 2019
VL 77
IS 
BP 
EP 
DI 10.1016/j.intimp.2019.105960
PG 7
WC Immunology; Pharmacology & Pharmacy
SC Immunology; Pharmacology & Pharmacy
GA JW5NR
UT WOS:000503099100050
PM 31704287
DA 2022-06-22
ER

PT J
AU Wenzhao, L
   Jiangdong, N
   Deye, S
   Muliang, D
   Junjie, W
   Xianzhe, H
   Mingming, Y
   Jun, H
AF Wenzhao, Li
   Jiangdong, Ni
   Deye, Song
   Muliang, Ding
   Junjie, Wang
   Xianzhe, Huang
   Mingming, Yan
   Jun, Huang
TI Dual regulatory roles of HMGB1 in inflammatory reaction of chondrocyte cells and mice
SO CELL CYCLE
LA English
DT Article
DE Osteoarthritis; HMGB1; inflammation; Col2a1; autophagy; apoptosis
ID chromatin protein; osteoarthriti; expression; cartilage
AB Osteoarthritis (OA) is one of the most common bone diseasesas it is reported that the impact of knee osteoarthritis symptomatic form is estimated at 240/100,000 people per year. The inflammation of articular cartilageis thought to be the pathologic drive for development of this disease. HMGB1(high mobility group box-1), a regulatory factor for gene transcription, could stimulate inflammation response. However, theexact regulatory role of HMGB1 in the inflammation of articular cartilage still need to be elucidated. In the current study, we used Quantitative Real-Time PCR(Q-PCR) to detect them RNA levels of Collagen Type II Alpha 1(Col2a1), Aggrecan, MMP3(Matrix Metallopeptidase 3), MMP13, ADAMTs4 and ADAMTs5; Enzyme-Linked Immunosorbent Assay(ELISA) was used to detect the content of IL-1 beta and calpain protein; Cell apoptosis was evaluated by terminal deoxynucleotidyl transferase-mediated dUTP-biotin nick end labeling(TUNEL) assay and flow cytometryanalysis; Western blot and immunofluorescence assays were applied to assess the expression of HMGB1; Lastly autophagic activity was mainly verified by monodansylcadaverine (MDC) staining. Our data revealed that in the early stage of chondrocyte inflammation(3 and 6 h of LPS stimulation), cytosolic HMGB1 attenuated inflammation response by facilitating cell autophagy and preventing cell apoptosis. While in the late stage (24 and 48 h of LPS stimulation), the extracellular HMGB1 stimulated inflammation reaction and contributed to the cartilage destruction in OA.
C1 [Li Wenzhao; Ni Jiangdong; Song Deye; Ding Muliang; Wang Junjie; Huang Xianzhe; Yan Mingming; Huang Jun] Cent S Univ, Xiangya Hosp 2, Dept Orthoped, Changsha, Hunan, CHINA.
RP Huang, J (corresponding author), Cent S Univ, Xiangya Hosp 2, Dept Orthoped, Changsha, Hunan, CHINA.
EM 505447@csu.edu.cn
FU Natural Science Foundation of Hunan Province [S2017JJMSXM1134]
CR Asanbaeva A, 2008, ARCH BIOCHEM BIOPHYS, V474, P175, DOI 10.1016/j.abb.2008.03.012
   Berenbaum F, 2013, OSTEOARTHR CARTILAGE, V21, P16, DOI 10.1016/j.joca.2012.11.012
   Bianchi ME, 1989, SCIENCE, V243, P1056, DOI 10.1126/science.2922595
   Fu YH, 2016, EXP CELL RES, V349, P184, DOI 10.1016/j.yexcr.2016.10.014
   Fujita K, 2016, SCI REP-UK, V6, P0, DOI 10.1038/srep31895
   Garcia-arnandis I, 2010, ARTHRITIS RES THER, V12, P0, DOI 10.1186/ar3124
   Gardella S, 2002, EMBO REP, V3, P995, DOI 10.1093/embo-reports/kvf198
   Goldring MARYB, 2012, HSS J, V8, P7, DOI 10.1007/s11420-011-9250-z
   Heinola T, 2010, CLIN EXP RHEUMATOL, V28, P511
   Ji QB, 2018, MOL THER-NUCL ACIDS, V11, P170, DOI 10.1016/j.omtn.2018.02.001
   Jin H, 2018, CELL PHYSIOL BIOCHEM, V47, P972, DOI 10.1159/000490141
   Lee WJ, 2018, SCI REP-UK, V8, P0, DOI 10.1038/s41598-018-26501-6
   Ley C, 2009, RES VET SCI, V86, P490, DOI 10.1016/j.rvsc.2008.10.008
   Livak KJ, 2001, METHODS, V25, P402, DOI 10.1006/meth.2001.1262
   Loick J, 2005, ZBL CHIR, V130, P368, DOI 10.1055/s-2005-836795
   Lotze MT, 2005, NAT REV IMMUNOL, V5, P331, DOI 10.1038/nri1594
   Luo PH, 2018, TOXICOL LETT, V292, P115, DOI 10.1016/j.toxlet.2018.04.034
   Mlost J, 2018, INT J MOL SCI, V19, P0, DOI 10.3390/ijms19020342
   Muller S, 2001, EMBO J, V20, P4337, DOI 10.1093/emboj/20.16.4337
   Palumbo R, 2004, J CELL BIOL, V164, P441, DOI 10.1083/jcb.200304135
   Park JW, 2016, COLLOID SURFACE B, V147, P265, DOI 10.1016/j.colsurfb.2016.07.050
   Park SY, 2015, EUR J IMMUNOL, V45, P1216, DOI 10.1002/eji.201444908
   Scaffidi P, 2002, NATURE, V418, P191, DOI 10.1038/nature00858
   Schiraldi M, 2012, J EXP MED, V209, P551, DOI 10.1084/jem.20111739
   Stark K, 2016, BLOOD, V128, P2435, DOI 10.1182/blood-2016-04-710632
   Sun TT, 2017, CELL PHYSIOL BIOCHEM, V44, P1282, DOI 10.1159/000485488
   Sun XH, 2016, MED SCI MONITOR, V22, P2105, DOI 10.12659/MSM.895689
   Tang DL, 2010, J CELL BIOL, V190, P881, DOI 10.1083/jcb.200911078
   Terrando N, 2016, FRONT IMMUNOL, V7, P0, DOI 10.3389/fimmu.2016.00441
   Utsuno H, 2010, FORENSIC SCI INT, V199, P0, DOI 10.1016/j.forsciint.2010.02.016
   Vina ER, 2018, CURR OPIN RHEUMATOL, V30, P160, DOI 10.1097/BOR.0000000000000479
   Wang H, 2004, J INTERN MED, V255, P320, DOI 10.1111/j.1365-2796.2003.01302.x
   Wang HC, 1999, SCIENCE, V285, P248, DOI 10.1126/science.285.5425.248
   Wang Y, 2018, INT IMMUNOPHARMACOL, V60, P9, DOI 10.1016/j.intimp.2018.04.029
   Wang Z, 2018, INFLAMMATION, V41, P959, DOI 10.1007/s10753-018-0750-6
   Woolf AD, 2003, B WORLD HEALTH ORGAN, V81, P646
   Yang H, 2004, P NATL ACAD SCI USA, V101, P296, DOI 10.1073/pnas.2434651100
   Zhang JY, 2011, STROKE, V42, P1420, DOI 10.1161/STROKEAHA.110.598334
   Zhu XR, 2015, J CLIN INVEST, V125, P1098, DOI 10.1172/JCI76344
NR 39
TC 8
Z9 8
U1 2
U2 6
PU TAYLOR & FRANCIS INC
PI PHILADELPHIA
PA 530 WALNUT STREET, STE 850, PHILADELPHIA, PA 19106 USA
SN 1538-4101
EI 1551-4005
J9 CELL CYCLE
JI Cell Cycle
PD SEP 17
PY 2019
VL 18
IS 18
BP 2268
EP 2280
DI 10.1080/15384101.2019.1642680
PG 13
WC Cell Biology
SC Cell Biology
GA IS5WI
UT WOS:000478119500001
PM 31313630
DA 2022-06-22
ER

PT J
AU Wang, Y
   Wang, B
   Yang, X
AF Wang, Y
   Wang, B
   Yang, X
TI The study of cellular mechanism of triptolide in the treatment of cancer, bone loss and cardiovascular disease and triptolides toxicity
SO Current Stem Cell Research and Therapy
LA English
DT Article
ID anti-cancer; bone lo; cancer; cardiovascular disease; toxicity; triptolide; calreticulin; camptothecin; fluorouracil; heat shock protein 70; lldt 8; mrx 102; omtriptolide; osteoclast differentiation factor; osteoprotegerin; receptor activator of nuclear factor kappa b; triptolide; triptolide derivative; tumor necrosis factor; unclassified drug; vasostatin; antiinflammatory agent; diterpenoid; epoxide; omtriptolide; phenanthrene derivative; plant extract; triptolide; akt signaling; antineoplastic activity; apoptosis; autophagy (cellular); bone disease; cancer chemotherapy; cancer combination chemotherapy; cardiovascular disease; cell culture; cell cycle; drug effect; drug mechanism; drug toxicity; experimental study; human; malignant neoplasm; nonhuman; osteoarthriti; osteolysis; priority journal; review; side effect; animal; autophagy; cardiovascular disease; chinese medicine; neoplasm; osteoporosis; rheumatoid arthriti; signal transduction; tripterygium; animal; anti-inflammatory agent; apoptosis; arthritis, rheumatoid; autophagy; cardiovascular disease; diterpene; epoxy compound; human; medicine, chinese traditional; neoplasm; osteoporosis; phenanthrene; plant extract; signal transduction; tripterygium
AB Triptolide (TPL), the active component of Tripterygium wilfordii Hook F (Twhf) has been used to treat cancer and bone loss conditions for over two hundred years in traditional Chinese medicine (TCM). In this paper, we reviewed the specific molecular mechanisms in the treatment of cancer, bone loss and cardiovascular disease. In addition, we analyze the toxicity of TPL and collect some optimized derivatives extracted from TPL. Although positive results were obtained in most cell culture and animal studies, further studies are needed to substantiate the beneficial effects of TPL. © 2020 Bentham Science Publishers.
C1 Department of Spine Surgery, Honghui Hospital Affiliated to Xi’an Jiaotong University, Xi’an, China
   Shaanxi University of Traditional Chinese Medicine, Xian yang, China
TC 0
SN 1574-888X
EI 
J9 CURR STEM CELL RES THER
JI Curr. Stem Cell Res. Ther.
PD JUN 15
PY 2019
VL 15
IS 1
BP 18
EP 23
DI 10.2174/1574888X14666190301155810
PG 6
UT Scopus:10.2174/1574888X14666190301155810
ER

PT J
AU Wang, Shangzeng
   Zheng, Yongzhi
   Hu, Zheng
   Wang, Zhen
   Zhang, Yingjie
   Wei, Licheng
AF Wang, Shangzeng
   Zheng, Yongzhi
   Hu, Zheng
   Wang, Zhen
   Zhang, Yingjie
   Wei, Licheng
TI Downregulated miR-302d-3p promotes chondrocyte proliferation and migration by regulation of Unc-51-like kinase 1
SO INTERNATIONAL JOURNAL OF MOLECULAR MEDICINE
LA English
DT Article
DE microRNA-302d-3p; CHON-001; osteoarthritis; ULK1; inflammation
ID i-kappa-b; knee osteoarthriti; ulk1 complex; epidemiology; autophagy; microrna; burden; health
AB Osteoarthritis (OA) is a common musculoskeletal disease and is related to the function of chondrocytes. The aim of the present study was to investigate the effects of miR-302d-3p on chondrocytes. Quantitative PCR (qPCR) was conducted to detect mRNA expression, while western blotting was performed to investigate protein expression in these cells. RNAs mimics, inhibitors and small interfering (si)RNAs were respectively transfected into chondrocytes (CHON-001 cell line), after which, a Cell Counting Kit-8 assay was performed to detect chondrocyte viability. Giemsa staining of the cells was also conducted to analyze the colony formation ability of the cells. Additionally, cell apoptosis was evaluated with an apoptosis detection kit using flow cytometry. A scratch-wound assay was conducted to investigate cell migration. Bioinformatics analysis using TargetScan 7.2 revealed the potential the target gene of microRNA (miR)-302d-3p; a dual luciferase reporter assay determined the target gene. Suppression of miR-302d-3p increased the viability of cells, cell colony number and migration; CHON-001 cell apoptosis was also inhibited. miR-302d-3p mimics decreased the luciferase activity of reporter plasmids containing the wild-type 3 '-untranslated region of Unc-51-like kinase 1 (ULK1). siULK1 decreased CHON-001 cell viability and migration. Furthermore, siULK1 promoted the expression of phosphorylated I kappa B alpha and p65, while miR-302d-3p inhibitor suppressed the expression of phosphorylated I kappa B alpha and p65. Inhibition of miR-302d-3p could promote the proliferation and migration, and inhibit the apoptosis of chondrocytes, potentially by upregulating ULK1; thus, inflammation may be suppressed. The findings of the present study suggest miR-302d-3p and ULK1 as potential therapeutic targets for the prevention and treatment of OA.
C1 [Wang, Shangzeng; Zheng, Yongzhi] Henan Univ Tradit Chinese Med, Affiliated Hosp 2, Dept Orthoped, Zhengzhou 450002, Henan, CHINA.
   [Hu, Zheng; Wei, Licheng] Changsha Hosp Tradit Chinese Med, Changsha Hosp 8, Dept Orthoped, 22 Xingsha Ave, Changsha 410100, Hunan, CHINA.
   [Wang, Zhen; Zhang, Yingjie] Henan Univ Tradit Chinese Med, Grad Sch, Zhengzhou 450003, Henan, CHINA.
RP Wei, LC (corresponding author), Changsha Hosp Tradit Chinese Med, Changsha Hosp 8, Dept Orthoped, 22 Xingsha Ave, Changsha 410100, Hunan, CHINA.
EM lichengw_weilc@163.com
CR Acunzo M, 2015, J INFECT DIS, V212, PS74, DOI 10.1093/infdis/jiv197
   Altman R, 1986, ARTHRITIS RHEUM, V29, P1039, DOI 10.1002/art.1780290816
   Brown TD, 2006, J ORTHOP TRAUMA, V20, P739, DOI 10.1097/01.bot.0000246468.80635.ef
   Chen S, 2017, CELL DEATH DIS, V8, P0, DOI 10.1038/cddis.2017.135
   Christian F, 2016, CELLS-BASEL, V5, P0, DOI 10.3390/cells5010012
   Cory G, 2011, METHODS MOL BIOL, V769, P25, DOI 10.1007/978-1-61779-207-6_2
   Felson DT, 2009, ARTHRITIS RES THER, V11, P0, DOI 10.1186/ar2531
   Fernandez G, 2013, J VIROL, V87, P3966, DOI 10.1128/JVI.03251-12
   Gao ZQ, 2015, OPEN BIOL, V5, P0, DOI 10.1098/rsob.150138
   He YL, 2018, J CELL BIOL, V217, P315, DOI 10.1083/jcb.201701049
   Hinz M, 2014, EMBO REP, V15, P46, DOI 10.1002/embr.201337983
   Hu WH, 2016, BIOCHEM BIOPH RES CO, V474, P296, DOI 10.1016/j.bbrc.2016.03.164
   Jiang YZ, 2015, NAT REV RHEUMATOL, V11, P206, DOI 10.1038/nrrheum.2014.200
   Justus CR, 2014, JOVE-J VIS EXP, V0, P0, DOI DOI 10.3791/51046
   Lawrence T, 2009, CSH PERSPECT BIOL, V1, P0, DOI 10.1101/cshperspect.a001651
   Lim HD, 2012, J PINEAL RES, V53, P225, DOI 10.1111/j.1600-079X.2012.00991.x
   Lin MG, 2016, CURR OPIN CELL BIOL, V39, P61, DOI 10.1016/j.ceb.2016.02.010
   Litwic A, 2013, BRIT MED BULL, V105, P185, DOI 10.1093/bmb/lds038
   Livak KJ, 2001, METHODS, V25, P402, DOI 10.1006/meth.2001.1262
   Ma T, 2018, ARTHRITIS RES THER, V20, P0, DOI 10.1186/s13075-018-1528-9
   Malfait AM, 2016, OSTEOARTHR CARTILAGE, V24, P21, DOI 10.1016/j.joca.2015.09.010
   Musumeci G, 2015, INT J MOL SCI, V16, P20560, DOI 10.3390/ijms160920560
   Musumeci G, 2015, INT J MOL SCI, V16, P6093, DOI 10.3390/ijms16036093
   Muthuri SG, 2011, OSTEOARTHR CARTILAGE, V19, P1286, DOI 10.1016/j.joca.2011.07.015
   Onuora SARAH, 2015, NAT REV RHEUMATOL, V11, P563, DOI 10.1038/nrrheum.2015.118
   Park JS, 2014, P NATL ACAD SCI USA, V111, P5896, DOI 10.1073/pnas.1402087111
   Pereira D, 2015, ACTA MEDICA PORT, V28, P99
   Pu JP, 2016, CURR DRUG METAB, V17, P336, DOI 10.2174/1389200216666151015113400
   Salaffi F, 2005, AGING CLIN EXP RES, V17, P255
   Shen J, 2017, CONNECT TISSUE RES, V58, P49, DOI 10.1080/03008207.2016.1208655
   Spector TIMD, 2004, OSTEOARTHRITIS CARTILAGE, V12 Suppl A, P0
   Su LC, 2017, INT J RHEUM DIS, V20, P1631, DOI 10.1111/1756-185X.13202
   Thomas AC, 2017, J ATHL TRAINING, V52, P491, DOI 10.4085/1062-6050-51.5.08
   Wang Y, 2008, NAT GENET, V40, P1478, DOI 10.1038/ng.250
   Woolf AD, 2011, REUMATISMO, V63, P1, DOI 10.4081/reumatismo.2011.1
   Xiao LF, 2018, BIOSCIENCE REP, V38, P0, DOI 10.1042/BSR20180025
   Zachari M, 2017, ESSAYS BIOCHEM, V61, P585, DOI 10.1042/EBC20170021
NR 37
TC 7
Z9 7
U1 1
U2 3
PU SPANDIDOS PUBL LTD
PI ATHENS
PA POB 18179, ATHENS, 116 10, GREECE
SN 1107-3756
EI 1791-244X
J9 INT J MOL MED
JI Int. J. Mol. Med.
PD SEP 15
PY 2019
VL 44
IS 3
BP 1039
EP 1047
DI 10.3892/ijmm.2019.4267
PG 9
WC Medicine, Research & Experimental
SC Research & Experimental Medicine
GA IN5ZZ
UT WOS:000478757000024
PM 31524222
DA 2022-06-22
ER

PT J
AU Luo, Pan
   Gao, Fuqiang
   Niu, Dongsheng
   Sun, Xichun
   Song, Qiang
   Guo, Chongjun
   Liang, Yuqi
   Sun, Wei
AF Luo, Pan
   Gao, Fuqiang
   Niu, Dongsheng
   Sun, Xichun
   Song, Qiang
   Guo, Chongjun
   Liang, Yuqi
   Sun, Wei
TI The Role of Autophagy in Chondrocyte Metabolism and Osteoarthritis: A Comprehensive Research Review
SO BIOMED RESEARCH INTERNATIONAL
LA English
DT Review
ID accumulation; activation
AB Chondrocytes are the sole cellular constituents of normal cartilage. The degeneration and apoptosis of these cells are considered the main cause of osteoarthritis (OA). Previous studies have suggested that the enhancement of autophagy in chondrocytes can delay the progression of osteoarthritis by affecting intracellular metabolic activity, i.e., by regulating the metabolism of nutrients, which can delay cell aging and death. In this review, we explored the relationship between autophagy and chondrocyte metabolism and provided new ideas for the prevention and treatment of OA.
C1 [Luo, Pan; Gao, Fuqiang; Sun, Wei] Peking Union Med Coll, China Japan Friendship Inst Clin Med, China Japan Friendship Hosp, Chinese Acad Med Sci,Dept Orthoped,Grad Sch, Beijing 100029, CHINA.
   [Niu, Dongsheng; Sun, Xichun; Song, Qiang; Guo, Chongjun; Liang, Yuqi] Peoples Hosp Ningxia Hui Autonomous Reg, Dept Orthoped, Yinchuan 750001, Ningxia Hui Aut, CHINA.
RP Gao, FQ; Sun, W (corresponding author), Peking Union Med Coll, China Japan Friendship Inst Clin Med, China Japan Friendship Hosp, Chinese Acad Med Sci,Dept Orthoped,Grad Sch, Beijing 100029, CHINA.
EM gaofuqiang@bjmu.edu.cn; 18901267995@163.com
FU Fundamental Research Funds for the Central Universities [3332018168]
CR Abrahamsen H, 2002, FEBS LETT, V586, P1584
   Alvarez-garcia O, 2017, ARTHRITIS RHEUMATOL, V69, P1418, DOI 10.1002/art.40104
   Bchir W, 2013, NUCLEIC ACIDS RES, V41, P7683, DOI 10.1093/nar/gkt563
   Berg EL, 2015, INT J MOL SCI, V16, P1008, DOI 10.3390/ijms16011008
   Brunk UT, 2002, FREE RADICAL BIO MED, V33, P611, DOI 10.1016/S0891-5849(02)00959-0
   Brunk UT, 2002, EUR J BIOCHEM, V269, P1996, DOI 10.1046/j.1432-1033.2002.02869.x
   Brunn GJ, 1997, SCIENCE, V277, P99, DOI 10.1126/science.277.5322.99
   Budovskaya Y, 2002, THE JOURNAL OF BIOLO, V279, P20663
   Carames B, 2002, ARTHRITIS RHEUMATOL, V62, P791
   Carames B, 2002, ARTHRITIS RHEUMATOL, V65, P1843
   Carames B, 2015, ARTHRITIS RHEUMATOL, V67, P1568, DOI 10.1002/art.39073
   Carames B, 2012, ARTHRITIS RHEUM-US, V64, P1182, DOI 10.1002/art.33444
   Carames B, 2012, ANN RHEUM DIS, V71, P575, DOI 10.1136/annrheumdis-2011-200557
   Chang J, 2002, INTERNATIONAL JOURNA, V32, P1311
   Chen J, 2002, JOURNAL OF CELLULAR, V114, P245
   Cheng NT, 2016, BMC MUSCULOSKEL DIS, V17, P0, DOI 10.1186/s12891-016-0995-x
   Czaja MJ, 2010, AM J PHYSIOL-CELL PH, V298, PC973, DOI 10.1152/ajpcell.00527.2009
   Duan J, 2002, IJN, V9, P5131
   Duran RV, 2012, MOL CELL, V47, P349, DOI 10.1016/j.molcel.2012.05.043
   Galluzzi L, 2008, CURR MOL MED, V8, P78
   Gingras A, 2002, GENES DEVELOPMENT, V12, P502
   Goldring M, 2002, BEST PRACTICE RESEAR, V20, P1003
   Guo J, 2002, GENES DEVELOPMENT, V25, P460
   He C, 2002, ANNUAL REVIEW OF GEN, V43, P67, DOI 10.1146/ANNUREV-GENET-102808-114910
   Hui W, 2002, ANNALS OF THE RHEUMA, V75, P449
   Hwang H, 2002, INTERNATIONAL JOURNA, V16, P29265
   Inoki K, 2003, CELL, V115, P577, DOI 10.1016/S0092-8674(03)00929-2
   Jeon H, 2002, CONNECTIVE TISSUE RE, V58, P497
   Jung CH, 2009, MOL BIOL CELL, V20, P1992, DOI 10.1091/mbc.E08-12-1249
   Kofeler HC, 2012, METABOLITES, V2, P19, DOI 10.3390/metabo2010019
   Levine B, 2008, CELL, V132, P27, DOI 10.1016/j.cell.2007.12.018
   Li C, 2002, JOURNAL OF MOLECULAR, V1, P37
   Liu K, 2002, CELL DEATH DIFFER, V20, P3
   Lizaso A, 2013, AUTOPHAGY, V9, P1228, DOI 10.4161/auto.24893
   de Figueroa PL, 2015, ARTHRITIS RHEUMATOL, V67, P966, DOI 10.1002/art.39025
   Lotz M, 2002, NATURE REVIEWS RHEUM, V7, P579
   Lotz M, 2012, BONE, V51, P241, DOI 10.1016/j.bone.2012.03.023
   Pal B, 2015, DRUGS R&D, V15, P27, DOI 10.1007/s40268-015-0082-z
   Podechard N, 2002, CARDIOVASC RES, V82, P361
   Ren J, 2018, TRENDS PHARMACOL SCI, V39, P1064, DOI 10.1016/j.tips.2018.10.005
   Ribeiro M, 2016, OSTEOARTHR CARTILAGE, V24, P731, DOI 10.1016/j.joca.2015.10.017
   Roach HI, 2004, APOPTOSIS, V9, P265, DOI 10.1023/B:APPT.0000025803.17498.26
   Sasaki H, 1928, ARTHRITIS RHEUMATOL, V64, P1920
   Schroeder B, 2015, HEPATOLOGY, V61, P1896, DOI 10.1002/hep.27667
   Scott RC, 2007, CURR BIOL, V17, P1, DOI 10.1016/j.cub.2006.10.053
   Settembre C, 2002, GENES DEVELOPMENT, V22, P2645
   Shen C, 2002, OSTEOARTHRITIS AND C, V23, P2279
   Simon R, 2002, RESEARCH, V27, P14, DOI 10.1002/DMRR.1150
   Singh R, 2011, AGING-US, V3, P934, DOI 10.18632/aging.100393
   Singh R, 2009, NATURE, V458, P1131, DOI 10.1038/nature07976
   Sofroniadou S, 2011, DRUG SAFETY, V34, P97, DOI 10.2165/11585040-000000000-00000
   Song B, 2002, MOLECULAR MEDICINE R, V16, P3958, DOI 10.3892/MMR.2017.7064
   Stryeck S, 2017, MICROB CELL, V4, P240, DOI 10.15698/mic2017.08.584
   Takayama K, 2014, ARTHRITIS RES THER, V16, P0, DOI 10.1186/s13075-014-0482-4
   Terman A, 2010, ANTIOXID REDOX SIGN, V12, P503, DOI 10.1089/ars.2009.2598
   Vabulas RM, 2005, SCIENCE, V310, P1960, DOI 10.1126/science.1121925
   Vanderkraan P, 2002, AGEING RESEARCH REVI, V7, P106
   Ward C, 2016, BBA-MOL CELL BIOL L, V1861, P269, DOI 10.1016/j.bbalip.2016.01.006
   Wirawan E, 2012, CELL RES, V22, P43, DOI 10.1038/cr.2011.152
   Wu C, 2014, OSTEOARTHR CARTILAGE, V22, P1936, DOI 10.1016/j.joca.2014.08.010
   Xu J, 2010, P NATL ACAD SCI USA, V107, P4764, DOI 10.1073/pnas.0910872107
   Yang ZNJ, 2011, MOL CANCER THER, V10, P1533, DOI 10.1158/1535-7163.MCT-11-0047
   Zhang YM, 2018, NAT REV ENDOCRINOL, V14, P356, DOI 10.1038/s41574-018-0009-1
NR 63
TC 51
Z9 53
U1 2
U2 5
PU HINDAWI LTD
PI LONDON
PA ADAM HOUSE, 3RD FLR, 1 FITZROY SQ, LONDON, W1T 5HF, ENGLAND
SN 2314-6133
EI 2314-6141
J9 BIOMED RES INT
JI Biomed Res. Int.
PD JUN 15
PY 2019
VL 2019
IS 
BP 
EP 
DI 10.1155/2019/5171602
PG 7
WC Biotechnology & Applied Microbiology; Medicine, Research & Experimental
SC Biotechnology & Applied Microbiology; Research & Experimental Medicine
GA HV9PT
UT WOS:000466315400001
PM 31111057
DA 2022-06-22
ER

PT J
AU Lin, Yong
   Wu, Chunchen
   Wang, Xueyu
   Liu, Shi
   Zhao, Kaitao
   Kemper, Thekla
   Yu, Haisheng
   Li, Mengqi
   Zhang, Jiming
   Chen, Mingzhou
   Zhu, Ying
   Chen, Xinwen
   Lu, Mengji
AF Lin, Yong
   Wu, Chunchen
   Wang, Xueyu
   Liu, Shi
   Zhao, Kaitao
   Kemper, Thekla
   Yu, Haisheng
   Li, Mengqi
   Zhang, Jiming
   Chen, Mingzhou
   Zhu, Ying
   Chen, Xinwen
   Lu, Mengji
TI Glucosamine promotes hepatitis B virus replication through its dual effects in suppressing autophagic degradation and inhibiting MTORC1 signaling
SO AUTOPHAGY
LA English
DT Article
DE Autophagy; glucosamine; HBV; lysosomal acidification; MTORC1 signaling
ID viral replication; pathway; activation; osteoarthriti; infection; protect; sulfate; target; cell
AB Glucosamine (GlcN), a dietary supplement widely utilized to promote joint health and effective in the treatment of osteoarthritis, is an effective macroautophagy/autophagy activator in vitro and in vivo. Previous studies have shown that autophagy is required for hepatitis B virus (HBV) replication and envelopment. The objective of this study was to determine whether and how GlcN affects HBV replication, using in vitro and in vivo experiments. Our data demonstrated that HBsAg production and HBV replication were significantly increased by GlcN treatment. Confocal microscopy and western blot analysis showed that the amount of autophagosomes and the levels of autophagic markers MAP1LC3/LC3-II and SQSTM1 were clearly elevated by GlcN treatment. GlcN strongly blocked autophagic degradation of HBV virions and proteins by inhibiting lysosomal acidification through its amino group. Moreover, GlcN further promoted HBV replication by inducing autophagosome formation via feedback inhibition of mechanistic target of rapamycin kinase complex 1 (MTORC1) signaling in an RRAGA (Ras related GTP binding A) GTPase-dependent manner. In vivo, GlcN application promoted HBV replication and blocked autophagic degradation in an HBV hydrodynamic injection mouse model. In addition, GlcN promoted influenza A virus, enterovirus 71, and vesicular stomatitis virus replication in vitro. In conclusion, GlcN efficiently promotes virus replication by inducing autophagic stress through its dual effects in suppressing autophagic degradation and inhibiting MTORC1 signaling. Thus, there is a potential risk of enhanced viral replication by oral GlcN intake in chronically virally infected patients.
C1 [Lin, Yong; Wang, Xueyu; Kemper, Thekla; Lu, Mengji] Univ Duisburg Essen, Univ Hosp Essen, Inst Virol, Hufelandstr 55, D-45122 Essen, Germany.
   [Lin, Yong] Chongqing Med Univ, Key Lab Mol Biol Infect Dis, Chinese Minist Educ, Inst Viral Hepatitis,Dept Infect Dis,Affiliated H, Chongqing, CHINA.
   [Wu, Chunchen; Zhao, Kaitao; Chen, Xinwen] Chinese Acad Sci, Wuhan Inst Virol, State Key Lab Virol, Wuhan, Hubei, CHINA.
   [Liu, Shi; Yu, Haisheng; Li, Mengqi; Chen, Mingzhou; Zhu, Ying] Wuhan Univ, Coll Life Sci, State Key Lab Virol, Wuhan, Hubei, CHINA.
   [Zhang, Jiming] Fudan Univ, Huashan Hosp, Dept Infect Dis, Shanghai, CHINA.
RP Lu, MJ (corresponding author), Univ Duisburg Essen, Univ Hosp Essen, Inst Virol, Hufelandstr 55, D-45122 Essen, Germany.
EM mengji.lu@uni-due.de
FU Deutsche Forschungsgemeinschaft [RTG1949/2, Transregio TRR60]; Deutsche Forschungsgemeinschaft (DFG) [RTG1949/2]
CR Carames B, 2013, ARTHRITIS RHEUM-US, V65, P1843, DOI 10.1002/art.37977
   Carman WF, 1997, HEPATOLOGY, V26, P1658, DOI 10.1002/hep.510260640
   Cerda C, 2013, WORLD J GASTROENTERO, V19, P5381, DOI 10.3748/wjg.v19.i32.5381
   Chen DY, 2018, FRONT IMMUNOL, V9, P0, DOI 10.3389/fimmu.2018.01268
   Cheong H, 2011, P NATL ACAD SCI USA, V108, P11121, DOI 10.1073/pnas.1107969108
   Denzel MS, 2014, CELL, V156, P1167, DOI 10.1016/j.cell.2014.01.061
   Ding BB, 2014, CELL HOST MICROBE, V15, P564, DOI 10.1016/j.chom.2014.04.004
   Ebrahim V, 2012, BMJ CASE REP, V2012, P0
   Eng CH, 2010, SCI SIGNAL, V3, P0, DOI 10.1126/scisignal.2000911
   Galvin R, 2013, BMC COMPLEM ALTERN M, V13, P0, DOI 10.1186/1472-6882-13-316
   Guo B, 2014, NAT CELL BIOL, V16, P1215, DOI 10.1038/ncb3066
   Huang SM, 2018, J IMMUNOL, V200, P3170, DOI 10.4049/jimmunol.1700921
   Inoue J, 2015, J CELL SCI, V128, P1696, DOI 10.1242/jcs.158097
   Jiang BF, 2016, J VIROL, V90, P3330, DOI 10.1128/JVI.03109-15
   Jiang LB, 2014, J ORTHOP RES, V32, P1532, DOI 10.1002/jor.22699
   Jones SA, 2013, EMERG MICROBES INFEC, V2, P0, DOI 10.1038/emi.2013.56
   Kim YH, 2018, ALLERGY ASTHMA IMMUN, V10, P6, DOI 10.4168/aair.2018.10.1.6
   Klionsky DJ, 2016, AUTOPHAGY, V12, P1, DOI 10.1080/15548627.2015.1100356
   Lan SH, 2014, HEPATOLOGY, V59, P505, DOI 10.1002/hep.26659
   Li JH, 2011, J VIROL, V85, P6319, DOI 10.1128/JVI.02627-10
   Li M, 2013, J BIOL CHEM, V288, P35769, DOI 10.1074/jbc.M113.511212
   Lin Y, 2019, FASEB J, V33, P6023, DOI 10.1096/fj.201801995RR
   Lin Y, 2018, FRONT IMMUNOL, V9, P0, DOI 10.3389/fimmu.2018.01495
   Lin Y, 2019, PROTEIN CELL, V10, P60, DOI 10.1007/s13238-018-0555-2
   Lin Y, 2017, CELL MICROBIOL, V19, P0, DOI 10.1111/cmi.12709
   Liu B, 2014, AUTOPHAGY, V10, P416, DOI 10.4161/auto.27286
   Liu S, 2012, HEPATOLOGY, V56, P57, DOI 10.1002/hep.25642
   Liu XQ, 2018, BRIT J SPORT MED, V52, P167, DOI 10.1136/bjsports-2016-097333
   Meng ZJ, 2008, J VIROL METHODS, V150, P27, DOI 10.1016/j.jviromet.2008.02.008
   Mizushima N, 2011, CELL, V147, P728, DOI 10.1016/j.cell.2011.10.026
   Newton PT, 2015, AUTOPHAGY, V11, P1594, DOI 10.1080/15548627.2015.1068489
   Olagnier D, 2017, MOL THER, V25, P1900, DOI 10.1016/j.ymthe.2017.04.022
   Orvedahl A, 2010, CELL HOST MICROBE, V7, P115, DOI 10.1016/j.chom.2010.01.007
   Park SK, 2017, CELL REP, V20, P1088, DOI 10.1016/j.celrep.2017.07.017
   Pellegrini P, 2014, AUTOPHAGY, V10, P562, DOI 10.4161/auto.27901
   Reginster JY, 2001, LANCET, V357, P251, DOI 10.1016/S0140-6736(00)03610-2
   Schirmbeck R, 1995, J VIROL, V69, P5929, DOI 10.1128/JVI.69.10.5929-5934.1995
   Seglen PO, 1976, EXP CELL RES, V100, P276, DOI 10.1016/0014-4827(76)90148-8
   Shintani T, 2010, BIOCHEM BIOPH RES CO, V391, P1775, DOI 10.1016/j.bbrc.2009.12.154
   Sir D, 2010, P NATL ACAD SCI USA, V107, P4383, DOI 10.1073/pnas.0911373107
   Skarbek K, 2016, CARBOHYD RES, V434, P44, DOI 10.1016/j.carres.2016.08.005
   Tang LSY, 2018, JAMA-J AM MED ASSOC, V319, P1802, DOI 10.1001/jama.2018.3795
   Tong SP, 2016, J HEPATOL, V64, PS4, DOI 10.1016/j.jhep.2016.01.027
   Wan YS, 2017, CELL MOL IMMUNOL, V14, P607, DOI 10.1038/cmi.2017.1
   Wu CC, 2012, J VIROL, V86, P4658, DOI 10.1128/JVI.06353-11
   Xie N, 2016, AUTOPHAGY, V12, P1507, DOI 10.1080/15548627.2016.1191857
   Yao YX, 2019, J VIROL, V93, P0, DOI 10.1128/JVI.02161-18
   Yao YX, 2018, EMERG MICROBES INFEC, V7, P0, DOI 10.1038/s41426-018-0091-4
   Yeganeh B, 2018, BBA-MOL CELL RES, V1865, P364, DOI 10.1016/j.bbamcr.2017.10.014
   Zahedipour F, 2017, BIOMED PHARMACOTHER, V95, P1051, DOI 10.1016/j.biopha.2017.08.122
   Zhang XY, 2011, HEPATOLOGY, V53, P1476, DOI 10.1002/hep.24195
   Zhang ZW, 2017, FRONT CELL INFECT MI, V6, P0, DOI 10.3389/fcimb.2016.00206
   Zoncu R, 2011, SCIENCE, V334, P678, DOI 10.1126/science.1207056
NR 53
TC 23
Z9 23
U1 4
U2 27
PU TAYLOR & FRANCIS INC
PI PHILADELPHIA
PA 530 WALNUT STREET, STE 850, PHILADELPHIA, PA 19106 USA
SN 1554-8627
EI 1554-8635
J9 AUTOPHAGY
JI Autophagy
PD MAR 3
PY 2019
VL 16
IS 3
BP 548
EP 561
DI 10.1080/15548627.2019.1632104
PG 14
WC Cell Biology
SC Cell Biology
GA LE0LH
UT WOS:000473099200001
PM 31204557
DA 2022-06-22
ER

PT J
AU Mazzotti, Eleonora
   Teti, Gabriella
   Falconi, Mirella
   Chiarini, Francesca
   Barboni, Barbara
   Mazzotti, Antonio
   Muttini, Aurelio
AF Mazzotti, Eleonora
   Teti, Gabriella
   Falconi, Mirella
   Chiarini, Francesca
   Barboni, Barbara
   Mazzotti, Antonio
   Muttini, Aurelio
TI Age-Related Alterations Affecting the Chondrogenic Differentiation of Synovial Fluid Mesenchymal Stromal Cells in an Equine Model
SO CELLS
LA English
DT Article
DE aging; senescence; MSCs; chondrogenic differentiation; osteoarthritis
ID stem-cell; articular-cartilage; giant-cell; autophagy; polyploidy; bone; senescence; increase; defect; injury
AB Osteoarthritis is a degenerative disease that strongly correlates with age and promotes the breakdown of joint cartilage and subchondral bone. There has been a surge of interest in developing cell-based therapies, focused particularly on the use of mesenchymal stromal cells (MSCs) isolated from adult tissues. It seems that MSCs derived from synovial joint tissues exhibit superior chondrogenic ability, but their unclear distribution and low frequency actually limit their clinical application. To date, the influence of aging on synovial joint derived MSCs' biological characteristics and differentiation abilities remains unknown, and a full understanding of the mechanisms involved in cellular aging is lacking. The aim of this study was therefore to investigate the presence of age-related alterations in synovial fluid MSCs and their influence on the potential ability of MSCs to differentiate toward chondrogenic phenotypes. Synovial fluid MSCs, isolated from healthy equine donors from 3 to 40 years old, were cultured in vitro and stimulated towards chondrogenic differentiation for up to 21 days. An equine model was chosen due to the high degree of similarity of the anatomy of the knee joint to the human knee joint and as spontaneous disorders develop that are clinically relevant to similar human disorders. The results showed a reduction in cell proliferation correlated with age and the presence of age-related tetraploid cells. Ultrastructural analysis demonstrated the presence of morphological features correlated with aging such as endoplasmic reticulum stress, autophagy, and mitophagy. Alcian blue assay and real-time PCR data showed a reduction of efficiency in the chondrogenic differentiation of aged synovial fluid MSCs compared to young MSCs. All these data highlighted the influence of aging on MSCs' characteristics and ability to differentiate towards chondrogenic differentiation and emphasize the importance of considering age-related alterations of MSCs in clinical applications.
C1 [Mazzotti, Eleonora; Barboni, Barbara; Muttini, Aurelio] Univ Teramo, Fac Biosci & Agrofood & Environm Technol, I-64100 Teramo, Italy.
   [Teti, Gabriella; Falconi, Mirella] Univ Bologna, Dept Biomed & Neuromotor Sci, I-40126 Bologna, Italy.
   [Chiarini, Francesca] CNR Natl Res Council Italy, Inst Mol Genet Luigi Luca Cavalli Sforza, Unit Bologna, I-40136 Bologna, Italy.
   [Chiarini, Francesca] IRCCS Ist Ortoped Rizzoli, I-40136 Bologna, Italy.
   [Mazzotti, Antonio] IRCCS Ist Ortoped Rizzoli, Orthoped & Traumatol Clin 1, Via Giulio Cesare Pupilli 1, I-40136 Bologna, Italy.
   [Muttini, Aurelio] Stem TeCh Grp, I-66100 Chieti, Italy.
RP Teti, G (corresponding author), Univ Bologna, Dept Biomed & Neuromotor Sci, I-40126 Bologna, Italy.
EM elemazzo90@icloud.com; gabriella.teti2@unibo.it; mirella.falconi@unibo.it; francesca.chiarini@cnr.it; bbarboni@unite.it; antonio.mazzotti@ior.it; amuttini@unite.it
FU Italian Ministry of Education, University and Research, MIUR-PRIN 2015 [20157FF4KM]
CR Berebichez-fridman ROBERTO, 2018, SULTAN QABOOS UNIV MED J, V18, Pe264, DOI 10.18295/squmj.2018.18.03.002
   Bunnell BA, 2008, METHODS, V45, P115, DOI 10.1016/j.ymeth.2008.03.006
   Celton-morizur S, 2010, ADV EXP MED BIOL, V676, P123
   Choudhery MS, 2014, J TRANSL MED, V12, P0, DOI 10.1186/1479-5876-12-8
   Conget PA, 2001, J HEMATOTH STEM CELL, V10, P749, DOI 10.1089/152581601317210845
   Davoli T, 2011, ANNU REV CELL DEV BI, V27, P585, DOI 10.1146/annurev-cellbio-092910-154234
   De Bari C, 2001, ARTHRITIS RHEUM-US, V44, P1928, DOI 10.1002/1529-0131(200108)44:8<1928::AID-ART331>3.0.CO;2-P
   De Schauwer C, 2011, THERIOGENOLOGY, V75, P1431, DOI 10.1016/j.theriogenology.2010.11.008
   Dominici M, 2006, CYTOTHERAPY, V8, P315, DOI 10.1080/14653240600855905
   Dong Q, 2019, METHODS MOL BIOL, V1922, P91, DOI 10.1007/978-1-4939-9012-2_9
   Dzobo K, 2016, INT J MOL SCI, V17, P0, DOI 10.3390/ijms17081259
   Estrada JC, 2013, CELL DEATH DIS, V4, P0, DOI 10.1038/cddis.2013.211
   Ferretti C, 2012, STEM CELL REV REP, V8, P882, DOI 10.1007/s12015-012-9374-7
   Fitzsimmons REB, 2018, STEM CELLS INT, V2018, P0, DOI 10.1155/2018/8031718
   Focaroli S, 2016, STEM CELLS INT, V2016, P0, DOI 10.1155/2016/2030478
   Focaroli S, 2014, MICROSC RES TECHNIQ, V77, P928, DOI 10.1002/jemt.22417
   Fossett E, 2012, CURR STEM CELL RES T, V7, P282, DOI 10.2174/157488812800793027
   Friedenstein AJ, 1976, EXP HEMATOL, V4, P267
   Garcia-prat L, 2016, NATURE, V529, P37, DOI 10.1038/nature16187
   Gorla GR, 2001, J CELL SCI, V114, P2943
   Harvanova D, 2011, FOLIA BIOL-PRAGUE, V57, P119
   Hixon ML, 2003, CELL CYCLE, V2, P105, DOI 10.4161/cc.2.2.341
   Hou AY, 2018, MECH AGEING DEV, V175, P83, DOI 10.1016/j.mad.2018.08.002
   Huang YZ, 2017, STEM CELL REV REP, V13, P575, DOI 10.1007/s12015-017-9753-1
   Hunziker EB, 1996, J BONE JOINT SURG AM, V78A, P721, DOI 10.2106/00004623-199605000-00012
   Hwang ES, 2009, CELL MOL LIFE SCI, V66, P2503, DOI 10.1007/s00018-009-0034-2
   Janes JG, 2017, J VET DIAGN INVEST, V29, P431, DOI 10.1177/1040638717717948
   Jones EA, 2004, ARTHRITIS RHEUM-US, V50, P817, DOI 10.1002/art.20203
   Lee WS, 2015, CURR MOL MED, V15, P735, DOI 10.2174/1566524015666150921105453
   Lemasters JJ, 2014, REDOX BIOL, V2, P749, DOI 10.1016/j.redox.2014.06.004
   Lim JE, 2017, TISSUE ENG REGEN MED, V14, P679, DOI 10.1007/s13770-017-0097-3
   Liu ZP, 2010, CIRC RES, V106, P1498, DOI 10.1161/CIRCRESAHA.109.211888
   Lonetti A, 2016, J HEMATOL ONCOL, V9, P0, DOI 10.1186/s13045-016-0344-4
   Lopez-otin C, 2013, CELL, V153, P1194, DOI 10.1016/j.cell.2013.05.039
   Lorenzini A, 2016, HEALTHY AGEING LONG, V4, P49, DOI 10.1007/978-3-319-26239-0_4
   Lu LL, 2006, HAEMATOLOGICA, V91, P1017
   Mak J, 2016, SCI REP-UK, V6, P0, DOI 10.1038/srep23076
   Matjusaitis M, 2016, AGEING RES REV, V29, P1, DOI 10.1016/j.arr.2016.05.003
   Mattioli-belmonte M, 2015, FRONT PHYSIOL, V6, P0, DOI 10.3389/fphys.2015.00266
   Merlo B, 2018, STEM CELL REV REP, V14, P574, DOI 10.1007/s12015-018-9803-3
   Minguell JJ, 2001, EXP BIOL MED, V226, P507, DOI 10.1177/153537020122600603
   Moran CONORJ, 2016, J EXP ORTHOP, V3, P1, DOI 10.1186/s40634-015-0037-x
   Morito T, 2008, RHEUMATOLOGY, V47, P1137, DOI 10.1093/rheumatology/ken114
   Murata D, 2014, VET J, V202, P53, DOI 10.1016/j.tvjl.2014.07.029
   Neybecker P, 2018, STEM CELL RES THER, V9, P0, DOI 10.1186/s13287-018-1071-2
   Pei M, 2009, OSTEOARTHR CARTILAGE, V17, P714, DOI 10.1016/j.joca.2008.11.017
   Ravid K, 2002, J CELL PHYSIOL, V190, P7, DOI 10.1002/jcp.10035
   Revuelta M, 2017, AGING CELL, V16, P912, DOI 10.1111/acel.12655
   Rubinsztein DC, 2011, CELL, V146, P682, DOI 10.1016/j.cell.2011.07.030
   Sekiya I, 2012, J ORTHOP RES, V30, P943, DOI 10.1002/jor.22029
   So WK, 2018, METHODS MOL BIOL, V1686, P1, DOI 10.1007/978-1-4939-7371-2_1
   Szychlinska MA, 2017, TISSUE ENG PART B-RE, V23, P529, DOI 10.1089/ten.TEB.2017.0083, 10.1089/ten.teb.2017.0083
   Taylor RC, 2016, BRAIN RES, V1648, P588, DOI 10.1016/j.brainres.2016.04.017
   Teti G, 2018, STEM CELLS INT, V2018, P0, DOI 10.1155/2018/3237253
   Teti G, 2015, FRONT PHYSIOL, V6, P0, DOI 10.3389/fphys.2015.00297
   Teti G, 2012, MICROSC RES TECHNIQ, V75, P596, DOI 10.1002/jemt.21096
   Tsai CC, 2012, CELL CYCLE, V11, P3711, DOI 10.4161/cc.22048
   Ullah Z, 2008, GENE DEV, V22, P3024, DOI 10.1101/gad.1718108
   Vignery A, 2000, INT J EXP PATHOL, V81, P291, DOI 10.1046/j.1365-2613.2000.00164.x
   Wang E, 1984, EXP CELL RES, V154, P191, DOI 10.1016/0014-4827(84)90679-7
   Yang YHK, 2018, REGEN THER, V9, P120, DOI 10.1016/j.reth.2018.09.002
   Yu KR, 2013, GERONTOLOGY, V59, P557, DOI 10.1159/000353857
   Zaim M, 2012, ANN HEMATOL, V91, P1175, DOI 10.1007/s00277-012-1438-x
   Zuk PA, 2002, MOL BIOL CELL, V13, P4279, DOI 10.1091/mbc.E02-02-0105
NR 64
TC 8
Z9 9
U1 2
U2 5
PU MDPI
PI BASEL
PA ST ALBAN-ANLAGE 66, CH-4052 BASEL, SWITZERLAND
SN 
EI 2073-4409
J9 CELLS-BASEL
JI Cells
PD OCT 15
PY 2019
VL 8
IS 10
BP 
EP 
DI 10.3390/cells8101116
PG 20
WC Cell Biology
SC Cell Biology
GA JO1HP
UT WOS:000497336400005
PM 31547126
DA 2022-06-22
ER

PT J
AU Lou, Yiting
   Wu, Jun
   Liang, Jinxi
   Yang, Chengwei
   Wang, Kuo
   Wang, Jianshun
   Guo, Xiaoshan
AF Lou, Yiting
   Wu, Jun
   Liang, Jinxi
   Yang, Chengwei
   Wang, Kuo
   Wang, Jianshun
   Guo, Xiaoshan
TI Eupatilin protects chondrocytes from apoptosis via activating sestrin2-dependent autophagy
SO INTERNATIONAL IMMUNOPHARMACOLOGY
LA English
DT Article
DE Sestrin2; Apoptosis; Autophagy; Osteoarthritis; Eupatilin
ID articular-cartilage; neuronal damage; osteoarthriti; cell; mtor; inflammation; inhibition; target; pathogenesis; pathway
AB Cartilage degradation is the main characterization of osteoarthritis (OA). Accumulating evidence suggests that chondrocyte apoptosis and autophagy are associated with cartilage degradation. Thus, we investigated the protective effect and underlying mechanism of eupatilin for treating OA. IL-1 beta was used to simulate OA in vitro. Data show that eupatilin treatment attenuated IL-1 beta-induced apoptosis of chondrocytes. Autophagy was also activated by eupatilin in a dose-dependent manner. Then, pretreatment with chloroquine (CQ), an autophagic inhibitor, decreased eupatilin-induced autophagy and increased apoptosis in the chondrocytes. To investigate the mechanism of eupatilin, the expressions of sestrin2 and mTOR were measured using Western blot; eupatilin upregulated sestrin2 but downregulated mTOR phosphorylation. The administration of sestrin2-siRNA significantly decreased autophagy and reversed the protective effect of eupatilin against chondrocyte apoptosis and degradation of the cartilage matrix. Thus, eupatilin can inhibit IL-1 beta-induced apoptosis via sestrin2-dependent autophagy in chondrocytes.
C1 [Lou, Yiting; Wu, Jun; Liang, Jinxi; Yang, Chengwei; Wang, Kuo] Hangzhou Linan Peoples Hosp, Dept Orthopaed, 548 Yijing Subdist, Linan 311300, Zhejiang, CHINA.
   [Wang, Jianshun; Guo, Xiaoshan] Wenzhou Med Univ, Dept Orthopaed, Affiliated Hosp 2, 109 Xue Yuan Xi Rd, Wenzhou 325000, Zhejiang, CHINA.
   [Wang, Jianshun; Guo, Xiaoshan] Wenzhou Med Univ, Yuying Childrens Hosp, 109 Xue Yuan Xi Rd, Wenzhou 325000, Zhejiang, CHINA.
RP Wang, JS; Guo, XS (corresponding author), Wenzhou Med Univ, Dept Orthopaed, Affiliated Hosp 2, 109 Xue Yuan Xi Rd, Wenzhou 325000, Zhejiang, CHINA.; Wang, JS; Guo, XS (corresponding author), Wenzhou Med Univ, Yuying Childrens Hosp, 109 Xue Yuan Xi Rd, Wenzhou 325000, Zhejiang, CHINA.
EM wjszdl@aliyun.com; guoxsys@163.com
FU National Natural Science Foundation of China [81472146]
CR Almonte-becerril M, 2010, APOPTOSIS, V15, P631, DOI 10.1007/s10495-010-0458-z
   Ben-sahra I, 2013, CELL DEATH DIFFER, V20, P611, DOI 10.1038/cdd.2012.157
   Budanov AV, 2008, CELL, V134, P451, DOI 10.1016/j.cell.2008.06.028
   Cai M, 2012, EUR J PHARMACOL, V689, P104, DOI 10.1016/j.ejphar.2012.05.042
   Carames B, 2014, OSTEOARTHR CARTILAGE, V22, PS135, DOI 10.1016/j.joca.2014.02.248
   Carames B, 2012, ANN RHEUM DIS, V71, P575, DOI 10.1136/annrheumdis-2011-200557
   Choi EJ, 2008, PHARM RES, V25, P1355, DOI 10.1007/s11095-008-9531-5
   Daheshia M, 2008, J RHEUMATOL, V35, P2306, DOI 10.3899/jrheum.080346
   Guan YJ, 2014, FASEB J, V28, P4470, DOI 10.1096/fj.14-252783
   Hashimoto S, 1998, ARTHRITIS RHEUM-US, V41, P1632, DOI 10.1002/1529-0131(199809)41:9<1632::AID-ART14>3.0.CO;2-A
   Heidari B, 2011, CASP J INTERN MED, V2, P205
   Hou YS, 2015, MOL CELL BIOL, V35, P2740, DOI 10.1128/MCB.00285-15
   Jegal KH, 2016, APOPTOSIS, V21, P642, DOI 10.1007/s10495-016-1233-6
   Jeong JH, 2015, PLOS ONE, V10, P0, DOI 10.1371/journal.pone.0130882
   Kim J, 2015, J KOREAN MED SCI, V30, P233, DOI 10.3346/jkms.2015.30.3.233
   Lee S, 2008, FOOD CHEM TOXICOL, V46, P2865, DOI 10.1016/j.fct.2008.05.026
   Li XD, 2017, NUTRIENTS, V9, P0, DOI 10.3390/nu9040414
   Liao SY, 2016, EUR J PHARMACOL, V780, P65, DOI 10.1016/j.ejphar.2016.03.032
   Litwic A, 2013, BRIT MED BULL, V105, P185, DOI 10.1093/bmb/lds038
   Loeser RF, 2009, OSTEOARTHR CARTILAGE, V17, P971, DOI 10.1016/j.joca.2009.03.002
   Matsuo M, 2001, ACTA MED OKAYAMA, V55, P333
   Mizushima N, 2011, CELL, V147, P728, DOI 10.1016/j.cell.2011.10.026
   Pal B, 2015, DRUGS R&D, V15, P27, DOI 10.1007/s40268-015-0082-z
   Pearle AD, 2005, CLIN SPORT MED, V24, P1, DOI 10.1016/j.csm.2004.08.007
   Sasaki H, 2012, ARTHRITIS RHEUM-US, V64, P1920, DOI 10.1002/art.34323
   Seo K, 2014, TOXICOL APPL PHARM, V280, P314, DOI 10.1016/j.taap.2014.08.011
   Seol SY, 2004, WORLD J GASTROENTERO, V10, P2379
   Shen T, 2016, OSTEOARTHR CARTILAGE, V24, PS146, DOI 10.1016/j.joca.2016.01.287
   Tang PF, 2014, MOL NEUROBIOL, V49, P276, DOI 10.1007/s12035-013-8518-3
   Tchetina EV, 2014, EMJ RHEUMATOL, V1, P84
   Tew SR, 2000, ARTHRITIS RHEUM-US, V43, P215, DOI 10.1002/1529-0131(200001)43:1<215::AID-ANR26>3.0.CO;2-X
   Wang CL, 2016, INFLAMMATION, V39, P807, DOI 10.1007/s10753-016-0309-3
   Yu K, 2015, INT J CLIN EXP MED, V8, P22191
   Zamli Z, 2011, INT J RHEUM DIS, V14, P159, DOI 10.1111/j.1756-185X.2011.01618.x
   Zhang Y, 2015, ANN RHEUM DIS, V74, P1432, DOI 10.1136/annrheumdis-2013-204599
   Zhou Y, 2015, APOPTOSIS, V20, P1187, DOI 10.1007/s10495-015-1152-y
NR 36
TC 10
Z9 10
U1 0
U2 5
PU ELSEVIER
PI AMSTERDAM
PA RADARWEG 29, 1043 NX AMSTERDAM, NETHERLANDS
SN 1567-5769
EI 1878-1705
J9 INT IMMUNOPHARMACOL
JI Int. Immunopharmacol.
PD OCT 15
PY 2019
VL 75
IS 
BP 
EP 
DI 10.1016/j.intimp.2019.105748
PG 9
WC Immunology; Pharmacology & Pharmacy
SC Immunology; Pharmacology & Pharmacy
GA JC0VV
UT WOS:000488998800005
PM 31306979
DA 2022-06-22
ER

PT J
AU Dickson, BM
   Roelofs, AJ
   Rochford, JJ
   Wilson, HM
   De bari, Cosimo
AF Dickson, Bruce
   Roelofs, Anke
   Rochford, Justin
   Wilson, Heather
   De bari, Cosimo
TI The burden of metabolic syndrome on osteoarthritic joints
SO ARTHRITIS RESEARCH & THERAPY
LA English
DT Review
DE Osteoarthritis; Metabolic syndrome; Obesity; Macrophage; Chondrocyte
ID knee osteoarthriti; leptin; obesity; diet; inflammation; association; adiponectin; progression; activation; synoviti
AB Background: The prevalence of osteoarthritis (OA) increases with obesity, with up to two thirds of the elderly obese population affected by OA of the knee. The metabolic syndrome (MetS), frequently associated with central obesity and characterised by elevated waist circumference, raised fasting plasma glucose concentration, raised triglycerides, reduced high-density lipoproteins, and/or hypertension, is implicated in the pathogenesis of OA. This narrative review discusses the mechanisms involved in the influence of MetS on OA, with a focus on the effects on macrophages and chondrocytes. Main text: A skewing of macrophages towards a pro-inflammatory M1 phenotype within synovial and adipose tissues is thought to play a role in OA pathogenesis. The metabolic perturbations typical of MetS are important drivers of pro-inflammatory macrophage polarisation and activity. This is mediated via alterations in the levels and activities of the cellular nutrient sensors 5' adenosine monophosphate-activated protein kinase (AMPK) and mammalian target of rapamycin complex 1 (mTORC1), intracellular accumulation of metabolic intermediates such as succinate and citrate, and increases in free fatty acids (FFAs) and hyperglycaemia-induced advanced glycation end-products (AGEs) that bind to receptors on the macrophage surface. Altered levels of adipokines, including leptin and adiponectin, further influence macrophage polarisation. The metabolic alterations in MetS also affect the cartilage through direct effects on chondrocytes by stimulating the production of pro-inflammatory and catabolic factors and possibly by suppressing autophagy and promoting cellular senescence. Conclusions: The influence of MetS on OA pathogenesis involves a wide range of metabolic alterations that directly affect macrophages and chondrocytes. The relative burden of intra-articular versus systemic adipose tissue in the MetS-associated OA remains to be clarified. Understanding how altered metabolism interacts with joints affected by OA is crucial for the development of further strategies for treating this debilitating condition, such as supplementing existing therapies with metformin and utilising omega-3 fatty acid derivatives to restore imbalances in omega-3 and omega-6 fatty acids.
C1 [Dickson, Bruce M.; Roelofs, Anke J.; Wilson, Heather M.; De Bari, Cosimo] Univ Aberdeen, Inst Med Sci, Aberdeen, Scotland.
   [Rochford, Justin J.] Univ Aberdeen, Rowett Inst, Aberdeen, Scotland.
RP De Bari, C (corresponding author), Univ Aberdeen, Inst Med Sci, Aberdeen, Scotland.
EM c.debari@abdn.ac.uk
FU Versus Arthritis [19667, 20050, 20775, 20865, 21156]; Medical Research Council [MR/L020211/1]; MRC [MR/L020211/1] Funding Source: UKRI
CR Alberti KGMM, 2009, CIRCULATION, V0, P0
   Ayral X, 2005, OSTEOARTHR CARTILAGE, V13, P361, DOI 10.1016/j.joca.2005.01.005
   Baker K, 2010, ANN RHEUM DIS, V69, P1779, DOI 10.1136/ard.2009.121426
   Barboza E, 2017, ARTHRITIS RHEUMATOL, V69, P1221, DOI 10.1002/art.40056
   Blom AB, 2004, OSTEOARTHR CARTILAGE, V12, P627, DOI 10.1016/j.joca.2004.03.003
   Blom AB, 2007, ARTHRITIS RHEUM, V56, P147, DOI 10.1002/art.22337
   Bondeson J, 2010, ARTHRITIS RHEUM-US, V62, P647, DOI 10.1002/art.27290
   Byles V, 2013, NAT COMMUN, V4, P0, DOI 10.1038/ncomms3834
   Carames B, 2012, ANN RHEUM DIS, V71, P575, DOI 10.1136/annrheumdis-2011-200557
   Chau YY, 2014, NAT CELL BIOL, V16, P367, DOI 10.1038/ncb2922
   Daghestani HN, 2015, ARTHRITIS RHEUMATOL, V67, P956, DOI 10.1002/art.39006
   Deodhar AA, 2017, ARTHRITIS RHEUMATOL, V69, P0
   Dumond H, 2003, ARTHRITIS RHEUM, V48, P3118, DOI 10.1002/art.11303
   Eymard F, 2017, ANN RHEUM DIS, V76, P1142, DOI 10.1136/annrheumdis-2016-210478
   Fan Q, 2017, HEREDITAS, V155, P0, DOI 10.1186/s41065-017-0039-z
   Favero M, 2017, RHEUMATOLOGY, V56, P1784, DOI 10.1093/rheumatology/kex287
   Flory J, 2019, JAMA-J AM MED ASSOC, V0, P0
   Frey N, 2017, OSTEOARTHR CARTILAGE, V25, P1040, DOI 10.1016/j.joca.2017.01.014
   Griffin TM, 2012, ARTHRITIS RHEUM-US, V64, P443, DOI 10.1002/art.33332
   Gummesson A, 2017, DIABETES OBES METAB, V19, P1295, DOI 10.1111/dom.12971
   Ham M, 2013, MOL CELL BIOL, V33, P2425, DOI 10.1128/MCB.01260-12
   Hill CL, 2016, ANN RHEUM DIS, V75, P23, DOI 10.1136/annrheumdis-2014-207169
   Iwata M, 2013, PLOS ONE, V8, P0, DOI 10.1371/journal.pone.0060706
   Jeon OH, 2017, NAT MED, V23, P775, DOI 10.1038/nm.4324
   Karvonen-gutierrez CA, 2014, ANN RHEUM DIS, V73, P883, DOI 10.1136/annrheumdis-2012-202685
   Kierdorf K, 2013, J LEUKOCYTE BIOL, V94, P55, DOI 10.1189/jlb.1012519
   Koo SJ, 2018, FRONT IMMUNOL, V9, P0, DOI 10.3389/fimmu.2018.00202
   Koskinen A, 2011, CLIN EXP RHEUMATOL, V29, P57
   Koskinen A, 2011, ARTHRITIS RES THER, V13, P0, DOI 10.1186/ar3512
   Kraus VB, 2016, OSTEOARTHR CARTILAGE, V24, P1613, DOI 10.1016/j.joca.2016.04.010
   Lee YJ, 2018, NUTR J, V17, P0, DOI 10.1186/s12937-018-0323-4
   Lin SC, 2018, CELL METAB, V27, P299, DOI 10.1016/j.cmet.2017.10.009
   Liu BL, 2018, EXP THER MED, V16, P5009, DOI 10.3892/etm.2018.6852
   Lopes EBP, 2017, CURR OSTEOPOROS REP, V15, P593, DOI 10.1007/s11914-017-0411-y
   Louer CR, 2012, ARTHRITIS RHEUM-US, V64, P3220, DOI 10.1002/art.34533
   Lumeng CN, 2007, J CLIN INVEST, V117, P175, DOI 10.1172/JCI29881
   Medina-luna D, 2017, LIPIDS HEALTH DIS, V16, P0, DOI 10.1186/s12944-017-0510-x
   Monteiro L, 2019, J LEUKOCYTE BIOL, V106, P703, DOI 10.1002/JLB.MR1218-478R
   Murphy L, 2008, ARTHRIT RHEUM-ARTHR, V59, P1207, DOI 10.1002/art.24021
   Murray PJ, 2017, ANNU REV PHYSIOL, V79, P541, DOI 10.1146/annurev-physiol-022516-034339
   Ohashi K, 2010, J BIOL CHEM, V285, P6153, DOI 10.1074/jbc.M109.088708
   Otero M, 2005, ARTHRITIS RES THER, V7, PR581, DOI 10.1186/ar1708
   Plebanczyk M, 2019, INFLAMMATION, V42, P375, DOI 10.1007/s10753-018-0901-9
   Raajendiran A, 2019, CELL REP, V27, P1528, DOI 10.1016/j.celrep.2019.04.010
   Raghu H, 2017, ANN RHEUM DIS, V76, P0, DOI 10.1136/annrheumdis-2016-210426
   Rena G, 2017, DIABETOLOGIA, V0, P0
   Reyes C, 2016, ARTHRITIS RHEUMATOL, V68, P1869, DOI 10.1002/art.39707
   Richette P, 2011, ANN RHEUM DIS, V70, P139, DOI 10.1136/ard.2010.134015
   Rogero MM, 2018, NUTRIENTS, V10, P0, DOI 10.3390/nu10040432
   Saltiel AR, 2017, J CLIN INVEST, V127, P1, DOI 10.1172/JCI92035, 10.1172/jci92035
   Schmid M, 2016, J IMMUNOL, V196, P3429, DOI 10.4049/jimmunol.1501701
   Simopoulou T, 2007, OSTEOARTHR CARTILAGE, V15, P872, DOI 10.1016/j.joca.2007.01.018
   Singh S, 2017, PLOS ONE, V12, P0, DOI 10.1371/journal.pone.0181039
   Sun AR, 2019, SCI REP-UK, V9, P0, DOI 10.1038/s41598-018-36909-9
   Tannahill GM, 2013, NATURE, V496, P238, DOI 10.1038/nature11986
   Terkeltaub R, 2011, ARTHRITIS RHEUM-US, V63, P1928, DOI 10.1002/art.30333
   Van STIJNCMW, 2015, FASEB J, V29, P636, DOI 10.1096/fj.14-253831
   Vinatier C, 2018, FRONT PHYSIOL, V9, P0, DOI 10.3389/fphys.2018.00706
   Votava L, 2019, J ORTHOP RES, V37, P779, DOI 10.1002/jor.24219
   Wang YY, 2019, ARTHRITIS RES THER, V21, P0, DOI 10.1186/s13075-019-1915-x
   Wellen KE, 2009, SCIENCE, V324, P1076, DOI 10.1126/science.1164097
   Wen ZK, 2019, NAT IMMUNOL, V20, P313, DOI 10.1038/s41590-018-0296-7
   Wu C-L, 2015, ANN RHEUM DIS, V0, P0
   Ye RS, 2013, MOL METAB, V2, P133, DOI 10.1016/j.molmet.2013.04.001
   Yusuf E, 2011, ANN RHEUM DIS, V70, P1282, DOI 10.1136/ard.2010.146282
   Zhang HY, 2018, ANN RHEUM DIS, V77, P1524, DOI 10.1136/annrheumdis-2018-213450
   Zhao X, 2016, CELL DEATH DIS, V7, P0, DOI 10.1038/cddis.2016.68
   Zhou S, 2017, SCI REP-UK, V7, P1, DOI 10.1038/srep43245
NR 68
TC 17
Z9 18
U1 3
U2 9
PU BMC
PI LONDON
PA CAMPUS, 4 CRINAN ST, LONDON N1 9XW, ENGLAND
SN 1478-6354
EI 1478-6362
J9 ARTHRITIS RES THER
JI Arthritis Res. Ther.
PD DEC 16
PY 2019
VL 21
IS 1
BP 
EP 
DI 10.1186/s13075-019-2081-x
PG 10
WC Rheumatology
SC Rheumatology
GA KF3BD
UT WOS:000509121200003
PM 31842972
DA 2022-06-22
ER

PT J
AU Tan, Li
   Yammani, RR
AF Tan, Li
   Yammani, Raghunatha
TI Nupr1 regulates palmitate-induced apoptosis in human articular chondrocytes
SO BIOSCIENCE REPORTS
LA English
DT Article
ID endoplasmic-reticulum stress; promotes apoptosis; protein p8; trb3; expression; gene; osteoarthriti; activation; induction; autophagy
[truncated: 181,232 more chars]
