# Supplementary material for: Knowledge mapping of autophagy in osteoarthritis from 2004 to 2022: A bibliometric analysis
Source: Front Immunol. 2023 Mar 9;14:1063018. doi: 10.3389/fimmu.2023.1063018 (PMC10033547; doi:10.3389/fimmu.2023.1063018)
Supplement: Supplementary file 1 [file DataSheet_1.zip › Supplementary Material/Supplementary Data/download2020u127.txt]

PT J
AU Wu, Hao
   Meng, Zhichao
   Jiao, Yang
   Ren, Yali
   Yang, Xin
   Liu, Heng
   Wang, Rui
   Cui, Yunpeng
   Pan, Liping
   Cao, Yongping
AF Wu, Hao
   Meng, Zhichao
   Jiao, Yang
   Ren, Yali
   Yang, Xin
   Liu, Heng
   Wang, Rui
   Cui, Yunpeng
   Pan, Liping
   Cao, Yongping
TI The endoplasmic reticulum stress induced by tunicamycin affects the viability and autophagy activity of chondrocytes
SO JOURNAL OF CLINICAL LABORATORY ANALYSIS
LA English
DT Article
DE apoptosis; autophagy; chondrocyte; endoplasmic reticulum stress; GRP78
ID er stress; articular-cartilage; osteoarthriti; cell; activation; apoptosis; age
AB Osteoarthritis (OA) is attributed to a reduction in chondrocytes within joint cartilage, and research has shown that endoplasmic reticulum (ER) stress and autophagy play important roles in the survival of chondrocytes. However, the relationship between ER stress and autophagy in chondrocytes remains unclear. In this study, we investigated the changes in apoptotic and autophagic activity in chondrocytes under ER stress. Following treatment with tunicamycin, the rate of apoptosis among chondrocytes increased. Western blot analysis showed the levels of unfolded protein response (UPR) related proteins increased, followed by elevated expression of light chain 3B-II (LC3B-II) and Beclin-1. An ultrastructural investigation showed that a large number of pre-autophagosomal structures or autophagosomes formed under tunicamycin treatment. However, the autophagy activity was significantly inhibited in chondrocytes after suppression of GRP78 by siRNA. The apoptosis ratio of chondrocytes pre-treated with 3-methyladenine was much higher than that of normal chondrocytes after exposure to tunicamycin. Our study revealed that the tunicamycin-induced persistent UPR expression led to apoptosis of chondrocytes and activation of autophagy incorporation with GRP78. Blocking autophagy accelerated the apoptosis induced by ER stress, which confirmed the protective function of autophagy in the homeostasis of chondrocytes. These findings advance our understanding of chondrocyte apoptosis and provide potential molecular targets for preventing apoptotic death of chondrocytes.
C1 [Wu, Hao; Meng, Zhichao; Jiao, Yang; Yang, Xin; Liu, Heng; Wang, Rui; Cui, Yunpeng; Pan, Liping; Cao, Yongping] Peking Univ, Dept Orthoped, Hosp 1, Beijing, CHINA.
   [Ren, Yali] Peking Univ, Lab Electron Microscopy, Hosp 1, Beijing, CHINA.
RP Cao, YP (corresponding author), Peking Univ, Dept Orthoped, Hosp 1, Beijing, CHINA.
EM freehorse66@163.com
FU National Natural Science Foundation of Beijing [7144252]
CR Adams CS, 1998, ANAT RECORD, V250, P418
   Anderson AS, 2010, BEST PRACT RES CL RH, V24, P15, DOI 10.1016/j.berh.2009.08.006
   Bchir W, 2013, NUCLEIC ACIDS RES, V41, P7683, DOI 10.1093/nar/gkt563
   Bernales S, 2006, PLOS BIOL, V4, P2311, DOI 10.1371/journal.pbio.0040423
   Buss LW, 2012, PLOS ONE, V7, P0, DOI 10.1371/journal.pone.0048914
   Cai Y, 2016, AUTOPHAGY, V12, P225, DOI 10.1080/15548627.2015.1121360
   Carames B, 2015, ARTHRITIS RHEUMATOL, V67, P1568, DOI 10.1002/art.39073
   Carames B, 2012, ANN RHEUM DIS, V71, P575, DOI 10.1136/annrheumdis-2011-200557
   Carlisle RE, 2014, PLOS ONE, V9, P0, DOI 10.1371/journal.pone.0084663
   Chandrika BB, 2015, PLOS ONE, V10, P0, DOI 10.1371/journal.pone.0140025
   Chang J, 2013, INT J MOL MED, V32, P1311, DOI 10.3892/ijmm.2013.1520
   Cheng X, 2014, INT J MOL MED, V34, P772, DOI 10.3892/ijmm.2014.1822
   Guo FJ, 2014, CELL SIGNAL, V26, P332, DOI 10.1016/j.cellsig.2013.11.018
   Guo R, 2015, INT J CARDIOL, V191, P36, DOI 10.1016/j.ijcard.2015.04.245
   Gurlo T, 2016, MOL ENDOCRINOL, V30, P446, DOI 10.1210/me.2015-1255
   Hamamura K, 2013, OSTEOARTHR CARTILAGE, V21, P764, DOI 10.1016/j.joca.2013.02.657
   Harding HP, 1999, NATURE, V397, P271, DOI 10.1038/16729
   Horton WE, 2006, JOURNAL OF MUSCULOSKELETAL & NEURONAL INTERACTIONS, V6, P379
   Hunter DJ, 2006, BMJ-BRIT MED J, V332, P639, DOI 10.1136/bmj.332.7542.639
   Kaushal GP, 2001, KIDNEY INT, V60, P1726, DOI 10.1046/j.1523-1755.2001.00026.x
   Kouroku Y, 2007, CELL DEATH DIFFER, V14, P230, DOI 10.1038/sj.cdd.4401984
   Lee AH, 2003, P NATL ACAD SCI USA, V100, P9946, DOI 10.1073/pnas.1334037100
   Liu C, 2015, INT J MOL MED, V36, P1081, DOI 10.3892/ijmm.2015.2295
   Loeser RF, 2009, OSTEOARTHR CARTILAGE, V17, P971, DOI 10.1016/j.joca.2009.03.002
   Malfait AM, 2016, OSTEOARTHR CARTILAGE, V24, P21, DOI 10.1016/j.joca.2015.09.010
   Marciniak SJ, 2004, GENE DEV, V18, P3066, DOI 10.1101/gad.1250704
   Margariti A, 2013, J BIOL CHEM, V288, P859, DOI 10.1074/jbc.M112.412783
   Marycz K, 2018, INT J MOL SCI, V19, P0, DOI 10.3390/ijms19010165
   Marycz K, 2016, OXID MED CELL LONGEV, V2016, P0, DOI 10.1155/2016/3718468
   Marycz K, 2016, J CELL MOL MED, V20, P2384, DOI 10.1111/jcmm.12932
   Mccullough KD, 2001, MOL CELL BIOL, V21, P1249, DOI 10.1128/MCB.21.4.1249-1259.2001
   Mizushima N, 2007, AUTOPHAGY, V3, P542, DOI 10.4161/auto.4600
   Ogata M, 2006, MOL CELL BIOL, V26, P9220, DOI 10.1128/MCB.01453-06
   Ribeiro M, 2016, OSTEOARTHR CARTILAGE, V24, P731, DOI 10.1016/j.joca.2015.10.017
   Schroder M, 2005, MUTAT RES-FUND MOL M, V569, P29, DOI 10.1016/j.mrfmmm.2004.06.056
   Shin YJ, 2010, ARTHRITIS RES THER, V12, P0, DOI 10.1186/ar2921
   Swanlund JM, 2010, AUTOPHAGY, V6, P270, DOI 10.4161/auto.6.2.10439
   Takada K, 2011, INT J EXP PATHOL, V92, P232, DOI 10.1111/j.1365-2613.2010.00758.x
   Vasheghani F, 2015, ANN RHEUM DIS, V74, P569, DOI 10.1136/annrheumdis-2014-205743
   Wickner W, 2005, SCIENCE, V310, P1452, DOI 10.1126/science.1113752
   Wu J, 2018, J EXP CLIN CANC RES, V37, P0, DOI 10.1186/s13046-018-0935-8
   Yang HX, 2020, AUTOPHAGY, V16, P271, DOI 10.1080/15548627.2019.1606647
   Zhang XY, 2015, MOL BRAIN, V8, P0, DOI 10.1186/s13041-015-0112-3
NR 43
TC 4
Z9 4
U1 7
U2 8
PU WILEY
PI HOBOKEN
PA 111 RIVER ST, HOBOKEN, NJ 07030 USA
SN 0887-8013
EI 1098-2825
J9 J CLIN LAB ANAL
JI J. Clin. Lab. Anal.
PD OCT 15
PY 2020
VL 34
IS 10
BP 
EP 
DI 10.1002/jcla.23437
PG 11
WC Medical Laboratory Technology
SC Medical Laboratory Technology
GA OU4XC
UT WOS:000543367600001
PM 32592208
DA 2022-06-22
ER

PT J
AU Zhou, Xindie
   Li, Jin
   Zhou, Yuanshuai
   Yang, Zhicheng
   Yang, Haoyu
   Li, Dong
   Zhang, Junjie
   Zhang, Yi
   Xu, Nanwei
   Huang, Yong
   Jiang, Lifeng
AF Zhou, Xindie
   Li, Jin
   Zhou, Yuanshuai
   Yang, Zhicheng
   Yang, Haoyu
   Li, Dong
   Zhang, Junjie
   Zhang, Yi
   Xu, Nanwei
   Huang, Yong
   Jiang, Lifeng
TI Down-regulated ciRS-7/up-regulated miR-7 axis aggravated Cartilage degradation and autophagy defection by PI3K/AKT/mTOR activation mediated by IL-17A in osteoarthritis
SO AGING-US
LA English
DT Article
DE ciRS-7; miR-7; autophagy; osteoarthritis; IL-17A
ID pathogenesis; inflammation; disease; interleukin-17; chondrocyte; homeostasis; mechanism; expression; arthriti; pathway
AB Osteoarthritis (OA) is one of the most painful and widespread chronic degenerative joint diseases and is characterized by destructed articular cartilage and inflamed joints. Previously, our findings indicated that circular RNA ciRS-7 (ciRS-7)/microRNA 7 (miR-7) axis is abnormally expressed in OA, and regulates proliferation, inflammatory responses, and apoptosis of interleukin-1 beta (1L-1 beta)-stimulated chondrocytes. However, its underlying role in OA remains unknown. In this study, we first validated cartilage degradation and defection of autophagy in samples of OA patients. IL-1 beta initially stimulated autophagy of chondrocytes, and ultimately significantly suppressed autophagy. Upregulated ciRS-7/down-regulated miR-7 aggravated IL-1 beta-induced cartilage degradation, and restrained autophagy in vitro. Gene sequencing and bioinformatics analysis performed on a control group, IL-1 beta group, and IL-1 beta+miR-7-mimics group demonstrated that seven of the most significant mRNA candidates were enriched in the interleukin-17 (11-17) signaling pathway. Increased IL-17A levels were also observed by qRT-PCR and ELISA. In addition, it was revealed that the ciRS-7/miR-7 axis ameliorated cartilage degradation and defection of autophagy by PI3K/AKT/mTOR activation in IL-1 beta-induced chondrocytes. Furthermore, an OA model was established in rats with medial meniscus destabilization. miR-7-siRNA-expressing lentiviruses alleviated surgical resection-induced cartilage destruction of OA mice, whereas miR-7 mimics worsened the effects. Thus, these findings revealed that the mechanism of the ciRS-7/miR-7 axis involved regulating OA progression and provided valuable directions for OA treatment.
C1 [Zhou, Xindie; Yang, Zhicheng; Yang, Haoyu; Li, Dong; Zhang, Junjie; Zhang, Yi; Xu, Nanwei; Huang, Yong] Nanjing Med Univ, Dept Orthoped, Affiliated Changzhou 2 Peoples Hosp, Changzhou 213000, CHINA.
   [Li, Jin] Jiaxing Univ, Dept Orthoped Surg, Affiliated Hosp 2, Jiaxing 314000, CHINA.
   [Zhou, Yuanshuai] Chinese Acad Sci, Suzhou Inst Biomed Engn & Technol, Suzhou 215000, CHINA.
   [Jiang, Lifeng] Zhejiang Univ, Affiliated Hosp 2, Dept Orthoped Surg, Sch Med, Hangzhou 310000, CHINA.
RP Huang, Y (corresponding author), Nanjing Med Univ, Dept Orthoped, Affiliated Changzhou 2 Peoples Hosp, Changzhou 213000, CHINA.; Jiang, LF (corresponding author), Zhejiang Univ, Affiliated Hosp 2, Dept Orthoped Surg, Sch Med, Hangzhou 310000, CHINA.
EM huangyong@njmu.edu.cn; jianglifeng@zju.edu.cn
FU National Natural Science Foundations of China [81702179, 81801371]; major scientific and technological project of Changzhou municipal commission of health and family planning [ZD201809]
CR Bennell KL, 2011, J SCI MED SPORT, V14, P4, DOI 10.1016/j.jsams.2010.08.002
   Boya P, 2013, NAT CELL BIOL, V15, P713, DOI 10.1038/ncb2788
   Bruyere O, 2019, SEMIN ARTHRITIS RHEU, V49, P337, DOI 10.1016/j.semarthrit.2019.04.008
   Chabaud M, 1999, ARTHRITIS RHEUM-US, V42, P963, DOI 10.1002/1529-0131(199905)42:5<963::AID-ANR15>3.0.CO;2-E
   Chen JQ, 2016, AUTOIMMUN REV, V15, P1171, DOI 10.1016/j.autrev.2016.09.003
   Choi AMK, 2013, NEW ENGL J MED, V368, P651, DOI 10.1056/NEJMra1205406, 10.1056/NEJMc1303158
   Ding Q, 2017, ONCOTARGET, V8, P93704, DOI 10.18632/oncotarget.21474
   Fahy N, 2015, TISSUE ENG PART B-RE, V21, P55, DOI 10.1089/ten.teb.2014.0098, 10.1089/ten.TEB.2014.0098
   Follo MATILDEY, 2015, ADV BIOL REGUL, V57, P10, DOI 10.1016/j.jbior.2014.10.004
   Goldring MB, 2012, TRENDS MOL MED, V18, P109, DOI 10.1016/j.molmed.2011.11.005
   Goldring MB, 2011, CURR OPIN RHEUMATOL, V23, P471, DOI 10.1097/BOR.0b013e328349c2b1
   Hammond SM, 2015, ADV DRUG DELIVER REV, V87, P3, DOI 10.1016/j.addr.2015.05.001
   Heras-sandoval D, 2014, CELL SIGNAL, V26, P2694, DOI 10.1016/j.cellsig.2014.08.019
   Houard X, 2013, CURR RHEUMATOL REP, V15, P0, DOI 10.1007/s11926-013-0375-6
   Hoy DG, 2015, ANN RHEUM DIS, V74, P4, DOI 10.1136/annrheumdis-2014-205393
   Huang WZ, 2017, BIOMED RES INT, V2017, P0, DOI 10.1155/2017/6341919
   Jin W, 2013, EMERG MICROBES INFEC, V2, P0, DOI 10.1038/emi.2013.58
   Kaur J, 2015, NAT REV MOL CELL BIO, V16, P461, DOI 10.1038/nrm4024
   Koenders MI, 2005, ARTHRITIS RHEUM-US, V52, P3239, DOI 10.1002/art.21342
   Kroemer G, 2015, J CLIN INVEST, V125, P1, DOI 10.1172/JCI78652
   Laplante M, 2012, CELL, V149, P274, DOI 10.1016/j.cell.2012.03.017
   Levine B, 2008, CELL, V132, P27, DOI 10.1016/j.cell.2007.12.018
   Levy JMM, 2017, NAT REV CANCER, V17, P528, DOI 10.1038/nrc.2017.53
   Li YS, 2016, JOINT BONE SPINE, V83, P143, DOI 10.1016/j.jbspin.2015.06.009
   Liang ZJ, 2012, INFLAMM RES, V61, P503, DOI 10.1007/s00011-012-0438-6
   Lotz MK, 2011, NAT REV RHEUMATOL, V7, P579, DOI 10.1038/nrrheum.2011.109
   Ma CY, 2018, FRONT PHARMACOL, V9, P0, DOI 10.3389/fphar.2018.00700
   Makki MS, 2015, ARTHRITIS RHEUMATOL, V67, P2117, DOI 10.1002/art.39173
   Maldonado M, 2013, BIOMED RES INT, V2013, P0, DOI 10.1155/2013/284873
   Malemud CJ, 2018, CELLS-BASEL, V7, P0, DOI 10.3390/cells7080092
   Mao ZK, 2018, INT IMMUNOPHARMACOL, V64, P308, DOI 10.1016/j.intimp.2018.09.018
   Mcalindon TE, 2014, OSTEOARTHR CARTILAGE, V22, P363, DOI 10.1016/j.joca.2014.01.003
   Miyaki S, 2009, ARTHRITIS RHEUM-US, V60, P2723, DOI 10.1002/art.24745
   Mobasheri A, 2016, ANN PHYS REHABIL MED, V59, P333, DOI 10.1016/j.rehab.2016.07.004
   Nakae S, 2003, J IMMUNOL, V171, P6173, DOI 10.4049/jimmunol.171.11.6173
   Orosz L, 2016, BIOMED PHARMACOTHER, V77, P129, DOI 10.1016/j.biopha.2015.12.020
   Palazzo C, 2016, ANN PHYS REHABIL MED, V59, P134, DOI 10.1016/j.rehab.2016.01.006
   Plater-zyberk C, 2009, ANN RHEUM DIS, V68, P721, DOI 10.1136/ard.2007.085431
   Poonpet T, 2014, WORLD J ORTHOP, V5, P319, DOI 10.5312/wjo.v5.i3.319
   Saxena A, 2011, ARTHRITIS RHEUM-US, V63, P1465, DOI 10.1002/art.30278
   Sokolove J, 2013, THER ADV MUSCULOSKEL, V5, P77, DOI 10.1177/1759720X12467868
   Trachana V, 2018, MECH AGEING DEV, V171, P15, DOI 10.1016/j.mad.2018.02.006
   Varshney P, 2018, BBA-MOL BASIS DIS, V1864, P1795, DOI 10.1016/j.bbadis.2018.02.003
   Vega A, 2015, TRANSPLANTATION, V99, P1681, DOI 10.1097/TP.0000000000000678
   Wang B, 2019, CANCER LETT, V447, P93, DOI 10.1016/j.canlet.2019.01.008
   Yang YP, 2013, ACTA PHARMACOL SIN, V34, P625, DOI 10.1038/aps.2013.5
   Zhou XD, 2019, INT IMMUNOPHARMACOL, V71, P233, DOI 10.1016/j.intimp.2019.03.037
   Zhou XD, 2019, BRAZ J MED BIOL RES, V52, P0, DOI [10.1590/1414-431X20188109, 10.1590/1414-431x20188109]
   Zhou Y, 2016, EUR REV MED PHARMACO, V20, P250
   Ziolkowska N, 2000, J IMMUNOL, V164, P2832, DOI 10.4049/jimmunol.164.5.2832
NR 50
TC 24
Z9 25
U1 3
U2 10
PU IMPACT JOURNALS LLC
PI ORCHARD PARK
PA 6666 E QUAKER ST, STE 1, ORCHARD PARK, NY 14127 USA
SN 1945-4589
EI 
J9 AGING-US
JI Aging-US
PD OCT 31
PY 2020
VL 12
IS 20
BP 20163
EP 20183
DI 10.18632/aging.103731
PG 21
WC Cell Biology; Geriatrics & Gerontology
SC Cell Biology; Geriatrics & Gerontology
GA OJ3AX
UT WOS:000583838700025
PM 33099538
DA 2022-06-22
ER

PT J
AU Jiang, Siyu
   Liu, Yi
   Xu, Billian
   Zhang, Yan
   Yang, Min
AF Jiang, Siyu
   Liu, Yi
   Xu, Billian
   Zhang, Yan
   Yang, Min
TI Noncoding RNAs: New regulatory code in chondrocyte apoptosis and autophagy
SO WILEY INTERDISCIPLINARY REVIEWS-RNA
LA English
DT Review
DE apoptosis; autophagy; chondrocytes; noncoding RNA; osteoarthritis
ID induced inflammatory injury; extracellular-matrix degradation; competing endogenous rna; lps-induced injury; down-regulation; osteoarthritis progression; promotes proliferation; signaling pathway; up-regulation; articular chondrocyte
AB Osteoarthritis (OA) is a bone and joint disease characterized by progressive cartilage degradation. In the face of global trends of population aging, OA is expected to become the fourth most common disabling disease by 2020. Nevertheless, the detailed pathogenesis of OA has not yet been elucidated. Noncoding RNAs (ncRNAs), including long noncoding RNAs, microRNAs, and circular RNAs, do not encode proteins but have recently emerged as important regulators of apoptosis and autophagy of chondrocytes, thereby highlighting a potential role in chondrocyte injury leading to OA onset and progression. We here review recent findings on these regulatory roles of ncRNAs to provide new directions for research on the pathogenesis of OA and offer new therapeutic targets for prevention and treatment. This article is categorized under: RNA in Disease and Development > RNA in Disease RNA in Disease and Development > RNA in Development
C1 [Jiang, Siyu; Liu, Yi] Guangdong Med Univ, Marine Med Res Inst Guangdong Zhanjiang, Guangdong Key Lab Res & Dev Nat Drugs, Zhanjiang 524023, CHINA.
   [Jiang, Siyu; Liu, Yi; Xu, Billian] Guangdong Med Univ, Dept Pharmacol, Zhanjiang 524023, Guangdong, CHINA.
   [Zhang, Yan] Tianjin Binhai New Area Tanggu Obstet & Gynecol H, Operating Room, Tianjin, CHINA.
   [Yang, Min] Shenzhen Ritzcon Biol Technol Co LTD, Shenzhen, CHINA.
RP Liu, Y (corresponding author), Guangdong Med Univ, Marine Med Res Inst Guangdong Zhanjiang, Guangdong Key Lab Res & Dev Nat Drugs, Zhanjiang 524023, CHINA.; Xu, B (corresponding author), Guangdong Med Univ, Dept Pharmacol, Zhanjiang 524023, Guangdong, CHINA.
EM plliu78@sina.com; 124879846@qq.com
FU Natural Science Foundation of Guangdong Medical University, Guangdong, China [B2017017]; Economic Development of Marine Economy of Guangdong Province, China [GDME-2018C011]; Science and Technology Project of Guangdong Province, China [2016B030309002, 2017A040405052]; Science and Technology Special Project of Zhanjiang, Guangdong, China [2016A03014]; Guangdong Natural Science Project of Guangdong [2018A030307001]; Science and Technology Project of Zhanjiang [2017A06012, 2017A03020]
CR Araldi E, 2010, GENE DEV, V24, P1075, DOI 10.1101/gad.1939310
   Aravin AA, 2007, SCIENCE, V318, P761, DOI 10.1126/science.1146484
   Arrigoni A, 2016, METHODS MOL BIOL, V1480, P125, DOI 10.1007/978-1-4939-6380-5_11
   Bartel DP, 2004, CELL, V116, P281, DOI 10.1016/S0092-8674(04)00045-5
   Barter MJ, 2013, CURR RHEUMATOL REP, V15, P0, DOI 10.1007/s11926-013-0353-z
   Beaulieu YB, 2012, PLOS GENET, V8, P0, DOI 10.1371/journal.pgen.1003078
   Blanco FJ, 1998, ARTHRITIS RHEUM, V41, P284, DOI 10.1002/1529-0131(199802)41:2<284::AID-ART12>3.3.CO;2-K
   Cao JQ, 2018, INT J MOL MED, V42, P2560, DOI 10.3892/ijmm.2018.3811
   Cao L, 2018, BIOMED PHARMACOTHER, V106, P1220, DOI 10.1016/j.biopha.2018.07.048
   Cen X, 2017, AM J TRANSL RES, V9, P4747
   Chaichian S, 2020, J CELL PHYSIOL, V235, P718, DOI 10.1002/jcp.29009
   Chang ZK, 2018, J CELL BIOCHEM, V119, P4775, DOI 10.1002/jcb.26669
   Charlier E, 2016, INT J MOL SCI, V17, P0, DOI 10.3390/ijms17122146
   Chen GH, 2017, BIOL CHEM, V398, P499, DOI 10.1515/hsz-2016-0211
   Chen HW, 2016, BIOSCI TRENDS, V10, P482, DOI 10.5582/bst.2016.01187
   Chen LQ, 2017, J CELL MOL MED, V21, P3347, DOI 10.1111/jcmm.13237
   Chen QJ, 2018, BIOMED PHARMACOTHER, V101, P763, DOI 10.1016/j.biopha.2018.02.133
   Chen ZC, 2017, ONCOTARGET, V8, P14126, DOI 10.18632/oncotarget.12981
   Colell A, 2007, CELL, V129, P983, DOI 10.1016/j.cell.2007.03.045
   Dadamo S, 2017, OXID MED CELL LONGEV, V2017, P0, DOI 10.1155/2017/3720128
   Dai YK, 2019, MOL MED REP, V19, P2231, DOI 10.3892/mmr.2019.9859
   Dequeker J, 2008, ANN RHEUM DIS, V67, P5, DOI 10.1136/ard.2007.079764
   Dhamija S, 2016, INT J CANCER, V139, P269, DOI 10.1002/ijc.30039
   Ding CH, 2010, CURR OPIN RHEUMATOL, V22, P520, DOI 10.1097/BOR.0b013e32833b90e9
   Ding YJ, 2019, INT J MOL MED, V43, P779, DOI 10.3892/ijmm.2018.4033
   Dou PC, 2017, PHARMAZIE, V72, P113, DOI 10.1691/ph.2017.6649
   Ebert MS, 2007, NAT METHODS, V4, P721, DOI 10.1038/NMETH1079
   Fagoonee S, 2017, PANMINERVA MED, V59, P201, DOI 10.23736/S0031-0808.17.03333-X
   Fan XC, 2018, BIOCHEM BIOPH RES CO, V500, P658, DOI 10.1016/j.bbrc.2018.04.130
   Fu M, 2015, OSTEOARTHR CARTILAGE, V23, P423, DOI 10.1016/j.joca.2014.12.001
   Furuya D, 2005, EXP CELL RES, V307, P26, DOI 10.1016/j.yexcr.2005.02.023
   Gao JZ, 2016, ONCOL LETT, V11, P1791, DOI 10.3892/ol.2016.4130
   Gasic V, 2019, J MED BIOCHEM, V38, P292, DOI 10.2478/jomb-2018-0038
   Ghaforui-fard S, 2019, J CELL PHYSIOL, V234, P17100, DOI 10.1002/jcp.28464
   Goldring MB, 2010, ANN NY ACAD SCI, V1192, P230, DOI 10.1111/j.1749-6632.2009.05240.x
   Gu SX, 2017, INT J MOL SCI, V18, P0, DOI 10.3390/ijms18040732
   Guan YJ, 2018, AGING CELL, V17, P0, DOI 10.1111/acel.12752
   Guo KB, 2019, MOL MED REP, V20, P4791, DOI 10.3892/mmr.2019.10784
   Guttman M, 2009, NATURE, V458, P223, DOI 10.1038/nature07672
   Hashimoto S, 2010, ARTHRITIS RHEUMATOL, V41, P1632
   He AB, 2019, CELL PROLIFERAT, V52, P0, DOI 10.1111/cpr.12513
   He JY, 2017, BIOSCIENCE REP, V37, P0, DOI 10.1042/BSR20160588
   He WD, 2018, BIOMED PHARMACOTHER, V97, P607, DOI 10.1016/j.biopha.2017.10.152
   Herman-antosiewicz A, 2006, CANCER RES, V66, P5828, DOI 10.1158/0008-5472.CAN-06-0139
   Hu GL, 2017, CELL DEATH DIS, V8, P0, DOI 10.1038/cddis.2017.522
   Hu JL, 2018, CELL DEATH DIS, V9, P0, DOI 10.1038/s41419-018-0746-z
   Hu JL, 2018, INT J BIOCHEM CELL B, V94, P79, DOI 10.1016/j.biocel.2017.12.003
   Hu QH, 2019, PATHOL RES PRACT, V215, P843, DOI 10.1016/j.prp.2019.01.033
   Huang ZH, 2017, BIOMED PHARMACOTHER, V95, P1194, DOI 10.1016/j.biopha.2017.09.016
   Hwang HS, 2017, SCI REP-UK, V7, P0, DOI 10.1038/s41598-017-18059-6
   Hwang HS, 2015, INT J MOL SCI, V16, P26035, DOI 10.3390/ijms161125943
   Jia JL, 2018, CELL PHYSIOL BIOCHEM, V45, P2305, DOI 10.1159/000488178
   Jin Y, 2017, BONE JOINT RES, V6, P196, DOI 10.1302/2046-3758.64.BJR-2016-0224.R1
   Kanduri C, 2016, BBA-GENE REGUL MECH, V1859, P102, DOI 10.1016/j.bbagrm.2015.05.006
   Kim D, 2013, CELL SIGNAL, V25, P2878, DOI 10.1016/j.cellsig.2013.08.034
   Li BF, 2017, HUM CELL, V30, P311, DOI 10.1007/s13577-017-0177-7
   Li F, 2018, CELL PHYSIOL BIOCHEM, V45, P1241, DOI 10.1159/000487455
   Li F, 2015, CRIT REV EUKAR GENE, V25, P191, DOI 10.1615/CritRevEukaryotGeneExpr.2015013770
   Li HZ, 2018, BIOSCIENCE REP, V38, P0, DOI 10.1042/BSR20180542
   Li HH, 2018, EXP THER MED, V15, P1789, DOI 10.3892/etm.2017.5622
   Li L, 2018, BIOCHEM BIOPH RES CO, V503, P2555, DOI 10.1016/j.bbrc.2018.07.015
   Li XY, 2019, LIFE SCI, V217, P283, DOI 10.1016/j.lfs.2018.12.020
   Li X, 2018, MOL MED REP, V18, P541, DOI 10.3892/mmr.2018.8970
   Li YF, 2017, CELL PHYSIOL BIOCHEM, V43, P602, DOI 10.1159/000480532
   Li YS, 2016, JOINT BONE SPINE, V83, P143, DOI 10.1016/j.jbspin.2015.06.009
   Li YF, 2019, J CELL BIOCHEM, V120, P12702, DOI 10.1002/jcb.28539
   Li YF, 2017, DNA CELL BIOL, V36, P571, DOI 10.1089/dna.2017.3678
   Lian WS, 2018, CELL DEATH DIS, V9, P0, DOI 10.1038/s41419-018-0994-y
   Liang J, 2018, J CELL BIOCHEM, V119, P431, DOI 10.1002/jcb.26200
   Liang ZY, 2018, BIOMED PHARMACOTHER, V103, P897, DOI 10.1016/j.biopha.2018.04.085
   Lin Z, 2019, J CELL PHYSIOL, V234, P6042, DOI 10.1002/jcp.27225
   Liu GY, 2019, INT IMMUNOPHARMACOL, V66, P354, DOI 10.1016/j.intimp.2018.11.038
   Liu J, 2017, ADDIT MANUF, V16, P58, DOI 10.1016/j.addma.2017.05.005
   Liu J, 2018, EXP THER MED, V16, P4690, DOI 10.3892/etm.2018.6739
   Liu MH, 2019, INT IMMUNOPHARMACOL, V67, P441, DOI 10.1016/j.intimp.2018.12.041
   Liu Q, 2016, MOL THER, V24, P1726, DOI 10.1038/mt.2016.151
   Liu Q, 2016, SCI REP-UK, V6, P0, DOI 10.1038/srep22572
   Liu Q, 2014, ARTHRITIS RHEUMATOL, V66, P969, DOI 10.1002/art.38309
   Liu YB, 2018, CELL CYCLE, V17, P2411, DOI 10.1080/15384101.2018.1526603
   Liz J, 2016, BBA-GENE REGUL MECH, V1859, P169, DOI 10.1016/j.bbagrm.2015.06.015
   Lu J, 2017, MOL THER, V25, P2676, DOI 10.1016/j.ymthe.2017.08.009
   Lu Z, 2018, J CELL BIOCHEM, V120, P7229
   Ma Y, 2019, MOL THER-NUCL ACIDS, V14, P398, DOI 10.1016/j.omtn.2018.12.012
   Malemud CJ, 2018, CELLS-BASEL, V7, P0, DOI 10.3390/cells7080092
   Mao GP, 2018, J CELL MOL MED, V22, P5354, DOI 10.1111/jcmm.13808
   Martianov I, 2007, NATURE, V445, P666, DOI 10.1038/nature05519
   Matsui M, 2017, NAT REV DRUG DISCOV, V16, P167, DOI 10.1038/nrd.2016.117
   Mobasheri A, 2013, CUR RHEUMATOL REP, V15, P1
   Moulin D, 2017, BIOMED RES INT, V2017, P0, DOI 10.1155/2017/9792512
   Musumeci G, 2015, INT J MOL SCI, V16, P20560, DOI 10.3390/ijms160920560
   Ni Z, 2018, AM J MED SCI, V355, P240, DOI 10.1016/j.amjms.2017.11.003
   Okamura K, 2008, NATURE, V453, P803, DOI 10.1038/nature07015
   Ouyang L, 2012, CELL PROLIFERAT, V45, P487, DOI 10.1111/j.1365-2184.2012.00845.x
   Pan L, 2018, J CELL BIOCHEM, V119, P10165, DOI 10.1002/jcb.27357
   Park S, 2019, CARTILAGE, V10, P148, DOI 10.1177/1947603517725566
   Pearson MJ, 2016, ARTHRITIS RHEUMATOL, V68, P845, DOI 10.1002/art.39520
   Peng H, 2017, PHARMAZIE, V72, P223, DOI 10.1691/ph.2017.6890
   Pollard TCB, 2008, J BONE JOINT SURG BR, V90B, P411, DOI 10.1302/0301-620X.90B4.20284
   Qian M, 2016, TUMOR BIOL, V37, P3879, DOI 10.1007/s13277-015-3838-8
   Qu XH, 2019, CANCER LETT, V454, P90, DOI 10.1016/j.canlet.2019.04.016
   Ren CF, 2018, BIOMED PHARMACOTHER, V103, P947, DOI 10.1016/j.biopha.2018.04.108
   Roughley PETERJ, 2014, J EXP ORTHOP, V1, P8, DOI 10.1186/s40634-014-0008-7
   Salzman J, 2016, TRENDS GENET, V32, P309, DOI 10.1016/j.tig.2016.03.002
   Samara C, 2008, CELL DEATH DIFFER, V15, P105, DOI 10.1038/sj.cdd.4402231
   Sandell LJ, 2001, ARTHRITIS RES, V3, P107, DOI 10.1186/ar148
   Schmitt AM, 2016, CANCER CELL, V29, P452, DOI 10.1016/j.ccell.2016.03.010
   Shen HJ, 2018, ACTA BIOCH BIOPH SIN, V50, P191, DOI 10.1093/abbs/gmx141
   Shen SY, 2019, ANN RHEUM DIS, V78, P826, DOI 10.1136/annrheumdis-2018-214786
   Shi JK, 2018, MOL MED REP, V18, P502, DOI 10.3892/mmr.2018.8931
   Si HB, 2017, OSTEOARTHR CARTILAGE, V25, P1698, DOI 10.1016/j.joca.2017.06.002
   Song J, 2014, J ORTHOP RES, V32, P1628, DOI 10.1002/jor.22718
   Song XD, 2017, PHARMAZIE, V72, P587, DOI 10.1691/ph.2017.7588
   Steck E, 2012, J MOL MED, V90, P1185, DOI 10.1007/s00109-012-0895-y
   Su W, 2015, BIOMED RES INT, V2015, P0, DOI 10.1155/2015/356893
   Sun HONG, 2017, ZHONGGUO XIU FU CHONG JIAN WAI KE ZA ZHI, V31, P1468, DOI 10.7507/1002-1892.201704065
   Sun MMG, 2017, CURR OPIN RHEUMATOL, V29, P96, DOI 10.1097/BOR.0000000000000351
   Sun TT, 2018, CELL PHYSIOL BIOCHEM, V45, P832, DOI 10.1159/000487175
   Sun TT, 2017, CELL PHYSIOL BIOCHEM, V44, P1282, DOI 10.1159/000485488
   Sun WC, 2018, EXP THER MED, V15, P1119, DOI 10.3892/etm.2017.5444
   Tang LP, 2018, EUR REV MED PHARMACO, V22, P8574, DOI 10.26355/eurrev_201812_16620
   Tang LP, 2018, MOL MED REP, V18, P5295, DOI 10.3892/mmr.2018.9506
   Tang SS, 2015, INT J MOL SCI, V16, P18732, DOI 10.3390/ijms160818732
   Umlauf D, 2008, BIOL CHEM, V389, P323, DOI 10.1515/BC.2008.047
   Wang CL, 2018, BIOCHEM BIOPH RES CO, V505, P692, DOI 10.1016/j.bbrc.2018.09.163
   Wang GD, 2017, MOL MED REP, V15, P75, DOI 10.3892/mmr.2016.5981
   Wang GD, 2017, ONCOTARGET, V8, P91281, DOI 10.18632/oncotarget.20108
   Wang H, 2017, MOL THER, V25, P715, DOI 10.1016/j.ymthe.2016.12.020
   Wang J, 2017, MOL MED REP, V16, P3208, DOI 10.3892/mmr.2017.7028
   Wang J, 2018, J CELL BIOCHEM, V119, P9931, DOI 10.1002/jcb.27315
   Wang SH, 2018, CELL MOL BIOL LETT, V23, P0, DOI 10.1186/s11658-018-0071-7
   Wang SL, 2019, CANCER CELL INT, V19, P0, DOI 10.1186/s12935-019-0808-z
   Wang YS, 2018, CELL PHYSIOL BIOCHEM, V45, P733, DOI 10.1159/000487165
   Wang ZL, 2018, BIOMED PHARMACOTHER, V100, P240, DOI 10.1016/j.biopha.2018.02.018
   Wang Z, 2018, INFLAMMATION, V41, P959, DOI 10.1007/s10753-018-0750-6
   Wei ZJ, 2017, EUR REV MED PHARMACO, V21, P2177
   Wilusz JE, 2009, GENE DEV, V23, P1494, DOI 10.1101/gad.1800909
   Wright MATHEWW, 2011, HUMAN GENOMICS, V5, P90
   Wu F, 2019, J CANCER, V10, P3435, DOI 10.7150/jca.30425
   Wu J, 2017, J CELL MOL MED, V21, P2308, DOI 10.1111/jcmm.13152
   Wu JJ, 2018, BIOMED PHARMACOTHER, V105, P940, DOI 10.1016/j.biopha.2018.06.074
   Wu XF, 2017, BIOCHEM CELL BIOL, V95, P437, DOI 10.1139/bcb-2016-0078
   Wu Y, 2017, CELL BIOL INT, V41, P1283, DOI 10.1002/cbin.10761
   Wu YH, 2018, J CELL BIOCHEM, V119, P7944, DOI 10.1002/jcb.26514
   Xiao Y, 2019, BIOMED PHARMACOTHER, V109, P1569, DOI 10.1016/j.biopha.2018.10.181
   Xu J, 2017, CELL BIOSCI, V7, P0, DOI 10.1186/s13578-017-0195-x
   Xue JL, 2018, BMC MUSCULOSKEL DIS, V19, P0, DOI 10.1186/s12891-018-2273-6
   Yamasaki K, 2009, ARTHRITIS RHEUM-US, V60, P1035, DOI 10.1002/art.24404
   Yan SJ, 2016, INT J MOL MED, V38, P201, DOI 10.3892/ijmm.2016.2618
   Yang B, 2018, J CELL BIOCHEM, V119, P7959, DOI 10.1002/jcb.26600
   Yang J, 2018, TRANSL VIS SCI TECHN, V7, P0, DOI 10.1167/tvst.7.5.23
   Yang XR, 2018, CELL PHYSIOL BIOCHEM, V47, P2579, DOI 10.1159/000491654
   Yang ZM, 2018, J CELL BIOCHEM, V119, P8432, DOI 10.1002/jcb.27057
   Yang ZM, 2018, IRAN J BASIC MED SCI, V21, P529, DOI 10.22038/IJBMS.2018.25856.6364
   Ye D, 2018, BIOMED PHARMACOTHER, V104, P825, DOI 10.1016/j.biopha.2018.04.124
   Yelin E, 2011, SEMINARS ARTHRITIS R, V46, P259
   Ying HL, 2019, INT IMMUNOPHARMACOL, V69, P313, DOI 10.1016/j.intimp.2019.01.056
   Yoo JK, 2014, EXP GERONTOL, V58, P139, DOI 10.1016/j.exger.2014.07.020
   Yu CD, 2018, BONE JOINT RES, V7, P414, DOI 10.1302/2046-3758.76.BJR-2017-0138.R1
   Yu CD, 2018, BIOMED PHARMACOTHER, V98, P746, DOI 10.1016/j.biopha.2017.11.132
   Yu Q, 2019, J CELL BIOCHEM, V120, P5287, DOI 10.1002/jcb.27803
   Yu X, 2015, MOL MED REP, V12, P5611, DOI 10.3892/mmr.2015.4161
   Yun TG, 2017, BIOMED PHARMACOTHER, V93, P1246, DOI 10.1016/j.biopha.2017.07.034
   Zamli Z, 2011, INT J RHEUM DIS, V14, P159, DOI 10.1111/j.1756-185X.2011.01618.x
   Zhai XC, 2017, MED SCI MONITOR, V23, P1224, DOI 10.12659/MSM.899228
   Zhang CY, 2019, J CELL BIOCHEM, V120, P12775, DOI 10.1002/jcb.28545
   Zhang G, 2016, DNA CELL BIOL, V35, P691, DOI 10.1089/dna.2016.3397
   Zhang HX, 2018, EUR REV MED PHARMACO, V22, P5828, DOI 10.26355/eurrev_201809_15909
   Zhang L, 2018, BIOSCIENCE REP, V38, P0, DOI 10.1042/BSR20181228
   Zhang W, 2018, CELL PHYSIOL BIOCHEM, V48, P1304, DOI 10.1159/000492090
   Zhang W, 2018, FEBS OPEN BIO, V8, P325, DOI 10.1002/2211-5463.12345
   Zhang WK, 2019, J CELL PHYSIOL, V234, P927, DOI 10.1002/jcp.26921
   Zhang XD, 2017, CELL DEATH DIS, V8, P0, DOI 10.1038/cddis.2017.146
   Zhang YN, 2019, CELL BIOCHEM FUNCT, V37, P348, DOI 10.1002/cbf.3392
   Zhang Y, 2019, CRIT REV BIOCHEM MOL, V54, P1, DOI 10.1080/10409238.2018.1564730
   Zhao CF, 2017, EXP CELL RES, V359, P171, DOI 10.1016/j.yexcr.2017.07.034
   Zhao XN, 2019, INT IMMUNOPHARMACOL, V71, P181, DOI 10.1016/j.intimp.2019.03.005
   Zhao YX, 2018, BIOSCIENCE REP, V38, P0, DOI 10.1042/BSR20180576
   Zheng X, 2017, J MOL MED, V95, P615, DOI 10.1007/s00109-017-1516-6
   Zhou B, 2017, INT J MOL MED, V40, P523, DOI 10.3892/ijmm.2017.3021
   Zhou W, 2019, BMC BIOINFORMATICS, V20, P0, DOI 10.1186/s12859-019-2981-4
   Zhou XD, 2019, INT IMMUNOPHARMACOL, V71, P233, DOI 10.1016/j.intimp.2019.03.037
   Zhou ZB, 2019, MOL THER, V27, P531, DOI 10.1016/j.ymthe.2019.01.006
   Zhou ZB, 2018, GENE, V646, P203, DOI 10.1016/j.gene.2017.12.064
   Zhu JK, 2018, EUR REV MED PHARMACO, V22, P2966, DOI 10.26355/eurrev_201805_15051
NR 184
TC 27
Z9 27
U1 4
U2 13
PU WILEY
PI HOBOKEN
PA 111 RIVER ST, HOBOKEN 07030-5774, NJ USA
SN 1757-7004
EI 1757-7012
J9 WIRES RNA
JI Wiley Interdiscip. Rev.-RNA
PD JUL 15
PY 2020
VL 11
IS 4
BP 
EP 
DI 10.1002/wrna.1584
PG 20
WC Cell Biology
SC Cell Biology
GA LV0TZ
UT WOS:000506522600001
PM 31925936
DA 2022-06-22
ER

PT J
AU Wang, Cuicui
   Shen, Jie
   Ying, Jun
   Xiao, Ding
   O’keefe, RJ
AF Wang, Cuicui
   Shen, Jie
   Ying, Jun
   Xiao, Ding
   O’keefe, Regis
TI FoxO1 is a crucial mediator of TGF-beta/TAK1 signaling and protects against osteoarthritis by maintaining articular cartilage homeostasis
SO PROCEEDINGS OF THE NATIONAL ACADEMY OF SCIENCES OF THE USA OF AMERICA
LA English
DT Article
DE TGFb; FoxO1; osteoarthritis; articular chondrocyte; autophagy
ID transcription factor; bone-formation; autophagy; chondrocyte; inhibition; expression; binding; mice; differentiation; mechanism
AB Transforming growth factor-beta (TGF-beta) signaling is a critical regulator for articular cartilage tissue maintenance and chondrocyte homeostasis. Nonetheless, the regulatory networks and downstream signaling pathways that govern the chondroprotective function of TGF-beta in the context of osteoarthritis (OA) are not fully defined. Recent studies reveal that mice with postnatal deletion of triple forkhead box class Os (FoxOs) (1, 3, and 4) spontaneously develop OA-like pathologies. The OA phenotype largely recapitulates that observed in mice with loss of TGF-beta R2. In the present study, we investigated the role of FoxOs as downstream mediators of TGF-beta signaling and define their role in articular cartilage homeostasis. Among the three FoxOs (1, 3, and 4), TGF-beta signaling exclusively regulates FoxO1 in a TGF-beta activated kinase 1 (TAK1)-dependent manner. Furthermore, FoxO1 was genetically ablated in mice in a tissue-specific manner in articular cartilage or overexpressed in adult cartilage immediately followed by meniscal/ligament injury (MLI). Histological and microcomputed tomography (micro-CT) analyses demonstrated that loss of FoxO1 postnatally in articular cartilage leads to OA-like pathologies, and gain of FoxO1 in adult cartilage has both preventative and therapeutic effects on surgically induced OA. Mechanistically, FoxO1 was found to maintain articular chondrocyte homeostasis through induction of anabolic and autophagy-related gene expressions. Importantly, overexpression of FoxO1 markedly rescued the OA phenotypes caused by deficiency in TGF-beta signaling in chondrocytes. Our study identifies that TGF-beta/TAK1-FoxO1 is a key signaling cascade in regulation of articular cartilage autophagy and homeostasis and is a potentially important therapeutic target for OA-like joint diseases.
C1 [Wang, Cuicui; Shen, Jie; Ying, Jun; Xiao, Ding; O'Keefe, Regis J.] Washington Univ, Dept Orthopaed Surg, Sch Med, St Louis, MO 63110 USA.
   [Ying, Jun] Zhejiang Chinese Med Univ, Affiliated Hosp 1, Inst Orthopaed & Traumatol, Hangzhou 310053, CHINA.
   [Ying, Jun] Zhejiang Chinese Med Univ, Hangzhou 310053, CHINA.
RP Shen, J; O'Keefe, RJ (corresponding author), Washington Univ, Dept Orthopaed Surg, Sch Med, St Louis, MO 63110 USA.
EM shen.j@wustl.edu; okeefer@wustl.edu
FU NIH Grant: R01 grant [AR075860, AR077616, AR069605]; NIH Grant: R21 grant [AR077226]; NIH Grant: T32 training grant [AR060719]; NIH Grant: P30 Core Center Grant [AR057235]
CR Akasaki Y, 2014, OSTEOARTHR CARTILAGE, V22, P162, DOI 10.1016/j.joca.2013.11.004
   Bijlsma JWJ, 2011, LANCET, V377, P2115, DOI 10.1016/S0140-6736(11)60243-2
   Brunet A, 2004, SCIENCE, V303, P2011, DOI 10.1126/science.1094637
   Buckland-wright CHRISTOPHER, 2004, OSTEOARTHRITIS CARTILAGE, V12 Suppl A, P0
   Buttrick TS, 2018, SCI REP-UK, V8, P0, DOI 10.1038/s41598-018-19315-z
   Carames B, 2012, ANN RHEUM DIS, V71, P575, DOI 10.1136/annrheumdis-2011-200557
   Carames B, 2010, ARTHRITIS RHEUM-US, V62, P791, DOI 10.1002/art.27305
   Cheng NT, 2017, INT J MOL MED, V39, P1224, DOI 10.3892/ijmm.2017.2934
   Eelen G, 2016, J STEROID BIOCHEM, V164, P337, DOI 10.1016/j.jsbmb.2015.07.015
   Eijkelenboom A, 2013, NAT REV MOL CELL BIO, V14, P83, DOI 10.1038/nrm3507
   Felson DT, 2006, NEW ENGL J MED, V354, P841, DOI 10.1056/NEJMcp051726
   Furuya N, 2005, AUTOPHAGY, V1, P46, DOI 10.4161/auto.1.1.1542
   Gao L, 2013, J CELL SCI, V126, P5704, DOI 10.1242/jcs.135483
   Glasson SS, 2010, OSTEOARTHR CARTILAGE, V18, PS17, DOI 10.1016/j.joca.2010.05.025
   Gomis RR, 2006, P NATL ACAD SCI USA, V103, P12747, DOI 10.1073/pnas.0605333103
   Gosset M, 2008, NAT PROTOC, V3, P1253, DOI 10.1038/nprot.2008.95
   Henry SP, 2009, GENESIS, V47, P805, DOI 10.1002/dvg.20564
   Iyer S, 2013, J CLIN INVEST, V123, P3409, DOI 10.1172/JCI68049
   Jacobs FMJ, 2003, J BIOL CHEM, V278, P35959, DOI 10.1074/jbc.M302804200
   Jinnin M, 2006, MOL PHARMACOL, V69, P597, DOI 10.1124/mol.105.017483
   Kahn AJ, 2015, J GERONTOL A-BIOL, V70, P421, DOI 10.1093/gerona/glu044
   Kamekura S, 2005, OSTEOARTHR CARTILAGE, V13, P632, DOI 10.1016/j.joca.2005.03.004
   Klotz LO, 2015, REDOX BIOL, V6, P51, DOI 10.1016/j.redox.2015.06.019
   Lee C, 2014, BIOINFORMATICS, V30, P1923, DOI 10.1093/bioinformatics/btu115
   Lopez-otin C, 2013, CELL, V153, P1194, DOI 10.1016/j.cell.2013.05.039
   Martel-pelletier J, 2016, NAT REV DIS PRIMERS, V2, P0, DOI 10.1038/nrdp.2016.72
   Matsuzaki T, 2018, SCI TRANSL MED, V10, P0, DOI 10.1126/scitranslmed.aan0746
   Mizushima N, 2004, MOL BIOL CELL, V15, P1101, DOI 10.1091/mbc.E03-09-0704
   Mueller MB, 2011, PM&R, V3, PS3, DOI 10.1016/j.pmrj.2011.05.009
   Namdari S, 2008, ARTHRITIS RHEUM, V58, P3520, DOI 10.1002/art.23999
   Ohsumi Y, 2004, SEMIN CELL DEV BIOL, V15, P231, DOI 10.1016/j.semcdb.2003.12.004
   Paik JH, 2007, CELL, V128, P309, DOI 10.1016/j.cell.2006.12.029
   Partridge L, 2008, ONCOGENE, V27, P2351, DOI 10.1038/onc.2008.28
   Peng QH, 2017, J EXP CLIN CANC RES, V36, P0, DOI 10.1186/s13046-017-0644-8
   Prasadam I, 2012, RHEUMATOLOGY, V51, P813, DOI 10.1093/rheumatology/ker360
   Rached MT, 2010, CELL METAB, V11, P147, DOI 10.1016/j.cmet.2010.01.001
   Sampson ER, 2011, J ORTHOP RES, V29, P1145, DOI 10.1002/jor.21368
   Sandri M, 2004, CELL, V117, P399, DOI 10.1016/S0092-8674(04)00400-3
   Serra R, 1997, J CELL BIOL, V139, P541, DOI 10.1083/jcb.139.2.541
   Shen J, 2017, CONNECT TISSUE RES, V58, P49, DOI 10.1080/03008207.2016.1208655
   Shen J, 2013, ARTHRITIS RHEUM-US, V65, P3107, DOI 10.1002/art.38122
   Vivar R, 2016, BBA-MOL CELL RES, V1863, P128, DOI 10.1016/j.bbamcr.2015.10.019
   Wang MN, 2011, ANN NY ACAD SCI, V1240, P61, DOI 10.1111/j.1749-6632.2011.06258.x
   Wang Y, 2014, BIOMED RES INT, V2014, P0, DOI 10.1155/2014/925350
   Wu JQ, 2013, ACS CHEM BIOL, V8, P643, DOI 10.1021/cb3005897
   Xu F, 2008, BIOCHEM J, V416, P15, DOI 10.1042/BJ20080847
   Yang X, 2001, J CELL BIOL, V153, P35, DOI 10.1083/jcb.153.1.35
NR 47
TC 14
Z9 14
U1 3
U2 5
PU NATL ACAD SCIENCES
PI WASHINGTON
PA 2101 CONSTITUTION AVE NW, WASHINGTON, DC 20418 USA
SN 0027-8424
EI 
J9 P NATL ACAD SCI USA
JI Proc. Natl. Acad. Sci. U. S. A.
PD DEC 8
PY 2020
VL 117
IS 48
BP 30488
EP 30497
DI 10.1073/pnas.2017056117
PG 10
WC Multidisciplinary Sciences
SC Science & Technology - Other Topics
GA PB8LQ
UT WOS:000596566400024
PM 33199631
DA 2022-06-22
ER

PT J
AU Liu, Wei
   Zhou, Juan
   Niu, Fei
   Pu, Feifei
   Wang, Zhiwei
   Huang, Mi
   Zhao, Xiaolong
   Yang, Lin
   Tao, Pengfei
   Xia, Ping
   Feng, Jing
AF Liu, Wei
   Zhou, Juan
   Niu, Fei
   Pu, Feifei
   Wang, Zhiwei
   Huang, Mi
   Zhao, Xiaolong
   Yang, Lin
   Tao, Pengfei
   Xia, Ping
   Feng, Jing
TI Mycobacterium tuberculosis infection increases the number of osteoclasts and inhibits osteoclast apoptosis by regulating TNF-alpha-mediated osteoclast autophagy
SO EXPERIMENTAL AND THERAPEUTIC MEDICINE
LA English
DT Article
DE osteoclast; Mycobacterium tuberculosis; osteoarticular tuberculosis; autophagy; tumor necrosis factor-alpha
ID necrosis-factor; ifn-gamma; tgf-beta; bone; differentiation; homeostasis; expression; cytokine
AB Osteoarticular tuberculosis, a chronic inflammatory disease characterized by Mycobacterium tuberculosis (M.tb) infection, has become a serious problem in China. The present study was conducted to determine the mechanism of action of tumor necrosis factor (TNF)-alpha in the pathogenesis of osteoarticular tuberculosis. The number of osteoclasts in osteoarticular tuberculosis tissue samples was detected by tartrate-resistant acid phosphatase staining. Autophagy and apoptosis of osteoclasts were detected by western blotting, reverse transcription-quantitative PCR, transmission electron microscopy and TUNEL staining. The results showed that autophagy and the number of osteoclasts increased in the lesions of patients with osteoarticular tuberculosis compared with osteoarthritis samples. Moreover, activation of osteoclast autophagy inhibited the apoptosis of osteoclasts infected with M.tb, and increased the expression level of TNF-alpha. The results showed that TNF-alpha enhanced the autophagic activity of M.tb-infected osteoclasts and inhibited cell apoptosis. These findings indicated that M.tb infection induced osteoclast production and inhibited osteoclast apoptosis by regulating TNF-alpha -mediated osteoclast autophagy, revealing a new mechanism for TNF-alpha in the pathogenesis of osteoarticular tuberculosis.
C1 [Liu, Wei; Zhou, Juan; Niu, Fei; Pu, Feifei; Wang, Zhiwei; Huang, Mi; Zhao, Xiaolong; Yang, Lin; Tao, Pengfei; Xia, Ping; Feng, Jing] First Hosp Wuhan, Dept Orthopaed, 215 Zhongshan Rd, Wuhan 430022, Hubei, CHINA.
RP Xia, P; Feng, J (corresponding author), First Hosp Wuhan, Dept Orthopaed, 215 Zhongshan Rd, Wuhan 430022, Hubei, CHINA.
EM xiapingfm@126.com; fjboys80@qq.com
FU Research Project of Hubei Province Health and Family Planning Commission [WJ2017Z022]; Research Projects of Traditional Chinese Medicine of Hubei Health Commission [ZY2019F025]; Wuhan Health and Family Planning Scientific Research Fund [WZ18Q05, WX19Q11]; Funded Research Project of Wuhan First Hospital [2019Y01]
CR Agarwal ANIL, 2011, INDIAN J TUBERC, V58, P66
   Arai A, 2019, J BONE MINER RES, V34, P1753, DOI 10.1002/jbmr.3756
   Aydin V, 2019, J CLIN PHARM THER, V44, P553, DOI 10.1111/jcpt.12814
   Chen HW, 2014, CELL BIOCHEM BIOPHYS, V70, P1759, DOI 10.1007/s12013-014-0125-z
   Deselm CJ, 2011, DEV CELL, V21, P966, DOI 10.1016/j.devcel.2011.08.016
   Espert L, 2015, FRONT CELL INFECT MI, V5, P0, DOI 10.3389/fcimb.2015.00049
   Guo CL, 2019, EXP THER MED, V17, P3848, DOI 10.3892/etm.2019.7402
   Gutierrez MG, 2004, CELL, V119, P753, DOI 10.1016/j.cell.2004.11.038
   Hoshino A, 2014, PATHOG DIS, V70, P28, DOI 10.1111/2049-632X.12082
   Hu PL, 2019, J CLIN MICROBIOL, V57, P0, DOI 10.1128/JCM.01707-18
   Kaufmann SHE, 2014, LANCET RESP MED, V2, P301, DOI 10.1016/S2213-2600(14)70033-5
   Kawai VK, 2012, CURR OPIN RHEUMATOL, V24, P576, DOI 10.1097/BOR.0b013e328356d212
   Kobayashi K, 2000, J EXP MED, V191, P275, DOI 10.1084/jem.191.2.275
   Lawlor C, 2016, PLOS ONE, V11, P0, DOI 10.1371/journal.pone.0149167
   Tateosian NL, 2017, AUTOPHAGY, V13, P1191, DOI 10.1080/15548627.2017.1320636
   Lin NY, 2013, AUTOPHAGY, V9, P1253, DOI 10.4161/auto.25467
   Lin NY, 2013, ANN RHEUM DIS, V72, P761, DOI 10.1136/annrheumdis-2012-201671
   Liu XC, 2015, JPN J INFECT DIS, V68, P89, DOI 10.7883/yoken.JJID.2014.147
   Livak KJ, 2001, METHODS, V25, P402, DOI 10.1006/meth.2001.1262
   Mattos AMM, 2010, INT IMMUNOL, V22, P775, DOI 10.1093/intimm/dxq429
   Meghji S, 1997, J EXP MED, V186, P1241, DOI 10.1084/jem.186.8.1241
   Mootoo AMANDA, 2009, INFLAMMATION & ALLERGY DRUG TARGETS, V8, P53
   Osta B, 2014, FRONT IMMUNOL, V5, P0, DOI 10.3389/fimmu.2014.00048
   Ozeki N, 2016, EXP CELL RES, V347, P24, DOI 10.1016/j.yexcr.2016.07.002
   Park YE, 2017, CURR OPIN PHARMACOL, V34, P21, DOI 10.1016/j.coph.2017.04.001
   Patil T, 2015, INFLAMM RES, V64, P97, DOI 10.1007/s00011-014-0786-5
   Sabir N, 2019, CELLS-BASEL, V8, P0, DOI 10.3390/cells8050415
   Sun KT, 2015, BONE, V73, P145, DOI 10.1016/j.bone.2014.11.026
   Tiwari URVASHI, 2014, INDIAN J TUBERC, V61, P142
   Tong XS, 2019, J CELL BIOCHEM, V120, P1630, DOI 10.1002/jcb.27468
   Trebucq A, 2020, J CLIN MED, V9, P0, DOI 10.3390/jcm9010055
   Trejo-solis C, 2018, INT J MOL SCI, V19, P0, DOI 10.3390/ijms19123773
   Wu WJ, 2017, EMERG MICROBES INFEC, V6, P0, DOI 10.1038/emi.2017.83
   Xing LP, 2012, WORLD J ORTHOP, V3, P212, DOI 10.5312/wjo.v3.i12.212
   Yi LK, 2018, MED SCI MONITOR, V24, P5200, DOI 10.12659/MSM.909720
   Zheng MF, 2018, BIOSCIENCE REP, V38, P0, DOI 10.1042/BSR20171140
   Zhou Y, 2017, DIS MARKERS, V2017, P0, DOI 10.1155/2017/4590235
NR 37
TC 5
Z9 6
U1 0
U2 7
PU SPANDIDOS PUBL LTD
PI ATHENS
PA POB 18179, ATHENS, 116 10, GREECE
SN 1792-0981
EI 1792-1015
J9 EXP THER MED
JI Exp. Ther. Med.
PD SEP 15
PY 2020
VL 20
IS 3
BP 1889
EP 1898
DI 10.3892/etm.2020.8903
PG 10
WC Medicine, Research & Experimental
SC Research & Experimental Medicine
GA NG2VU
UT WOS:000563844300006
PM 32782497
DA 2022-06-22
ER

PT J
AU Fan, Y
   Cheng, J
   Zeng, H
   Shao, L
AF Fan, Y
   Cheng, J
   Zeng, H
   Shao, L
TI Senescent Cell Depletion Through Targeting BCL-Family Proteins and Mitochondria
SO Frontiers in Physiology
LA English
DT Article
ID aging; apoptosis; p16ink4a; senescence; senolytics; 3,5 bis(2 fluorobenzylidene) 4 piperidinone; 4 [4 (4' chloro 2 biphenylylmethyl) 1 piperazinyl] n [4 [3 dimethylamino 1 (phenylthiomethyl)propylamino] 3 nitrobenzenesulfonyl]benzamide; a 1155463; a 1331852; adenine nucleotide translocase; adenine nucleotide translocase 2; alvespimycin; bcl protein; cisplatin; cyclin dependent kinase inhibitor 2a; cytoprotective agent; dasatinib; deoxyglucose; dt 2216; fisetin; marker; mitochondrial dna; navitoclax; panobinostat; piperlongumine; protein bcl 2; protein bcl w; protein bcl xl; protein p53; pz 15227; quercetin; reduced nicotinamide adenine dinucleotide dehydrogenase (ubiquinone); tamoxifen; ubx 0101; unclassified drug; apoptosis; cancer cell; carcinogenesis; cell aging; chronic disease; dna damage response; drug potentiation; drug targeting; fibrosing alveoliti; frailty; gene expression; histone demethylation; human; life extension; lung fibrosis; mitochondrion; mitophagy; nonhuman; oncogene; osteoarthriti; oxidative stress; premature aging; review; signal transduction; stem cell self-renewal; thrombocytopenia; unfolded protein response
AB Senescent cells with replicative arrest can be generated during genotoxic, oxidative, and oncogenic stress. Long-term retention of senescent cells in the body, which is attributed to highly expressed BCL-family proteins, chronically damages tissues mainly through a senescence-associated secretory phenotype (SASP). It has been documented that accumulation of senescent cells contributes to chronic diseases and aging-related diseases. Despite the fact that no unique marker is available to identify senescent cells, increased p16INK4a expression has long been used as an in vitro and in vivo marker of senescent cells. We reviewed five existing p16INK4a reporter mouse models to detect, isolate, and deplete senescent cells. Senescent cells express high levels of anti-apoptotic and pro-apoptotic genes compared to normal cells. Thus, disrupting the balance between anti-apoptotic and pro-apoptotic gene expression, such as ABT-263 and ABT-737, can activate the apoptotic signaling pathway and remove senescent cells. Mitochondrial abnormalities in senescent cells were also discussed, for example mitochondrial DNA mutation accumulation, dysfunctional mitophagy, and mitochondrial unfolded protein response (mtUPR). The mitochondrial-targeted tamoxifen, MitoTam, can efficiently remove senescent cells due to its inhibition of respiratory complex I and low expression of adenine nucleotide translocase-2 (ANT2) in senescent cells. Therefore, senescent cells can be removed by various strategies, which delays chronic and aging-related diseases and enhances lifespan and healthy conditions in the body. © Copyright © 2020 Fan, Cheng, Zeng and Shao.
C1 Department of Occupational Health and Toxicology, Medical College of Nanchang University, Nanchang, China
   Department of Histology and Embryology, Medical College of Nanchang University, Nanchang, China
   Jiangxi Provincial Key Laboratory of Preventive Medicine, Nanchang University, Nanchang, China
TC 0
SN 1664-042X
EI 
J9 FRONT PHYSIOL
JI Front. Physiol.
PD JUN 15
PY 2020
VL 11
IS 0
BP 
EP 
DI 10.3389/fphys.2020.593630
PG 1
UT Scopus:10.3389/fphys.2020.593630
ER

PT J
AU Ashrafizadeh, M
   Ahmadi, Z
   Farkhondeh, T
   Samarghandian, S
AF Ashrafizadeh, M
   Ahmadi, Z
   Farkhondeh, T
   Samarghandian, S
TI Modulatory effects of statins on the autophagy: A therapeutic perspective
SO Journal of Cellular Physiology
LA English
DT Article
ID autophagy; cancer therapy; cardiovascular disease; programmed cell death; statin; therapeutic effect; hydroxymethylglutaryl coenzyme a reductase inhibitor; low density lipoprotein; hydroxymethylglutaryl coenzyme a reductase inhibitor; antiinflammatory activity; antineoplastic activity; antioxidant activity; autophagy; cancer chemotherapy; cardiovascular disease; cell organelle; heart protection; homeostasis; human; neuroprotection; nonhuman; osteoarthriti; pleiotropy; priority journal; review; signal transduction; therapy effect; autophagy; drug effect; inflammation; neoplasm; pathology; autophagy; cardiovascular disease; human; hydroxymethylglutaryl-coa reductase inhibitor; inflammation; neoplasm; signal transduction
AB Autophagy is considered as an important mechanism for maintaining homeostasis and responsible for the degradation of superfluous or potentially toxic components and organelles. Autophagy impairment is associated with a number of pathological conditions, such as aging, neurological disorders, cancer, and infection. Autophagy also plays a significant role in cancer chemotherapy. The multiple cancer drugs have been notably developed with the strategy of autophagy modulation. Statins, 3-hydroxy-3-methyl-glutaryl-CoA inhibitors, are known due to their efficacy in decreasing low-density lipoprotein and extensively used for the management of cardiovascular diseases. Statins have other therapeutic and biological activities, such as antioxidant, anti-inflammatory, antitumor, and neuroprotective known as pleiotropic effects. It seems that statins are capable of targeting various signaling pathways in the induction of their great pharmacological effects. At the present study, we demonstrate the therapeutic effects of statins mediated via autophagy regulation. © 2019 Wiley Periodicals, Inc.
C1 Department of Basic Science, Faculty of Veterinary Medicine, University of Tabriz, Tabriz, Iran
   Cardiovascular Diseases Research Center, Birjand University of Medical Sciences, Birjand, Iran
   Department of Basic Medical Science, Neyshabur University of Medical Sciences, Neyshabur, Iran
TC 0
SN 0021-9541
EI 
J9 J CELL PHYSIOL
JI J. Cell. Physiol.
PD JUN 15
PY 2020
VL 235
IS 4
BP 3157
EP 3168
DI 10.1002/jcp.29227
PG 12
UT Scopus:10.1002/jcp.29227
ER

PT J
AU Sugawara, E
   Kato, M
   Kudo, Y
   Lee, W
   Hisada, R
   Fujieda, Y
   Oku, K
   Bohgaki, T
   Amengual, O
   Yasuda, S
   Onodera, T
   Hatakeyama, S
   Atsumi, T
AF Sugawara, E
   Kato, M
   Kudo, Y
   Lee, W
   Hisada, R
   Fujieda, Y
   Oku, K
   Bohgaki, T
   Amengual, O
   Yasuda, S
   Onodera, T
   Hatakeyama, S
   Atsumi, T
TI Autophagy promotes citrullination of VIM (vimentin) and its interaction with major histocompatibility complex class II in synovial fibroblasts
SO Autophagy
LA English
DT Article
ID autophagy; citrullination; mhc class ii; rheumatoid arthriti; vimentin; 3 methyladenine; autoantigen; benzyloxycarbonylleucylleucylleucinal; cyclic citrullinated peptide antibody; gamma interferon; hla dr antigen; interleukin 6; major histocompatibility antigen class 2; programmed death 1 ligand 1; programmed death 1 ligand 2; vimentin; citrulline; hla antigen class 2; vimentin; aged; antigen presenting cell; article; assay; autoimmunity; autophagy (cellular); b lymphocyte; cell surface; citrullination; controlled study; female; fibroblast; flow cytometry; human; human cell; human tissue; immunocytochemistry; immunoprecipitation; macroautophagy; pathogenesis; protein protein interaction; proximity ligation assay; rheumatoid arthriti; synovium; western blotting; autophagy; citrullination; fibroblast; genetics; metabolism; physiology; rheumatoid arthriti; arthritis, rheumatoid; autophagy; citrullination; citrulline; fibroblast; histocompatibility antigens class ii; human; vimentin
AB We aimed to investigate the involvement of macroautophagy/autophagy in autoimmunity in rheumatoid arthritis (RA) through citrullination of VIM (vimentin) and its interaction with MHC class II in synovial fibroblasts (SFs). The cell surface expression of MHC class II and B7 costimulatory molecules on SFs was analyzed by flow cytometry after treatment with IFNG/IFN-γ (interferon gamma). Intracellular citrullinated autoantigens in SFs were analyzed by immunoblotting using serum from anti-citrullinated peptide antibodies (ACPA)-positive patient as a primary antibody. SFs were incubated in serum-free medium or treated with proteasome inhibitor MG132 to induce autophagy. An autophagy inhibitor 3-methyladenin (3-MA) was used. Intracellular citrullinated VIM (cVIM) was evaluated by immunoblotting and immunocytochemistry. The interaction between MHC class II and cVIM was evaluated with co-immunoprecipitation and proximity ligation assay (PLA). We demonstrated that MHC class II, CD274/B7-H1 and PDCD1LG2/B7-DC were expressed on SFs following treatment with IFNG whereas CD276/B7-H3 was detected on SFs regardless of the presence of IFNG. ACPA-positive sera recognized a 54 kDa protein in SFs. By immunoprecipitation, the 54 kDa protein recognized by RA sera was revealed to be cVIM. Following induction of autophagy, intracellular cVIM was increased in SFs but the effect was canceled by 3-MA. The interaction between MHC class II and cVIM was demonstrated by co-immunoprecipitation. Furthermore, PLA revealed the significant increase of MHC class II-cVIM interaction following induction of autophagy. Our findings suggest that SFs may contribute to the autoimmunity in RA through citrullination of VIM and its interaction with MHC class II promoted by autophagy. Abbreviations: 3-MA: 3-methyladenine; ACPA: anti-citrullinated peptide antibodies; anti-CCP: anti-cyclic citrullinated peptide antibody; cVIM: citrullinated VIM; BECN1: beclin1; DAPI: 4ʹ,6-diamidino-2-phenylindole; FBS: fetal bovine serum; HLA: human leukocyte antigen; IFNG/IFN-γ: interferon gamma; IL6: interleukin 6; IP: immunoprecipitation; MAP1LC3/LC3: microtubule associated protein 1 light chain 3; MFI: mean fluorescence index; MHC: major histocompatibility complex; OA: osteoarthritis; PADI: peptidyl arginine deiminase; PepA: pepstatin A; PBS: phosphate-buffered saline; PtdIns3K: phosphatidylinositol 3-kinase; RA: rheumatoid arthritis; SFs: synovial fibroblasts; siRNA: small interfering RNA; VIM: vimentin. © 2019, © 2019 Informa UK Limited, trading as Taylor & Francis Group.
C1 Department of Rheumatology, Endocrinology and Nephrology, Faculty of Medicine and Graduate School of Medicine, Hokkaido University, Sapporo, Japan
   Department of Orthopedic Surgery, Faculty of Medicine and Graduate School of Medicine, Hokkaido University, Sapporo, Japan
   Department of Biochemistry, Faculty of Medicine and Graduate School of Medicine, Hokkaido University, Sapporo, Japan
TC 0
SN 1554-8627
EI 
J9 AUTOPHAGY
JI Autophagy
PD JUN 15
PY 2020
VL 16
IS 5
BP 946
EP 955
DI 10.1080/15548627.2019.1664144
PG 10
UT Scopus:10.1080/15548627.2019.1664144
ER

PT J
AU Borghesan, M
   Hoogaars, WMH
   Varela-eirin, M
   Talma, N
   Demaria, M
AF Borghesan, M
   Hoogaars, Wmh
   Varela-eirin, M
   Talma, N
   Demaria, M
TI A Senescence-Centric View of Aging: Implications for Longevity and Disease
SO Trends in Cell Biology
LA English
DT Article
ID aging; cellular senescence; sasp,; senescence hallmark; senotherapeutics; alzheimer disease; apoptosis; atherosclerosis; cell aging; chronic kidney failure; disorders of mitochondrial function; fibrosing alveoliti; frailty; human; immunosenescence; insulin dependent diabetes mellitus; intervertebral disk degeneration; longevity; malignant neoplasm; mitophagy; non insulin dependent diabetes mellitus; nonhuman; osteoarthriti; osteoporosis; parkinson disease; primary biliary cirrhosis; primary sclerosing cholangiti; priority journal; regulatory mechanism; review; sarcopenia; target cell; animal; biological model; clinical trial (topic); disease model; disease; animal; cellular senescence; clinical trials as topic; disease; disease models, animal; human; longevity; models, biological
AB Cellular senescence is a state of stable cell cycle arrest associated with macromolecular alterations and secretion of proinflammatory cytokines and molecules. From their initial discovery in the 1960s, senescent cells have been hypothesized as potential contributors to the age-associated loss of regenerative potential. Here, we discuss recent evidence that implicates cellular senescence as a central regulatory mechanism of the aging process. We provide a comprehensive overview of age-associated pathologies in which cellular senescence has been implicated. We describe mechanisms by which senescent cells drive aging and diseases, and we discuss updates on exploiting these mechanisms as therapeutic targets. Finally, we critically analyze the use of senotherapeutics and their translation to the clinic, highlighting limitations and suggesting ideas for future applications and developments. © 2020 Elsevier Ltd
C1 European Research Institute for the Biology of Ageing (ERIBA);, University Medical Center Groningen (UMCG), University of Groningen, Antonius Deusinglaan 1, Groningen, 9715RA, Netherlands
TC 0
SN 0962-8924
EI 
J9 TRENDS CELL BIOL
JI Trends Cell Biol.
PD JUN 15
PY 2020
VL 30
IS 10
BP 777
EP 791
DI 10.1016/j.tcb.2020.07.002
PG 15
UT Scopus:10.1016/j.tcb.2020.07.002
ER

PT J
AU Arias, Consuelo
   Saavedra, Nicolas
   Leal, Karla
   Vasquez, Belgica
   Abdalla, DSP
   Salazar, LA
AF Arias, Consuelo
   Saavedra, Nicolas
   Leal, Karla
   Vasquez, Belgica
   Abdalla, Dulcineia
   Salazar, Luis
TI Histological Evaluation and Gene Expression Profiling of Autophagy-Related Genes for Cartilage of Young and Senescent Rats
SO INTERNATIONAL JOURNAL OF MOLECULAR SCIENCES
LA English
DT Article
DE autophagy; osteoarthritis; aging
ID age-related decline; growth-factor-i; articular-cartilage; proteoglycan synthesis; matrix synthesis; chondrocyte; insulin; osteoarthriti; apoptosis; activation
AB Autophagy is a cellular mechanism that protects cells from stress by digesting non-functional cellular components. In the cartilage, chondrocytes depend on autophagy as a principal mechanism to maintain cellular homeostasis. This protective role diminishes prior to the structural damage that normally occurs during aging. Considering that aging is the main risk factor for osteoarthritis, evaluating the expression of genes associated with autophagy in senescent cartilage might allow for the identification of potential therapeutic targets for treatment. Thus, we studied two groups of young and senescent rats. A histological analysis of cartilage and gene expression quantification for autophagy-related genes were performed. In aged cartilage, morphological changes were observed, such as an increase in cartilage degeneration as measured by the modified Mankin score, a decrease in the number of chondrocytes and collagen II (Col2a1), and an increase in matrix metalloproteinase 13 (Mmp13). Moreover, 84 genes associated with autophagy were evaluated by a PCR array analysis, and 15 of them were found to be significantly decreased with aging. Furthermore, an in silico analysis based on by two different bioinformatics software tools revealed that several processes including cellular homeostasis, autophagosome assembly, and aging-as well as several biological pathways such as autophagy, insulin-like growth factor 1 (IGF-1) signaling, PI3K (phosphoinositide 3-kinase)/AKT (serine/threonine kinase) signaling, and mammalian target of rapamycin (mTOR) signaling-were enriched. In conclusion, the analysis identified some potential targets for osteoarthritis treatment that would allow for the development of new therapeutic strategies for this chronic disease.
C1 [Arias, Consuelo; Saavedra, Nicolas; Leal, Karla; Salazar, Luis A.] Univ La Frontera, Ctr Mol Biol & Pharmacogenet, Sci & Technol Bioresource Nucleus, Ave Francisco Salazar 01145, Temuco 4811230, Chile.
   [Arias, Consuelo] Univ Autonoma Chile, Fac Ciencias Salud, Carrera Kinesiol, Ave Alemania 1090, Temuco 4810101, Chile.
   [Vasquez, Belgica] Univ Tarapaca, Fac Ciencias Salud, Ave Gen Velasquez 1775, Arica 1000007, Chile.
   [Abdalla, Dulcineia S. P.] Univ Sao Paulo, Fac Pharmaceut Sci, Dept Clin & Toxicol Anal, Ave Prof Lineu Prestes 580, BR-05508000 Sao Paulo, SP, Brazil.
RP Salazar, LA (corresponding author), Univ La Frontera, Ctr Mol Biol & Pharmacogenet, Sci & Technol Bioresource Nucleus, Ave Francisco Salazar 01145, Temuco 4811230, Chile.
EM consuelo.arias@gmail.com; nicolas.saavedra@ufrontera.cl; k.leal.villegas@gmail.com; belgica.vasquez@ufrontera.cl; dspa@usp.br; luis.salazar@ufrontera.cl
FU Direccion de Investigacion, Universidad de La Frontera [DI10-0054, DI16-0012]; FONDECYT-Chile [1171765]
CR Aguilar IN, 2017, ACTA BIOMATER, V53, P260, DOI 10.1016/j.actbio.2017.02.008
   Allen RT, 2004, OSTEOARTHR CARTILAGE, V12, P917, DOI 10.1016/j.joca.2004.08.003
   Antonioli M, 2015, INT J DEV BIOL, V59, P109, DOI 10.1387/ijdb.150057mp
   Barter MJ, 2013, CURR RHEUMATOL REP, V15, P0, DOI 10.1007/s11926-013-0353-z
   Bauge C, 2013, AGE, V35, P1105, DOI 10.1007/s11357-012-9433-7
   Blaney DE, 2017, OSTEOARTHR CARTILAGE, V25, P175, DOI 10.1016/j.joca.2016.09.024
   Bouderlique T, 2016, ANN RHEUM DIS, V75, P627, DOI 10.1136/annrheumdis-2015-207742
   Carames B, 2015, ARTHRITIS RHEUMATOL, V67, P1568, DOI 10.1002/art.39073
   Carames B, 2013, ARTHRITIS RHEUM-US, V65, P1843, DOI 10.1002/art.37977
   Carames B, 2012, ARTHRITIS RHEUM-US, V64, P1182, DOI 10.1002/art.33444
   Carames B, 2010, ARTHRITIS RHEUM-US, V62, P791, DOI 10.1002/art.27305
   Barbosa MC, 2019, FRONT ENDOCRINOL, V9, P0, DOI 10.3389/fendo.2018.00790
   Cevenini E, 2008, EXPERT OPIN BIOL TH, V8, P1393, DOI 10.1517/14712598.8.9.1393
   Charlier E, 2016, INT J MOL SCI, V17, P0, DOI 10.3390/ijms17122146
   Chen K, 2014, HISTOCHEM CELL BIOL, V142, P285, DOI 10.1007/s00418-014-1194-1
   Fimia GM, 2011, AUTOPHAGY, V7, P115, DOI 10.4161/auto.7.1.14071
   Fukai A, 2010, ARTHRITIS RHEUM-US, V62, P826, DOI 10.1002/art.27296
   Gao TY, 2016, BIOMED RES INT, V2016, P0, DOI 10.1155/2016/2428915
   Gerwin N, 2010, OSTEOARTHR CARTILAGE, V18, PS24, DOI 10.1016/j.joca.2010.05.030
   Goyal A, 2014, MATRIX BIOL, V35, P42, DOI 10.1016/j.matbio.2014.04.002
   Grimmel M, 2015, CELLS-BASEL, V4, P202, DOI 10.3390/cells4020202
   Hawellek T, 2016, J ORTHOP RES, V34, P1984, DOI 10.1002/jor.23227
   Horigome Y, 2020, AUTOPHAGY, V16, P501, DOI 10.1080/15548627.2019.1628541
   Hui W, 2016, ANN RHEUM DIS, V75, P449, DOI 10.1136/annrheumdis-2014-206295
   Hunziker EB, 2015, OSTEOARTHR CARTILAGE, V23, P334, DOI 10.1016/j.joca.2014.12.011
   Itoh S, 2013, PLOS ONE, V8, P0, DOI 10.1371/journal.pone.0071156
   Iwasa K, 2014, J ORTHOP RES, V32, P231, DOI 10.1002/jor.22506
   Jing Z, 2015, CANCER LETT, V356, P332, DOI 10.1016/j.canlet.2014.09.039
   Kwon I, 2018, J PHYSIOL SCI, V68, P269, DOI 10.1007/s12576-017-0531-2
   Legendre F, 2013, TISSUE ENG PART C-ME, V19, P550, DOI 10.1089/ten.tec.2012.0508, 10.1089/ten.TEC.2012.0508
   Li JT, 2012, TISSUE ENG PART B-RE, V18, P270, DOI 10.1089/ten.TEB.2011.0583, 10.1089/ten.teb.2011.0583
   Li YP, 2013, BIOMED RES INT, V2013, P0, DOI 10.1155/2013/916530
   Loeser RF, 2014, ARTHRITIS RHEUMATOL, V66, P2201, DOI 10.1002/art.38641
   Loeser RF, 2013, CURR OPIN RHEUMATOL, V25, P108, DOI 10.1097/BOR.0b013e32835a9428
   de Figueroa PL, 2015, ARTHRITIS RHEUMATOL, V67, P966, DOI 10.1002/art.39025
   Lotz M, 2012, BONE, V51, P241, DOI 10.1016/j.bone.2012.03.023
   Lotz MK, 2011, NAT REV RHEUMATOL, V7, P579, DOI 10.1038/nrrheum.2011.109
   Luo P, 2019, BIOMED RES INT, V2019, P0, DOI 10.1155/2019/5171602
   Madeo F, 2010, NAT CELL BIOL, V12, P842, DOI 10.1038/ncb0910-842
   Martin JA, 2002, BIOGERONTOLOGY, V3, P257, DOI 10.1023/A:1020185404126
   Martin JA, 1997, J ORTHOP RES, V15, P491, DOI 10.1002/jor.1100150403
   Martinez-lopez N, 2015, ADV EXP MED BIOL, V847, P73, DOI 10.1007/978-1-4939-2404-2_3
   Mejias-pena Y, 2017, AGING-US, V9, P408, DOI 10.18632/aging.101167
   Mitchell SJ, 2015, ANNU REV ANIM BIOSCI, V3, P283, DOI 10.1146/annurev-animal-022114-110829
   Mizushima N, 2011, CELL, V147, P728, DOI 10.1016/j.cell.2011.10.026
   Mobasheri A, 2014, MATURITAS, V78, P188, DOI 10.1016/j.maturitas.2014.04.017
   Montaseri A, 2011, PLOS ONE, V6, P0, DOI 10.1371/journal.pone.0028663
   Moussaa M, 2017, EXP CELL RES, V352, P146, DOI 10.1016/j.yexcr.2017.02.012
   Nabavi SF, 2018, BIOTECHNOL ADV, V36, P1768, DOI 10.1016/j.biotechadv.2017.12.001
   Nogueira-recalde U, 2019, EBIOMEDICINE, V45, P588, DOI 10.1016/j.ebiom.2019.06.049
   Nollet M, 2014, AUTOPHAGY, V10, P1965, DOI 10.4161/auto.36182
   Okuda S, 2001, SPINE, V26, P2421, DOI 10.1097/00007632-200111150-00005
   Ott C, 2016, REDOX BIOL, V10, P266, DOI 10.1016/j.redox.2016.10.015
   Pankiv S, 2007, J BIOL CHEM, V282, P24131, DOI 10.1074/jbc.M702824200
   Parzych KR, 2014, ANTIOXID REDOX SIGN, V20, P460, DOI 10.1089/ars.2013.5371
   Peffers MJ, 2013, ARTHRITIS RES THER, V15, P0, DOI 10.1186/ar4278
   Rajawat YS, 2009, AGEING RES REV, V8, P199, DOI 10.1016/j.arr.2009.05.001
   Rockel JS, 2016, NAT REV RHEUMATOL, V12, P517, DOI 10.1038/nrrheum.2016.92
   Rubinsztein DC, 2011, CELL, V146, P682, DOI 10.1016/j.cell.2011.07.030
   Sasaki H, 2012, ARTHRITIS RHEUM-US, V64, P1920, DOI 10.1002/art.34323
   Schmidt MB, 2006, OSTEOARTHR CARTILAGE, V14, P403, DOI 10.1016/j.joca.2005.10.011
   Schminke B, 2014, CURR RHEUMATOL REP, V16, P0, DOI 10.1007/s11926-014-0461-4
   Starkman BG, 2005, BIOCHEM J, V389, P723, DOI 10.1042/BJ20041636
   Van DERKRAANPM, 2012, OSTEOARTHR CARTILAGE, V20, P1447, DOI 10.1016/j.joca.2012.07.010
   Vandersluijs JA, 1992, J ORTHOPAED RES, V10, P58, DOI 10.1002/jor.1100100107
   Vandesompele J, 2002, GENOME BIOL, V3, P0, DOI 10.1186/gb-2002-3-7-research0034
   Wang L, 2017, STEM CELLS DEV, V26, P419, DOI 10.1089/scd.2016.0233
   Weng T, 2014, OSTEOARTHR CARTILAGE, V22, P1197, DOI 10.1016/j.joca.2014.06.031
   Xie FL, 2012, PLANT MOL BIOL, V80, P75, DOI 10.1007/s11103-012-9885-2
   Xie J, 2019, BONE RES, V7, P0, DOI 10.1038/s41413-019-0062-y
   Yang G, 2015, EXP THER MED, V10, P1327, DOI 10.3892/etm.2015.2660
   Zhang FJ, 2014, BONE RES, V2, P0, DOI 10.1038/boneres.2014.12
   Zhang JA, 2016, ONCOTARGET, V7, P37420, DOI 10.18632/oncotarget.9357
   Zhang W, 2012, CELL BIOCHEM FUNCT, V30, P297, DOI 10.1002/cbf.2801
   Zhou RP, 2019, J CELL MOL MED, V23, P7879, DOI 10.1111/jcmm.14629
NR 75
TC 2
Z9 2
U1 0
U2 1
PU MDPI
PI BASEL
PA ST ALBAN-ANLAGE 66, CH-4052 BASEL, SWITZERLAND
SN 
EI 1422-0067
J9 INT J MOL SCI
JI Int. J. Mol. Sci.
PD NOV 15
PY 2020
VL 21
IS 22
BP 
EP 
DI 10.3390/ijms21228607
PG 15
WC Biochemistry & Molecular Biology; Chemistry, Multidisciplinary
SC Biochemistry & Molecular Biology; Chemistry
GA OY3PK
UT WOS:000594161500001
PM 33203108
DA 2022-06-22
ER

PT J
AU Wu, S-Y
   Du, Y-C
   Yue, C-F
AF Wu, S-y
   Du, Y-c
   Yue, C-f
TI Sirt7 protects chondrocytes degeneration in osteoarthritis via autophagy activation
SO European Review for Medical and Pharmacological Sciences
LA English
DT Article
ID autophagy; chondrocyte degeneration; osteoarthriti; sirt7; beclin 1; collagen type 2; messenger rna; serine threonine protein kinase ulk1; sirtuin 7; small interfering rna; transactivator protein; sirt7 protein, human; sirtuin; article; autophagy (cellular); cell protection; chondrocyte; clinical article; controlled study; human; human cell; immunofluorescence; in vitro study; knee meniscus; knee replacement; light chain; osteoarthriti; protein expression; real time polymerase chain reaction; upregulation; western blotting; autophagy; cell culture; chondrocyte; genetics; metabolism; osteoarthriti; autophagy; cells, cultured; chondrocyte; human; osteoarthriti; sirtuin
AB OBJECTIVE: Osteoarthritis (OA) is associated with decreased autophagy activity and imbalance of cell homeostasis in chondrocytes (CHs). Sirtuin 7 (Sirt7) is claimed to have the ability to activate the autophagy response. The aim of this study was to explore the function of Sirt7 in the development of OA involving autophagy by culturing human chondrocytes (CHs). PATIENTS AND METHODS: We collected knee joint cartilage from patients undergoing traumatic amputation and arthroscopic knee replacement. Protein and mRNA levels of collagen II, Sirt7, ULK1, Lc3, and Beclin1 were analyzed by Western blot and RT-PCR. CHs were isolated from the traumatic cartilage as a control group, and IL-1β was used to induce CHs degeneration. The expression of Sirt7 gene was silenced by siRNA and upregulated by recombinant human Sirt7 protein (rh-Sirt7). An autophagy activator Tat-beclin 1 (Tat) was used to activate autophagy in cultural CHs. Expression of collagen II, Sirt7, ULK1, Lc3, and Beclin1 was determined by immunofluorescence, Western blot, and RT-PCR, respectively. RESULTS: The protein and mRNA levels of Collagen II, Sirt7, ULK1, Lc3-II, and Beclin1 expressions were decreased in OA cartilage compared with those in healthy cartilage. IL-1β degenerated the CHs resulting in a reduction of collagen II, which also downregulated Sirt7, ULK1, Lc3-II, and Beclin1. Sirt7 deficiency accelerated the catabolism of collagen II and weakened the expression of ULK1, Lc3-II, and Beclin1. On the contrary, exogenous rh-Sirt7 played a positive role in these gene expressions. Finally, Tat alleviated the CHs degeneration by upregulating collagen II and activating ULK1, Lc3-II, and Beclin1, but incapable to mediate Sirt7 expression. CONCLUSIONS: Overall, these findings suggested that Sirt7 was suppressed in the degenerated cartilage. Sirt7 deficiency does harm to the autophagy level, affecting CHs metabolism, while the upregulation of Sirt7 activated autophagy and protected CHs degeneration. An appropriate increase in autophagy can protect CHs but has no effect on Sirt7 expression. © 2020 Verduci Editore s.r.l. All rights reserved.
C1 Department of Orthopaedics with Integrated Chinese and Western Medicine, Liyi People's Hospital, Linyi, China
TC 0
SN 1128-3602
EI 
J9 EUR REV MED PHARMACOL SCI
JI Eur. Rev. Med. Pharmacol. Sci.
PD JUN 15
PY 2020
VL 24
IS 18
BP 9246
EP 9255
DI 10.26355/eurrev_202009_23006
PG 10
UT Scopus:10.26355/eurrev_202009_23006
ER

PT J
AU Xu, L.
   Wu, Z.
   He, Y.
   Chen, Z.
   Xu, K.
   Yu, W.
   Fang, W.
   Ma, C.
   Moqbel, SAA
   Ran, J.
   Xiong, Y.
   Wu, L.
AF Xu, L
   Wu, Z
   He, Y
   Chen, Z
   Xu, K
   Yu, W
   Fang, W
   Ma, C
   Moqbel, S
   Ran, J
   Xiong, Y
   Wu, L
TI MFN2 contributes to metabolic disorders and inflammation in the aging of rat chondrocytes and osteoarthritis
SO OSTEOARTHRITIS AND CARTILAGE
LA English
DT Article
DE MFN2; Aging; Osteoarthritis; Metabolic disorders; Inflammation
ID mitochondrial fission; cartilage; pathology; stress
AB Objective: Metabolic disorders and inflammation of chondrocytes are major pathological changes in aging cells and osteoarthritis (OA). Recent studies demonstrated age-related mitochondrial dysfunction may be a key contributing factor in the development of OA. Mitofusin 2 (MFN2) is a key regulator of mitochondrial fusion, cell metabolism, autophagy and apoptosis. This study was performed to ascertain whether MFN2 was involved in the aging of chondrocytes and OA. Methods: Metabolic measurements were taken in rat chondrocytes between different ages (3-week, 5-month, 12-month). MFN2 activity was detected in both human and rat chondrocytes during aging and OA. Then, knockdown of MFN2 with small interfering RNA (siRNA) was performed to confirm whether MFN2 contributes to metabolic changes. Lentiviruses were used to establish MFN2-overexpression/knockdown OA models both in vivo and in vitro to confirm whether MFN2 contributes to OA progress. Further, regulatory mechanism of MFN2 was assessed and interaction between MFN2 and PARKIN was performed. Results: A metabolic shift to mitochondrial respiration was confirmed in rat chondrocytes during aging. MFN2 expression was elevated in both human and rat chondrocytes during aging and OA. Knockdown of MFN2 with siRNA reversed the age-related metabolic changes in rat chondrocytes. Overexpression of MFN2 exacerbated inflammation and OA progress, while knockdown of MFN2 ameliorated inflammation and OA progress. Further, MFN2 could be ubiquitinated by PARKIN, declined PARKIN expression during aging and OA might result in elevated MFN2 expression. Conclusions: Elevated MFN2 contributes to metabolic changes and inflammation during aging of rat chondrocytes and osteoarthritis. (c) 2020 The Author(s). Published by Elsevier Ltd on behalf of Osteoarthritis Research Society International. This is an open access article under the CC BY-NC-ND license (http://creativecommons.org/licenses/by-nc-nd/4.0/).
C1 [Xu, L.; Wu, Z.; He, Y.; Chen, Z.; Xu, K.; Yu, W.; Fang, W.; Ma, C.; Moqbel, S. A. A.; Ran, J.; Xiong, Y.; Wu, L.] Zhejiang Univ, Affiliated Hosp 2, Dept Orthoped Surg, Sch Med, Hangzhou, CHINA.
RP Ran, J; Xiong, Y; Wu, L (corresponding author), Zhejiang Univ, Affiliated Hosp 2, Dept Orthoped Surg, Sch Med, Hangzhou, CHINA.
EM ranjisheng@zju.edu.cn; xiongyanbear@zju.edu.cn; wulidong@zju.edu.cn
FU Natural Science Foundation of Zhejiang Province [SD19H060002]; National Natural Science Foundation of China [81871793, 81572173]
CR Ansari MY, 2018, OSTEOARTHR CARTILAGE, V26, P1087, DOI 10.1016/j.joca.2017.07.020
   Bach D, 2003, J BIOL CHEM, V278, P17190, DOI 10.1074/jbc.M212754200
   Bernhardt D, 2015, SCI REP-UK, V5, P0, DOI 10.1038/srep07885
   Blanco FJ, 2011, NAT REV RHEUMATOL, V7, P161, DOI 10.1038/nrrheum.2010.213
   Burrage PS, 2006, FRONT BIOSCI-LANDMRK, V11, P529, DOI 10.2741/1817
   Chang CR, 2010, ANN NY ACAD SCI, V1201, P34, DOI 10.1111/j.1749-6632.2010.05629.x
   Chen HC, 2005, J BIOL CHEM, V280, P26185, DOI 10.1074/jbc.M503062200
   Chen Y, 2013, SCIENCE, V340, P471, DOI 10.1126/science.1231031
   Elfawy HA, 2019, LIFE SCI, V218, P165, DOI 10.1016/j.lfs.2018.12.029
   Gallage S, 2016, TRENDS BIOCHEM SCI, V41, P207, DOI 10.1016/j.tibs.2016.01.005
   Heywood HK, 2008, BIOCHEM BIOPH RES CO, V373, P224, DOI 10.1016/j.bbrc.2008.06.011
   Heywood HK, 2010, J CELL PHYSIOL, V223, P630, DOI 10.1002/jcp.22061
   Hoppel CL, 2017, ADV EXP MED BIOL, V982, P451, DOI 10.1007/978-3-319-55330-6_24
   Kapoor M, 2011, NAT REV RHEUMATOL, V7, P33, DOI 10.1038/nrrheum.2010.196
   Kraus VB, 2015, OSTEOARTHR CARTILAGE, V23, P1233, DOI 10.1016/j.joca.2015.03.036
   Landis G, 2012, AGING-US, V4, P768, DOI 10.18632/aging.100499
   Lee RB, 1997, BIOCHEM J, V321, P95, DOI 10.1042/bj3210095
   Lee S, 2007, J BIOL CHEM, V282, P22977, DOI 10.1074/jbc.M700679200
   Lee YS, 2018, CANCER LETT, V433, P156, DOI 10.1016/j.canlet.2018.07.007
   Longo VD, 2012, CELL METAB, V16, P18, DOI 10.1016/j.cmet.2012.06.002
   Malfait AM, 2016, OSTEOARTHR CARTILAGE, V24, P21, DOI 10.1016/j.joca.2015.09.010
   Mclelland GL, 2018, ELIFE, V7, P0, DOI 10.7554/eLife.32866
   Moody HR, 2012, J ANAT, V221, P47, DOI 10.1111/j.1469-7580.2012.01513.x
   Moris D, 2017, ANN TRANSL MED, V5, P0, DOI 10.21037/atm.2017.06.17
   Nguyen TN, 2016, TRENDS CELL BIOL, V26, P733, DOI 10.1016/j.tcb.2016.05.008
   Otte P, 1991, Z RHEUMATOL, V50, P304
   Pritzker KPH, 2006, OSTEOARTHR CARTILAGE, V14, P13, DOI 10.1016/j.joca.2005.07.014
   Qiu S, 2017, MOL MED REP, V16, P4561, DOI 10.3892/mmr.2017.7140
   Riera CE, 2015, NAT CELL BIOL, V17, P196, DOI 10.1038/ncb3107
   Rossignol R, 2004, CANCER RES, V64, P985, DOI 10.1158/0008-5472.CAN-03-1101
   Ruiz-romero C, 2008, PROTEOMICS, V8, P495, DOI 10.1002/pmic.200700249
   Sacitharan PRADEEPKUMAR, 2019, SUBCELL BIOCHEM, V91, P123, DOI 10.1007/978-981-13-3681-2_6
   Son JM, 2017, AGING CELL, V16, P1136, DOI 10.1111/acel.12649
   Stahl EC, 2018, FRONT IMMUNOL, V9, P0, DOI 10.3389/fimmu.2018.02795
   Sun N, 2016, MOL CELL, V61, P654, DOI 10.1016/j.molcel.2016.01.028
   Tchetina EV, 2018, RHEUMATOL INT, V38, P1963, DOI 10.1007/s00296-018-4103-4
   Valdes AM, 2004, ARTHRITIS RHEUM-US, V50, P2497, DOI 10.1002/art.20443
   Wu LH, 2014, CURR DRUG TARGETS, V15, P710, DOI 10.2174/1389450115666140417120305
   Wu LH, 2012, CURR PHARM DESIGN, V18, P3293, DOI 10.2174/1381612811209023293
   Yu F, 2018, EUR J CELL BIOL, V97, P474, DOI 10.1016/j.ejcb.2018.07.003
   Ziviani E, 2010, P NATL ACAD SCI USA, V107, P5018, DOI 10.1073/pnas.0913485107
   Zorzano A, 2010, SEMIN CELL DEV BIOL, V21, P566, DOI 10.1016/j.semcdb.2010.01.002
NR 42
TC 16
Z9 16
U1 4
U2 7
PU ELSEVIER SCI LTD
PI OXFORD
PA THE BOULEVARD, LANGFORD LANE, KIDLINGTON, OXFORD OX5 1GB, OXON, ENGLAND
SN 1063-4584
EI 1522-9653
J9 OSTEOARTHR CARTILAGE
JI Osteoarthritis Cartilage
PD AUG 15
PY 2020
VL 28
IS 8
BP 1079
EP 1091
DI 10.1016/j.joca.2019.11.011
PG 13
WC Orthopedics; Rheumatology
SC Orthopedics; Rheumatology
GA MP7YH
UT WOS:000552416700011
PM 32416221
DA 2022-06-22
ER

PT J
AU D’adamo, Stefania
   Cetrullo, Silvia
   Guidotti, Serena
   Silvestri, Ylenia
   Minguzzi, Manuela
   Santi, Spartaco
   Cattini, Luca
   Filardo, Giuseppe
   Flamigni, Flavio
   Borzi, RM
AF D’adamo, Stefania
   Cetrullo, Silvia
   Guidotti, Serena
   Silvestri, Ylenia
   Minguzzi, Manuela
   Santi, Spartaco
   Cattini, Luca
   Filardo, Giuseppe
   Flamigni, Flavio
   Borzi, Rosa
TI Spermidine rescues the deregulated autophagic response to oxidative stress of osteoarthritic chondrocytes
SO FREE RADICAL BIOLOGY AND MEDICINE
LA English
DT Article
DE Osteoarthritis; Chondrocytes; Oxidative stress; Spermidine; Autophagy
ID cellular senescence; mitochondrial-dna; damage; cartilage; induction; nuclear; cell; death; fluorescence; mechanism
AB Oxidative stress (OS) contributes to Osteoarthritis (OA) pathogenesis and its effects are worsened by the impairment of homeostatic mechanisms such as autophagy in OA chondrocytes. Rescue of an efficient autophagic flux could therefore reduce the bulk of damaged molecules, and at the same time improve cell function and viability. As a promising dietary or intra-articular supplement to rescue autophagy in OA chondrocytes, we tested spermidine (SPD), known to induce autophagy and to reduce OS in several other cellular models. Chondrocytes were obtained from OA cartilage and seeded at high-density to keep their differentiated phenotype. The damaging effects of OS and the chondroprotective activity of SPD were assessed by evaluating the extent of cell death, oxidative DNA damage and caspase 3 activation. The autophagy promoting activity of SPD was evaluated by assessing pivotal autophagic effectors, i.e. Beclin-1 (BECN-1), microtubule-associated protein 1 light chain 3 II (LC3-II) and p62. BECN-1 protein expression was significantly increased by SPD and reduced by H2O2 treatment. SPD also rescued the impaired autophagic flux consequent to H2O2 exposure by increasing mRNA and protein expression of LC3-II and p62. SPD induction of mitophagy was revealed by immunofluorescent co-localization of LC3-II and TOM20. The key protective role of autophagy was confirmed by the loss of SPD chondroprotection upon autophagy-related gene 5 (ATG5) silencing. Significant SPD tuning of the H2O2-dependent induction of degradative (MMP13), inflammatory (iNOS, COX-2) and hypertrophy markers (RUNX2 and VEGF) was revealed by Real Time PCR and pointed at the SPD ability of reducing NF-kappa B activation through autophagy induction. Conversely, blockage of autophagy led to parallel increases of oxidative markers and p65 nuclear translocation. SPD also increased the proliferation of slow-proliferating primary cultures. Taken together, our findings highlight the chondroprotective, anti-oxidant and anti-inflammatory activity of SPD and suggest that the protection afforded by SPD against OS is exerted through the rescue of the autophagic flux.
C1 [D'Adamo, Stefania; Cetrullo, Silvia; Silvestri, Ylenia; Flamigni, Flavio] Univ Bologna, Diparnmento Sci Biomed & Neuromotorie, Bologna, Italy.
   [D'Adamo, Stefania; Guidotti, Serena; Minguzzi, Manuela] Univ Bologna, Diparnmento Sci Med & Chirurg, Bologna, Italy.
   [Santi, Spartaco] CNR Inst Mol Genet Luigi Luca Cavalli Sforssa, Unit Bologna, Bologna, Italy.
   [Santi, Spartaco] IRCCS Ist Ortoped Risszoli, Bologna, Italy.
   [Cattini, Luca; Borzi, Rosa Maria] IRCCS Ist Ortoped Risszoli, Lab Immunoreumatol & Rigeneraz Tissutale, Bologna, Italy.
   [Filardo, Giuseppe] IRCCS Ist Ortoped Risszoli, Appl & Translat Res Ctr, Bologna, Italy.
RP Borzi, RM (corresponding author), Via Barbiano 1-10, I-40136 Bologna, Italy.
EM stefania.dadamo2@unibo.it; silvia.cetrullo@unibo.it; sere.guidotti@gmail.com; ylenia.silvestri@gmail.com; manuela.minguzzi@gmail.com; spartaco.santi@cnr.it; luca.cattini@ior.it; ortho@gfilardo.com; flavio.flamigni@unibo.it; rosamaria.borzi@ior.it
FU Ministero dell'Istruzione, dell'Universita e della Ricerca, Italy (FIRB) [RBAP10KCNS]; Ministero della Salute, Italy (Fondi Cinque per Mille), University of Bologna, Italy (RFO); Fondazione del Monte di Bologna e Ravenna (Grant: Spermidine as "disease modifying drug" in osteoarthritis: evidence of homeostatic effects in articular chondrocytes)
CR Ackerman WE, 2008, BIOL REPROD, V78, P68, DOI 10.1095/biolreprod.107.061663
   [anonymous] , 2019, PROTEINATLAS HUMAN P, V0, P0
   Barja G, 2000, FASEB J, V14, P312, DOI 10.1096/fasebj.14.2.312
   Borzi RM, 2019, EXP MOL MED, V51, P0, DOI 10.1038/s12276-019-0224-4
   Borzi RM, 2010, ARTHRITIS RHEUM-US, V62, P2370, DOI 10.1002/art.27512
   Cao Y, 2007, CELL RES, V17, P839, DOI 10.1038/cr.2007.78
   Cetrullo S, 2016, BBA-GEN SUBJECTS, V1860, P1181, DOI 10.1016/j.bbagen.2016.03.002
   Chiaraviglio L, 2014, ASSAY DRUG DEV TECHN, V12, P219, DOI 10.1089/adt.2014.577
   Choi YH, 2012, J BIOMED SCI, V19, P0, DOI 10.1186/1423-0127-19-31
   Cross M, 2014, ANN RHEUM DIS, V73, P1323, DOI 10.1136/annrheumdis-2013-204763
   Di FAGAGNAFD, 2008, NAT REV CANCER, V8, P512, DOI 10.1038/nrc2440
   Eisenberg T, 2009, NAT CELL BIOL, V11, P1305, DOI 10.1038/ncb1975
   Facchini A, 2005, J CELL PHYSIOL, V204, P956, DOI 10.1002/jcp.20368
   Facchini A, 2012, AMINO ACIDS, V42, P667, DOI 10.1007/s00726-011-1041-9
   Facchini A, 2014, PLOS ONE, V9, P0, DOI 10.1371/journal.pone.0109724
   Fremont S, 2013, EMBO REP, V14, P364, DOI 10.1038/embor.2013.23
   Freund A, 2010, TRENDS MOL MED, V16, P238, DOI 10.1016/j.molmed.2010.03.003
   Ghisalberti CA, 2016, FRONT PHARMACOL, V7, P0, DOI 10.3389/fphar.2016.00147
   Gire W, 2004, EMBO J, V23, P2554, DOI 10.1038/sj.emboj.7600259
   Gkikas I, 2018, FRONT IMMUNOL, V9, P0, DOI 10.3389/fimmu.2018.01283
   Glasson SS, 2007, OSTEOARTHR CARTILAGE, V15, P1061, DOI 10.1016/j.joca.2007.03.006
   Goldring MB, 2011, EUR CELLS MATER, V21, P202, DOI 10.22203/eCM.v021a16
   Goutas A, 2018, FREE RADICAL BIO MED, V126, P122, DOI 10.1016/j.freeradbiomed.2018.08.003
   Guidotti S, 2017, SCI REP-UK, V7, P0, DOI 10.1038/s41598-017-12129-5
   Guidotti S, 2015, PLOS ONE, V10, P0, DOI 10.1371/journal.pone.0143865
   Habiballa L, 2019, FREE RADICAL BIO MED, V132, P3, DOI 10.1016/j.freeradbiomed.2018.10.417
   Haigis MC, 2010, MOL CELL, V40, P333, DOI 10.1016/j.molcel.2010.10.002
   Han I, 2011, J ORTHOP RES, V29, P252, DOI 10.1002/jor.21241
   Helton ES, 2007, J CELL BIOCHEM, V100, P883, DOI 10.1002/jcb.21091
   Henrotin Y, 2005, OSTEOARTHR CARTILAGE, V13, P643, DOI 10.1016/j.joca.2005.04.002
   Jeon OH, 2018, J CLIN INVEST, V128, P1229, DOI 10.1172/JCI95147
   Kang C, 2016, AUTOPHAGY, V12, P898, DOI 10.1080/15548627.2015.1121361
   Khanna KK, 2001, CELL DEATH DIFFER, V8, P1052, DOI 10.1038/sj.cdd.4400874
   Kim JS, 2018, J CELL BIOCHEM, V119, P347, DOI 10.1002/jcb.26186
   Kolettas E, 2001, RHEUMATOLOGY, V40, P1146, DOI 10.1093/rheumatology/40.10.1146
   Koukourakis MI, 2015, PLOS ONE, V10, P0, DOI 10.1371/journal.pone.0137675
   Kwon Y, 2017, MOL CELLS, V40, P607, DOI 10.14348/molcells.2017.0151
   Lee J, 2012, BIOCHEM J, V441, P523, DOI 10.1042/BJ20111451
   Levine B, 2019, CELL, V176, P11, DOI 10.1016/j.cell.2018.09.048
   Li ZW, 2006, IUBMB LIFE, V58, P581, DOI 10.1080/15216540600946456
   Liang XH, 2001, CANCER RES, V61, P3443
   Liu XJ, 2015, MOL CELL, V58, P284, DOI 10.1016/j.molcel.2015.03.003
   Liu-bryan R, 2015, NAT REV RHEUMATOL, V11, P35, DOI 10.1038/nrrheum.2014.162
   Loeser RF, 2016, NAT REV RHEUMATOL, V12, P412, DOI 10.1038/nrrheum.2016.65
   Lotz MK, 2011, NAT REV RHEUMATOL, V7, P579, DOI 10.1038/nrrheum.2011.109
   Luo L, 1997, BIOCHEM J, V324, P653, DOI 10.1042/bj3240653
   Madeo F, 2019, CELL METAB, V29, P592, DOI 10.1016/j.cmet.2019.01.018
   Madeo F, 2019, AUTOPHAGY, V15, P165, DOI 10.1080/15548627.2018.1530929
   Madeo F, 2018, SCIENCE, V359, P410, DOI 10.1126/science.aan2788
   Malaquin N, 2015, FRONT GENET, V6, P0, DOI 10.3389/fgene.2015.00094
   Marcu KB, 2010, CURR DRUG TARGETS, V11, P599, DOI 10.2174/138945010791011938
   Markkanen E, 2012, CELL CYCLE, V11, P1070, DOI 10.4161/cc.11.6.19448
   Minguzzi M, 2018, OXID MED CELL LONGEV, V2018, P0, DOI 10.1155/2018/3075293
   Mizushima N, 2007, AUTOPHAGY, V3, P542, DOI 10.4161/auto.4600
   Morris KR, 2003, INFECT IMMUN, V71, P1442, DOI 10.1128/IAI.71.3.1442-1452.2003
   Murakami S, 2000, J BIOL CHEM, V275, P3687, DOI 10.1074/jbc.275.5.3687
   Na HJ, 2018, BIOCHEM BIOPH RES CO, V498, P18, DOI 10.1016/j.bbrc.2018.02.191
   Nah J, 2017, CELL DEATH DIS, V8, P0, DOI 10.1038/cddis.2017.71
   Norman JM, 2010, AUTOPHAGY, V6, P1042, DOI 10.4161/auto.6.8.13337
   Nowsheen S, 2012, EXPERIMENTAL ONCOLOGY, V34, P243
   Oeckinghaus A, 2009, CSH PERSPECT BIOL, V1, P0, DOI 10.1101/cshperspect.a000034
   Otero M, 2012, METHODS MOL BIOL, V806, P301, DOI 10.1007/978-1-61779-367-7_21
   Pegg AE, 2016, J BIOL CHEM, V291, P14904, DOI 10.1074/jbc.R116.731661
   Riccio MASSIMO, 2004, METHODS MOL BIOL, V285, P171
   Sacitharan PK, 2018, EXP MOL MED, V50, P0, DOI 10.1038/s12276-018-0149-3
   Soultanakis RP, 2000, FREE RADICAL BIO MED, V28, P987, DOI 10.1016/S0891-5849(00)00185-4
   Sun N, 2016, MOL CELL, V61, P654, DOI 10.1016/j.molcel.2016.01.028
   Tai HR, 2017, AUTOPHAGY, V13, P99, DOI 10.1080/15548627.2016.1247143
   Ushita M, 2009, OSTEOARTHR CARTILAGE, V17, P1065, DOI 10.1016/j.joca.2009.02.003
   Van DERKRAANPM, 2012, OSTEOARTHR CARTILAGE, V20, P223, DOI 10.1016/j.joca.2011.12.003
   Viltard M, 2019, AGING-US, V11, P4783, DOI 10.18632/aging.102116
   Vinatier C, 2018, FRONT PHYSIOL, V9, P0, DOI 10.3389/fphys.2018.00706
   Vittur F, 1986, BIOCHIM BIOPHYS ACTA, V881, P38, DOI 10.1016/0304-4165(86)90094-2
   Xu F, 2017, SCI REP-UK, V7, P0, DOI 10.1038/srep45385
   Yan J, 2019, BRIT J PHARMACOL, V176, P3126, DOI 10.1111/bph.14706
   Yang YQ, 2017, FRONT PHARMACOL, V8, P0, DOI 10.3389/fphar.2017.00287
   Zhang Z, 2016, ARTHRITIS RES THER, V18, P0, DOI 10.1186/s13075-016-1025-y
   Zheng ZM, 2018, J CELL MOL MED, V22, P3086, DOI 10.1111/jcmm.13586
NR 78
TC 15
Z9 15
U1 2
U2 12
PU ELSEVIER SCIENCE INC
PI NEW YORK
PA STE 800, 230 PARK AVE, NEW YORK, NY 10169 USA
SN 0891-5849
EI 1873-4596
J9 FREE RADICAL BIO MED
JI Free Radic. Biol. Med.
PD JUN 15
PY 2020
VL 153
IS 
BP 159
EP 172
DI 10.1016/j.freeradbiomed.2020.03.029
PG 14
WC Biochemistry & Molecular Biology; Endocrinology & Metabolism
SC Biochemistry & Molecular Biology; Endocrinology & Metabolism
GA LT5SN
UT WOS:000537130800002
PM 32305648
DA 2022-06-22
ER

PT J
AU Anonymous, 
AF Anonymous, 
TI The Catalogue of Journal of Sport and Health Science 2020
SO Journal of Sport and Health Science
LA English
DT Article
ID antibiotic agent; biological marker; citrulline; glucose; hypoxia inducible factor 1alpha; lactic acid; microrna; monoacylglycerol; monoacylglycerol o acyltransferase 1; neurotrophin; prebiotic agent; unclassified drug; abdominal obesity; abdominal wall musculature; academic achievement; adaptation; adolescent; aerobic exercise; aging; alzheimer disease; american; ankle instability; article; autophagy (cellular); basketball; blood flow; blood rheology; body weight; breast; british citizen; built environment; burnout; canadian; cardiovascular risk; cerebrovascular accident; child care; childhood obesity; chinese; clinical outcome; cognition; cohort analysis; colombia; coronavirus disease 2019; cycling; diet-induced obesity; doping; electromyogram; endurance training; erythrocyte lifespan; exercise; finn (citizen); fitness; force; forefoot; hamstring muscle; health promotion; health science; high-fat diet-induced fatty liver; human; hypoxemia; hypoxia; immobilization; immune response; immunology; intestine flora; isokinetic exercise; japanese (people); knee; knowledge; lactate blood level; lactobacillus delbrueckii subsp. bulgaricus; learning; lifespan; lifestyle; lipid diet; low back pain; maximal oxygen uptake; medical literature; meta analysis; metabolic syndrome x; middle school; mitochondrion; motor performance; multiple sclerosis; muscle; muscle atrophy; muscle exercise; muscle strength; muscle weakness; musculoskeletal pain; musculoskeletal system; network meta-analysis; nonalcoholic fatty liver; nonhuman; obesity; office worker; osteoarthriti; oxidation reduction reaction; oxidative stress; pandemic; pediatrics; perception; phenotype; physical activity; physical performance; pilot study; plyometrics; practice guideline; priority journal; prospective study; protocol compliance; puberty; public health; quadriceps femoris muscle; questionnaire; recall; reliability; resistance training; retirement; retrospective study; running; school; sedentary lifestyle; sedentary time; sex difference; skeletal muscle; small intestine; soccer player; social network; sport; strength; student athlete; systematic review; teacher; tenni; thoracic spine; treadmill test; USA; validity; vision; walking; wellbeing; wrist
TC 0
SN 2095-2546
EI 
J9 J SPORT HEALTH SCI
JI J. Sport Health Sci.
PD JUN 15
PY 2020
VL 9
IS 6
BP 705
EP 708
DI 10.1016/j.jshs.2020.10.003
PG 4
UT Scopus:10.1016/j.jshs.2020.10.003
ER

PT J
AU Zhang, Jinling
   Cheng, Fangyue
   Rong, Genxiang
   Tang, Zhi
   Gui, Binjie
AF Zhang, Jinling
   Cheng, Fangyue
   Rong, Genxiang
   Tang, Zhi
   Gui, Binjie
TI Hsa_circ_0005567 Activates Autophagy and Suppresses IL-1 beta-Induced Chondrocyte Apoptosis by Regulating miR-495
SO FRONTIERS IN MOLECULAR BIOSCIENCES
LA English
DT Article
DE circ_0005567; chondrocyte apoptosis; autophagy; miR-495; ATG14
ID emerging role; osteoarthriti; progression; degradation; circrna; rna
AB Excessive chondrocyte apoptosis is mostly responsible for the progression of osteoarthritis (OA). It has been shown that circular RNAs (circRNAs) are differentially expressed in OA cartilage and participate in various pathological processes during OA. Here, this study was designed to explore the effect and molecular mechanism of hsa_circ_0005567 on IL-1 beta-induced chondrocyte apoptosis. The results showed that hsa_circ_0005567 knockdown aggravated the IL-1 beta-induced chondrocyte apoptosis. In contrast, hsa_circ_0005567 overexpression attenuated the IL-1 beta-induced chondrocyte apoptosis, but this effect could be abrogated by 3-methyladenine (an inhibitor of autophagy), suggesting that hsa_circ_0005567 overexpression inhibited chondrocyte apoptosis by inducing autophagy. Furthermore, hsa_circ_0005567 competitively bound to miR-495 and derepressed the expression of ATG14, an early autophagy marker that was a direct target of miR-495. Moreover, both miR-495 mimic and ATG14 knockdown counteracted the autophagy-promoting and anti-apoptotic effects of hsa_circ_0005567 overexpression in IL-1 beta-treated chondrocytes. Taken together, hsa_circ_0005567 activates autophagy by regulating the miR-495/ATG14 axis and thereby suppresses IL-1 beta-induced chondrocyte apoptosis. These findings suggest that hsa_circ_0005567 may serve as a therapeutic target for the treatment of OA.
C1 [Zhang, Jinling; Rong, Genxiang; Tang, Zhi; Gui, Binjie] Anhui Med Univ, Affiliated Hosp 1, Dept Orthoped, Hefei, CHINA.
   [Cheng, Fangyue] Anhui Med Univ, Affiliated Hosp 1, Dept Rheumatol, Hefei, CHINA.
RP Gui, BJ (corresponding author), Anhui Med Univ, Affiliated Hosp 1, Dept Orthoped, Hefei, CHINA.
EM guibj1104@126.com
FU Public Welfare Research Fund of Anhui [1704f0804029]
CR Chen J, 2018, BIOMED PHARMACOTHER, V97, P642, DOI 10.1016/j.biopha.2017.10.067
   Cheng NT, 2017, INT J MOL MED, V39, P1224, DOI 10.3892/ijmm.2017.2934
   Feng K, 2020, INFLAMM RES, V69, P385, DOI 10.1007/s00011-020-01327-z
   Filfan M, 2017, ROM J MORPHOL EMBRYO, V58, P27
   Frischholz S, 2020, J TISSUE ENG REGEN M, V14, P897, DOI 10.1002/term.3031
   Hwang HS, 2015, INT J MOL SCI, V16, P26035, DOI 10.3390/ijms161125943
   Kristensen LS, 2019, NAT REV GENET, V20, P675, DOI 10.1038/s41576-019-0158-7
   Li HZ, 2018, BIOSCIENCE REP, V38, P0, DOI 10.1042/BSR20180542
   Liu Q, 2017, MOL THER-NUCL ACIDS, V7, P223, DOI 10.1016/j.omtn.2017.04.004
   Liu QM, 2016, SCI REP-UK, V6, P0, DOI 10.1038/srep27610
   Lu GH, 2020, AGING-US, V12, P3218, DOI 10.18632/aging.102801
   Luo P, 2019, BIOMED RES INT, V2019, P0, DOI 10.1155/2019/5171602
   Obara K, 2011, J LIPIDS, V2011, P0, DOI 10.1155/2011/498768
   Rong DW, 2017, ONCOTARGET, V8, P73271, DOI 10.18632/oncotarget.19154
   Saitou T, 2018, SCI REP-UK, V8, P0, DOI 10.1038/s41598-018-21005-9
   Shafabakhsh R, 2019, MOL REPROD DEV, V86, P1773, DOI 10.1002/mrd.23262
   Shen SY, 2019, ANN RHEUM DIS, V78, P826, DOI 10.1136/annrheumdis-2018-214786
   Vincent TONIAL, 2019, F1000RES, V8, P0, DOI 10.12688/f1000research.18831.1
   Xiao K, 2019, J CELL BIOCHEM, V120, P17500, DOI 10.1002/jcb.29014
   Yang ZF, 2010, NAT CELL BIOL, V12, P814, DOI 10.1038/ncb0910-814
   Yin YT, 2019, J CANCER, V10, P5015, DOI 10.7150/jca.30828
   Yu CX, 2018, YONSEI MED J, V59, P349, DOI 10.3349/ymj.2018.59.3.349
   Yu WX, 2018, EXP THER MED, V16, P2119, DOI 10.3892/etm.2018.6412
   Zhou J, 2019, J CELL BIOCHEM, V120, P2198, DOI 10.1002/jcb.27530
   Zhou ZB, 2018, GENE, V646, P203, DOI 10.1016/j.gene.2017.12.064
NR 25
TC 9
Z9 9
U1 3
U2 5
PU FRONTIERS MEDIA SA
PI LAUSANNE
PA AVENUE DU TRIBUNAL FEDERAL 34, LAUSANNE, CH-1015, SWITZERLAND
SN 
EI 2296-889X
J9 FRONT MOL BIOSCI
JI Front. Mol. Biosci.
PD AUG 25
PY 2020
VL 7
IS 
BP 
EP 
DI 10.3389/fmolb.2020.00216
PG 11
WC Biochemistry & Molecular Biology
SC Biochemistry & Molecular Biology
GA NP9EE
UT WOS:000570472500001
PM 33062640
DA 2022-06-22
ER

PT J
AU Huang, Li-Wen
   Huang, Tzu-Ching
   Hu, Yu-Chen
   Hsieh, Bau-Shan
   Chiu, Pu-Rong
   Cheng, Hsiao-Ling
   Chang, Kee-Lung
AF Huang, Li-wen
   Huang, Tzu-ching
   Hu, Yu-chen
   Hsieh, Bau-shan
   Chiu, Pu-rong
   Cheng, Hsiao-ling
   Chang, Kee-lung
TI Zinc protects chondrocytes from monosodium iodoacetate-induced damage by enhancing ATP and mitophagy
SO BIOCHEMICAL AND BIOPHYSICAL RESEARCH COMMUNICATIONS
LA English
DT Article
DE Zinc; Chondrocyte; ATP; Autophagy; Mitophagy; Osteoarthritis
ID oxidative stress; cell-death; autophagy; activation; mitochondria; metabolism; glycolysis; parkin
AB Osteoarthritis (OA) is characterized with articular cartilage degradation, and monosodium iodoacetate (MIA)-treated chondrocyte is the most commonly used model for mimicking OA progression. Zinc protects chondrocytes from MIA-induced damage. Here, we explored the protective effects of 25 mu M zinc on 5 mu M MIA-treated SW1353 cells (human chondrosarcoma cell line) through the analysis of energy metabolism- and autophagy-related parameters. We found that the exposure of SW1353 cells to MIA decreased ATP levels, expression of glycolysis-related proteins, including glucose transporter 1, hexokinase 2, and pyruvate dehydrogenase E1 component subunit alpha, and the levels of mitochondrial complex I, II, IV, and V subunits of the oxidative phosphorylation pathway. MIA treatment also decreased the expression of autophagy-related proteins, including autophagic elongation protein 5 (ATG5), ATG7, and microtubule-associated protein 1A/1B light chain 3B (LC3-II) and mitophagy-related proteins, including phosphatase and tensin homolog (PTEN)-induced putative kinase 1 (PINK1), ubiquitin, and p62. These results indicate that MIA interferes with energy metabolism and the autophagic clearance of dysfunctional mitochondria (so called mitophagy). Interestingly, zinc exposure could almost completely reverse the effects of MIA, suggesting its potential protective role against OA progression. (C) 2019 Elsevier Inc. All rights reserved.
C1 [Huang, Li-Wen] Kaohsiung Med Univ, Dept Med Lab Sci & Biotechnol, Kaohsiung 80708, Taiwan.
   [Huang, Tzu-Ching; Hu, Yu-Chen; Hsieh, Bau-Shan; Chiu, Pu-Rong; Chang, Kee-Lung] Kaohsiung Med Univ, Coll Med, Sch Med, Dept Biochem, 100 Shih Chuan 1st Rd, Kaohsiung 80708, Taiwan.
   [Cheng, Hsiao-Ling] Kaohsiung Municipal Minsheng Hosp, Dept Pharm, Kaohsiung, Taiwan.
   [Chang, Kee-Lung] Kaohsiung Med Univ, Coll Med, Grad Inst Med, Kaohsiung 80708, Taiwan.
RP Chang, KL (corresponding author), Kaohsiung Med Univ, Coll Med, Sch Med, Dept Biochem, 100 Shih Chuan 1st Rd, Kaohsiung 80708, Taiwan.
EM lewehu@kmu.edu.tw; keeluch@kmu.edu.tw
FU Ministry of Science and Technology, Taipei, Taiwan [104-2320-B-037-024MY3]
CR Aft RL, 2002, BRIT J CANCER, V87, P805, DOI 10.1038/sj.bjc.6600547
   Blanco FJ, 2011, NAT REV RHEUMATOL, V7, P161, DOI 10.1038/nrrheum.2010.213
   Cartharius K, 2005, BIOINFORMATICS, V21, P2933, DOI 10.1093/bioinformatics/bti473
   Cecconi F, 2008, DEV CELL, V15, P344, DOI 10.1016/j.devcel.2008.08.012
   Chan NC, 2011, HUM MOL GENET, V20, P1726, DOI 10.1093/hmg/ddr048
   Chiu PR, 2017, INT J MOL SCI, V18, P0, DOI 10.3390/ijms18010038
   de Mattos SF, 2000, BIOCHEM J, V349, P59
   Del CARLOM, 2003, ARTHRITIS RHEUM-US, V48, P3419, DOI 10.1002/art.11338
   Geisler S, 2010, NAT CELL BIOL, V12, P119, DOI 10.1038/ncb2012
   Gottlob K, 2001, GENE DEV, V15, P1406, DOI 10.1101/gad.889901
   Gray LR, 2014, CELL MOL LIFE SCI, V71, P2577, DOI 10.1007/s00018-013-1539-2
   Greene AW, 2012, EMBO REP, V13, P378, DOI 10.1038/embor.2012.14
   Higashi Y, 2011, GLIA, V59, P1933, DOI 10.1002/glia.21235
   Hsieh BS, 2011, J NUTR BIOCHEM, V22, P234, DOI 10.1016/j.jnutbio.2010.01.009
   Huang TC, 2018, NUTRIENTS, V10, P0, DOI 10.3390/nu10040471
   Hung HH, 2013, CELL BIOL TOXICOL, V29, P415, DOI 10.1007/s10565-013-9261-2
   Jallali N, 2005, OSTEOARTHR CARTILAGE, V13, P614, DOI 10.1016/j.joca.2005.02.011
   Kubli DA, 2012, CIRC RES, V111, P1208, DOI 10.1161/CIRCRESAHA.112.265819
   Lee J, 2012, BIOCHEM J, V441, P523, DOI 10.1042/BJ20111451
   Lemire J, 2008, J APPL TOXICOL, V28, P175, DOI 10.1002/jat.1263
   Lichtlen P, 2001, SWISS MED WKLY, V131, P647
   Liuzzi JP, 2013, BIOL TRACE ELEM RES, V156, P350, DOI 10.1007/s12011-013-9816-3
   de Figueroa PL, 2015, ARTHRITIS RHEUMATOL, V67, P966, DOI 10.1002/art.39025
   Maneiro E, 2003, ARTHRITIS RHEUM, V48, P700, DOI 10.1002/art.10837
   Melser S, 2013, CELL METAB, V17, P719, DOI 10.1016/j.cmet.2013.03.014
   Michiorri S, 2010, CELL DEATH DIFFER, V17, P962, DOI 10.1038/cdd.2009.200
   Narendra DP, 2010, PLOS BIOL, V8, P0, DOI 10.1371/journal.pbio.1000298
   Ni HM, 2015, REDOX BIOL, V4, P6, DOI 10.1016/j.redox.2014.11.006
   Pagano G, 2014, OXID MED CELL LONGEV, V2014, P0, DOI 10.1155/2014/541230
   Rathmell JC, 2003, MOL CELL BIOL, V23, P7315, DOI 10.1128/MCB.23.20.7315-7328.2003
   Rofe AM, 2000, BIOL TRACE ELEM RES, V75, P87, DOI 10.1385/BTER:75:1-3:87
   Shapiro IM, 2014, AUTOPHAGY, V10, P7, DOI 10.4161/auto.26679
   Singh R, 2011, CELL METAB, V13, P495, DOI 10.1016/j.cmet.2011.04.004
   Steinebach OM, 1993, TOXICOL APPL PHARM, V118, P245, DOI 10.1006/taap.1993.1030
   Twig G, 2008, EMBO J, V27, P433, DOI 10.1038/sj.emboj.7601963
   Youle RJ, 2011, NAT REV MOL CELL BIO, V12, P9, DOI 10.1038/nrm3028
   Zhao W, 2014, FREE RADICAL BIO MED, V69, P108, DOI 10.1016/j.freeradbiomed.2014.01.002
   Zheng J, 2012, ONCOL LETT, V4, P1151, DOI 10.3892/ol.2012.928
NR 38
TC 16
Z9 18
U1 3
U2 21
PU ACADEMIC PRESS INC ELSEVIER SCIENCE
PI SAN DIEGO
PA 525 B ST, STE 1900, SAN DIEGO, CA 92101-4495 USA
SN 0006-291X
EI 1090-2104
J9 BIOCHEM BIOPH RES CO
JI Biochem. Biophys. Res. Commun.
PD JAN 1
PY 2020
VL 521
IS 1
BP 50
EP 56
DI 10.1016/j.bbrc.2019.10.066
PG 7
WC Biochemistry & Molecular Biology; Biophysics
SC Biochemistry & Molecular Biology; Biophysics
GA KB3PP
UT WOS:000506412100009
PM 31610916
DA 2022-06-22
ER

PT J
AU Iside, C
   Scafuro, M
   Nebbioso, A
   Altucci, L
AF Iside, C
   Scafuro, M
   Nebbioso, A
   Altucci, L
TI SIRT1 Activation by Natural Phytochemicals: An Overview
SO Frontiers in Pharmacology
LA English
DT Article
ID human disorder; natural compound; oxidative stress; polyphenol; sirtuin 1; berberine; curcumin; cyclic amp; cyclooxygenase 2; fisetin; immunoglobulin enhancer binding protein; interleukin 1beta; interleukin 2; interleukin 4; interleukin 6; interleukin 8; interstitial collagenase; janus kinase 2; mitochondrial transcription factor a; myeloid differentiation factor 88; peroxisome proliferator activated receptor gamma coactivator 1alpha; phosphatidylinositol 3 kinase; quercetin; resveratrol; sirtuin 1; stat3 protein; stat4 protein; stromelysin; suppressor of cytokine signaling; toll like receptor 4; transcription factor fkhr; transcription factor nrf1; transcription factor nrf2; tumor necrosis factor; alzheimer disease; antiinflammatory activity; antineoplastic activity; antioxidant activity; apoptosis; atherosclerosis; binding affinity; breast cancer; breast carcinoma; cardiovascular disease; cell protection; chronic hepatitis c; chronic obstructive lung disease; cognitive defect; depression; diabetes mellitus; dna damage; drug bioavailability; drug efficacy; drug mechanism; drug megadose; drug structure; dyslipidemia; endometrium cancer; endothelium injury; enzyme activation; fibrosing alveoliti; friedreich ataxia; gout; heart infarction; heart muscle ischemia; heart protection; hepatitis c; human; huntington chorea; hypercholesterolemia; hypertension; hyperuricemia; immune response; immunostimulation; inflammatory disease; kidney disease; knee osteoarthriti; lipid peroxidation; low drug dose; metabolic disorder; metabolic syndrome x; mucosa inflammation; nephrolithiasis; neuropathic pain; neuroprotection; non insulin dependent diabetes mellitus; nonalcoholic fatty liver; nonhuman; oral mucositi; osteoarthriti; osteopenia; osteoporosis; oxidative stress; parkinson disease; pharmacological blocking; phytochemistry; protein binding; protein expression; protein interaction; protein phosphorylation; protein structure; radiation dermatiti; review; rheumatoid arthriti; upregulation; virus infection
AB Sirtuins are class III histone deacetylases, whose enzymatic activity is dependent on NAD+ as a cofactor. Sirtuins are reported to modulate numerous activities by controlling gene expression, DNA repair, metabolism, oxidative stress response, mitochondrial function, and biogenesis. Deregulation of their expression and/or action may lead to tissue-specific degenerative events involved in the development of several human pathologies, including cancer, neurodegeneration, and cardiovascular disease. The most studied member of this class of enzymes is sirtuin 1 (SIRT1), whose expression is associated with increasing insulin sensitivity. SIRT1 has been implicated in both tumorigenic and anticancer processes, and is reported to regulate essential metabolic pathways, suggesting that its activation might be beneficial against disorders of the metabolism. Via regulation of p53 deacetylation and modulation of autophagy, SIRT1 is implicated in cellular response to caloric restriction and lifespan extension. In recent years, scientific interest focusing on the identification of SIRT1 modulators has led to the discovery of novel small molecules targeting SIRT1 activity. This review will examine compounds of natural origin recently found to upregulate SIRT1 activity, such as polyphenolic products in fruits, vegetables, and plants including resveratrol, fisetin, quercetin, and curcumin. We will also discuss the potential therapeutic effects of these natural compounds in the prevention and treatment of human disorders, with particular emphasis on their metabolic impact. © Copyright © 2020 Iside, Scafuro, Nebbioso and Altucci.
C1 Department of Precision Medicine, University of Campania “Luigi Vanvitelli, Naples, Italy
TC 0
SN 1663-9812
EI 
J9 FRONT PHARMACOL
JI Front. Pharmacol.
PD JUN 15
PY 2020
VL 11
IS 0
BP 
EP 
DI 10.3389/fphar.2020.01225
PG 1
UT Scopus:10.3389/fphar.2020.01225
ER

PT J
AU Akaraphutiporn, Ekkapol
   Sunaga, Takafumi
   Bwalya, EC
   Yanlin, Wang
   Carol, Mwale
   Okumura, Masahiro
AF Akaraphutiporn, Ekkapol
   Sunaga, Takafumi
   Bwalya, Eugene
   Yanlin, Wang
   Carol, Mwale
   Okumura, Masahiro
TI An Insight into the Role of Apoptosis and Autophagy in Nitric Oxide-Induced Articular Chondrocyte Cell Death
SO CARTILAGE
LA English
DT Article
DE apoptosis; autophagy; chondrocytes; nitric oxide; sodium nitroprusside
ID osteoarthriti; cartilage; oxygen; pathogenesis; mechanism; severity; mtorc1
AB Objective To investigate the role and characterize the molecular mechanisms regulating apoptosis and autophagy in nitric oxide (NO)-induced chondrocyte cell death. Design Cell apoptosis and autophagy were evaluated in chondrocytes treated with sodium nitroprusside (SNP) combined with the presence or absence of interleukin-1 beta (IL-1 beta) and nutrient-deprived conditions. The concentration of nitrite was determined by Griess reaction. Activation of apoptosis and autophagy were determined by immunocytochemistry, Western blot, and quantitative real-time polymerase chain reaction (qPCR) analysis. Flow cytometry and MTT assay were used to assess cell viability. Results Cotreatment of chondrocytes with SNP and IL-1 beta under nutrient-deprived condition potentially enhanced the effect of NO-induced cell death. Immunocytochemistry, Western blot, and qPCR analysis indicated that treatment of chondrocytes with SNP significantly reduced autophagic activity, autophagic flux, and multiple autophagy-related (Atg) genes expression. These findings were associated with an increase in ERK, Akt, and mTOR phosphorylation, whereas autophagy induction through mTOR/p70S6K inhibition by rapamycin significantly suppressed NO-induced cell apoptosis. Furthermore, the cleavage of poly(ADP-ribose) polymerase (PARP) and caspase-3 activation in response to apoptosis was weakly detected. These results corresponded with a significant increase in apoptosis-inducing factor (AIF) expression, suggesting the involvement of the caspase-independent pathway. Conclusions These results demonstrate that in chondrocyte cultures with cells induced into an osteoarthritis state, NO inhibits autophagy and induces chondrocyte apoptosis mainly, but not completely through the caspase-independent pathway. Our data suggest that autophagy is a protective mechanism in the pathogenesis of osteoarthritis and could be proposed as a therapeutic target for degenerative joint diseases.
C1 [Akaraphutiporn, Ekkapol; Sunaga, Takafumi; Yanlin, Wang; Carol, Mwale; Okumura, Masahiro] Hokkaido Univ, Grad Sch Vet Med, Dept Vet Clin Sci, Lab Vet Surg, Sapporo, Hokkaido, Japan.
   [Bwalya, Eugene C.] Univ Zambia, Samora Machel Sch Vet Med, Dept Clin Studies, Lusaka, Zambia.
RP Sunaga, T (corresponding author), Hokkaido Univ, Grad Sch Vet Med, Dept Vet Clin Sci, Lab Vet Surg,Kita Ku, Kita 18 Nishi 9, Sapporo, Hokkaido 0600818, Japan.
EM sunaga@vetmed.hokudai.ac.jp
FU Ministry of Education, Culture, Sports, Science and Technology (MEXT) of the government of Japan [MEXT 163007]
CR Abramson SB, 2008, ARTHRITIS RES THER, V10, P0, DOI 10.1186/ar2463
   Abramson SB, 2008, OSTEOARTHR CARTILAGE, V16, PS15, DOI 10.1016/S1063-4584(08)60008-4
   Blanco FJ, 1995, AM J PATHOL, V146, P75
   Bwalya EC, 2017, PLOS ONE, V12, P0, DOI 10.1371/journal.pone.0177144
   Cande C, 2004, CELL DEATH DIFFER, V11, P591, DOI 10.1038/sj.cdd.4401400
   Carames B, 2015, ARTHRITIS RHEUMATOL, V67, P1568, DOI 10.1002/art.39073
   Carames B, 2012, ANN RHEUM DIS, V71, P575, DOI 10.1136/annrheumdis-2011-200557
   Carames B, 2010, ARTHRITIS RHEUM-US, V62, P791, DOI 10.1002/art.27305
   Charlier E, 2016, INT J MOL SCI, V17, P0, DOI 10.3390/ijms17122146
   Chen D, 2017, BONE RES, V5, P0, DOI 10.1038/boneres.2016.44
   Cheng NT, 2017, INT J MOL MED, V39, P1224, DOI 10.3892/ijmm.2017.2934
   de Andres MC, 2013, ARTHRITIS RES THER, V15, P0, DOI 10.1186/ar4295
   Del CARLOM, 2002, ARTHRITIS RHEUM, V46, P394, DOI 10.1002/art.10056
   Dreier R, 2010, ARTHRITIS RES THER, V12, P0, DOI 10.1186/ar3117
   Elmore S, 2007, TOXICOL PATHOL, V35, P495, DOI 10.1080/01926230701320337
   Fermor B, 2007, EUR CELLS MATER, V13, P56, DOI 10.22203/eCM.v013a06
   Hayashi T, 1997, ARTHRITIS RHEUM, V40, P261, DOI 10.1002/art.1780400210
   Heraud F, 2000, ANN RHEUM DIS, V59, P959, DOI 10.1136/ard.59.12.959
   Hui W, 2016, ANN RHEUM DIS, V75, P449, DOI 10.1136/annrheumdis-2014-206295
   Hwang HS, 2015, INT J MOL SCI, V16, P26035, DOI 10.3390/ijms161125943
   Kapoor M, 2015, ABIOTIC STRESSES IN CROP PLANTS, V0, PP1, DOI 10.1079/9781780643731.0001
   Kim SJ, 2002, J BIOL CHEM, V277, P1332, DOI 10.1074/jbc.M107231200
   Klionsky DJ, 2012, AUTOPHAGY, V8, P445, DOI 10.4161/auto.19496
   Krasnokutsky S, 2008, OSTEOARTHR CARTILAGE, V16, PS1, DOI 10.1016/j.joca.2008.06.025
   Kuhn K, 2004, OSTEOARTHR CARTILAGE, V12, P1, DOI 10.1016/j.joca.2003.09.015
   Kuhn K, 2003, RHEUMATOL INT, V23, P241, DOI 10.1007/s00296-003-0299-y
   Lee SW, 2008, ARTHRITIS RHEUM-US, V58, P790, DOI 10.1002/art.23220
   Leonidou A, 2018, EXPERT OPIN THER TAR, V22, P299, DOI 10.1080/14728222.2018.1448062
   Luo P, 2019, BIOMED RES INT, V2019, P0, DOI 10.1155/2019/5171602
   Man GS, 2014, J MED LIFE, V7, P37
   Mazzetti I, 2001, CLIN SCI, V101, P593, DOI 10.1042/CS20010030
   Mejia-garcia TA, 2013, CELL SIGNAL, V25, P2424, DOI 10.1016/j.cellsig.2013.08.001
   Miller RE, 2014, CYTOKINE, V70, P185, DOI 10.1016/j.cyto.2014.06.019
   Mora JC, 2018, J PAIN RES, V11, P2189, DOI 10.2147/JPR.S154002
   Musumeci G, 2015, INT J MOL SCI, V16, P20560, DOI 10.3390/ijms160920560
   Nishida K, 2000, MOD RHEUMATOL, V10, P63, DOI 10.3109/s101650050001
   Notoya K, 2000, J IMMUNOL, V165, P3402, DOI 10.4049/jimmunol.165.6.3402
   Paquette M, 2018, CANCERS, V10, P0, DOI 10.3390/cancers10010018
   Rabanal-ruiz Y, 2017, ESSAYS BIOCHEM, V61, P565, DOI 10.1042/EBC20170027
   Rahmati M, 2016, BONE, V85, P81, DOI 10.1016/j.bone.2016.01.019
   Sandell LJ, 2001, ARTHRITIS RES, V3, P107, DOI 10.1186/ar148
   Sarkar S, 2011, MOL CELL, V43, P19, DOI 10.1016/j.molcel.2011.04.029
   Sasaki H, 2012, ARTHRITIS RHEUM-US, V64, P1920, DOI 10.1002/art.34323
   Shen C, 2014, RHEUMATOLOGY, V53, P1022, DOI 10.1093/rheumatology/ket471
   Stefanovicracic M, 1993, ARTHRITIS RHEUM, V36, P1036, DOI 10.1002/art.1780360803
   Stichtenoth DO, 1998, BRIT J RHEUMATOL, V37, P246
   Vuolteenaho K, 2007, SCAND J RHEUMATOL, V36, P247, DOI 10.1080/03009740701483014
   Winter JN, 2011, AM J PHYSIOL-CELL PH, V300, PC1172, DOI 10.1152/ajpcell.00504.2010
   Wu Y, 2018, OPEN ACCESS RHEUMATO, V10, P135, DOI 10.2147/OARRR.S176666
NR 49
TC 3
Z9 3
U1 2
U2 2
PU SAGE PUBLICATIONS INC
PI THOUSAND OAKS
PA 2455 TELLER RD, THOUSAND OAKS, CA 91320 USA
SN 1947-6035
EI 1947-6043
J9 CARTILAGE
JI Cartilage
PD DEC 15
PY 2020
VL 13
IS 2_SUPPL
BP 826S
EP 838S
DI 10.1177/1947603520976768
PG 13
WC Orthopedics
SC Orthopedics
GA XV5RG
UT WOS:000600182100001
PM 33307758
DA 2022-06-22
ER

PT J
AU Wang, Rikang
   Jiang, Wei
   Zhang, Lang
   Xie, Saisai
   Zhang, Shuai
   Yuan, Shun
   Jin, Yi
   Zhou, Guangqian
AF Wang, Rikang
   Jiang, Wei
   Zhang, Lang
   Xie, Saisai
   Zhang, Shuai
   Yuan, Shun
   Jin, Yi
   Zhou, Guangqian
TI Intra-articular delivery of extracellular vesicles secreted by chondrogenic progenitor cells from MRL/MpJ superhealer mice enhances articular cartilage repair in a mouse injury model
SO STEM CELL RESEARCH & THERAPY
LA English
DT Article
DE Cartilage; Osteoarthritis; Proliferation; miRNA sequencing; Chondrogenic progenitor cells; MRL; MpJ mice
ID mesenchymal stem-cell; exosm; differentiation; osteoarthriti; identification; regeneration; knee; expression; injection; defect
AB Background Chondrogenic progenitor cells (CPCs) have high self-renewal capacity and chondrogenic potential. Intra-articular delivery of purified mesenchymal stem cells (MSCs) from MRL/MpJ "superhealer" mice increased bone volume during repair and prevents post-traumatic arthritis. Recently, although extracellular vesicles released from MSCs have been used widely for treating OA, the application of extracellular vesicles secreted by CPCs from MRL/MpJ mice in OA therapy has never been reported. In this study, we evaluated the effects of extracellular vesicles secreted by CPCs from control CBA (CBA-EVs) and MRL/MpJ mice (MRL-EVs) on proliferation and migration of murine chondrocytes. We also determined here if weekly intra-articular injections of CBA-EVs and MRL-EVs would repair and regenerate surgically induced model in mice. Methods CPC surface markers were detected by flow cytometry. CBA-EVs and MRL-EVs were isolated using an ultrafiltration method. Nanoparticle tracking analysis, transmission electron microscopy, and western blots were used to identify extracellular vesicles. CBA-EVs and MRL-EVs were injected intra-articularly in a mouse model of surgical destabilization of the medial meniscus (DMM)-induced OA, and histological and immunohistochemistry analyses were used to assess the efficacy of exosome injections. We used miRNA-seq analysis to analyze the expression profiles of exosomal miRNAs derived from CBA-EVs as well as MRL-EVs. Cell-counting and scratch assays were used to evaluate the effects of CBA-EVs and MRL-EVs on proliferation and migration of murine chondrocytes, respectively. Meanwhile, a specific RNA inhibitor assesses the roles of the candidate miRNAs in CPC-EV-induced regulation of function of chondrocytes. Results Both CBA-EVs and MRL-EVs stimulated chondrocyte proliferation and migration, but MRL-EVs exerted a stronger effect than CBA-EVs. The similar result was also observed in in vivo study, which indicated that injecting either CBA-EVs or MRL-EVs attenuated OA, but MRL-EVs showed a superior therapeutic effect in comparison with CBA-EVs. The results of bioinformatics analyses revealed that the differentially expressed exosomal miRNAs participated in multiple biological processes. We identified 80 significantly upregulated and 100 downregulated miRNAs. Moreover, we found that the top 20 differentially expressed exosomal miRNAs connected OA repair to processes such as AMPK signaling, regulation of autophagy, and insulin signaling. Notably, miRNA 221-3p were highly enriched in MRL-Exos and treatment with miR 221-3p inhibitor markedly decreased chondrocyte proliferation and migration induced by CBA-EVs or MRL-EVs in vitro. Conclusions This is the first study to demonstrate MRL-EVs had a greater therapeutic effect on the treatment of OA than CBA-EVs. This study will hopefully provide new insight into the pathogenesis, prevention, and treatment of OA.
C1 [Wang, Rikang; Xie, Saisai; Yuan, Shun; Jin, Yi] Jiangxi Univ Tradit Chinese Med, Natl Pharmaceut Engn Ctr Solid Preparat Chinese H, Nanchang 330006, Jiangxi, CHINA.
   [Wang, Rikang; Jiang, Wei; Zhang, Shuai; Zhou, Guangqian] Shenzhen Univ, Dept Med Cell Biol & Genet, Shenzhen Key Lab Antiageing & Regenerat Med, Shenzhen 518060, CHINA.
   [Wang, Rikang; Jiang, Wei; Zhang, Shuai; Zhou, Guangqian] Shenzhen Univ, Guangdong Key Lab Genome Stabil & Dis Prevent, Shenzhen 518060, CHINA.
   [Zhang, Lang] Jiangxi Prov Childrens Hosp, Nanchang 330006, Jiangxi, CHINA.
RP Zhou, GQ (corresponding author), Shenzhen Univ, Dept Med Cell Biol & Genet, Shenzhen Key Lab Antiageing & Regenerat Med, Shenzhen 518060, CHINA.; Zhou, GQ (corresponding author), Shenzhen Univ, Guangdong Key Lab Genome Stabil & Dis Prevent, Shenzhen 518060, CHINA.
EM gqzhou@szu.edu.cn
FU National Natural Science Foundation of China [81803536, 81472126]; Shenzhen Basic Research Projects [JCYJ20170818100811018, JCYJ20160226192924528, JCYJ20160331114205502]; Shenzhen Development and Reform Committee for Shenzhen Engineering Laboratory of Orthopedic Regenerative Technologies
CR Alsalameh S, 2004, ARTHRITIS RHEUM-US, V50, P1522, DOI 10.1002/art.20269
   Bi YM, 2007, NAT MED, V13, P1219, DOI 10.1038/nm1630
   Deng LL, 2015, BONE, V79, P37, DOI 10.1016/j.bone.2015.05.022
   Diekman BO, 2013, CELL TRANSPLANT, V22, P1395, DOI 10.3727/096368912X653264
   Dowthwaite GP, 2004, J CELL SCI, V117, P889, DOI 10.1242/jcs.00912
   Fitzgerald J, 2008, OSTEOARTHR CARTILAGE, V16, P1319, DOI 10.1016/j.joca.2008.03.014
   Fu FF, 2018, CELL DEATH DIS, V9, P0, DOI 10.1038/s41419-018-0683-x
   Gao MH, 2018, BONE RES, V6, P0, DOI 10.1038/s41413-018-0039-2
   Garofalo M, 2009, CANCER CELL, V16, P498, DOI 10.1016/j.ccr.2009.10.014
   Herberts CA, 2011, J TRANSL MED, V9, P0, DOI 10.1186/1479-5876-9-29
   Horie M, 2009, STEM CELLS, V27, P878, DOI 10.1634/stemcells.2008-0616
   Ibrahim AGE, 2014, STEM CELL REP, V2, P606, DOI 10.1016/j.stemcr.2014.04.006
   Iliopoulos D, 2008, PLOS ONE, V3, P0, DOI 10.1371/journal.pone.0003740
   Jiang YZ, 2015, NAT REV RHEUMATOL, V11, P206, DOI 10.1038/nrrheum.2014.200
   Kench JA, 1999, CLIN IMMUNOL, V92, P300, DOI 10.1006/clim.1999.4754
   Kim D, 2010, J BIOL CHEM, V285, P26900, DOI 10.1074/jbc.M110.115105
   Koelling S, 2009, CELL STEM CELL, V4, P324, DOI 10.1016/j.stem.2009.01.015
   Koh YG, 2015, KNEE SURG SPORT TR A, V23, P1308, DOI 10.1007/s00167-013-2807-2
   Lee JH, 2014, TISSUE ENG PT A, V20, P940, DOI 10.1089/ten.tea.2013.0329, 10.1089/ten.TEA.2013.0329
   Lee KBL, 2007, STEM CELLS, V25, P2964, DOI 10.1634/stemcells.2006-0311
   Lewis JS, 2013, ARTHRITIS RHEUM-US, V65, P660, DOI 10.1002/art.37796
   Li Y, 2016, DEV GROWTH DIFFER, V58, P180, DOI 10.1111/dgd.12261
   Lo CICEROA, 2015, CURR OPIN CELL BIOL, V35, P69, DOI 10.1016/j.ceb.2015.04.013
   Mak J, 2016, SCI REP-UK, V6, P0, DOI 10.1038/srep23076
   Matsukawa T, 2013, ARTHRITIS RES THER, V15, P0, DOI 10.1186/ar4164
   Orozco L, 2013, TRANSPLANTATION, V95, P1535, DOI 10.1097/TP.0b013e318291a2da
   Pritzker KPH, 2006, OSTEOARTHR CARTILAGE, V14, P13, DOI 10.1016/j.joca.2005.07.014
   Sagar DR, 2014, ANN RHEUM DIS, V73, P1558, DOI 10.1136/annrheumdis-2013-203260
   Tamura R, 2016, INFLAMM REGEN, V36, P0, DOI 10.1186/s41232-016-0030-5
   Tao SC, 2017, THERANOSTICS, V7, P180, DOI 10.7150/thno.17133
   Ter HUURNEM, 2012, ARTHRITIS RHEUM-US, V64, P3604, DOI 10.1002/art.34626
   Togo T, 2006, LAB INVEST, V86, P445, DOI 10.1038/labinvest.3700409
   Toh WS, 2017, SEMIN CELL DEV BIOL, V67, P56, DOI 10.1016/j.semcdb.2016.11.008
   Tormin A, 2011, BLOOD, V117, P5067, DOI 10.1182/blood-2010-08-304287
   Wakitani S, 2002, OSTEOARTHR CARTILAGE, V10, P199, DOI 10.1053/joca.2001.0504
   Wang R, 2018, INT J MOL SCI, V19, P0
   Xie Y, 2017, J CELL MOL MED, V21, P1033, DOI 10.1111/jcmm.13039
   Xin HQ, 2014, FRONT CELL NEUROSCI, V8, P0, DOI 10.3389/fncel.2014.00377
   Xue K, 2015, EXPERT OPIN BIOL TH, V15, P623, DOI 10.1517/14712598.2015.989207
   Yamasaki K, 2009, ARTHRITIS RHEUM-US, V60, P1035, DOI 10.1002/art.24404
   Zanotti S, 2018, MATRIX BIOL, V74, P77, DOI 10.1016/j.matbio.2018.07.003
   Zhang CZ, 2012, J TRANSL MED, V10, P0, DOI 10.1186/1479-5876-10-119
   Zhang M, 2014, CURR OPIN HEMATOL, V21, P224, DOI 10.1097/MOH.0000000000000041
   Zhang S, 2016, OSTEOARTHR CARTILAGE, V24, P2135, DOI 10.1016/j.joca.2016.06.022
   Zhang S, 2019, EPIGENOMICS-UK, V11, P669, DOI 10.2217/epi-2018-0212
   Zhang SF, 2013, STEM CELLS DEV, V22, P90, DOI 10.1089/scd.2012.0116
   Zhao Y, 2014, J PHYS SOC JPN, V83, P0, DOI 10.7566/JPSJ.83.124501
   Zhao YH, 2015, STEM CELL RES, V14, P283, DOI 10.1016/j.scr.2015.02.006
   Zhu Y, 2017, STEM CELL RES THER, V8, P0, DOI 10.1186/s13287-017-0510-9
NR 49
TC 27
Z9 28
U1 3
U2 19
PU BMC
PI LONDON
PA CAMPUS, 4 CRINAN ST, LONDON N1 9XW, ENGLAND
SN 
EI 1757-6512
J9 STEM CELL RES THER
JI Stem Cell Res. Ther.
PD MAR 2
PY 2020
VL 11
IS 1
BP 
EP 
DI 10.1186/s13287-020-01594-x
PG 14
WC Cell & Tissue Engineering; Cell Biology; Medicine, Research & Experimental
SC Cell Biology; Research & Experimental Medicine
GA KV5FE
UT WOS:000520507500001
PM 32122385
DA 2022-06-22
ER

PT J
AU Ouyang, Y
   Wu, Q
   Li, J
   Sun, S
   Sun, S
AF Ouyang, Y
   Wu, Q
   Li, J
   Sun, S
   Sun, S
TI S-adenosylmethionine: A metabolite critical to the regulation of autophagy
SO Cell Proliferation
LA English
DT Article
ID ademetionine; cysteine; cytokine; dna; eflornithine; glutathione; histone; homocysteine; metformin; methionine; polyamine; rna; spermidine; sulfur; ademetionine; allergic airway inflammation; alzheimer disease; antiinflammatory activity; antineoplastic activity; apoptosis; asthma; autophagy (cellular); biosynthesis; cancer immunotherapy; cancer prevention; cardiovascular disease; cell differentiation; cell growth; chronic pain; cognitive defect; colon cancer; colorectal tumor; decarboxylation; depression; dietary supplement; dna methylation; dna rna hybridization; enzyme activation; epigenetics; hepatiti; histone methylation; homeostasis; human; immunomodulation; inflammation; inflammatory disease; lipopolysaccharide-induced endotoxemia; liver cirrhosis; liver disease; liver fibrosis; liver toxicity; malignant neoplasm; mental disease; metabolic parameter; metabolite; neuroblastoma; neurologic disease; non insulin dependent diabetes mellitus; nonhuman; osteoarthriti; pancreas cancer; polyamine synthesis; review; rna methylation; skin cancer; tumor microenvironment; animal; autophagy; genetic epigenesis; metabolism; animal; autophagy; dna methylation; epigenesis, genetic; human; metabolic networks and pathway; s-adenosylmethionine
AB Autophagy is a mechanism that enables cells to maintain cellular homeostasis by removing damaged materials and mobilizing energy reserves in conditions of starvation. Although nutrient availability strongly impacts the process of autophagy, the specific metabolites that regulate autophagic responses have not yet been determined. Recent results indicate that S-adenosylmethionine (SAM) represents a critical inhibitor of methionine starvation–induced autophagy. SAM is primarily involved in four key metabolic pathways: transmethylation, transsulphuration, polyamine synthesis and 5 ?-deoxyadenosyl 5 ?-radical–mediated biochemical transformations. SAM is the sole methyl group donor involved in the methylation of DNA, RNA and histones, modulating the autophagic process by mediating epigenetic effects. Moreover, the metabolites of SAM, such as homocysteine, glutathione, decarboxylated SAM and spermidine, also exert important influences on the regulation of autophagy. From our perspective, nuclear-cytosolic SAM is a conserved metabolic inhibitor that connects cellular metabolic status and the regulation of autophagy. In the future, SAM might be a new target of autophagy regulators and be widely used in the treatment of various diseases. © 2020 The Authors. Cell Proliferation Published by John Wiley & Sons Ltd.
C1 Department of Breast and Thyroid Surgery, Renmin Hospital of Wuhan University, Wuhan, China
   Department of Clinical Laboratory, Renmin Hospital of Wuhan University, Wuhan, China
TC 0
SN 0960-7722
EI 
J9 CELL PROLIF
JI Cell Prolif.
PD JUN 15
PY 2020
VL 53
IS 11
BP 
EP 
DI 10.1111/cpr.12891
PG 1
UT Scopus:10.1111/cpr.12891
ER

PT J
AU Ou, Li
   Gao, Feng
   Li, Min
   Wei, Peifeng
AF Ou, Li
   Gao, Feng
   Li, Min
   Wei, Peifeng
TI Monotropein accelerates chondrocyte progression in osteoarthritis by alleviating TNF-alpha induced inflammation through regulation of MAPK/NF-kappa B signaling pathway
SO INTERNATIONAL JOURNAL OF CLINICAL AND EXPERIMENTAL MEDICINE
LA English
DT Article
DE Monotropein; inflammation; chondrocyte; MAPK/NF-kappa B pathway; OA
ID morinda-officinali; interleukin-1-beta-induced inflammation; il-1-beta-induced apoptosis; articular chondrocyte; bone los; autophagy; response; root
AB Background: Osteoarthritis (OA) is a common degenerative musculoskeletal disease in elderly people over 50 years old. Inflammatory response of chondrocytes in OA during treatment vitiated the treatment outcomes. Antiinflammatory ingredient monotropein has been used in the treatment of OA. However, the molecular mechanism of monotropein in inflammatory response of chondrocytes is unclear. Methods: Cell viability of primary chondrocytes and ATDC5 cells was determined by CCK8 assay. Cell apoptosis was examined by flow cytometry assay. The production of nitric oxide (NO) was detected using Griess reagent. The release of inflammatory cytokines interleukin-1 (IL-1), interleukin-6 (IL-6) and interleukin-12 (IL-12) was measured by enzyme linked immunosorbent assay (EUSA). The expression of inducible nitric oxide synthase (iNOS) and cyclooxygenase-2 (COX-2) was assessed by qRT-PCR. Protein expression of iNOS, COX-2, matrix metalloproteinases (MMP-1, MMP-3, MMP-13), p-p65, p65, IkapaB kinase proteins (p-IKK-alpha/beta, IKK-alpha, IKK-beta), inducible nuclear I kappa B proteins (p-I kappa B-alpha, I kappa B-alpha), p-ERK1/2, ERK1/2, p-p38 and p38 was analysed by western blot assay. Results: Monotropein exhibited negligible influences on chondrocyte survival. In addition, monotropein alleviated tumor necrosis factor-alpha (TNF-alpha) induced inhibition on viability and promotion on apoptosis in chondrocytes. The production of NO, inflammatory cytokines IL-1, IL-6 and IL-12 was enhanced by TNF-alpha and suppressed gradually by monotropein. Moreover, monotropein attenuated TNF-alpha induced release of iNOS, COX-2 MMP-1, MMP-3 and MMP-13 in chondrocytes. Besides, monotropein blocked TNF-alpha induced mitogen-activated protein kinase (MAPK)/NF-kappa B activation in chondrocytes. Conclusion: Monotropein accelerates chondrocyte progression of in OA by alleviating TNF-alpha induced inflammation through regulation of MAPK/NF-kappa B signaling pathway, providing novel therapy strategy for OA.
C1 [Ou, Li; Gao, Feng; Li, Min; Wei, Peifeng] Shaanxi Univ Chinese Med, Coll Pharm, Century Ave, Xianyang 712046, Shaanxi, CHINA.
RP Ou, L (corresponding author), Shaanxi Univ Chinese Med, Coll Pharm, Century Ave, Xianyang 712046, Shaanxi, CHINA.
EM uoqi-uhewengwafi@163.com
FU National Natural Science Foundation of China [81903877]; Shaanxi University of Traditional Chinese Medicine Innovation Team Project [2019-QN02]
CR Chen DS, 2018, ARCH IMMUNOL THER EX, V66, P453, DOI 10.1007/s00005-018-0518-6
   Chen HH, 2017, MOL MED REP, V16, P5807, DOI 10.3892/mmr.2017.7366
   Chen J, 2018, BIOMED PHARMACOTHER, V97, P642, DOI 10.1016/j.biopha.2017.10.067
   Choi J, 2005, BIOL PHARM BULL, V28, P1915, DOI 10.1248/bpb.28.1915
   Chou YJ, 2018, J ORTHOP SURG RES, V13, P0, DOI 10.1186/s13018-018-0967-y
   Dang XL, 2018, CELL MOL BIOL LETT, V23, P0, DOI 10.1186/s11658-018-0118-9
   Ding YJ, 2019, INT J MOL MED, V43, P779, DOI 10.3892/ijmm.2018.4033
   Feng FB, 2018, BIOMED PHARMACOTHER, V102, P1209, DOI 10.1016/j.biopha.2018.03.142
   Gao GC, 2019, J CELL BIOCHEM, V120, P17167, DOI 10.1002/jcb.28977
   Guan VX, 2019, MATURITAS, V122, P35, DOI 10.1016/j.maturitas.2019.01.005
   Guilak F, 2018, MATRIX BIOL, V71-72, P40, DOI 10.1016/j.matbio.2018.05.008
   He YQ, 2018, CHEM-BIOL INTERACT, V291, P128, DOI 10.1016/j.cbi.2018.06.015
   Hu S, 2019, LIFE SCI, V228, P242, DOI 10.1016/j.lfs.2019.05.011
   Hunter DJ, 2019, LANCET, V393, P1745, DOI 10.1016/S0140-6736(19)30417-9
   Li CM, 2016, BIOMED CHROMATOGR, V30, P163, DOI 10.1002/bmc.3532
   Li ZG, 2017, BIOMED PHARMACOTHER, V92, P265, DOI 10.1016/j.biopha.2017.05.059
   Liu MH, 2010, NUTR RES, V30, P57, DOI 10.1016/j.nutres.2009.10.020
   Liu SH, 2019, INT J IMMUNOPATH PH, V33, P0, DOI 10.1177/2058738418820760
   Pan TL, 2018, INFLAMMATION, V41, P390, DOI 10.1007/s10753-017-0694-2
   Parkinson L, 2017, OSTEOARTHR CARTILAGE, V25, P1751, DOI 10.1016/j.joca.2017.07.008
   Sacitharan PRADEEPKUMAR, 2019, SUBCELL BIOCHEM, V91, P123, DOI 10.1007/978-981-13-3681-2_6
   Seo BI, 2005, PHYTOTHER RES, V19, P231, DOI 10.1002/ptr.1683
   Shen Y, 2018, BMC COMPLEM ALTERN M, V18, P0, DOI 10.1186/s12906-018-2351-1
   Shi YY, 2019, NAT COMMUN, V10, P0, DOI 10.1038/s41467-019-09839-x
   Shin JS, 2013, FOOD CHEM TOXICOL, V53, P263, DOI 10.1016/j.fct.2012.12.013
   Wang CG, 2018, J CELL MOL MED, V22, P1583, DOI 10.1111/jcmm.13434
   Wang CL, 2016, INFLAMMATION, V39, P807, DOI 10.1007/s10753-016-0309-3
   Wang F, 2014, INT IMMUNOPHARMACOL, V23, P575, DOI 10.1016/j.intimp.2014.10.007
   Wieland HA, 2005, NAT REV DRUG DISCOV, V4, P331, DOI 10.1038/nrd1693
   Xia TS, 2019, J PHARMACEUT BIOMED, V166, P336, DOI 10.1016/j.jpba.2019.01.019
   Xu HG, 2017, J CELL BIOCHEM, V118, P4508, DOI 10.1002/jcb.26108
   Xu XX, 2017, KAOHSIUNG J MED SCI, V33, P62, DOI 10.1016/j.kjms.2016.11.004
   Zhang JH, 2018, J ETHNOPHARMACOL, V213, P230, DOI 10.1016/j.jep.2017.10.028
   Zhang ZG, 2016, FITOTERAPIA, V110, P166, DOI 10.1016/j.fitote.2016.03.013
   Zhu FB, 2016, MOL MED REP, V14, P5377, DOI 10.3892/mmr.2016.5908
NR 35
TC 2
Z9 2
U1 3
U2 9
PU E-CENTURY PUBLISHING CORP
PI MADISON
PA 40 WHITE OAKS LN, MADISON, WI 53711 USA
SN 1940-5901
EI 
J9 INT J CLIN EXP MED
JI Int. J. Clin. Exp. Med.
PD JUN 15
PY 2020
VL 13
IS 2
BP 417
EP 428
DI 
PG 12
WC Medicine, Research & Experimental
SC Research & Experimental Medicine
GA KS6DO
UT WOS:000518397600010
DA 2022-06-22
ER

PT J
AU Wang, Junjie
   Li, Jiali
   Song, Deye
   Ni, Jiangdong
   Ding, Muliang
   Huang, Jun
   Yan, Mingming
AF Wang, Junjie
   Li, Jiali
   Song, Deye
   Ni, Jiangdong
   Ding, Muliang
   Huang, Jun
   Yan, Mingming
TI AMPK: implications in osteoarthritis and therapeutic targets
SO AMERICAN JOURNAL OF TRANSLATIONAL RESEARCH
LA English
DT Article
DE AMPK; Osteoarthritis; metabolism; autophagy; inflammation
ID endoplasmic-reticulum stress; activated protein-kinase; nf-kappa-b; cartilage degeneration; inflammatory response; negative regulator; in-vitro; autophagy; expression; differentiation
AB Osteoarthritis (OA) is the most common skeletal disease and the leading cause of pain and disability in the aged population (>65 years). However, the underlying factors involved in OA pathogenesis remain elusive which has resulted in failure to identify disease-modifying OA drugs. Altered metabolism has been shown to be a prominent pathological change in OA. As a critical bioenergy sensor, AMP-activated protein kinase (AMPK) mediates not only energy homeostasis but also redox balance in chondrocytes to counter various cell stress. Dysfunction of AMPK activity has been associated with reduced autophagy, impaired mitochondrial function, excessive reactive oxygen species generation, and inflammation in joint tissue. These abnormalities ultimately trigger articular cartilage degeneration, synovial inflammation, and abnormal subchondral bone remodeling. This review focuses on recent findings describing the central role of AMPK in joint homeostasis and OA development. We also highlight current advances that target AMPK as a novel therapeutic strategy for OA prevention.
C1 [Wang, Junjie; Song, Deye; Ni, Jiangdong; Ding, Muliang; Huang, Jun; Yan, Mingming] Cent South Univ, Xiangya Hosp 2, Dept Orthopaed Surg, 139 Renmin Rd, Changsha 410011, Hunan, CHINA.
   [Li, Jiali] Univ South China, Dept Rheumatol & Nephrol, Affiliated Changsha Cent Hosp, Changsha 410008, Hunan, CHINA.
RP Yan, MM (corresponding author), Cent South Univ, Xiangya Hosp 2, Dept Orthopaed Surg, 139 Renmin Rd, Changsha 410011, Hunan, CHINA.
EM yaomnike@csu.edu.cn
FU Natural Science Foundation of Hunan Province [2018JJ3766]
CR Alers S, 2012, MOL CELL BIOL, V32, P2, DOI 10.1128/MCB.06159-11
   Bennell KL, 2014, BEST PRACT RES CL RH, V28, P93, DOI 10.1016/j.berh.2014.01.009
   Bohensky J, 2010, PEDIATR NEPHROL, V25, P633, DOI 10.1007/s00467-009-1310-y
   Bolduc JA, 2019, FREE RADICAL BIO MED, V132, P73, DOI 10.1016/j.freeradbiomed.2018.08.038
   Carames B, 2012, ANN RHEUM DIS, V71, P575, DOI 10.1136/annrheumdis-2011-200557
   Carling D, 2017, CURR OPIN CELL BIOL, V45, P31, DOI 10.1016/j.ceb.2017.01.005
   Chen LY, 2018, OSTEOARTHR CARTILAGE, V26, P1539, DOI 10.1016/j.joca.2018.07.004
   Chen X, 2018, FREE RADICAL BIO MED, V126, P187, DOI 10.1016/j.freeradbiomed.2018.08.001
   Dai BB, 2017, INT J MOL SCI, V18, P0, DOI 10.3390/ijms18102125
   Feng K, 2019, J CELL PHYSIOL, V234, P18192, DOI 10.1002/jcp.28452
   Feng XF, 2020, AGING-US, V12, P1087, DOI 10.18632/aging.102635
   Francisco V, 2018, J ORTHOP RES, V36, P594, DOI 10.1002/jor.23788
   Hamamura K, 2013, OSTEOARTHR CARTILAGE, V21, P764, DOI 10.1016/j.joca.2013.02.657
   Hardie DG, 2016, TRENDS CELL BIOL, V26, P190, DOI 10.1016/j.tcb.2015.10.013
   Holczer M, 2019, INT J MOL SCI, V20, P0, DOI 10.3390/ijms20225543
   Hotamisligil GS, 2010, CELL, V140, P900, DOI 10.1016/j.cell.2010.02.034
   Hou CH, 2008, CELL SIGNAL, V20, P978, DOI 10.1016/j.cellsig.2008.01.013
   Huang H, 2019, BIOL PHARM BULL, V42, P1303, DOI 10.1248/bpb.b19-00036
   Husa M, 2013, ARTHRITIS RES THER, V15, P0, DOI 10.1186/ar4415
   June RK, 2016, J ORTHOP RES, V34, P2048, DOI 10.1002/jor.23420
   Kanazawa I, 2008, BIOCHEM BIOPH RES CO, V375, P414, DOI 10.1016/j.bbrc.2008.08.034
   Kang H, 2013, J BIOL CHEM, V288, P12187, DOI 10.1074/jbc.M112.430389
   Kauppinen A, 2013, CELL SIGNAL, V25, P1939, DOI 10.1016/j.cellsig.2013.06.007
   Kim EK, 2012, J CELL PHYSIOL, V227, P1680, DOI 10.1002/jcp.22892
   Kim J, 2011, CELL CYCLE, V10, P1337, DOI 10.4161/cc.10.9.15291
   Kim JY, 2015, BONE, V79, P242, DOI 10.1016/j.bone.2015.06.011
   Kunanusornchai W, 2016, MOL CELL BIOCHEM, V423, P175, DOI 10.1007/s11010-016-2835-6
   Kunanusornchai W, 2016, PHARMACOL RES, V113, P458, DOI 10.1016/j.phrs.2016.09.016
   Kuo SJ, 2019, AGING-US, V11, P4075, DOI 10.18632/aging.102038
   Lamark T, 2017, ESSAYS BIOCHEM, V61, P609, DOI 10.1042/EBC20170035
   Lee IH, 2008, P NATL ACAD SCI USA, V105, P3374, DOI 10.1073/pnas.0712145105
   Lee YS, 2010, BONE, V47, P926, DOI 10.1016/j.bone.2010.08.001
   Li J, 2020, ANN RHEUM DIS, V79, P635, DOI 10.1136/annrheumdis-2019-216713
   Li YH, 2016, ARTHRITIS RES THER, V18, P0, DOI 10.1186/s13075-016-1070-6
   Liu-bryan R, 2015, OSTEOARTHR CARTILAGE, V23, P1835, DOI 10.1016/j.joca.2014.12.016
   Loeser RF, 2016, NAT REV RHEUMATOL, V12, P412, DOI 10.1038/nrrheum.2016.65
   Lotz M, 2012, BONE, V51, P241, DOI 10.1016/j.bone.2012.03.023
   Marsin AS, 2000, CURR BIOL, V10, P1247, DOI 10.1016/S0960-9822(00)00742-9
   Meckes JK, 2017, OSTEOARTHR CARTILAGE, V25, P1880, DOI 10.1016/j.joca.2017.07.023
   Ni YL, 2019, OXID MED CELL LONGEV, V2019, P0, DOI 10.1155/2019/9605980
   Oakes SA, 2015, ANNU REV PATHOL-MECH, V10, P173, DOI 10.1146/annurev-pathol-012513-104649
   Park KW, 2016, OSTEOARTHR CARTILAGE, V24, P2153, DOI 10.1016/j.joca.2016.07.002
   Peng MZ, 2019, NITRIC OXIDE-BIOL CH, V82, P12, DOI 10.1016/j.niox.2018.11.002
   Petursson F, 2013, ARTHRITIS RES THER, V15, P0, DOI 10.1186/ar4254
   Piao S, 2020, INT IMMUNOPHARMACOL, V78, P0, DOI 10.1016/j.intimp.2019.106043
   Qin N, 2017, J PHARMACOL SCI, V134, P166, DOI 10.1016/j.jphs.2017.06.002
   Qiu L, 2018, BIOMED PHARMACOTHER, V103, P1585, DOI 10.1016/j.biopha.2018.05.003
   Ruderman NB, 2010, AM J PHYSIOL-ENDOC M, V298, PE751, DOI 10.1152/ajpendo.00745.2009
   Salminen A, 2012, AGEING RES REV, V11, P230, DOI 10.1016/j.arr.2011.12.005
   Salminen A, 2011, J MOL MED, V89, P667, DOI 10.1007/s00109-011-0748-0
   Shang LB, 2011, AUTOPHAGY, V7, P924, DOI 10.4161/auto.7.8.15860
   Sherwood J, 2019, OSTEOARTHR CARTILAGE, V27, P365, DOI 10.1016/j.joca.2018.10.005
   Shutt TE, 2010, ENVIRON MOL MUTAGEN, V51, P360, DOI 10.1002/em.20571
   Takada K, 2013, BIOMED REP, V1, P315, DOI 10.3892/br.2013.52
   Takada K, 2011, INT J EXP PATHOL, V92, P232, DOI 10.1111/j.1365-2613.2010.00758.x
   Tchetina EV, 2016, INT J RHEUMATOL, V2016, P0, DOI 10.1155/2016/6432867
   Terkeltaub R, 2011, ARTHRITIS RHEUM-US, V63, P1928, DOI 10.1002/art.30333
   Tong XS, 2020, CELL PROLIFERAT, V53, P0, DOI 10.1111/cpr.12714
   Uehara Y, 2014, OSTEOARTHR CARTILAGE, V22, P1007, DOI 10.1016/j.joca.2014.04.025
   Viollet B, 2010, CRIT REV BIOCHEM MOL, V45, P276, DOI 10.3109/10409238.2010.488215
   Vos T, 2016, LANCET, V388, P1545, DOI 10.1016/S0140-6736(16)31012-1, 10.1016/S0140-6736(16)31678-6
   Wang Y, 2020, INFLAMM RES, V69, P569, DOI 10.1007/s00011-020-01332-2
   Wang Y, 2015, ARTHRITIS RHEUMATOL, V67, P2141, DOI 10.1002/art.39182
   Woodell-may JE, 2020, J ORTHOP RES, V38, P253, DOI 10.1002/jor.24457
   Yamabe S, 2013, FEBS J, V280, P1617, DOI 10.1111/febs.12170
   Zhao XL, 2014, ARTHRITIS RHEUMATOL, V66, P3073, DOI 10.1002/art.38791
   Zhou S, 2017, SCI REP-UK, V7, P1, DOI 10.1038/srep43245
   Zhou Y, 2015, APOPTOSIS, V20, P1187, DOI 10.1007/s10495-015-1152-y
NR 68
TC 8
Z9 9
U1 1
U2 1
PU E-CENTURY PUBLISHING CORP
PI MADISON
PA 40 WHITE OAKS LN, MADISON, WI 53711 USA
SN 1943-8141
EI 
J9 AM J TRANSL RES
JI Am. J. Transl. Res.
PD JUN 15
PY 2020
VL 12
IS 12
BP 7670
EP 7681
DI 
PG 12
WC Oncology; Medicine, Research & Experimental
SC Oncology; Research & Experimental Medicine
GA PP0XW
UT WOS:000605594400004
PM 33437352
DA 2022-06-22
ER

PT J
AU Zhang, Yubiao
   Cai, Weisong
   Han, Guangtao
   Zhou, Siqi
   Li, Jianping
   Chen, Mao
   Li, Haohuan
AF Zhang, Yubiao
   Cai, Weisong
   Han, Guangtao
   Zhou, Siqi
   Li, Jianping
   Chen, Mao
   Li, Haohuan
TI Panax notoginseng saponins prevent senescence and inhibit apoptosis by regulating the PI3K-AKT-mTOR pathway in osteoarthritic chondrocytes
SO INTERNATIONAL JOURNAL OF MOLECULAR MEDICINE
LA English
DT Article
DE osteoarthritis; chondrocyte; Panax notoginseng saponins; phosphatidyl inositol 3 kinase-protein kinase B-mammalian target of rapamycin autophagy pathway; senescence
ID cellular senescence; inflammatory mediator; autophagy activation; signaling pathway; expression; mtor; homeostasis; mechanism; protection; cancer
AB Panax notoginseng saponins (PNS) are active extracts obtained from the P. notoginseng plant. PNS exhibit various anti-inflammatory, anti-oxidant and anti-aging pharmacological properties in some cells. However, the effects of PNS on senescence and apoptosis in chondrocytes have not been studied to date. In the present study, whether PNS could limit tumor necrosis factor (TNF)-alpha-induced senescence and apoptosis in chondrocytes and whether they could slow down cartilage degeneration in a surgery-induced rat osteoarthritis (OA) model by regulating the phosphatidyl inositol 3 kinase (PI3K)-protein kinase B (AKT)-mammalian target of rapamycin (mTOR) signaling pathway was examined. A potential mechanism underlying these effects was further elucidated. The present in vitro experiments showed that PNS significantly inhibited senescence and apoptosis in OA chondrocytes and prevented a decrease in the mitochondrial membrane potential and excessive mitochondrial permeability. In addition, the expression levels of autophagy-related proteins and the anti-apoptotic protein Bcl-2 were significantly increased in PNS-treated OA chondrocytes, but the expression levels of Bax and caspase-3 were decreased; these effects were concentration-dependent. TNF-alpha significantly increased the expression of p-PI3K/p-AKT/p-mTOR in OA chondrocytes, whereas PNS reduced PI3K, AKT and mTOR phosphorylation. The results of the in vivo experiments demonstrated that PNS significantly inhibited the PI3K-AKT-mTOR signaling pathway and collagen II degradation, as well as reduced matrix metalloproteinase (MMP)-3 and MMP-13 expression in chondrocytes in a rat OA model, thus attenuating cartilage destruction in OA. The results obtained in the rat model were consistent with the in vitro experimental results. Furthermore, histological analyses and ultrastructural observations confirmed these results. Taken together, the results of the present study demonstrated that PNS may protect osteoarthritic chondrocytes from senescence and apoptosis by inhibiting the PI3K-AKT pathway, thus delaying the degradation of articular cartilage.
C1 [Zhang, Yubiao; Cai, Weisong; Han, Guangtao; Zhou, Siqi; Li, Jianping; Chen, Mao; Li, Haohuan] Wuhan Univ, Renmin Hosp, Dept Orthoped, 99 Zhangzhidong Rd, Wuhan 430060, Hubei, CHINA.
RP Li, HH (corresponding author), Wuhan Univ, Renmin Hosp, Dept Orthoped, 99 Zhangzhidong Rd, Wuhan 430060, Hubei, CHINA.
EM lihaohuan@whu.edu.cn
FU National Natural Science Foundation of China [81171760]; Natural Science Foundation of Hubei Province [ZRMS2017000057]
CR Ashkavand Z, 2013, J PHARM RES, V7, P132, DOI 10.1016/J.JOPR.2013.01.008, 10.1016/J.J0PR.2013.01.008
   Calcinotto A, 2019, PHYSIOL REV, V99, P1047, DOI 10.1152/physrev.00020.2018
   Carames B, 2012, ANN RHEUM DIS, V71, P575, DOI 10.1136/annrheumdis-2011-200557
   Chen Z, 2016, CELL PHYSIOL BIOCHEM, V40, P883, DOI 10.1159/000453147
   Choi AMK, 2013, NEW ENGL J MED, V368, P651, DOI 10.1056/NEJMra1205406, 10.1056/NEJMc1303158
   Creel PA, 2009, CLIN J ONCOL NURS, V13, P19, DOI 10.1188/09.CJON.S2.19-23
   Duan L, 2017, FRONT PHARMACOL, V8, P0, DOI 10.3389/fphar.2017.00702
   Englund M, 2008, NEW ENGL J MED, V359, P1108, DOI 10.1056/NEJMoa0800777
   Fosang AJ, 2008, NAT CLIN PRACT RHEUM, V4, P420, DOI 10.1038/ncprheum0841
   Gianluigi Z, 2013, CLIN DEV IMMUNOL, V2013, P403280
   Goessler UR, 2006, INT J MOL MED, V17, P301
   Green DR, 2011, SCIENCE, V333, P1109, DOI 10.1126/science.1201940
   Greene MA, 2015, OSTEOARTHR CARTILAGE, V23, P1966, DOI 10.1016/j.joca.2015.01.008
   Guilak F, 2018, MATRIX BIOL, V71-72, P40, DOI 10.1016/j.matbio.2018.05.008
   Hou AY, 2018, MECH AGEING DEV, V175, P83, DOI 10.1016/j.mad.2018.08.002
   Jeon OH, 2018, J CLIN INVEST, V128, P1229, DOI 10.1172/JCI95147
   Jones SA, 2013, IMMUNOL CELL BIOL, V91, P250, DOI 10.1038/icb.2012.82
   Jung CH, 2010, FEBS LETT, V584, P1287, DOI 10.1016/j.febslet.2010.01.017
   Kapoor M, 2011, NAT REV RHEUMATOL, V7, P33, DOI 10.1038/nrrheum.2010.196
   Kikuchi M, 2009, GERIATR GERONTOL INT, V9, P29, DOI 10.1111/j.1447-0594.2008.00503.x
   Levine B, 2008, CELL, V132, P27, DOI 10.1016/j.cell.2007.12.018
   Liu MW, 2018, BMC COMPLEM ALTERN M, V18, P0, DOI 10.1186/s12906-018-2118-8
   Livak KJ, 2001, METHODS, V25, P402, DOI 10.1006/meth.2001.1262
   de Figueroa PL, 2015, ARTHRITIS RHEUMATOL, V67, P966, DOI 10.1002/art.39025
   Lopiccolo J, 2008, DRUG RESIST UPDATE, V11, P32, DOI 10.1016/j.drup.2007.11.003
   Mandl LA, 2019, OSTEOARTHR CARTILAGE, V27, P359, DOI 10.1016/j.joca.2018.11.001
   Marcus DM, 2009, NAT REV RHEUMATOL, V5, P299, DOI 10.1038/nrrheum.2009.89
   Mcculloch K, 2017, AGING CELL, V16, P210, DOI 10.1111/acel.12562
   Miyaki S, 2018, CURR OPIN RHEUMATOL, V30, P129, DOI 10.1097/BOR.0000000000000454
   Munoz-espin D, 2014, NAT REV MOL CELL BIO, V15, P482, DOI 10.1038/nrm3823
   Pal B, 2015, DRUGS R&D, V15, P27, DOI 10.1007/s40268-015-0082-z
   Peng XD, 2009, BIOCHEM BIOPH RES CO, V388, P31, DOI 10.1016/j.bbrc.2009.07.099
   Prieto-alhambra D, 2014, ANN RHEUM DIS, V73, P1659, DOI 10.1136/annrheumdis-2013-203355
   Qiang H, 2010, CHIN J INTEGR MED, V16, P525, DOI 10.1007/s11655-010-0566-1
   Rahmati M, 2017, BONE, V105, P311, DOI 10.1016/j.bone.2016.08.013
   Rai MF, 2012, OSTEOARTHR CARTILAGE, V20, PS240, DOI 10.1016/j.joca.2012.02.395
   Rhule A, 2006, J ETHNOPHARMACOL, V106, P121, DOI 10.1016/j.jep.2005.12.012
   Wang T, 2016, J ETHNOPHARMACOL, V188, P234, DOI 10.1016/j.jep.2016.05.005
   Wodarz D, 2007, J THEOR BIOL, V245, P449, DOI 10.1016/j.jtbi.2006.10.013
   Xu ZM, 2018, INT J MOL SCI, V19, P0, DOI 10.3390/ijms19113658
   Xue JF, 2017, BIOMED PHARMACOTHER, V89, P1252, DOI 10.1016/j.biopha.2017.01.130
   Youle RJ, 2011, NAT REV MOL CELL BIO, V12, P9, DOI 10.1038/nrm3028
   Zhang Y, 2015, ANN RHEUM DIS, V74, P1432, DOI 10.1136/annrheumdis-2013-204599
   Zhao HP, 2017, AGING DIS, V8, P721, DOI 10.14336/AD.2017.0724
   Zhou P, 2019, CELLS BASEL, V0008, P0, DOI [DOI 10.3390/cells8030204, DOI 10.3390/CELLS8030204]
NR 45
TC 18
Z9 18
U1 3
U2 17
PU SPANDIDOS PUBL LTD
PI ATHENS
PA POB 18179, ATHENS, 116 10, GREECE
SN 1107-3756
EI 1791-244X
J9 INT J MOL MED
JI Int. J. Mol. Med.
PD APR 15
PY 2020
VL 45
IS 4
BP 1225
EP 1236
DI 10.3892/ijmm.2020.4491
PG 12
WC Medicine, Research & Experimental
SC Research & Experimental Medicine
GA LB3BT
UT WOS:000524513600025
PM 32124939
DA 2022-06-22
ER

PT J
AU Li, H
   Li, Z
   Pi, Y
   Chen, Y
   Mei, L
   Luo, Y
   Xie, J
   Mao, X
AF Li, H
   Li, Z
   Pi, Y
   Chen, Y
   Mei, L
   Luo, Y
   Xie, J
   Mao, X
TI MicroRNA-375 exacerbates knee osteoarthritis through repressing chondrocyte autophagy by targeting ATG2B
SO Aging
LA English
DT Article
ID autophagy; chondrocyte; mir-375; osteoarthriti; atg2b protein, human; autophagy related protein; messenger rna; microrna; mirn375 microrna, human; vesicular transport protein; animal; apoptosis; autophagy; biosynthesis; cell culture; chondrocyte; disease model; dna mutational analysis; gene expression regulation; genetics; human; knee osteoarthriti; male; metabolism; mouse; pathology; signal transduction; animal; apoptosis; autophagy; autophagy-related protein; cells, cultured; chondrocyte; disease models, animal; dna mutational analysis; gene expression regulation; human; male; mice; microrna; osteoarthritis, knee; rna, messenger; signal transduction; vesicular transport protein
AB Objective: This study aimed to explore the underlying mechanism of miR-375 in exacerbating osteoarthritis (OA). Results: MiR-375 expression were upregulated in OA cartilage tissues, whereas ATG2B expression was decreased. MiR-375 targeted ATG2B 3' UTR and inhibited its expression in the chondrocytes, and then suppressed autophagy and promoted endoplasmic reticulum stress (ERs). The apoptosis rate of chondrocytes was increased after being transfected with miR-375 mimics. In vivo results further verified that inhibition of miR-375 could relieve OA-related symptoms. Conclusion: miR-375 can inhibit the expression of ATG2B in chondrocytes, suppress autophagy and promote the ERs. It suggests that miR-375 could be considered to be a key therapy target for OA. Methods: Differential expression analyses for mRNA and miRNA microarray datasets from ArrayExpress were performed. MiR-375 and ATG2B expressions in cartilage tissues were detected by qRT-PCR. Dual luciferase assay was applied to verify the targeting relationship between ATG2B and miR-375. In vitro, the role of miR-375 on chondrocyte autophagy and ERs was investigated by western blot and immunofluorescence. The apoptotic rate was quantified by flow cytometry. In vivo, OA mice model was established, HE and Safranin O and Fast Green staining, as well as the OARSI and modified Mankin scores, were applied to measure the OA cartilage damage severity. © 2020, Li et al.
C1 Department of Orthopedics, The Second Xiangya Hospital of Central South University, Changsha, Hunan, 410011, China
   Center of Health Management, The Central Hospital of Shaoyang, Shaoyang, Hunan, 422000, China
   Department of Orthopedics, The Central Hospital of Shaoyang, Shaoyang, Hunan, 422000, China
TC 0
SN 1945-4589
EI 
J9 AGING
JI Aging
PD JUN 15
PY 2020
VL 12
IS 8
BP 7248
EP 7261
DI 10.18632/AGING.103073
PG 14
UT Scopus:10.18632/AGING.103073
ER

PT J
AU Kong, Chunyu
   Wang, Changlei
   Shi, Yuquan
   Yan, Lei
   Xu, Junhua
   Qi, Wufang
AF Kong, Chunyu
   Wang, Changlei
   Shi, Yuquan
   Yan, Lei
   Xu, Junhua
   Qi, Wufang
TI Active vitamin D activates chondrocyte autophagy to reduce osteoarthritis via mediating the AMPK-mTOR signaling pathway
SO BIOCHEMISTRY AND CELL BIOLOGY
LA English
DT Article
DE osteoarthritis; active vitamin D; AMPK-mTOR signaling pathway; autophagy; compound C
ID knee osteoarthriti; rat chondrocyte; cartilage; beta; supplementation; apoptosis; arthriti; health; cell; pain
AB Osteoarthritis (OA) is a common joint degenerative disease. Vitamin D (VD) is essential for bone health. We hypothesized that active VD could be used as a therapeutic treatment for OA. Low serum levels of 25-hydroxyvitamin D [25(OH)D] have been found in patients with OA, and thus the serum level of VD could be diagnostic of OA. To test this, we established a mouse model of OA. The results from staining with hematoxylin-eosin and Safranin O - Fast Green indicated that active VD reduced the symptoms of OA in mice. The results from Western blotting indicated that treatment with VD increased the activity of the p-AMPK-AMPK signaling pathway and decreased the p-mTOR-mTOR pathway; it also increased the ratio of LC3II:LC3I antibodies and the protein expression levels of Beclin-1, but decreased the level of p62. Further, treatment with VD reduced the levels of tumor necrosis factor-alpha and interleukin-6 both in cartilage tissues and in chondrocytes. Administration of the AMPK inhibitor compound C and autophagy inhibitor 3-methyladenine (3-MA) reversed these changes following VD treatment. In addition, the results from transfection with mRFP-GFP-LC3 indicated that active VD led to autophagosome aggregation in OA chondrocytes. 3-MA inhibited cell autophagy and promoted inflammation in OA. This study provides evidence that active VD activate chondrocyte autophagy to reduce OA inflammation via activating the AMPK-mTOR signaling pathway. Treatment with active VD could be a novel therapeutic option for OA.
C1 [Kong, Chunyu; Shi, Yuquan; Yan, Lei; Qi, Wufang] Tianjin First Cent Hosp, Dept Rheumat Immunol, Tianjin 300190, CHINA.
   [Wang, Changlei] Tianjin Univ Tradit Chinese Med, Tianjin 300193, CHINA.
   [Xu, Junhua] Tianjin First Cent Hosp, Dept Clin Lab, Tianjin 300190, CHINA.
RP Kong, CY (corresponding author), Tianjin First Cent Hosp, Dept Rheumat Immunol, Tianjin 300190, CHINA.
EM kongcy0522@163.com
FU Tianjin Science and Technology Project [16ZXMJSY00220]
CR Abhishek A, 2013, RHEUM DIS CLIN N AM, V39, P45, DOI 10.1016/j.rdc.2012.10.007
   Bellamy N, 1988, J RHEUMATOL, V15, P1833
   Cao YL, 2013, RHEUMATOLOGY, V52, P1323, DOI 10.1093/rheumatology/ket132
   Carames B, 2012, ANN RHEUM DIS, V71, P575, DOI 10.1136/annrheumdis-2011-200557
   Ceglia L, 2013, CALCIFIED TISSUE INT, V92, P151, DOI 10.1007/s00223-012-9645-y
   Ceglia L, 2008, MOL ASPECTS MED, V29, P407, DOI 10.1016/j.mam.2008.07.002
   Chen WR, 2018, CELL PHYSIOL BIOCHEM, V47, P2067, DOI 10.1159/000491474
   Gallelli L, 2019, J CLIN MED, V8, P0, DOI 10.3390/jcm8060895
   Gui D, 2017, BMC PULM MED, V17, P0, DOI 10.1186/s12890-017-0477-4
   He CC, 2009, ANNU REV GENET, V43, P67, DOI 10.1146/annurev-genet-102808-114910
   Holick MF, 2008, NUTR REV, V66, PS182, DOI 10.1111/j.1753-4887.2008.00104.x
   Hossein-nezhad A, 2013, MAYO CLIN PROC, V88, P720, DOI 10.1016/j.mayocp.2013.05.011
   Hoyer-hansen M, 2010, TRENDS MOL MED, V16, P295, DOI 10.1016/j.molmed.2010.04.005
   Hu JZ, 2017, CELL PHYSIOL BIOCHEM, V43, P367, DOI 10.1159/000480416
   Huhtakangas JA, 2017, J STEROID BIOCHEM, V173, P13, DOI 10.1016/j.jsbmb.2017.01.017
   Jin XZ, 2016, JAMA-J AM MED ASSOC, V315, P1005, DOI 10.1001/jama.2016.1961
   Jing K, 2011, AUTOPHAGY, V7, P1348, DOI 10.4161/auto.7.11.16658
   Kuma A, 2017, AUTOPHAGY, V13, P1619, DOI 10.1080/15548627.2017.1343770
   Lana JOSEFABIO, 2019, J CLIN ORTHOP TRAUMA, V10, PS179, DOI 10.1016/j.jcot.2019.01.011
   Levinger P, 2017, ARCH OSTEOPOROS, V12, P0, DOI 10.1007/s11657-017-0378-4
   Li WZ, 2019, CELL CYCLE, V18, P2268, DOI 10.1080/15384101.2019.1642680
   Li YS, 2016, JOINT BONE SPINE, V83, P143, DOI 10.1016/j.jbspin.2015.06.009
   Loeser RF, 2016, NAT REV RHEUMATOL, V12, P412, DOI 10.1038/nrrheum.2016.65
   Mankin HJ, 1971, J BONE JOINT SURG AM, VA 53, P523, DOI 10.2106/00004623-197153030-00009
   Manoy P, 2017, NUTRIENTS, V9, P0, DOI 10.3390/nu9080799
   Pan XX, 2019, INT IMMUNOPHARMACOL, V75, P0, DOI 10.1016/j.intimp.2019.105742
   Park CY, 2019, NUTRIENTS, V11, P0, DOI 10.3390/nu11020243
   Peterson CA, 2008, J INFLAMM-LOND, V5, P0, DOI 10.1186/1476-9255-5-10
   Pfeifer M, 2009, OSTEOPOROSIS INT, V20, P315, DOI 10.1007/s00198-008-0662-7
   Portal-nunez S, 2016, BIOCHEM PHARMACOL, V108, P1, DOI 10.1016/j.bcp.2015.12.012
   Qin N, 2017, J PHARMACOL SCI, V134, P166, DOI 10.1016/j.jphs.2017.06.002
   Schmitz KJ, 2016, WORLD J SURG ONCOL, V14, P0, DOI 10.1186/s12957-016-0946-x
   Shirai Y, 2019, EUROPACE, V21, P484, DOI 10.1093/europace/euy255
   Tiwari S, 2014, BRIT J NUTR, V112, P1938, DOI 10.1017/S0007114514003018
   Wang LD, 2019, FISH SHELLFISH IMMUN, V87, P721, DOI 10.1016/j.fsi.2019.02.009
   Wang N, 2018, J CELL PHYSIOL, V233, P2434, DOI 10.1002/jcp.26118
   Wu YF, 2019, INT IMMUNOPHARMACOL, V75, P0, DOI 10.1016/j.intimp.2019.105715
   Xue S, 2019, BIOCHEM BIOPH RES CO, V517, P132, DOI 10.1016/j.bbrc.2019.07.032
   Zeng W, 2020, CURR EYE RES, V45, P190, DOI 10.1080/02713683.2019.1657462
   Zhang Y, 2015, ANN RHEUM DIS, V74, P1432, DOI 10.1136/annrheumdis-2013-204599
   Zhao X, 2018, J PAIN RES, V11, P3003, DOI 10.2147/JPR.S183594
   Zhen GH, 2013, NAT MED, V19, P704, DOI 10.1038/nm.3143
   Zheng SL, 2017, J MOL NEUROSCI, V62, P43, DOI 10.1007/s12031-017-0909-x
   Zhu C, 2020, NEUROMOL MED, V22, P210, DOI 10.1007/s12017-019-08576-0
NR 44
TC 17
Z9 19
U1 1
U2 10
PU CANADIAN SCIENCE PUBLISHING
PI OTTAWA
PA 65 AURIGA DR, SUITE 203, OTTAWA, ON K2E 7W6, CANADA
SN 0829-8211
EI 1208-6002
J9 BIOCHEM CELL BIOL
JI Biochem. Cell Biol.
PD JUN 15
PY 2020
VL 98
IS 3
BP 434
EP 442
DI 10.1139/bcb-2019-0333
PG 9
WC Biochemistry & Molecular Biology; Cell Biology
SC Biochemistry & Molecular Biology; Cell Biology
GA LV6RV
UT WOS:000538563100015
PM 31815524
DA 2022-06-22
ER

PT J
AU Feng, Kai
   Chen, Hongfang
   Xu, Chen
AF Feng, Kai
   Chen, Hongfang
   Xu, Chen
TI Chondro-protective effects of celastrol on osteoarthritis through autophagy activation and NF-kappa B signaling pathway inhibition
SO INFLAMMATION RESEARCH
LA English
DT Article
DE Osteoarthritis; Celastrol; Autophagy; Apoptosis; NF-kappa b
ID autoimmune arthriti; metabolic syndrome; oxidative stress; cartilage damage; apoptosis; cell; chondrocyte; suppresse; modulation; induction
AB Objective Osteoarthritis (OA) is a degenerative articular cartilage disease accompanied by superfluous apoptosis of chondrocytes in the elderly. Celastrol is a potent bioactive medicine which can exert anti-inflammatory and anti-oxidative effects in various diseases. This study aimed to elucidate the possible role of celastrol in OA as well as the specific mechanism of celastrol in vitro and in vivo. Methods Autophagy-related biomarkers and apoptotic molecules were evaluated by PCR, Western blot and immunofluorescence staining. The level of autophagy was assessed by MDC staining and transmission electron microscopy. To study the downstream signaling pathway, nuclear factor kappa B (NF-kappa B) signaling pathway-related proteins were examined by Western blot. Moreover, an anterior cruciate ligament transection (ACLT) rat model was established to observe the protective effect of celastrol on rat cartilage. Results We found celastrol ameliorated IL-1 beta-induced chondrocyte apoptosis and increased the expression of LC3-II and Beclin-1. In addition, the suppression of celastrol-induced autophagy by 3-methyladenine (3MA) prevented the protective effect of celastrol in chondrocytes. Moreover, celastrol decreased the IL-1 beta-stimulated phosphorylation degree of I kappa B alpha and P65. We also found PDTC (a known NF-kappa B pathway inhibitor) can promote the activation of autophagy and attenuate the apoptosis of chondrocytes. Meanwhile, the results of rat ACLT model revealed the same effect as in vitro experiments. Conclusions In summary, celastrol protected against chondrocyte apoptosis by promoting autophagy and inhibiting NF-kappa B signaling pathway in vitro and in vivo.
C1 [Feng, Kai] Shanghai Jiao Tong Univ, Dept Orthped Surg, Affiliated Peoples Hosp 6, 600 Yishan Rd, Shanghai 200233, CHINA.
   [Chen, Hongfang; Xu, Chen] Shanghai Jiao Tong Univ, Peoples Hosp 9, Dept Orthped, Shanghai Key Lab Orthped Implants,Sch Med, Shanghai 200011, CHINA.
RP Feng, K (corresponding author), Shanghai Jiao Tong Univ, Dept Orthped Surg, Affiliated Peoples Hosp 6, 600 Yishan Rd, Shanghai 200233, CHINA.; Xu, C (corresponding author), Shanghai Jiao Tong Univ, Peoples Hosp 9, Dept Orthped, Shanghai Key Lab Orthped Implants,Sch Med, Shanghai 200011, CHINA.
EM jsycfk@126.com; 116126@sh9hospital.org
FU Medical-Engineering Joint Fund of Shanghai Jiaotong University [YG2017QN02]
CR Ansari MY, 2018, CELL PHYSIOL BIOCHEM, V49, P932, DOI 10.1159/000493225
   Appleton CT, 2018, OSTEOARTHR CARTILAGE, V26, P296, DOI 10.1016/j.joca.2017.10.008
   Calixto JOAOB, 2004, PLANTA MEDICA, V70, P93, DOI 10.1055/s-2004-815483
   Carames B, 2015, ARTHRITIS RHEUMATOL, V67, P1568, DOI 10.1002/art.39073
   Carames B, 2012, ARTHRITIS RHEUM-US, V64, P1182, DOI 10.1002/art.33444
   Carames B, 2012, ANN RHEUM DIS, V71, P575, DOI 10.1136/annrheumdis-2011-200557
   Carames B, 2010, ARTHRITIS RHEUM-US, V62, P791, DOI 10.1002/art.27305
   Cascao R, 2017, RMD OPEN, V3, P0, DOI 10.1136/rmdopen-2017-000438
   Chen Z, 2016, CELL PHYSIOL BIOCHEM, V40, P883, DOI 10.1159/000453147
   Choi MC, 2018, ARTHRITIS RHEUMATOL, V70, P1440, DOI 10.1002/art.40514
   Cleren C, 2005, J NEUROCHEM, V94, P995, DOI 10.1111/j.1471-4159.2005.03253.x
   Deng YN, 2013, NEUROCHEM INT, V63, P1, DOI 10.1016/j.neuint.2013.04.005
   Ding QH, 2013, EUR J PHARMACOL, V708, P1, DOI 10.1016/j.ejphar.2013.01.057
   Divya T, 2017, PULM PHARMACOL THER, V45, P47, DOI 10.1016/j.pupt.2017.04.003
   Faust K, 2009, BMC NEUROSCI, V10, P0, DOI 10.1186/1471-2202-10-109
   Gerwin N, 2010, OSTEOARTHR CARTILAGE, V18, PS24, DOI 10.1016/j.joca.2010.05.030
   Hosseinzadeh A, 2016, J PINEAL RES, V61, P411, DOI 10.1111/jpi.12362
   Hu JZ, 2017, CELL PHYSIOL BIOCHEM, V43, P367, DOI 10.1159/000480416
   Hu M, 2017, MOL CELL, V66, P0
   Jin MY, 2014, FEBS LETT, V588, P2457, DOI 10.1016/j.febslet.2014.06.015
   Kamekura S, 2005, OSTEOARTHR CARTILAGE, V13, P632, DOI 10.1016/j.joca.2005.03.004
   Kannaiyan R, 2011, CANCER LETT, V303, P9, DOI 10.1016/j.canlet.2010.10.025
   Klaic L, 2012, ACS CHEM BIOL, V7, P928, DOI 10.1021/cb200539u
   Kobayashi H, 2016, NAT COMMUN, V7, P0, DOI 10.1038/ncomms13336
   Kornicka K, 2018, STEM CELL REV REP, V14, P337, DOI 10.1007/s12015-018-9809-x
   Lee JH, 2006, BIOCHEM PHARMACOL, V72, P1311, DOI 10.1016/j.bcp.2006.08.014
   Levine B, 2008, CELL, V132, P27, DOI 10.1016/j.cell.2007.12.018
   Loeser RF, 2012, ARTHRITIS RHEUM-US, V64, P1697, DOI 10.1002/art.34453
   Lotz MK, 2011, NAT REV RHEUMATOL, V7, P579, DOI 10.1038/nrrheum.2011.109
   Marcu KB, 2010, CURR DRUG TARGETS, V11, P599, DOI 10.2174/138945010791011938
   Martel-pelletier J, 2016, NAT REV DIS PRIMERS, V2, P0, DOI 10.1038/nrdp.2016.72
   Marycz K, 2018, STEM CELLS INT, V2018, P0, DOI 10.1155/2018/5340756
   Marycz K, 2016, OXID MED CELL LONGEV, V2016, P0, DOI 10.1155/2016/3718468
   Marycz K, 2016, J CELL MOL MED, V20, P2384, DOI 10.1111/jcmm.12932
   Mizushima N, 2008, NATURE, V451, P1069, DOI 10.1038/nature06639
   Mizushima N, 2007, GENE DEV, V21, P2861, DOI 10.1101/gad.1599207
   Nanjundaiah SM, 2012, J BIOL CHEM, V287, P22216, DOI 10.1074/jbc.M112.356816
   Olivotto E, 2015, RMD OPEN, V1, P0, DOI 10.1136/rmdopen-2015-000061
   Ong BN, 2014, HEALTH-LONDON, V18, P302, DOI 10.1177/1363459313497609
   Pincus T, 2015, ARTHRIT CARE RES, V67, P1043, DOI 10.1002/acr.22554
   Reggiori F, 2002, EUKARYOT CELL, V1, P11, DOI 10.1128/EC.01.1.11-21.2002
   Settembre C, 2009, AUTOPHAGY, V5, P228, DOI 10.4161/auto.5.2.7390
   Setty AR, 2005, SEMIN ARTHRITIS RHEU, V34, P773, DOI 10.1016/j.semarthrit.2005.01.011
   Shen C, 2015, OSTEOARTHR CARTILAGE, V23, P2279, DOI 10.1016/j.joca.2015.06.020
   Stove J, 2000, PATHOBIOLOGY, V68, P144, DOI 10.1159/000055915
   Takayama K, 2014, ARTHRITIS RES THER, V16, P0, DOI 10.1186/s13075-014-0482-4
   Venkatesha SH, 2012, BIOORGAN MED CHEM, V20, P5229, DOI 10.1016/j.bmc.2012.06.050
   Wang WF, 2018, J PHARM PHARMACOL, V70, P81, DOI 10.1111/jphp.12835
   Xue HM, 2015, CELL PHYSIOL BIOCHEM, V36, P2456, DOI 10.1159/000430206
   Yang HJ, 2006, CANCER RES, V66, P4758, DOI 10.1158/0008-5472.CAN-05-4529
   Yu XA, 2010, AM J HYPERTENS, V23, P895, DOI 10.1038/ajh.2010.75
   Zhang T, 2009, J BIOL CHEM, V284, P35381, DOI 10.1074/jbc.M109.051532
   Zhao J, 2015, INT IMMUNOPHARMACOL, V26, P221, DOI 10.1016/j.intimp.2015.03.033
NR 53
TC 14
Z9 14
U1 4
U2 16
PU SPRINGER BASEL AG
PI BASEL
PA PICASSOPLATZ 4, BASEL, 4052, SWITZERLAND
SN 1023-3830
EI 1420-908X
J9 INFLAMM RES
JI Inflamm. Res.
PD APR 15
PY 2020
VL 69
IS 4
BP 385
EP 400
DI 10.1007/s00011-020-01327-z
PG 16
WC Cell Biology; Immunology
SC Cell Biology; Immunology
GA KU9AS
UT WOS:000517021800001
PM 32112120
DA 2022-06-22
ER

PT J
AU Wang, Chenzhong
   Yao, Zhenjun
   Zhang, Yueqi
   Yang, Yi
   Liu, Jinyu
   Shi, Yi
   Zhang, Chi
AF Wang, Chenzhong
   Yao, Zhenjun
   Zhang, Yueqi
   Yang, Yi
   Liu, Jinyu
   Shi, Yi
   Zhang, Chi
TI Metformin Mitigates Cartilage Degradation by Activating AMPK/SIRT1-Mediated Autophagy in a Mouse Osteoarthritis Model
SO FRONTIERS IN PHARMACOLOGY
LA English
DT Article
DE osteoarthritis; cartilage; metformin; autophagy; apoptosis; 5' AMP-activated protein kinase; silent mating type information regulation 2 homolog 1
ID chondrocyte apoptosis; protein-kinase; sirt1; ampk; histopathology; degeneration; pathogenesis; resveratrol; modulation; induction
AB Chondrocyte dysfunction is a key mechanism underlying osteoarthritis. Metformin has shown protective effects in many diseases. The present study aimed to investigate the effects of metformin on autophagy and apoptosis in the process of osteoarthritis. A mouse osteoarthritis model was set up by surgically destabilizing medial meniscus in the knee. Intraarticular injection of metformin or vehicle was applied in the right knee for eight weeks. Mouse articular chondrocytes were isolated and passaged forin vitroexperiments. Small interfering RNA (siRNA) transfection was used to silence target genes. Western blotting, immunohistochemistry, transmission electron microscopy were used. After eight weeks, metformin restored surgery-induced upregulation of MMP13 and downregulation of type II collagen in the joint cartilage. In cultured primary murine chondrocytes, IL-1 beta aggravated apoptosis and catabolic response in a dose-dependent manner. In the presence of IL-1 beta, metformin increased phosphorylated levels of AMPK alpha and upregulated SIRT1 protein expression, leading to an increase in autophagy as well as a decrease in catabolism and apoptosis. Inactivating AMPK alpha or inhibiting SIRT1 prevented the augmented autophagy in the presence of metformin. Silencing AMPK alpha 2, but not AMPK alpha 1, reduced SIRT1 expression and downregulated autophagy in cultured chondrocytes. Metformin protects against IL-1 beta-induced extracellular matrix (ECM) degradation in cultured chondrocytes and in mouse osteoarthritis model through activating AMPK alpha/SIRT1 signaling. Metformin shed light on the treatment of osteoarthritis.
C1 [Wang, Chenzhong; Yao, Zhenjun; Zhang, Yueqi; Yang, Yi; Liu, Jinyu; Zhang, Chi] Fudan Univ, Zhongshan Hosp, Dept Orthoped Surg, Shanghai, CHINA.
   [Shi, Yi] Fudan Univ, Zhongshan Hosp, Biomed Res Ctr, Shanghai, CHINA.
RP Zhang, C (corresponding author), Fudan Univ, Zhongshan Hosp, Dept Orthoped Surg, Shanghai, CHINA.; Shi, Y (corresponding author), Fudan Univ, Zhongshan Hosp, Biomed Res Ctr, Shanghai, CHINA.
EM shi.yi@zs-hospital.sh.cn; chizhangg@hotmail.com
FU National Natural Science Foundation of China [81971308]
CR Blanco FJ, 1998, ARTHRITIS RHEUM, V41, P284, DOI 10.1002/1529-0131(199802)41:2<284::AID-ART12>3.3.CO;2-K
   Carames B, 2012, ANN RHEUM DIS, V71, P575, DOI 10.1136/annrheumdis-2011-200557
   Carames B, 2010, ARTHRITIS RHEUM-US, V62, P791, DOI 10.1002/art.27305
   Caton PW, 2010, J ENDOCRINOL, V205, P97, DOI 10.1677/JOE-09-0345
   Chau MDL, 2010, P NATL ACAD SCI USA, V107, P12553, DOI 10.1073/pnas.1006962107
   Chen DH, 2016, CELL DEATH DIS, V7, P0, DOI 10.1038/cddis.2016.334
   Chen T, 2018, REDOX BIOL, V14, P229, DOI 10.1016/j.redox.2017.09.016
   Feng XF, 2020, AGING-US, V12, P1087, DOI 10.18632/aging.102635
   Finkel T, 2009, NATURE, V460, P587, DOI 10.1038/nature08197
   Fujita N, 2011, J ORTHOP RES, V29, P511, DOI 10.1002/jor.21284
   Glasson SS, 2007, OSTEOARTHR CARTILAGE, V15, P1061, DOI 10.1016/j.joca.2007.03.006
   Glasson SS, 2010, OSTEOARTHR CARTILAGE, V18, PS17, DOI 10.1016/j.joca.2010.05.025
   Hashimoto S, 1998, ARTHRITIS RHEUM-US, V41, P1632, DOI 10.1002/1529-0131(199809)41:9<1632::AID-ART14>3.0.CO;2-A
   Hawley SA, 1996, J BIOL CHEM, V271, P27879, DOI 10.1074/jbc.271.44.27879
   Hernandez-segura A, 2018, TRENDS CELL BIOL, V28, P436, DOI 10.1016/j.tcb.2018.02.001
   Iwabu M, 2010, NATURE, V464, P1313, DOI 10.1038/nature08991
   Jenei-lanzl Z, 2019, CELL SIGNAL, V53, P212, DOI 10.1016/j.cellsig.2018.10.005
   Kim J, 2011, NAT CELL BIOL, V13, P132, DOI 10.1038/ncb2152
   Li H, 2020, ARTHRITIS RES THER, V22, P0, DOI 10.1186/s13075-020-2129-y
   Li ZG, 2019, FREE RADICAL BIO MED, V130, P576, DOI 10.1016/j.freeradbiomed.2018.11.020
   Loeser RF, 2012, ARTHRITIS RHEUM-US, V64, P1697, DOI 10.1002/art.34453
   Lotz MK, 2011, NAT REV RHEUMATOL, V7, P579, DOI 10.1038/nrrheum.2011.109
   Maiuri MC, 2007, NAT REV MOL CELL BIO, V8, P741, DOI 10.1038/nrm2239
   Matsuzaki T, 2014, ANN RHEUM DIS, V73, P1397, DOI 10.1136/annrheumdis-2012-202620
   Mcnulty MA, 2012, OSTEOARTHR CARTILAGE, V20, P949, DOI 10.1016/j.joca.2012.05.001
   Mizushima N, 2009, CURR TOP MICROBIOL, V335, P71, DOI 10.1007/978-3-642-00302-8_3
   Morselli E, 2010, CELL DEATH DIS, V1, P0, DOI 10.1038/cddis.2009.8
   Musumeci G, 2015, INT J MOL SCI, V16, P20560, DOI 10.3390/ijms160920560
   Pernicova I, 2014, NAT REV ENDOCRINOL, V10, P143, DOI 10.1038/nrendo.2013.256
   Porter AG, 1999, CELL DEATH DIFFER, V6, P99, DOI 10.1038/sj.cdd.4400476
   Price NL, 2012, CELL METAB, V15, P675, DOI 10.1016/j.cmet.2012.04.003
   Qin N, 2017, J PHARMACOL SCI, V134, P166, DOI 10.1016/j.jphs.2017.06.002
   Raisova M, 2001, J INVEST DERMATOL, V117, P333, DOI 10.1046/j.0022-202x.2001.01409.x
   Rangarajan S, 2018, NAT MED, V24, P1121, DOI 10.1038/s41591-018-0087-6
   Ruderman NB, 2010, AM J PHYSIOL-ENDOC M, V298, PE751, DOI 10.1152/ajpendo.00745.2009
   Sasaki H, 2012, ARTHRITIS RHEUM-US, V64, P1920, DOI 10.1002/art.34323
   Shi WY, 2012, CELL DEATH DIS, V3, P0, DOI 10.1038/cddis.2012.13
   Song YM, 2015, AUTOPHAGY, V11, P46, DOI 10.4161/15548627.2014.984271
   Terkeltaub R, 2011, ARTHRITIS RHEUM-US, V63, P1928, DOI 10.1002/art.30333
   Towle CA, 1997, OSTEOARTHR CARTILAGE, V5, P293, DOI 10.1016/S1063-4584(97)80008-8
   Wang CZ, 2018, BIOSCI TRENDS, V12, P605, DOI 10.5582/bst.2018.01263
   Wang JC, 2018, BBA-MOL CELL RES, V1865, P1105, DOI 10.1016/j.bbamcr.2018.05.007
   Wang Y, 2011, FEBS LETT, V585, P986, DOI 10.1016/j.febslet.2010.11.047
   Yang C, 2016, DNA CELL BIOL, V35, P156, DOI 10.1089/dna.2015.3074
   Yeung F, 2004, EMBO J, V23, P2369, DOI 10.1038/sj.emboj.7600244
   Yui PB, 2008, NAT CHEM BIOL, V4, P33, DOI 10.1038/nchembio.2007.54
   Zhao L, 2019, ANN RHEUM DIS, V78, P676, DOI 10.1136/annrheumdis-2018-214724
   Zhou S, 2017, SCI REP-UK, V7, P1, DOI 10.1038/srep43245
NR 48
TC 12
Z9 12
U1 4
U2 10
PU FRONTIERS MEDIA SA
PI LAUSANNE
PA AVENUE DU TRIBUNAL FEDERAL 34, LAUSANNE, CH-1015, SWITZERLAND
SN 1663-9812
EI 
J9 FRONT PHARMACOL
JI Front. Pharmacol.
PD JUL 24
PY 2020
VL 11
IS 
BP 
EP 
DI 10.3389/fphar.2020.01114
PG 12
WC Pharmacology & Pharmacy
SC Pharmacology & Pharmacy
GA NB7XO
UT WOS:000560728000001
PM 32792951
DA 2022-06-22
ER

PT J
AU Yang, Junjun
   Song, Xiongbo
   Feng, Yong
   Liu, Na
   Fu, Zhenlan
   Wu, Jiangyi
   Li, Tao
   Chen, Hao
   Chen, Jiajia
   Chen, Cheng
   Yang, Liu
AF Yang, Junjun
   Song, Xiongbo
   Feng, Yong
   Liu, Na
   Fu, Zhenlan
   Wu, Jiangyi
   Li, Tao
   Chen, Hao
   Chen, Jiajia
   Chen, Cheng
   Yang, Liu
TI Natural ingredients-derived antioxidants attenuate H2O2-induced oxidative stress and have chondroprotective effects on human osteoarthritic chondrocytes via Keap1/Nrf2 pathway
SO FREE RADICAL BIOLOGY AND MEDICINE
LA English
DT Article
DE Osteoarthritis; Oxidative stress; Antioxidants; Keap1/Nrf2
ID n-acetylcysteine; apoptosis; oxygen; pathogenesis; activation; autophagy; prevent; lycopene; alpha; acid
AB Osteoarthritis (OA) is the most common disabling joint disease and its pathological process is closely related to oxidative stress. Recent studies have shown that antioxidants allicin, sulforaphane, and lycopene derived from natural ingredients garlic, broccoli, and tomato can reduce the degree of oxidative stress and the expression of inflammatory markers, indicating that theses antioxidants might be helpful for OA treatment. In this study, we investigated the effects of allicin, sulforaphane, and lycopene on H2O2-stimulated human osteochondral samples and osteoarthritic chondrocytes. Our results revealed that allicin, sulforaphane, and lycopene effectively reduced the oxidative stress-induced cell apoptosis, and increased gene expression of antioxidant enzymes. Besides, these natural ingredients-derived antioxidants reduced the expression of inflammatory factors, enhanced the chondrogenic matrix synthesis, and reduced the hypertrophic differentiation of osteoarthritic chondrocytes. These regulations were mainly through the activation of Keap1/Nrf2 pathway. Our findings suggest that these antioxidants might be a potential therapeutic strategy for OA.
C1 [Yang, Junjun; Song, Xiongbo; Liu, Na; Fu, Zhenlan; Li, Tao; Chen, Hao; Yang, Liu] Third Mil Med Univ, Army Med Univ, Southwest Hosp, Ctr Joint Surg, Chongqing 400038, CHINA.
   [Feng, Yong] Chongqing Univ, Cent Hosp, Dept Orthoped, Chongqing 400014, CHINA.
   [Liu, Na] Southwest Univ, Sch Life Sci, Key Lab Freshwater Fish Reprod & Dev, Minist Educ,Lab Mol Dev Biol, Chongqing 400038, CHINA.
   [Wu, Jiangyi] Peking Univ, Shenzhen Hosp, Dept Sports Med, Shenzhen 518036, CHINA.
   [Chen, Jiajia] Third Mil Med Univ, Army Med Univ, Biomed Anal Ctr, Chongqing 400038, CHINA.
   [Chen, Cheng] Chongqing Med Univ, Coll Med Informat, Chongqing 400016, CHINA.
RP Yang, L (corresponding author), Third Mil Med Univ, Army Med Univ, Southwest Hosp, Ctr Joint Surg, Chongqing 400038, CHINA.; Chen, C (corresponding author), Chongqing Med Univ, Coll Med Informat, Chongqing 400016, CHINA.
EM cclljjff@163.com; jointsurgery@163.com
CR Acuna L, 2019, CELLS-BASEL, V8, P0, DOI 10.3390/cells8080776
   Ahmad A, 2019, J CLIN MED, V8, P0, DOI 10.3390/jcm8060850
   Alam RTM, 2018, OXID MED CELL LONGEV, V2018, P0, DOI 10.1155/2018/1780956
   Amin AR, 1995, J EXP MED, V182, P2097, DOI 10.1084/jem.182.6.2097
   Arena A, 2019, BRAIN PATHOL, V29, P351, DOI 10.1111/bpa.12661
   Bai Y, 2019, FREE RADICAL BIO MED, V132, P83, DOI 10.1016/j.freeradbiomed.2018.10.443
   Charlier E, 2019, BIOCHEM PHARMACOL, V165, P49, DOI 10.1016/j.bcp.2019.02.036
   Chen YR, 2019, PHYTOTHER RES PTR, V33, P1
   Chen Y, 2019, J CELL MOL MED, V23, P2136, DOI 10.1111/jcmm.14125
   Clouet J, 2009, DRUG DISCOV TODAY, V14, P0
   Dai CS, 2015, ANTIMICROB AGENTS CH, V59, P579, DOI 10.1128/AAC.03925-14
   Davidson R, 2017, SCI REP-UK, V7, P0, DOI 10.1038/s41598-017-03629-5
   Dehghani S, 2018, PHYTOMEDICINE, V48, P70, DOI 10.1016/j.phymed.2018.04.060
   Delgobo M, 2019, J NUTR BIOCHEM, V67, P190, DOI 10.1016/j.jnutbio.2019.02.012
   Drevet S, 2018, EXP GERONTOL, V111, P107, DOI 10.1016/j.exger.2018.07.007
   Fox BM, 2019, KIDNEY INT, V95, P590, DOI 10.1016/j.kint.2018.10.020
   Green JA, 2014, P NUTR SOC, V73, P278, DOI 10.1017/S0029665113003935
   Gu YT, 2017, BIOMED PHARMACOTHER, V95, P1886, DOI 10.1016/j.biopha.2017.09.082
   Henrotin Y, 2005, OSTEOARTHR CARTILAGE, V13, P643, DOI 10.1016/j.joca.2005.04.002
   Hu JZ, 2017, CELL PHYSIOL BIOCHEM, V43, P367, DOI 10.1159/000480416
   Huang S, 2017, STEM CELL RES THER, V8, P0, DOI 10.1186/s13287-017-0719-7
   Hui W, 2016, ANN RHEUM DIS, V75, P449, DOI 10.1136/annrheumdis-2014-206295
   Hwang HS, 2015, INT J MOL SCI, V16, P26035, DOI 10.3390/ijms161125943
   Jin LF, 2019, SCI TOTAL ENVIRON, V666, P713, DOI 10.1016/j.scitotenv.2019.02.307
   Khan NM, 2018, FREE RADICAL BIO MED, V116, P159, DOI 10.1016/j.freeradbiomed.2018.01.013
   Kim CY, 2019, PHARMACOL RES, V145, P0, DOI 10.1016/j.phrs.2019.104259
   Larranaga A, 2018, ACTA BIOMATER, V67, P21, DOI 10.1016/j.actbio.2017.12.014
   Lavecchia T, 2013, CRIT REV FOOD SCI, V53, P198, DOI 10.1080/10408398.2010.520829
   Lepetsos P, 2016, BBA-MOL BASIS DIS, V1862, P576, DOI 10.1016/j.bbadis.2016.01.003
   Li B, 2019, J CELL PHYSIOL, V234, P561, DOI 10.1002/jcp.26769
   Li D, 2012, AM J MED SCI, V344, P486, DOI 10.1097/MAJ.0b013e3182579dc6
   Li D, 2019, CELL STRESS CHAPERON, V24, P195, DOI 10.1007/s12192-018-0956-4
   Lian CJ, 2019, BONE RES, V7, P0, DOI 10.1038/s41413-019-0046-y
   Liu X, 2018, AGING, V10, P0
   Liu Y, 2019, J HEPATOL, V71, P719, DOI 10.1016/j.jhep.2019.05.029
   Liu-bryan R, 2015, NAT REV RHEUMATOL, V11, P35, DOI 10.1038/nrrheum.2014.162
   Loboda A, 2016, CELL MOL LIFE SCI, V73, P3221, DOI 10.1007/s00018-016-2223-0
   Loeser RF, 2016, NAT REV RHEUMATOL, V12, P412, DOI 10.1038/nrrheum.2016.65
   Ma CH, 2019, ANTIOXIDANTS-BASEL, V8, P0, DOI 10.3390/antiox8090370
   Matsuda J, 2018, AUTOPHAGY, V14, P53, DOI 10.1080/15548627.2017.1391428
   Momtahan N, 2019, TRENDS MOL MED, V25, P482, DOI 10.1016/j.molmed.2019.04.005
   Morita K, 2007, J EXP MED, V204, P1613, DOI 10.1084/jem.20062525
   Palozza P, 2012, ACTA BIOCHIM POL, V59, P21
   Pan YT, 2017, MOL MED REP, V16, P2985, DOI 10.3892/mmr.2017.6904
   Peng LY, 2019, AM J CHINESE MED, V47, P1113, DOI 10.1142/S0192415X19500575, 10.1142/s0192415x19500575
   Qian YQ, 2018, FOOD FUNCT, V9, P4865, DOI 10.1039/c8fo01095a
   Rasheed Z, 2016, INT J HLTH SCI, V10, P0
   Safdar A, 2010, FREE RADIC BIOL MED, V49, P0
   Santin-marquez R, 2019, GEROSCIENCE, V41, P655, DOI 10.1007/s11357-019-00061-7
   Scott JL, 2010, ANN RHEUM DIS, V69, P1502, DOI 10.1136/ard.2009.119966
   Sies H, 2015, REDOX BIOL, V4, P180, DOI 10.1016/j.redox.2015.01.002
   Silva-palacios A, 2019, FREE RADICAL BIO MED, V143, P331, DOI 10.1016/j.freeradbiomed.2019.08.012
   Singh AK, 2017, CRIT REV FOOD SCI, V57, P3449, DOI 10.1080/10408398.2015.1129310
   Su BC, 2019, CANCERS, V11, P0, DOI 10.3390/cancers11020171
   Subedi L, 2019, OXID MED CELL LONGEV, V2019, P0, DOI 10.1155/2019/3549274
   Sun X, 2017, J APPL TOXICOL, V37, P1428, DOI 10.1002/jat.3511
   Tateiwa D, 2019, CELLS-BASEL, V8, P0, DOI 10.3390/cells8080818
   Vinatier C, 2016, DRUG DISCOV TODAY, V21, P1932, DOI 10.1016/j.drudis.2016.08.011
   Wang X, 2019, AM J SPORT MED, V47, P2316, DOI 10.1177/0363546519856355
   Wang XJ, 2007, P NATL ACAD SCI USA, V104, P19589, DOI 10.1073/pnas.0709483104
   Wang YZ, 2019, BONE, V127, P656, DOI 10.1016/j.bone.2019.05.026
   Williams FMK, 2010, BMC MUSCULOSKEL DIS, V11, P0, DOI 10.1186/1471-2474-11-280
   Wu JY, 2019, BIOMATERIALS, V206, P87, DOI 10.1016/j.biomaterials.2019.03.022
   Yang MY, 2019, PHARMACOL RES, V144, P227, DOI 10.1016/j.phrs.2019.04.023
   Yook JS, 2019, P NATL ACAD SCI USA, V116, P10988, DOI 10.1073/pnas.1815197116
   Zhang M, 2017, CELL PHYSL BIOCH INT, V41, P0
NR 66
TC 22
Z9 23
U1 1
U2 21
PU ELSEVIER SCIENCE INC
PI NEW YORK
PA STE 800, 230 PARK AVE, NEW YORK, NY 10169 USA
SN 0891-5849
EI 1873-4596
J9 FREE RADICAL BIO MED
JI Free Radic. Biol. Med.
PD MAY 20
PY 2020
VL 152
IS 
BP 854
EP 864
DI 10.1016/j.freeradbiomed.2020.01.185
PG 11
WC Biochemistry & Molecular Biology; Endocrinology & Metabolism
SC Biochemistry & Molecular Biology; Endocrinology & Metabolism
GA MH2SS
UT WOS:000546582900008
PM 32014502
DA 2022-06-22
ER

PT J
AU Chen, Jie
   Ma, Yufei
   Yang, Zhijie
   Lan, Haiyang
   Liu, Guangliang
   Zhang, Ye
   Xia, Huiqiang
   Wang, Xiaofang
   Han, Fei
   Tu, Xiaolin
   Liu, Bo
AF Chen, Jie
   Ma, Yufei
   Yang, Zhijie
   Lan, Haiyang
   Liu, Guangliang
   Zhang, Ye
   Xia, Huiqiang
   Wang, Xiaofang
   Han, Fei
   Tu, Xiaolin
   Liu, Bo
TI TNFAIP3 ameliorates the degeneration of inflammatory human nucleus pulposus cells by inhibiting mTOR signaling and promoting autophagy
SO AGING-US
LA English
DT Article
DE TNFAIP3; human nucleus pulposus cells; inflammation; extracellular matrix; mTOR signaling
ID apoptosis; activation; pattern; survival; death
AB Autophagy is involved in degenerative diseases such as osteoarthritis and disc degeneration. Although, tumor necrosis factor alpha-induced protein 3 (TNFAIP3) is well-known as a key regulator of inflammation and autophagy, it is still not clear whether TNFAIP3 regulates autophagy to protect from human disc cells degeneration. We hypothesize that TNFAIP3 may also regulate autophagy to inhibit pro-inflammatory cytokines expression in human nucleus pulposus cells (NPCs). In this study, TNFAIP3 expression was increased in degenerative disc tissue as well as LPS-stimulated human NPCs, and the effect of TNFAIP3 in LPS-induced NPCs was further explored. The results demonstrated that pro-inflammatory cytokines expression in TNFAIP3-His cells was decreased, while it was increased in TNFAIP3-siRNA cells. Further molecular mechanism research showed that TNFAIP3-siRNA cells enhanced the phosphorylation of mammalian target of rapamycin (mTOR) and inhibited autophagy. Meanwhile, after treatment of TNFAIP3-siRNA cells with the mTOR inhibitor Torin1, the level of autophagy increased and the decrease of extracellular matrix was reversed. In summary, overexpressed TNFAIP3 can promote autophagy and reduce inflammation in LPS-induced human NPCs. Moreover, autophagy triggered by TNFAIP3 can ameliorate the degeneration of inflammatory human NPCs, providing a potential and an attractive therapeutic strategy for degenerative disease.
C1 [Chen, Jie; Yang, Zhijie; Lan, Haiyang; Zhang, Ye; Xia, Huiqiang; Han, Fei; Liu, Bo] Chongqing Med Univ, Affiliated Hosp 1, Dept Orthoped Surg, Chongqing 400016, CHINA.
   [Chen, Jie; Ma, Yufei; Liu, Guangliang; Wang, Xiaofang; Tu, Xiaolin] Chongqing Med Univ, Inst Life Sci, Lab Skeletal Dev & Regenerat, Chongqing 400016, CHINA.
RP Liu, B (corresponding author), Chongqing Med Univ, Affiliated Hosp 1, Dept Orthoped Surg, Chongqing 400016, CHINA.; Tu, XL (corresponding author), Chongqing Med Univ, Inst Life Sci, Lab Skeletal Dev & Regenerat, Chongqing 400016, CHINA.
EM 102765@cqmu.edu.cn; boliu@hospital.cqmu.edu.cn
FU Natural Science Foundation of China [81572202, 81672118]
CR Chen C, 2014, BIOMED RES INT, V2014, P0, DOI 10.1155/2014/267350
   Chen JW, 2015, INT J BIOCHEM CELL B, V59, P1, DOI 10.1016/j.biocel.2014.11.009
   Chu YY, 2011, BLOOD, V117, P2227, DOI 10.1182/blood-2010-09-306019
   Delk NA, 2012, AUTOPHAGY, V8, P650, DOI 10.4161/auto.19226
   Deretic V, 2018, AUTOPHAGY, V14, P243, DOI 10.1080/15548627.2017.1402992
   Ding F, 2013, APOPTOSIS, V18, P777, DOI 10.1007/s10495-013-0839-1
   Feng Y, 2016, GENES DIS, V3, P178, DOI 10.1016/j.gendis.2016.04.005
   Gore M, 2012, SPINE, V37, PE668, DOI 10.1097/BRS.0b013e318241e5de
   Gruber HE, 2015, SPINE, V40, P773, DOI 10.1097/BRS.0000000000000865
   Huang WM, 2016, EUR SPINE J, V25, P168, DOI 10.1007/s00586-015-4103-y
   Jansen HJ, 2012, ENDOCRINOLOGY, V153, P5866, DOI 10.1210/en.2012-1625
   Ji QI-JIAN, 2019, ZHONGGUO ZHONG YAO ZA ZHI, V44, P1648, DOI 10.19540/j.cnki.cjcmm.20190111.002
   Jiang LB, 2014, J ORTHOP RES, V32, P1532, DOI 10.1002/jor.22699
   Jiang WM, 2014, SCI REP-UK, V4, P0, DOI 10.1038/srep06323
   Joud A, 2012, ARTHRIT CARE RES, V64, P1084, DOI 10.1002/acr.21642
   Kiriyama Y, 2015, INT J MOL SCI, V16, P26797, DOI 10.3390/ijms161125990
   Levine B, 2011, NATURE, V469, P323, DOI 10.1038/nature09782
   Li YS, 2016, JOINT BONE SPINE, V83, P143, DOI 10.1016/j.jbspin.2015.06.009
   Lork M, 2017, CELL DEATH DIFFER, V24, P1172, DOI 10.1038/cdd.2017.46
   Matsuzawa Y, 2015, AUTOPHAGY, V11, P1052, DOI 10.1080/15548627.2015.1055439
   Molinos M, 2015, J R SOC INTERFACE, V12, P0, DOI 10.1098/rsif.2015.0429
   Pfirrmann CWA, 2001, SPINE, V26, P1873, DOI 10.1097/00007632-200109010-00011
   Risbud MV, 2014, NAT REV RHEUMATOL, V10, P44, DOI 10.1038/nrrheum.2013.160
   Scheper W, 2011, AUTOPHAGY, V7, P910, DOI 10.4161/auto.7.8.15761
   Scherz-shouval R, 2011, TRENDS BIOCHEM SCI, V36, P30, DOI 10.1016/j.tibs.2010.07.007
   Shi CG, 2018, CELL PHYSIOL BIOCHEM, V49, P2463, DOI 10.1159/000493843
   Vergroesen PPA, 2015, OSTEOARTHR CARTILAGE, V23, P1057, DOI 10.1016/j.joca.2015.03.028
   Vetters J, 2019, J EXP MED, V216, P2010, DOI 10.1084/jem.20182164
   Wang DW, 2013, AGE, V35, P1741, DOI 10.1007/s11357-012-9474-y
   Wang F, 2016, OSTEOARTHR CARTILAGE, V24, P398, DOI 10.1016/j.joca.2015.09.019
   Wang LL, 2015, INT J MOL SCI, V16, P25154, DOI 10.3390/ijms161025154
   Yang DZ, 2014, CONNECT TISSUE RES, V55, P132, DOI 10.3109/03008207.2013.876421
   Yi WW, 2019, AGING-US, V11, P7294, DOI 10.18632/aging.102266
   Zhai Y, 2018, AUTOPHAGY, V14, P1629, DOI 10.1080/15548627.2018.1458804
   Zhang SJ, 2016, CLIN CHIM ACTA, V457, P27, DOI 10.1016/j.cca.2016.03.016
   Zhu QQ, 2016, SPINE, V41, P568, DOI 10.1097/BRS.0000000000001292
NR 36
TC 3
Z9 3
U1 2
U2 11
PU IMPACT JOURNALS LLC
PI ORCHARD PARK
PA 6666 E QUAKER ST, STE 1, ORCHARD PARK, NY 14127 USA
SN 1945-4589
EI 
J9 AGING-US
JI Aging-US
PD DEC 15
PY 2020
VL 12
IS 23
BP 24242
EP 24254
DI 
PG 13
WC Cell Biology; Geriatrics & Gerontology
SC Cell Biology; Geriatrics & Gerontology
GA PH8CN
UT WOS:000600633600005
PM 33226960
DA 2022-06-22
ER

PT J
AU Dhanabalan, KM
   Gupta, VK
   Agarwal, Rachit
AF Dhanabalan, Kaamini
   Gupta, Vishal
   Agarwal, Rachit
TI Rapamycin-PLGA microparticles prevent senescence, sustain cartilage matrix production under stress and exhibit prolonged retention in mouse joints
SO BIOMATERIALS SCIENCE
LA English
DT Article
ID dna-damage; chondrocyte senescence; cellular senescence; autophagy; cell; osteoarthriti; delivery; nanoparticle; degeneration; activation
AB Osteoarthritis (OA) is a joint disease characterized by progressive damage of articular cartilage and the adjoining subchondral bone. Chondrocytes, the primary cells of the cartilage, have limited regenerative capacity and when they undergo stress due to trauma or with aging, they senesce or become apoptotic. Rapamycin, a potent immunomodulator, has shown promise in OA treatment. It activates autophagy and is known to prevent senescence. However, its clinical translation for OA is hampered due to systemic toxicity as high and frequent doses are required. Here, we have fabricated rapamycin encapsulated poly(lactic-co-glycolic acid) (PLGA) based carriers that induced autophagy and prevented cellular senescence in human chondrocytes. The microparticle (MP) delivery system showed sustained release of the drug for several weeks. Rapamycin microparticles protectedin vitrocartilage mimics (micromass cultures) from degradation, allowing sustained production of sGAG, and demonstrated a prolonged senescence preventive effect under oxidative and genomic stress conditions. These microparticles also exhibited a residence time of similar to 30 days after intra-articular injections in murine knee joints. Such particulate systems are promising candidates for intra-articular delivery of rapamycin for the treatment of osteoarthritis.
C1 [Dhanabalan, Kaamini M.; Gupta, Vishal K.; Agarwal, Rachit] Indian Inst Sci, Ctr BioSyst Sci & Engn, Bengaluru 560012, India.
RP Agarwal, R (corresponding author), Indian Inst Sci, Ctr BioSyst Sci & Engn, Bengaluru 560012, India.
EM rachit@iisc.ac.in
FU Early Career Research Award (Science and Engineering Research Board, Department of Science and Technology, India) [ECR/2017/002178]; Har Gobind Khorana Innovative Young Biotechnologist Award (Department of Biotechnology, India) [BT/12/IYBA/2019/04]; Indian Institute of Science, Bangalore
CR Abraham RT, 1996, ANNU REV IMMUNOL, V14, P483, DOI 10.1146/annurev.immunol.14.1.483
   Agarwal R, 2016, J BIOMED MATER RES A, V104, P595, DOI 10.1002/jbm.a.35601
   Alvarez-garcia O, 2017, ARTHRITIS RHEUMATOL, V69, P1418, DOI 10.1002/art.40104
   Barth S, 2010, J PATHOL, V221, P117, DOI 10.1002/path.2694
   Blagosklonny MV, 2018, CELL CYCLE, V17, P2655, DOI 10.1080/15384101.2018.1554781
   Carames B, 2012, ARTHRITIS RHEUM-US, V64, P1182, DOI 10.1002/art.33444
   Carames B, 2012, ANN RHEUM DIS, V71, P575, DOI 10.1136/annrheumdis-2011-200557
   Carames B, 2010, ARTHRITIS RHEUM-US, V62, P791, DOI 10.1002/art.27305
   Chen AF, 2008, J CELL PHYSIOL, V217, P828, DOI 10.1002/jcp.21562
   Chen PF, 2016, BIOMATERIALS, V81, P1, DOI 10.1016/j.biomaterials.2015.12.006
   Chen ZP, 2014, DRUG DELIV, V21, P342, DOI 10.3109/10717544.2013.848495
   Cheng NT, 2016, BMC MUSCULOSKEL DIS, V17, P0, DOI 10.1186/s12891-016-0995-x
   Chevalier X, 2015, ANN RHEUM DIS, V74, P1697, DOI 10.1136/annrheumdis-2014-205348
   Cohen SB, 2011, ARTHRITIS RES THER, V13, P0, DOI 10.1186/ar3430
   Danhier F, 2012, J CONTROL RELEASE, V161, P505, DOI 10.1016/j.jconrel.2012.01.043
   Davies CM, 2008, OSTEOARTHR CARTILAGE, V16, P624, DOI 10.1016/j.joca.2007.09.012
   De Bari C, 2001, ARTHRITIS RHEUM, V44, P85, DOI 10.1002/1529-0131(200101)44:1<85::AID-ANR12>3.0.CO;2-6
   Debacq-chainiaux F, 2009, NAT PROTOC, V4, P1798, DOI 10.1038/nprot.2009.191
   Dinarvand R, 2011, INT J NANOMED, V6, P877, DOI 10.2147/IJN.S18905
   Drake KR, 2010, PLOS ONE, V5, P0, DOI 10.1371/journal.pone.0009806
   Evans CH, 2014, NAT REV RHEUMATOL, V10, P11, DOI 10.1038/nrrheum.2013.159
   Fuhrmann-stroissnigg H, 2017, NAT COMMUN, V8, P0, DOI 10.1038/s41467-017-00314-z
   Garcia-prat L, 2016, NATURE, V529, P37, DOI 10.1038/nature16187
   Gasmi H, 2016, INT J PHARMACEUT, V514, P189, DOI 10.1016/j.ijpharm.2016.08.032
   Goldring SR, 2006, JOURNAL OF MUSCULOSKELETAL & NEURONAL INTERACTIONS, V6, P376
   Greco KV, 2011, BIOCHEM PHARMACOL, V82, P1919, DOI 10.1016/j.bcp.2011.09.009
   Heinemeier KM, 2016, SCI TRANSL MED, V8, P0, DOI 10.1126/scitranslmed.aad8335
   Hernandez-segura A, 2018, TRENDS CELL BIOL, V28, P436, DOI 10.1016/j.tcb.2018.02.001
   Jeon OH, 2018, J CLIN INVEST, V128, P1229, DOI 10.1172/JCI95147
   Jeon OH, 2017, NAT MED, V23, P775, DOI 10.1038/nm.4324
   Jhunjhunwala S, 2009, J CONTROL RELEASE, V133, P191, DOI 10.1016/j.jconrel.2008.10.011
   Kang ML, 2014, EXPERT OPIN DRUG DEL, V11, P269, DOI 10.1517/17425247.2014.867325
   Karsdal MA, 2016, OSTEOARTHR CARTILAGE, V24, P2013, DOI 10.1016/j.joca.2016.07.017
   Kuma A, 2007, AUTOPHAGY, V3, P323, DOI 10.4161/auto.4012
   Larsen C, 2008, J PHARM SCI-US, V97, P4622, DOI 10.1002/jps.21346
   Loeser RF, 2009, OSTEOARTHR CARTILAGE, V17, P971, DOI 10.1016/j.joca.2009.03.002
   Lotz M, 2012, BONE, V51, P241, DOI 10.1016/j.bone.2012.03.023
   Lotz MK, 2011, NAT REV RHEUMATOL, V7, P579, DOI 10.1038/nrrheum.2011.109
   Lotz MK, 2010, ARTHRITIS RES THER, V12, P0, DOI 10.1186/AR3046
   Makadia HK, 2011, POLYMERS-BASEL, V3, P1377, DOI 10.3390/polym3031377
   Matsuzaki T, 2014, BIOMATERIALS, V35, P9904, DOI 10.1016/j.biomaterials.2014.08.041
   Mchugh D, 2018, J CELL BIOL, V217, P65, DOI 10.1083/jcb.201708092
   Meckes JK, 2017, OSTEOARTHR CARTILAGE, V25, P1880, DOI 10.1016/j.joca.2017.07.023
   Mizushima N, 2008, NATURE, V451, P1069, DOI 10.1038/nature06639
   Nagai K, 2015, OSTEOARTHR CARTILAGE, V23, P1412, DOI 10.1016/j.joca.2015.03.024
   Pack DW, 2005, NAT REV DRUG DISCOV, V4, P581, DOI 10.1038/nrd1775
   Price JS, 2002, AGING CELL, V1, P57, DOI 10.1046/j.1474-9728.2002.00008.x
   Qin N, 2017, J PHARMACOL SCI, V134, P166, DOI 10.1016/j.jphs.2017.06.002
   Ramchandani M, 1998, J CONTROL RELEASE, V54, P167, DOI 10.1016/S0168-3659(97)00113-2
   Rose J, 2012, OSTEOARTHR CARTILAGE, V20, P1020, DOI 10.1016/j.joca.2012.05.009
   Rothenfluh DA, 2008, NAT MATER, V7, P248, DOI 10.1038/nmat2116
   Rothwell AG, 1973, J BONE JOINT SURG BR, V55, P588
   Sasaki H, 2012, ARTHRITIS RHEUM-US, V64, P1920, DOI 10.1002/art.34323
   Singh A, 2014, ADV HEALTHC MATER, V3, P1562, DOI 10.1002/adhm.201400051
   Singh A, 2008, MOL THER, V16, P2011, DOI 10.1038/mt.2008.206
   Takayama K, 2014, ARTHRITIS RES THER, V16, P0, DOI 10.1186/s13075-014-0482-4
   Vinatier C, 2018, FRONT PHYSIOL, V9, P0, DOI 10.3389/fphys.2018.00706
   Wang R, 2017, AGING CELL, V16, P564, DOI 10.1111/acel.12587
   Wischke C, 2008, INT J PHARMACEUT, V364, P298, DOI 10.1016/j.ijpharm.2008.04.042
   Xia C, 2017, ONCOTARGET, V8, P2835, DOI 10.18632/oncotarget.13748
   Zhang MJ, 2016, J CLIN INVEST, V126, P2893, DOI 10.1172/JCI83676
   Zhu Y, 2015, AGING CELL, V14, P644, DOI 10.1111/acel.12344
NR 62
TC 15
Z9 15
U1 7
U2 22
PU ROYAL SOC CHEMISTRY
PI CAMBRIDGE
PA THOMAS GRAHAM HOUSE, SCIENCE PARK, MILTON RD, CAMBRIDGE CB4 0WF, CAMBS, ENGLAND
SN 2047-4830
EI 2047-4849
J9 BIOMATER SCI-UK
JI Biomater. Sci.
PD AUG 7
PY 2020
VL 8
IS 15
BP 4308
EP 4321
DI 10.1039/d0bm00596g
PG 14
WC Materials Science, Biomaterials
SC Materials Science
GA MZ1WL
UT WOS:000558912400020
PM 32597443
DA 2022-06-22
ER

PT J
AU Duan, Ran
   Xie, Hui
   Liu, Zheng-Zhao
AF Duan, Ran
   Xie, Hui
   Liu, Zheng-zhao
TI The Role of Autophagy in Osteoarthritis
SO FRONTIERS IN CELL AND DEVELOPMENTAL BIOLOGY
LA English
DT Review
DE apoptosis; autophagy; cartilage; chondrocyte; osteoarthritis
ID mitochondrial dysfunction; targeted deletion; cartilage; chondrocyte; stress; proliferation; growth; epidemiology; pathogenesis; activation
AB Chondrocytes are the only cell type in normal cartilage. The pathological changes of osteoarthritis (OA) mostly revolve around the apoptosis and dysfunction of chondrocytes. Autophagy, as an intracellular degradation system that maintains the steady state of energy metabolism in cells, has been shown to restore the function of damaged chondrocytes, alleviating the occurrence and progression of OA. In this review, we explored the relationship between autophagy and OA and the key molecules of autophagy pathway that regulate the progression of OA, providing new ideas for OA treatment by targeting autophagy.
C1 [Duan, Ran; Xie, Hui; Liu, Zheng-Zhao] Cent South Univ, Xiangya Hosp, Movement Syst Injury & Repair Res Ctr, Changsha, CHINA.
   [Duan, Ran; Xie, Hui; Liu, Zheng-Zhao] Cent South Univ, Xiangya Hosp, Dept Sports Med, Changsha, CHINA.
   [Xie, Hui; Liu, Zheng-Zhao] Cent South Univ, Xiangya Hosp, Dept Orthoped, Changsha, CHINA.
   [Xie, Hui; Liu, Zheng-Zhao] Hunan Key Lab Organ Injury Aging & Regenerat Med, Changsha, CHINA.
   [Xie, Hui; Liu, Zheng-Zhao] Hunan Key Lab Bone Joint Degenerat & Injury, Changsha, CHINA.
   [Xie, Hui; Liu, Zheng-Zhao] Xiangya Hosp, Natl Clin Res Ctr Geriatr Disorders, Changsha, CHINA.
RP Xie, H; Liu, ZZ (corresponding author), Cent South Univ, Xiangya Hosp, Movement Syst Injury & Repair Res Ctr, Changsha, CHINA.; Xie, H; Liu, ZZ (corresponding author), Cent South Univ, Xiangya Hosp, Dept Sports Med, Changsha, CHINA.; Xie, H; Liu, ZZ (corresponding author), Cent South Univ, Xiangya Hosp, Dept Orthoped, Changsha, CHINA.; Xie, H; Liu, ZZ (corresponding author), Hunan Key Lab Organ Injury Aging & Regenerat Med, Changsha, CHINA.; Xie, H; Liu, ZZ (corresponding author), Hunan Key Lab Bone Joint Degenerat & Injury, Changsha, CHINA.; Xie, H; Liu, ZZ (corresponding author), Xiangya Hosp, Natl Clin Res Ctr Geriatr Disorders, Changsha, CHINA.
EM huixie@csu.edu.cn; liuzhengzhao@csu.edu.cn
FU National Natural Science Foundation of China [81974127, 81701383, 81871822]; Natural Science Foundation of Guangdong Province [2016A030306051, 2017A030310005]; Innovation-Driven Project of Central South University [2018CX029, 2019CX014]; Science and Technology Plan Project of Hunan Province [2018RS3029, 2017XK2039]; Shenzhen Foundation of Science and Technology [JCYJ20170306092009689]; Non-profit Central Research Institute Fund of Chinese Academy of Medical Sciences [2019-RC-HL-024]
CR Akasaki Y, 2014, ARTHRITIS RHEUMATOL, V66, P3349, DOI 10.1002/art.38868
   Al-modawi RN, 2019, MOL THER-NUCL ACIDS, V17, P776, DOI 10.1016/j.omtn.2019.07.011
   Alers S, 2012, MOL CELL BIOL, V32, P2, DOI 10.1128/MCB.06159-11
   Almeida M, 2019, BONE, V121, P284, DOI 10.1016/j.bone.2019.01.018
   Alvarez-garcia O, 2016, OSTEOARTHR CARTILAGE, V24, P1639, DOI 10.1016/j.joca.2016.04.015
   Alvarez-garcia O, 2017, ARTHRITIS RHEUMATOL, V69, P1418, DOI 10.1002/art.40104
   Ansari MY, 2018, OSTEOARTHR CARTILAGE, V26, P1087, DOI 10.1016/j.joca.2017.07.020
   Barranco CAROLINE, 2015, NAT REV RHEUMATOL, V11, P127, DOI 10.1038/nrrheum.2015.12
   Bartel DP, 2004, CELL, V116, P281, DOI 10.1016/S0092-8674(04)00045-5
   Bohensky J, 2010, PEDIATR NEPHROL, V25, P633, DOI 10.1007/s00467-009-1310-y
   Bolduc JA, 2019, FREE RADICAL BIO MED, V132, P73, DOI 10.1016/j.freeradbiomed.2018.08.038
   Bouderlique T, 2016, ANN RHEUM DIS, V75, P627, DOI 10.1136/annrheumdis-2015-207742
   Capasso S, 2015, ONCOTARGET, V6, P39457, DOI 10.18632/oncotarget.6277
   Carames B, 2012, ANN RHEUM DIS, V71, P575, DOI 10.1136/annrheumdis-2011-200557
   Charlier E, 2019, BIOCHEM PHARMACOL, V165, P49, DOI 10.1016/j.bcp.2019.02.036
   Charlier E, 2016, INT J MOL SCI, V17, P0, DOI 10.3390/ijms17122146
   Chen GH, 2017, BIOL CHEM, V398, P499, DOI 10.1515/hsz-2016-0211
   Choi AMK, 2013, NEW ENGL J MED, V368, P651, DOI 10.1056/NEJMra1205406, 10.1056/NEJMc1303158
   Cinque L, 2015, NATURE, V528, P272, DOI 10.1038/nature16063
   Colins JA, 2018, CURR OPIN RHEUMATOL, V30, P101, DOI 10.1097/BOR.0000000000000456
   Cooper C, 2019, DRUG AGING, V36, P15, DOI 10.1007/s40266-019-00660-1
   Cutolo M, 2015, SEMIN ARTHRITIS RHEU, V44, P611, DOI 10.1016/j.semarthrit.2014.12.003
   Dadamo S, 2017, OSTEOARTHR CARTILAGE, V25, P600, DOI 10.1016/j.joca.2016.11.014
   Dadamo S, 2016, OSTEOARTHR CARTILAGE, V24, P1082, DOI 10.1016/j.joca.2016.01.005
   Dadamo S, 2017, OXID MED CELL LONGEV, V2017, P0, DOI 10.1155/2017/3720128
   Deng ZH, 2019, BIOSCIENCE REP, V39, P0, DOI 10.1042/BSR20190189
   Feng L, 2020, INT J MOL MED, V45, P1464, DOI 10.3892/ijmm.2020.4534
   Gabay O, 2012, ANN RHEUM DIS, V71, P613, DOI 10.1136/ard.2011.200504
   Gewirtz DA, 2014, CANCER RES, V74, P647, DOI 10.1158/0008-5472.CAN-13-2966
   Glick D, 2010, J PATHOL, V221, P3, DOI 10.1002/path.2697
   Han XJ, 2016, AGING CELL, V15, P416, DOI 10.1111/acel.12446
   Harrell CR, 2019, BIOMED PHARMACOTHER, V109, P2318, DOI 10.1016/j.biopha.2018.11.099
   He WD, 2018, BIOMED PHARMACOTHER, V97, P607, DOI 10.1016/j.biopha.2017.10.152
   Horigome Y, 2020, AUTOPHAGY, V16, P501, DOI 10.1080/15548627.2019.1628541
   Hunter DJ, 2019, LANCET, V393, P1745, DOI 10.1016/S0140-6736(19)30417-9
   Jeon OH, 2017, NAT MED, V23, P775, DOI 10.1038/nm.4324
   Kang XM, 2017, J BONE MINER RES, V32, P2128, DOI 10.1002/jbmr.3134
   Kang YH, 2015, EUR J MED RES, V20, P0, DOI 10.1186/s40001-015-0176-7
   Kim J, 2011, NAT CELL BIOL, V13, P132, DOI 10.1038/ncb2152
   Kloppenburg M, 2020, OSTEOARTHR CARTILAGE, V28, P242, DOI 10.1016/j.joca.2020.01.002
   Kongara S, 2012, FRONT ONCOL, V2, P0, DOI 10.3389/fonc.2012.00171
   Lamark T, 2017, ESSAYS BIOCHEM, V61, P609, DOI 10.1042/EBC20170035
   Laplante M, 2012, CELL, V149, P274, DOI 10.1016/j.cell.2012.03.017
   Li XH, 2020, MOL CANCER, V19, P0, DOI 10.1186/s12943-020-1138-4
   Li XH, 2014, INT J MOL MED, V34, P545, DOI 10.3892/ijmm.2014.1794
   Loeser RICHARDF, 2017, TRANS AM CLIN CLIMATOL ASSOC, V128, P44
   de Figueroa PL, 2015, ARTHRITIS RHEUMATOL, V67, P966, DOI 10.1002/art.39025
   Martel-pelletier J, 2016, NAT REV DIS PRIMERS, V2, P0, DOI 10.1038/nrdp.2016.72
   Martin-rincon M, 2018, SCAND J MED SCI SPOR, V28, P772, DOI 10.1111/sms.12945
   Matsunaga K, 2010, J CELL BIOL, V190, P511, DOI 10.1083/jcb.200911141
   Matsuzaki T, 2018, SCI TRANSL MED, V10, P0, DOI 10.1126/scitranslmed.aan0746
   Matsuzaki T, 2014, ANN RHEUM DIS, V73, P1397, DOI 10.1136/annrheumdis-2012-202620
   Menon MB, 2018, FRONT CELL DEV BIOL, V6, P0, DOI 10.3389/fcell.2018.00137
   Miyaki S, 2012, NAT REV RHEUMATOL, V8, P543, DOI 10.1038/nrrheum.2012.128
   Mizushima N, 2010, CURR OPIN CELL BIOL, V22, P132, DOI 10.1016/j.ceb.2009.12.004
   Nakamura S, 2017, J CELL SCI, V130, P1209, DOI 10.1242/jcs.196352
   Nelson AE, 2018, OSTEOARTHR CARTILAGE, V26, P319, DOI 10.1016/j.joca.2017.11.014
   Noda T, 2010, SEMIN CELL DEV BIOL, V21, P671, DOI 10.1016/j.semcdb.2010.04.002
   Nogueira-recalde U, 2019, EBIOMEDICINE, V45, P588, DOI 10.1016/j.ebiom.2019.06.049
   Oneill TW, 2018, BEST PRACT RES CL RH, V32, P312, DOI 10.1016/j.berh.2018.10.007
   Ouyang JY, 2017, MOL MED REP, V16, P9636, DOI 10.3892/mmr.2017.7777
   Park KW, 2016, OSTEOARTHR CARTILAGE, V24, P2153, DOI 10.1016/j.joca.2016.07.002
   Qiao SX, 2015, NAT COMMUN, V6, P0, DOI 10.1038/ncomms8014
   Qin N, 2017, J PHARMACOL SCI, V134, P166, DOI 10.1016/j.jphs.2017.06.002
   Rahmati M, 2017, AGEING RES REV, V40, P20, DOI 10.1016/j.arr.2017.07.004
   Ren J, 2018, TRENDS PHARMACOL SCI, V39, P1064, DOI 10.1016/j.tips.2018.10.005
   Ribeiro M, 2016, OSTEOARTHR CARTILAGE, V24, P2116, DOI 10.1016/j.joca.2016.06.019
   Rim YA, 2020, INT J MOL SCI, V21, P0, DOI 10.3390/ijms21072358
   Roca-agujetas V, 2019, OXID MED CELL LONGEV, V2019, P0, DOI 10.1155/2019/3809308
   Scherz-shouval R, 2007, TRENDS CELL BIOL, V17, P422, DOI 10.1016/j.tcb.2007.07.009
   Settembre C, 2011, SCIENCE, V332, P1429, DOI 10.1126/science.1204592
   Shaid S, 2013, CELL DEATH DIFFER, V20, P21, DOI 10.1038/cdd.2012.72
   Shang LB, 2011, P NATL ACAD SCI USA, V108, P4788, DOI 10.1073/pnas.1100844108
   Shapiro IM, 2014, AUTOPHAGY, V10, P7, DOI 10.4161/auto.26679
   Su LJ, 2019, OXID MED CELL LONGEV, V2019, P0, DOI 10.1155/2019/5080843
   Taheem DK, 2018, STEM CELLS, V36, P1380, DOI 10.1002/stem.2844
   Tai HR, 2017, AUTOPHAGY, V13, P99, DOI 10.1080/15548627.2016.1247143
   Takayama K, 2014, ARTHRITIS RES THER, V16, P0, DOI 10.1186/s13075-014-0482-4
   Tang Q, 2017, CELL DEATH DIS, V8, P0, DOI 10.1038/cddis.2017.453
   Van DENBERGWB, 2011, OSTEOARTHR CARTILAGE, V19, P338, DOI 10.1016/j.joca.2011.01.022
   Vasheghani F, 2015, ANN RHEUM DIS, V74, P569, DOI 10.1136/annrheumdis-2014-205743
   Vina ER, 2018, CURR OPIN RHEUMATOL, V30, P160, DOI 10.1097/BOR.0000000000000479
   Vuppalapati KK, 2015, J BONE MINER RES, V30, P2249, DOI 10.1002/jbmr.2575
   Wang MN, 2013, ARTHRITIS RES THER, V15, P0, DOI 10.1186/ar4133
   Wang Z, 2018, INFLAMMATION, V41, P959, DOI 10.1007/s10753-018-0750-6
   Webb AE, 2014, TRENDS BIOCHEM SCI, V39, P159, DOI 10.1016/j.tibs.2014.02.003
   White E, 2009, GENE DEV, V23, P784, DOI 10.1101/gad.1795309
   Yan SJ, 2016, INT J MOL MED, V38, P201, DOI 10.3892/ijmm.2016.2618
   Yu L, 2018, AUTOPHAGY, V14, P207, DOI 10.1080/15548627.2017.1378838
   Yu YH, 2019, BIOMED RES INT, V2019, P0, DOI 10.1155/2019/1484152
   Zhang FJ, 2015, JOINT BONE SPINE, V82, P144, DOI 10.1016/j.jbspin.2014.10.003
   Zhang Y, 2015, ANN RHEUM DIS, V74, P1432, DOI 10.1136/annrheumdis-2013-204599
   Zhao XL, 2014, ARTHRITIS RHEUMATOL, V66, P3073, DOI 10.1002/art.38791
   Zheng G, 2018, CELL DEATH DIS, V9, P0, DOI 10.1038/s41419-018-0909-y
   Zheng WW, 2019, FASEB J, V33, P4077, DOI 10.1096/fj.201801851R
NR 95
TC 26
Z9 27
U1 8
U2 13
PU FRONTIERS MEDIA SA
PI LAUSANNE
PA AVENUE DU TRIBUNAL FEDERAL 34, LAUSANNE, CH-1015, SWITZERLAND
SN 2296-634X
EI 
J9 FRONT CELL DEV BIOL
JI Front. Cell. Dev. Biol.
PD NOV 25
PY 2020
VL 8
IS 
BP 
EP 
DI 10.3389/fcell.2020.608388
PG 9
WC Cell Biology; Developmental Biology
SC Cell Biology; Developmental Biology
GA PB8GG
UT WOS:000596552400001
PM 33324654
DA 2022-06-22
ER

PT J
AU Maimaitijuma, Talatibaike
   Yu, Jia-Hong
   Ren, Ya-Li
   Yang, Xin
   Liu, Heng
   Meng, Zhi-Chao
   Wang, Rui
   Cui, Yun-Peng
   Wu, Hao
   Pan, Li-Ping
   Jiao, Yang
   Chen, Ying-Yu
   Cao, Yong-Ping
AF Maimaitijuma, Talatibaike
   Yu, Jia-hong
   Ren, Ya-li
   Yang, Xin
   Liu, Heng
   Meng, Zhi-chao
   Wang, Rui
   Cui, Yun-peng
   Wu, Hao
   Pan, Li-ping
   Jiao, Yang
   Chen, Ying-yu
   Cao, Yong-ping
TI PHF23 negatively regulates the autophagy of chondrocytes in osteoarthritis
SO LIFE SCIENCES
LA English
DT Article
DE PHF23; Autophagy; Mitophagy; Osteoarthritis; mTOR/S6K; AMPK
ID degradation; activation; induce
AB Aim: Osteoarthritis (OA) is the main cause of disability and joint replacement surgery in the elderly. As a crucial cell survival mechanism, autophagy has been reported to decrease in OA. PHF23 is a new autophagy inhibitor which was first reported by us previously. This study aimed to explore the anti-autophagic mechanism of PHF23 to make it a possible therapeutic target of OA. Main method: Lentiviral vectors specific to PHF23 were used on chondrocytes (C28/I2) to establish PHF23 overexpressed or knockdown stable cell strains. Interleukin (IL)-1 beta (10 ng/mL) and chloroquine (CQ, 25 uM) were used as an inducer of OA and inhibitor of lysosome, respectively. Autophagy was evaluated by autophagosome formation using transmission electron microscopy (TEM) and western blot analysis of P62 and LC3B on different groups of cells. Effects of PHF23 on OA were evaluated by collagen II immunofluorescent staining and western blot analysis of OA-associated proteins MMP13 and ADAMTS5. Effects of PHF23 on AMPK and mTOR/S6K pathways and mitophagy were determined by western blot analysis. Key findings: Knockdown of PHF23 enhanced IL-1 beta-induced autophagy, while overexpression of PHF23 exerted the opposite effect. Knockdown of PHF23 protected chondrocytes against IL-1 beta-induced OA by decreasing the levels of OA-associated proteins and increasing expression of Collagen II. Knockdown of PHF23 also increased mitophagy level and altered the phosphorylation levels of AMPK, mTOR, and S6K. Significance: PHF23 downregulates autophagy, mitophagy in IL-1 beta-induced OA-like chondrocytes and alters the activities of AMPK and mTOR/S6K, which suggests that PHF23 may be a possible therapeutic target for OA.
C1 [Maimaitijuma, Talatibaike; Yang, Xin; Liu, Heng; Meng, Zhi-Chao; Wang, Rui; Cui, Yun-Peng; Wu, Hao; Pan, Li-Ping; Jiao, Yang; Cao, Yong-Ping] Peking Univ, Hosp 1, Dept Orthoped, Beijing, CHINA.
   [Yu, Jia-Hong; Chen, Ying-Yu] Peking Univ, Key Lab Med Immunol, Minist Hlth, Hlth Sci Ctr, Beijing, CHINA.
   [Ren, Ya-Li] Peking Univ, Dept Electron Microscopy, Hosp 1, Beijing, CHINA.
RP Cao, YP (corresponding author), Peking Univ, Hosp 1, Beijing 100034, CHINA.
EM freehorse66@163.com
FU Beijing Natural Science Foundation [7192204]; China Scholarship Council [201906010368]
CR Aerts MB, 2016, ANN CLIN TRANSL NEUR, V3, P146, DOI 10.1002/acn3.281
   Al-modawi RN, 2019, MOL THER-NUCL ACIDS, V17, P776, DOI 10.1016/j.omtn.2019.07.011
   Ansari MY, 2018, OSTEOARTHR CARTILAGE, V26, P1087, DOI 10.1016/j.joca.2017.07.020
   Anzell AR, 2018, MOL NEUROBIOL, V55, P2547, DOI 10.1007/s12035-017-0503-9
   Bonora M, 2019, NAT REV CARDIOL, V16, P33, DOI 10.1038/s41569-018-0074-0
   Carames B, 2012, ANN RHEUM DIS, V71, P575, DOI 10.1136/annrheumdis-2011-200557
   Chan NC, 2011, HUM MOL GENET, V20, P1726, DOI 10.1093/hmg/ddr048
   Drevet S, 2018, EXP GERONTOL, V111, P107, DOI 10.1016/j.exger.2018.07.007
   Fu YH, 2016, EXP CELL RES, V349, P184, DOI 10.1016/j.yexcr.2016.10.014
   Hui W, 2016, ANN RHEUM DIS, V75, P449, DOI 10.1136/annrheumdis-2014-206295
   Jablonska-trypuc A, 2016, J ENZYM INHIB MED CH, V31, P177, DOI 10.3109/14756366.2016.1161620
   Jeon H, 2017, CONNECT TISSUE RES, V58, P497, DOI 10.1080/03008207.2016.1240790
   Jeon OH, 2017, NAT MED, V23, P775, DOI 10.1038/nm.4324
   Kim J, 2011, NAT CELL BIOL, V13, P132, DOI 10.1038/ncb2152
   Lazarou M, 2015, NATURE, V524, P309, DOI 10.1038/nature14893
   Li K, 2018, ANN RHEUM DIS, V77, P935, DOI 10.1136/annrheumdis-2017-212658
   Li X, 2019, CHINESE MED J-PEKING, V132, P2581, DOI 10.1097/CM9.0000000000000402
   Li YS, 2016, JOINT BONE SPINE, V83, P143, DOI 10.1016/j.jbspin.2015.06.009
   Loeser RF, 2016, NAT REV RHEUMATOL, V12, P412, DOI 10.1038/nrrheum.2016.65
   Mauthe M, 2018, AUTOPHAGY, V14, P1435, DOI 10.1080/15548627.2018.1474314
   Perrotta I, 2011, OXID MED CELL LONGEV, V2011, P0, DOI 10.1155/2011/282739
   Piao TK, 2015, EUR J PHARMACOL, V756, P38, DOI 10.1016/j.ejphar.2015.03.012
   Qin N, 2017, J PHARMACOL SCI, V134, P166, DOI 10.1016/j.jphs.2017.06.002
   Riley BE, 2013, NAT COMMUN, V4, P0, DOI 10.1038/ncomms2982
   Ryter SW, 2013, MOL CELLS, V36, P7, DOI 10.1007/s10059-013-0140-8
   Switon K, 2017, NEUROSCIENCE, V341, P112, DOI 10.1016/j.neuroscience.2016.11.017
   Vina ER, 2018, CURR OPIN RHEUMATOL, V30, P160, DOI 10.1097/BOR.0000000000000479
   Wang ZD, 2014, AUTOPHAGY, V10, P2158, DOI 10.4161/auto.36439
   Wilhelm T, 2018, FEBS J, V285, P2367, DOI 10.1111/febs.14453
   Xu M, 2017, J GERONTOL A-BIOL, V72, P780, DOI 10.1093/gerona/glw154
   Youle RJ, 2011, NAT REV MOL CELL BIO, V12, P9, DOI 10.1038/nrm3028
   Zamli Z, 2011, INT J RHEUM DIS, V14, P159, DOI 10.1111/j.1756-185X.2011.01618.x
NR 32
TC 5
Z9 5
U1 2
U2 9
PU PERGAMON-ELSEVIER SCIENCE LTD
PI OXFORD
PA THE BOULEVARD, LANGFORD LANE, KIDLINGTON, OXFORD OX5 1GB, ENGLAND
SN 0024-3205
EI 1879-0631
J9 LIFE SCI
JI Life Sci.
PD JUL 15
PY 2020
VL 253
IS 
BP 
EP 
DI 10.1016/j.lfs.2020.117750
PG 7
WC Medicine, Research & Experimental; Pharmacology & Pharmacy
SC Research & Experimental Medicine; Pharmacology & Pharmacy
GA MM6PU
UT WOS:000550277500049
PM 32380078
DA 2022-06-22
ER

PT J
AU Liu, Yaping
   Zhang, Mengqi
   Kong, Dehuan
   Wang, Yan
   Li, Jian
   Liu, Wenjuan
   Fu, Yilin
   Xu, Jin
AF Liu, Yaping
   Zhang, Mengqi
   Kong, Dehuan
   Wang, Yan
   Li, Jian
   Liu, Wenjuan
   Fu, Yilin
   Xu, Jin
TI High follicle-stimulating hormone levels accelerate cartilage damage of knee osteoarthritis in postmenopausal women through the PI3K/AKT/NF-kappa B pathway
SO FEBS OPEN BIO
LA English
DT Article
DE aggrecan; follicle-stimulating hormone; knee osteoarthritis; PI3K/AKT/NF-kappa B pathway; postmenopausal women; type II collagen
ID signaling pathway; fsh; chondrocyte; inhibition; apoptosis; autophagy
AB Osteoarthritis is the main cause of pain and disability in the elderly, with the most commonly affected joint being the knee. The prevalence of knee osteoarthritis (KOA) is significantly increased in postmenopausal women, although the mechanisms underlying KOA remain unclear. The present study aimed to investigate the association between follicle-stimulating hormone (FSH) and postmenopausal women with KOA aged between 50 and > 70 years, as well as explore its underlying molecular mechanisms. Here, we report that the 50-60 years age group had the highest level of serum FSH. Compared to the low FSH group (< 40 mIU center dot mL(-1)) in the same age group, the high FSH group (> 40 mIU.mL(-1)) showed more severe cartilage damage. Furthermore, phosphorylated (p)-phosphoinositide 3-kinase (PI3K)/PI3K, p-AKT/AKT and p-nuclear factor kappa B (NF-kappa B)/NF-kappa B levels were significantly higher in the high FSH group compared to the low FSH group. Immunofluorescence experiments showed that FSH stimulation promoted the translocation of NF-kappa B p65 into the nucleus, and decreased type II collagen and aggrecan in ATDC5 cells. Moreover, we used western blotting in ATDC5 cells to demonstrate that FSH decreased type II collagen and increased p-PI3K/PI3K, p-AKT/AKT, p-NF-kappa B/NF-kappa B and p-IKB/IKB in a concentration-dependent manner. Our results suggest that increased FSH levels are associated with KOA for postmenopausal women aged 50-60 years and that high FSH levels might damage the cartilage tissues through the PI3K/AKT/NF-kappa B pathway.
C1 [Liu, Yaping; Zhang, Mengqi; Wang, Yan; Fu, Yilin; Xu, Jin] Shandong Univ, Cheeloo Coll Med, Shandong Prov Hosp, Dept Endocrinol, Jinan 250021, Shandong, CHINA.
   [Liu, Yaping; Zhang, Mengqi; Wang, Yan; Fu, Yilin; Xu, Jin] Shandong Prov Key Lab Endocrinol & Lipid Metab, Jinan, CHINA.
   [Liu, Yaping; Zhang, Mengqi; Wang, Yan; Fu, Yilin; Xu, Jin] Shandong Acad Clin Med, Inst Endocrinol & Metab, Jinan, CHINA.
   [Liu, Yaping] Jining 1 Peoples Hosp, Dept Endocrinol, Jining, CHINA.
   [Kong, Dehuan] Taian City Cent Hosp, Dept Endocrinol, Tai An, Shandong, CHINA.
   [Li, Jian] Jining 1 Peoples Hosp, Dept Bone & Joint Surg, Jining, CHINA.
   [Liu, Wenjuan] Jining 1 Peoples Hosp, Dept Magnet Resonance Imaging, Jining, CHINA.
   [Xu, Jin] Shandong First Med Univ, Shandong Prov Hosp, Dept Endocrinol, Jinan, CHINA.
RP Xu, J (corresponding author), Shandong Univ, Cheeloo Coll Med, Shandong Prov Hosp, Dept Endocrinol, Jinan 250021, Shandong, CHINA.
EM xujin267903@163.com
FU Key Research and Development Plan Project of Shandong Province [2016GSF201025, 2016GGH3118, 2017G006006]; National Natural Science Foundation of China [81370892]; Shandong Taishan Scholars Specially invited Expert Plan
CR Baron R, 2006, CELL METAB, V3, P302, DOI 10.1016/j.cmet.2006.04.007
   Cheleschi S, 2018, INT IMMUNOPHARMACOL, V65, P129, DOI 10.1016/j.intimp.2018.10.004
   Choi MC, 2019, CELLS-BASEL, V8, P0, DOI 10.3390/cells8070734
   Choi MC, 2018, ARTHRITIS RHEUMATOL, V70, P1440, DOI 10.1002/art.40514
   Chu YL, 2018, AGING-US, V10, P305, DOI 10.18632/aging.101391
   Demehri S, 2018, OSTEOARTHR CARTILAGE, V26, P1412, DOI 10.1016/j.joca.2018.07.005
   Finch CE, 2014, J STEROID BIOCHEM, V142, P132, DOI 10.1016/j.jsbmb.2013.03.010
   Glyn-jones S, 2015, LANCET, V386, P376, DOI 10.1016/S0140-6736(14)60802-3
   Huang Y, 2011, ENDOCR-RELAT CANCER, V18, P13, DOI 10.1677/ERC-09-0308
   Hunter DJ, 2019, LANCET, V393, P1745, DOI 10.1016/S0140-6736(19)30417-9
   Hunzicker-dunn ME, 2012, P NATL ACAD SCI USA, V109, PE2979, DOI 10.1073/pnas.1205661109
   Jiang LB, 2016, SCI REP-UK, V6, P0, DOI 10.1038/srep38979
   Jimi E, 2019, INT J MOL SCI, V20, P0, DOI 10.3390/ijms20246275
   Kong DH, 2018, BIOCHEM BIOPH RES CO, V495, P587, DOI 10.1016/j.bbrc.2017.11.053
   Li XM, 2018, BIOCHEM PHARMACOL, V156, P120, DOI 10.1016/j.bcp.2018.08.020
   Lin CX, 2018, J CELL PHYSIOL, V233, P6135, DOI 10.1002/jcp.26460
   Liu SY, 2019, J ORTHOP SURG RES, V14, P0, DOI 10.1186/s13018-019-1394-4
   Magnusson K, 2018, OSTEOARTHR CARTILAGE, V26, P1447, DOI 10.1016/j.joca.2018.04.020
   Miller RE, 2018, JCI INSIGHT, V3, P0, DOI 10.1172/jci.insight.95704
   Nazari G, 2017, J PHYSIOTHER, V63, P188, DOI 10.1016/j.jphys.2017.04.004
   Nelson AE, 2018, OSTEOARTHR CARTILAGE, V26, P319, DOI 10.1016/j.joca.2017.11.014
   Oneill TW, 2018, BEST PRACT RES CL RH, V32, P312, DOI 10.1016/j.berh.2018.10.007
   Qian YQ, 2018, FOOD FUNCT, V9, P4865, DOI 10.1039/c8fo01095a
   Saito T, 2017, ARTHRITIS RES THER, V19, P0, DOI 10.1186/s13075-017-1296-y
   Shen M, 2017, AUTOPHAGY, V13, P1364, DOI 10.1080/15548627.2017.1327941
   Sueishi T, 2020, ARTHRITIS RHEUMATOL, V72, P620, DOI 10.1002/art.41152
   Sun L, 2006, CELL, V125, P247, DOI 10.1016/j.cell.2006.01.051
   Sun XS, 2019, INT J ENV RES PUB HE, V16, P0, DOI 10.3390/ijerph16234701
   Tian R, 2018, BIOMED PHARMACOTHER, V106, P149, DOI 10.1016/j.biopha.2018.06.061
   Xu ZR, 2009, CLIN CHIM ACTA, V400, P8, DOI 10.1016/j.cca.2008.09.027
   Xue JF, 2017, BIOMED PHARMACOTHER, V89, P1252, DOI 10.1016/j.biopha.2017.01.130
   Yan H, 2016, P NATL ACAD SCI USA, V113, PE6199, DOI 10.1073/pnas.1608245113
   Zhong G, 2019, LIFE SCI, V226, P164, DOI 10.1016/j.lfs.2019.03.071
   Zhu DX, 2018, TRENDS ENDOCRIN MET, V29, P571, DOI 10.1016/j.tem.2018.06.001
NR 34
TC 1
Z9 1
U1 0
U2 4
PU WILEY
PI HOBOKEN
PA 111 RIVER ST, HOBOKEN 07030-5774, NJ USA
SN 2211-5463
EI 
J9 FEBS OPEN BIO
JI FEBS Open Bio
PD OCT 15
PY 2020
VL 10
IS 10
BP 2235
EP 2245
DI 10.1002/2211-5463.12975
PG 11
WC Biochemistry & Molecular Biology
SC Biochemistry & Molecular Biology
GA NV2WM
UT WOS:000571286100001
PM 32911565
DA 2022-06-22
ER

PT J
AU Mohamed adil, AA
   Ameenudeen, S
   Kumar, A
   Hemalatha, S
   Ahmed, N
   Ali, N
   Alasmari, AF
   Aashique, M
   Waseem, M
AF Mohamed adil, Aa
   Ameenudeen, S
   Kumar, A
   Hemalatha, S
   Ahmed, N
   Ali, N
   Alasmari, Af
   Aashique, M
   Waseem, M
TI Emerging role of mitophagy in inflammatory diseases: Cellular and molecular episodes
SO Current Pharmaceutical Design
LA English
DT Article
ID energy homeostasis; inflammasm; inflammation; mitochondria; mitophagy; oxidative stress; beclin 1; cryopyrin; inflammasome; parkin; sequestosome 1; aging; alzheimer disease; article; cardiovascular disease; disorders of mitochondrial function; homeostasis; human; huntington chorea; in vitro study; in vivo study; inflammatory disease; lung disease; malignant neoplasm; metabolic disorder; mitochondrial biogenesis; mitochondrion; mitophagy; nerve cell; nonhuman; osteoarthriti; oxidative stress; parkinson disease; pathogenesis; priority journal; ulcerative coliti; autophagy; inflammation; pathology; autophagy; homeostasis; human; inflammation; mitochondria; mitophagy
AB Mitochondria are the crucial regulators for the major source of ATP for different cellular events. Due to damage episodes, mitochondria have been established for a plethora ofalarming signals of stress that lead to cellular deterioration, thereby causing programmed cell death. Defects in mitochondria play a key role in arbitrating pathophysiological machinery with recent evince delineating a constructive role in mitophagy mediated mitochondrial injury. Mitophagy has been known for the eradication of damaged mitochondria via the autophagy process. Mitophagy has been investigated as an evolutionarily conserved mechanism for mitochondrial quality control and homeostasis. Impaired mitophagy has been critically linked with the pathogenesis of inflammatory diseases. Nevertheless, the exact mechanism is not quite revealed, and it is still debatable. The purpose of this review was to investigate the possible role of mitophagy and its associated mechanism in inflammation-mediated diseases at both the cellular and molecular levels. © 2020 Bentham Science Publishers.
C1 School of Life Sciences, BS Abdur Rahman Crescent Institute of Science & Technology, Chennai, India
   Department of Pharmacology and Toxicology, College of Pharmacy, King Saud University, Riyadh, Saudi Arabia
   SSE, Saveetha Institute of Medical and Technical Sciences, Chennai, India
TC 0
SN 1381-6128
EI 
J9 CURR PHARM DES
JI Curr. Pharm. Des.
PD JUN 15
PY 2020
VL 26
IS 4
BP 485
EP 491
DI 10.2174/1381612826666200107144810
PG 7
UT Scopus:10.2174/1381612826666200107144810
ER

PT J
AU Chen, Zhi
   Li, Chen
   Qian, Yi-Hong
   Fu, Yang
   Feng, Zi-Ming
AF Chen, Zhi
   Li, Chen
   Qian, Yi-hong
   Fu, Yang
   Feng, Zi-ming
TI Enhancement of autophagy flux by isopsoralen ameliorates interleukin-1 beta-stimulated apoptosis in rat chondrocytes
SO JOURNAL OF ASIAN NATURAL PRODUCTS RESEARCH
LA English
DT Article
DE Osteoarthritis; autophagy; isopsoralen; inflammation; apoptosis
ID cartilage; degeneration; pathogenesis; inhibition; suppresse; expression; stress; growth
AB Chondrocyte apoptosis contributes to the pathogenesis of cartilage degeneration in osteoarthritis (OA). We found that isopsoralen pretreatment significantly reversed the increase in DNA fragmentation and apoptosis rate, and significantly decreased the caspase-3 activity and PARP cleavage in IL-1 beta-treated chondrocytes. Isopsoralen pretreatment markedly inhibited disruption of matrix proteins. Moreover, the expressions of LC3-II and LAMP-1 were markedly increased but the expression of p62/SQSTM1 was remarkably decreased by isopsoralen pretreatment. Importantly, the protective effects of isopsoralen against IL-1 beta were blocked by pretreatment with autophagy inhibitor 3-MA and bafilomycin A1. These results suggest that isopsoralen ameliorates chondrocyte apoptosis by promoting autophagy flux.
C1 [Chen, Zhi] Peoples Hosp Jiangxi Prov, Dept Crit Care Med, Nanchang 330006, Jiangxi, CHINA.
   [Li, Chen; Fu, Yang; Feng, Zi-Ming] Peoples Hosp Jiangxi Prov, Dept Orthoped, Nanchang 330006, Jiangxi, CHINA.
   [Qian, Yi-Hong] Peoples Hosp Jiangxi Prov, Dept Anesthesiol, Nanchang 330006, Jiangxi, CHINA.
RP Li, C (corresponding author), Peoples Hosp Jiangxi Prov, Dept Orthoped, Nanchang 330006, Jiangxi, CHINA.
EM lichen79@sina.com
CR Almonte-becerril M, 2010, APOPTOSIS, V15, P631, DOI 10.1007/s10495-010-0458-z
   Bohensky J, 2009, ARTHRITIS RHEUM-US, V60, P1406, DOI 10.1002/art.24444
   Cinque L, 2015, NATURE, V528, P272, DOI 10.1038/nature16063
   Fung TS, 2015, VIRUSES-BASEL, V7, P2834, DOI 10.3390/v7062749
   Gartland A, 2005, BONE, V37, P530, DOI 10.1016/j.bone.2005.04.034
   Gump JM, 2014, NAT CELL BIOL, V16, P47, DOI 10.1038/ncb2886
   Guo YS, 2015, MOL MED REP, V11, P1587, DOI 10.3892/mmr.2014.2952
   Hwang HS, 2015, INT J MOL SCI, V16, P26035, DOI 10.3390/ijms161125943
   Kong LD, 2001, PHARMACOL TOXICOL, V88, P75, DOI 10.1034/j.1600-0773.2001.088002075.x
   Li J, 2011, J ORTHOP RES, V29, P516, DOI 10.1002/jor.21215
   Liu JH, 2012, EVID-BASED COMPL ALT, V2012, P0, DOI 10.1155/2012/753264
   Mony VK, 2016, AUTOPHAGY, V12, P619, DOI 10.1080/15548627.2016.1147671
   Musumeci G, 2015, HISTOL HISTOPATHOL, V30, P1, DOI 10.14670/HH-30.1
   Netea-maier RT, 2015, FRONT ENDOCRINOL, V6, P0, DOI 10.3389/fendo.2015.00022
   Nummenmaa E, 2015, SCAND J RHEUMATOL, V44, P321, DOI 10.3109/03009742.2014.1000372
   Srinivas V, 2009, CELLS TISSUES ORGANS, V189, P88, DOI 10.1159/000151428
   Sun HY, 2017, CYTOKINE, V90, P135, DOI 10.1016/j.cyto.2016.11.002
   Tetlow LC, 2001, ARTHRITIS RHEUM-US, V44, P585, DOI 10.1002/1529-0131(200103)44:3<585::AID-ANR107>3.3.CO;2-3
   Wang J, 2018, MOL MED REP, V17, P1125, DOI 10.3892/mmr.2017.7954
   Wartosch L, 2015, TRAFFIC, V16, P727, DOI 10.1111/tra.12283
   Yang QS, 2015, FUND CLIN PHARMACOL, V29, P54, DOI 10.1111/fcp.12094
   Zhou Y, 2015, APOPTOSIS, V20, P1187, DOI 10.1007/s10495-015-1152-y
NR 22
TC 5
Z9 6
U1 0
U2 13
PU TAYLOR & FRANCIS LTD
PI ABINGDON
PA 2-4 PARK SQUARE, MILTON PARK, ABINGDON OR14 4RN, OXON, ENGLAND
SN 1028-6020
EI 1477-2213
J9 J ASIAN NAT PROD RES
JI J. Asian Nat. Prod. Res.
PD FEB 1
PY 2020
VL 22
IS 2
BP 179
EP 192
DI 10.1080/10286020.2018.1537265
PG 14
WC Plant Sciences; Chemistry, Applied; Chemistry, Medicinal; Pharmacology & Pharmacy
SC Plant Sciences; Chemistry; Pharmacology & Pharmacy
GA KC6AS
UT WOS:000507258700008
PM 30621446
DA 2022-06-22
ER

PT J
AU Akaraphutiporn, Ekkapol
   Sunaga, Takafumi
   Bwalya, EC
   Echigo, Ryosuke
   Okumura, Masahiro
AF Akaraphutiporn, Ekkapol
   Sunaga, Takafumi
   Bwalya, Eugene
   Echigo, Ryosuke
   Okumura, Masahiro
TI Alterations in characteristics of canine articular chondrocytes in non-passaged long-term monolayer culture: Matter of differentiation, dedifferentiation and redifferentiation
SO JOURNAL OF VETERINARY MEDICAL SCIENCE
LA English
DT Article
DE articular chondrocyte; chondrocyte redifferentiation; long-term culture; monolayer culture; tissue engineering
ID in-vitro; cartilage; proliferation; expression; density; sox9; osteoarthriti; stability; phenotype; autophagy
AB This study investigated the effects of culture time on phenotype stability of canine articular chondrocytes (CACs) in non-passaged long-term monolayer culture.Third passage (P3) CACs isolated from four cartilage samples were seeded at three different initial seeding densities (0.2 x 10(4),1.0 x 10(4) and 5.0 x 10(4) cells/cm(2)) and maintained in monolayer condition up to 8 weeks without undergoing subculture after confluence. The characteristic changes of chondrocytes during the culture period were evaluated based on the cell morphology, cell proliferation, glycosaminoglycans (GAGs) content, DNA quantification, mRNA expression and ultrastructure of chondrocytes. Chondrocytes maintained under post-confluence condition exhibited a capability to grow and proliferate up to 4 weeks. Alcian blue staining and Dimethylmethylene blue (DMMB) assay revealed that the extracellular matrix (ECM) synthesis was increased in a time-dependent manner from 2 to 8 weeks. The chondrocyte mRNA expression profile was dramatically affected by prolonged culture time, with a significant downregulation of collagen type 1, whereas the expression of collagen type II, aggrecan, Sox9 and matrix metalloproteinase 13 (MMP-13) were significantly upregulated. In addition, transmission electron microscopy (TEM) result indicated dilation of rough endoplasmic reticulum (RER) in these long-term monolayer cultured chondrocytes. These findings demonstrate that the chondrocytes phenotype could be partially redifferentiated through the spontaneous redifferentiation process in long-term cultures using standard culture medium without the addition of chondrogenic supplements or tissue-culture scaffolds.
C1 [Akaraphutiporn, Ekkapol; Sunaga, Takafumi; Okumura, Masahiro] Hokkaido Univ, Grad Sch Vet Med, Dept Vet Clin Sci, Lab Vet Surg, Sapporo, Hokkaido 0600818, Japan.
   [Bwalya, Eugene C.] Univ Zambia, Samora Machel Sch Vet Med, Dept Clin Studies, Lusaka 10101, Zambia.
   [Echigo, Ryosuke] Hokkaido Univ, Vet Med Teaching Hosp, Fac Vet Med, Sapporo, Hokkaido 0600818, Japan.
RP Sunaga, T (corresponding author), Hokkaido Univ, Grad Sch Vet Med, Dept Vet Clin Sci, Lab Vet Surg, Sapporo, Hokkaido 0600818, Japan.
EM sunaga@vetmed.hokudai.ac.jp
CR Akiyama H, 2004, GENE DEV, V18, P1072, DOI 10.1101/gad.1171104
   Akkiraju H, 2015, J DEV BIOL, V3, P177, DOI 10.3390/jdb3040177
   Anderson HC, 1967, J CELL BIOL, V35, P81, DOI 10.1083/jcb.35.1.81
   Binette F, 1998, J ORTHOP RES, V16, P207, DOI 10.1002/jor.1100160208
   Brian KH, 2012, CARTILAGE, V1, P0
   Carames B, 2010, ARTHRITIS RHEUM-US, V62, P791, DOI 10.1002/art.27305
   Caron MMJ, 2012, OSTEOARTHR CARTILAGE, V20, P1170, DOI 10.1016/j.joca.2012.06.016
   Chang J, 2013, INT J MOL MED, V32, P1311, DOI 10.3892/ijmm.2013.1520
   Costa E, 2018, J TISSUE ENG, V9, P0, DOI 10.1177/2041731418789829
   Dangelo M, 2000, J CELL BIOCHEM, V77, P678, DOI 10.1002/(SICI)1097-4644(20000615)77:4<678::AID-JCB15>3.0.CO;2-P
   Darling EM, 2005, J ORTHOP RES, V23, P425, DOI 10.1016/j.orthres.2004.08.008
   Davies RL, 2019, BIOENGINEERING-BASEL, V6, P0, DOI 10.3390/bioengineering6010022
   de Mara CS, 2011, CLINICS, V66, P487, DOI 10.1590/S1807-59322011000300022
   Dreier R, 2010, ARTHRITIS RES THER, V12, P0, DOI 10.1186/ar3117
   Fox AJS, 2009, SPORTS HEALTH, V1, P461, DOI 10.1177/1941738109350438
   Gao Y, 2014, BIOMED RES INT, V2014, P0, DOI 10.1155/2014/648459
   Garcia-carvajal ZY, 2013, REGENERATIVE MEDICINE AND TISSUE ENGINEERING, V0, PP365, DOI 10.5772/55917
   Gartland A, 2005, BONE, V37, P530, DOI 10.1016/j.bone.2005.04.034
   Gelse K, 2012, OSTEOARTHR CARTILAGE, V20, P162, DOI 10.1016/j.joca.2011.12.004
   Gratal P, 2019, OSTEOARTHR CARTILAGE, V27, P1229, DOI 10.1016/j.joca.2019.04.013
   Hendriks J, 2006, TISSUE ENG, V12, P2397, DOI 10.1089/ten.2006.12.2397
   Henrotin Y, 2005, VET J, V170, P113, DOI 10.1016/j.tvjl.2004.08.014
   Isyar M, 2016, J ORTHOP, V13, P162, DOI 10.1016/j.jor.2016.03.008
   Lin Z, 2008, J ORTHOP RES, V26, P1230, DOI 10.1002/jor.20523
   Luo P, 2019, BIOMED RES INT, V2019, P0, DOI 10.1155/2019/5171602
   Lopez-alcorocho JM, 2019, CARTILAGE, V10, P36, DOI 10.1177/1947603517749918
   Mao Y, 2018, CARTILAGE, V9, P202, DOI 10.1177/1947603517746724
   Martinez-sanchez A, 2012, J BIOL CHEM, V287, P916, DOI 10.1074/jbc.M111.302430
   Medvedeva EV, 2018, INT J MOL SCI, V19, P0, DOI 10.3390/ijms19082366
   Mhanna R, 2014, TISSUE ENG PT A, V20, P1454, DOI 10.1089/ten.tea.2013.0544, 10.1089/ten.TEA.2013.0544
   Nam Y, 2018, STEM CELLS INT, V2018, P0, DOI 10.1155/2018/8490489
   Oakes BW, 1977, J EMBRYOL EXP MORPH, V38, P239
   Otero M, 2012, METHODS MOL BIOL, V806, P301, DOI 10.1007/978-1-61779-367-7_21
   Ovalle WK, 2013, NETTERS ESSENTIAL HI, V0, P0
   Patti AM, 1999, TISSUE CELL, V31, P550, DOI 10.1054/tice.1999.0069
   Phull AR, 2016, BIOMED RES INT, V2016, P0, DOI 10.1155/2016/1879837
   Ripmeester EGJ, 2018, FRONT BIOENG BIOTECH, V6, P0, DOI 10.3389/fbioe.2018.00018
   Roy S, 1968, ANN RHEUM DIS, V27, P544, DOI 10.1136/ard.27.6.544
   Schulze-tanzil G, 2002, CELL TISSUE RES, V308, P371, DOI 10.1007/s00441-002-0562-7
   Schulze-tanzil G, 2009, ANN ANAT, V191, P325, DOI 10.1016/j.aanat.2009.05.003
   Shapiro F, 2016, PEDIAT ORTHOPEDIC DE, V1, P0
   Shi SL, 2015, J CELL BIOCHEM, V116, P1391, DOI 10.1002/jcb.25099
   Stewart MC, 2000, J BONE MINER RES, V15, P166, DOI 10.1359/jbmr.2000.15.1.166
   Takahashi T, 2007, TISSUE ENG, V13, P1583, DOI 10.1089/ten.2006.0322
   Villar-suarez V, 2004, J BIOMED BIOTECHNOL, V0, P86
   Watt FM, 1988, J CELL SCI, V89, P373
NR 46
TC 1
Z9 1
U1 0
U2 1
PU JAPAN SOC VET SCI
PI TOKYO
PA UNIV TOKYO, 1-1-1 YAYOI, BUNKYO-KU, TOKYO, 103, JAPAN
SN 0916-7250
EI 1347-7439
J9 J VET MED SCI
JI J. Vet. Med. Sci.
PD JUN 15
PY 2020
VL 82
IS 6
BP 793
EP 803
DI 10.1292/jvms.20-0118
PG 11
WC Veterinary Sciences
SC Veterinary Sciences
GA MG3WT
UT WOS:000545964900021
PM 32350166
DA 2022-06-22
ER

PT J
AU Tsai, JC
   Casteneda, Grant
   Lee, Abby
   Dereschuk, Kypros
   Li, WT
   Chakladar, Jaideep
   Lombardi, AF
   Ongkeko, WM
   Chang, EY
AF Tsai, Joseph
   Casteneda, Grant
   Lee, Abby
   Dereschuk, Kypros
   Li, Wei
   Chakladar, Jaideep
   Lombardi, Alecio
   Ongkeko, Weg
   Chang, Eric
TI Identification and Characterization of the Intra-Articular Microbiome in the Osteoarthritic Knee
SO INTERNATIONAL JOURNAL OF MOLECULAR SCIENCES
LA English
DT Article
DE microbiome; bacteria; knee; osteoarthritis; synovium; inflammation
ID rheumatoid-arthriti; gut microbiota; inflammation; disease; expression; autophagy; cell; rna
AB Osteoarthritis (OA) is the most common joint disorder in the USA, and the gut microbiome has recently emerged as a potential etiologic factor in OA development. Recent studies have shown that a microbiome is present at joint synovia. Therefore, we aimed to characterize the intra-articular microbiome within osteoarthritic synovia and to illustrate its role in OA disease progression. RNA-sequencing data from OA patient synovial tissue was aligned to a library of microbial reference genomes to identify microbial reads indicative of microbial abundance. Microbial abundance data of OA and normal samples was compared to identify differentially abundant microbes. We computationally explored the correlation of differentially abundant microbes to immunological gene signatures, immune signaling pathways, and immune cell infiltration. We found that microbes correlated to OA are related to dysregulation of two main functional pathways: increased inflammation-induced extracellular matrix remodeling and decreased cell signaling pathways crucial for joint and immune function. We also confirmed that the differentially abundant and biologically relevant microbes we had identified were not contaminants. Collectively, our findings contribute to the understanding of the human microbiome, well-known OA risk factors, and the role microbes play in OA pathogenesis. In conclusion, we present previously undiscovered microbes implicated in the OA disease progression that may be useful for future treatment purposes.
C1 [Tsai, Joseph C.; Casteneda, Grant; Lee, Abby; Dereschuk, Kypros; Li, Wei Tse; Chakladar, Jaideep; Ongkeko, Weg M.] Univ Calif San Diego, Sch Med, Div Otolaryngol Head & Neck Surg, Dept Surg, San Diego, CA 92093 USA.
   [Tsai, Joseph C.; Casteneda, Grant; Lee, Abby; Dereschuk, Kypros; Li, Wei Tse; Chakladar, Jaideep; Lombardi, Alecio F.; Ongkeko, Weg M.; Chang, Eric Y.] VA San Diego Healthcare Syst, Res Serv, San Diego, CA 92093 USA.
   [Lombardi, Alecio F.; Chang, Eric Y.] Univ Calif San Diego, Dept Radiol, San Diego, CA 92093 USA.
RP Chang, EY (corresponding author), VA San Diego Healthcare Syst, Res Serv, San Diego, CA 92093 USA.; Chang, EY (corresponding author), Univ Calif San Diego, Dept Radiol, San Diego, CA 92093 USA.
EM jctsai@ucsd.edu; gecastan@ucsd.edu; acl008@ucsd.edu; kderesch@ucsd.edu; wtl008@ucsd.edu; jchaklad@ucsd.edu; alecio.lombardi@icloud.com; rongkeko@health.ucsd.edu; e8chang@health.ucsd.edu
FU VA Clinical Science and Rehabilitation RD Awards [I01CX001388, I01RX002604]; NIH [R01AR075825, R21AR073496]
CR Aki T, 2018, PLOS ONE, V13, P0, DOI 10.1371/journal.pone.0199734
   Anders S, 2015, BIOINFORMATICS, V31, P166, DOI 10.1093/bioinformatics/btu638
   Berthelot JM, 2019, RMD OPEN, V5, P0, DOI 10.1136/rmdopen-2019-001037
   Biagi E, 2011, AGEING RES REV, V10, P428, DOI 10.1016/j.arr.2011.03.004
   Boer CG, 2019, NAT COMMUN, V10, P0, DOI 10.1038/s41467-019-12873-4
   Cao L, 2018, BIOMED PHARMACOTHER, V106, P1220, DOI 10.1016/j.biopha.2018.07.048
   Carames B, 2015, ARTHRITIS RHEUMATOL, V67, P1568, DOI 10.1002/art.39073
   Chase J, 2016, MSYSTEMS, V1, P0, DOI 10.1128/mSystems.00022-16
   Chen BB, 2018, METHODS MOL BIOL, V1711, P243, DOI 10.1007/978-1-4939-7493-1_12
   Chen CL, 2012, PLOS ONE, V7, P0, DOI 10.1371/journal.pone.0034946
   Chen P, 2015, HEPATOLOGY, V61, P883, DOI 10.1002/hep.27489
   Collins KH, 2015, OSTEOARTHR CARTILAGE, V23, P1989, DOI 10.1016/j.joca.2015.03.014
   Crimmins EM, 2015, GERONTOLOGIST, V55, P901, DOI 10.1093/geront/gnv130
   De Santis S, 2015, FRONT IMMUNOL, V6, P0, DOI 10.3389/fimmu.2015.00612
   Dequeker J, 2008, ANN RHEUM DIS, V67, P5, DOI 10.1136/ard.2007.079764
   Dinsdale N, 2018, P 28 ECCMID EUR C CL, V0, P776
   Dobin A, 2013, BIOINFORMATICS, V29, P15, DOI 10.1093/bioinformatics/bts635
   Dunn CM, 2020, ARTHRITIS RHEUMATOL, V72, P1111, DOI 10.1002/art.41210
   Earley ZM, 2015, PLOS ONE, V10, P0, DOI 10.1371/journal.pone.0129996
   Eisenhofer R, 2019, TRENDS MICROBIOL, V27, P105, DOI 10.1016/j.tim.2018.11.003
   Favazzo LJ, 2020, CURR OPIN RHEUMATOL, V32, P92, DOI 10.1097/BOR.0000000000000681
   Franceschi C, 2014, J GERONTOL A BIOL S1, V69, P4, DOI 10.1093/GER0NA/GLU057, 10.1093/gerona/glu057
   Friedrich MJ, 2017, JAMA-J AM MED ASSOC, V318, P603, DOI 10.1001/jama.2017.10693
   Guo YX, 2017, J IMMUNOL, V198, P4490, DOI 10.4049/jimmunol.1601988
   Hammad DBM, 2019, PLOS ONE, V14, P0, DOI 10.1371/journal.pone.0225110
   He Y, 2018, NAT MED, V24, P1532, DOI 10.1038/s41591-018-0164-x
   Hong CJ, 2014, MICROBIOME, V2, P0, DOI 10.1186/2049-2618-2-33
   Hsieh JL, 2013, INT J MOL SCI, V14, P19951, DOI 10.3390/ijms141019951
   Hunter DJ, 2015, OSTEOARTHR CARTILAGE, V23, P1090, DOI 10.1016/j.joca.2015.03.034
   Jeon OH, 2017, NAT MED, V23, P775, DOI 10.1038/nm.4324
   Kempsell KE, 2000, INFECT IMMUN, V68, P6012, DOI 10.1128/IAI.68.10.6012-6026.2000
   Lacy PAIGE, 2006, ALLERGY ASTHMA CLIN IMMUNOL, V2, P98, DOI 10.1186/1710-1492-2-3-98
   Langfelder P, 2008, BMC BIOINFORMATICS, V9, P0, DOI 10.1186/1471-2105-9-559
   Lawrence RC, 2008, ARTHRITIS RHEUM, V58, P26, DOI 10.1002/art.23176
   Leggett RICHARDM, 2013, FRONTIERS IN GENETICS, V4, P288, DOI 10.3389/fgene.2013.00288
   Li JY, 2016, J CLIN INVEST, V126, P2049, DOI 10.1172/JCI86062
   Matsumura T, 2019, FRONT IMMUNOL, V10, P0, DOI 10.3389/fimmu.2019.00241
   Mora JC, 2018, J PAIN RES, V11, P2189, DOI 10.2147/JPR.S154002
   Neogi T, 2013, OSTEOARTHR CARTILAGE, V21, P1145, DOI 10.1016/j.joca.2013.03.018
   Olsen-bergem H, 2016, INT J ORAL MAX SURG, V45, P318, DOI 10.1016/j.ijom.2015.08.986
   Orlowsky EW, 2015, J RHEUMATOL, V42, P363, DOI 10.3899/jrheum.140382
   Ozkan J, 2018, INVEST OPHTH VIS SCI, V59, P4268, DOI 10.1167/iovs.18-24651
   Pietrocola F, 2015, CELL DEATH DIFFER, V22, P509, DOI 10.1038/cdd.2014.215
   Qi YF, 2017, J AM MED DIR ASSOC, V18, P0, DOI 10.1016/j.jamda.2017.05.018
   Rogers MAM, 2016, CLIN MICROBIOL INFEC, V22, P0, DOI 10.1016/j.cmi.2015.10.003
   Saito I, 2002, OSTEOARTHR CARTILAGE, V10, P156, DOI 10.1053/joca.2001.0494
   Schott EM, 2018, JCI INSIGHT, V3, P0, DOI 10.1172/jci.insight.95997
   Shreiner AB, 2015, CURR OPIN GASTROEN, V31, P69, DOI 10.1097/MOG.0000000000000139
   Siala M, 2009, ARTHRITIS RES THER, V11, P0, DOI 10.1186/ar2748
   Sinusas K, 2012, AM FAM PHYSICIAN, V85, P49
   Smith DJ, 2014, EUR RESPIR J, V44, P922, DOI 10.1183/09031936.00203013
   Sofia VIVI, 2019, OPEN ACCESS MACED J MED SCI, V7, P543, DOI 10.3889/oamjms.2019.135
   Subramanian A, 2005, P NATL ACAD SCI USA, V102, P15545, DOI 10.1073/pnas.0506580102
   Thevaranjan N, 2017, CELL HOST MICROBE, V21, P455, DOI 10.1016/j.chom.2017.03.002
   Trompette A, 2014, NAT MED, V20, P159, DOI 10.1038/nm.3444
   Ulici V, 2018, OSTEOARTHR CARTILAGE, V26, P1098, DOI 10.1016/j.joca.2018.05.016
   Wang Q, 2019, ELIFE, V8, P0, DOI 10.7554/eLife.39905
   Xie J, 2019, BONE RES, V7, P0, DOI 10.1038/s41413-019-0062-y
   Yu SP, 2015, AUST PRESCR, V38, P115, DOI 10.18773/austprescr.2015.039
   Yu SPC, 2015, EXPERT OPIN EMERG DR, V20, P361, DOI 10.1517/14728214.2015.1037275
   Zhang X, 2015, NAT MED, V21, P895, DOI 10.1038/nm.3914
   Zhao Y, 2018, SCI REP-UK, V8, P0, DOI 10.1038/s41598-018-32675-w
   Zhu SA, 2013, ARTHRITIS RES THER, V15, P0, DOI 10.1186/ar4240
NR 64
TC 4
Z9 4
U1 4
U2 6
PU MDPI
PI BASEL
PA ST ALBAN-ANLAGE 66, CH-4052 BASEL, SWITZERLAND
SN 
EI 1422-0067
J9 INT J MOL SCI
JI Int. J. Mol. Sci.
PD NOV 15
PY 2020
VL 21
IS 22
BP 
EP 
DI 10.3390/ijms21228618
PG 17
WC Biochemistry & Molecular Biology; Chemistry, Multidisciplinary
SC Biochemistry & Molecular Biology; Chemistry
GA OY5KC
UT WOS:000594284500001
PM 33207573
DA 2022-06-22
ER

PT J
AU Elksnins-finogejevs, Andrejs
   Vidal, Luis
   Peredistijs, Andrejs
AF Elksnins-finogejevs, Andrejs
   Vidal, Luis
   Peredistijs, Andrejs
TI Intra-articular platelet-rich plasma vs corticosteroids in the treatment of moderate knee osteoarthritis: a single-center prospective randomized controlled study with a 1-year follow up
SO JOURNAL OF ORTHOPAEDIC SURGERY AND RESEARCH
LA English
DT Article
DE Osteoarthritis; Knee; Platelet-rich plasma; Corticosteroid
ID double-blind; hyaluronic-acid; triamcinolone acetonide; injection; cartilage; efficacy; placebo; dexamethasone; metaanalysis; autophagy
AB BackgroundOsteoarthritis is the most prevalent type of arthritis, which significantly impacts the patient's mobility and quality of life. Pharmacological treatments for osteoarthritis, such as corticosteroids, produce an immediate reduction of the patient's pain as well as an improvement in the patient's mobility and quality of life, but with a limited long-term efficacy. In this context, platelet-rich plasma (PRP) infiltrations represent a therapeutic tool due to its trophic properties and its ability to control inflammatory processes, especially in musculoskeletal applications. The aim of this study is to evaluate and compare the clinical benefits of PRP when injected intra-articularly vs a commonly used corticosteroid (CS, triamcinolone acetonide, Kenalog (R)) in patients affected by mild to moderate symptomatic knee osteoarthritis.MethodsForty patients affected by symptomatic radiologically confirmed knee osteoarthritis (Kellgren-Lawrence grades II-III) were enrolled in this randomized study. Patients randomized in the PRP group (n = 20) received an intra-articular injection of PRP (8mL) while patients randomized in the CS group (n = 20) received an intra-articular injection of triamcinolone acetonide (1mL of 40mg/mL) plus lidocaine (5mL of 2%). The pain and function of the target knee were evaluated by the VAS, IKDC, and KSS scales at the baseline (V1), 1 week (V2), 5 weeks (V3), 15weeks (V4), 30weeks (V5), and 1 year (V6) after treatment.ResultsNo serious adverse effects were observed during the follow-up period. A mild synovitis was registered in 15 patients (75%) in the PRP group within the first week after treatment which resolved spontaneously. Both treatments were effective in relieving pain and improving the knee function in the very short-term follow-up visit (1 week). A high improvement of the subjective scores was observed for both groups up to 5 weeks, with no significative differences between the groups for the VAS, IKDC, or KSS. After 15weeks of follow-up, the PRP group showed significative improvements in all scores when compared to the CS group. Overall, the patients who received PRP treatment had better outcomes in a longer follow-up visit (up to 1 year) than those who received CS.ConclusionsA single PRP or CS intra-articular injection is safe and improves the short-term scores of pain and the knee function in patients affected by mild to moderate symptomatic knee OA (with no significant differences between the groups). PRP demonstrated a statistically significant improvement over CS in a 1-year follow-up. This study was registered at ISRCTN with the ID ISRCTN46024618.
C1 [Elksnins-Finogejevs, Andrejs] Riga Stradins Univ, Fac Continuing Educ, Riga, Latvia.
   [Elksnins-Finogejevs, Andrejs; Peredistijs, Andrejs] ORTO Klin Ltd, Riga, Latvia.
   [Vidal, Luis] Labs Fidia Farmaceut SLU, Madrid, Spain.
RP Elksnins-Finogejevs, A (corresponding author), Riga Stradins Univ, Fac Continuing Educ, Riga, Latvia.; Elksnins-Finogejevs, A (corresponding author), ORTO Klin Ltd, Riga, Latvia.
EM andrejs.finogejevs@orto.lv
CR Andia I, 2019, INT J MOL SCI, V20, P0, DOI 10.3390/ijms20184581
   Andia I, 2018, REGEN MED, V13, P717, DOI 10.2217/rme-2018-0042
   Andia I, 2019, SURG-J R COLL SURG E, V17, P244, DOI 10.1016/j.surge.2018.08.004
   Andia I, 2018, EXPERT OPIN BIOL TH, V18, P785, DOI 10.1080/14712598.2018.1492541
   Andia I, 2017, SPORTS MED, V47, P807, DOI 10.1007/s40279-016-0620-z
   Andia I, 2013, NAT REV RHEUMATOL, V9, P721, DOI 10.1038/nrrheum.2013.141
   Andia I, 2012, EXPERT OPIN BIOL TH, V12, P7, DOI 10.1517/14712598.2012.632765
   Anitua E, 2007, RHEUMATOLOGY, V46, P1769, DOI 10.1093/rheumatology/kem234
   Ayhan E, 2014, WORLD J ORTHOP, V5, P351, DOI 10.5312/wjo.v5.i3.351
   Bannuru RR, 2019, OSTEOARTHR CARTILAGE, V27, P1578, DOI 10.1016/j.joca.2019.06.011
   Bellamy N, 2006, COCHRANE DB SYST REV, V0, P0, DOI DOI 10.1002/14651858.CD005321.pub2
   Braun HJ, 2014, AM J SPORT MED, V42, P1204, DOI 10.1177/0363546514525593
   Buendia-lopez D, 2018, J ORTHOP TRAUMATOL, V19, P0, DOI 10.1186/s10195-018-0501-3
   Burchard R, 2019, J ORTHOP SURG RES, V14, P0, DOI 10.1186/s13018-019-1203-0
   Cole BJ, 2017, AM J SPORT MED, V45, P339, DOI 10.1177/0363546516665809
   Creamer P, 1997, LANCET, V350, P503, DOI 10.1016/S0140-6736(97)07226-7
   Dai WL, 2017, ARTHROSCOPY, V33, P659, DOI 10.1016/j.arthro.2016.09.024
   de Jonge S, 2011, AM J SPORT MED, V39, P1623, DOI 10.1177/0363546511404877
   Descalzi F, 2013, TISSUE ENG PT A, V19, P2120, DOI 10.1089/ten.tea.2012.0557, 10.1089/ten.TEA.2012.0557
   Dragoo JL, 2012, KNEE SURG SPORT TR A, V20, P1809, DOI 10.1007/s00167-011-1820-6
   Filardo G, 2018, KNEE SURG SPORT TR A, V26, P1984, DOI 10.1007/s00167-016-4261-4
   Filardo G, 2011, KNEE SURG SPORT TR A, V19, P528, DOI 10.1007/s00167-010-1238-6
   Forogh B, 2016, J SPORT MED PHYS FIT, V56, P901
   Fukawa T, 2017, FOOT ANKLE INT, V38, P596, DOI 10.1177/1071100717700377
   Goldberg A, 2017, J ORTHOP SURG RES, V12, P0, DOI 10.1186/s13018-017-0534-y
   Guillibert C, 2019, INT J MOL SCI, V20, P0, DOI 10.3390/ijms20061327
   Huang Y, 2019, ORTHOPADE, V48, P239, DOI 10.1007/s00132-018-03659-5
   Insall JN, 1989, CLIN ORTHOP RELAT R, V0, P13
   Jorgensen TS, 2014, PAIN RES TREAT, V2014, P0, DOI 10.1155/2014/710490
   Jubert NJ, 2017, ORTHOP J SPORTS MED, V5, P0, DOI 10.1177/2325967116689386
   Juni P, 2015, COCHRANE DB SYST REV, V0, P0, DOI DOI 10.1002/14651858.CD005328.pub3
   Lane NE, 2017, OSTEOARTHR CARTILAGE, V25, P209, DOI 10.1016/j.joca.2016.09.025
   Laudy ABM, 2015, BRIT J SPORT MED, V49, P0, DOI 10.1136/bjsports-2014-094036
   Le ADK, 2018, CURR REV MUSCULOSKE, V11, P624, DOI 10.1007/s12178-018-9527-7
   Louis ML, 2018, ARTHROSCOPY, V34, P1530, DOI 10.1016/j.arthro.2017.11.035
   Meheux CJ, 2016, ARTHROSCOPY, V32, P495, DOI 10.1016/j.arthro.2015.08.005
   Moussaa M, 2017, EXP CELL RES, V352, P146, DOI 10.1016/j.yexcr.2017.02.012
   Muto T, 2016, BONE JOINT RES, V5, P602, DOI 10.1302/2046-3758.512.2000582
   Onishi KENTARO, 2012, CRIT REV PHYS REHABIL MED, V24, P251
   Patel S, 2013, AM J SPORT MED, V41, P356, DOI 10.1177/0363546512471299
   Riboh JC, 2016, AM J SPORT MED, V44, P792, DOI 10.1177/0363546515580787
   Sakata R, 2016, TISSUE ENG PART B-RE, V22, P408, DOI 10.1089/ten.teb.2015.0534
   Sakata R, 2015, AM J SPORT MED, V43, P1467, DOI 10.1177/0363546515575023
   Sanchez M, 2014, BIOMED RES INT, V2014, P0, DOI 10.1155/2014/890630
   Scott A, 2019, AM J SPORT MED, V47, P1654, DOI 10.1177/0363546519837954
   Shen LX, 2017, J ORTHOP SURG RES, V12, P0, DOI 10.1186/s13018-017-0521-3
   Smith PA, 2016, AM J SPORT MED, V44, P884, DOI 10.1177/0363546515624678
   Steinmeyer J, 2018, ORTHOP REV, V10, P147, DOI 10.4081/or.2018.7782
   Stove J, 2002, ACTA ORTHOP SCAND, V73, P562, DOI 10.1080/000164702321022857
   Su K, 2018, CLIN RHEUMATOL, V37, P1341, DOI 10.1007/s10067-018-3985-6
   Suntiparpluacha M, 2016, EUR REV MED PHARMACO, V20, P4985
   Wernecke C, 2015, ORTHOP J SPORTS MED, V3, P0, DOI 10.1177/2325967115581163
   Xu ZL, 2017, SCI REP-UK, V7, P0, DOI 10.1038/srep43301
   Xue EX, 2016, MOL MED REP, V14, P3037, DOI 10.3892/mmr.2016.5662
   Ye Y, 2018, INT J SURG, V53, P279, DOI 10.1016/j.ijsu.2018.03.078
   Zhang Y, 2017, SCI REP-UK, V7, P1, DOI 10.1038/srep43077
NR 56
TC 15
Z9 16
U1 0
U2 1
PU BMC
PI LONDON
PA CAMPUS, 4 CRINAN ST, LONDON N1 9XW, ENGLAND
SN 1749-799X
EI 
J9 J ORTHOP SURG RES
JI J. Orthop. Surg. Res.
PD JUL 10
PY 2020
VL 15
IS 1
BP 
EP 
DI 10.1186/s13018-020-01753-z
PG 10
WC Orthopedics
SC Orthopedics
GA MP2TH
UT WOS:000552061000007
PM 32650801
DA 2022-06-22
ER

PT J
AU Nogueira-recalde, Uxia
   Lorenzo-gomez, Irene
   Loza, Maria
   Dominguez, Eduardo
   Carames, Beatriz
AF Nogueira-recalde, Uxia
   Lorenzo-gomez, Irene
   Loza, Maria
   Dominguez, Eduardo
   Carames, Beatriz
TI Flux-Based Assay for the Identification of Autophagy Modulators for Osteoarthritis
SO JOVE-JOURNAL OF VISUALIZED EXPERIMENTS
LA English
DT Article
ID cartilage
AB Autophagy is a central mechanism to regulate homeostasis. Alterations of autophagy contribute to aging-related diseases. Phenotypic methods to identify regulators of autophagy could be used for the identification of novel therapeutics. This article describes a cell-based imaging screening workflow developed to monitor autophagic flux using LC3 as a reporter of autophagic flux (mCherry-EGFP-LC3B) in human chondrocytes. Data acquisition is performed using an automated High Content Imaging Screening System microscope. An algorithm-based automated image analysis protocol was developed and validated to identify molecules activating autophagic flux. Critical steps, explanatory notes, and improvements over current autophagy monitoring protocols are reported. Physiologically relevant phenotypic screening approaches to target hallmarks of aging can facilitate more effective drug discovery strategies for age-related musculoskeletal diseases.
C1 [Nogueira-Recalde, Uxia; Lorenzo-Gomez, Irene; Carames, Beatriz] Complejo Hosp Univ A Coruna, Inst Invest Biomed A Coruna INIB, Serv Reumatol, Grp Biol Cartilago, La Coruna, Spain.
   [Loza, Maria, I; Dominguez, Eduardo] Univ Santiago Compostela, Ctr Res Mol Med & Chron Dis CIMUS, Biofarma Res Grp, Santiago, Spain.
RP Carames, B (corresponding author), Complejo Hosp Univ A Coruna, Inst Invest Biomed A Coruna INIB, Serv Reumatol, Grp Biol Cartilago, La Coruna, Spain.; Dominguez, E (corresponding author), Univ Santiago Compostela, Ctr Res Mol Med & Chron Dis CIMUS, Biofarma Res Grp, Santiago, Spain.
EM eduardo.dominguez@usc.es; beatriz.carames.perez@sergas.es
FU Instituto de Salud Carlos III- Ministerio de Ciencia, Innovacion y Universidades, Spain, Plan Estatal 2013-2016; Fondo Europeo de Desarrollo Regional (FEDER), "Una manera de hacer Europa" [PI14/01324, PI17/02059]; Ministerio de Economia y Competitividad; Foundation for Research in Rheumatology (FOREUM)
CR Carames B, 2015, ARTHRITIS RHEUMATOL, V67, P1568, DOI 10.1002/art.39073
   Carames B, 2010, ARTHRITIS RHEUM-US, V62, P791, DOI 10.1002/art.27305
   Du TOITA, 2018, AUTOPHAGY, V14, P1060, DOI 10.1080/15548627.2018.1469590
   Gump JM, 2014, AUTOPHAGY, V10, P1327, DOI 10.4161/auto.29394
   Kroemer G, 2015, J CLIN INVEST, V125, P1, DOI 10.1172/JCI78652
   Leidal AM, 2018, NAT CELL BIOL, V20, P1338, DOI 10.1038/s41556-018-0235-8
   Lopez-otin C, 2013, CELL, V153, P1194, DOI 10.1016/j.cell.2013.05.039
   Lotz MK, 2011, NAT REV RHEUMATOL, V7, P579, DOI 10.1038/nrrheum.2011.109
   Maiuri MC, 2019, CELL DEATH DIFFER, V26, P680, DOI 10.1038/s41418-019-0290-0
   Ndiaye EN, 2009, EMBO REP, V10, P173, DOI 10.1038/embor.2008.238
   Nogueira-recalde U, 2019, EBIOMEDICINE, V45, P588, DOI 10.1016/j.ebiom.2019.06.049
   Vinatier C, 2018, FRONT PHYSIOL, V9, P0, DOI 10.3389/fphys.2018.00706
   Yoshii SR, 2017, INT J MOL SCI, V18, P0, DOI 10.3390/ijms18091865
NR 13
TC 0
Z9 0
U1 1
U2 4
PU JOURNAL OF VISUALIZED EXPERIMENTS
PI CAMBRIDGE
PA 1 ALEWIFE CENTER, STE 200, CAMBRIDGE, MA 02140 USA
SN 1940-087X
EI 
J9 JOVE-J VIS EXP
JI J. Vis. Exp.
PD JUL 15
PY 2020
VL 0
IS 161
BP 
EP 
DI 10.3791/61078
PG 14
WC Multidisciplinary Sciences
SC Science & Technology - Other Topics
GA OM1RK
UT WOS:000585806100016
PM 32716395
DA 2022-06-22
ER

PT J
AU Liu, Jinqiang
   Yang, Hongxu
   Zhang, Hongyun
   Liu, Qian
   Zhou, Ping
   He, Feng
   Zhang, Mian
   Yu, Shibin
   Liu, Jiguang
   Wang, Meiqing
AF Liu, Jinqiang
   Yang, Hongxu
   Zhang, Hongyun
   Liu, Qian
   Zhou, Ping
   He, Feng
   Zhang, Mian
   Yu, Shibin
   Liu, Jiguang
   Wang, Meiqing
TI Biomechanically reduced expression of Derlin-3 is linked to the apoptosis of chondrocytes in the mandibular condylar cartilage via the endoplasmic reticulum stress pathway
SO ARCHIVES OF ORAL BIOLOGY
LA English
DT Article
DE Temporomand bular joint; Occlusion; Chondrocytes; Endoplasmic reticulum stress; Apoptosis; Derlin-3
ID unfolded-protein-response; temporomandibular-joint; mediated apoptosis; anterior; degradation; death; atf6; osteoarthriti; autophagy; therapy
AB Objective: The present purpose was to investigate the involvement of Derlin-3 in the endoplasmic reticulum stress pathway-mediated apoptosis of chondrocytes in biomechanically stimulated mandibular condylar cartilage. Design: First, fluid flow shear stress (FFSS) was applied to ATDC5 cells with or without overexpression of Derlin3 by lentiviral transduction or silencing of Derlin-3 by siRNA transfection. Apoptosis was evaluated by TUNEL assay. Molecular markers related to the endoplasmic reticulum stress-apoptosis pathway, including GRP78, CHOP, ATF6, Caspase-12, and cleaved Caspase-3, were detected by real-time polymerase chain reaction and Western blotting. Second, the expression of proteins related to the endoplasmic reticulum stress-apoptosis pathway of the chondrocytes in mandibular condylar cartilage of mice treated with unilateral anterior crossbite (UAC) prostheses was evaluated by immunohistochemical staining and TUNEL assay. Results: FFSS induced the endoplasmic reticulum stress-apoptosis pathway in ATDC5 cells. This apoptosis was suppressed by overexpressing Derlin-3 but was enhanced by silencing Derlin-3. UAC increased Derlin-3 expression in mandibular condylar cartilage at 1 and 3 weeks but decreased Derlin-3 expression at 7 and 11 weeks. The reduction of Derlin-3 expression by UAC was associated with the increase in the endoplasmic reticulum stress pathway-mediated apoptosis in degenerative mandibular condylar cartilage. UAC elicited changes in Derlin-3 expression and the endoplasmic reticulum stress pathway-mediated apoptosis was reversed after the removal of the prosthesis. Conclusion: Reduced Derlin-3 expression is associated with the biomechanically induced endoplasmic reticulum stress pathway-mediated apoptosis of chondrocytes in the mandibular condylar cartilage and could be a therapeutic target for the treatment of biomechanically stimulated cartilage degradation.
C1 [Liu, Jinqiang; Yang, Hongxu; Zhang, Hongyun; Liu, Qian; He, Feng; Zhang, Mian; Yu, Shibin; Wang, Meiqing] Fourth Mil Med Univ, State Key Lab Mil Stomatol, 145 Changle West Rd, Xian 710032, CHINA.
   [Liu, Jinqiang; Yang, Hongxu; Zhang, Hongyun; Liu, Qian; He, Feng; Zhang, Mian; Yu, Shibin; Wang, Meiqing] Fourth Mil Med Univ, Natl Clin Res Ctr Oral Dis, 145 Changle West Rd, Xian 710032, CHINA.
   [Liu, Jinqiang; Yang, Hongxu; Zhang, Hongyun; Liu, Qian; He, Feng; Zhang, Mian; Yu, Shibin; Wang, Meiqing] Fourth Mil Med Univ, Shaanxi Int Joint Res Ctr Oral Dis, Dept Oral Anat & Physiol & TMD, Sch Stomatol, 145 Changle West Rd, Xian 710032, CHINA.
   [Liu, Jinqiang; Liu, Jiguang] Jiamusi Univ, Sch Stomatol, 522 Hong Qi St, Jiamusi 154004, CHINA.
   [Zhou, Ping] Cent South Univ, Xiangya Stomatol Hosp, 72 Xiang Ya Rd, Changsha 410000, Hunan, CHINA.
RP Wang, MQ (corresponding author), Fourth Mil Med Univ, State Key Lab Mil Stomatol, 145 Changle West Rd, Xian 710032, CHINA.; Wang, MQ (corresponding author), Fourth Mil Med Univ, Natl Clin Res Ctr Oral Dis, 145 Changle West Rd, Xian 710032, CHINA.; Wang, MQ (corresponding author), Fourth Mil Med Univ, Shaanxi Int Joint Res Ctr Oral Dis, Dept Oral Anat & Physiol & TMD, Sch Stomatol, 145 Changle West Rd, Xian 710032, CHINA.; Liu, JG (corresponding author), Jiamusi Univ, Sch Stomatol, 522 Hong Qi St, Jiamusi 154004, CHINA.
EM liujg5550@163.com; mqwang@fmmu.edu.cn
FU National Natural Science Foundation of China [81920108013, 81530033, 81970953, 81700995]; Basic Natural Science Foundation of Shanxi Province [2018JM7084]
CR Andriacchi TP, 2006, CURR OPIN RHEUMATOL, V18, P514, DOI 10.1097/01.bor.0000240365.16842.4e
   Belmont PJ, 2010, CIRC RES, V106, P307, DOI 10.1161/CIRCRESAHA.109.203901
   Cerezo M, 2017, AUTOPHAGY, V13, P216, DOI 10.1080/15548627.2016.1246107
   Chen J, 2018, CELL DEATH DIS, V9, P0, DOI 10.1038/s41419-017-0217-y
   Durham J, 2015, BMJ-BRIT MED J, V350, P0, DOI 10.1136/bmj.h1154
   Feng K, 2019, J CELL PHYSIOL, V234, P18192, DOI 10.1002/jcp.28452
   Gardner BM, 2011, SCIENCE, V333, P1891, DOI 10.1126/science.1209126
   Glembotski CC, 2014, J MOL CELL CARDIOL, V71, P11, DOI 10.1016/j.yjmcc.2013.09.018
   Guo FJ, 2014, CELL SIGNAL, V26, P332, DOI 10.1016/j.cellsig.2013.11.018
   Hetz C, 2011, PHYSIOL REV, V91, P1219, DOI 10.1152/physrev.00001.2011
   Hosseinzadeh A, 2016, J PINEAL RES, V61, P411, DOI 10.1111/jpi.12362
   Hunt MA, 2020, OSTEOARTHR CARTILAGE, V28, P267, DOI 10.1016/j.joca.2019.12.003
   Janicke RU, 1998, J BIOL CHEM, V273, P9357, DOI 10.1074/jbc.273.16.9357
   Jiao K, 2010, AM J ORTHOD DENTOFAC, V137, P460, DOI 10.1016/j.ajodo.2009.12.018
   Kaufman RJ, 2002, J CLIN INVEST, V110, P1389, DOI 10.1172/JC1200216886
   Kim J, 2010, OSTEOARTHR CARTILAGE, V18, P424, DOI 10.1016/j.joca.2009.09.008
   Lilley BN, 2004, NATURE, V429, P834, DOI 10.1038/nature02592
   Liu Q, 2018, J ORAL REHABIL, V45, P442, DOI 10.1111/joor.12629
   Liu X, 2017, EUR J ORAL SCI, V125, P127, DOI 10.1111/eos.12331
   Liu YD, 2016, OSTEOARTHR CARTILAGE, V24, P178, DOI 10.1016/j.joca.2015.07.022
   Liu YD, 2014, OSTEOARTHR CARTILAGE, V22, P302, DOI 10.1016/j.joca.2013.11.014
   Liu Z, 2015, CELL DEATH DIS, V6, P0, DOI 10.1038/cddis.2015.183
   Lopez-serra P, 2014, NAT COMMUN, V5, P0, DOI 10.1038/ncomms4608
   Lu L, 2014, J ORAL FACIAL PAIN H, V28, P68, DOI 10.11607/jop.1082
   Lu M, 2014, SCIENCE, V345, P98, DOI 10.1126/science.1254312
   Mistry D, 2004, OSTEOARTHR CARTILAGE, V12, P131, DOI 10.1016/j.joca.2003.10.006
   Oda Y, 2006, J CELL BIOL, V172, P383, DOI 10.1083/jcb.200507057
   Piancino MG, 2008, J ORAL REHABIL, V35, P88, DOI 10.1111/j.1365-2842.2007.01815.x
   Piancino MG, 2012, EUR J ORTHODONT, V34, P536, DOI 10.1093/ejo/cjr109
   Piancino MG, 2016, ARCH ORAL BIOL, V67, P61, DOI 10.1016/j.archoralbio.2016.03.013
   Ren HT, 2019, ARCH ORAL BIOL, V101, P108, DOI 10.1016/j.archoralbio.2019.03.006
   Shen JS, 2002, DEV CELL, V3, P99, DOI 10.1016/S1534-5807(02)00203-4
   Shibata M, 2017, ONCOL REP, V38, P1760, DOI 10.3892/or.2017.5800
   Tanaka E, 2008, J DENT RES, V87, P296, DOI 10.1177/154405910808700406
   Tang Q, 2017, CELL DEATH DIS, V8, P0, DOI 10.1038/cddis.2017.453
   Thomas CM, 2007, OSTEOARTHR CARTILAGE, V15, P27, DOI 10.1016/j.joca.2006.06.012
   Wang M, 2013, J ORAL REHABIL, V40, P69, DOI 10.1111/j.1365-2842.2012.02333.x
   Wang M, 2016, NATURE, V529, P326, DOI 10.1038/nature17041
   Wang YL, 2014, ORAL DIS, V20, P301, DOI 10.1111/odi.12112
   Wang YY, 2013, RHEUMATOLOGY, V52, P1033, DOI 10.1093/rheumatology/kes419
   Wu J, 2007, DEV CELL, V13, P351, DOI 10.1016/j.devcel.2007.07.005
   Xie CL, 2018, FOOD FUNCT, V9, P5740, DOI 10.1039/c8fo01509k
   Yang HX, 2020, AUTOPHAGY, V16, P271, DOI 10.1080/15548627.2019.1606647
   Ye T, 2018, BONE, V111, P9, DOI 10.1016/j.bone.2018.03.008
   Ye YH, 2004, NATURE, V429, P841, DOI 10.1038/nature02656
   Zemmyo M, 2003, ARTHRITIS RHEUM-US, V48, P2873, DOI 10.1002/art.11246
   Zhang HY, 2015, J ORAL REHABIL, V42, P685, DOI 10.1111/joor.12304
   Zhang HY, 2019, J ORAL REHABIL, V46, P820, DOI 10.1111/joor.12810
   Zhang KZ, 2008, NATURE, V454, P455, DOI 10.1038/nature07203
   Zhang M, 2017, OSTEOARTHR CARTILAGE, V25, P1551, DOI 10.1016/j.joca.2017.05.007
   Zhang M, 2016, OSTEOARTHR CARTILAGE, V24, P921, DOI 10.1016/j.joca.2015.12.009
   Zhang M, 2019, J BONE MINER RES, V34, P726, DOI 10.1002/jbmr.3643
   Zheng YF, 2018, CANCER LETT, V431, P31, DOI 10.1016/j.canlet.2018.05.026
   Zhou P, 2020, ORAL DIS, V26, P597, DOI 10.1111/odi.13274
NR 54
TC 2
Z9 2
U1 0
U2 7
PU PERGAMON-ELSEVIER SCIENCE LTD
PI OXFORD
PA THE BOULEVARD, LANGFORD LANE, KIDLINGTON, OXFORD OX5 1GB, ENGLAND
SN 0003-9969
EI 1879-1506
J9 ARCH ORAL BIOL
JI Arch. Oral Biol.
PD OCT 15
PY 2020
VL 118
IS 
BP 
EP 
DI 10.1016/j.archoralbio.2020.104843
PG 12
WC Dentistry, Oral Surgery & Medicine
SC Dentistry, Oral Surgery & Medicine
GA NZ5WP
UT WOS:000577176200008
PM 32712306
DA 2022-06-22
ER

PT J
AU Wen, Xingzhao
   Li, Hongyi
   Sun, Hao
   Zeng, Anyu
   Lin, Ruifu
   Zhao, Jing
   Zhang, Zhiqi
AF Wen, Xingzhao
   Li, Hongyi
   Sun, Hao
   Zeng, Anyu
   Lin, Ruifu
   Zhao, Jing
   Zhang, Zhiqi
TI MiR-455-3p reduces apoptosis and alleviates degeneration of chondrocyte through regulating PI3K/AKT pathway
SO LIFE SCIENCES
LA English
DT Article
DE Osteoarthritis; miR-455-3p; PTEN; PI3K/AKT
ID pten; chondrogenesis; osteoarthriti; proliferation; inflammation; inhibition; expression; autophagy; cancer
AB Aims: This study aimed to explore the functions of miR-455-3p, PTEN, and PI3K/AKT pathway in osteoarthritis. Materials and methods: We used the human bone marrow stem cell (BMSC), healthy chondrocytes, osteoarthritis chondrocytes (OA), and the IL-1 beta/TNF-alpha-treated chondrocyte model to explore the relationship between miR-455-3p and PTEN. Mimic or inhibitor was used to transfect chondrocytes to determine whether miR-455-3p can regulate PTEN and influence COL2A1 and MMP13. Apoptosis was detected by flow cytometry. A luciferase report was applied to verify the targeted binding. KO mice were applied to investigate PTEN and pAKT expression and the effect on chondrocytes in vivo. Key findings: MiR-455-3p and PTEN were reverse in chondrogenesis and healthy cartilage versus OA cartilage. Similar trends were noted in IL-1 beta model. PTEN and MMP13 decreased and COL2A1 increased after overexpressing miR-455-3p, whereas the inhibition showed opposite results. Flow cytometry showed that miR-455-3p could reduce the apoptosis of chondrocytes. The results of luciferase revealed that miR-455-3p could affect fluorescence activity of PTEN by targeting its 3'-UTR. Finally, we found a marked increased in the expression of PTEN in KO mice relative to WT mice, while pAKT levels decreased. Significance: It can be supported that miR-455-3p can reduce the apoptosis of chondrocytes and alleviate OA through regulating PI3K/AKT pathway, which may be expected to be a target for the treatment of osteoarthritis.
C1 [Wen, Xingzhao; Li, Hongyi; Zeng, Anyu; Lin, Ruifu; Zhang, Zhiqi] Sun Yat Sen Univ, Dept Joint Surg, Guangdong Prov Key Lab Orthoped & Traumatol, Affiliated Hosp 1, Guangzhou, CHINA.
   [Sun, Hao] Sun Yat Sen Univ, Sun Yat Sen Mem Hosp, Dept Joint Surg, Guangzhou, Guangdong, CHINA.
   [Zhao, Jing] Sun Yat Sen Univ, Collaborat Innovat Ctr Canc Med, Dept Med Imaging, State Key Lab Oncol South China,Canc Ctr, Guangzhou 510060, Guangdong, CHINA.
RP Zhao, J (corresponding author), Sun Yat Sen Univ, Collaborat Innovat Ctr Canc Med, Dept Med Imaging, State Key Lab Oncol South China,Canc Ctr, Guangzhou 510060, Guangdong, CHINA.; Zhang, ZQ (corresponding author), Sun Yat Sen Univ, Dept Joint Surg, Affiliated Hosp 1, Guangzhou 510080, Guangdong, CHINA.
EM zhaojing@sysucc.org.cn; zhzhiqi@mail.sysu.edu.cn
FU National Natural Science Foundation of China [81572119, 81874016]; Science and Technology Project of Guangzhou City, China [201710010164, 201704KW033]
CR Augello G, 2016, CELL CYCLE, V15, P573, DOI 10.1080/15384101.2016.1138183
   Choi WS, 2019, NATURE, V566, P254, DOI 10.1038/s41586-019-0920-1
   Fathollahi A, 2019, J CELL PHYSIOL, V234, P12309, DOI 10.1002/jcp.28020
   Holyoak DT, 2019, OSTEOARTHR CARTILAGE, V27, P1526, DOI 10.1016/j.joca.2019.06.005
   Hopkins BD, 2014, TRENDS BIOCHEM SCI, V39, P183, DOI 10.1016/j.tibs.2014.02.006
   Hou CH, 2015, FEBS LETT, V589, P1040, DOI 10.1016/j.febslet.2015.02.017
   Hu S, 2019, LIFE SCI, V228, P242, DOI 10.1016/j.lfs.2019.05.011
   Huang ZH, 2017, BIOMED PHARMACOTHER, V95, P1194, DOI 10.1016/j.biopha.2017.09.016
   Iwasa K, 2014, J ORTHOP RES, V32, P231, DOI 10.1002/jor.22506
   Janku F, 2018, NAT REV CLIN ONCOL, V15, P273, DOI 10.1038/nrclinonc.2018.28
   Kim SB, 2017, LANCET ONCOL, V18, P1360, DOI 10.1016/S1470-2045(17)30450-3
   Lee YR, 2019, SCIENCE, V364, P651, DOI 10.1126/science.aau0159
   Lee YR, 2018, NAT REV MOL CELL BIO, V19, P547, DOI 10.1038/s41580-018-0015-0
   Li CF, 2018, AM J MED SCI, V355, P477, DOI 10.1016/j.amjms.2018.01.004
   Lin CX, 2018, J CELL PHYSIOL, V233, P6135, DOI 10.1002/jcp.26460
   Liu Y, 2019, OSTEOARTHR CARTILAGE, V27, P1257, DOI 10.1016/j.joca.2019.05.009
   Mao G, 2017, OSTEOARTHR CARTILAGE, V25, P521, DOI 10.1016/j.joca.2016.11.006
   Moghimi N, 2019, PAK J MED SCI, V35, P636, DOI 10.12669/pjms.35.3.277
   Fernandes MTP, 2019, ADV RHEUMATOL, V59, P0, DOI 10.1186/s42358-019-0068-6
   Robinson WH, 2016, NAT REV RHEUMATOL, V12, P580, DOI 10.1038/nrrheum.2016.136
   Siebuhr AS, 2016, SCAND J RHEUMATOL, V45, P87, DOI 10.3109/03009742.2015.1060259
   Sun H, 2018, CELL DEATH DIS, V9, P0, DOI 10.1038/s41419-018-0565-2
   Tian ZH, 2019, J CELL BIOCHEM, V120, P18487, DOI 10.1002/jcb.29169
   Wu XF, 2017, BIOCHEM CELL BIOL, V95, P437, DOI 10.1139/bcb-2016-0078
   Xiong Y, 2019, MOL THER-NUCL ACIDS, V17, P223, DOI 10.1016/j.omtn.2019.06.001
   Xue JF, 2017, BIOMED PHARMACOTHER, V89, P1252, DOI 10.1016/j.biopha.2017.01.130
   Yan S, 2019, BIOCHEM BIOPH RES CO, V516, P209, DOI 10.1016/j.bbrc.2019.06.016
   Yin HQ, 2019, J CELL BIOCHEM, V120, P18771, DOI 10.1002/jcb.29190
   Yu Q, 2019, J CELL BIOCHEM, V120, P5287, DOI 10.1002/jcb.27803
   Yu X, 2019, OSTEOARTHR CARTILAGE, V27, P526, DOI 10.1016/j.joca.2018.12.007
   Zeng Y, 2019, J BIOL CHEM, V294, P15808, DOI 10.1074/jbc.RA119.010800
   Zhang DW, 2015, SCI REP-UK, V5, P0, DOI 10.1038/srep12775
   Zhang QB, 2018, AM J TRANSL RES, V10, P762
   Zhang Z, 2012, OSTEOARTHR CARTILAGE, V20, P1638, DOI 10.1016/j.joca.2012.08.024
   Zhao TY, 2017, BIOMACROMOLECULES, V18, P2723, DOI 10.1021/acs.biomac.7b00510
   Zhou Y, 2019, J CELL BIOCHEM, V121, P651
NR 36
TC 16
Z9 16
U1 5
U2 10
PU PERGAMON-ELSEVIER SCIENCE LTD
PI OXFORD
PA THE BOULEVARD, LANGFORD LANE, KIDLINGTON, OXFORD OX5 1GB, ENGLAND
SN 0024-3205
EI 1879-0631
J9 LIFE SCI
JI Life Sci.
PD JUL 15
PY 2020
VL 253
IS 
BP 
EP 
DI 10.1016/j.lfs.2020.117718
PG 10
WC Medicine, Research & Experimental; Pharmacology & Pharmacy
SC Research & Experimental Medicine; Pharmacology & Pharmacy
GA MM0MF
UT WOS:000549853700003
PM 32343998
DA 2022-06-22
ER

PT J
AU Lee, Dong-Yeong
   Park, Young-Jin
   Song, Myung-Geun
   Kim, DR
   Zada, Sahib
   Kim, Dong-Hee
AF Lee, Dong-yeong
   Park, Young-jin
   Song, Myung-geun
   Kim, Deok
   Zada, Sahib
   Kim, Dong-hee
TI Cytoprotective Effects of Delphinidin for Human Chondrocytes against Oxidative Stress through Activation of Autophagy
SO ANTIOXIDANTS
LA English
DT Article
DE osteoarthritis; oxidative stress; apoptosis; autophagy; delphinidin; Nrf2
ID nf-kappa-b; cell-death; knee osteoarthriti; articular chondrocyte; rheumatoid-arthriti; therapeutic target; signaling pathway; liver degeneration; hydrogen-peroxide; global burden
AB Antioxidant enzymes are decreased in osteoarthritis (OA) patients, implying the role of oxidative stress in osteoarthritis pathogenesis. The aim of this study was to evaluate the cytoprotective effects of delphinidin, a potent antioxidant, in human chondrocytes and the underlying mechanisms. The cytoprotective mechanism induced by delphinidin against oxidative stress (H2O2) in human chondrocytes was investigated. Cell viability and death were evaluated using proapoptotic and antiapoptotic markers such as cleaved caspase-3 (c-caspase-3), cleaved poly(ADP-ribose) polymerase N-acetylcysteine (c-PARP), Bcl-X-L, and transcription factors associated with redox and inflammation regulation, including nuclear factor kappa B (NF-kappa B) and nuclear factor (erythroid-derived 2)-like 2 (Nrf2). Induction of autophagy was assessed by formation of LC3-II and autophagosome-(LC3 punctate, monodansylcadaverine (MDC) and acridine orange staining) in the presence or absence of an autophagy inhibitor. Treatment with delphinidin itself at concentration below 50 mu M for 24 h did not affect viability of chondrocytes. Delphinidin inhibited reactive oxygen species (ROS)-induced apoptosis by significantly decreasing apoptosis markers such as c-caspase-3 and c-PARP while increasing antiapoptotic marker Bcl-X-L and antioxidant response NF-kappa B and Nrf2 pathways. Delphinidin also activated cytoprotective autophagy to protect chondrocytes during oxidative stresses. Activation of autophagy with autophagy inducer rapamycin also inhibited ROS-induced cell death and decreased proapoptotic proteins but increased antiapoptotic protein Bcl-X-L, NF-kappa B, and Nrf2. Delphinidin can protect chondrocytes against H2O2-induced apoptosis via activation of Nrf2 and NF-kappa B and protective autophagy. Thus, it can inhibit OA with protection of chondrocytes. Delphinidin can protect chondrocytes against H2O2-induced ROS with maintenance of homeostasis and redox. These results suggest that delphinidin could be used to protect chondrocytes against age-related oxidative stress and other oxidative stresses in the treatment of OA. Thus, delphinidin may play a critical role in preventing the development and progression of OA.
C1 [Lee, Dong-Yeong] Armed Forces Daegu Hosp, Dept Orthopaed Surg, Gyongsan 38427, South Korea.
   [Lee, Dong-Yeong] Gyeongsang Natl Univ, Dept Med, Sch Med, Jinju 52727, South Korea.
   [Park, Young-Jin; Song, Myung-Geun; Kim, Dong-Hee] Gyeongsang Natl Univ Hosp, Inst Hlth Sci, Dept Orthopaed Surg, Jinju 52727, South Korea.
   [Park, Young-Jin; Song, Myung-Geun; Kim, Dong-Hee] Gyeongsang Natl Univ, Sch Med, Jinju 52727, South Korea.
   [Kim, Deok Ryong; Zada, Sahib] Gyeongsang Natl Univ, Inst Hlth Sci, Dept Biochem & Convergence Med Sci, Sch Med, Jinju 52727, South Korea.
RP Kim, DH (corresponding author), Gyeongsang Natl Univ Hosp, Inst Hlth Sci, Dept Orthopaed Surg, Jinju 52727, South Korea.; Kim, DH (corresponding author), Gyeongsang Natl Univ, Sch Med, Jinju 52727, South Korea.; Zada, S (corresponding author), Gyeongsang Natl Univ, Inst Hlth Sci, Dept Biochem & Convergence Med Sci, Sch Med, Jinju 52727, South Korea.
EM whatttary@hanmail.net; milesloner@gmail.com; piano10000@naver.com; drkim@gnu.ac.kr; s.zada.qau@gmail.com; dhkim8311@gnu.ac.kr
FU Basic Research Program through the National Research Foundation of Korea (NRF) - Ministry of Education, Science, and Technology [2018R1D1A1B07049185]; Ministry of Science, ICT, and Future Planning [NRF-2015R1A5A2008833]
CR Abusarah J, 2017, J CELL BIOCHEM, V118, P1003, DOI 10.1002/jcb.25659
   Aigner T, 2001, ARTHRITIS RHEUM, V44, P1304
   Almonte-becerril M, 2010, APOPTOSIS, V15, P631, DOI 10.1007/s10495-010-0458-z
   Altay MA, 2015, RHEUMATOL INT, V35, P1725, DOI 10.1007/s00296-015-3290-5
   Altindag O, 2007, RHEUMATOL INT, V27, P339, DOI 10.1007/s00296-006-0247-8
   Bai Y, 2019, FREE RADICAL BIO MED, V132, P83, DOI 10.1016/j.freeradbiomed.2018.10.443
   Barranco CAROLINE, 2015, NAT REV RHEUMATOL, V11, P127, DOI 10.1038/nrrheum.2015.12
   Beg AA, 1995, NATURE, V376, P167, DOI 10.1038/376167a0
   Blanco FJ, 1998, ARTHRITIS RHEUM, V41, P284, DOI 10.1002/1529-0131(199802)41:2<284::AID-ART12>3.3.CO;2-K
   Blanco FJ, 2011, NAT REV RHEUMATOL, V7, P161, DOI 10.1038/nrrheum.2010.213
   Bouderlique T, 2016, ANN RHEUM DIS, V75, P627, DOI 10.1136/annrheumdis-2015-207742
   Cai DW, 2019, EXP THER MED, V18, P1677, DOI 10.3892/etm.2019.7745
   Carames B, 2010, ARTHRITIS RHEUM-US, V62, P791, DOI 10.1002/art.27305
   Chen A, 2012, ARTHRITIS, V0, P0, DOI DOI 10.1155/2012/698709
   Chopra A, 2013, RHEUMATOLOGY, V52, P1925, DOI 10.1093/rheumatology/ket222
   Cinque L, 2015, NATURE, V528, P272, DOI 10.1038/nature16063
   Cross M, 2014, ANN RHEUM DIS, V73, P1323, DOI 10.1136/annrheumdis-2013-204763
   Dai T, 2017, INFLAMM RES, V66, P1075, DOI 10.1007/s00011-017-1087-6
   Davies CM, 2008, OSTEOARTHR CARTILAGE, V16, P624, DOI 10.1016/j.joca.2007.09.012
   Del CARLOM, 2003, ARTHRITIS RHEUM-US, V48, P3419, DOI 10.1002/art.11338
   Erturk C, 2012, SCAND J CLIN LAB INV, V72, P433, DOI 10.3109/00365513.2012.687116
   Gloire G, 2006, BIOCHEM PHARMACOL, V72, P1493, DOI 10.1016/j.bcp.2006.04.011
   Green DR, 2011, SCIENCE, V333, P1109, DOI 10.1126/science.1201940
   Haseeb A, 2013, RHEUMATOLOGY, V52, P998, DOI 10.1093/rheumatology/kes363
   Henrotin Y, 2005, OSTEOARTHR CARTILAGE, V13, P643, DOI 10.1016/j.joca.2005.04.002
   Henrotin Y, 1993, BRIT J RHEUMATOL, V32, P562
   Henrotin YE, 2003, OSTEOARTHR CARTILAGE, V11, P747, DOI 10.1016/S1063-4584(03)00150-X
   Horigome Y, 2020, AUTOPHAGY, V16, P501, DOI 10.1080/15548627.2019.1628541
   Hosseinzadeh A, 2017, J CELL BIOCHEM, V118, P1879, DOI 10.1002/jcb.25907
   Hunter DJ, 2006, BMJ-BRIT MED J, V332, P639, DOI 10.1136/bmj.332.7542.639
   Hwang HS, 2015, INT J MOL SCI, V16, P29265, DOI 10.3390/ijms161226164
   Hwang HS, 2015, INT J MOL SCI, V16, P26035, DOI 10.3390/ijms161125943
   Jallali N, 2005, OSTEOARTHR CARTILAGE, V13, P614, DOI 10.1016/j.joca.2005.02.011
   Jia T, 2017, INFLAMMATION, V40, P1894, DOI 10.1007/s10753-017-0630-5
   Kang XM, 2017, J BONE MINER RES, V32, P2128, DOI 10.1002/jbmr.3134
   Khan NM, 2017, FREE RADICAL BIO MED, V106, P288, DOI 10.1016/j.freeradbiomed.2017.02.041
   Kim HA, 2000, J RHEUMATOL, V27, P455
   Kondo Y, 2005, NAT REV CANCER, V5, P726, DOI 10.1038/nrc1692
   Kong JM, 2003, PHYTOCHEMISTRY, V64, P923, DOI 10.1016/S0031-9422(03)00438-2
   Kouri JB, 2000, J RHEUMATOL, V27, P1005
   Kuszel L, 2015, J APPL GENET, V56, P169, DOI 10.1007/s13353-014-0251-8
   Kye SY, 2017, COMPR PSYCHIAT, V73, P160, DOI 10.1016/j.comppsych.2016.12.001
   Lepetsos P, 2016, BBA-MOL BASIS DIS, V1862, P576, DOI 10.1016/j.bbadis.2016.01.003
   Li B, 2019, J CELL PHYSIOL, V234, P561, DOI 10.1002/jcp.26769
   Li D, 2012, AM J MED SCI, V344, P486, DOI 10.1097/MAJ.0b013e3182579dc6
   Li QT, 1999, SCIENCE, V284, P321, DOI 10.1126/science.284.5412.321
   Loeser RF, 2016, NAT REV RHEUMATOL, V12, P412, DOI 10.1038/nrrheum.2016.65
   Lotz M, 2012, J AM ACAD ORTHOP SUR, V20, P261, DOI 10.5435/JAAOS-20-04-261
   Lotz MK, 2011, NAT REV RHEUMATOL, V7, P579, DOI 10.1038/nrrheum.2011.109
   Lozano R, 2012, LANCET, V380, P2095, DOI 10.1016/S0140-6736(12)61728-0
   Maetzel A, 2004, ANN RHEUM DIS, V63, P395, DOI 10.1136/ard.2003.006031
   Marchev AS, 2017, ANN NY ACAD SCI, V1401, P114, DOI 10.1111/nyas.13407
   Mathew R, 2009, CELL, V137, P1062, DOI 10.1016/j.cell.2009.03.048
   Mizushima N, 2008, NATURE, V451, P1069, DOI 10.1038/nature06639
   Onodera Y, 2015, FEBS OPEN BIO, V5, P476, DOI 10.1016/j.fob.2015.05.007
   Poole AR, 2002, ARTHRITIS RHEUM, V46, P2549, DOI 10.1002/art.10586
   Rathakrishnan C, 1992, J BONE MINER RES, V7, P1139
   Roman-blas JA, 2006, OSTEOARTHR CARTILAGE, V14, P839, DOI 10.1016/j.joca.2006.04.008
   Ruiz D, 2013, J BONE JOINT SURG AM, V95A, P1473, DOI 10.2106/JBJS.L.01488
   Schafer A, 2006, BIOMED PHARMACOTHER, V60, P5, DOI 10.1016/j.biopha.2005.08.006
   Sies H, 2017, ANNU REV BIOCHEM, V86, P715, DOI 10.1146/annurev-biochem-061516-045037
   Sridhar S, 2012, J PATHOL, V226, P255, DOI 10.1002/path.3025
   Tiku ML, 1990, J IMMUNOL, V145, P690
   Vos T, 2012, LANCET, V380, P2163, DOI 10.1016/S0140-6736(12)61729-2
   Vuppalapati KK, 2015, J BONE MINER RES, V30, P2249, DOI 10.1002/jbmr.2575
   Wei YL, 2018, MOL MED REP, V17, P1493, DOI 10.3892/mmr.2017.8036
   White E, 2012, NAT REV CANCER, V12, P401, DOI 10.1038/nrc3262
   Wongwichai T, 2019, BIOMED PHARMACOTHER, V112, P0, DOI 10.1016/j.biopha.2019.108610
   Xue EX, 2017, ONCOTARGET, V8, P41988, DOI 10.18632/oncotarget.16716
   Ye ZW, 2015, BBA-GEN SUBJECTS, V1850, P1607, DOI 10.1016/j.bbagen.2014.11.010
   Yelin E, 2019, SEMIN ARTHRITIS RHEU, V49, P1, DOI 10.1016/j.semarthrit.2019.04.010
   Yoon CH, 2013, JOINT BONE SPINE, V80, P274, DOI 10.1016/j.jbspin.2012.08.010
   Zhang W, 2016, BONE RES, V4, P0, DOI 10.1038/boneres.2015.40
NR 73
TC 21
Z9 21
U1 0
U2 2
PU MDPI
PI BASEL
PA ST ALBAN-ANLAGE 66, CH-4052 BASEL, SWITZERLAND
SN 
EI 2076-3921
J9 ANTIOXIDANTS-BASEL
JI Antioxidants
PD JAN 15
PY 2020
VL 9
IS 1
BP 
EP 
DI 10.3390/antiox9010083
PG 17
WC Biochemistry & Molecular Biology; Chemistry, Medicinal; Food Science & Technology
SC Biochemistry & Molecular Biology; Pharmacology & Pharmacy; Food Science & Technology
GA KJ6EF
UT WOS:000512151700066
PM 31963866
DA 2022-06-22
ER

PT J
AU Hu, Sunli
   Zhang, Chunwu
   Ni, Libin
   Huang, Chongan
   Chen, Dingwen
   Shi, Keqing
   Jin, Haiming
   Zhang, Kairui
   Li, Yao
   Xie, Ling
   Fang, Mingqiao
   Xiang, Guangheng
   Wang, Xiangyang
   Xiao, Jian
AF Hu, Sunli
   Zhang, Chunwu
   Ni, Libin
   Huang, Chongan
   Chen, Dingwen
   Shi, Keqing
   Jin, Haiming
   Zhang, Kairui
   Li, Yao
   Xie, Ling
   Fang, Mingqiao
   Xiang, Guangheng
   Wang, Xiangyang
   Xiao, Jian
TI Stabilization of HIF-1 alpha alleviates osteoarthritis via enhancing mitophagy
SO CELL DEATH & DISEASE
LA English
DT Article
ID mitochondrial dysfunction; health-care; cell-death; autophagy; hypoxia; apoptosis; cartilage; impact; induction; mechanism
AB Mitochondrial dysfunction leads to osteoarthritis (OA) and disc degeneration. Hypoxia inducible factor-1 alpha (HIF-1 alpha) mediated mitophagy has a protective role in several diseases. However, the underlying mechanism of HIF-1 alpha mediated mitophagy in OA remains largely unknown. This current study was performed to determine the effect of HIF-1 alpha mediated mitophagy on OA. Therefore, X-ray and tissue staining including HE staining, safranin O-fast green (S-O) and Alcian Blue were used to assess imageology and histomorphology differences of mouse knee joint. Transcriptional analysis was used to find the possible targets in osteoarthritis. Western blot analysis, RT-qPCR and immunofluorescence staining were used to detect the changes in gene and protein levels in the vitro experiment. The expression of HIF-1 alpha was increased in human and mouse OA cartilage. HIF-1 alpha knockdown by siRNA further impair the hypoxia-induced mitochondrial dysfunction; In contrast, HIF-1 alpha mediated protective role was reinforced by prolylhydroxylase (PHD) inhibitor dimethyloxalylglycine (DMOG). In addition, HIF-1 alpha stabilization could alleviate apoptosis and senescence via mitophagy in chondrocytes under hypoxia condition, which could also ameliorate surgery-induced cartilage degradation in mice OA model. In conclusion, HIF-1 alpha mediated mitophagy could alleviate OA, which may serve as a promising strategy for OA treatment.
C1 [Hu, Sunli; Ni, Libin; Huang, Chongan; Jin, Haiming; Zhang, Kairui; Li, Yao; Fang, Mingqiao; Xiang, Guangheng; Wang, Xiangyang; Xiao, Jian] Wenzhou Med Univ, Affiliated Hosp 2, Dept Orthopaed, Wenzhou, Zhejiang, CHINA.
   [Hu, Sunli; Ni, Libin; Huang, Chongan; Jin, Haiming; Zhang, Kairui; Li, Yao; Fang, Mingqiao; Xiang, Guangheng; Wang, Xiangyang; Xiao, Jian] Wenzhou Med Univ, Yuying Childrens Hosp, Wenzhou, Zhejiang, CHINA.
   [Hu, Sunli; Chen, Dingwen; Zhang, Kairui; Li, Yao; Xie, Ling; Fang, Mingqiao; Xiang, Guangheng; Xiao, Jian] Wenzhou Med Univ, Sch Pharmaceut Sci, Mol Pharmacol Res Ctr, Wenzhou, Zhejiang, CHINA.
   [Hu, Sunli; Ni, Libin; Huang, Chongan; Chen, Dingwen; Zhang, Kairui; Li, Yao; Fang, Mingqiao; Xiang, Guangheng] Wenzhou Med Univ, Sch Med 2, Wenzhou, Zhejiang, CHINA.
   [Zhang, Chunwu; Shi, Keqing] Wenzhou Med Univ, Affiliated Hosp 1, Dept Orthopaed, Wenzhou, Zhejiang, CHINA.
RP Wang, XY; Xiao, J (corresponding author), Wenzhou Med Univ, Affiliated Hosp 2, Dept Orthopaed, Wenzhou, Zhejiang, CHINA.; Wang, XY; Xiao, J (corresponding author), Wenzhou Med Univ, Yuying Childrens Hosp, Wenzhou, Zhejiang, CHINA.; Xiao, J (corresponding author), Wenzhou Med Univ, Sch Pharmaceut Sci, Mol Pharmacol Res Ctr, Wenzhou, Zhejiang, CHINA.
EM xiangyangwang@wmu.edu.cn; xfxj2000@126.com
FU National Nature Foundation of China [81722028, 81871806, 81972150]; Zhejiang Public Service Technology Research Program/Social Development [LGF18H060008]
CR Bellot G, 2009, MOL CELL BIOL, V29, P2570, DOI 10.1128/MCB.00166-09
   Blanco FJ, 2004, MITOCHONDRION, V4, P715, DOI 10.1016/j.mito.2004.07.022
   Block JA, 2014, NAT REV RHEUMATOL, V10, P324, DOI 10.1038/nrrheum.2014.61
   Bohensky J, 2007, AUTOPHAGY, V3, P207, DOI 10.4161/auto.3708
   Bohensky J, 2010, PEDIATR NEPHROL, V25, P633, DOI 10.1007/s00467-009-1310-y
   Bravo-san PEDROJM, 2017, CIRC RES, V120, P1812, DOI 10.1161/CIRCRESAHA.117.311082
   Carames B, 2015, ARTHRITIS RHEUMATOL, V67, P1568, DOI 10.1002/art.39073
   Carames B, 2012, ANN RHEUM DIS, V71, P575, DOI 10.1136/annrheumdis-2011-200557
   Carames B, 2010, ARTHRITIS RHEUM-US, V62, P791, DOI 10.1002/art.27305
   Chang SH, 2019, NAT COMMUN, V10, P0, DOI 10.1038/s41467-019-09491-5
   Charlier E, 2016, INT J MOL SCI, V17, P0, DOI 10.3390/ijms17122146
   Chen GH, 2017, BIOL CHEM, V398, P499, DOI 10.1515/hsz-2016-0211
   de Castro GS, 2019, CANCERS, V11, P0, DOI 10.3390/cancers11091264
   Dolman NJ, 2013, AUTOPHAGY, V9, P1653, DOI 10.4161/auto.24001
   Dutta D, 2013, AUTOPHAGY, V9, P328, DOI 10.4161/auto.22971
   Epstein ACR, 2001, CELL, V107, P43, DOI 10.1016/S0092-8674(01)00507-4
   Findlay DM, 2014, CURR OSTEOPOROS REP, V12, P127, DOI 10.1007/s11914-014-0192-5
   Gelse K, 2008, ARTHRITIS RES THER, V10, P0, DOI 10.1186/ar2508
   *generalassemblyoftheworldmedicalassociation , 2014, J AM COLL DENT, V81, P14
   Glasson SS, 2007, OSTEOARTHR CARTILAGE, V15, P1061, DOI 10.1016/j.joca.2007.03.006
   Grimmer C, 2006, AM J PATHOL, V169, P491, DOI 10.2353/ajpath.2006.050738
   Hamacher-brady A, 2016, CELL MOL LIFE SCI, V73, P775, DOI 10.1007/s00018-015-2087-8
   Hunter DJ, 2014, NAT REV RHEUMATOL, V10, P437, DOI 10.1038/nrrheum.2014.44
   Jaiswal N, 2015, APOPTOSIS, V20, P930, DOI 10.1007/s10495-015-1128-y
   Jeffries MA, 2019, OSTEOARTHR CARTILAGE, V27, P371, DOI 10.1016/j.joca.2018.10.004
   Kang CY, 2019, ARTIF CELL NANOMED B, V47, P1653, DOI 10.1080/21691401.2019.1606010
   Kondylis V, 2019, TRENDS MOL MED, V25, P47, DOI 10.1016/j.molmed.2018.10.007
   Kong LZ, 2018, ACS APPL MATER INTER, V10, P30103, DOI 10.1021/acsami.8b09191
   Kubli DA, 2012, CIRC RES, V111, P1208, DOI 10.1161/CIRCRESAHA.112.265819
   Lampert MA, 2019, AUTOPHAGY, V15, P1182, DOI 10.1080/15548627.2019.1580095
   Lee HJ, 2019, CELL DEATH DIFFER, V26, P1716, DOI 10.1038/s41418-018-0241-1
   Lepetsos P, 2016, BBA-MOL BASIS DIS, V1862, P576, DOI 10.1016/j.bbadis.2016.01.003
   Livingston MJ, 2019, AUTOPHAGY, V15, P2142, DOI 10.1080/15548627.2019.1615822
   Loeser RF, 2009, OSTEOARTHR CARTILAGE, V17, P971, DOI 10.1016/j.joca.2009.03.002
   Lou GF, 2020, TRENDS MOL MED, V26, P8, DOI 10.1016/j.molmed.2019.07.002
   Mandl LA, 2019, OSTEOARTHR CARTILAGE, V27, P359, DOI 10.1016/j.joca.2018.11.001
   Matsumoto S, 2019, MOL CELL, V76, P191, DOI 10.1016/j.molcel.2019.07.006
   Montemurro C, 2019, NAT COMMUN, V10, P0, DOI 10.1038/s41467-019-10444-1
   Neogi T, 2013, OSTEOARTHR CARTILAGE, V21, P1145, DOI 10.1016/j.joca.2013.03.018
   Ney PA, 2015, BBA-MOL CELL RES, V1853, P2775, DOI 10.1016/j.bbamcr.2015.02.022
   Patel SA, 2008, CELL DEATH DIFFER, V15, P628, DOI 10.1038/cdd.2008.17
   Prieto-alhambra D, 2014, ANN RHEUM DIS, V73, P1659, DOI 10.1136/annrheumdis-2013-203355
   Ribeiro M, 2016, OSTEOARTHR CARTILAGE, V24, P2116, DOI 10.1016/j.joca.2016.06.019
   Sardoiwala MN, 2020, NANOMED-NANOTECHNOL, V24, P0, DOI 10.1016/j.nano.2019.102088
   Schafer M, 2003, CIRC RES, V92, P1010, DOI 10.1161/01.RES.0000070882.81508.FC
   Schipani E, 2001, GENE DEV, V15, P2865
   Semenza GL, 2014, ANNU REV PATHOL-MECH, V9, P47, DOI 10.1146/annurev-pathol-012513-104720
   Szychlinska MA, 2019, EBIOMEDICINE, V45, P11, DOI 10.1016/j.ebiom.2019.07.018
   Taylor CT, 2008, BIOCHEM J, V409, P19, DOI 10.1042/BJ20071249
   Thysen S, 2015, DIS MODEL MECH, V8, P17, DOI 10.1242/dmm.016881
   Trollmann R, 2014, NEUROSCIENCE, V278, P327, DOI 10.1016/j.neuroscience.2014.08.019
   Turkiewicz A, 2014, OSTEOARTHR CARTILAGE, V22, P1826, DOI 10.1016/j.joca.2014.07.015
   Xu YS, 2015, IMMUNOL LETT, V168, P246, DOI 10.1016/j.imlet.2015.09.011
   Yang LJ, 2015, EUR SPINE J, V24, P1702, DOI 10.1007/s00586-014-3630-2
   Yu DH, 2015, RHEUMATOLOGY, V54, P2051, DOI 10.1093/rheumatology/kev231
   Zhang C, 2011, BONE, V48, P507, DOI 10.1016/j.bone.2010.10.006
   Zhang S, 2019, EPIGENOMICS-UK, V11, P669, DOI 10.2217/epi-2018-0212
NR 57
TC 22
Z9 25
U1 2
U2 9
PU NATURE PUBLISHING GROUP
PI LONDON
PA MACMILLAN BUILDING, 4 CRINAN ST, LONDON N1 9XW, ENGLAND
SN 2041-4889
EI 
J9 CELL DEATH DIS
JI Cell Death Dis.
PD JUN 25
PY 2020
VL 11
IS 6
BP 
EP 
DI 10.1038/s41419-020-2680-0
PG 16
WC Cell Biology
SC Cell Biology
GA MG0EY
UT WOS:000545709800004
PM 32587244
DA 2022-06-22
ER

PT J
AU Sun, K.
   Luo, J.
   Guo, J.
   Yao, X.
   Jing, X.
   Guo, F.
AF Sun, K
   Luo, J
   Guo, J
   Yao, X
   Jing, X
   Guo, F
TI The PI3K/AKT/mTOR signaling pathway in osteoarthritis: a narrative review
SO OSTEOARTHRITIS AND CARTILAGE
LA English
DT Review
DE Osteoarthritis; PI3K; AKT; mTOR; Cartilage
ID il-1-beta-induced chondrocyte apoptosis; articular chondrocyte; inflammatory response; inhibits apoptosis; protein-kinase; autophagy; expression; akt; proliferation; growth
AB Osteoarthritis (OA) is a complicated degenerative disease that affects whole joint tissue. Currently, apart from surgical approaches to treat late stage OA, effective treatments to reverse OA are not available. Thus, the mechanisms leading to OA, and more effective approaches to treat OA should be investigated. According to available evidence, the PI3K/AKT/mTOR signaling pathway is essential for normal metabolism of joint tissues, but is also involved in development of OA. To provide a wide viewpoint to roles of PI3K/AKT/mTOR signaling pathway in osteoarthritis, a comprehensive literature search was performed using PubMed terms 'PI3K OR AKT OR mTOR' and 'osteoarthritis'. This review highlights the role of PI3K/AKT/mTOR signaling in cartilage degradation, subchondral bone dysfunction, and synovial inflammation, and discusses how this signaling pathway affects development of the disease. We also summarize recent evidences of therapeutic approaches to treat OA by targeting the PI3K/AKT/mTOR pathway, and discuss potential challenges in developing these strategies for clinical treatment of OA. (C) 2020 Osteoarthritis Research Society International. Published by Elsevier Ltd. All rights reserved.
C1 [Sun, K.; Guo, J.; Yao, X.; Jing, X.; Guo, F.] Huazhong Univ Sci & Technol, Tongji Med Coll, Tongji Hosp, Dept Orthoped, Wuhan 430030, Hubei, CHINA.
   [Luo, J.] Huazhong Univ Sci & Technol, Tongji Med Coll, Tongji Hosp, Ctr Biomed Res, Res Bldg, Wuhan 430030, CHINA.
RP Guo, F (corresponding author), Huazhong Univ Sci & Technol, Tongji Med Coll, Tongji Hosp, Dept Orthoped, Wuhan 430030, Hubei, CHINA.
EM 1085844308@qq.com; 459242047@qq.com; 793527829@qq.com; 602983321@qq.com; jingxingzhi@outlook.com; guofjdoc@163.com
FU National Natural Science Foundation of China [81874020]
CR Alessi DR, 1997, CURR BIOL, V7, P261, DOI 10.1016/S0960-9822(06)00122-9
   Ansari MY, 2017, BIOMED PHARMACOTHER, V96, P198, DOI 10.1016/j.biopha.2017.09.140
   Ayral X, 2005, OSTEOARTHR CARTILAGE, V13, P361, DOI 10.1016/j.joca.2005.01.005
   Baker N, 2015, STEM CELL RES THER, V6, P0, DOI 10.1186/s13287-015-0225-8
   Balwani S, 2012, PLOS ONE, V7, P0, DOI 10.1371/journal.pone.0046528
   Bartok B, 2012, AM J PATHOL, V180, P1906, DOI 10.1016/j.ajpath.2012.01.030
   Bhattaram P, 2017, SEMIN CELL DEV BIOL, V62, P86, DOI 10.1016/j.semcdb.2016.05.009
   Boyle DL, 2014, J PHARMACOL EXP THER, V348, P271, DOI 10.1124/jpet.113.205955
   Cai C, 2019, AGING ALBANY NY, V11, P0
   Carames B, 2012, ANN RHEUM DIS, V71, P575, DOI 10.1136/annrheumdis-2011-200557
   Chen J, 2018, CELL DEATH DIS, V9, P0, DOI 10.1038/s41419-017-0217-y
   Choi MC, 2019, CELLS-BASEL, V8, P0, DOI 10.3390/cells8070734
   Compston JE, 2019, LANCET, V393, P364, DOI 10.1016/S0140-6736(18)32112-3
   Corr EM, 2017, ARTHRITIS RES THER, V19, P0, DOI 10.1186/s13075-017-1225-0
   Cravero JD, 2009, ARTHRITIS RHEUM-US, V60, P492, DOI 10.1002/art.24225
   Dalle PP, 2016, NAT COMMUN, V7, P13254, DOI 10.1038/ncomms13254, 10.1038/NC0MMS13254
   De Santis MC, 2019, BBA-REV CANCER, V1871, P361, DOI 10.1016/j.bbcan.2019.03.003
   Dibble CC, 2015, TRENDS CELL BIOL, V25, P545, DOI 10.1016/j.tcb.2015.06.002
   Duarte JOAOH, 2015, NAT REV RHEUMATOL, V11, P683, DOI 10.1038/nrrheum.2015.145
   Engelman JA, 2006, NAT REV GENET, V7, P606, DOI 10.1038/nrg1879
   Fan DX, 2018, MED SCI MONITOR, V24, P1936, DOI 10.12659/MSM.909365
   Felson DT, 2016, OSTEOARTHR CARTILAGE, V24, P458, DOI 10.1016/j.joca.2015.09.013
   Fisch KM, 2018, OSTEOARTHR CARTILAGE, V26, P1531, DOI 10.1016/j.joca.2018.07.012
   Fu K, 2018, RHEUMATOLOGY, V57, P43, DOI 10.1093/rheumatology/kex419
   Funck-brentano T, 2015, CURR OPIN RHEUMATOL, V27, P420, DOI 10.1097/BOR.0000000000000181
   Ganley IG, 2009, J BIOL CHEM, V284, P12297, DOI 10.1074/jbc.M900573200
   Ghouri A, 2019, THER ADV MUSCULOSKEL, V11, P0, DOI 10.1177/1759720X19864492
   Goldring SR, 2016, NAT REV RHEUMATOL, V12, P632, DOI 10.1038/nrrheum.2016.148
   Greene MA, 2015, OSTEOARTHR CARTILAGE, V23, P949, DOI 10.1016/j.joca.2015.01.014
   Guo HF, 2015, J GENET GENOMICS, V42, P343, DOI 10.1016/j.jgg.2015.03.003
   Guo SM, 2018, J CELL BIOCHEM, V119, P7687, DOI 10.1002/jcb.27118
   Hayer S, 2009, FASEB J, V23, P4288, DOI 10.1096/fj.09-135160
   Hu ZC, 2019, J CELL PHYSIOL, V234, P6940, DOI 10.1002/jcp.27437
   Huang JG, 2011, CELL MOL BIOL LETT, V16, P564, DOI 10.2478/s11658-011-0023-y
   Huang JX, 2009, BIOCHEM SOC T, V37, P217, DOI 10.1042/BST0370217
   Huang XJ, 2019, EUR J PHARMACOL, V859, P0, DOI 10.1016/j.ejphar.2019.172481
   Huang ZH, 2017, BIOMED PHARMACOTHER, V95, P1194, DOI 10.1016/j.biopha.2017.09.016
   Hui W, 2012, ANN RHEUM DIS, V71, P455, DOI 10.1136/annrheumdis-2011-200372
   Hunter DJ, 2019, LANCET, V393, P1745, DOI 10.1016/S0140-6736(19)30417-9
   Iwasa K, 2014, J ORTHOP RES, V32, P231, DOI 10.1002/jor.22506
   Jafari M, 2019, J CELL PHYSIOL, V234, P2373, DOI 10.1002/jcp.27262
   Kapoor M, 2011, NAT REV RHEUMATOL, V7, P33, DOI 10.1038/nrrheum.2010.196
   Karonitsch T, 2018, CELL REP, V23, P2157, DOI 10.1016/j.celrep.2018.04.044
   Kim SJ, 2003, J BIOL CHEM, V278, P42448, DOI 10.1074/jbc.M304887200
   Kuhn K, 2004, OSTEOARTHR CARTILAGE, V12, P1, DOI 10.1016/j.joca.2003.09.015
   Laplante M, 2012, CELL, V149, P274, DOI 10.1016/j.cell.2012.03.017
   Lauzon MA, 2016, TISSUE ENG PT A, V22, P1075, DOI 10.1089/ten.tea.2016.0151, 10.1089/ten.TEA.2016.0151
   Lee YR, 2018, NAT REV MOL CELL BIO, V19, P547, DOI 10.1038/s41580-018-0015-0
   Levine B, 2008, CELL, V132, P27, DOI 10.1016/j.cell.2007.12.018
   Lin CX, 2019, BONE RES, V7, P0, DOI 10.1038/s41413-018-0041-8
   Lin CX, 2018, J CELL PHYSIOL, V233, P6135, DOI 10.1002/jcp.26460
   Lin ZQ, 2015, CIRC RES, V116, P35, DOI 10.1161/CIRCRESAHA.115.304457
   Litherland GJ, 2008, J BIOL CHEM, V283, P14221, DOI 10.1074/jbc.M710136200
   Lu C, 2018, BIOMED PHARMACOTHER, V106, P1169, DOI 10.1016/j.biopha.2018.07.062
   Lu J, 2017, MOL THER, V25, P2676, DOI 10.1016/j.ymthe.2017.08.009
   Manning BD, 2017, CELL, V169, P381, DOI 10.1016/j.cell.2017.04.001
   Marchev AS, 2017, ANN NY ACAD SCI, V1401, P114, DOI 10.1111/nyas.13407
   Mathew R, 2009, CELL, V137, P1062, DOI 10.1016/j.cell.2009.03.048
   Mobasheri A, 2017, NAT REV RHEUMATOL, V13, P302, DOI 10.1038/nrrheum.2017.50
   Montaseri A, 2011, PLOS ONE, V6, P0, DOI 10.1371/journal.pone.0028663
   Nelson AE, 2018, OSTEOARTHR CARTILAGE, V26, P319, DOI 10.1016/j.joca.2017.11.014
   Nelson AE, 2014, SEMIN ARTHRITIS RHEU, V43, P701, DOI 10.1016/j.semarthrit.2013.11.012
   Nnah IC, 2019, AUTOPHAGY, V15, P151, DOI 10.1080/15548627.2018.1511504
   Oh CD, 2003, J BIOL CHEM, V278, P36563, DOI 10.1074/jbc.M304857200
   Park C, 2018, INT J MOL SCI, V19, P0
   Park JM, 2016, AUTOPHAGY, V12, P547, DOI 10.1080/15548627.2016.1140293
   Pazar B, 2011, J IMMUNOL, V186, P2495, DOI 10.4049/jimmunol.1001284
   Qu RZ, 2018, FASEB J, V32, P1044, DOI 10.1096/fj.201700265R
   Qureshi HY, 2007, CELL SIGNAL, V19, P1643, DOI 10.1016/j.cellsig.2007.02.007
   Rahmati M, 2017, AGEING RES REV, V40, P20, DOI 10.1016/j.arr.2017.07.004
   Rao ZT, 2017, BIOMED PHARMACOTHER, V90, P414, DOI 10.1016/j.biopha.2017.03.075
   Robinson WH, 2016, NAT REV RHEUMATOL, V12, P580, DOI 10.1038/nrrheum.2016.136
   Rosa SC, 2011, OSTEOARTHR CARTILAGE, V19, P719, DOI 10.1016/j.joca.2011.02.004
   Shi CS, 2012, NAT IMMUNOL, V13, P255, DOI 10.1038/ni.2215
   Shum M, 2016, DIABETOLOGIA, V59, P592, DOI 10.1007/s00125-015-3839-6
   Sowers MR, 2006, ARTHRITIS RHEUM-US, V54, P2481, DOI 10.1002/art.22005
   Stanic I, 2006, J CELL PHYSIOL, V206, P138, DOI 10.1002/jcp.20446
   Tang FY, 2018, SEMIN CANCER BIOL, V48, P62, DOI 10.1016/j.semcancer.2017.04.018
   Tchetina EV, 2013, ARTHRITIS, V0, P0, DOI DOI 10.1155/2013/461486
   Vanhaesebroeck B, 2010, NAT REV MOL CELL BIO, V11, P329, DOI 10.1038/nrm2882
   Varela-eirin M, 2018, AGEING RES REV, V42, P56, DOI 10.1016/j.arr.2017.12.006
   Vasheghani F, 2015, ANN RHEUM DIS, V74, P569, DOI 10.1136/annrheumdis-2014-205743
   Venkatesan JK, 2013, J TRANSL MED, V11, P0, DOI 10.1186/1479-5876-11-211
   Xue JF, 2017, BIOMED PHARMACOTHER, V89, P1252, DOI 10.1016/j.biopha.2017.01.130
   Yang HX, 2020, AUTOPHAGY, V16, P271, DOI 10.1080/15548627.2019.1606647
   Yang Y, 2018, MOL MED REP, V17, P4753, DOI 10.3892/mmr.2018.8425
   Yao XD, 2019, PHARMACOL RES, V139, P314, DOI 10.1016/j.phrs.2018.09.026
   Zhang M, 2009, OSTEOARTHR CARTILAGE, V17, P100, DOI 10.1016/j.joca.2008.05.007
   Zhang QB, 2018, AM J TRANSL RES, V10, P762
   Zhang SP, 2018, BIOMATERIALS, V156, P16, DOI 10.1016/j.biomaterials.2017.11.028
   Zhang Y, 2015, ANN RHEUM DIS, V74, P1432, DOI 10.1136/annrheumdis-2013-204599
   Zhao HH, 2014, J CELL MOL MED, V18, P283, DOI 10.1111/jcmm.12186
NR 92
TC 85
Z9 89
U1 31
U2 60
PU ELSEVIER SCI LTD
PI OXFORD
PA THE BOULEVARD, LANGFORD LANE, KIDLINGTON, OXFORD OX5 1GB, OXON, ENGLAND
SN 1063-4584
EI 1522-9653
J9 OSTEOARTHR CARTILAGE
JI Osteoarthritis Cartilage
PD APR 15
PY 2020
VL 28
IS 4
BP 400
EP 409
DI 10.1016/j.joca.2020.02.027
PG 10
WC Orthopedics; Rheumatology
SC Orthopedics; Rheumatology
GA KX6FP
UT WOS:000521975300002
PM 32081707
DA 2022-06-22
ER

PT J
AU Wu, S-Y
   Du, Y-C
   Yue, C-F
AF Wu, S-y
   Du, Y-c
   Yue, C-f
TI Sirt7 protects chondrocytes degeneration in osteoarthritis via autophagy activation
SO EUROPEAN REVIEW FOR MEDICAL AND PHARMACOLOGICAL SCIENCES
LA English
DT Article
DE Osteoarthritis; Chondrocyte degeneration; Sirt7; Autophagy
ID cell-death; cartilage; inflammation
AB OBJECTIVE: Osteoarthritis (OA) is associated with decreased autophagy activity and imbalance of cell homeostasis in chondrocytes (CHs). Sirtuin 7 (Sirt7) is claimed to have the ability to activate the autophagy response. The aim of this study was to explore the function of Sirt7 in the development of OA involving autophagy by culturing human chondrocytes (CHs). PATIENTS AND METHODS: We collected knee joint cartilage from patients undergoing traumatic amputation and arthroscopic knee replacement. Protein and mRNA levels of collagen II, Sirt7, ULK1, Lc3, and Beclin1 were analyzed by Western blot and RT-PCR. CHs were isolated from the traumatic cartilage as a control group, and IL-1 beta was used to induce CHs degeneration. The expression of Sirt7 gene was silenced by siRNA and upregulated by recombinant human Sirt7 protein (rh-Sirt7). An autophagy activator Tat-beclin 1 (Tat) was used to activate autophagy in cultural CHs. Expression of collagen II, Sirt7, ULK1, Lc3, and Beclin1 was determined by immunofluorescence, Western blot, and RT-PCR, respectively. RESULTS: The protein and mRNA levels of Collagen II, Sirt7, ULK1, Lc3-II, and Beclin1 expressions were decreased in OA cartilage compared with those in healthy cartilage. IL-1 beta degenerated the CHs resulting in a reduction of collagen II, which also downregulated Sirt7, ULK1, Lc3-II, and Beclin1. Sirt7 deficiency accelerated the catabolism of collagen II and weakened the expression of ULK1, Lc3-II, and Beclin1. On the contrary, exogenous rh-Sirt7 played a positive role in these gene expressions. Finally. Tat alleviated the CHs degeneration by upregulating collagen II and activating ULK1, Lc3-II, and Beclin1, but incapable to mediate Sirt7 expression. CONCLUSIONS: Overall, these findings suggested that Sirt7 was suppressed in the degenerated cartilage. Sirt7 deficiency does harm to the autophagy level, affecting CHs metabolism, while the upregulation of Sirt7 activated autophagy and protected CHs degeneration. An appropriate increase in autophagy can protect CHs but has no effect on Sirt7 expression.
C1 [Wu, S-Y; Du, Y-C; Yue, C-F] Liyi Peoples Hosp, Dept Orthopaed Integrated Chinese & Western Med, Linyi, Shandong, CHINA.
RP Yue, CF (corresponding author), Liyi Peoples Hosp, Dept Orthopaed Integrated Chinese & Western Med, Linyi, Shandong, CHINA.
EM 309878338@qq.com
CR Almonte-becerril M, 2010, APOPTOSIS, V15, P631, DOI 10.1007/s10495-010-0458-z
   Araki S, 2015, CIRCULATION, V132, P1081, DOI 10.1161/CIRCULATIONAHA.114.014821
   Barranco CAROLINE, 2015, NAT REV RHEUMATOL, V11, P127, DOI 10.1038/nrrheum.2015.12
   Bay-jensen AC, 2018, CURR OPIN RHEUMATOL, V30, P121, DOI 10.1097/BOR.0000000000000467
   Bohensky J, 2010, PEDIATR NEPHROL, V25, P633, DOI 10.1007/s00467-009-1310-y
   Carames B, 2010, ARTHRITIS RHEUM-US, V62, P791, DOI 10.1002/art.27305
   Cho HI, 2017, BIOCHEM PHARMACOL, V131, P40, DOI 10.1016/j.bcp.2017.02.008
   Colins JA, 2018, CURR OPIN RHEUMATOL, V30, P101, DOI 10.1097/BOR.0000000000000456
   Corona VA, 2018, MOL CELL BIOL, V38, P0
   Green DR, 2011, SCIENCE, V333, P1109, DOI 10.1126/science.1201940
   Guilak F, 2018, MATRIX BIOL, V71-72, P40, DOI 10.1016/j.matbio.2018.05.008
   Huang N, 2017, TUMOR BIOL, V39, P1, DOI 10.1177/1010428317708532
   Jeon H, 2017, CONNECT TISSUE RES, V58, P497, DOI 10.1080/03008207.2016.1240790
   Jiang YF, 2018, BIOCHEM BIOPH RES CO, V506, P266, DOI 10.1016/j.bbrc.2018.10.089
   Kang XM, 2017, J BONE MINER RES, V32, P2128, DOI 10.1002/jbmr.3134
   Korogi W, 2018, BIOCH BIOPHYS RES CO, V0, P0
   Liu PH, 2018, BBA-MOL BASIS DIS, V1864, P764, DOI 10.1016/j.bbadis.2017.12.027
   Lotz MK, 2011, NAT REV RHEUMATOL, V7, P579, DOI 10.1038/nrrheum.2011.109
   Polletta L, 2015, AUTOPHAGY, V11, P253, DOI 10.1080/15548627.2015.1009778
   Racanelli AC, 2018, AUTOPHAGY, V14, P221, DOI 10.1080/15548627.2017.1389823
   Salminen A, 2013, AGEING RES REV, V12, P520, DOI 10.1016/j.arr.2012.11.004
   Sasaki H, 2012, ARTHRITIS RHEUM-US, V64, P1920, DOI 10.1002/art.34323
   Schaaf MBE, 2016, FASEB J, V30, P3961, DOI 10.1096/fj.201600698R
   Wang L, 2019, INT J BIOL SCI, V15, P882, DOI 10.7150/ijbs.30290
   Yu J, 2017, CELL REP, V18, P1229, DOI 10.1016/j.celrep.2017.01.009
   Yu W, 2018, J CELL BIOCHEM, V119, P9090, DOI 10.1002/jcb.27168
   Zachari M, 2017, ESSAYS BIOCHEM, V61, P585, DOI 10.1042/EBC20170021
NR 27
TC 4
Z9 4
U1 3
U2 4
PU VERDUCI PUBLISHER
PI ROME
PA VIA GREGORIO VII, ROME, 186-00165, ITALY
SN 1128-3602
EI 
J9 EUR REV MED PHARMACO
JI Eur. Rev. Med. Pharmacol. Sci.
PD JUN 15
PY 2020
VL 24
IS 18
BP 9246
EP 9255
DI 10.26355/eurrev_202009_23049
PG 10
WC Pharmacology & Pharmacy
SC Pharmacology & Pharmacy
GA NY6IW
UT WOS:000576491600011
PM 33015765
DA 2022-06-22
ER

PT J
AU Pang, Cong
   Wen, Liangbao
   Lu, Xuanyuan
   Luo, Shanchao
   Qin, Haikuo
   Zhang, Xuehui
   Zhu, Bikang
   Luo, Shixing
AF Pang, Cong
   Wen, Liangbao
   Lu, Xuanyuan
   Luo, Shanchao
   Qin, Haikuo
   Zhang, Xuehui
   Zhu, Bikang
   Luo, Shixing
TI Ruboxistaurin maintains the bone mass of subchondral bone for blunting osteoarthritis progression by inhibition of osteoclastogenesis and bone resorption activity
SO BIOMEDICINE & PHARMACOTHERAPY
LA English
DT Article
DE Osteoarthritis; Osteoclast; PKC delta; Therapeutics; Ruboxistaurin
ID rat model; cartilage; activation; secretion; unit
AB Osteoarthritis (OA) is a common degenerative disease with a series of changes occurring in aging cartilage, such as increased oxidative stress, decreased markers of healthy cartilage and alterations in the autophagy pathway. And increasing evidence indicates that osteoarthritis affects the whole joint, including both cartilage and subchondral bone. The agents that can effectively suppress chondrocyte degradation and subchondral bone deterioration are crucial for the prevention and treatment of OA. Ruboxistaurin (RU), an orally active protein kinase C inhibitor, can reduce macrophage adhesion to endothelial cells and relieve the local inflammation when applicating in diabetes and kinds of aging-related vasculopathy, which were realized by its effects on decreasing inflammatory cytokines' expression and increasing cell anti-oxidative stress ability. However, whether ruboxistaurin protects against OA remains unknown. In this study, we investigated the therapeutic effects of ruboxistaurin in an anterior cruciate ligament transection (ACLT)-induced OA model by preventing the bone mass loss of subchondral bone. We found that ruboxistaurin can effectively alleviate ACLT-induced osteoarthritis, as demonstrated by the phenomenon of correcting pathological bone loss caused by osteoclasts overactivated in the early stage of osteoarthritis and protecting against articular cartilage degeneration. Moreover, we found that ruboxistaurin inhibited osteoclast formation and resorption activity by suppressing the expressions of osteoclast-related genes and (PKC delta/MAPKs) signaling cascade. Taken together, these results show that ruboxistaurin may be a potential therapeutic agent for rescuing abnormal subchondral bone deterioration and cartilage degradation in OA and reverses the vicious cycle related to osteoarthritis.
C1 [Pang, Cong; Qin, Haikuo; Zhu, Bikang; Luo, Shixing] Guangxi Med Univ, Dept Orthoped, Affiliated Hosp 9, Beihai, Guangxi, CHINA.
   [Pang, Cong; Lu, Xuanyuan] Zhejiang Univ, Shaoxing Peoples Hosp, Dept Orthoped, Shaoxing Hosp,Sch Med, Shaoxing, Zhejiang, CHINA.
   [Wen, Liangbao] Guangxi Med Univ, Dept Neurosurg, Affiliated Hosp 1, Nanning, Guangxi, CHINA.
   [Luo, Shanchao] Guangxi Med Univ, Affiliated Hosp 9, Guangxi Postdoctoral Innovat Practice Base, Beihai, Guangxi, CHINA.
   [Zhang, Xuehui] Guangxi Med Univ, Dept Nucl Med, Affiliated Hosp 9, Beihai, Guangxi, CHINA.
RP Luo, SX (corresponding author), Guangxi Med Univ, Dept Orthoped, Affiliated Hosp 9, Beihai, Guangxi, CHINA.
EM shixingluo2018@hotmail.com
FU National Natural Science Fund of China [81460345]; Guangxi Natural Science Foundation [2019GXNSFAA185060]; Scientific Research Project of Beihai Science and Technology Bureau [beikehe201995050]
CR [anonymous] , 2004, OSTEOARTHR CARTIL, V0, P0
   [anonymous] , 2006, QUANTIFICATION SUBCH, V43, P379
   Cremasco V, 2012, J BONE MINER RES, V27, P2452, DOI 10.1002/jbmr.1701
   Cui Z, 2016, ANN RHEUM DIS, V75, P1714, DOI 10.1136/annrheumdis-2015-207923
   Cummings R, 2004, J BIOL CHEM, V279, P41085, DOI 10.1074/jbc.M404045200
   Dumas F, 2010, PLOS ONE, V5, P0, DOI 10.1371/journal.pone.0012208
   Ellman MB, 2012, ARTHRITIS RHEUM-US, V64, P1950, DOI 10.1002/art.34337
   Epple H, 2008, MOL CELL BIOL, V28, P3610, DOI 10.1128/MCB.00259-08
   Galois L, 2004, OSTEOARTHR CARTILAGE, V12, P779, DOI 10.1016/j.joca.2004.06.008
   Geurts J, 2016, J ORTHOP RES, V34, P262, DOI 10.1002/jor.23009
   Goldring SR, 2016, NAT REV RHEUMATOL, V12, P632, DOI 10.1038/nrrheum.2016.148
   Gomoll AH, 2010, KNEE SURG SPORT TR A, V18, P434, DOI 10.1007/s00167-010-1072-x
   Houard X, 2013, CURR RHEUMATOL REP, V15, P0, DOI 10.1007/s11926-013-0375-6
   Iijima H, 2015, OSTEOARTHR CARTILAGE, V23, P1563, DOI 10.1016/j.joca.2015.04.015
   Ji BC, 2018, SCI REP-UK, V8, P0, DOI 10.1038/s41598-018-19162-y
   Jiang Y, 2018, J CELL MOL MED, V0, P0
   Jirousek MRGJ, 1996, J MED CHEM, V0, P0
   Khor EC, 2013, PLOS ONE, V8, P0, DOI 10.1371/journal.pone.0070815
   Kim HKW, 2009, BONE, V45, P280, DOI 10.1016/j.bone.2009.03.665
   Lawrence RC, 2008, ARTHRITIS RHEUM, V58, P26, DOI 10.1002/art.23176
   Li L, 2016, EUR J PHARMACOL, V777, P17, DOI 10.1016/j.ejphar.2016.02.057
   Lin CX, 2018, J CELL PHYSIOL, V233, P6135, DOI 10.1002/jcp.26460
   Liu YN, 2012, CLIN SCI, V122, P161, DOI 10.1042/CS20110176
   Lories RJ, 2011, NAT REV RHEUMATOL, V7, P43, DOI 10.1038/nrrheum.2010.197
   Medicherla SMJ, 2006, J PHARM EXP THER, V0, P0
   Nakashima T, 2012, TRENDS ENDOCRIN MET, V23, P582, DOI 10.1016/j.tem.2012.05.005
   Pan J, 2009, J ORTHOP RES, V27, P1347, DOI 10.1002/jor.20883
   Parihar SP, 2018, MUCOSAL IMMUNOL, V11, P496, DOI 10.1038/mi.2017.68
   Pickarski M, 2011, BMC MUSCULOSKEL DIS, V12, P0, DOI 10.1186/1471-2474-12-197
   Rahmati M, 2016, BONE, V85, P81, DOI 10.1016/j.bone.2016.01.019
   Roemer FW, 2009, ANN RHEUM DIS, V68, P1461, DOI 10.1136/ard.2008.096834
   Scanzello CR, 2012, BONE, V51, P249, DOI 10.1016/j.bone.2012.02.012
   Siebelt M, 2014, BONE, V66, P163, DOI 10.1016/j.bone.2014.06.009
   Soroush F, 2019, SHOCK, V51, P538, DOI 10.1097/SHK.0000000000001247
   Strassle BW, 2010, OSTEOARTHR CARTILAGE, V18, P1319, DOI 10.1016/j.joca.2010.06.007
   Suri S, 2012, BONE, V51, P204, DOI 10.1016/j.bone.2011.10.010
   Vrahas TDBAMS, 1984, J ORTHOP RES, V0, P0
   Zhang Y, 2014, CELL TISSUE RES, V358, P633, DOI 10.1007/s00441-014-2010-x
   Zhao CJ, 2017, BIOMED PHARMACOTHER, V96, P410, DOI 10.1016/j.biopha.2017.10.018
   Zhou F, 2019, J CELL MOL MED, V23, P4395, DOI 10.1111/jcmm.14333
NR 41
TC 1
Z9 1
U1 2
U2 5
PU ELSEVIER FRANCE-EDITIONS SCIENTIFIQUES MEDICALES ELSEVIER
PI ISSY-LES-MOULINEAUX
PA 65 RUE CAMILLE DESMOULINS, CS50083, 92442 ISSY-LES-MOULINEAUX, FRANCE
SN 0753-3322
EI 1950-6007
J9 BIOMED PHARMACOTHER
JI Biomed. Pharmacother.
PD NOV 15
PY 2020
VL 131
IS 
BP 
EP 
DI 10.1016/j.biopha.2020.110650
PG 11
WC Medicine, Research & Experimental; Pharmacology & Pharmacy
SC Research & Experimental Medicine; Pharmacology & Pharmacy
GA OH6KI
UT WOS:000582699600029
PM 32882584
DA 2022-06-22
ER

PT J
AU Heo, DN
   Kim, H-J
   Lee, D
   Kim, H
   Lee, SJ
   Lee, H-R
   Kwon, IK
   Do, SH
AF Heo, Dn
   Kim, H-j
   Lee, D
   Kim, H
   Lee, Sj
   Lee, H-r
   Kwon, Ik
   Do, Sh
TI Comparison of polysaccharides in articular cartilage regeneration associated with chondrogenic and autophagy-related gene expression
SO International Journal of Biological Macromolecules
LA English
DT Article
ID agarose; alginate; cartilage; gellan gum; hyaluronic acid; agarose; aggrecan; alginic acid; beclin 1; cell protein; collagen type 2; cyclooxygenase 2; gellan; hyaluronic acid; hydrogel; i kappa b kinase alpha; immunoglobulin enhancer binding protein; interleukin 1beta; lc3 i protein; lc3 ii protein; polysaccharide; transcription factor sox9; unclassified drug; alginic acid; bacterial polysaccharide; biological marker; cross linking reagent; gellan; hyaluronic acid; messenger rna; polysaccharide; sepharose; animal cell; animal experiment; animal model; animal tissue; article; articular cartilage; autophagy (cellular); cell isolation; cell stimulation; cell viability; chemical structure; chondrocyte; chondrogenesis; chondropathy; comparative study; controlled study; cox 2 gene; gene expression; ikba gene; male; new zealand white (rabbit); nf kb gene; nonhuman; osteochondral defect; pore size; protein expression; sox 9 gene; tissue regeneration; viscoelasticity; animal; articular cartilage; autophagy; cell culture; cell survival; chemistry; chondrogenesis; cytology; disease model; drug effect; flow kinetics; gene expression regulation; genetics; hydrogel; inflammation; infrared spectroscopy; leporidae; metabolism; osteoarthriti; pathology; physiology; regeneration; x ray diffraction; alginate; animal; autophagy; biomarker; cartilage, articular; cell survival; cells, cultured; chondrocyte; chondrogenesis; cross-linking reagent; disease models, animal; gene expression regulation; hyaluronic acid; hydrogel; inflammation; male; osteoarthriti; polysaccharide; polysaccharides, bacterial; rabbit; regeneration; rheology; rna, messenger; sepharose; spectroscopy, fourier transform infrared; x-ray diffraction
AB Articular cartilage exhibits reduced self-healing following degeneration. This research evaluated the effects of hydrogels derived from various polysaccharides—gellan gum (GG), alginate, and agarose—on cartilage regeneration compared with that of hyaluronic acid (HA), which is commonly used in cartilage tissue engineering. Chondrocytes were isolated from the articular cartilage of New Zealand White (NZW) rabbits and stimulated with IL-1β followed by incubation with polysaccharides. The expressions of NF-κB and Cox-2 were decreased and those of IκBα, Sox-9, aggrecan, and type II collagen were increased in HA, GG, and Alginate groups. Osteochondral defects in NZW rabbits were treated with intra-articular polysaccharide injections; all except alginate resulted in tissue regeneration. Significant improvements were observed in cartilage regeneration in the GG and agarose groups. These results show that GG and agarose improve cartilage regeneration by suppressing inflammatory mediators and inducing cartilage formation and autophagy-related gene expression, indicating their potential for cartilage tissue engineering. © 2019 Elsevier B.V.
C1 Department of Dental Materials, School of Dentistry, Kyung Hee University, Seoul, 02447, South Korea
   Department of Veterinary Clinical Pathology, College of Veterinary Medicine, Konkuk University, Seoul, 05029, South Korea
   Center for Minimally Invasive Therapeutics (C-MIT), University of California - Los Angeles, Los Angeles, CA  90095, USA
   Department of Bioengineering, Henry Samueli School of Engineering and Applied Sciences, University of California - Los Angeles, Los Angeles, CA  90095, USA
   Laboratory Animal Center, Daegu-Gyeongbuk Medical Innovation Foundation (DGMIF), Daegu, 41061, South Korea
TC 0
SN 0141-8130
EI 
J9 INT J BIOL MACROMOL
JI Int. J. Biol. Macromol.
PD JUN 15
PY 2020
VL 146
IS 0
BP 922
EP 930
DI 10.1016/j.ijbiomac.2019.09.215
PG 9
UT Scopus:10.1016/j.ijbiomac.2019.09.215
ER

PT J
AU He, Yuzhe
   Wu, Zhipeng
   Xu, Langhai
   Xu, Kai
   Chen, Zhonggai
   Ran, Jisheng
   Wu, Lidong
AF He, Yuzhe
   Wu, Zhipeng
   Xu, Langhai
   Xu, Kai
   Chen, Zhonggai
   Ran, Jisheng
   Wu, Lidong
TI The role of SIRT3-mediated mitochondrial homeostasis in osteoarthritis
SO CELLULAR AND MOLECULAR LIFE SCIENCES
LA English
DT Review
DE SIRT3; Mitochondrion; Oxidative stress; Osteoarthritis
ID foxo transcription factor; increased oxidative stress; articular chondrocyte; superoxide-dismutase; sirt3 deacetylate; cartilage degradation; glycolytic metabolism; autophagy activation; knee osteoarthriti; cellular senescence
AB Osteoarthritis is the most common degenerative joint disease and causes major pain and disability in adults. It has been reported that mitochondrial dysfunction in chondrocytes is associated with osteoarthritis. Sirtuins are a family of nicotinamide adenine dinucleotide-dependent histone deacetylases that have the ability to deacetylate protein targets and play an important role in the regulation of cell physiological and pathological processes. Among sirtuin family members, sirtuin 3, which is mainly located in mitochondria, can exert its deacetylation activity to regulate mitochondrial function, regeneration, and dynamics; these processes are presently recognized to maintain redox homeostasis to prevent oxidative stress in cell metabolism. In this review, we provide present opinions on the effect of mitochondrial dysfunction in osteoarthritis. Furthermore, the potential protective mechanism of SIRT3-mediated mitochondrial homeostasis in the progression of osteoarthritis is discussed.
C1 [He, Yuzhe; Wu, Zhipeng; Xu, Langhai; Xu, Kai; Chen, Zhonggai; Ran, Jisheng; Wu, Lidong] Zhejiang Univ, Sch Med, Affiliated Hosp 2, Dept Orthoped Surg, Hangzhou, Zhejiang, CHINA.
RP Ran, JS; Wu, LD (corresponding author), Zhejiang Univ, Sch Med, Affiliated Hosp 2, Dept Orthoped Surg, Hangzhou, Zhejiang, CHINA.
EM ranjisheng@zju.edu.cn; wulidong@zju.edu.cn
FU Natural Science Foundation of Zhejiang Province [LD19H060001]; National Natural Science Foundation of China [81871793]
CR Aigner T, 2002, CURR OPIN RHEUMATOL, V14, P578, DOI 10.1097/00002281-200209000-00018
   Akasaki Y, 2014, OSTEOARTHR CARTILAGE, V22, P162, DOI 10.1016/j.joca.2013.11.004
   Akasaki Y, 2014, ARTHRITIS RHEUMATOL, V66, P3349, DOI 10.1002/art.38868
   Altay MA, 2015, RHEUMATOL INT, V35, P1725, DOI 10.1007/s00296-015-3290-5
   Altindag O, 2007, RHEUMATOL INT, V27, P339, DOI 10.1007/s00296-006-0247-8
   Ames BN, 1993, P NATL ACAD SCI USA, V90, P7915, DOI 10.1073/pnas.90.17.7915
   Anderson HC, 1995, CLIN ORTHOP RELAT R, V0, P266
   Ansari A, 2017, AGING CELL, V16, P4, DOI 10.1111/acel.12538
   Ansari MY, 2018, OSTEOARTHR CARTILAGE, V26, P1087, DOI 10.1016/j.joca.2017.07.020
   Archer CW, 2003, INT J BIOCHEM CELL B, V35, P401, DOI 10.1016/S1357-2725(02)00301-1
   Baeza J, 2016, TRENDS BIOCHEM SCI, V41, P231, DOI 10.1016/j.tibs.2015.12.006
   Baker MS, 1989, J RHEUMATOL, V16, P7
   Bause AS, 2013, EXP GERONTOL, V48, P634, DOI 10.1016/j.exger.2012.08.007
   Benigni A, 2016, ANTIOXID REDOX SIGN, V25, P185, DOI 10.1089/ars.2016.6682
   Blanco FJ, 2018, OSTEOARTHR CARTILAGE, V26, P989, DOI 10.1016/j.joca.2018.05.018
   Blanco FJ, 1998, ARTHRITIS RHEUM, V41, P284, DOI 10.1002/1529-0131(199802)41:2<284::AID-ART12>3.3.CO;2-K
   Blanco FJ, 2018, NAT REV RHEUMATOL, V14, P327, DOI 10.1038/s41584-018-0001-0
   Blanco FJ, 2011, NAT REV RHEUMATOL, V7, P161, DOI 10.1038/nrrheum.2010.213
   Borutaite V, 1999, BBA-MOL BASIS DIS, V1453, P41, DOI 10.1016/S0925-4439(98)00082-9
   Brouillette MJ, 2014, BIOMECH MODEL MECHAN, V13, P565, DOI 10.1007/s10237-013-0518-8
   Buckwalter JA, 2013, CARTILAGE, V4, P286, DOI 10.1177/1947603513495889
   Carames B, 2015, ARTHRITIS RHEUMATOL, V67, P1568, DOI 10.1002/art.39073
   Carames B, 2012, ANN RHEUM DIS, V71, P575, DOI 10.1136/annrheumdis-2011-200557
   Carrico C, 2018, CELL METAB, V27, P497, DOI 10.1016/j.cmet.2018.01.016
   Chae U, 2019, AGING-US, V11, P7242, DOI 10.18632/aging.102259
   Chance B, 1955, J BIOL CHEM, V217, P395
   Chandel NS, 1999, FEBS LETT, V454, P173, DOI 10.1016/S0014-5793(99)00783-8
   Chang MC, 2005, OSTEOARTHR CARTILAGE, V13, P1004, DOI 10.1016/j.joca.2005.06.011
   Chang ZQ, 2015, MOL MED REP, V12, P7086, DOI 10.3892/mmr.2015.4231
   Chen LY, 2018, OSTEOARTHR CARTILAGE, V26, P1539, DOI 10.1016/j.joca.2018.07.004
   Chen XJ, 2005, SCIENCE, V307, P714, DOI 10.1126/science.1106391
   Cheng Y, 2013, CELL DEATH DIS, V4, P0, DOI 10.1038/cddis.2013.254
   Choi AMK, 2013, NEW ENGL J MED, V368, P651, DOI 10.1056/NEJMra1205406, 10.1056/NEJMc1303158
   Cillero-pastor B, 2013, BMC MUSCULOSKEL DIS, V14, P0, DOI 10.1186/1471-2474-14-235
   Crompton M, 1999, BIOCHEM J, V341, P233, DOI 10.1042/0264-6021:3410233
   Dandrea P, 2000, BIORHEOLOGY, V37, P75
   Dlima D, 2006, ARTHRITIS RHEUM-US, V54, P1814, DOI 10.1002/art.21874
   Del CARLOM, 2003, ARTHRITIS RHEUM-US, V48, P3419, DOI 10.1002/art.11338
   Drevet S, 2018, EXP GERONTOL, V111, P107, DOI 10.1016/j.exger.2018.07.007
   Duarte JOAOH, 2015, NAT REV RHEUMATOL, V11, P260, DOI 10.1038/nrrheum.2015.52
   Duchen MR, 1999, J PHYSIOL-LONDON, V516, P1, DOI 10.1111/j.1469-7793.1999.001aa.x
   Fernandez-moreno M, 2011, BMC MUSCULOSKEL DIS, V12, P0, DOI 10.1186/1471-2474-12-264
   Fu Y, 2016, ARTHRITIS RHEUMATOL, V68, P1887, DOI 10.1002/art.39618
   Fukuda KANJI, 2009, CLIN CALCIUM, V19, P1602, DOI CliCa091116021606
   Funck-brentano T, 2015, CURR OPIN RHEUMATOL, V27, P420, DOI 10.1097/BOR.0000000000000181
   Garcia D, 2017, MOL CELL, V66, P789, DOI 10.1016/j.molcel.2017.05.032
   Gavriilidis C, 2013, ARTHRITIS RHEUM-US, V65, P378, DOI 10.1002/art.37782
   Gleyzer N, 2005, MOL CELL BIOL, V25, P1354, DOI 10.1128/MCB.25.4.1354-1366.2005
   Grange L, 2006, ANTIOXID REDOX SIGN, V8, P1485, DOI 10.1089/ars.2006.8.1485
   Grapengiesser E, 2003, PANCREAS, V26, P82, DOI 10.1097/00006676-200301000-00014
   Green DR, 1998, SCIENCE, V281, P1309, DOI 10.1126/science.281.5381.1309
   Grishko VI, 2009, OSTEOARTHR CARTILAGE, V17, P107, DOI 10.1016/j.joca.2008.05.009
   Habiballa L, 2019, FREE RADICAL BIO MED, V132, P3, DOI 10.1016/j.freeradbiomed.2018.10.417
   Hafner AV, 2010, AGING-US, V2, P914, DOI 10.18632/aging.100252
   Hashimoto S, 1998, P NATL ACAD SCI USA, V95, P3094, DOI 10.1073/pnas.95.6.3094
   Hashimoto S, 1998, ARTHRITIS RHEUM-US, V41, P1632, DOI 10.1002/1529-0131(199809)41:9<1632::AID-ART14>3.0.CO;2-A
   He DS, 2017, MOL MED REP, V16, P845, DOI 10.3892/mmr.2017.6659
   Hebert AS, 2013, MOL CELL, V49, P186, DOI 10.1016/j.molcel.2012.10.024
   Henrotin Y, 2005, OSTEOARTHR CARTILAGE, V13, P643, DOI 10.1016/j.joca.2005.04.002
   Henrotin YE, 2003, OSTEOARTHR CARTILAGE, V11, P747, DOI 10.1016/S1063-4584(03)00150-X
   Hill JW, 2008, DNA REPAIR, V7, P648, DOI 10.1016/j.dnarep.2008.01.003
   Ichinohe T, 2013, P NATL ACAD SCI USA, V110, P17963, DOI 10.1073/pnas.1312571110
   Jallali N, 2005, OSTEOARTHR CARTILAGE, V13, P614, DOI 10.1016/j.joca.2005.02.011
   Jeon OH, 2017, NAT MED, V23, P775, DOI 10.1038/nm.4324
   Johnson K, 2000, ARTHRITIS RHEUM-US, V43, P1560, DOI 10.1002/1529-0131(200007)43:7<1560::AID-ANR21>3.3.CO;2-J
   Johnson K, 2004, ARTHRITIS RHEUM-US, V50, P1216, DOI 10.1002/art.20149
   Jones DP, 2008, AM J PHYSIOL-CELL PH, V295, PC849, DOI 10.1152/ajpcell.00283.2008
   Kang LH, 2015, EXP EYE RES, V135, P102, DOI 10.1016/j.exer.2015.02.005
   Kaplan L, 2013, IEEE AERO EL SYS MAG, V28, P1, DOI 10.1109/MAES.2013.6575419
   Kim D, 2016, J MOL MED, V94, P1373, DOI 10.1007/s00109-016-1445-9
   Kim HA, 2007, CURR DRUG TARGETS, V8, P333, DOI 10.2174/138945007779940025
   Kogaya Y, 1988, SCANNING MICROSCOPY, V2, P2029
   Koike M, 2015, SCI REP-UK, V5, P0, DOI 10.1038/srep11722
   Kong XX, 2010, PLOS ONE, V5, P0, DOI 10.1371/journal.pone.0011707
   Krause KH, 2007, EXP GERONTOL, V42, P256, DOI 10.1016/j.exger.2006.10.011
   Larsson NG, 1998, NAT GENET, V18, P231, DOI 10.1038/ng0398-231
   Lee RB, 1997, BIOCHEM J, V321, P95, DOI 10.1042/bj3210095
   Lee YJ, 2004, MOL BIOL CELL, V15, P5001, DOI 10.1091/mbc.E04-04-0294
   Lepetsos P, 2016, BBA-MOL BASIS DIS, V1862, P576, DOI 10.1016/j.bbadis.2016.01.003
   Li D, 2012, AM J MED SCI, V344, P486, DOI 10.1097/MAJ.0b013e3182579dc6
   Li JY, 2016, ONCOTARGET, V7, P86648, DOI 10.18632/oncotarget.13429
   Li YS, 2017, MECH AGEING DEV, V162, P80, DOI 10.1016/j.mad.2016.12.012
   Li YS, 2016, JOINT BONE SPINE, V83, P143, DOI 10.1016/j.jbspin.2015.06.009
   Liu JT, 2010, OSTEOARTHR CARTILAGE, V18, P1218, DOI 10.1016/j.joca.2010.07.003
   Liu-bryan R, 2015, NAT REV RHEUMATOL, V11, P35, DOI 10.1038/nrrheum.2014.162
   Loeser RF, 2009, OSTEOARTHR CARTILAGE, V17, P971, DOI 10.1016/j.joca.2009.03.002
   de Figueroa PL, 2015, ARTHRITIS RHEUMATOL, V67, P966, DOI 10.1002/art.39025
   Lopez-armada MJ, 2006, OSTEOARTHR CARTILAGE, V14, P1011, DOI 10.1016/j.joca.2006.03.008
   Lu HONG-BIN, 2006, ZHONG NAN DA XUE XUE BAO YI XUE BAN, V31, P640
   Lv MX, 2018, J ORTHOP RES, V36, P730, DOI 10.1002/jor.23768
   Malemud CJ, 2017, PROG MOL BIOL TRANSL, V148, P305, DOI 10.1016/bs.pmbts.2017.03.003
   Mammucari C, 2007, CELL METAB, V6, P458, DOI 10.1016/j.cmet.2007.11.001
   Maneiro E, 2003, ARTHRITIS RHEUM, V48, P700, DOI 10.1002/art.10837
   Marcus RE, 1973, ARTHRITIS RHEUM, V16, P646, DOI 10.1002/art.1780160509
   Martin JA, 2012, OSTEOARTHR CARTILAGE, V20, P323, DOI 10.1016/j.joca.2012.01.003
   Martin JA, 2003, J BONE JOINT SURG AM, V85A, P106, DOI 10.2106/00004623-200300002-00014
   Matsumoto H, 1991, J BONE MINER RES, V6, P569
   Mcculloch K, 2017, AGING CELL, V16, P210, DOI 10.1111/acel.12562
   Morita K, 2007, J EXP MED, V204, P1613, DOI 10.1084/jem.20062525
   Moulton PJ, 1998, BIOCHEM J, V329, P449
   Nalbant S, 2003, OSTEOARTHR CARTILAGE, V11, P50, DOI 10.1053/joca.2002.0861
   Nishida T, 2013, OSTEOARTHR CARTILAGE, V21, P700, DOI 10.1016/j.joca.2013.01.013
   Oneill LAJ, 2013, NATURE, V493, P346, DOI 10.1038/nature11862
   Olichon A, 2003, J BIOL CHEM, V278, P7743, DOI 10.1074/jbc.C200677200
   Olmez N, 1999, CURR RHEUMATOL REP, V1, P107, DOI 10.1007/s11926-999-0006-4
   Osborne B, 2014, BBA-GEN SUBJECTS, V1840, P1295, DOI 10.1016/j.bbagen.2013.08.016
   Panduri V, 2009, FREE RADICAL BIO MED, V47, P750, DOI 10.1016/j.freeradbiomed.2009.06.010
   Park J, 2013, J NEUROCHEM, V127, P221, DOI 10.1111/jnc.12361
   Pelletier JP, 2000, ARTHRITIS RHEUM-US, V43, P1290, DOI 10.1002/1529-0131(200006)43:6<1290::AID-ANR11>3.0.CO;2-R
   Planavila A, 2011, CARDIOVASC RES, V90, P276, DOI 10.1093/cvr/cvq376
   Qiao AM, 2016, ONCOTARGET, V7, P43390, DOI 10.18632/oncotarget.9717
   Qu JN, 2016, CLIN EXP PHARMACOL P, V43, P312, DOI 10.1111/1440-1681.12537
   Rahman M, 2014, J CELL BIOL, V206, P289, DOI 10.1083/jcb.201404118
   Rardin MJ, 2013, P NATL ACAD SCI USA, V110, P6601, DOI 10.1073/pnas.1302961110
   Reed KN, 2014, MOL CELL BIOCHEM, V397, P195, DOI 10.1007/s11010-014-2187-z
   Regan EA, 2008, OSTEOARTHR CARTILAGE, V16, P515, DOI 10.1016/j.joca.2007.09.001
   Rego-perez I, 2008, ARTHRITIS RHEUM-US, V58, P2387, DOI 10.1002/art.23659
   Ruiz-romero C, 2005, PROTEOMICS, V5, P3048, DOI 10.1002/pmic.200402106
   Salminen A, 2011, J MOL MED, V89, P667, DOI 10.1007/s00109-011-0748-0
   Samant SA, 2014, MOL CELL BIOL, V34, P807, DOI 10.1128/MCB.01483-13
   Satterstrom FK, 2015, AGING CELL, V14, P818, DOI 10.1111/acel.12360
   Scher MB, 2007, GENE DEV, V21, P920, DOI 10.1101/gad.1527307
   Sen CHANDANK, 1995, INDIAN JOURNAL OF PHYSIOLOGY AND PHARMACOLOGY, V39, P177
   Shapiro IM, 1975, CLIN ORTHOP RELAT R, V0, P323
   Shi Q, 2006, ARTHRITIS RES THER, V8, P0, DOI 10.1186/ar2066
   Sol EM, 2012, PLOS ONE, V7, P0, DOI 10.1371/journal.pone.0050545
   Soto-hermida A, 2015, RHEUMATOL INT, V35, P337, DOI 10.1007/s00296-014-3104-1
   Stockwell RA, 1991, J ANAT, V175, P251
   Tao RD, 2010, MOL CELL, V40, P893, DOI 10.1016/j.molcel.2010.12.013
   Tchetina EV, 2018, RHEUMATOL INT, V38, P1963, DOI 10.1007/s00296-018-4103-4
   Terkeltaub R, 2002, MITOCHONDRION, V1, P301, DOI 10.1016/S1567-7249(01)00037-X
   Tiku ML, 1990, J IMMUNOL, V145, P690
   Tomita M, 2001, ARTHRITIS RHEUM-US, V44, P96, DOI 10.1002/1529-0131(200101)44:1<96::AID-ANR13>3.0.CO;2-#
   Vaamonde-garcia C, 2012, ARTHRITIS RHEUM-US, V64, P2927, DOI 10.1002/art.34508
   Vassilopoulos A, 2014, ANTIOXID REDOX SIGN, V21, P551, DOI 10.1089/ars.2013.5420
   Wang CZ, 2018, BIOSCI TRENDS, V12, P605, DOI 10.5582/bst.2018.01263
   Wang JL, 2018, INT J BIOL SCI, V14, P1873, DOI 10.7150/ijbs.27746
   Wang Y, 2015, ARTHRITIS RHEUMATOL, V67, P2141, DOI 10.1002/art.39182
   White JP, 2012, SKELET MUSCLE, V2, P0, DOI 10.1186/2044-5040-2-14
   Winston FK, 1993, J BIOMECH ENG-T ASME, V115, P160, DOI 10.1115/1.2894116
   Wolff KJ, 2013, J ORTHOP RES, V31, P191, DOI 10.1002/jor.22223
   Wu YS, 2015, SCI REP-UK, V5, P0, DOI 10.1038/srep17602
   Xu M, 2017, J GERONTOL A-BIOL, V72, P780, DOI 10.1093/gerona/glw154
   Yakes FM, 1997, P NATL ACAD SCI USA, V94, P514, DOI 10.1073/pnas.94.2.514
   Yang W, 2016, CELL, V167, P985, DOI 10.1016/j.cell.2016.10.016
   Yoon Y, 2003, MOL CELL BIOL, V23, P5409, DOI 10.1128/MCB.23.15.5409-5420.2003
   Yu W, 2012, J BIOL CHEM, V287, P14078, DOI 10.1074/jbc.M112.355206
   Yu WJ, 2017, BBA-MOL BASIS DIS, V1863, P1973, DOI 10.1016/j.bbadis.2016.10.021
   Yudoh K, 2005, ARTHRITIS RES THER, V7, PR380, DOI 10.1186/ar1499
   Zhang DW, 2018, EXP BIOL MED, V243, P437, DOI 10.1177/1535370218757950
   Zhao HONG, 2008, ZHONGHUA YI XUE ZA ZHI, V88, P1339
   Zhao XL, 2014, ARTHRITIS RHEUMATOL, V66, P3073, DOI 10.1002/art.38791
   Zhou JC, 2019, CELL STRESS CHAPERON, V24, P369, DOI 10.1007/s12192-019-00970-8
   Zhu SA, 2020, CONNECT TISSUE RES, V61, P34, DOI 10.1080/03008207.2019.1665035
NR 154
TC 16
Z9 19
U1 5
U2 27
PU SPRINGER BASEL AG
PI BASEL
PA PICASSOPLATZ 4, BASEL, 4052, SWITZERLAND
SN 1420-682X
EI 1420-9071
J9 CELL MOL LIFE SCI
JI Cell. Mol. Life Sci.
PD OCT 15
PY 2020
VL 77
IS 19
BP 3729
EP 3743
DI 10.1007/s00018-020-03497-9
PG 15
WC Biochemistry & Molecular Biology; Cell Biology
SC Biochemistry & Molecular Biology; Cell Biology
GA NR9BI
UT WOS:000559606200001
PM 32468094
DA 2022-06-22
ER

PT J
AU Chen, Xiaolei
   Wang, Yue
   Qu, Ning
   Zhang, Bing
   Xia, Chun
AF Chen, Xiaolei
   Wang, Yue
   Qu, Ning
   Zhang, Bing
   Xia, Chun
TI PLC gamma 1 inhibition-driven autophagy of IL-1 beta-treated chondrocyte confers cartilage protection against osteoarthritis, involving AMPK, Erk and Akt
SO JOURNAL OF CELLULAR AND MOLECULAR MEDICINE
LA English
DT Article
DE autophagy enhancement; cartilage damage; ECM synthesis; IL&#8208; 1&#946; &#8208; treated chondrocyte; PLC&#947; 1 inhibition; rat OA model
ID focal adhesion kinase; signaling pathway; activation; expression; protein; phosphorylation; apoptosis; mtor; src
AB Previous studies identified the involvement of phosphoinositide-specific phospholipase C (PLC) gamma 1 in some events of chondrocytes. This study aims to investigate whether and how PLC gamma 1 modulates autophagy to execute its role in osteoarthritis (OA) progression. Rat normal or human OA chondrocytes were pretreated with IL-1 beta for mimicking or sustaining OA pathological condition. Using Western blotting, immunoprecipitation, qPCR, immunofluorescence and Dimethylmethylene blue assays, and ELISA and transmission electron microscope techniques, we found that PLC gamma 1 inhibitor U73122 enhanced Collagen II, Aggrecan and GAG levels, accompanied with increased LC3B-II/I ratio and decreased P62 expression level, whereas autophagy inhibitor Chloroquine partially diminished its effect. Meanwhile, U73122 dissociated Beclin1 from Beclin1-IP3R-Bcl-2 complex and blocked mTOR/ULK1 axis, in which the crosstalk between PLC gamma 1, AMPK, Erk and Akt were involved. Additionally, by haematoxylin and eosin, Safranin O/Fast green, and immunohistochemistry staining, we observed that intra-articular injection of Ad-shPLC gamma 1-1/2 significantly enhanced Collagen and Aggrecan levels, accompanied with increased LC3B and decreased P62 levels in a rat OA model induced by anterior cruciate ligament transection and medial meniscus resection. Consequently, PLC gamma 1 inhibition-driven autophagy conferred cartilage protection against OA through promoting ECM synthesis in OA chondrocytes in vivo and in vitro, involving the crosstalk between PLC gamma 1, AMPK, Erk and Akt.
C1 [Chen, Xiaolei; Wang, Yue; Xia, Chun] Xiamen Univ, Zhongshan Hosp, Xiamen 361004, Fujian, CHINA.
   [Qu, Ning; Zhang, Bing] Xiamen Univ, Sch Med, Xiamen 361102, Fujian, CHINA.
RP Xia, C (corresponding author), Xiamen Univ, Zhongshan Hosp, Xiamen 361004, Fujian, CHINA.; Zhang, B (corresponding author), Xiamen Univ, Sch Med, Xiamen 361102, Fujian, CHINA.
EM cristal66@xmu.edu.cn; chunxia@xmu.edu.cn
FU National Natural Science Foundation of China [81572189, 81972091]
CR Akkiraju H, 2015, J DEV BIOL, V3, P177, DOI 10.3390/jdb3040177
   Ansari MY, 2018, OSTEOARTHR CARTILAGE, V26, P1087, DOI 10.1016/j.joca.2017.07.020
   Beier F, 2010, J CELL BIOCHEM, V110, P573, DOI 10.1002/jcb.22604
   Cai HG, 2018, ONCOTARGET, V9, P4461, DOI 10.18632/oncotarget.23286
   Carames B, 2012, ANN RHEUM DIS, V71, P575, DOI 10.1136/annrheumdis-2011-200557
   Carames B, 2010, ARTHRITIS RHEUM-US, V62, P791, DOI 10.1002/art.27305
   Cheng L, 2015, J CELL MOL MED, V19, P1877, DOI 10.1111/jcmm.12559
   Choi JH, 2007, ADV ENZYME REGUL, V47, P104, DOI 10.1016/j.advenzreg.2006.12.010
   Dai LZ, 2017, SCI REP-UK, V7, P0, DOI 10.1038/s41598-017-13334-y
   Evans CH, 2018, SCI TRANSL MED, V10, P0, DOI 10.1126/scitranslmed.aav7043
   Fan Z, 2007, AM J PATHOL, V171, P938, DOI 10.2353/ajpath.2007.061083
   Gorentla BK, 2011, BLOOD, V117, P4022, DOI 10.1182/blood-2010-08-300731
   Grunder T, 2004, OSTEOARTHR CARTILAGE, V12, P559, DOI 10.1016/j.joca.2004.04.001
   Harada D, 2007, BONE, V41, P273, DOI 10.1016/j.bone.2006.11.030
   Hayami T, 2003, J RHEUMATOL, V30, P2207
   Khan MT, 2010, J BIOL CHEM, V285, P16912, DOI 10.1074/jbc.M110.114207
   Khan NM, 2017, J CELL BIOCHEM, V118, P629, DOI 10.1002/jcb.25750
   Kim J, 2011, NAT CELL BIOL, V13, P132, DOI 10.1038/ncb2152
   Kumar SH, 2009, J VIROL, V83, P8565, DOI 10.1128/JVI.00603-09
   Liu ZJ, 2015, INT J MOL SCI, V16, P17857, DOI 10.3390/ijms160817857
   de Figueroa PL, 2015, ARTHRITIS RHEUMATOL, V67, P966, DOI 10.1002/art.39025
   Lotz MK, 2011, NAT REV RHEUMATOL, V7, P579, DOI 10.1038/nrrheum.2011.109
   Lu Q, 2015, CELL DEATH DIS, V6, P0, DOI 10.1038/cddis.2015.344
   Lu YM, 2013, TISSUE ENG PT A, V19, P2506, DOI 10.1089/ten.TEA.2012.0614, 10.1089/ten.tea.2012.0614
   Mihaylova MM, 2011, NAT CELL BIOL, V13, P1016, DOI 10.1038/ncb2329
   Moskowitz RW, 2006, OSTEOARTHR CARTILAGE, V14, P1, DOI 10.1016/j.joca.2005.08.015
   Owen KA, 2014, PLOS PATHOG, V10, P0, DOI 10.1371/journal.ppat.1004159
   Parys JB, 2012, CELL COMMUN SIGNAL, V10, P0, DOI 10.1186/1478-811X-10-17
   Payne KA, 2011, OSTEOARTHR CARTILAGE, V19, P1058, DOI 10.1016/j.joca.2011.04.009
   Rocco A, 2012, LAB INVEST, V92, P1407, DOI 10.1038/labinvest.2012.100
   Rosler S, 2010, ARTHRITIS RHEUM-US, V62, P815, DOI 10.1002/art.27295
   Ryan JA, 2009, J TISSUE ENG REGEN M, V3, P107, DOI 10.1002/term.146
   Sandilands E, 2015, CELL SIGNAL, V27, P1816, DOI 10.1016/j.cellsig.2015.05.017
   Sanduja S, 2016, ONCOGENE, V35, P5295, DOI 10.1038/onc.2016.70
   Shahnazari S, 2010, CELL HOST MICROBE, V8, P137, DOI 10.1016/j.chom.2010.07.002
   Shinojima N, 2007, AUTOPHAGY, V3, P635, DOI 10.4161/auto.4916
   Son YO, 2019, NAT COMMUN, V10, P0, DOI 10.1038/s41467-018-08035-7
   Tong YX, 2015, BIOCHEM BIOPH RES CO, V456, P86, DOI 10.1016/j.bbrc.2014.11.038
   Vicencio JM, 2009, CELL DEATH DIFFER, V16, P1006, DOI 10.1038/cdd.2009.34
   Wang F, 2019, ARTHRITIS RES THER, V21, P0, DOI 10.1186/s13075-019-1952-5
   Wang J, 2014, J BIOL CHEM, V289, P17163, DOI 10.1074/jbc.M114.558288
   Yin WH, 2009, J BIOL CHEM, V284, P31972, DOI 10.1074/jbc.M109.056838
   Zeng GQ, 2014, INT J MOL SCI, V15, P13236, DOI 10.3390/ijms150813236
   Zhang X, 1999, P NATL ACAD SCI USA, V96, P9021, DOI 10.1073/pnas.96.16.9021
   Zheng CH, 2015, EUR CELLS MATER, V29, P224, DOI 10.22203/eCM.v029a17
   Zhou Y, 2019, J CELL MOL MED, V23, P2782, DOI 10.1111/jcmm.14184
NR 46
TC 1
Z9 1
U1 1
U2 7
PU WILEY
PI HOBOKEN
PA 111 RIVER ST, HOBOKEN 07030-5774, NJ USA
SN 1582-1838
EI 1582-4934
J9 J CELL MOL MED
JI J. Cell. Mol. Med.
PD FEB 15
PY 2020
VL 25
IS 3
BP 1531
EP 1545
DI 10.1111/jcmm.16245
PG 15
WC Cell Biology; Medicine, Research & Experimental
SC Cell Biology; Research & Experimental Medicine
GA QF2IF
UT WOS:000603125700001
PM 33372388
DA 2022-06-22
ER

PT J
AU Liang, Ruiming
   Zhaoa, Jinmin
   Li, Bo
   Cai, Peian
   Loh, XJ
   Xu, Chuanhui
   Chen, Peng
   Kai, Dan
   Zheng, Li
AF Liang, Ruiming
   Zhaoa, Jinmin
   Li, Bo
   Cai, Peian
   Loh, Xian
   Xu, Chuanhui
   Chen, Peng
   Kai, Dan
   Zheng, Li
TI Implantable and degradable antioxidant poly(epsilon-caprolactone)-lignin nanofiber membrane for effective osteoarthritis treatment
SO BIOMATERIALS
LA English
DT Article
DE Lignin; Nanofiber; Oxidative stress; Autophagy; Osteoarthritis; Antioxidant
ID oxidative stress; cartilage histopathology; lignin; autophagy; chondrocyte; copolymer; release; pathway; oxygen
AB Osteoarthritis (OA) is one of the most common musculoskeletal disorders worldwide. Oxidative stress initiated by excessive free radicals such as reactive oxygen species (ROS) is a leading cause of cartilage degradation and OA. However, conventional injection or oral intake of antioxidants usually cannot provide effective treatment due to rapid clearance and degradation or low bioavailability. Here, a new strategy is proposed based on nanofibers made of poly (epsilon-caprolactone) (PCL) and PCL-grafted lignin (PCL-g-lignin) copolymer. Lignin offers intrinsic antioxidant activity while PCL tailors the mechanical properties. Electrospun PCL-lignin nanofibers show excellent antioxidant activity, low cytotoxicity and excellent anti-inflammatory effects as demonstrated using both H2O2-stimulated human chondrocytes and an OA rabbit model. PCL-lignin nanofibers inhibit ROS generation and activate antioxidant enzymes through autophagic mechanism. Arthroscopic implantation of nanofibrous membrane of PCL-lignin is effective to OA therapy because it is biocompatible, biodegradable and able to provide sustained antioxidant activity.
C1 [Liang, Ruiming; Zhaoa, Jinmin; Li, Bo; Cai, Peian; Zheng, Li] Guangxi Med Univ, Guangxi Engn Ctr Biomed Mat Tissue & Organ Regene, Inst Life Sci, Nanning 530021, CHINA.
   [Liang, Ruiming; Zhaoa, Jinmin; Li, Bo; Cai, Peian; Zheng, Li] Guangxi Med Univ, Guangxi Collaborat Innovat Ctr Biomed, Inst Life Sci, Nanning 530021, CHINA.
   [Zhaoa, Jinmin; Cai, Peian] Guangxi Med Univ, Dept Orthopaed Trauma & Hand Surg, Int Joint Lab Regenerat Bone & Soft Tissues, Affiliated Hosp 1, Nanning 530021, CHINA.
   [Zhaoa, Jinmin; Cai, Peian] Guangxi Med Univ, Guangxi Key Lab Regenerat Med, Affiliated Hosp 1, Nanning 530021, CHINA.
   [Loh, Xian Jun; Kai, Dan] ASTAR, Inst Mat Res & Engn IMRE, 2 Fusionopolis Way,08-03 Innovis, Singapore 138634, Singapore.
   [Xu, Chuanhui] Tan Tock Seng Hosp, Dept Rheumatol Allergy & Immunol, Singapore 308433, Singapore.
   [Chen, Peng] Nanyang Technol Univ, Sch Chem & Biomed Engn, 62 Nanyang Dr, Singapore 637459, Singapore.
RP Zheng, L (corresponding author), Guangxi Med Univ, Guangxi Engn Ctr Biomed Mat Tissue & Organ Regene, Inst Life Sci, Nanning 530021, CHINA.; Zheng, L (corresponding author), Guangxi Med Univ, Guangxi Collaborat Innovat Ctr Biomed, Inst Life Sci, Nanning 530021, CHINA.; Kai, D (corresponding author), ASTAR, Inst Mat Res & Engn IMRE, 2 Fusionopolis Way,08-03 Innovis, Singapore 138634, Singapore.; Chen, P (corresponding author), Nanyang Technol Univ, Sch Chem & Biomed Engn, 62 Nanyang Dr, Singapore 637459, Singapore.
EM chenpeng@ntu.edu.sg; kaid@imre.a-star.edu.sg; zhengli224@163.com
FU National key R&D program of China [2018YFC1105900]; Guangxi Science and Technology Base and Talent Special Project [GuikeAD17129012]; local Science and Technology Development Project [GuikeZY18164004]; High level innovation teams and outstanding scholars in Guangxi Universities (The third batch); Institute of Materials Research and Engineering (IMRE) under the Agency of Science, Technology and Research (A*STAR)
CR Adhikari U, 2019, ACTA BIOMATER, V19, P30315
   Alamed J, 2009, J AGR FOOD CHEM, V57, P2969, DOI 10.1021/jf803436c
   Altindag O, 2007, RHEUMATOL INT, V27, P339, DOI 10.1007/s00296-006-0247-8
   Armiento AR, 2018, ACTA BIOMATER, V65, P1, DOI 10.1016/j.actbio.2017.11.021
   Augustine R, 2016, NANO-MICRO LETT, V8, P282, DOI 10.1007/s40820-016-0088-2
   Bai WJ, 2017, ASIAN J ANDROL, V19, P500, DOI 10.4103/1008-682X.175782
   Bannuru RR, 2019, OSTEOARTHR CARTILAGE, V27, P1578, DOI 10.1016/j.joca.2019.06.011
   Bolduc JA, 2019, FREE RADICAL BIO MED, V132, P73, DOI 10.1016/j.freeradbiomed.2018.08.038
   Can Z, 2015, FOOD CHEM, V180, P133, DOI 10.1016/j.foodchem.2015.02.024
   Cetrullo S, 2016, BBA-GEN SUBJECTS, V1860, P1181, DOI 10.1016/j.bbagen.2016.03.002
   Chen K, 2017, AUTOPHAGY IS PROTECT, V2017, P0
   Chen QX, 2017, EUR J MED CHEM, V139, P926, DOI 10.1016/j.ejmech.2017.08.048
   Chin KY, 2018, FRONT PHARMACOL, V9, P0, DOI 10.3389/fphar.2018.00946
   Colins JA, 2018, CURR OPIN RHEUMATOL, V30, P101, DOI 10.1097/BOR.0000000000000456
   Dan K, 2017, ACS SUSTAINABLE CHEM, V5, P0
   Dutta D, 2013, AUTOPHAGY, V9, P328, DOI 10.4161/auto.22971
   Ghosal K, 2017, AAPS PHARMSCITECH, V18, P72, DOI 10.1208/s12249-016-0500-8
   Ghosal K, 2016, CURR HIV RES, V14, P295, DOI 10.2174/1570162X14666151113123040
   Gibson JS, 2008, PFLUG ARCH EUR J PHY, V455, P563, DOI 10.1007/s00424-007-0310-7
   Gopalakrishnan SANDHYA, 2018, J INDIAN PROSTHODONT SOC, V18, PS16, DOI 10.4103/0972-4052.244611
   Grover AK, 2016, NUTR J, V15, P0, DOI 10.1186/s12937-015-0115-z
   Hariharan N, 2011, ANTIOXID REDOX SIGN, V14, P2179, DOI 10.1089/ars.2010.3488
   Hermann W, 2018, CURR RHEUMATOL REV, V14, P108, DOI 10.2174/1573397113666170829155149
   Hu W, 2017, J ENVIRON SCI-CHINA, V51, P202, DOI 10.1016/j.jes.2016.05.030
   Ichimura Y, 2013, MOL CELL, V51, P618, DOI 10.1016/j.molcel.2013.08.003
   Ignarro LJ, 1993, P NATL ACAD SCI USA, V90, P8103, DOI 10.1073/pnas.90.17.8103
   Joshy KS, 2017, INT J BIOL MACROMOL, V103, P1265, DOI 10.1016/j.ijbiomac.2017.05.094
   Kai D, 2017, ACS SUSTAIN CHEM ENG, V5, P6016, DOI 10.1021/acssuschemeng.7b00850
   Khan NM, 2018, FREE RADICAL BIO MED, V116, P159, DOI 10.1016/j.freeradbiomed.2018.01.013
   Komatsu M, 2010, NAT CELL BIOL, V12, P213, DOI 10.1038/ncb2021
   Lampropoulou-adamidou KALLIOPI, 2014, EUR J ORTHOP SURG TRAUMATOL, V24, P263, DOI 10.1007/s00590-013-1205-2
   Lepetsos P, 2016, BBA-MOL BASIS DIS, V1862, P576, DOI 10.1016/j.bbadis.2016.01.003
   Li YS, 2016, JOINT BONE SPINE, V83, P143, DOI 10.1016/j.jbspin.2015.06.009
   Lin D, 2017, ACS SUSTAINABLE CHEM, V5, P0
   Ling PX, 2009, DRUG DISCOV THER, V3, P146
   Liu HL, 2016, MACROMOLECULES, V49, P7246, DOI 10.1021/acs.macromol.6b01028
   Liu XH, 2015, INT J BIOL MACROMOL, V81, P521, DOI 10.1016/j.ijbiomac.2015.08.046
   Loeser RF, 2002, ARTHRITIS RHEUM, V46, P2349, DOI 10.1002/art.10496
   Majira A, 2019, CHEMSUSCHEM, V12, P4799, DOI 10.1002/cssc.201901916
   Marchev AS, 2017, ANN NY ACAD SCI, V1401, P114, DOI 10.1111/nyas.13407
   Mccoy AM, 2015, VET PATHOL, V52, P803, DOI 10.1177/0300985815588611
   Meng XZ, 2019, NAT PROTOC, V14, P2627, DOI 10.1038/s41596-019-0191-1
   Morita K, 2007, J EXP MED, V204, P1613, DOI 10.1084/jem.20062525
   Moskowitz RW, 2006, OSTEOARTHR CARTILAGE, V14, P1, DOI 10.1016/j.joca.2005.08.015
   Pang YX, 2018, REACT FUNCT POLYM, V123, P115, DOI 10.1016/j.reactfunctpolym.2017.12.018
   Pei YL, 2019, INT J NANOMED, V14, P4145, DOI 10.2147/IJN.S202466
   Ponnusamy VK, 2019, BIORESOURCE TECHNOL, V271, P462, DOI 10.1016/j.biortech.2018.09.070
   Portal-nunez S, 2016, BIOCHEM PHARMACOL, V108, P1, DOI 10.1016/j.bcp.2015.12.012
   Pritzker KPH, 2006, OSTEOARTHR CARTILAGE, V14, P13, DOI 10.1016/j.joca.2005.07.014
   Rahmati M, 2017, AGEING RES REV, V40, P20, DOI 10.1016/j.arr.2017.07.004
   Raj I, 2018, NANOTECHNOLOGY, V29, P0, DOI 10.1088/1361-6528/aac296
   Ren K, 2017, MAT SCI ENG C-MATER, V78, P324, DOI 10.1016/j.msec.2017.04.084
   Ren W, 2016, GREEN CHEM, V18, P5008, DOI 10.1039/c6gc01341d
   Salami MOHAMMADALI, 2017, J MED SIGNALS SENS, V7, P228, DOI 10.4103/jmss.JMSS_11_17
   Schutyser W, 2018, CHEM SOC REV, V47, P852, DOI 10.1039/c7cs00566k
   Sherwood J, 2019, OSTEOARTHR CARTILAGE, V27, P365, DOI 10.1016/j.joca.2018.10.005
   Singh P, 2019, ANN NY ACAD SCI, V1442, P17, DOI 10.1111/nyas.13930
   Sipponen MH, 2019, CHEMSUSCHEM, V12, P2039, DOI 10.1002/cssc.201900480
   Thakur VK, 2015, INT J BIOL MACROMOL, V72, P834, DOI 10.1016/j.ijbiomac.2014.09.044
   Thankappan A, 2018, POLYM NANOSTRUCTURED, V0, P0
   Thomas S, 2012, ADV NATURAL POLYM CO, V0, P0
   Tu WJ, 2019, AGING DIS, V10, P637, DOI 10.14336/AD.2018.0513
   Varela-eirin M, 2018, AGEING RES REV, V42, P56, DOI 10.1016/j.arr.2017.12.006
   Vinatier C, 2016, DRUG DISCOV TODAY, V21, P1932, DOI 10.1016/j.drudis.2016.08.011
   Wang C, 2016, CHEMSUSCHEM, V9, P770, DOI 10.1002/cssc.201501531
   Wang J, 2018, COLLOID SURFACE B, V169, P356, DOI 10.1016/j.colsurfb.2018.05.021
   Witzler M, 2018, MOLECULES, V23, P0, DOI 10.3390/molecules23081885
   Xue JJ, 2017, ACCOUNTS CHEM RES, V50, P1976, DOI 10.1021/acs.accounts.7b00218
   Yudoh K, 2005, ARTHRITIS RES THER, V7, P225, DOI 10.1186/ar1822
   Zhang W, 2019, FRONT ENDOCRINOL, V10, P0, DOI 10.3389/fendo.2019.00431
   Zhong G, 2019, NANOSCALE, V11, P11605, DOI 10.1039/c9nr03060c
NR 71
TC 39
Z9 40
U1 41
U2 134
PU ELSEVIER SCI LTD
PI OXFORD
PA THE BOULEVARD, LANGFORD LANE, KIDLINGTON, OXFORD OX5 1GB, OXON, ENGLAND
SN 0142-9612
EI 1878-5905
J9 BIOMATERIALS
JI Biomaterials
PD FEB 15
PY 2020
VL 230
IS 
BP 
EP 
DI 10.1016/j.biomaterials.2019.119601
PG 15
WC Engineering, Biomedical; Materials Science, Biomaterials
SC Engineering; Materials Science
GA KE7QQ
UT WOS:000508746600003
PM 31711715
DA 2022-06-22
ER

PT J
AU Wang, Yan
   He, Shi-Hao
   Liang, Xu
   Zhang, Xin-Xin
   Li, Shan-Shan
   Li, Tian-Fang
AF Wang, Yan
   He, Shi-hao
   Liang, Xu
   Zhang, Xin-xin
   Li, Shan-shan
   Li, Tian-fang
TI ATF4-modified serum exosomes derived from osteoarthritic mice inhibit osteoarthritis by inducing autophagy
SO IUBMB LIFE
LA English
DT Article
DE ATF4; autophagy; exosome; osteoarthritis
ID chondrocyte; progression; severity; delivery; knee
AB Activating transcription factor 4 (ATF4) is critical for chondrocyte proliferation and bone formation. Exosomes are considered as promising gene-delivery vehicles for the treatment of osteoarthritis (OA). This study utilized the serum-derived exosomes from OA mice as the gene-delivery vehicles for ATF4 gene therapy and explored their therapeutic effects on OA. Meniscus injury-induced OA model was established by the excision of anterior part of medial meniscus in the right knee of C57BL/6J mice. Exosomes were isolated from serum samples of sham and OA mice, and were referred to as sham-Exo and OA-Exo, respectively. ATF4-overexpressing OA-Exo (ATF4-OA-Exo) was developed by introducing ATF4 mRNA into OA-Exo via electroporation. Four weeks after surgery, OA mice received intra-articular injections of sham-Exo, OA-Exo, and ATF4-OA-Exo, respectively. The results showed that intra-articular injection of ATF4-OA-Exo alleviated articular cartilage degeneration or damage and inflammatory response of OA mice. Autophagy was weakened in knee joint cartilage of OA mice, which was partially restored by intra-articular injection of ATF4-OA-Exo. Further in vitro assays revealed that ATF4-OA-Exo promoted chondrocyte autophagy and inhibited chondrocyte apoptosis in the TNF-alpha- or tunicamycin-treated chondrocytes. Together, ATF4-modified serum exosomes derived from OA mice protect cartilage and alleviate OA progression by inducing autophagy.
C1 [Wang, Yan; He, Shi-Hao; Liang, Xu; Zhang, Xin-Xin; Li, Shan-Shan; Li, Tian-Fang] Zhengzhou Univ, Affiliated Hosp 1, Dept Rheumatol, Zhengzhou, CHINA.
RP Li, TF (corresponding author), Zhengzhou Univ, Affiliated Hosp 1, Rheumatol, Zhengzhou, CHINA.
EM tfli@zzu.edu.cn
FU National Natural Science of China [81871811, U1704177]
CR Bouderlique T, 2016, ANN RHEUM DIS, V75, P627, DOI 10.1136/annrheumdis-2015-207742
   Canas JA, 2019, CLIN CHIM ACTA, V495, P139, DOI 10.1016/j.cca.2019.04.055
   Cheng NT, 2017, INT J MOL MED, V39, P1224, DOI 10.3892/ijmm.2017.2934
   Gomari H, 2018, ONCOTARGETS THER, V11, P5753, DOI 10.2147/OTT.S173110
   Hessvik NP, 2018, CELL MOL LIFE SCI, V75, P193, DOI 10.1007/s00018-017-2595-9
   Jeon H, 2017, CONNECT TISSUE RES, V58, P497, DOI 10.1080/03008207.2016.1240790
   Jeong K, 2019, J IND ENG CHEM, V74, P126, DOI 10.1016/j.jiec.2019.02.017
   Li GX, 2018, J CANCER, V9, P4049, DOI 10.7150/jca.25370
   Li YS, 2016, JOINT BONE SPINE, V83, P143, DOI 10.1016/j.jbspin.2015.06.009
   Li Z, 2018, CELL PHYSIOL BIOCHEM, V47, P2008, DOI 10.1159/000491469
   Liu YB, 2018, BIOCHEM J, V475, P3629, DOI 10.1042/BCJ20180675
   Liu YB, 2018, CELL CYCLE, V17, P2411, DOI 10.1080/15384101.2018.1526603
   Luhr M, 2019, J BIOL CHEM, V294, P8197, DOI 10.1074/jbc.RA118.002829
   Mao GP, 2018, J CELL MOL MED, V22, P5354, DOI 10.1111/jcmm.13808
   Mobasheri A, 2017, NAT REV RHEUMATOL, V13, P302, DOI 10.1038/nrrheum.2017.50
   Rahmati M, 2017, AGEING RES REV, V40, P20, DOI 10.1016/j.arr.2017.07.004
   Rzymski T, 2009, CELL CYCLE, V8, P3838, DOI 10.4161/cc.8.23.10086
   Shi J, 2020, ANN THORAC SURG, V0, P0
   Tao SC, 2017, THERANOSTICS, V7, P180, DOI 10.7150/thno.17133
   Wang CL, 2020, BIOMED PHARMACOTHER, V130, P0, DOI 10.1016/j.biopha.2020.110568
   Wang WG, 2009, DEVELOPMENT, V136, P4143, DOI 10.1242/dev.043281
   Zhang JH, 2018, PATHOL RES PRACT, V214, P38, DOI 10.1016/j.prp.2017.11.018
   Zhang JL, 2018, EXP THER MED, V15, P5261, DOI 10.3892/etm.2018.6098
   Zhang SP, 2019, BIOMATERIALS, V200, P35, DOI 10.1016/j.biomaterials.2019.02.006
NR 24
TC 5
Z9 5
U1 3
U2 11
PU WILEY
PI HOBOKEN
PA 111 RIVER ST, HOBOKEN 07030-5774, NJ USA
SN 1521-6543
EI 1521-6551
J9 IUBMB LIFE
JI IUBMB Life
PD JAN 15
PY 2020
VL 73
IS 1
BP 146
EP 158
DI 10.1002/iub.2414
PG 13
WC Biochemistry & Molecular Biology; Cell Biology
SC Biochemistry & Molecular Biology; Cell Biology
GA PK5RD
UT WOS:000593390300001
PM 33249722
DA 2022-06-22
ER

PT J
AU Li, Z
   Cheng, J
   Liu, J
AF Li, Z
   Cheng, J
   Liu, J
TI Baicalin protects human oa chondrocytes against il-1β-induced apoptosis and ecm degradation by activating autophagy via mir-766-3p/aifm1 axis
SO Drug Design, Development and Therapy
LA English
DT Article
ID apoptosis; apoptosis-inducing factor mitochondria-associated 1; baicalin; osteoarthriti; apoptosis inducing factor; apoptosis inducing factor mitochondria associated 1; baicalin; beclin 1; caspase 3; fluorescein isothiocyanate; interleukin 1beta; lc3 protein; lipocortin 5; messenger rna; microrna; microrna 766 3p; peptides and protein; propidium iodide; protein bax; protein bcl 2; sequestosome 1; unclassified drug; aifm1 protein, human; apoptosis inducing factor; baicalin; flavonoid; il1b protein, human; interleukin 1beta; microrna; mirn766 microrna, human; nonsteroid antiinflammatory agent; adult; aged; apoptosis; article; autophagic cell death; cell viability; chondrocyte; clinical article; controlled study; extracellular matrix; female; human; human cell; knee osteoarthriti; limit of quantitation; male; protein cleavage; protein degradation; protein expression; protein targeting; real time polymerase chain reaction; staining; total knee arthroplasty; upregulation; western blotting; apoptosis; cell culture; chondrocyte; drug effect; extracellular matrix; genetics; metabolism; middle aged; osteoarthriti; pathology; aged; anti-inflammatory agents, non-steroidal; apoptosis; apoptosis inducing factor; cells, cultured; chondrocyte; extracellular matrix; female; flavonoid; human; interleukin-1beta; male; microrna; middle aged; osteoarthriti
AB Background: Osteoarthritis (OA) is one of the most prevalent and degenerative diseases with complicated pathology including articular cartilage degradation, subchondral sclerosis and synovitis. Chondrocytes play a crucial role in maintaining cartilage integrity. Methods: Primary chondrocytes were treated with 10 ng/mL IL-1β alone, or pre-treated with 20 μM baicalin for 5 h followed by co-treatment with 20 μM baicalin and 10 ng/mL IL-1β.CCK-8 assay was used to assess cell viability, and cell apoptosis was analyzed by both PI/FITC-Annexin V staining and quantitating apoptosis-related Bcl-2, Bax and cleaved-caspase-3 expression at both protein and mRNA level by Western blotting and qRT-PCR, respectively. Chondrocytes were transfected with miRNA-766-3p mimic and autophagy flux was examined by LC3, Beclin and p62 Western blotting and by Cyto-ID assay to quantify autophagic vacuoles. Results: Baicalin treatment decreased the apoptosis rate and the expressions of pro-apoptotic proteins induced by IL-1β, up-regulated anti-apoptotic Bcl-2 expression, and inhibited the degradation of ECM. Baicalin increased autophagy through up-regulating the autophagy markers Beclin-1 expression and LC3  ?/LC3  ? ratio and promoting autophagic flux. Contrarily, autophagy inhibition partially alleviated the beneficial effects of baicalin on ECM synthesis and anti-apoptosis in the chondrocytes treated with L-1β. Furthermore, the differential expressional profiles of miR-766-3p and apoptosis-inducing factor mitochondria-associated 1 (AIFM1) were determined in IL-1β and IL-1β + baicalin-treated chondrocytes, and we confirmed AIFM1 was a target of miR-766-3p. MiR-766-3p overexpression sup-pressed apoptosis and facilitated autophagy and ECM synthesis in the chondrocytes through decreasing AIFM1. Contrarily, silencing of miR-766-3p inhibited chondrocyte autophagy and promoted apoptosis, and this effect could be reversed by AIFM1 silence. Conclusion: Baicalin protects human OA chondrocytes against IL-1β-induced apoptosis and the degradation of ECM through activating autophagy via miR-766-3p/AIFM1 axis and serves as a potential therapeutic candidate for OA treatment. © 2020 Li et al.
C1 Department of Orthopaedic Surgery, Geriatric Hospital of Nanjing Medical University, Nanjing, China
   Department of Orthopaedic Surgery, The First Affiliated Hospital of Nanjing Medical University, Nanjing, China
TC 0
SN 1177-8881
EI 
J9 DRUG DES DEV THER
JI Drug Des. Dev. Ther.
PD JUN 15
PY 2020
VL 14
IS 0
BP 2645
EP 2655
DI 10.2147/DDDT.S255823
PG 11
UT Scopus:10.2147/DDDT.S255823
ER

PT J
AU Kong, Jinsong
   Wang, Jiacheng
   Gong, Xiaokang
   Zheng, Xin
   Chen, Tao
AF Kong, Jinsong
   Wang, Jiacheng
   Gong, Xiaokang
   Zheng, Xin
   Chen, Tao
TI Punicalagin Inhibits Tert-Butyl Hydroperoxide-Induced Apoptosis and Extracellular Matrix Degradation in Chondrocytes by Activating Autophagy and Ameliorates Murine Osteoarthritis
SO DRUG DESIGN DEVELOPMENT AND THERAPY
LA English
DT Article
DE punicalagin; autophagy; osteoarthritis; apoptosis; extracellular matrix
ID oxidative stress; granatum; injury
AB Background: Osteoarthritis (OA) is a prevalent articular disorder and has no entirely satisfactory treatment. Punicalagin (PUG) is a polyphenol which has shown multiple pharmacological effects on various diseases. However, the role of PUG in the treatment of OA has not been well defined. Methods: The effects of PUG on anti-oxidative stress, anti-apoptosis, extracellular matrix (ECM) degradation and autophagy were evaluated in chondrocytes through Western blot and immunofluorescence (IF) staining Meanwhile, the effects of PUG on destabilization of the medial meniscus (DMM) model were also assessed in vivo by performing histopathologic analysis and IF staining. Results: In vitro, PUG treatment not only increased the level of HO-1 and SOD1 against oxidative stress but also suppressed the expression of apoptotic proteins and inhibited ECM degradation. Meanwhile, PUG treatment activated autophagy and restores autophagic flux in chondrocytes after tert-butyl hydroperoxide (TBHP) insult, inhibition of autophagy by 3-methyladenine (3-MA) partly abrogated the protective effects of PUG on chondrocytes. In vivo, degeneration of the articular cartilage following DMM was also ameliorated by PUG treatment. Conclusion: PUG prevents the progression of OA through inhibition of apoptosis, oxidative stress and ECM degradation in chondrocytes, which mediated by the activation of autophagy.
C1 [Kong, Jinsong; Wang, Jiacheng; Gong, Xiaokang; Zheng, Xin; Chen, Tao] Taizhou Municipal Hosp, Dept Orthopaed, Taizhou, Zhejiang, CHINA.
RP Chen, T (corresponding author), Taizhou Municipal Hosp, Dept Orthopaed, Taizhou, Zhejiang, CHINA.
EM taizhouchentao@sina.com
FU Medical and Health Foundation of Zhejiang Province [2020KY367, 2020PY091]; Taizhou science project [XM20190640]
CR Alcaraz MJ, 2019, FREE RADIC BIOL MED, V5, P0
   Bao JP, 2020, AGING-US, V12, P5152, DOI 10.18632/aging.102937
   Bolduc JA, 2019, FREE RADICAL BIO MED, V132, P73, DOI 10.1016/j.freeradbiomed.2018.08.038
   Cao Y, 2019, NUTRIENTS, V11, P0, DOI 10.3390/nu11112794
   Dadamo S, 2020, FREE RADICAL BIO MED, V153, P159, DOI 10.1016/j.freeradbiomed.2020.03.029
   Ding MG, 2017, AM J CHINESE MED, V45, P53, DOI 10.1142/S0192415X17500057
   Drevet S, 2018, EXP GERONTOL, V111, P107, DOI 10.1016/j.exger.2018.07.007
   Duarte JOAOH, 2015, NAT REV RHEUMATOL, V11, P683, DOI 10.1038/nrrheum.2015.145
   El-missiry MA, 2018, BIOMED PHARMACOTHER, V102, P472, DOI 10.1016/j.biopha.2018.03.096
   Feng K, 2019, OXID MED CELL LONGEV, V2019, P0, DOI 10.1155/2019/8574386
   Foroutanfar A, 2020, PHYTOTHER RES, V34, P3262, DOI 10.1002/ptr.6774
   Goutas A, 2018, FREE RADICAL BIO MED, V126, P122, DOI 10.1016/j.freeradbiomed.2018.08.003
   Hunter DJ, 2019, LANCET, V393, P1745, DOI 10.1016/S0140-6736(19)30417-9
   Kloppenburg M, 2020, OSTEOARTHR CARTILAGE, V28, P242, DOI 10.1016/j.joca.2020.01.002
   Kraus VB, 2010, OSTEOARTHR CARTILAGE, V18, PS35, DOI 10.1016/j.joca.2010.04.015
   Lee C, 2010, PLANTA MED, V76, P1376
   Lee CJ, 2018, J FUNCT FOODS, V41, P216, DOI 10.1016/j.jff.2017.12.026
   Lewis JS, 2011, OSTEOARTHR CARTILAGE, V19, P864, DOI 10.1016/j.joca.2011.04.011
   Li Y, 2019, OXID MED CELL LONGEV, V2019, P17, DOI 10.1155/2019/87831977., 10.1155/2019/87831977
   Liu XY, 2019, FREE RADICAL BIO MED, V135, P251, DOI 10.1016/j.freeradbiomed.2019.03.011
   Lotz MK, 2011, NAT REV RHEUMATOL, V7, P579, DOI 10.1038/nrrheum.2011.109
   Maly MR, 2020, OSTEOARTHR CARTILAGE, V28, P249, DOI 10.1016/j.joca.2019.11.008
   Meng ZL, 2018, J CELL BIOCHEM, V119, P8922, DOI 10.1002/jcb.27145
   Panth N, 2017, PHYTOTHER RES, V31, P568, DOI 10.1002/ptr.5784
   Parzych KR, 2014, ANTIOXID REDOX SIGN, V20, P460, DOI 10.1089/ars.2013.5371
   Sasaki H, 2012, ARTHRITIS RHEUM-US, V64, P1920, DOI 10.1002/art.34323
   Tang Q, 2017, CELL DEATH DIS, V8, P0, DOI 10.1038/cddis.2017.453
   Varela-eirin M, 2018, AGEING RES REV, V42, P56, DOI 10.1016/j.arr.2017.12.006
   Yaidikar L, 2014, J STROKE CEREBROVASC, V23, P2869, DOI 10.1016/j.jstrokecerebrovasdis.2014.07.020
   Yan CH, 2016, MOL NUTR FOOD RES, V60, P1139, DOI 10.1002/mnfr.201500490
   Yu LM, 2019, CHEM-BIOL INTERACT, V306, P152, DOI 10.1016/j.cbi.2019.05.003
   Yuan T, 2016, ACS CHEM NEUROSCI, V7, P26, DOI 10.1021/acschemneuro.5b00260
   Zhang YH, 2019, J AGR FOOD CHEM, V67, P13948, DOI 10.1021/acs.jafc.9b05910
   Zheng G, 2018, CELL DEATH DIS, V9, P0, DOI 10.1038/s41419-018-0909-y
   Zhu ZH, 2018, EXPERT OPIN INV DRUG, V27, P881, DOI 10.1080/13543784.2018.1539075
NR 35
TC 5
Z9 5
U1 0
U2 0
PU DOVE MEDICAL PRESS LTD
PI ALBANY
PA PO BOX 300-008, ALBANY, AUCKLAND 0752, NEW ZEALAND
SN 1177-8881
EI 
J9 DRUG DES DEV THER
JI Drug Des. Dev. Ther.
PD JUN 15
PY 2020
VL 14
IS 
BP 5521
EP 5533
DI 10.2147/DDDT.S282932
PG 13
WC Chemistry, Medicinal; Pharmacology & Pharmacy
SC Pharmacology & Pharmacy
GA PI8EH
UT WOS:000601316900001
PM 33364748
DA 2022-06-22
ER

PT J
AU Zhou, C.
   Wang, K-S
   Peng, W.
   Yuan, F-L
   Si, Z-P
AF Zhou, C
   Wang, K-s
   Peng, W
   Yuan, F-l
   Si, Z-p
TI Tra2 beta protects against the degeneration of chondrocytes y inhibiting chondrocyte apoptosis via activating the PI3K/Akt signaling pathway
SO EUROPEAN REVIEW FOR MEDICAL AND PHARMACOLOGICAL SCIENCES
LA English
DT Article
DE Osteoarthritis; Tra2 beta; Inflammatory; Apoptosis; PI3K/Akt signaling pathway
ID autophagy
AB OBJECTIVE: Osteoarthritis (OA) is a common disease in the elderly and seriously affects the quality of life of patients. Tra2 beta is a protein that has been found to activate PI3K/Akt in recent years. The purpose of this study was to explore the protective effects of Tra2 beta on chondrocytes and its mechanisms. PATIENTS AND METHODS: The expression of Tra2 beta in knee cartilage tissue of patients with OA and normal people was compared. In addition, human primary chondrocytes were cultured, the expression of Tra2 beta in chondrocytes by cell transfection was changed, and its effects on extracellular matrix, inflammation, and apoptosis in chondrocytes were examined. LY294002 was also used to inhibit the activity of PI3K/Akt signaling pathway to verify the mechanism of Tra2 beta to protect chondrocytes. RESULTS: The expression of Tra2 beta in the cartilage tissue of the OA group was significantly lower than that of the control group, and the IL-In-induced chondrocytes also expressed the lower Tra2 beta. The overexpression of Tra2 beta increased the expression of extracellular matrix collagen II and decreased the expressions of MMP3/13, inflammatory factors (IL-6, IL-8 and TNF-alpha), and apoptotic factors (caspase3/9, Bax). In addition, the overexpression of Tra2 beta also increased expression and phosphorylation of PI3K and A kt. However, LY294002 attenuated the protective effect of Tra2 beta on chondrocytes by inhibiting the PI3K/Akt signaling pathway. CONCLUSIONS: Tra2 beta activates the PI3K/Akt signaling pathway, reduces the degradation of extracellular matrix of chondrocytes, reduces the level of inflammation and apoptosis of chondrocytes, and thus, plays a role in the treatment of OA.
C1 [Zhou, C.; Wang, K-S; Peng, W.; Yuan, F-L; Si, Z-P] Jiangnan Univ, Dept Orthopaed, Affiliated Hosp, Wuxi Peoples Hosp 3, Wuxi, Jiangsu, CHINA.
RP Zhou, C (corresponding author), Jiangnan Univ, Dept Orthopaed, Affiliated Hosp, Wuxi Peoples Hosp 3, Wuxi, Jiangsu, CHINA.
EM kkqmbnu@163.com
CR Charununtakorn ST, 2016, CARDIOVASC THER, V34, P107, DOI 10.1111/1755-5922.12168
   Dequeker J, 2008, ANN RHEUM DIS, V67, P5, DOI 10.1136/ard.2007.079764
   Diwanji N, 2018, SEMIN CELL DEV BIOL, V80, P74, DOI 10.1016/j.semcdb.2017.07.004
   Elmore S, 2007, TOXICOL PATHOL, V35, P495, DOI 10.1080/01926230701320337
   Ji LL, 2014, J MOL HISTOL, V45, P573, DOI 10.1007/s10735-014-9582-3
   Jiang XJ, 2004, ANNU REV BIOCHEM, V73, P87, DOI 10.1146/annurev.biochem.73.011303.073706
   Jiang XQ, 2017, INFLAMMATION, V40, P1382, DOI 10.1007/s10753-017-0581-x
   Kaminskyy VO, 2014, ANTIOXID REDOX SIGN, V21, P86, DOI 10.1089/ars.2013.5746
   Liu J, 2018, CANCER SCI, V109, P289, DOI 10.1111/cas.13452
   Liu Y, 2019, BMC MUSCULOSKEL DIS, V20, P0, DOI 10.1186/s12891-019-2573-5
   Malemud CJ, 2017, INT J MOL SCI, V18, P0
   Maurya AK, 2017, LEUKEMIA LYMPHOMA, V58, P1153, DOI 10.1080/10428194.2016.1225207
   Ni HS, 2019, LARYNGOSCOPE, V129, PE318, DOI 10.1002/lary.27716
   Noskov SM, 2013, TERAPEVT ARKH, V85, P92
   Pavelka K, 2000, CAS LEK CESK, V139, P487
   Pistritto G, 2016, AGING-US, V8, P603, DOI 10.18632/aging.100934
   Scordino LE, 2014, J HAND SURG-AM, V39, P1677, DOI 10.1016/j.jhsa.2014.05.033
   Shi J, 2016, IUBMB LIFE, V68, P293, DOI 10.1002/iub.1482
   Vara JAF, 2004, CANCER TREAT REV, V30, P193, DOI 10.1016/j.ctrv.2003.07.007
NR 19
TC 1
Z9 1
U1 0
U2 3
PU VERDUCI PUBLISHER
PI ROME
PA VIA GREGORIO VII, ROME, 186-00165, ITALY
SN 1128-3602
EI 
J9 EUR REV MED PHARMACO
JI Eur. Rev. Med. Pharmacol. Sci.
PD JUN 15
PY 2020
VL 24
IS 17
BP 8665
EP 8674
DI 10.26355/eurrev_202009_22803
PG 10
WC Pharmacology & Pharmacy
SC Pharmacology & Pharmacy
GA NO2KI
UT WOS:000569313100016
PM 32964954
DA 2022-06-22
ER

PT J
AU Gebril, SM
   Ito, Yuko
   Shibata, Masa-Aki
   Maemura, Kentaro
   Abu-dief, EE
   Hussein, MRA
   Abdelaal, UM
   Elsayed, HM
   Otsuki, Yoshinori
   Higuchi, Kazuhide
AF Gebril, Sahar
   Ito, Yuko
   Shibata, Masa-aki
   Maemura, Kentaro
   Abu-dief, Eman
   Hussein, Mahmoud
   Abdelaal, Usama
   Elsayed, Hoda
   Otsuki, Yoshinori
   Higuchi, Kazuhide
TI Indomethacin can induce cell death in rat gastric parietal cells through alteration of some apoptosis- and autophagy-associated molecules
SO INTERNATIONAL JOURNAL OF EXPERIMENTAL PATHOLOGY
LA English
DT Article
DE apoptosis; autophagy; gastric mucosa; indomethacin; parietal cells
ID nonsteroidal antiinflammatory drug; nitric-oxide synthase-2; epithelial-cell; mucosal injury; cancer cell; active caspase-8; spondias-mombin; in-vitro; activation; inhibition
AB In clinical medicine, indomethacin (IND, a non-steroidal anti-inflammatory drug) is used variously in the treatment of severe osteoarthritis, rheumatoid arthritis, gouty arthritis or ankylosing spondylitis. A common complication found among therapeutic characteristics is gastric mucosal damage. This complication is mediated through apoptosis and autophagy. Apoptosis and autophagy are critical homeostatic pathways catalysed by caspases downstream of the gastrointestinal mucosal epithelium. Both act through molecular signalling pathways characterized by the initiation, mediation, execution and regulation of the cell regulatory cycle. In this study, we hypothesized that dysregulated apoptosis and autophagy are associated with IND-induced gastric damage. We examined the spectra of in vivo experimental gastric ulcers in male Sprague-Dawley rats through gastric gavage of IND. Following an 18-hour fast, IND was administered to experimental rats. They were sacrificed at 3-, 6- and 12-hour intervals. Parietal cells (H+, K+-ATPase beta-subunit assay) and apoptosis (TUNEL assay) were determined. The expression of apoptosis-signalling caspase (caspases 3, 8, 9 and 12), DNA damage (anti-phospho-histone H2A.X) and autophagy (MAP-LC3, LAMP-1 and cathepsin B)-related molecules in gastric mucosal cells was examined. The administration of IND was associated with gastric mucosal erosions and ulcerations mainly involving the gastric parietal cells (PCs) of the isthmic and upper neck regions and a time-dependent gradual increase in the number of apoptotic PCs with the induction of both apoptotic (upregulation of caspases 3 and 8) cell death and autophagic (MAP-LC3-II, LAMP-1 and cathepsin B) cell death. Autophagy induced by fasting and IND 3 hours initially prompted the degradation of caspase 8. After 6 and 12 hours, damping down of autophagic activity occurred, resulting in the upregulation of active caspase 8 and its nuclear translocation. To conclude, we report that IND can induce time-dependent apoptotic and autophagic cell death of PCs. Our study provides the first indication of the interactions between these two homeostatic pathways.
C1 [Gebril, Sahar M.; Ito, Yuko; Shibata, Masa-Aki; Maemura, Kentaro; Otsuki, Yoshinori] Osaka Med Coll, Dept Anat & Cell Biol, Osaka, Japan.
   [Gebril, Sahar M.; Abu-Dief, Eman E.; Elsayed, Hoda M.] Sohag Univ, Dept Histol, Fac Med, Sohag, Egypt.
   [Hussein, Mahmoud R. A.] Assiut Univ Hosp, Dept Pathol, Assiut, Egypt.
   [Abdelaal, Usama M.] Sohag Univ Hosp, Dept Internal Med, Sohag, Egypt.
   [Abdelaal, Usama M.; Higuchi, Kazuhide] Osaka Med Coll, Dept Internal Med, Osaka, Japan.
RP Hussein, MRA (corresponding author), Assiut Univ Hosp, Dept Pathol, Fac Med, Assiut, Egypt.
EM frcpath17@gmail.com
FU Sohag University
CR Aoyama F, 2008, HISTOCHEM CELL BIOL, V129, P785, DOI 10.1007/s00418-008-0403-1
   Aoyama F, 2011, BIOL PHARM BULL, V34, P813, DOI 10.1248/bpb.34.813
   Bancroft JD, 2013, HEMATOXYLIN EOSIN TH, V7th, P173
   Banjerdpongchai R, 2010, J HEMATOL ONCOL, V3, P0, DOI 10.1186/1756-8722-3-50
   Benchoua A, 2002, J BIOL CHEM, V277, P34217, DOI 10.1074/jbc.M203941200
   Bockerstett KA, 2018, CELL MOL GASTROENTER, V5, P678, DOI 10.1016/j.jcmgh.2017.12.012
   Chang WL, 2017, EXP BIOL MED, V242, P1025, DOI 10.1177/1535370216686221
   Chen SA, 2014, MOL CELL BIOL, V34, P3435, DOI 10.1128/MCB.01383-13
   Chung YM, 2003, FREE RADICAL BIO MED, V34, P434, DOI 10.1016/S0891-5849(02)01301-1
   Filaretova LP, 2014, ENDOCR REGUL, V48, P163
   Fujii T, 2011, BIOL PHARM BULL, V34, P810, DOI 10.1248/bpb.34.810
   Fujii Y, 2000, JPN J PHARMACOL, V84, P63, DOI 10.1254/jjp.84.63
   Fujii Y, 2000, P SOC EXP BIOL MED, V224, P102, DOI 10.1046/j.1525-1373.2000.22407.x
   Gordy C, 2012, PROTEIN CELL, V3, P17, DOI 10.1007/s13238-011-1127-x
   Guadamillas MC, 2011, J CELL SCI, V124, P3189, DOI 10.1242/jcs.072165
   Guidobono F, 1997, BRIT J PHARMACOL, V120, P581, DOI 10.1038/sj.bjp.0700941
   Gump JM, 2011, TRENDS CELL BIOL, V21, P387, DOI 10.1016/j.tcb.2011.03.007
   Harada S, 2015, J PHARMACOL EXP THER, V355, P353, DOI 10.1124/jpet.115.226431
   Hernandez C, 2016, J GASTROENTEROL, V51, P691, DOI 10.1007/s00535-015-1137-1
   Hirata I, 2009, DIGESTION, V79, P243, DOI 10.1159/000215352
   Hou W, 2010, AUTOPHAGY, V6, P891, DOI 10.4161/auto.6.7.13038
   Huang WP, 2002, CELL STRUCT FUNCT, V27, P409, DOI 10.1247/csf.27.409
   Hussein MR, 2005, HUM REPROD UPDATE, V11, P162, DOI 10.1093/humupd/dmi001
   Hussein MR, 2003, J PATHOL, V199, P275, DOI 10.1002/path.1300
   Imamine S, 2001, INT J EXP PATHOL, V82, P221, DOI 10.1111/j.1365-2613.2001.iep189.x
   Ito Y, 2011, INT J BREAST CANCER, V2011, P0, DOI 10.4061/2011/867152
   Karam SM, 1997, AM J PHYSIOL-GASTR L, V272, PG161, DOI 10.1152/ajpgi.1997.272.1.G161
   Karam SM, 1997, AM J PHYSIOL-GASTR L, V272, PG1209, DOI 10.1152/ajpgi.1997.272.5.G1209
   Kelekar A, 2008, AUTOPHAGY, V4, P555, DOI 10.4161/auto.6396
   Keoni CHANELLI, 2015, J CELL DEATH, V8, P1, DOI 10.4137/JCD.S23844
   Kusuhara H, 1998, EUR J PHARMACOL, V360, P273, DOI 10.1016/S0014-2999(98)00679-7
   Leung AM, 2008, DIGEST DIS SCI, V53, P2429, DOI 10.1007/s10620-007-0165-y
   Li J, 2010, EUR J CANCER, V46, P1900, DOI 10.1016/j.ejca.2010.02.021
   Li J, 2009, ANN SURG ONCOL, V16, P761, DOI 10.1245/s10434-008-0260-0
   Liggett JL, 2014, CANCER LETT, V346, P217, DOI 10.1016/j.canlet.2014.01.021
   Lim SC, 2015, ONCOL REP, V34, P1261, DOI 10.3892/or.2015.4076
   Liu WJ, 2015, J BIOL CHEM, V290, P20499, DOI 10.1074/jbc.M115.666354
   Liu YH, 2015, INT IMMUNOPHARMACOL, V26, P384, DOI 10.1016/j.intimp.2015.04.025
   Maity P, 2008, J BIOL CHEM, V283, P14391, DOI 10.1074/jbc.M800414200
   Maity P, 2009, J BIOL CHEM, V284, P3058, DOI 10.1074/jbc.M805329200
   Maiuri MC, 2007, NAT REV MOL CELL BIO, V8, P741, DOI 10.1038/nrm2239
   Maiuri MC, 2015, CELL DEATH DIFFER, V22, P365, DOI 10.1038/cdd.2014.236
   Mandayam S, 2007, APOPTOSIS, V12, P1109, DOI 10.1007/s10495-006-0011-2
   Marciniak SJ, 2006, PHYSIOL REV, V86, P1133, DOI 10.1152/physrev.00015.2006
   Mizushima N, 2007, AUTOPHAGY, V3, P542, DOI 10.4161/auto.4600
   Mustafa SB, 1998, J BIOL CHEM, V273, P5073, DOI 10.1074/jbc.273.9.5073
   Narabayashi K, 2015, J GASTROENTEROL, V50, P541, DOI 10.1007/s00535-014-0995-2
   Nishida Y, 2009, NATURE, V461, P654, DOI 10.1038/nature08455
   Ogata M, 2006, MOL CELL BIOL, V26, P9220, DOI 10.1128/MCB.01453-06
   Ojha R, 2015, J CANCER RES THER, V11, P514, DOI 10.4103/0973-1482.163695
   Piotrowski J, 1999, SCAND J GASTROENTERO, V34, P129
   Podvigina TT, 2002, PATOL FIZIOL EKSP TER, V0, P29
   Rainsford KD, 2012, AZAPROPAZONE 20 YEAR, V0, P0
   Sabiu S, 2015, TOXICOL REP, V2, P261, DOI 10.1016/j.toxrep.2015.01.002
   Sabiu S, 2016, PHARM BIOL, V54, P180, DOI 10.3109/13880209.2015.1029050
   Salvesen GS, 2002, ESSAYS BIOCHEM, V38, P9, DOI 10.1042/bse0380009
   Sawaguchi A, 2004, J HISTOCHEM CYTOCHEM, V52, P77, DOI 10.1177/002215540405200108
   Shalini S, 2015, MOL CELL ONCOL, V2, P0, DOI 10.1080/23723556.2015.1004956
   Shibata MA, 2012, MED MOL MORPHOL, V45, P179, DOI 10.1007/s00795-012-0576-5
   Slomiany BL, 1999, J PHYSIOL PHARMACOL, V50, P3
   Slomiany BL, 1997, SCAND J GASTROENTERO, V32, P638, DOI 10.3109/00365529708996511
   Solier S, 2009, CELL CYCLE, V8, P1853, DOI 10.4161/cc.8.12.8865
   Suzuki H, 2017, CURR OPIN STRUC BIOL, V43, P10, DOI 10.1016/j.sbi.2016.09.010
   Takeuchi K, 1996, DIGESTION, V57, P201, DOI 10.1159/000201341
   Vallecillo-hernandez J, 2018, SCI REP-UK, V8, P0, DOI 10.1038/s41598-018-21455-1
   Wu YT, 2010, J BIOL CHEM, V285, P10850, DOI 10.1074/jbc.M109.080796
   Xu MY, 2013, FOOD CHEM TOXICOL, V59, P703, DOI 10.1016/j.fct.2013.06.059
   Yamamoto K, 1984, JPN J PHARMACOL, V35, P253, DOI 10.1254/jjp.35.253
   Yu C, 2017, CANC MED, V7, P471
   Zhang S, 2014, TOXICOL MECH METHOD, V24, P654, DOI 10.3109/15376516.2014.956915
   Zhivotovsky B, 2003, ESSAYS BIOCHEM, V39, P25, DOI 10.1042/bse0390025
   Zhou XM, 2001, CARCINOGENESIS, V22, P1393, DOI 10.1093/carcin/22.9.1393
NR 72
TC 4
Z9 4
U1 0
U2 4
PU WILEY
PI HOBOKEN
PA 111 RIVER ST, HOBOKEN 07030-5774, NJ USA
SN 0959-9673
EI 1365-2613
J9 INT J EXP PATHOL
JI Int. J. Exp. Pathol.
PD DEC 15
PY 2020
VL 101
IS 6
BP 230
EP 247
DI 10.1111/iep.12370
PG 18
WC Pathology
SC Pathology
GA OV6ZT
UT WOS:000573026600001
PM 32985762
DA 2022-06-22
ER

PT J
AU Feng, Lei
   Feng, Chun
   Wang, Chang-Xing
   Xu, Dan-Yi
   Chen, Jun-Jie
   Huang, Jie-Feng
   Tan, Pan-Li
   Shen, Jin-Ming
AF Feng, Lei
   Feng, Chun
   Wang, Chang-xing
   Xu, Dan-yi
   Chen, Jun-jie
   Huang, Jie-feng
   Tan, Pan-li
   Shen, Jin-ming
TI Circulating microRNA let-7e is decreased in knee osteoarthritis, accompanied by elevated apoptosis and reduced autophagy
SO INTERNATIONAL JOURNAL OF MOLECULAR MEDICINE
LA English
DT Article
DE let-7e; knee osteoarthritis; autophagy; apoptosis; Si-Miao-San
ID potential biomarker; articular-cartilage; gene-expression; prevalence; degradation; increase; severity; mirna; death; cell
AB Knee osteoarthritis (KOA) is a major cause of leg disability in the elderly population. Recently, the expression levels of circulating microRNA (miRNA) let-7e have been reported to be significantly reduced in KOA. The aims of the present study were to assess the feasibility of let-7e as a serum marker for detecting KOA and to explore the underlying mechanisms of its involvement. Based on previous studies and bioinformatics analysis, let-7e may regulate apoptosis and autophagy of articular chondrocytes. A total of 10 patients with KOA and 10 patients with trauma without KOA were recruited to examine the levels of let-7e in peripheral blood. Subsequently, KOA rat models were established, and the levels of let-7e in the cartilage and serum were examined, the expression of apoptotic proteins and autophagy-related proteins in the cartilage were investigated, and apoptotic and autophagic activities of primary cultured chondrocytes were also detected. In patients with KOA, let-7e levels in the peripheral serum were significantly decreased compared with the control group, and this result was confirmed in the peripheral serum and cartilage of KOA rats. In addition, the expression levels of proteins involved in the apoptotic pathway were increased in the cartilage of KOA rats, and apoptotic activity was increased. The expression of autophagy-related proteins beclin 1 and microtubule associated protein 1 light chain 3 beta (LC3B) II/LC3BI in the articular cartilage of KOA rats was lower compared with the controls, and autophagy was decreased. Si-Miao-San (SMS) treatment restored the expression of let-7e and reversed the changes in apoptosis and autophagy. Therefore, the present study provided additional evidence that circulating let-7e may be a potential serum biomarker for the diagnosis and treatment of KOA. Elevated apoptosis levels and decreased autophagy levels of cartilage tissue are involved in KOA, and treatment with SMS may reverse these effects.
C1 [Feng, Lei; Chen, Jun-Jie; Huang, Jie-Feng; Tan, Pan-Li; Shen, Jin-Ming] Zhejiang Chinese Med Univ, Affiliated Hosp 1, Dept Orthoped, 9 Ninth Ave, Hangzhou 310018, Zhejiang, CHINA.
   [Feng, Chun; Wang, Chang-Xing] Zhejiang Univ, Affiliated Hosp 2, Sch Med, Dept Reprod Med, Hangzhou 310006, Zhejiang, CHINA.
   [Xu, Dan-Yi] Zhejiang Univ, Affiliated Hosp 1, Sch Med, Dept Rheumatism, Hangzhou 310003, Zhejiang, CHINA.
RP Shen, JM (corresponding author), Zhejiang Chinese Med Univ, Affiliated Hosp 1, Dept Orthoped, 9 Ninth Ave, Hangzhou 310018, Zhejiang, CHINA.
EM shenjinmg@gmail.com
FU Zhejiang Provincial Science and Technology Plan of Traditional Chinese Medicine [2017ZQ013]; Medical and Health Science and Technology Plan of Zhejiang Province [2017KY078]; Zhejiang Provincial Natural Science Foundation [LY17H040005]; National Natural Science Foundation of China [81871176, 81701461]
CR Aure MR, 2013, GENOME BIOL, V14, P0, DOI 10.1186/gb-2013-14-11-r126
   Beyer C, 2015, ANN RHEUM DIS, V74, P0, DOI 10.1136/annrheumdis-2013-204698
   Brophy RH, 2018, OSTEOARTHR CARTILAGE, V26, P422, DOI 10.1016/j.joca.2017.12.004
   Carames B, 2012, ANN RHEUM DIS, V71, P575, DOI 10.1136/annrheumdis-2011-200557
   Carames B, 2010, ARTHRITIS RHEUM-US, V62, P791, DOI 10.1002/art.27305
   Cengiz M, 2015, MEDICINE, V94, P0, DOI 10.1097/MD.0000000000000693
   Chen B, 2016, AM J CHINESE MED, V44, P677, DOI 10.1142/S0192415X16500373
   Chiam K, 2015, J GASTROINTEST SURG, V19, P1208, DOI 10.1007/s11605-015-2829-9
   Chou CH, 2018, NUCLEIC ACIDS RES, V46, PD296, DOI 10.1093/nar/gkx1067
   Den HOLLANDERW, 2017, ANN RHEUM DIS, V76, P2046, DOI 10.1136/annrheumdis-2017-211214
   Ferreira AF, 2014, BLOOD CELL MOL DIS, V53, P47, DOI 10.1016/j.bcmd.2014.02.008
   Fisch KM, 2018, OSTEOARTHR CARTILAGE, V26, P1531, DOI 10.1016/j.joca.2018.07.012
   Fougere B, 2014, P 40 ANN IVAS 15 ANN, V0, P257
   Funato S, 2017, CELL TISSUE RES, V368, P135, DOI 10.1007/s00441-016-2551-2
   Gong W, 2016, ONCOTARGET, V7, P62208, DOI 10.18632/oncotarget.11403
   Hayami T, 2006, BONE, V38, P234, DOI 10.1016/j.bone.2005.08.007
   Heraud F, 2000, ANN RHEUM DIS, V59, P959, DOI 10.1136/ard.59.12.959
   Hosseinzadeh A, 2016, J PINEAL RES, V61, P411, DOI 10.1111/jpi.12362
   Hulth A, 1970, ACTA ORTHOP SCAND, V41, P522, DOI 10.3109/17453677008991540
   Jordan JM, 2007, J RHEUMATOL, V34, P172
   Kagawa T, 2016, ENDOCR J, V63, P375, DOI 10.1507/endocrj.EJ15-0577
   Kim JS, 2018, AIP CONF PROC, V2033, P0, DOI 10.1063/1.5067055
   Krause BJ, 2015, PLOS ONE, V10, P0, DOI 10.1371/journal.pone.0128140
   Kroemer G, 2010, MOL CELL, V40, P280, DOI 10.1016/j.molcel.2010.09.023
   Li D, 2014, PLOS ONE, V9, P0, DOI 10.1371/journal.pone.0106318
   [李慧英 LIHUIYING], 2013, 中华中医药杂志 CHINA JOURNAL OF TRADITIONAL CHINESE MEDICINE AND PHARMACY, V28, P3043
   Liu SS, 2014, BIOMED REP, V2, P424, DOI 10.3892/br.2014.246
   Livak KJ, 2001, METHODS, V25, P402, DOI 10.1006/meth.2001.1262
   Maiuri MC, 2007, NAT REV MOL CELL BIO, V8, P741, DOI 10.1038/nrm2239
   Murray MJ, 2013, CANCER RES, V73, P4872, DOI 10.1158/0008-5472.CAN-12-2085
   Nguyen USDT, 2011, ANN INTERN MED, V155, P725, DOI 10.7326/0003-4819-155-11-201112060-00004
   Ntoumou E, 2017, CLIN EPIGENETICS, V9, P0, DOI 10.1186/s13148-017-0428-1
   Nugent M, 2016, OSTEOARTHR CARTILAGE, V24, P573, DOI 10.1016/j.joca.2015.10.018
   Papadopoulos GL, 2009, NUCLEIC ACIDS RES, V37, PD155, DOI 10.1093/nar/gkn809
   Peng GP, 2015, TRANSL STROKE RES, V6, P437, DOI 10.1007/s12975-015-0422-x
   Peng GP, 2011, BRAIN RES BULL, V86, P272, DOI 10.1016/j.brainresbull.2011.07.017
   Pengfei Z, 2015, CHINA J CHIN MED, V30, P1166
   Rahmati M, 2016, BONE, V85, P81, DOI 10.1016/j.bone.2016.01.019
   Ramos YFM, 2014, ANN RHEUM DIS, V73, P1844, DOI 10.1136/annrheumdis-2013-203405
   Rogart JN, 1999, OSTEOARTHR CARTILAGE, V7, P539, DOI 10.1053/joca.1999.0258
   Rose J, 2012, OSTEOARTHR CARTILAGE, V20, P1020, DOI 10.1016/j.joca.2012.05.009
   Roush S, 2008, TRENDS CELL BIOL, V18, P505, DOI 10.1016/j.tcb.2008.07.007
   Scian MJ, 2011, AM J TRANSPLANT, V11, P2110, DOI 10.1111/j.1600-6143.2011.03666.x
   Seeliger C, 2016, STEM CELLS DEV, V25, P1261, DOI 10.1089/scd.2016.0133
   Shen JM, 2017, NEW CHIN MED, V49, P12
   Thomas CM, 2011, INT J RHEUM DIS, V14, P191, DOI 10.1111/j.1756-185X.2010.01578.x
   Wang F, 2019, ARTHRITIS RES THER, V21, P0, DOI 10.1186/s13075-019-1952-5
   Weidauer L, 2018, CLIN ORTHOP RELAT R, V476, P1093, DOI 10.1007/s11999.0000000000000197
   Wellsandt E, 2017, J ORTHOP RES, V35, P651, DOI 10.1002/jor.23408
   Wu ZY, 2019, SCI REP-UK, V9, P0, DOI 10.1038/s41598-019-50471-y
   Xu Y, 2013, REJUV RES, V16, P364, DOI 10.1089/rej.2013.1439
   Zhang QB, 2018, AM J TRANSL RES, V10, P762
   Zhao BW, 2017, INT J MOL SCI, V18, P0, DOI 10.3390/ijms18030646
NR 53
TC 15
Z9 15
U1 0
U2 4
PU SPANDIDOS PUBL LTD
PI ATHENS
PA POB 18179, ATHENS, 116 10, GREECE
SN 1107-3756
EI 1791-244X
J9 INT J MOL MED
JI Int. J. Mol. Med.
PD MAY 15
PY 2020
VL 45
IS 5
BP 1464
EP 1476
DI 10.3892/ijmm.2020.4534
PG 13
WC Medicine, Research & Experimental
SC Research & Experimental Medicine
GA MD5XT
UT WOS:000544046800001
PM 32323821
DA 2022-06-22
ER

PT J
AU Byun, Jae-Hyuk
   Choi, Chi-Won
   Jang, Min-Jung
   Lim, SH
   Han, HJ
   Choung, Se-Young
AF Byun, Jae-hyuk
   Choi, Chi-won
   Jang, Min-jung
   Lim, Su
   Han, Hae
   Choung, Se-young
TI Anti-Osteoarthritic Mechanisms of Chrysanthemum zawadskii var. latilobum in MIA-Induced Osteoarthritic Rats and Interleukin-1 beta-Induced SW1353 Human Chondrocytes
SO MEDICINA-LITHUANIA
LA English
DT Article
DE Chrysanthemum zawadskii var; latilobum; osteoarthritis; MMPs; ADAMTS; SOX9
ID cartilage; metalloproteinase; adiponectin; degradation; inhibition; expression; autophagy; adamts5; linarin; mmp-9
AB Background and objectives: Chrysanthemum zawadskii var. latilobum (CZ), which has traditionally been used as a oriental tea in Asia, is known to have anti-inflammatory effects in osteoarthritis (OA). But the mechanism of these effects has not been made clear and it needs to be elucidated specifically for the clinical use of CZE in OA. Materials and Methods: To reveal this mechanism, we first identified which biomarkers were expressed in the joints of rats in which OA had been induced with monosodium iodoacetate and determined whether CZ extract (CZE) could normalize these biomarkers in the progression of OA. The anti-osteoarthritis effect of CZE was evaluated for its capability to inhibit levels of extracellular matrix (ECM)-degrading enzymes and enhance ECM synthesis. We also sought to identify whether the marker compound of CZE, linarin, has anti-osteoarthritic effects in the human chondrosarcoma cell line SW1353. Results: The changes in matrix metalloproteinases (MMPs) were remarkable: among them, MMP-1, MMP-3, MMP-9 and MMP-13 were most strongly induced, whereas their expressions were inhibited by CZE dose dependently. The expressions of the ECM synthetic genes, COL2A1 and ACAN, and the transcription factor SOX9 of these genes were reduced by OA induction and significantly normalized by CZE dose dependently. SOX9 is also a repressor of ECM-degrading aggrecanases, ADAMTS-4 and ADAMTS-5, and CZE significantly reduced the levels of these enzymes dose dependently. Similar results were obtained using the human chondrosarcoma cell line SW1353 with linarin, the biologically active compound of CZE. Conclusions: These anti-osteoarthritic effects suggest that CZE has mechanisms for activating ECM synthesis with SOX9 as well as inhibiting articular ECM-degrading enzymes.
C1 [Byun, Jae-Hyuk; Choung, Se-Young] Kyung Hee Univ, Grad Sch, Dept Life & Nanopharmaceut Sci, Seoul 02453, South Korea.
   [Choi, Chi-Won; Choung, Se-Young] Kyung Hee Univ, Coll Pharm, Dept Prevent Pharm & Toxicol, Seoul 02453, South Korea.
   [Jang, Min-Jung; Lim, Su Hwan; Han, Hae Jung] GREEN CROSS Wellbeing Co Ltd, Dept Res, Seongnam 13595, South Korea.
RP Choung, SY (corresponding author), Kyung Hee Univ, Grad Sch, Dept Life & Nanopharmaceut Sci, Seoul 02453, South Korea.; Choung, SY (corresponding author), Kyung Hee Univ, Coll Pharm, Dept Prevent Pharm & Toxicol, Seoul 02453, South Korea.
EM jaehyuk@khu.ac.kr; ccwpharm@khu.ac.kr; mjjang@greencross.com; sswan32@greencross.com; hjhan@gccorp.com; sychoung@khu.ac.kr
FU Industrial Core Technology Development Program [10080600]; Ministry of Trade, Industry and Energy (MOTIE, Korea)
CR Akkiraju H, 2015, J DEV BIOL, V3, P177, DOI 10.3390/jdb3040177
   Bauvois B, 2012, BBA-REV CANCER, V1825, P29, DOI 10.1016/j.bbcan.2011.10.001
   Chang JJ, 2016, INT J MOL SCI, V17, P0, DOI 10.3390/ijms17081323
   Chen C, 2015, ACTA BIOCH BIOPH SIN, V47, P121, DOI 10.1093/abbs/gmu116
   Chen TH, 2006, BBA-MOL BASIS DIS, V1762, P711, DOI 10.1016/j.bbadis.2006.06.008
   Cuzdan COSKUNN, 2017, INT J RHEUM DIS, V20, P1942, DOI 10.1111/1756-185X.12790
   Dancevic CM, 2014, ARTHRITIS RES THER, V16, P0, DOI 10.1186/s13075-014-0429-9
   Dingle JT, 1999, OSTEOARTHR CARTILAGE, V7, P313, DOI 10.1053/joca.1998.0176
   Galasso O, 2012, ADV ORTHOP, V2012, P0, DOI 10.1155/2012/834208
   Gebauer M, 2005, OSTEOARTHR CARTILAGE, V13, P697, DOI 10.1016/j.joca.2005.04.004
   Glasson SS, 2005, NATURE, V434, P644, DOI 10.1038/nature03369
   Grumati P, 2018, J BIOL CHEM, V293, P5404, DOI 10.1074/jbc.TM117.000117
   Han S, 2002, ARCH PHARM RES, V25, P170, DOI 10.1007/BF02976559
   Hao HQ, 2019, OSTEOARTHR CARTILAGE, V27, P726, DOI 10.1016/j.joca.2018.10.009
   Henry SP, 2012, J BONE MINER RES, V27, P2511, DOI 10.1002/jbmr.1696
   Hong JM, 2018, BIOL PHARM BULL, V41, P1257, DOI 10.1248/bpb.b18-00207
   Jeon H, 2017, CONNECT TISSUE RES, V58, P497, DOI 10.1080/03008207.2016.1240790
   Jotanovic Z, 2012, DRUG AGING, V29, P343, DOI 10.2165/11599350-000000000-00000
   Kim AR, 2016, EVID-BASED COMPL ALT, V2016, P0, DOI 10.1155/2016/3915013
   Kim SJ, 2014, EUR J PHARMACOL, V738, P66, DOI 10.1016/j.ejphar.2014.05.024
   Kim Y, 2012, J FUNCT FOODS, V4, P474, DOI 10.1016/j.jff.2012.02.007
   Kumar V, 2014, ROBBINS COTRAN PATHO, V0, P1208
   Lai Q, 2017, BMC MUSCULOSKEL DIS, V18, P0, DOI 10.1186/s12891-017-1786-8
   Lee AS, 2013, GENE, V527, P440, DOI 10.1016/j.gene.2013.05.069
   Li YS, 2016, JOINT BONE SPINE, V83, P143, DOI 10.1016/j.jbspin.2015.06.009
   Little CB, 2009, ARTHRITIS RHEUM-US, V60, P3723, DOI 10.1002/art.25002
   Malfait AM, 2002, J BIOL CHEM, V277, P22201, DOI 10.1074/jbc.M200431200
   Murphy G, 2008, NAT CLIN PRACT RHEUM, V4, P128, DOI 10.1038/ncprheum0727
   Nagao M, 2017, SCI REP-UK, V7, P0, DOI 10.1038/s41598-017-13417-w
   Neuhold LA, 2001, J CLIN INVEST, V107, P35, DOI 10.1172/JCI10564
   Pasternak B, 2009, ACTA ORTHOP, V80, P693, DOI 10.3109/17453670903448257
   Roughley PETERJ, 2014, J EXP ORTHOP, V1, P8, DOI 10.1186/s40634-014-0008-7
   Stanton H, 2005, NATURE, V434, P648, DOI 10.1038/nature03417
   Tang Q, 2018, LIPIDS HEALTH DIS, V17, P0, DOI 10.1186/s12944-018-0838-x
   Taskiran D, 1994, BIOCHEM BIOPH RES CO, V200, P142, DOI 10.1006/bbrc.1994.1426
   Wojdasiewicz P, 2014, MEDIAT INFLAMM, V2014, P0, DOI 10.1155/2014/561459
   Yamamoto K, 2016, MATRIX BIOL, V56, P57, DOI 10.1016/j.matbio.2016.03.007
   Zeng GQ, 2015, GENET MOL RES, V14, P14811, DOI 10.4238/2015.November.18.46
   Zhang ES, 2013, CLIN RHEUMATOL, V32, P797, DOI 10.1007/s10067-013-2171-0
   Zhang Q, 2015, OSTEOARTHR CARTILAGE, V23, P2259, DOI 10.1016/j.joca.2015.06.014
NR 40
TC 5
Z9 5
U1 1
U2 2
PU MDPI
PI BASEL
PA ST ALBAN-ANLAGE 66, CH-4052 BASEL, SWITZERLAND
SN 1010-660X
EI 1648-9144
J9 MEDICINA-LITHUANIA
JI Med. Lith.
PD DEC 15
PY 2020
VL 56
IS 12
BP 
EP 
DI 10.3390/medicina56120685
PG 16
WC Medicine, General & Internal
SC General & Internal Medicine
GA PJ9WM
UT WOS:000602108000001
PM 33321982
DA 2022-06-22
ER

PT J
AU Pan, LX
   Ding, W.
AF Pan, L
   Ding, W
TI miR-132 Over Expression in Osteoarthritis may Regulate the Proliferation and Apoptosis of Fibroblast-like Synoviocytes via Targeting Sirtuin1
SO INDIAN JOURNAL OF PHARMACEUTICAL SCIENCES
LA English
DT Article
DE MiR-132; Osteoarthritis; Fibroblast-like synoviocytes; SIRT1
ID autophagy; sirt1
AB This present investigation aimed to explore the role and clinical significance of miR-132 in the pathogenesis of osteoarthritis. Twenty osteoarthritis patients and 20 healthy volunteers were enrolled in the present study. The synovial tissues and plasma of the patients and controls were collected and RT-qPCR was performed to determine the expression level of miR-132. In addition the osteoarthritis patient-derived fibroblast-like synoviocytes were isolated, cultured, transfected with miR-132 inhibitors and the proliferation and apoptosis of the cells was determined using MTT assay as well flowcytometry. Finally, the relationship between miR-132 and sirtuin1 in osteoarthritis was evaluated. miR-132 expression was significantly increased in both synovial tissues and plasma of osteoarthritis patients and results of receiver operating characteristic curve showed that both synovial and plasma miR-132 could serve as potential diagnostic biomarker for osteoarthritis with high sensitivity and specificity. Moreover, miR-132 inhibitors significantly inhibited the proliferation and promoted apoptosis of osteoarthritis patients-derived fibroblast-like synoviocytes. Finally, the expression of miR-132 and sirtuin1 was negatively correlated in osteoarthritis and sirtuin1 was confirmed to be a direct target of miR-132. miR-132 was up-regulated in osteoarthritis and miR-132 might promote the development of osteoarthritis through regulating the proliferation and apoptosis of osteoarthritis patients-derived fibroblast-like synoviocytes via targeting sirtuin1.
C1 [Pan, L. X.; Ding, W.] Ningbo Med Ctr Lihuili Hosp, Dept Orthoped, 57 Xingning Rd, Ningbo 315040, Zhejiang, CHINA.
RP Ding, W (corresponding author), Ningbo Med Ctr Lihuili Hosp, Dept Orthoped, 57 Xingning Rd, Ningbo 315040, Zhejiang, CHINA.
EM dingwei99055@163.com
CR Allas L, 2020, LAB INVEST, V100, P64, DOI 10.1038/s41374-019-0303-0
   Cai C, 2019, AGING-US, V11, P6371, DOI 10.18632/aging.102194
   Cai PA, 2019, CELL BIOCHEM FUNCT, V37, P31, DOI 10.1002/cbf.3370
   Cao J, 2019, MOL CELL BIOCHEM, V461, P183, DOI 10.1007/s11010-019-03601-z
   Dai XY, 2020, INT J LOW EXTR WOUND, V19, P51, DOI 10.1177/1534734619868123
   Ding XQ, 2015, INT IMMUNOPHARMACOL, V26, P153, DOI 10.1016/j.intimp.2015.03.024
   Dou X, 2019, CLIN LAB, V65, P0
   Feng K, 2019, OXID MED CELL LONGEV, V2019, P0, DOI 10.1155/2019/8574386
   Feng K, 2019, J CELL PHYSIOL, V234, P18192, DOI 10.1002/jcp.28452
   Gui Q, 2019, HEALTH ECON REV, V9, P0, DOI 10.1186/s13561-019-0231-0
   Hetta HELALF, 2019, ASIAN PAC J CANCER PREV, V20, P1927, DOI 10.31557/APJCP.2019.20.6.1927
   Kim J, 2019, J THORAC DIS, V11, P3055, DOI 10.21037/jtd.2019.07.55
   Kiyosawa N, 2019, INT J MOL SCI, V20, P0, DOI 10.3390/ijms20071665
   Liao JQ, 2019, BMC MED GENOMICS, V12, P0, DOI 10.1186/s12920-019-0570-z
   Liu H, 2019, J BIOCHEM, V166, P495, DOI 10.1093/jb/mvz065
   Liu S, 2017, EXP THER MED, V14, P5057, DOI 10.3892/etm.2017.5165
   Machado CRL, 2019, CLIN EXP RHEUMATOL, V37, P306
   Murata K, 2010, ARTHRITIS RES THER, V12, P0, DOI 10.1186/ar3013
   Murphy WA, 1995, J RHEUMATOL, V22, P56
   Nakashima H, 2019, TUMOUR BIOL, V41, P0
   Ntoumou E, 2017, CLIN EPIGENETICS, V9, P0, DOI 10.1186/s13148-017-0428-1
   Pan LH, 2017, INT J MOL SCI, V18, P0, DOI 10.3390/ijms18122656
   Sun WC, 2018, EXP THER MED, V15, P1119, DOI 10.3892/etm.2017.5444
   Swellam M, 2019, J NEURO-ONCOL, V144, P545, DOI 10.1007/s11060-019-03256-2
   Wang X, 2019, DIS MARKERS, V2019, P0, DOI 10.1155/2019/3736198
   Yang CR, 2014, J MOL MED, V92, P1147, DOI 10.1007/s00109-014-1192-8
   Ye JW, 2019, J PHARM ANAL, V9, P217, DOI 10.1016/j.jpha.2019.05.004
   Yin XH, 2019, FRONT ONCOL, V9, P0, DOI 10.3389/fonc.2019.00729
   Yuan L, 2019, PANMINERVA MED, V0, P0
   Zeh N, 2019, PLOS ONE, V14, P0, DOI 10.1371/journal.pone.0221679
   Zhang Y, 2019, J CELL BIOCHEM, V121, P1032
   Zhao H, 2019, BIOCHEM BIOPH RES CO, V518, P632, DOI 10.1016/j.bbrc.2019.08.109
   Zouari M, 2018, ACS OMEGA, V3, P8923, DOI 10.1021/acsomega.8b00986
NR 33
TC 2
Z9 2
U1 4
U2 5
PU INDIAN PHARMACEUTICAL ASSOC
PI MUMBAI
PA KALINA, SANTA CRUZ EAST, MUMBAI, 00000, INDIA
SN 0250-474X
EI 1998-3743
J9 INDIAN J PHARM SCI
JI Indian J. Pharm. Sci.
PD JUN 15
PY 2020
VL 82
IS 
BP 152
EP 169
DI 10.36468/pharmaceutical-sciences.spl.73
PG 17
WC Pharmacology & Pharmacy
SC Pharmacology & Pharmacy
GA NK8IA
UT WOS:000566973300024
DA 2022-06-22
ER

PT J
AU Zhu, Shaobo
   Deng, Yu
   Gao, Hui
   Huang, Kaiyuan
   Nie, Zhongjie
AF Zhu, Shaobo
   Deng, Yu
   Gao, Hui
   Huang, Kaiyuan
   Nie, Zhongjie
TI miR-877-5p alleviates chondrocyte dysfunction in osteoarthritis models via repressing FOXM1
SO JOURNAL OF GENE MEDICINE
LA English
DT Article
DE apoptosis; chondrocyte; FOXM1; microRNA; osteoarthritis
ID apoptosis; pathogenesis; degradation; autophagy; microrna
AB Background The present study aimed to investigate whether forkhead box M1 (FOXM1), as a putative target of miR-877-5p, participated in interleukin (IL)-1 beta-induced cartilage degeneration in experimental osteoarthritis (OA) modelsin vitroandin vivo. Methods In vitroandin vivomodels of OA were established using IL-1 beta treated primary mouse chondrocytes and anterior cruciate ligament transection (ACLT) operation in mice. miR-877-5p mimics or agomir-miR-877-5p were used as therapeutic agents in bothin vitroandin vivomodels of OA. Cell viability and apoptosis were evaluated using cell counting kit-8 and terminal deoxynucleotidyl transferase dUTP nick end labeling staining, respectively. A quantitative reverse transcriptase-polymerase chain reaction and western blotting were used to measure gene and protein expression, respectively. Results FOXM1 was up-regulated in IL-1 beta-stimulated chondrocytes and the proximal tibia of ACLT-operated mice. Bioinformatics algorithms deduced a highly conserved sequence in the 3'-UTR of FOXM1 that could be bound with miR-877-5p. A luciferase assay indicated that miR-877-5p directly targeted the 3'-UTR of FOXM1. Overexpression of miR-877-5p could reduce protein expression of FOXM1 in chondrocytes. Concurrently, IL-1 beta-evoked up-regulation of FOXM1 protein expression was neutralized in chondrocytes following transfection with miR-877-5p mimics. miR-877-5p mimics or agomir-miR-887-5p could inhibit IL-1 beta-induced inflammation in bothin vitroandin vivomodels of OA. miR-877-5p might have beneficial effects on the synthesis of cartilage matrix via the promotion of SRY-box transcription factor 9 and type II collagen expression and inhibition of matrix metalloproteinase 9 expression. Conclusions miR-877-5p can improve chondrocyte function in bothin vivoandin vitromodels of OA, based on post-transcriptional repression of FOXM1 as a postulated molecular mechanism.
C1 [Zhu, Shaobo; Deng, Yu; Gao, Hui] Wuhan Univ, Dept Orthopaed Trauma & Microsurg, Zhongnan Hosp, 169 Donghu Rd, Wuhan 430071, Hubei, CHINA.
   [Huang, Kaiyuan; Nie, Zhongjie] Huangshi 4 Hosp, Dept Orthopaed, Huangshi, Hubei, CHINA.
RP Deng, Y (corresponding author), Wuhan Univ, Dept Orthopaed Trauma & Microsurg, Zhongnan Hosp, 169 Donghu Rd, Wuhan 430071, Hubei, CHINA.
EM deng_yuyu200@163.com
FU National Natural Science Foundation of China [81502817]
CR Bartel DP, 2004, CELL, V116, P281, DOI 10.1016/S0092-8674(04)00045-5
   Chen JQ, 2016, AUTOIMMUN REV, V15, P1171, DOI 10.1016/j.autrev.2016.09.003
   Dunn SL, 2016, OSTEOARTHR CARTILAGE, V24, P1431, DOI 10.1016/j.joca.2016.03.007
   Endisha H, 2018, JCI INSIGHT, V3, P0, DOI 10.1172/jci.insight.121630
   Goldring MB, 2007, J CELL PHYSIOL, V213, P626, DOI 10.1002/jcp.21258
   Huang J, 2019, NAT COMMUN, V10, P0, DOI 10.1038/s41467-019-10753-5
   Hwang HS, 2015, INT J MOL SCI, V16, P26035, DOI 10.3390/ijms161125943
   Jonason JH, 2015, METHODS MOL BIOL, V1226, P11, DOI 10.1007/978-1-4939-1619-1_2
   Kurahashi T, 2020, CELL MOL GASTROENTER, V9, P425, DOI 10.1016/j.jcmgh.2019.10.008
   Lepetsos P, 2016, BBA-MOL BASIS DIS, V1862, P576, DOI 10.1016/j.bbadis.2016.01.003
   Li YS, 2016, JOINT BONE SPINE, V83, P143, DOI 10.1016/j.jbspin.2015.06.009
   Liang J, 2020, BIOSCIENCE REP, V40, P0, DOI 10.1042/BSR20192061
   Liu JX, 2015, BIOL PHARM BULL, V38, P869, DOI 10.1248/bpb.b14-00829
   Livak KJ, 2001, METHODS, V25, P402, DOI 10.1006/meth.2001.1262
   Lorenz J, 2014, METHODS MOL BIOL, V1194, P401, DOI 10.1007/978-1-4939-1215-5_23
   Luo P, 2019, BIOMED RES INT, V2019, P0, DOI 10.1155/2019/5171602
   Ma Y, 2019, MOL THER-NUCL ACIDS, V14, P398, DOI 10.1016/j.omtn.2018.12.012
   Malemud CJ, 2018, CELLS-BASEL, V7, P0, DOI 10.3390/cells7080092
   Mao GP, 2018, STEM CELL RES THER, V9, P0, DOI 10.1186/s13287-018-1004-0
   Musumeci G, 2015, INT J MOL SCI, V16, P20560, DOI 10.3390/ijms160920560
   Oregan RM, 2018, BIOCHEM PHARMACOL, V154, P407, DOI 10.1016/j.bcp.2018.05.019
   Philipot D, 2014, ARTHRITIS RES THER, V16, P0, DOI 10.1186/ar4494
   Tchetina EV, 2005, J RHEUMATOL, V32, P876
   Wang TT, 2018, CYTOKINE GROWTH F R, V44, P38, DOI 10.1016/j.cytogfr.2018.10.002
   Xie HS, 2019, PATHOL RES PRACT, V215, P0, DOI 10.1016/j.prp.2019.152476
   Xu WL, 2019, IUBMB LIFE, V71, P1355, DOI 10.1002/iub.2050
   Xue HM, 2019, BONE, V123, P129, DOI 10.1016/j.bone.2019.03.035
   Yang DW, 2019, GENE THER, V26, P217, DOI 10.1038/s41434-019-0068-5
   Yin WH, 2018, INT IMMUNOPHARMACOL, V65, P50, DOI 10.1016/j.intimp.2018.08.035
   Zeng RM, 2019, INT IMMUNOPHARMACOL, V68, P74, DOI 10.1016/j.intimp.2018.12.057
NR 30
TC 6
Z9 6
U1 1
U2 5
PU WILEY
PI HOBOKEN
PA 111 RIVER ST, HOBOKEN 07030-5774, NJ USA
SN 1099-498X
EI 1521-2254
J9 J GENE MED
JI J. Gene. Med.
PD NOV 15
PY 2020
VL 22
IS 11
BP 
EP 
DI 10.1002/jgm.3246
PG 8
WC Biotechnology & Applied Microbiology; Genetics & Heredity; Medicine, Research & Experimental
SC Biotechnology & Applied Microbiology; Genetics & Heredity; Research & Experimental Medicine
GA OZ3CJ
UT WOS:000548425500001
PM 32584470
DA 2022-06-22
ER

PT J
AU Yue, Y
   Yin, W
   Yang, Q
   Ren, J
   Tan, L
   Wang, J
   Liu, J
   Lu, Q
   Ding, H
   Zhan, W
   Hao, L
   Wang, M
AF Yue, Y
   Yin, W
   Yang, Q
   Ren, J
   Tan, L
   Wang, J
   Liu, J
   Lu, Q
   Ding, H
   Zhan, W
   Hao, L
   Wang, M
TI Inhibition of cathepsin K alleviates autophagy-related inflammation in periodontitis-aggravating arthritis
SO Infection and Immunity
LA English
DT Article
ID autophagy; cathepsin k; collagen-induced arthriti; periodontiti; autophagy related protein; cathepsin k; collagen antibody; collagen type 2; interleukin 6; microtubule associated protein 1; microtubule associated protein 1a; microtubule associated protein 5; small interfering rna; transcription factor; transcription factor eb; tumor necrosis factor; unclassified drug; basic helix loop helix leucine zipper transcription factor; cathepsin k; ctsk protein, mouse; cytokine; map1lc3b protein, mouse; microtubule associated protein; small interfering rna; tcfeb protein, mouse; adeno associated virus; alveolar bone; alveolar crest; amino acid sequence; animal cell; animal experiment; animal model; animal tissue; article; autophagy (cellular); cementoenamel junction; collagen-induced arthriti; controlled study; enzyme linked immunosorbent assay; experimental periodontiti; first molar; genetic transfection; hind paw; histopathology; immunofluorescence; immunohistochemistry; in vitro study; in vivo study; joint capsule; knee; macrophage count; male; mouse; nonhuman; osteoarthriti; osteolysis; porphyromonas gingivali; priority journal; protein expression; raw 264.7 cell line; real time reverse transcription polymerase chain reaction; rheumatoid arthriti; staining; swelling; synovium; upregulation; western blotting; animal; autophagy; complication; dba mouse; dependoparvovirus; diagnostic imaging; disease model; experimental arthriti; genetics; hindlimb; immunology; inflammation; joint; macrophage; metabolism; micro-computed tomography; pathology; periodontiti; rheumatoid arthriti; signal transduction; animal; arthritis, experimental; arthritis, rheumatoid; autophagy; basic helix-loop-helix leucine zipper transcription factor; cathepsin k; cytokine; dependovirus; disease models, animal; hindlimb; immunohistochemistry; inflammation; joint; macrophage; male; mice; mice, inbred dba; microtubule-associated protein; periodontiti; porphyromonas gingivali; raw 264.7 cell; rna, small interfering; signal transduction; synovial membrane; x-ray microtomography
AB Rheumatoid arthritis (RA) and periodontitis share many epidemiological and pathological features, with emerging studies reporting a relationship between the two diseases. Recently, RA and periodontitis have been associated with autophagy. In the present study, we investigated the effects of cathepsin K (CtsK) inhibition on RA with periodontitis in a mouse model and its immunological function affecting autophagy. To topically inhibit CtsK periodontitis with arthritis in the animal model, adeno-associated virus (AAV) transfection was performed in periodontal and knee joint regions. Transfection of small interfering RNA (siRNA) was performed to inhibit CtsK in RAW264.7 cells. The effects of CtsK inhibition on the autophagy pathway were then evaluated in both in vivo and in vitro experiments. RA and periodontitis aggravated destruction and inflammation in their respective lesion areas. Inhibition of CtsK had multiple effects: (i) reduced destruction of alveolar bone and articular tissue, (ii) decreased macrophage numbers and inflammatory cytokine expression in the synovium, and (iii) alleviated expression of the autophagy-related transcription factor EB (TFEB) and microtubule-associated protein 1A/1B-light chain 3 (LC3) at the protein level in knee joints. Inhibition of CtsK in vitro reduced the expression of autophagy-related proteins and related inflammatory factors. Our data revealed that the inhibition of CtsK resisted the destruction of articular tissues and relieved inflammation from RA with periodontitis. Furthermore, CtsK was implicated as an imperative regulator of the autophagy pathway in RA and macrophages. © 2020 American Society for Microbiology. All Rights Reserved.
C1 State Key Laboratory of Oral Diseases, National Clinical Research Center for Oral Diseases, Department of Prosthodontics, West China Hospital of Stomatology, Sichuan University, Sichuan, China
   Stomatological Hospital, Southern Medical University, Guangzhou, China
TC 0
SN 0019-9567
EI 
J9 INFECT IMMUN
JI Infect. Immun.
PD JUN 15
PY 2020
VL 88
IS 12
BP 
EP 
DI 10.1128/IAI.00498-20
PG 1
UT Scopus:10.1128/IAI.00498-20
ER

PT J
AU Gao, JY
   Wang, XJ
   Yu, JP
   An, XJ
   Jia, ZW
   Guo, XS
AF Gao, Jy
   Wang, Xj
   Yu, Jp
   An, Xj
   Jia, Zw
   Guo, Xs
TI Loss of autophagy in condylar chondrocytes causes increased apoptosis rate in temporomandibular joint osteoarthritis of rats
SO Zhonghua kou qiang yi xue za zhi = Zhonghua kouqiang yixue zazhi = Chinese journal of stomatology
LA Chinese
DT Article
ID autophagy; chondrocyte; glycogen; osteoarthriti; temporomandibular joint; glycogen; animal; apoptosis; articular cartilage; autophagy; chondrocyte; cytology; male; osteoarthriti; pathology; rat; sprague dawley rat; temporomandibular joint; tooth implant; animal; apoptosis; autophagy; cartilage, articular; chondrocyte; dental implant; glycogen; male; osteoarthriti; rat; rats, sprague-dawley; temporomandibular joint
AB 目的 ? 观察大鼠颞下颌关节骨关节炎（temporomandibular joint osteoarthritis，TMJOA）髁突软骨细胞自噬功能改变对细胞凋亡的影响 ?? 方法 ? 选择雄 ??2个月龄无特定病原体（specific pathogen free，SPF）级SD大鼠40只，分为对照组（n=20）和实验组（n=20） ? 实验组 ?有大鼠均造单侧前牙反▉模型模拟TMJOA ?8周后处死 ?有大鼠，并取颞下颌关节，分别提取两组大鼠髁突软骨细胞进行体外培养至第3代 ? 应用免疫荧光技术检测软骨细胞中Ⅱ型胶原、基质金属蛋白酶-13（matrix metalloproteinase-13，MMP-13）及细胞自噬水平标志物轻链蛋 ?-3（light chain-3，LC-3）表达水平；应用免疫组化 ?术检测细胞糖原累积指标糖原蛋 ?-1和细胞凋亡指标胱天蛋白酶-3（caspase-3）表达水平 ? 应用Tunel ?术检测两组细 ?72 h凋亡率 ? 裂解细胞提取全蛋白，应用蛋白质印迹法检测Ⅱ型胶原 ? MMP-13、LC-3、糖原蛋 ?-1及胱天蛋白酶-3的表达水平并做灰度分析 ?? 结果 ? 免疫荧光结果显示，与对照组相比，实验组髁突软骨细胞内Ⅱ型胶原和LC-3表达减少，MMP-13、糖原蛋 ?-1及胱天蛋白酶-3表达均增多 ? 实验组软骨细胞 ?72 h凋亡率[ ?17.3±4.4 ?%]显著高于对照组[ ?5.6±2.1 ?%]（t=10.732，P<0.001）；蛋白质印迹法条带灰度统计结果显示，在实验组软骨细胞内，Ⅱ型胶原表达量 ?0.43±0.21）显著低于对照组 ?0.71±0.26）（t=2.409，P=0.043）；LC-3表达量（0.09±0.04）显著低于对照组 ?0.39±0.18）（t=3.638，P=0.007）；MMP-13的表达量 ?0.73±0.31）显著高于对照组 ?0.24±0.10）（t=3.364，P=0.010）；糖原蛋白-1表达量（0.68±0.30）显著高于对照组 ?0.29±0.17）（t=2.529，P=0.035）；胱天蛋白 ?-3表达量（0.19±0.08）显著高于对照组 ?0.05±0.02）（t=3.796，P=0.005） ?? 结论 ? 大鼠发生TMJOA时，髁突软骨细胞自噬水平下降、糖原累积增多，软骨细胞凋亡率增高 ? 数量减少， ?终髁突软骨组织出现 ??变 ??.
C1 Department of Prosthodontics, Shanxi Provincial People's Hospital Affiliated to Shanxi Medical University, Taiyuan, 030012, China
   Department of Orthopeadics, Shanxi Provincial People's Hospital Affiliated to Shanxi Medical University, Taiyuan, 030012, China
TC 0
SN 1002-0098
EI 
J9 ZHONGHUA KOU QIANG YI XUE ZA ZHI
JI Zhonghua Kou Qiang Yi Xue Za Zhi
PD JUN 15
PY 2020
VL 55
IS 5
BP 343
EP 347
DI 10.3760/cma.j.cn112144-20200216-00058
PG 5
UT Scopus:10.3760/cma.j.cn112144-20200216-00058
ER

PT J
AU Yan, Shichang
   Ding, Huimin
   Peng, Junyang
   Wang, Xinqiang
   Pang, Chenglong
   Wei, Juncheng
   Wei, Jianjun
   Chen, Hui
AF Yan, Shichang
   Ding, Huimin
   Peng, Junyang
   Wang, Xinqiang
   Pang, Chenglong
   Wei, Juncheng
   Wei, Jianjun
   Chen, Hui
TI Down-regulation of protease-activated receptor 2 ameliorated osteoarthritis in rats through regulation of MAPK/NF-kappa B signaling pathway in vivo and in vitro
SO BIOSCIENCE REPORTS
LA English
DT Article
ID autophagy; cartilage; expression; chondrocyte; protease-activated-receptor-2; apoptosis; protect; disease; health; jnk
AB Recently, protease-activated receptor 2 (PAR2) has been proved to be involved in the inflammatory response including osteoarthritis (OA). In the present study, we found that PAR2 antagonist could remarkably improve the pathological condition of OA rats in vivo. In addition, we also found that PAR2 antagonist could suppress the production of inflammatory factors (TNF-alpha and Cox-2), decrease the levels of MMP-1 and MMP-beta, and restrain the levels of P62 proteins and aggravate the expression of LC3-II both in vivo and in vitro. Besides, in vitro, PAR2 antagonist could increase the proliferation and colony formation of chondrocytes induced with IL-1 beta. Moreover, PAR2 antagonist could decrease the expression of expressions of p-p38, p-I kappa B alpha and p-NF-kappa B in vitro. However, PAR2 agonist exhibited the opposite effects. Furthermore, SB203580, a p38 MAPK inhibitor, could remarkably promote the proliferation of chondrocytes induced with IL-1 beta, could alleviate the production of TNF-alpha and Cox-2, could down-regulate the protein expressions of MMP-1 and MMP-13, and could decrease the expression of P62 and increase the expressions of LC3-II of chondrocytes induced with IL-1 beta. Importantly, SB203580 could reverse the effects of PAR2 agonist on the functions of chondrocytes induced with IL-1 beta. Taken together, the present data suggest that down-regulation of PAR2 can ameliorate OA through inducing autophagy via regulation of MAPK/NF-kappa B signaling pathway in vivo and in vitro, and PAR2 can be considered as a potential candidate to treat OA.
C1 [Yan, Shichang; Ding, Huimin; Peng, Junyang; Wang, Xinqiang; Pang, Chenglong; Wei, Juncheng; Wei, Jianjun; Chen, Hui] Nanjing Med Univ, Affilicated BenQ Hosp, BenQ Med Ctr, Dept Orthopaed, Nanjing 210019, Jiangsu, CHINA.
RP Wei, JJ; Chen, H (corresponding author), Nanjing Med Univ, Affilicated BenQ Hosp, BenQ Med Ctr, Dept Orthopaed, Nanjing 210019, Jiangsu, CHINA.
EM weijianjun197608@163.com; harrychen12@sina.com
FU Medical Science and Technology development project of Nanjing, China [YKK17250]; Science and Technology Planning Project of Nanjing, China [201605062]
CR Almonte-becerril M, 2010, APOPTOSIS, V15, P631, DOI 10.1007/s10495-010-0458-z
   Martel-pelletier JOHANNE, 2016, NAT REV DIS PRIMERS, V2, P16072, DOI 10.1038/nrdp.2016.73, 10.1038/nrdp.2016.72
   Boileau C, 2007, ARTHRITIS RES THER, V9, P0, DOI 10.1186/ar2329
   Busso N, 2007, ARTHRITIS RHEUM, V56, P101, DOI 10.1002/art.22312
   Carames B, 2010, ARTHRITIS RHEUM-US, V62, P791, DOI 10.1002/art.27305
   Chen YJ, 2010, TOXICON, V55, P1306, DOI 10.1016/j.toxicon.2010.01.024
   Cheng NT, 2017, INT J MOL MED, V39, P1224, DOI 10.3892/ijmm.2017.2934
   Claude-taupin A, 2017, ESSAYS BIOCHEM, V61, P637, DOI 10.1042/EBC20170024
   Du CY, 2017, BIOCHEM J, V474, P2733, DOI 10.1042/BCJ20170272
   Duan ZX, 2019, BIOMED RES INT, V2019, P0, DOI 10.1155/2019/3904923
   Favero M, 2017, RHEUMATOLOGY, V56, P1784, DOI 10.1093/rheumatology/kex287
   Feng ZH, 2017, FOOD FUNCT, V8, P3737, DOI 10.1039/c7fo00823f, 10.1039/C7FO00823F
   Ferrell WR, 2003, J CLIN INVEST, V111, P35, DOI 10.1172/JCI200316913
   Flemming DJ, 2017, CURR RHEUMATOL REP, V19, P0, DOI 10.1007/s11926-017-0665-5
   Gademan MGJ, 2016, BMC MUSCULOSKEL DIS, V17, P0, DOI 10.1186/s12891-016-1325-z
   Ge QT, 2017, TISSUE CELL, V49, P719, DOI 10.1016/j.tice.2017.10.004
   Geyer M, 2018, CURR RHEUMATOL REV, V14, P98, DOI 10.2174/1573397113666170807122312
   Glyn-jones S, 2015, LANCET, V386, P376, DOI 10.1016/S0140-6736(14)60802-3
   He ZW, 2017, COLLOID SURFACE B, V154, P33, DOI 10.1016/j.colsurfb.2017.03.003
   Huesa C, 2016, ANN RHEUM DIS, V75, P1989, DOI 10.1136/annrheumdis-2015-208268
   Jeon H, 2017, CONNECT TISSUE RES, V58, P497, DOI 10.1080/03008207.2016.1240790
   Kelso EB, 2007, ARTHRITIS RHEUM, V56, P765, DOI 10.1002/art.22423
   Ko JH, 2017, ONCOTARGET, V8, P40817, DOI 10.18632/oncotarget.17256
   Kuszel L, 2015, J APPL GENET, V56, P169, DOI 10.1007/s13353-014-0251-8
   Lam FFY, 2007, ARTHRITIS RHEUM, V56, P3514, DOI 10.1002/art.22935
   Li JS, 2018, INT IMMUNOPHARMACOL, V55, P9, DOI 10.1016/j.intimp.2017.11.040
   Lotz MK, 2011, NAT REV RHEUMATOL, V7, P579, DOI 10.1038/nrrheum.2011.109
   Maruotti N, 2017, J CELL PHYSIOL, V232, P2957, DOI 10.1002/jcp.25969
   Milner JM, 2010, ARTHRITIS RHEUM-US, V62, P1955, DOI 10.1002/art.27476
   Moon SM, 2018, BIOMED PHARMACOTHER, V97, P264, DOI 10.1016/j.biopha.2017.10.130
   Musumeci G, 2015, INT J MOL SCI, V16, P6093, DOI 10.3390/ijms16036093
   Pereira D, 2015, ACTA MEDICA PORT, V28, P99
   Perkins K, 2017, J EVID-BASED INTEGR, V22, P156, DOI 10.1177/2156587216636747
   Saha S, 2018, BIOMED PHARMACOTHER, V104, P485, DOI 10.1016/j.biopha.2018.05.007
   Sasaki H, 2012, ARTHRITIS RHEUM-US, V64, P1920, DOI 10.1002/art.34323
   Shi J, 2016, IUBMB LIFE, V68, P293, DOI 10.1002/iub.1482
   Sui XB, 2014, CANCER LETT, V344, P174, DOI 10.1016/j.canlet.2013.11.019
   Taruc-uy RL, 2013, PRIMARY CARE, V40, P821, DOI 10.1016/j.pop.2013.08.003
   Turkiewicz A, 2016, EPIDEMIOLOGY, V27, P479, DOI 10.1097/EDE.0000000000000477
   Xiang Y, 2006, OSTEOARTHR CARTILAGE, V14, P1163, DOI 10.1016/j.joca.2006.04.015
   Xie XW, 2017, CHEMMEDCHEM, V12, P1157, DOI 10.1002/cmdc.201700349
   Zhang MJ, 2016, J CLIN INVEST, V126, P2893, DOI 10.1172/JCI83676
   Zhang Y, 2015, ANN RHEUM DIS, V74, P1432, DOI 10.1136/annrheumdis-2013-204599
   Zhao HM, 2017, J ORTHOP SURG RES, V12, P0, DOI 10.1186/s13018-017-0519-x
   Zheng WW, 2019, FASEB J, V33, P4077, DOI 10.1096/fj.201801851R
   Zhi-chao HU, 2018, FOOD & FUNCTION, V9, P4443, DOI 10.1039/C8FO00732B
   Zhong G, 2019, LIFE SCI, V226, P164, DOI 10.1016/j.lfs.2019.03.071
NR 47
TC 8
Z9 8
U1 0
U2 0
PU PORTLAND PRESS LTD
PI LONDON
PA 1ST FLR, 10 QUEEN STREET PLACE, LONDON, ENGLAND
SN 0144-8463
EI 1573-4935
J9 BIOSCIENCE REP
JI Biosci. Rep.
PD MAR 25
PY 2020
VL 40
IS 
BP 
EP 
DI 10.1042/BSR20192620
PG 16
WC Biochemistry & Molecular Biology; Cell Biology
SC Biochemistry & Molecular Biology; Cell Biology
GA LB2US
UT WOS:000524492300001
PM 32134473
DA 2022-06-22
ER

PT J
AU Yan, Li
   Zhou, Li
   Yan, Bo
   Zhang, Lei
   Du, Wenxi
   Liu, Fucun
   Yuan, Qiang
   Tong, Peijian
   Shan, Letian
   Efferth, Thomas
AF Yan, Li
   Zhou, Li
   Yan, Bo
   Zhang, Lei
   Du, Wenxi
   Liu, Fucun
   Yuan, Qiang
   Tong, Peijian
   Shan, Letian
   Efferth, Thomas
TI Growth factors-based beneficial effects of platelet lysate on umbilical cord-derived stem cells and their synergistic use in osteoarthritis treatment
SO CELL DEATH & DISEASE
LA English
DT Article
ID enhanced proliferation; factor receptor; gold standard; rich plasma; factor-bb; differentiation; serum; activation; expression; migration
[truncated: 450,348 more chars]
