# Supplementary material for: Knowledge mapping of autophagy in osteoarthritis from 2004 to 2022: A bibliometric analysis
Source: Front Immunol. 2023 Mar 9;14:1063018. doi: 10.3389/fimmu.2023.1063018 (PMC10033547; doi:10.3389/fimmu.2023.1063018)
Supplement: Supplementary file 1 [file DataSheet_1.zip › Supplementary Material/Supplementary Data/download2021u172.txt]

PT J
AU Shen, Zhonghai
   Ji, Kang
   Cai, Zhenhai
   Huang, Chenglong
   He, Xiaojun
   Xu, Hongwei
   Chen, Gang
AF Shen, Zhonghai
   Ji, Kang
   Cai, Zhenhai
   Huang, Chenglong
   He, Xiaojun
   Xu, Hongwei
   Chen, Gang
TI Inhibition of HDAC6 by Tubastatin A reduces chondrocyte oxidative stress in chondrocytes and ameliorates mouse osteoarthritis by activating autophagy
SO AGING-US
LA English
DT Article
DE histone deacetylase; Tubastatin A; osteoarthritis; autophagy
AB The aim of this study was to determine the effect of HDAC6 inhibition using the selective inhibitor Tubastatin A (TubA) on the regulation of tert-butyl hydroperoxide (TBHP)-treated chondrocytes and a mouse OA model. Using conventional molecular biology methods, our results showed that the level of HDAC6 increases both in the cartilage of osteoarthritis (OA) mice and TBHP-treated chondrocytes in vitro. TubA treatment effectively inhibits the expression of HDAC6, attenuates oxidative stress, reduces the level of apoptotic proteins to maintain chondrocyte survival, and suppresses the extracellular matrix (ECM) degradation. In addition, our results also revealed that HDAC6 inhibition by TubA activates autophagy in chondrocytes, whereas the protective effects of TubA were abolished by autophagy inhibitor intervention. Subsequently, the positive effects of HDAC6 inhibition by TubA were also found in a mouse OA model. Therefore, our study provide evidence that HDAC6 inhibition prevents OA development, and HDAC6 could be applied as a potential therapeutic target for OA management.
C1 [Shen, Zhonghai; Ji, Kang; Cai, Zhenhai; Huang, Chenglong; He, Xiaojun; Xu, Hongwei; Chen, Gang] Jiaxing Univ, Affiliated Hosp 2, Dept Orthoped Surg, Jiaxing, CHINA.
RP Xu, HW; Chen, G (corresponding author), Jiaxing Univ, Affiliated Hosp 2, Dept Orthoped Surg, Jiaxing, CHINA.
EM 13738261390@139.com; jxchenorth@sina.com
FU Science and Technology Program of Medical and Health of Zhejiang Province [2020RC037]
CR Alcaraz MJ, 2020, FREE RADICAL BIO MED, V157, P83, DOI 10.1016/j.freeradbiomed.2019.12.007
   Balliu M, 2015, J CELL MOL MED, V19, P143, DOI 10.1111/jcmm.12345
   Benoy V, 2018, BRAIN, V141, P673, DOI 10.1093/brain/awx375
   Brijmohan AS, 2018, FRONT PHARMACOL, V9, P0, DOI 10.3389/fphar.2018.00034
   Chang I, 2016, J BIOL CHEM, V291, P18199, DOI 10.1074/jbc.M116.717793
   Chang PP, 2019, CURR MOL MED, V19, P673, DOI 10.2174/1566524019666190724102755
   Dadamo S, 2020, FREE RADICAL BIO MED, V153, P159, DOI 10.1016/j.freeradbiomed.2020.03.029
   Drevet S, 2018, EXP GERONTOL, V111, P107, DOI 10.1016/j.exger.2018.07.007
   Duarte JOAOH, 2015, NAT REV RHEUMATOL, V11, P683, DOI 10.1038/nrrheum.2015.145
   Fan SJ, 2018, CELL DEATH DIS, V9, P0, DOI 10.1038/s41419-018-0688-5
   Gallinari P, 2007, CELL RES, V17, P195, DOI 10.1038/sj.cr.7310149
   Goutas A, 2018, FREE RADICAL BIO MED, V126, P122, DOI 10.1016/j.freeradbiomed.2018.08.003
   Honvo G, 2019, DRUG AGING, V36, P45, DOI 10.1007/s40266-019-00661-0
   Horigome Y, 2020, AUTOPHAGY, V16, P501, DOI 10.1080/15548627.2019.1628541
   Kalin JH, 2012, J MED CHEM, V55, P639, DOI 10.1021/jm200773h
   Kraus VB, 2010, OSTEOARTHR CARTILAGE, V18, PS35, DOI 10.1016/j.joca.2010.04.015
   Lafarga V, 2012, EMBO J, V31, P856, DOI 10.1038/emboj.2011.466
   Li DX, 2020, THERANOSTICS, V10, P3749, DOI 10.7150/thno.42596
   Li T, 2018, J HEMATOL ONCOL, V11, P0, DOI 10.1186/s13045-018-0654-9
   Li Y, 2019, OXID MED CELL LONGEV, V2019, P0, DOI 10.1155/2019/8783197
   Lieber AD, 2019, FASEB J, V33, P1098, DOI 10.1096/fj.201701586R, 10.1096/fj.201701586r
   Ling XZ, 2020, J CELL MOL MED, V24, P640, DOI 10.1111/jcmm.14774
   Liu JR, 2019, BIOCHEM PHARMACOL, V163, P458, DOI 10.1016/j.bcp.2019.03.023
   Liu-bryan R, 2015, NAT REV RHEUMATOL, V11, P35, DOI 10.1038/nrrheum.2014.162
   Lu XY, 2020, INT IMMUNOPHARMACOL, V79, P0, DOI 10.1016/j.intimp.2019.106052
   Malfait AM, 2013, NAT REV RHEUMATOL, V9, P654, DOI 10.1038/nrrheum.2013.138
   Maly MR, 2020, OSTEOARTHR CARTILAGE, V28, P249, DOI 10.1016/j.joca.2019.11.008
   Parmigiani RB, 2008, P NATL ACAD SCI USA, V105, P9633, DOI 10.1073/pnas.0803749105
   Parzych KR, 2014, ANTIOXID REDOX SIGN, V20, P460, DOI 10.1089/ars.2013.5371
   Reynard LN, 2020, OSTEOARTHR CARTILAGE, V28, P275, DOI 10.1016/j.joca.2019.11.010
   Rice SJ, 2020, NAT REV RHEUMATOL, V16, P268, DOI 10.1038/s41584-020-0407-3
   Smeriglio P, 2020, SCI TRANSL MED, V12, P0, DOI 10.1126/scitranslmed.aax2332
   Song R, 2018, J MOL CELL CARDIOL, V124, P58, DOI 10.1016/j.yjmcc.2018.10.007
   Tseng JH, 2017, CELL REP, V20, P2169, DOI 10.1016/j.celrep.2017.07.082
   Varela-eirin M, 2018, AGEING RES REV, V42, P56, DOI 10.1016/j.arr.2017.12.006
   Vishwakarma S, 2013, INT IMMUNOPHARMACOL, V16, P72, DOI 10.1016/j.intimp.2013.03.016
   Wang XX, 2018, EUR J MED CHEM, V143, P1406, DOI 10.1016/j.ejmech.2017.10.040
   Wickstrom SA, 2010, EMBO J, V29, P131, DOI 10.1038/emboj.2009.317
   You ZY, 2019, NAT COMMUN, V10, P0, DOI 10.1038/s41467-019-13718-w
   Zheng ZL, 2020, EXP NEUROL, V324, P0, DOI 10.1016/j.expneurol.2019.113138
NR 40
TC 1
Z9 1
U1 5
U2 8
PU IMPACT JOURNALS LLC
PI ORCHARD PARK
PA 6666 E QUAKER ST, STE 1, ORCHARD PARK, NY 14127 USA
SN 1945-4589
EI 
J9 AGING-US
JI Aging-US
PD APR 15
PY 2021
VL 13
IS 7
BP 9820
EP 9837
DI 
PG 18
WC Cell Biology; Geriatrics & Gerontology
SC Cell Biology; Geriatrics & Gerontology
GA RO1CA
UT WOS:000640785300012
PM 33744850
DA 2022-06-22
ER

PT J
AU Zhong, Gang
   Long, Huiping
   Chen, Fei
   Yu, Yin
AF Zhong, Gang
   Long, Huiping
   Chen, Fei
   Yu, Yin
TI Oxoglaucine mediates Ca2+ influx and activates autophagy to alleviate osteoarthritis through the TRPV5/calmodulin/CAMK-II pathway
SO BRITISH JOURNAL OF PHARMACOLOGY
LA English
DT Article
DE autophagy; calcium channel; osteoarthritis; oxoglaucine; TRPV5; CAMK-II; calmodulin pathway
ID concise guide; regulates autophagy; receptor; cartilage; chondrocyte; glaucine; recommendation; macrophage; expression; mechanism
AB Background and Purpose: Stimulation of calcium influx and suppression of autophagy play important roles in the pathogenesis of osteoarthritis (OA). In this study, we used a novel inhibitor of TRPV5 cation channels - oxoglaucine to attenuate progression of deterioration and pathological changes in OA patient-derived chondrocytes and OA animal model, by activating autophagy. Experimental Approach: Inhibition by oxoglaucine of calcium influx was assessed in cells.. Analyses were also carried out to investigate the effect of oxoglaucine on OA by detection of anti-inflammatory response, TRPV5/CAMK-II/calmodulin pathway, autophagy, and cartilage protection both in vitro and in vivo. demonstrated by macroscopic evaluation and histological findings. Key Results: Oxoglaucine suppressed expression of proinflammatory and apoptosis-related proteins, including TNF-alpha, IL-6, IL-1 beta, MMP-13, CASP-3, and BAX, and prevented matrix degradation in OA chondrocytes. It also successfully blocked Ca2+ influx, activating autophagy dose-dependently asshown by up-regulated expression of LC-3II/I, Beclin-1, ATG5, ATG7, higher autophagic influx and formation of autophagic vesicles. It also decreased expression of mRNA and protein of TRPV5, CAMK-II, and calmodulin. Conversely, 1,25-dihydroxyvitamin D3, anagonist of TRPV5 channels, reversed the oxoglaucine-induced calcium influx inhibition and autophagy activation, demonstrating the association of oxoglaucine with TRPV5. Further, oxoglaucine prevented the apoptosis and matrix degradation of articular cartilage in a rat model of OA. Conclusion and Implications: Oxoglaucine protects against cartilage damage by blocking the TRPV5/CAMK-II/calmodulin pathway to inhibit Ca2+ influx and activate autophagy. Our results indicate that oxoglaucine has the potential to become a candidate drug for treatment of OA.
C1 [Zhong, Gang; Chen, Fei; Yu, Yin] Chinese Acad Sci, Shenzhen Inst Adv Technol, CAS Key Lab Quantitat Engn Biol, Cte Mat Synthet Biol,Shenzhen Inst Synthet Biol, Shenzhen 518055, CHINA.
   [Zhong, Gang; Long, Huiping] Guangxi Med Univ, Dept Neurol, Nanning, CHINA.
RP Chen, F; Yu, Y (corresponding author), Chinese Acad Sci, Shenzhen Inst Adv Technol, CAS Key Lab Quantitat Engn Biol, Cte Mat Synthet Biol,Shenzhen Inst Synthet Biol, Shenzhen 518055, CHINA.
EM fei.chen1@siat.ac.cn; yin.yu@siat.ac.cn
FU SIAT Innovation Program for Excellent Young Researcher [Y9G075]; National Natural Science Foundation of China [82002355]; Shenzhen Science and Technology Program [KQTD20170331160605510]
CR Abramson SB, 2008, ARTHRITIS RES THER, V10, P0, DOI 10.1186/ar2463
   Af KLINTE, 2009, ARTHRITIS RES THER, V11, P0, DOI 10.1186/ar2714
   Alexander SPH, 2019, BRIT J PHARMACOL, V176, PS142, DOI 10.1111/bph.14749
   Alexander SPH, 2019, BRIT J PHARMACOL, V176, PS297, DOI 10.1111/bph.14752
   Alexander SPH, 2019, BRIT J PHARMACOL, V176, PS229, DOI 10.1111/bph.14750
   Alexander SPH, 2019, BRIT J PHARMACOL, V176, PS1, DOI 10.1111/bph.14747
   Alexander SPH, 2018, BRIT J PHARMACOL, V175, P407, DOI 10.1111/bph.14112
   Almonte-becerril M, 2010, APOPTOSIS, V15, P631, DOI 10.1007/s10495-010-0458-z
   Au RY, 2007, OSTEOARTHR CARTILAGE, V15, P1249, DOI 10.1016/j.joca.2007.07.009
   Betsuyaku T, 2017, HISTOL HISTOPATHOL, V32, P963, DOI 10.14670/HH-11-861
   Carames B, 2010, ARTHRITIS RHEUM-US, V62, P791, DOI 10.1002/art.27305
   Chao XJ, 2018, GASTROENTEROLOGY, V155, P865, DOI 10.1053/j.gastro.2018.05.027
   Chen DD, 2012, MOL CELL, V45, P629, DOI 10.1016/j.molcel.2011.12.036
   Cortijo J, 1999, BRIT J PHARMACOL, V127, P1641, DOI 10.1038/sj.bjp.0702702
   Criollo A, 2007, CELL DEATH DIFFER, V14, P1029, DOI 10.1038/sj.cdd.4402099
   Curtis MJ, 2018, BRIT J PHARMACOL, V175, P987, DOI 10.1111/bph.14153
   Dai ML, 2018, BIOMATERIALS, V180, P91, DOI 10.1016/j.biomaterials.2018.07.011
   Dickinson BC, 2013, NAT PROTOC, V8, P1249, DOI 10.1038/nprot.2013.064
   Geng YY, 2020, J BONE MINER METAB, V38, P277, DOI 10.1007/s00774-019-01055-3
   Gkika D, 2006, J AM SOC NEPHROL, V17, P3020, DOI 10.1681/ASN.2006060676
   Glasson SS, 2010, OSTEOARTHR CARTILAGE, V18, PS17, DOI 10.1016/j.joca.2010.05.025
   Gu J, 2014, J MOL ENDOCRINOL, V53, P155, DOI 10.1530/JME-14-0060
   Guo JYX, 2016, COLD SH Q B, V81, P73, DOI 10.1101/sqb.2016.81.030981
   Hayami T, 2006, BONE, V38, P234, DOI 10.1016/j.bone.2005.08.007
   Hoenderop JGJ, 2003, J CLIN INVEST, V112, P1906, DOI 10.1172/JCI200319826
   Iijima H, 2014, OSTEOARTHR CARTILAGE, V22, P1036, DOI 10.1016/j.joca.2014.05.009
   Ivanovska N, 2000, DIAGN MICR INFEC DIS, V38, P17, DOI 10.1016/S0732-8893(00)00167-X
   Ivorra MD, 1992, BRIT J PHARMACOL, V106, P387, DOI 10.1111/j.1476-5381.1992.tb14345.x
   Lilley E, 2020, BRIT J PHARMACOL, V177, P3611, DOI 10.1111/bph.15178
   Lu WW, 2020, FRONT PHARMACOL, V10, P0, DOI 10.3389/fphar.2019.01554
   Mathy-hartert M, 2008, OSTEOARTHR CARTILAGE, V16, P756, DOI 10.1016/j.joca.2007.10.009
   Medina DL, 2015, NAT CELL BIOL, V17, P288, DOI 10.1038/ncb3114
   Moon SM, 2018, BIOMED PHARMACOTHER, V97, P264, DOI 10.1016/j.biopha.2017.10.130
   Mwangi TK, 2018, J CONTROL RELEASE, V283, P76, DOI 10.1016/j.jconrel.2018.05.029
   Park HW, 2014, NAT COMMUN, V5, P0, DOI 10.1038/ncomms5834
   Park JH, 2016, INT J MOL SCI, V17, P0, DOI 10.3390/ijms17101680
   Pauli C, 2011, OSTEOARTHR CARTILAGE, V19, P1132, DOI 10.1016/j.joca.2011.05.008
   Pelletier JP, 2001, J RHEUMATOL, V28, P2509
   Du SERTNP, 2020, J PHYSIOL-LONDON, V598, P3793, DOI 10.1371/journal.pbio.3000410, 10.1113/EP088870, 10.1113/JP280389, 10.1177/0271678X20943823, 10.1111/bph.15193, 10.1186/s12917-020-02451-y
   Remichkova M, 2009, FITOTERAPIA, V80, P411, DOI 10.1016/j.fitote.2009.05.016
   Saitoh T, 2016, J ALLERGY CLIN IMMUN, V138, P28, DOI 10.1016/j.jaci.2016.05.009
   Shkhyan R, 2018, ANN RHEUM DIS, V77, P760, DOI 10.1136/annrheumdis-2017-212037
   Vervliet T, 2017, BIOCHEM PHARMACOL, V132, P133, DOI 10.1016/j.bcp.2017.03.011
   Vicencio JM, 2009, CELL DEATH DIFFER, V16, P1006, DOI 10.1038/cdd.2009.34
   Wei YL, 2017, CELL PHYSIOL BIOCHEM, V42, P319, DOI 10.1159/000477387
   Yao ZQ, 2018, CELL DEATH DIS, V9, P0, DOI 10.1038/s41419-018-0799-z
   You LK, 2015, AUTOPHAGY, V11, P729, DOI 10.1080/15548627.2015.1017192
   Zhang W, 2008, OSTEOARTHR CARTILAGE, V16, P137, DOI 10.1016/j.joca.2007.12.013
   Zhou P, 2016, EXP CELL RES, V348, P165, DOI 10.1016/j.yexcr.2016.09.011
   Zou SQ, 2018, NANOSCALE RES LETT, V13, P0, DOI 10.1186/s11671-017-2427-8
NR 50
TC 2
Z9 2
U1 3
U2 5
PU WILEY
PI HOBOKEN
PA 111 RIVER ST, HOBOKEN 07030-5774, NJ USA
SN 0007-1188
EI 1476-5381
J9 BRIT J PHARMACOL
JI Br. J. Pharmacol.
PD AUG 15
PY 2021
VL 178
IS 15
BP 2931
EP 2947
DI 10.1111/bph.15466
PG 17
WC Pharmacology & Pharmacy
SC Pharmacology & Pharmacy
GA TI6WH
UT WOS:000647320000001
PM 33786819
DA 2022-06-22
ER

PT J
AU Langlois, I
AF Langlois, I
TI Medical Causes of Feather Damaging Behavior
SO Veterinary Clinics of North America - Exotic Animal Practice
LA English
DT Article
ID disease; feather damaging behavior; feather destructive behavior; feather picking; medical cause; aspartate aminotransferase; autotaxin; cholinesterase; creatine kinase; gonadorelin agonist; histamine; lactate dehydrogenase; metronidazole; vitamin d; agaporni; algorithm; allergic reaction; anamnesis; animal behavior; arthroderma gypseum; atherosclerosis; autophagy (cellular); basal cell carcinoma; behavior; blood cell count; candida albican; chlamydia psittaci; circovirus; computer assisted tomography; cytology; dermatiti; echography; ectoparasite; endoscopy; escherichia coli; feather; feces analysis; folliculiti; giardia; hamartoma; heart muscle ischemia; heterophil; hypersensitivity; inflammation; lipid fingerprinting; medical decision making; methicillin resistant staphylococcus aureus; neoplasm; nested polymerase chain reaction; nonhuman; osteoarthriti; perfusion; polyomavirus; poxviridae; pruritus; psittacine; radiology; review; skin biopsy; skin disease; staphylococcus aureus; systemic disease; toxicity; veterinary medicine; xanthoma; animal; animal behavior; bird; bird disease; animal; behavior, animal; bird disease; bird; feather
AB Feather damaging behavior (FDB), also referred to as feather picking, feather plucking, or pterotillomania, is one of the most common and frustrating clinical presentations in captive psittacines. The clinical approach to identify underlying medical conditions associated with FDB is reviewed. Primary feather or skin diseases as well as systemic diseases may lead to this syndrome. This article focuses on the medical causes of FDB documented in the current avian literature. Medical causes are presented using the VITAMIN D algorithm. Key components of the multifaceted therapeutic approach in managing FDB of medical origin are discussed. © 2020 Elsevier Inc.
C1 Centre Hospitalier Universitaire Vétérinaire (CHUV), Université de Montréal, Saint-Hyacinthe, QC, Canada
TC 0
SN 1094-9194
EI 
J9 VET CLIN NORTH AM EXOT ANIM PRACT
JI Vet. Clin. North Am. Exot. Anim. Pract.
PD JUN 15
PY 2021
VL 24
IS 1
BP 119
EP 152
DI 10.1016/j.cvex.2020.09.005
PG 34
UT Scopus:10.1016/j.cvex.2020.09.005
ER

PT J
AU Chen, M
   Dai, Y
   Liu, S
   Fan, Y
   Ding, Z
   Li, D
AF Chen, M
   Dai, Y
   Liu, S
   Fan, Y
   Ding, Z
   Li, D
TI Tfeb biology and agonists at a glance
SO Cells
LA English
DT Article
ID autophagy; lysosome; rapamycin; resveratrol; tfeb agonist; amyloid precursor protein; antisense oligonucleotide; beclin 1; cisplatin; curcumin; digoxin; dynein adenosine triphosphatase; fisetin; gemfibrozil; gestagen; histone deacetylase inhibitor; inflammasome; levomepromazine; lysosome associated membrane protein 1; mammalian target of rapamycin; metformin; osteoclast differentiation factor; peroxisome proliferator activated receptor alpha; polyglutamine; progesterone receptor; rapamycin; resveratrol; sequestosome 1; transcription factor eb agonist; unclassified drug; basic helix loop helix leucine zipper transcription factor; resveratrol; tfeb protein, human; acute lymphoblastic leukemia; alzheimer disease; amyotrophic lateral sclerosis; autophagy (cellular); brain depth stimulation; breast cancer; caloric restriction; degenerative disease; dyslipidemia; electrophysiological procedure; esophageal squamous cell carcinoma; fabry disease; fluorescence quantitative polymerase chain reaction; frontotemporal dementia; glucose metabolism; glycogen storage disease type 2; homeostasis; human; huntington chorea; hyperglycemia; hypoxia; immunofluorescence; insulin resistance; lipogenesis; lysosome storage disease; mcf-7 cell line; niemann pick disease; nonalcoholic fatty liver; osteoarthriti; pancreas cancer; parkinson disease; positron emission tomography; protein aggregation; protein phosphorylation; real time polymerase chain reaction; review; signal transduction; spinal muscular atrophy; umbilical vein endothelial cell; upregulation; animal; autophagy; lysosome; metabolism; mouse; physiology; transgenic animal; animal; animals, genetically modified; autophagy; basic helix-loop-helix leucine zipper transcription factor; human; lysosm; mice; resveratrol; signal transduction
AB Autophagy is a critical regulator of cellular survival, differentiation, development, and homeostasis, dysregulation of which is associated with diverse diseases including cancer and neurodegenerative diseases. Transcription factor EB (TFEB), a master transcriptional regulator of autophagy and lysosome, can enhance autophagic and lysosomal biogenesis and function. TFEB has attracted a lot of attention owing to its ability to induce the intracellular clearance of pathogenic factors in a variety of disease models, suggesting that novel therapeutic strategies could be based on the modulation of TFEB activity. Therefore, TFEB agonists are a promising strategy to ameliorate diseases implicated with autophagy dysfunction. Recently, several TFEB agonists have been identified and preclinical or clinical trials are applied. In this review, we present an overview of the latest research on TFEB biology and TFEB agonists. © 2021 by the authors. Licensee MDPI, Basel, Switzerland.
C1 Collaborative Innovation Center of Yangtze River Delta Region Green Pharmaceuticals, Zhejiang University of Technology, Hangzhou, 310000, China
TC 0
SN 2073-4409
EI 
J9 CELLS
JI Cells
PD JUN 15
PY 2021
VL 10
IS 2
BP 1
EP 16
DI 10.3390/cells10020333
PG 16
UT Scopus:10.3390/cells10020333
ER

PT J
AU Minton, DM
   Elliehausen, CJ
   Javors, MA
   Santangello, KS
   Konopka, AR
AF Minton, Dennis
   Elliehausen, Christian
   Javors, Martin
   Santangello, Kelly
   Konopka, Adam
TI Rapamycin-induced hyperglycemia is associated with exacerbated age-related osteoarthritis
SO ARTHRITIS RESEARCH & THERAPY
LA English
DT Article
DE Aging; mTOR; AMPK; Dunkin Hartley guinea pig; Primary osteoarthritis
ID extends life-span; guinea-pig; articular chondrocyte; gene-expression; mtor inhibitor; bone mas; activation; cartilage; autophagy; glucose
AB Background The objective of this study was to determine if mechanistic target of rapamycin (mTOR) inhibition with or without AMP-activated protein kinase (AMPK) activation can protect against primary, age-related OA. Design Dunkin-Hartley guinea pigs develop mild primary OA pathology by 5 months of age that progresses to moderate OA by 8 months of age. At 5 months, guinea pigs served as young control (n = 3) or were fed either a control diet (n = 8), a diet enriched with the mTOR-inhibitor rapamycin (Rap, 14 ppm, n = 8), or Rap with the AMPK-activator metformin (Rap+Met, 1000 ppm, n = 8) for 12 weeks. Knee joints were evaluated by OARSI scoring, micro-computed tomography, and immunohistochemistry. Glenohumeral articular cartilage was collected for western blotting. Results Rap- and Rap+Met-treated guinea pigs displayed lower body weight than control. Rap and Rap+Met inhibited articular cartilage mTORC1 but not mTORC2 signaling. Rap+Met, but not Rap alone, stimulated AMPK. Despite lower body weight and articular cartilage mTORC1 inhibition, Rap- and Rap+Met-treated guinea pigs had greater OA severity in the medial tibial plateau due to articular cartilage structural damage and/or proteoglycan loss. Rap and Rap+Met increased plasma glucose compared to control. Plasma glucose concentration was positively correlated with proteoglycan loss, suggesting hyperglycemic stress after Rap treatment was related to worsened OA. Conclusions This is the first study to show that Rap induced increase in plasma glucose was associated with greater OA severity. Further, articular cartilage mTORC1 inhibition and bodyweight reduction by dietary Rap and Rap+Met did not appear to protect against primary OA during the prevailing hyperglycemia.
C1 [Minton, Dennis M.; Elliehausen, Christian J.; Konopka, Adam R.] Univ Wisconsin, Dept Med, Div Geriatr & Gerontol, Madison, WI USA.
   [Minton, Dennis M.; Elliehausen, Christian J.; Konopka, Adam R.] Univ Illinois, Dept Kinesiol, Champaign, IL USA.
   [Javors, Martin A.] Univ Texas Hlth Sci Ctr San Antonio, Dept Psychiat & Pharmacol, San Antonio, TX 78229 USA.
   [Santangello, Kelly S.] Colorado State Univ, Dept Microbiol, Immunol, Pathol, Ft Collins, CO 80523 USA.
   [Konopka, Adam R.] William S Middleton Mem Vet Adm Med Ctr, Geriatr Res Educ & Clin Ctr, Madison, WI 53705 USA.
RP Konopka, AR (corresponding author), William S Middleton Mem Vet Adm Med Ctr, Geriatr Res Educ & Clin Ctr, Madison, WI 53705 USA.
EM akonopka@medicine.wisc.edu
FU Campus Research Board at the University of Illinois; University of Wisconsin Madison School of Medicine and Public Health, Department of Medicine; National Institutes of Health [R21 AG067464]
CR Aggarwal D, 2006, METABOLISM, V55, P794, DOI 10.1016/j.metabol.2006.01.017
   Aki T, 2018, PLOS ONE, V13, P0, DOI 10.1371/journal.pone.0199734
   [anonymous] , 2017, J FUNCT MORPHOL KINE, V0, P0, DOI DOI 10.3390/JFMK2020015
   Apelo SIA, 2016, J GERONTOL A-BIOL, V71, P841, DOI 10.1093/gerona/glw090
   Bendele AM, 2001, JOURNAL OF MUSCULOSKELETAL & NEURONAL INTERACTIONS, V1, P363
   Bendele AM, 1991, ARTHRITIS RHEUM, V34, P1180, DOI 10.1002/art.1780340916
   Bendele AM, 1989, LAB ANIM SCI, V39, P115
   Bouderlique T, 2016, ANN RHEUM DIS, V75, P627, DOI 10.1136/annrheumdis-2015-207742
   Brown TD, 2006, J ORTHOP TRAUMA, V20, P739, DOI 10.1097/01.bot.0000246468.80635.ef
   Buie HR, 2007, BONE, V41, P505, DOI 10.1016/j.bone.2007.07.007
   Carames B, 2012, ANN RHEUM DIS, V71, P575, DOI 10.1136/annrheumdis-2011-200557
   Chen JZ, 2013, J CELL BIOCHEM, V114, P245, DOI 10.1002/jcb.24362
   Chen K, 2019, BIOMED PHARMACOTHER, V115, P0, DOI 10.1016/j.biopha.2019.108875
   Chen YJ, 2015, J ORTHOP RES, V33, P373, DOI 10.1002/jor.22770
   Cheng NT, 2016, BONE JOINT RES, V5, P218, DOI 10.1302/2046-3758.56.BJR-2015-0001
   de Oliveira MA, 2011, ORAL ONCOL, V47, P998, DOI 10.1016/j.oraloncology.2011.08.009
   Fernandez E, 2019, PATHOBIOL AGING AGE, V9, P0, DOI 10.1080/20010001.2019.1657756
   Fraser KW, 1985, NEW ZEAL J ZOOL, V12, P169, DOI 10.1080/03014223.1985.10428276
   Gilbert SJ, 2002, BIOCHEM SOC T, V30, P886, DOI 10.1042/BST0300886
   Hamrick MW, 2008, J BONE MINER RES, V23, P870, DOI 10.1359/JBMR.080213
   Harrison DE, 2009, NATURE, V460, P392, DOI 10.1038/nature08221
   Johnson SC, 2013, NATURE, V493, P338, DOI 10.1038/nature11861
   Kelley KM, 1999, AM J PHYSIOL-REG I, V276, PR1164, DOI 10.1152/ajpregu.1999.276.4.R1164
   Kraus VB, 2010, OSTEOARTHR CARTILAGE, V18, PS35, DOI 10.1016/j.joca.2010.04.015
   Lamming DW, 2012, SCIENCE, V335, P1638, DOI 10.1126/science.1215135
   Lang CM, 1976, DIABETES, V25, P434, DOI 10.2337/diabetes.25.5.434
   Li J, 2020, ANN RHEUM DIS, V79, P635, DOI 10.1136/annrheumdis-2019-216713
   Li YZ, 2021, AM J TRANSL RES, V13, P270
   Liang HZ, 2019, LIFE SCI, V228, P258, DOI 10.1016/j.lfs.2019.04.011
   Loeser RF, 2020, ARTHRITIS RHEUMATOL, V72, P1679, DOI 10.1002/art.41312
   Martin-montalvo A, 2013, NAT COMMUN, V4, P0, DOI 10.1038/ncomms3192
   Miller RA, 2011, J GERONTOL A-BIOL, V66, P191, DOI 10.1093/gerona/glq178
   Moon PM, 2021, ARTHRITIS RHEUMATOL, V73, P1178, DOI 10.1002/art.41651
   Nair ANROOPB, 2016, J BASIC CLIN PHARM, V7, P27, DOI 10.4103/0976-0105.177703
   Oconor CJ, 2016, SCI REP-UK, V6, P0, DOI 10.1038/srep29053
   Pal B, 2015, DRUGS R&D, V15, P27, DOI 10.1007/s40268-015-0082-z
   Petursson F, 2013, ARTHRITIS RES THER, V15, P0, DOI 10.1186/ar4254
   Podell BK, 2017, DIS MODEL MECH, V10, P151, DOI 10.1242/dmm.025593
   Radakovich LB, 2019, ARTHRITIS RES THER, V21, P0, DOI 10.1186/s13075-019-1925-8
   Radakovich LAURENB, 2018, CONNECT TISSUE RES, V59, P523, DOI 10.1080/03008207.2017.1409218
   Reifsnyder PC, 2016, AGING-US, V8, P3120, DOI 10.18632/aging.101117
   Ribeiro M, 2016, OSTEOARTHR CARTILAGE, V24, P2116, DOI 10.1016/j.joca.2016.06.019
   Ribeiro M, 2016, OSTEOARTHR CARTILAGE, V24, P731, DOI 10.1016/j.joca.2015.10.017
   Rosa SC, 2011, J CELL BIOCHEM, V112, P2813, DOI 10.1002/jcb.23196
   Rosa SC, 2009, ARTHRITIS RES THER, V11, P0, DOI 10.1186/ar2713
   Salminen A, 2016, AGEING RES REV, V28, P15, DOI 10.1016/j.arr.2016.04.003
   Santangelo KS, 2012, OSTEOARTHR CARTILAGE, V20, P1610, DOI 10.1016/j.joca.2012.08.011
   Santangelo KS, 2011, OSTEOARTHR CARTILAGE, V19, P1449, DOI 10.1016/j.joca.2011.09.004
   Santangelo KS, 2011, OSTEOARTHR CARTILAGE, V19, P439, DOI 10.1016/j.joca.2011.01.004
   Scott JL, 2010, ANN RHEUM DIS, V69, P1502, DOI 10.1136/ard.2009.119966
   Strong R, 2016, AGING CELL, V15, P872, DOI 10.1111/acel.12496
   Takayama K, 2014, ARTHRITIS RES THER, V16, P0, DOI 10.1186/s13075-014-0482-4
   Tardif S, 2015, J GERONTOL A-BIOL, V70, P577, DOI 10.1093/gerona/glu101
   Usmani SE, 2016, SCI REP-UK, V6, P0, DOI 10.1038/srep30434
   Wang CZ, 2018, BIOSCI TRENDS, V12, P605, DOI 10.5582/bst.2018.01263
   Wang YY, 2019, ARTHRITIS RES THER, V21, P0, DOI 10.1186/s13075-019-1915-x
   Watson PJ, 1996, ARTHRITIS RHEUM, V39, P1327, DOI 10.1002/art.1780390810
   Weiss R, 2018, AGING-US, V10, P386, DOI 10.18632/aging.101401
   Wilkinson JE, 2012, AGING CELL, V11, P675, DOI 10.1111/j.1474-9726.2012.00832.x
   Xian LL, 2012, NAT MED, V18, P1095, DOI 10.1038/nm.2793
   Xu Y, 2012, OSTEOARTHR CARTILAGE, V20, P1029, DOI 10.1016/j.joca.2012.05.006
   Yu D, 2020, OSTEOARTHR CARTILAGE, V28, P112, DOI 10.1016/j.joca.2019.09.009
   Yuasa T, 2008, LAB INVEST, V88, P264, DOI 10.1038/labinvest.3700747
   Zhang H, 2017, OSTEOARTHR CARTILAGE, V25, P952, DOI 10.1016/j.joca.2016.12.024
   Zhang Y, 2015, ANN RHEUM DIS, V74, P1432, DOI 10.1136/annrheumdis-2013-204599
   Zhou S, 2017, SCI REP-UK, V7, P1, DOI 10.1038/srep43245
NR 66
TC 3
Z9 3
U1 0
U2 1
PU BMC
PI LONDON
PA CAMPUS, 4 CRINAN ST, LONDON N1 9XW, ENGLAND
SN 1478-6354
EI 1478-6362
J9 ARTHRITIS RES THER
JI Arthritis Res. Ther.
PD OCT 7
PY 2021
VL 23
IS 1
BP 
EP 
DI 10.1186/s13075-021-02637-1
PG 14
WC Rheumatology
SC Rheumatology
GA WE8HR
UT WOS:000705860500001
PM 34620223
DA 2022-06-22
ER

PT J
AU Papageorgiou, Aliki-Alexandra
   Goutas, Andreas
   Trachana, Varvara
   Tsezou, Aspasia
AF Papageorgiou, Aliki-alexandra
   Goutas, Andreas
   Trachana, Varvara
   Tsezou, Aspasia
TI Dual Role of SIRT1 in Autophagy and Lipid Metabolism Regulation in Osteoarthritic Chondrocytes
SO MEDICINA-LITHUANIA
LA English
DT Article
DE osteoarthritis; sirtuin 1; lipid metabolism; autophagy
ID oxidative stress; cartilage degeneration; articular-cartilage; resveratrol; lox-1; pathogenesis; receptor; progression; activation; expression
AB Background and Objectives: Osteoarthritis (OA) is one of the most common and highly prevalent types of arthritis, also considered a multiphenotypic disease with a strong metabolic component. Ageing is the primary risk factor for OA, while the age-related decline in autophagic activity affects cell function and chondrocyte homeostasis. The aim of this study was to investigate the role of sirtuin 1 (SIRT1) in autophagy dysregulation and lipid metabolism in human OA chondrocytes. Materials and Methods: OA chondrocytes were treated with Resveratrol, Hydroxycloroquine (HCQ) or 3-Methyladenine (3-MA) and HCQ or 3-MA followed by siRNA against SIRT1 (siSIRT1). Then, SIRT1, AcNF-kappa Bp65, LOX-1 and autophagy-related proteins ATG5, ATG13, PI3K class III, Beclin-1, LC3 and ULK protein levels were evaluated using Western blot. Normal articular chondrocytes were treated under serum starvation and/or siSIRT1, and the protein expression levels of the above autophagy-related proteins were evaluated. The staining patterns of LC3/p62 and LOX-1 were analyzed microscopically by immunofluorescence. SIRT1/LC3 complex formation was analyzed by immunoprecipitation. Results: SIRT1 and LOX-1 protein expression were negatively correlated in OA chondrocytes. SIRT1 regulated LOX-1 expression via NF-kappa & UBeta; deacetylation, while treatment with Resveratrol enhanced SIRT1 enzymatic activity, resulting in LOX-1 downregulation and autophagy induction. In OA chondrocytes, SIRT1 was recognized as an autophagy substrate, formed a complex with LC3 and was consequently subjected to cytoplasmic autophagosome-lysosome degradation. Moreover, siSIRT1-treated normal chondrocytes showed decreased autophagic activity, while double-treated (siSIRT1 and serum starvation) cells showed no induction of autophagy. Conclusions: Our results suggest that SIRT1 regulates lipid homeostasis through LOX-1 expression regulation. Additionally, we indicate that the necessity of SIRT1 for autophagy induction in normal chondrocytes, together with its selective autophagic degradation in OA chondrocytes, could contribute to autophagy dysregulation in OA. We, therefore, suggest a novel regulatory scheme that functionally connects lipid metabolism and autophagy in late-stage OA.
C1 [Papageorgiou, Aliki-Alexandra; Tsezou, Aspasia] Univ Thessaly, Fac Med, Lab Cytogenet & Mol Genet, Larisa 41500, Greece.
   [Goutas, Andreas; Trachana, Varvara; Tsezou, Aspasia] Univ Thessaly, Fac Med, Dept Biol, Larisa 41500, Greece.
RP Tsezou, A (corresponding author), Univ Thessaly, Fac Med, Lab Cytogenet & Mol Genet, Larisa 41500, Greece.; Tsezou, A (corresponding author), Univ Thessaly, Fac Med, Dept Biol, Larisa 41500, Greece.
EM alipapageorgiou@med.uth.gr; agoutas@uth.gr; vtrachana@med.uth.gr; atsezou@med.uth.gr
FU European Union (European Social Fund-ESF) through the Operational Programme "Human Resources Development, Education and Lifelong Learning 2014-2020" [MIS: 5048938]
CR Aoyama T, 1999, BIOCHEM J, V339, P177, DOI 10.1042/0264-6021:3390177
   Barreto J, 2021, ARTERIOSCL THROM VAS, V41, P153, DOI 10.1161/ATVBAHA.120.315421
   Bierma-zeinstra SMA, 2017, BEST PRACT RES CL RH, V31, P613, DOI 10.1016/j.berh.2018.08.006
   Borriello A, 2014, CANCER TREAT RES, V159, P167, DOI 10.1007/978-3-642-38007-5_10
   Carames B, 2012, ANN RHEUM DIS, V71, P575, DOI 10.1136/annrheumdis-2011-200557
   Carames B, 2010, ARTHRITIS RHEUM-US, V62, P791, DOI 10.1002/art.27305
   Chang J, 2013, INT J MOL MED, V32, P1311, DOI 10.3892/ijmm.2013.1520
   Chen LY, 2019, OSTEOARTHR CARTILAGE, V27, PS148, DOI 10.1016/j.joca.2019.02.215
   Chen LF, 2003, J MOL MED, V81, P549, DOI 10.1007/s00109-003-0469-0
   Chen ZJJ, 2005, NAT CELL BIOL, V7, P758, DOI 10.1038/ncb0805-758
   Courties A, 2017, CURR OPIN RHEUMATOL, V29, P214, DOI 10.1097/BOR.0000000000000373
   Cross M, 2014, ANN RHEUM DIS, V73, P1323, DOI 10.1136/annrheumdis-2013-204763
   Czaja MJ, 2010, AM J PHYSIOL-CELL PH, V298, PC973, DOI 10.1152/ajpcell.00527.2009
   Dali-youcef N, 2007, ANN MED, V39, P335, DOI 10.1080/07853890701408194
   Deng ZH, 2019, BIOSCIENCE REP, V39, P0, DOI 10.1042/BSR20190189
   Dickson BM, 2019, ARTHRITIS RES THER, V21, P0, DOI 10.1186/s13075-019-2081-x
   Doherty J, 2018, NAT CELL BIOL, V20, P1110, DOI 10.1038/s41556-018-0201-5
   Duan R, 2020, FRONT CELL DEV BIOL, V8, P0, DOI 10.3389/fcell.2020.608388
   Feng L, 2020, INT J MOL MED, V45, P1464, DOI 10.3892/ijmm.2020.4534
   Feng Y, 2014, GENET MOL RES, V13, P680, DOI 10.4238/2014.January.28.13
   Filomeni G, 2015, CELL DEATH DIFFER, V22, P377, DOI 10.1038/cdd.2014.150
   Fujita N, 2011, J ORTHOP RES, V29, P511, DOI 10.1002/jor.21284
   Gabay O, 2012, ANN RHEUM DIS, V71, P613, DOI 10.1136/ard.2011.200504
   Gagarina V, 2010, ARTHRITIS RHEUM-US, V62, P1383, DOI 10.1002/art.27369
   Ghisays F, 2015, CELL REP, V10, P1665, DOI 10.1016/j.celrep.2015.02.036
   Goldring SR, 2016, NAT REV RHEUMATOL, V12, P632, DOI 10.1038/nrrheum.2016.148
   Goutas A, 2018, FREE RADICAL BIO MED, V126, P122, DOI 10.1016/j.freeradbiomed.2018.08.003
   Grabowska W, 2017, BIOGERONTOLOGY, V18, P447, DOI 10.1007/s10522-017-9685-9
   Grassel SUSANNE, 2020, F1000RES, V9, P0, DOI 10.12688/f1000research.22115.1
   Haemmerle G, 2011, NAT MED, V17, P1076, DOI 10.1038/nm.2439
   Harrell CR, 2019, BIOMED PHARMACOTHER, V109, P2318, DOI 10.1016/j.biopha.2018.11.099
   Hayden MS, 2004, GENE DEV, V18, P2195, DOI 10.1101/gad.1228704
   He L, 2018, ADV NUTR, V9, P493, DOI 10.1093/advances/nmy011
   Hermonat PL, 2011, CARDIOVASC DRUG THER, V25, P393, DOI 10.1007/s10557-011-6322-8
   Kabeya Y, 2000, EMBO J, V19, P5720, DOI 10.1093/emboj/19.21.5720
   Kattoor AJ, 2019, ANTIOXIDANTS-BASEL, V8, P0, DOI 10.3390/antiox8070218
   Khan SA, 2015, DIABETES, V64, P418, DOI 10.2337/db14-0325
   Kobayashi H, 2017, J ARTHRITIS, V06, P14, DOI 10.4172/2167-7921.1000238, 10.4172/2167-7921.1000238
   Lee SH, 2019, BMB REP, V52, P24, DOI 10.5483/BMBRep.2019.52.1.290
   Li WY, 2015, J ORTHOP RES, V33, P1061, DOI 10.1002/jor.22859
   Liao FX, 2021, CARTILAGE, V13, P1237S, DOI 10.1177/1947603519847736
   Lin Y, 2010, EXPERT OPIN THER TAR, V14, P45, DOI 10.1517/14728220903431069
   Liu K, 2013, CELL DEATH DIFFER, V20, P3, DOI 10.1038/cdd.2012.63
   Liu S, 2017, EXP THER MED, V14, P5057, DOI 10.3892/etm.2017.5165
   Liu T, 2020, FRONT PHARMACOL, V11, P0, DOI 10.3389/fphar.2020.00408
   Liu T, 2017, SIGNAL TRANSDUCT TAR, V2, P0, DOI 10.1038/sigtrans.2017.23
   Lizaso A, 2013, AUTOPHAGY, V9, P1228, DOI 10.4161/auto.24893
   Loeser RF, 2016, NAT REV RHEUMATOL, V12, P412, DOI 10.1038/nrrheum.2016.65
   Ma CH, 2018, REDOX BIOL, V15, P504, DOI 10.1016/j.redox.2018.01.010
   Matsushita T, 2013, J ORTHOP RES, V31, P531, DOI 10.1002/jor.22268
   Matsuzaki T, 2014, ANN RHEUM DIS, V73, P1397, DOI 10.1136/annrheumdis-2012-202620
   Mizushima N, 2001, J CELL BIOL, V152, P657, DOI 10.1083/jcb.152.4.657
   Mizushima N, 2011, CELL, V147, P728, DOI 10.1016/j.cell.2011.10.026
   Oh H, 2015, OSTEOARTHR CARTILAGE, V23, P2288, DOI 10.1016/j.joca.2015.07.009
   Parhami F, 2001, Z KARDIOL, V90 Suppl 3, P27
   Petiot A, 2000, J BIOL CHEM, V275, P992, DOI 10.1074/jbc.275.2.992
   Pirillo A, 2013, MEDIAT INFLAMM, V2013, P0, DOI 10.1155/2013/152786
   Portal-nunez S, 2016, BIOCHEM PHARMACOL, V108, P1, DOI 10.1016/j.bcp.2015.12.012
   Qin N, 2017, J PHARMACOL SCI, V134, P166, DOI 10.1016/j.jphs.2017.06.002
   Ravikumar B, 2004, NAT GENET, V36, P585, DOI 10.1038/ng1362
   Sacitharan PK, 2020, CELL DEATH DISCOV, V6, P0, DOI 10.1038/s41420-020-0277-0
   Salminen ANTERO, 2012, INT J CELL BIOL, V2012, P849541, DOI 10.1155/2012/849541
   Sathyanarayan A, 2017, CELL REP, V19, P1, DOI 10.1016/j.celrep.2017.03.026
   Sawamura T, 1997, NATURE, V386, P73, DOI 10.1038/386073a0
   Schroeder B, 2015, HEPATOLOGY, V61, P1896, DOI 10.1002/hep.27667
   Sellam J, 2013, JOINT BONE SPINE, V80, P568, DOI 10.1016/j.jbspin.2013.09.007
   Shen PC, 2017, MOL MED REP, V16, P9449, DOI 10.3892/mmr.2017.7786
   Shoelson SE, 2003, INT J OBESITY, V27, PS49, DOI 10.1038/sj.ijo.0802501
   Simopoulou T, 2007, CLIN EXP RHEUMATOL, V25, P605
   Singh R, 2011, AGING-US, V3, P934, DOI 10.18632/aging.100393
   Singh R, 2009, NATURE, V458, P1131, DOI 10.1038/nature07976
   Song CJ, 2017, PLOS ONE, V12, P0, DOI 10.1371/journal.pone.0171940
   Valenti MT, 2021, INT J MOL SCI, V22, P0, DOI 10.3390/ijms22052700
   Vasheghani F, 2015, ANN RHEUM DIS, V74, P569, DOI 10.1136/annrheumdis-2014-205743
   Wang F, 2019, ARTHRITIS RES THER, V21, P0, DOI 10.1186/s13075-019-1952-5
   Wang L, 2021, AUTOPHAGY, V17, P593, DOI 10.1080/15548627.2020.1860541
   Ward C, 2016, BBA-MOL CELL BIOL L, V1861, P269, DOI 10.1016/j.bbalip.2016.01.006
   Xu CY, 2020, NAT CELL BIOL, V22, P1170, DOI 10.1038/s41556-020-00579-5
   Yang HC, 2012, PLOS ONE, V7, P0, DOI 10.1371/journal.pone.0046364
   Yi H, 2020, J ORTHOP SURG RES, V15, P0, DOI 10.1186/s13018-020-01944-8
   Yorimitsu T, 2005, CELL DEATH DIFFER, V12, P1542, DOI 10.1038/sj.cdd.4401765
   Yoshii SR, 2017, INT J MOL SCI, V18, P0, DOI 10.3390/ijms18091865
   Zhai GJ, 2019, METABOLITES, V9, P0, DOI 10.3390/metabo9010011
   Zheng HQ, 2015, BMJ OPEN, V5, P0, DOI 10.1136/bmjopen-2014-007568
NR 84
TC 0
Z9 0
U1 2
U2 2
PU MDPI
PI BASEL
PA ST ALBAN-ANLAGE 66, CH-4052 BASEL, SWITZERLAND
SN 1010-660X
EI 1648-9144
J9 MEDICINA-LITHUANIA
JI Med. Lith.
PD NOV 15
PY 2021
VL 57
IS 11
BP 
EP 
DI 10.3390/medicina57111203
PG 16
WC Medicine, General & Internal
SC General & Internal Medicine
GA XI3PO
UT WOS:000726028200001
PM 34833421
DA 2022-06-22
ER

PT J
AU Chen, Xiang
   Gong, Wang
   Shao, Xiaoyan
   Shi, Tianshu
   Zhang, Lei
   Dong, Jian
   Shi, Yong
   Shen, Siyu
   Qin, Jianghui
   Jiang, Qing
   Guo, Baosheng
AF Chen, Xiang
   Gong, Wang
   Shao, Xiaoyan
   Shi, Tianshu
   Zhang, Lei
   Dong, Jian
   Shi, Yong
   Shen, Siyu
   Qin, Jianghui
   Jiang, Qing
   Guo, Baosheng
TI METTL3-mediated m(6)A modification of ATG7 regulates autophagy-GATA4 axis to promote cellular senescence and osteoarthritis progression
SO ANNALS OF THE RHEUMATIC DISEASES
LA English
DT Article
DE osteoarthritis; knee; biological therapy; fibroblasts; inflammation
ID rna methylation; messenger-rna; cartilage; cell; n-6-methyladenosine; transduction; definition; mechanism; disease; writer
AB Objective The aim of the study was to investigate the role and regulatory mechanisms of fibroblast-like synoviocytes (FLSs) and their senescence in the progression of osteoarthritis (OA). Methods Synovial tissues from normal patients and patients with OA were collected. Synovium FLS senescence was analysed by immunofluorescence and western blotting. The role of methyltransferase-like 3 (METTL3) in autophagy regulation was explored using N6-methyladenosine (m(6)A)-methylated RNA and RNA immunoprecipitation assays. Mice subjected to destabilisation of the medial meniscus (DMM) surgery were intra-articularly injected with or without pAAV9 loaded with small interfering RNA (siRNA) targeting METTL3. Histological analysis was performed to determine cartilage damage. Results Senescent FLSs were markedly increased with the progression of OA in patients and mouse models. We determined that impaired autophagy occurred in OA-FLS, resulting in the upregulation of senescence-associated secretory phenotype (SASP). Re-establishment of autophagy reversed the senescent phenotype by suppressing GATA4. Further, we observed for the first time that excessive m(6)A modification negatively regulated autophagy in OA-FLS. Mechanistically, METTL3-mediated m(6)A modification decreased the expression of autophagy-related 7, an E-1 enzyme crucial for the formation of autophagosomes, by attenuating its RNA stability. Silencing METTL3 enhanced autophagic flux and inhibited SASP expression in OA-FLS. Intra-articular injection of synovium-targeted METTL3 siRNA suppressed cellular senescence propagation in joints and ameliorated DMM-induced cartilage destruction. Conclusions Our study revealed the important role of FLS senescence in OA progression. Targeted METTL3 inhibition could alleviate the senescence of FLS and limit OA development in experimental animal models, providing a potential strategy for OA therapy.
C1 [Chen, Xiang; Gong, Wang; Shao, Xiaoyan; Shi, Tianshu; Zhang, Lei; Dong, Jian; Shi, Yong; Shen, Siyu; Qin, Jianghui; Jiang, Qing; Guo, Baosheng] Nanjing Univ, Med Sch, Affiliated Hosp,State Key Lab Pharmaceut Biotechn, Nanjing Drum Tower Hosp,Dept Orthoped Surg,Div Sp, Nanjing, Jiangsu, CHINA.
   [Chen, Xiang; Gong, Wang; Shao, Xiaoyan; Shi, Tianshu; Zhang, Lei; Dong, Jian; Shi, Yong; Shen, Siyu; Qin, Jianghui; Jiang, Qing; Guo, Baosheng] Nanjing Univ, Jiangsu Key Lab Mol Med, Med Sch, Nanjing, Jiangsu, CHINA.
   [Qin, Jianghui; Jiang, Qing; Guo, Baosheng] Branch Natl Clin Res Ctr Orthoped Sports Med & Re, Nanjing, Jiangsu, CHINA.
RP Jiang, Q; Guo, BS (corresponding author), Nanjing Univ, Div Sports Med & Adult Reconstruct Surg, Med Sch, Affiliated Nanjing Drum Tower Hosp, Nanjing, Jiangsu, CHINA.
EM qingj@nju.edu.cn; borisguo@nju.edu.cn
FU National Key Research and Development Program of China [2020YFC2004900]; National Natural Science Foundation of China [82000069, 81991514, 81730067, 82002370, 81972124]; Natural Science Foundation of Jiangsu Province of China [BK20200314, BK20200117]; Youth Thousand Talents Program of China [13004001]; Nanjing University [14912203]; Program of Innovation and Entrepreneurship of Jiangsu Province; China Postdoctoral Science Foundation [2019M661806]
CR Atesok K, 2017, KNEE SURG SPORT TR A, V25, P626, DOI 10.1007/s00167-015-3763-9
   Attur MG, 1998, P ASSOC AM PHYSICIAN, V110, P65
   Ballabio A, 2020, NAT REV MOL CELL BIO, V21, P101, DOI 10.1038/s41580-019-0185-4
   Carames B, 2012, ANN RHEUM DIS, V71, P575, DOI 10.1136/annrheumdis-2011-200557
   Carames B, 2010, ARTHRITIS RHEUM-US, V62, P791, DOI 10.1002/art.27305
   Carneiro LAM, 2013, FRONT IMMUNOL, V4, P0, DOI 10.3389/fimmu.2013.00361
   Childs BG, 2015, NAT MED, V21, P1424, DOI 10.1038/nm.4000
   Choe J, 2018, NATURE, V561, P556, DOI 10.1038/s41586-018-0538-8
   Cuervo AM, 2005, AUTOPHAGY, V1, P131, DOI 10.4161/auto.1.3.2017
   Flatt THOMAS, 2012, FRONTIERS IN GENETICS, V3, P148, DOI 10.3389/fgene.2012.00148
   Ge YX, 2019, ANN TRANSL MED, V7, P0, DOI 10.21037/atm.2019.06.77
   Glyn-jones S, 2015, LANCET, V386, P376, DOI 10.1016/S0140-6736(14)60802-3
   Greene MA, 2015, OSTEOARTHR CARTILAGE, V23, P1966, DOI 10.1016/j.joca.2015.01.008
   He CC, 2009, ANNU REV GENET, V43, P67, DOI 10.1146/annurev-genet-102808-114910
   He LE, 2019, MOL CANCER, V18, P0, DOI 10.1186/s12943-019-1109-9
   Hussain S, 2013, CELL REP, V4, P255, DOI 10.1016/j.celrep.2013.06.029
   Jeon OH, 2017, NAT MED, V23, P775, DOI 10.1038/nm.4324
   Jin SH, 2018, CELL RES, V28, P955, DOI 10.1038/s41422-018-0069-8
   Kang C, 2015, SCIENCE, V349, P0, DOI 10.1126/science.aaa5612
   Levine B, 2019, CELL, V176, P11, DOI 10.1016/j.cell.2018.09.048
   Li Q, 2017, J CELL BIOCHEM, V118, P2587, DOI 10.1002/jcb.25957
   Liu J, 2018, NAT CELL BIOL, V20, P1074, DOI 10.1038/s41556-018-0174-4
   Losina E, 2013, ARTHRIT CARE RES, V65, P703, DOI 10.1002/acr.21898
   Lotz M, 2012, BONE, V51, P241, DOI 10.1016/j.bone.2012.03.023
   Lotz M, 2012, J AM ACAD ORTHOP SUR, V20, P261, DOI 10.5435/JAAOS-20-04-261
   Meyer KD, 2014, NAT REV MOL CELL BIO, V15, P313, DOI 10.1038/nrm3785
   Mi ZB, 2003, MOL THER, V8, P295, DOI 10.1016/S1525-0016(03)00181-3
   Mobasheri A, 2015, MATURITAS, V80, P237, DOI 10.1016/j.maturitas.2014.12.003
   Padmanabhan K, 2012, SCIENCE, V337, P599, DOI 10.1126/science.1221592
   Schwartz S, 2014, CELL REP, V8, P284, DOI 10.1016/j.celrep.2014.05.048
   Shi HL, 2019, MOL CELL, V74, P640, DOI 10.1016/j.molcel.2019.04.025
   Shi W, 2021, FRONT MED-LAUSANNE, V8, P0, DOI 10.3389/fmed.2021.607585
   Song HW, 2019, AUTOPHAGY, V15, P1419, DOI 10.1080/15548627.2019.1586246
   Stead ER, 2019, FRONT CELL DEV BIOL, V7, P0, DOI 10.3389/fcell.2019.00308
   Terman A, 2010, ANTIOXID REDOX SIGN, V12, P503, DOI 10.1089/ars.2009.2598
   Vu LP, 2017, NAT MED, V23, P1369, DOI 10.1038/nm.4416
   Wang X, 2014, NATURE, V505, P117, DOI 10.1038/nature12730
   Wesselborg S, 2015, CELL MOL LIFE SCI, V72, P4721, DOI 10.1007/s00018-015-2034-8
   Wolfenson H, 2019, ANNU REV PHYSIOL, V81, P585, DOI 10.1146/annurev-physiol-021317-121245
   Wu ZM, 2020, NUCLEIC ACIDS RES, V48, P11083, DOI 10.1093/nar/gkaa816
   Xiang Y, 2017, NATURE, V543, P573, DOI 10.1038/nature21671
   Xiao L, 2020, J CELL MOL MED, V24, P14013, DOI 10.1111/jcmm.16012
   Zheng HX, 2020, BIOTECHNOL ADV, V45, P0, DOI 10.1016/j.biotechadv.2020.107656
   Zhu JH, 2011, METHODS MOL BIOL, V793, P325, DOI 10.1007/978-1-61779-328-8_21
NR 44
TC 4
Z9 4
U1 27
U2 35
PU BMJ PUBLISHING GROUP
PI LONDON
PA BRITISH MED ASSOC HOUSE, TAVISTOCK SQUARE, LONDON WC1H 9JR, ENGLAND
SN 0003-4967
EI 1468-2060
J9 ANN RHEUM DIS
JI Ann. Rheum. Dis.
PD JAN 15
PY 2021
VL 81
IS 1
BP 87
EP 99
DI 10.1136/annrheumdis-2021-221091
PG 13
WC Rheumatology
SC Rheumatology
GA YJ9WV
UT WOS:000723335300001
PM 34706873
DA 2022-06-22
ER

PT J
AU Ji, Qinghui
   Qiao, Xiaofeng
   Liu, Yongxiang
   Wang, Dawei
AF Ji, Qinghui
   Qiao, Xiaofeng
   Liu, Yongxiang
   Wang, Dawei
TI Expression of long-chain noncoding RNA GAS5 in osteoarthritis and its effect on apoptosis and autophagy of osteoarthritis chondrocytes
SO HISTOLOGY AND HISTOPATHOLOGY
LA English
DT Article
DE LncRNA GAS5; Autophagy; Osteoarthritis; Chondrocyte; Apoptosis
ID pathogenesis; cartilage; identification; degradation; diagnosis; bone
AB Objective. To investigate the expression of long-chain noncoding RNA GAS5 in osteoarthritis(OA) and the effect of silencing GAS5 on autophagy of osteoarthritis chondrocytes (OACs). Methods. OA rat models were constructed by cutting the anterior cruciate ligament, and the expressions of GAS5 in rat cartilage tissues at 4 weeks (early OA) and 12 weeks (late OA) after modeling were detected. The rat chondrocytes were isolated, cultured and transfected with si-GAS5 to silencing GAS5. Then, the changes of apoptosis and autophagy levels of OA chondrocytes were detected by transfection of GFP-LC3 and flow cytometry. Bioinformatic tools were used to analyze the miRNA binding to GAS5 and the downstream target genes, then luciferase reporter assay and GDC-0349 (inhibitor of mTOR) were used to verify their relationships. Results. The expression of GAS5 in cartilage tissue of OA rats was higher than control, which was higher in late OA than that in early OA. After silencing the GAS5, the autophagy ability of OACs was increased and the apoptosis rate was decreased. GAS5 was able to bind to miR-144 and regulate the expressin of mTOR. mTOR inhibitor GDC-0349 could reverse the inhibition of GAS5 on autophagy but could not reverse its effect on apoptosis. Conclusion. GAS5 expresses highly in OA cartilage tissues and increases with the progression of OA. GAS5 inhibits autophagy and promotes the apoptosis of OACs, and the inhibition of autophagy may be related to its regulation of mTOR.
C1 [Ji, Qinghui] Harbin Med Univ, Affiliated Hosp 2, Dept Orthoped, 246 Xuefu Rd, Harbin 150001, CHINA.
   [Ji, Qinghui; Qiao, Xiaofeng] Jiamusi Univ, Affiliated Hosp 1, Dept Orthoped, Jiamusi, CHINA.
   [Liu, Yongxiang] Hegang Peoples Hosp, Dept Orthoped, Hegang, Heilongjiang, CHINA.
   [Wang, Dawei] First Hosp Zhangjiakou, Dept Orthoped, Zhangjiakou, Hebei, CHINA.
RP Ji, QH (corresponding author), Harbin Med Univ, Affiliated Hosp 2, Dept Orthoped, 246 Xuefu Rd, Harbin 150001, CHINA.
EM professory12@outlook.com
CR Abramoff B, 2020, MED CLIN N AM, V104, P293, DOI 10.1016/j.mcna.2019.10.007
   Carames B, 2015, ARTHRITIS RHEUMATOL, V67, P1568, DOI 10.1002/art.39073
   Chen YY, 2019, ARTIF CELL NANOMED B, V47, P1971, DOI 10.1080/21691401.2019.1593853
   Dar HY, 2018, FRONT BIOSCI-LANDMRK, V23, P464, DOI 10.2741/4600
   Feng HR, 2018, CELL DEATH DIS, V9, P0, DOI 10.1038/s41419-018-1054-3
   Hashimoto S, 1998, ARTHRITIS RHEUM-US, V41, P1632, DOI 10.1002/1529-0131(199809)41:9<1632::AID-ART14>3.0.CO;2-A
   Hayami T, 2006, BONE, V38, P234, DOI 10.1016/j.bone.2005.08.007
   Huo JF, 2019, J CELL BIOCHEM, V120, P6127, DOI 10.1002/jcb.27900
   Hwang HS, 2015, INT J MOL SCI, V16, P26035, DOI 10.3390/ijms161125943
   Jeon H, 2017, CONNECT TISSUE RES, V58, P497, DOI 10.1080/03008207.2016.1240790
   Lambova SN, 2018, CURR RHEUMATOL REV, V14, P91, DOI 10.2174/157339711402180706144757
   Li YH, 2016, OSTEOARTHR CARTILAGE, V24, P1577, DOI 10.1016/j.joca.2016.04.019
   Little C, 1997, J RHEUMATOL, V24, P2199
   Liu SD, 2018, EUR REV MED PHARMACO, V22, P8447, DOI 10.26355/eurrev_201812_16544
   Luo P, 2019, BIOMED RES INT, V2019, P0, DOI 10.1155/2019/5171602
   Musumeci G, 2015, INT J MOL SCI, V16, P20560, DOI 10.3390/ijms160920560
   Noh KC, 2018, J SHOULDER ELB SURG, V27, P141, DOI 10.1016/j.jse.2017.08.007
   Shen C, 2015, OSTEOARTHR CARTILAGE, V23, P2279, DOI 10.1016/j.joca.2015.06.020
   Song J, 2014, J ORTHOP RES, V32, P1628, DOI 10.1002/jor.22718
   Tang R, 2019, BBA-MOL BASIS DIS, V1865, P2516, DOI 10.1016/j.bbadis.2019.05.022
   Xia BJ, 2014, CALCIFIED TISSUE INT, V95, P495, DOI 10.1007/s00223-014-9917-9
   Xing D, 2014, ORTHOP SURG, V6, P288, DOI 10.1111/os.12147
   Yang WW, 2017, TUMOR BIOL, V39, P0, DOI 10.1177/1010428317711315
   Zhang N, 2016, EUR REV MED PHARMACO, V20, P2271
   Zhao HM, 2018, GYNECOL ONCOL, V151, P345, DOI 10.1016/j.ygyno.2018.08.032
   Zhou J, 2019, J CELL BIOCHEM, V120, P2198, DOI 10.1002/jcb.27530
NR 26
TC 3
Z9 3
U1 0
U2 2
PU F HERNANDEZ
PI MURCIA
PA PLAZA FUENSANTA 2-7 C, 30008 MURCIA, SPAIN
SN 0213-3911
EI 1699-5848
J9 HISTOL HISTOPATHOL
JI Histol. Histopath.
PD APR 15
PY 2021
VL 36
IS 4
BP 475
EP 484
DI 10.14670/HH-18-312
PG 10
WC Cell Biology; Pathology
SC Cell Biology; Pathology
GA SO7BS
UT WOS:000659129800009
PM 33586778
DA 2022-06-22
ER

PT J
AU Guo, Yi-Fan
   Su, Tian
   Yang, Mi
   Li, Chang-jun
   Guo, Qi
   Xiao, Ye
   Huang, Yan
   Liu, Ya
   Luo, Xiang-Hang
AF Guo, Yi-fan
   Su, Tian
   Yang, Mi
   Li, Chang-jun
   Guo, Qi
   Xiao, Ye
   Huang, Yan
   Liu, Ya
   Luo, Xiang-hang
TI The role of autophagy in bone homeostasis
SO JOURNAL OF CELLULAR PHYSIOLOGY
LA English
DT Review
DE autophagy; bone homeostasis; osteoblast; osteoclast; osteoporosis
ID mesenchymal stem-cell; rapamycin reduces severity; osteogenic differentiation; knee osteoarthriti; signaling pathway; gene-expression; osteoblast; osteoporosis; activation; mechanism
AB Autophagy is an evolutionarily conserved intracellular process and is considered one of the main catabolism pathways. In the process of autophagy, cells are digested nonselectively or selectively to recover nutrients and energy, so it is regarded as an antiaging process. In addition to the essential role of autophagy in cellular homeostasis, autophagy is a stress response mechanism for cell survival. Here, we review recent literature describing the pathway of autophagy and its role in different bone cell types, including osteoblasts, osteoclasts, and osteocytes. Also discussed is the mechanism of autophagy in bone diseases associated with bone homeostasis, including osteoporosis and Paget's disease. Finally, we discuss the application of autophagy regulators in bone diseases. This review aims to introduce autophagy, summarize the understanding of its relevance in bone physiology, and discuss its role and therapeutic potential in the pathogenesis of bone diseases such as osteoporosis.
C1 [Guo, Yi-Fan; Su, Tian; Yang, Mi; Li, Chang-jun; Guo, Qi; Xiao, Ye; Huang, Yan; Liu, Ya; Luo, Xiang-Hang] Cent South Univ, Xiangya Hosp, Endocrinol Res Ctr, Dept Endocrinol, 87 Xiangya Rd, Changsha 410008, Hunan, CHINA.
   [Luo, Xiang-Hang] Cent South Univ, Xiangya Hosp, Natl Clin Res Ctr Geriatr Disorders, Changsha, Hunan, CHINA.
RP Luo, XH (corresponding author), Cent South Univ, Xiangya Hosp, Endocrinol Res Ctr, Dept Endocrinol, 87 Xiangya Rd, Changsha 410008, Hunan, CHINA.
EM xianghangluo@hotmail.com
CR Abarrategi A, 2018, J EXP MED, V215, P729, DOI 10.1084/jem.20172139
   Abramoff B, 2020, MED CLIN N AM, V104, P293, DOI 10.1016/j.mcna.2019.10.007
   Abudu YP, 2019, AUTOPHAGY, V15, P1845, DOI 10.1080/15548627.2019.1637642
   Aden K, 2018, J EXP MED, V215, P2868, DOI 10.1084/jem.20171029
   Agidigbi TS, 2019, INT J MOL SCI, V20, P0, DOI 10.3390/ijms20143576
   Al SAEDIA, 2020, J GERONTOL A-BIOL, V75, P58, DOI 10.1093/gerona/glz149
   Al SAEDIA, 2019, BONE, V127, P353, DOI 10.1016/j.bone.2019.06.016
   Aparicio R, 2020, AUTOPHAGY, V16, P772, DOI 10.1080/15548627.2020.1725404
   Barranco CAROLINE, 2015, NAT REV RHEUMATOL, V11, P127, DOI 10.1038/nrrheum.2015.12
   Benderdour MOHAMED, 2015, CURR AGING SCI, V8, P147
   Berenbaum F, 2013, OSTEOARTHR CARTILAGE, V21, P16, DOI 10.1016/j.joca.2012.11.012
   Berger JM, 2019, CELL METAB, V30, P890, DOI 10.1016/j.cmet.2019.08.012
   Bhuiyan MS, 2013, J CLIN INVEST, V123, P5284, DOI 10.1172/JCI70877
   Bravo-san PEDROJM, 2019, CELL METAB, V30, P754, DOI 10.1016/j.cmet.2019.07.010
   Camuzard O, 2016, ONCOTARGET, V7, P66416, DOI 10.18632/oncotarget.12013
   Cao X, 2018, BONE RES, V6, P0, DOI 10.1038/s41413-018-0040-9
   Carames B, 2012, ARTHRITIS RHEUM-US, V64, P1182, DOI 10.1002/art.33444
   Carames B, 2012, ANN RHEUM DIS, V71, P575, DOI 10.1136/annrheumdis-2011-200557
   Carames B, 2010, ARTHRITIS RHEUM-US, V62, P791, DOI 10.1002/art.27305
   Chang KH, 2014, CELL REP, V9, P2084, DOI 10.1016/j.celrep.2014.11.031
   Chen CH, 2018, J APPL PHYSIOL, V124, P1177, DOI 10.1152/japplphysiol.00871.2017
   Chen XX, 2010, VET RES COMMUN, V34, P143, DOI 10.1007/s11259-010-9340-2
   Cheng L, 2020, CELL PROLIFERAT, V53, P0, DOI 10.1111/cpr.12789
   Chiang HL, 1988, J BIOL CHEM, V263, P6797
   Cho HJ, 2012, PHYTOTHER RES, V26, P1864, DOI 10.1002/ptr.4669
   Delorme-axford E, 2018, AUTOPHAGY, V14, P365, DOI 10.1080/15548627.2017.1401425
   Deretic V, 2012, TRENDS CELL BIOL, V22, P397, DOI 10.1016/j.tcb.2012.04.008
   Deselm CJ, 2011, DEV CELL, V21, P966, DOI 10.1016/j.devcel.2011.08.016
   Deter RL, 1967, J CELL BIOL, V33, P437, DOI 10.1083/jcb.33.2.437
   Dewhirst FE, 1985, J IMMUNOL, V135, P2562
   Dikic I, 2018, NAT REV MOL CELL BIO, V19, P349, DOI 10.1038/s41580-018-0003-4
   Ensrud KE, 2017, ANN INTERN MED, V167, PITC17, DOI 10.7326/AITC201708010
   Fan P, 2019, LIFE SCI, V229, P36, DOI 10.1016/j.lfs.2019.05.027
   Feng FB, 2018, BIOMED PHARMACOTHER, V102, P1209, DOI 10.1016/j.biopha.2018.03.142
   Feng YC, 2014, CELL RES, V24, P24, DOI 10.1038/cr.2013.168
   Florencio-silva R, 2017, REV ASSOC MED BRAS, V63, P173, DOI 10.1590/1806-9282.63.02.173
   Florencio-silva R, 2015, BIOMED RES INT, V2015, P0, DOI 10.1155/2015/421746
   Flynn MG, 2019, AGING DIS, V10, P147, DOI 10.14336/AD.2018.0326
   Fu R, 2014, GENE, V552, P75, DOI 10.1016/j.gene.2014.09.015
   Galea GABRIELL, 2013, BONEKEY REP, V2, P413, DOI 10.1038/bonekey.2013.147
   Ganatra DA, 2013, INDIAN J MED RES, V137, P117
   Garcia-prat L, 2016, NATURE, V529, P37, DOI 10.1038/nature16187
   Gavali S, 2019, BBA-MOL CELL RES, V1866, P1498, DOI 10.1016/j.bbamcr.2019.06.014
   Guo CJ, 2019, BIOMED PHARMACOTHER, V115, P0, DOI 10.1016/j.biopha.2019.01.031
   Hawker GA, 2008, OSTEOARTHR CARTILAGE, V16, P415, DOI 10.1016/j.joca.2007.12.017
   Hayashi M, 2019, CELL METAB, V29, P627, DOI 10.1016/j.cmet.2018.12.021
   He CC, 2009, ANNU REV GENET, V43, P67, DOI 10.1146/annurev-genet-102808-114910
   He X, 2010, BIOCHEM BIOPH RES CO, V401, P356, DOI 10.1016/j.bbrc.2010.09.053
   Heidari B, 2011, CASP J INTERN MED, V2, P205
   Hocking LJ, 2012, J BONE MINER RES, V27, P1439, DOI 10.1002/jbmr.1668
   Husain A, 2017, CURR OSTEOPOROS REP, V15, P450, DOI 10.1007/s11914-017-0391-y
   Jaber FA, 2019, J CELL PHYSIOL, V234, P12105, DOI 10.1002/jcp.27071
   Jang M, 2018, SCI REP-UK, V8, P0, DOI 10.1038/s41598-018-30977-7
   Jeon H, 2017, CONNECT TISSUE RES, V58, P497, DOI 10.1080/03008207.2016.1240790
   Ji LM, 2019, BIOCHEM BIOPH RES CO, V511, P869, DOI 10.1016/j.bbrc.2019.02.114
   Jiang YX, 2020, LIFE SCI, V246, P0, DOI 10.1016/j.lfs.2020.117422
   Kang XM, 2017, J BONE MINER RES, V32, P2128, DOI 10.1002/jbmr.3134
   Kar R, 2019, JBMR PLUS, V3, P0, DOI 10.1002/jbm4.10077
   Kaushik S, 2018, NAT REV MOL CELL BIO, V19, P365, DOI 10.1038/s41580-018-0001-6
   Ke DS, 2019, BIOCHIMIE, V167, P217, DOI 10.1016/j.biochi.2019.10.008
   Ke DS, 2018, BIOCHEM BIOPH RES CO, V497, P890, DOI 10.1016/j.bbrc.2018.02.164
   Kharaziha P, 2017, METHOD ENZYMOL, V587, P247, DOI 10.1016/bs.mie.2016.09.059
   Kihara A, 2001, J CELL BIOL, V152, P519, DOI 10.1083/jcb.152.3.519
   Kim EUN-JUNG, 2016, J DENT ANESTH PAIN MED, V16, P39, DOI 10.17245/jdapm.2016.16.1.39
   Kim HA, 2007, CURR DRUG TARGETS, V8, P333, DOI 10.2174/138945007779940025
   Kim IR, 2016, BMC COMPLEM ALTERN M, V16, P0, DOI 10.1186/s12906-016-1320-9
   Kimmelman AC, 2017, CELL METAB, V25, P1037, DOI 10.1016/j.cmet.2017.04.004
   Kimura T, 2017, AUTOPHAGY, V13, P1084, DOI 10.1080/15548627.2017.1307486
   King BC, 2019, CELL METAB, V29, P202, DOI 10.1016/j.cmet.2018.09.009
   Klein-nulend J, 2015, J BIOMECH, V48, P855, DOI 10.1016/j.jbiomech.2014.12.007
   Klionsky DJ, 2011, AUTOPHAGY, V7, P1273, DOI 10.4161/auto.7.11.17661
   Kogawa M, 2010, ENDOCRINOLOGY, V151, P4613, DOI 10.1210/en.2010-0334
   Kong CY, 2020, BIOCHEM CELL BIOL, V98, P434, DOI 10.1139/bcb-2019-0333
   Kotani T, 2018, P NATL ACAD SCI USA, V115, P10363, DOI 10.1073/pnas.1806727115
   Kulkarni AS, 2020, CELL METAB, V32, P15, DOI 10.1016/j.cmet.2020.04.001
   Lahiri V, 2019, CELL METAB, V29, P803, DOI 10.1016/j.cmet.2019.03.003
   Lakshminarayanan S, 2001, J RHEUMATOL, V28, P102
   Lamming DW, 2019, TRAFFIC, V20, P27, DOI 10.1111/tra.12617
   Lazarou M, 2015, NATURE, V524, P309, DOI 10.1038/nature14893
   Lee MJ, 2013, J CELL BIOCHEM, V114, P2718, DOI 10.1002/jcb.24620
   Li CJ, 2018, J CLIN INVEST, V128, P5251, DOI 10.1172/JCI99044
   Li CJ, 2015, J CLIN INVEST, V125, P1509, DOI 10.1172/JCI77716
   Li D, 2017, 2017 INTERNATIONAL CONFERENCE ON SMART GRID AND ELECTRICAL AUTOMATION (ICSGEA), V0, PP24, DOI 10.1109/ICSGEA.2017.14
   Li HX, 2018, AUTOPHAGY, V14, P1726, DOI 10.1080/15548627.2018.1483807
   Li J, 2018, J STEROID BIOCHEM, V177, P103, DOI 10.1016/j.jsbmb.2017.07.032
   Li WW, 2012, CELL MOL LIFE SCI, V69, P1125, DOI 10.1007/s00018-011-0865-5
   Li Y, 2018, INT J MOL MED, V41, P2535, DOI 10.3892/ijmm.2018.3498
   Li Z, 2019, STEM CELLS, V37, P1542, DOI 10.1002/stem.3091
   Lin JT, 2019, BIOMED RES INT, V2019, P0, DOI 10.1155/2019/9203934
   Lin NY, 2016, ANN RHEUM DIS, V75, P1203, DOI 10.1136/annrheumdis-2015-207240
   Lin NY, 2013, AUTOPHAGY, V9, P1253, DOI 10.4161/auto.25467
   Liu FC, 2019, MATH PROBLEMS ENG, V2019, P1
   Liu F, 2013, J BONE MINER RES, V28, P2414, DOI 10.1002/jbmr.1971
   Liu N, 2014, MOL MED REP, V9, P2166, DOI 10.3892/mmr.2014.2102
   Losada E, 2018, OSTEOPOROSIS INT, V29, P2079, DOI 10.1007/s00198-018-4581-y
   Lucas GJA, 2006, J BONE MINER RES, V21, PP31, DOI 10.1359/JBMR.06S206
   Luo D, 2016, OSTEOPOROSIS INT, V27, P1093, DOI 10.1007/s00198-015-3325-5
   Lv XH, 2015, TOXICOL LETT, V239, P131, DOI 10.1016/j.toxlet.2015.09.014
   Lystad AH, 2019, AUTOPHAGY, V15, P1485, DOI 10.1080/15548627.2019.1618100
   Ma J, 2018, EUR REV MED PHARMACO, V22, P7962, DOI 10.26355/eurrev_201811_16424
   Ma Y, 2018, AGING CELL, V17, P0, DOI 10.1111/acel.12709
   Madeo F, 2019, CELL METAB, V29, P592, DOI 10.1016/j.cmet.2019.01.018
   Madeo F, 2019, AUTOPHAGY, V15, P165, DOI 10.1080/15548627.2018.1530929
   Mai QG, 2011, J CELL BIOCHEM, V112, P2902, DOI 10.1002/jcb.23206
   Maria S, 2017, AGING-US, V9, P256, DOI 10.18632/aging.101158
   Mcewan DG, 2015, MOL CELL, V57, P39, DOI 10.1016/j.molcel.2014.11.006
   Mijaljica D, 2012, AUTOPHAGY, V8, P1701, DOI 10.4161/auto.21332
   Mizushima N, 2007, ANNU REV NUTR, V27, P19, DOI 10.1146/annurev.nutr.27.061406.093749
   Mizushima N, 2010, NAT CELL BIOL, V12, P823, DOI 10.1038/ncb0910-823
   Mizushima N, 2010, CELL, V140, P313, DOI 10.1016/j.cell.2010.01.028
   Mobasheri A, 2016, ANN PHYS REHABIL MED, V59, P333, DOI 10.1016/j.rehab.2016.07.004
   Mok CC, 2005, LUPUS, V14, P106, DOI 10.1191/0961203305lu2039oa
   Motoi Y, 2014, ACS CHEM NEUROSCI, V5, P434, DOI 10.1021/cn500056q
   Narita M, 2011, SCIENCE, V332, P966, DOI 10.1126/science.1205407
   Nascimbeni AC, 2017, FEBS J, V284, P1267, DOI 10.1111/febs.13987
   Nishimura T, 2017, EMBO J, V36, P1719, DOI 10.15252/embj.201695189
   Noda NN, 2008, GENES CELLS, V13, P1211, DOI 10.1111/j.1365-2443.2008.01238.x
   Nollet M, 2014, AUTOPHAGY, V10, P1965, DOI 10.4161/auto.36182
   Nuschke A, 2014, STEM CELL RES THER, V5, P0, DOI 10.1186/scrt530
   Oldknow KJ, 2015, J ENDOCRINOL, V225, PR1, DOI 10.1530/JOE-14-0584
   Onal M, 2013, J BIOL CHEM, V288, P17432, DOI 10.1074/jbc.M112.444190
   Ono T, 2018, HISTOCHEM CELL BIOL, V149, P325, DOI 10.1007/s00418-018-1636-2
   Otomo C, 2013, NAT STRUCT MOL BIOL, V20, P59, DOI 10.1038/nsmb.2431
   Palmiter RD, 2017, NATURE, V543, P320, DOI 10.1038/nature21501
   Pankiv S, 2007, J BIOL CHEM, V282, P24131, DOI 10.1074/jbc.M702824200
   Parzych KR, 2014, ANTIOXID REDOX SIGN, V20, P460, DOI 10.1089/ars.2013.5371
   Piemontese M, 2016, SCI REP-UK, V6, P0, DOI 10.1038/srep24262
   Piemontese M, 2015, BONE, V75, P18, DOI 10.1016/j.bone.2015.02.005
   Pierrefite-carle V, 2015, AGEING RES REV, V24, P206, DOI 10.1016/j.arr.2015.08.004
   Platt FM, 2018, NAT REV DIS PRIMERS, V4, P0, DOI 10.1038/s41572-018-0025-4
   Rachner TD, 2011, LANCET, V377, P1276, DOI 10.1016/S0140-6736(10)62349-5
   Rahman MS, 2015, BONE RES, V3, P0, DOI 10.1038/boneres.2015.5
   Rajendran P, 2019, J CELL PHYSIOL, V234, P21485, DOI 10.1002/jcp.28895
   Ralston S, 2011, GENETIC DETERMINANTS, V0, P59
   Ravanan P, 2017, LIFE SCI, V188, P53, DOI 10.1016/j.lfs.2017.08.029
   Reggiori FULVIO, 2012, INT J CELL BIOL, V2012, P219625, DOI 10.1155/2012/219625
   Rendina-ruedy E, 2020, CELL METAB, V31, P219, DOI 10.1016/j.cmet.2019.09.015
   Ribeiro M, 2016, OSTEOARTHR CARTILAGE, V24, P2116, DOI 10.1016/j.joca.2016.06.019
   Ribeiro M, 2016, OSTEOARTHR CARTILAGE, V24, P731, DOI 10.1016/j.joca.2015.10.017
   Richter B, 2016, P NATL ACAD SCI USA, V113, P4039, DOI 10.1073/pnas.1523926113
   Sarkar S, 2005, J CELL BIOL, V170, P1101, DOI 10.1083/jcb.200504035
   Schu PV, 1993, SCIENCE, V260, P88, DOI 10.1126/science.8385367
   Shapiro IM, 2014, AUTOPHAGY, V10, P7, DOI 10.4161/auto.26679
   Shintani T, 2004, SCIENCE, V306, P990, DOI 10.1126/science.1099993
   Shpilka T, 2012, J CELL SCI, V125, P2343, DOI 10.1242/jcs.093757
   Silva IAL, 2018, PLOS ONE, V13, P0, DOI 10.1371/journal.pone.0197543
   Sin TK, 2015, J PHYSIOL-LONDON, V593, P1887, DOI 10.1113/jphysiol.2014.270101
   Slobodkin MR, 2013, ESSAYS BIOCHEM, V55, P51, DOI 10.1042/BSE0550051, 10.1042/bse0550051
   Son SM, 2019, CELL METAB, V29, P192, DOI 10.1016/j.cmet.2018.08.013
   Song SJ, 2020, MOL CELL ENDOCRINOL, V505, P0, DOI 10.1016/j.mce.2020.110742
   Stage TB, 2018, BONE, V112, P35, DOI 10.1016/j.bone.2018.04.004
   Su T, 2019, ACS NANO, V13, P2450, DOI 10.1021/acsnano.8b09375
   Sul OJ, 2018, BONE, V116, P279, DOI 10.1016/j.bone.2018.08.014
   Sul OJ, 2017, MOL CELLS, V40, P880, DOI 10.14348/molcells.2017.0230
   Tai HR, 2017, AUTOPHAGY, V13, P99, DOI 10.1080/15548627.2016.1247143
   Tang HW, 2018, CELL METAB, V27, P1040, DOI 10.1016/j.cmet.2018.02.023
   Tang N, 2019, J CELL PHYSIOL, V234, P5023, DOI 10.1002/jcp.27304
   Tanida ISEI, 2008, V445, V0, PP77, DOI 10.1007/978-1-59745-157-4_4
   Terman A, 2007, J PATHOL, V211, P134, DOI 10.1002/path.2094
   Nguyen TN, 2016, J CELL BIOL, V215, P857, DOI 10.1083/jcb.201607039
   Toledo M, 2019, CELL METAB, V29, P4, DOI 10.1016/j.cmet.2018.12.010
   Toledo M, 2018, CELL METAB, V28, P268, DOI 10.1016/j.cmet.2018.05.023
   Tong XS, 2020, CELL PROLIFERAT, V53, P0, DOI 10.1111/cpr.12714
   Usategui-martin R, 2020, BONE, V133, P0, DOI 10.1016/j.bone.2020.115265
   Venida A, 2019, CELL METAB, V29, P236, DOI 10.1016/j.cmet.2019.01.009
   Vuppalapati KK, 2015, J BONE MINER RES, V30, P2249, DOI 10.1002/jbmr.2575
   Walsh MC, 2018, NAT REV RHEUMATOL, V14, P146, DOI 10.1038/nrrheum.2017.213
   Wang LF, 2019, J CELL PHYSIOL, V234, P3207, DOI 10.1002/jcp.27335
   Wang P, 2018, J TISSUE ENG REGEN M, V12, P437, DOI 10.1002/term.2470
   Wang XY, 2018, MOL MED REP, V18, P2681, DOI 10.3892/mmr.2018.9229
   Wang XW, 2017, EXP THER MED, V14, P5032, DOI 10.3892/etm.2017.5147
   Waters S, 2010, AUTOPHAGY, V6, P981, DOI 10.4161/auto.6.7.13155
   Wen X, 2016, J MOL BIOL, V428, P1681, DOI 10.1016/j.jmb.2016.02.021
   Weng YM, 2018, EUR REV MED PHARMACO, V22, P1224, DOI 10.26355/eurrev_201803_14462
   Whitehouse CA, 2010, P NATL ACAD SCI USA, V107, P12913, DOI 10.1073/pnas.0913058107
   Wong SK, 2019, DRUG DES DEV THER, V13, P3497, DOI 10.2147/DDDT.S227738
   Wu R, 2019, CELL METAB, V29, P653, DOI 10.1016/j.cmet.2018.11.006
   Wu ZH, 2018, CELL METAB, V28, P130, DOI 10.1016/j.cmet.2018.05.007
   Xi G, 2016, ENDOCRINOLOGY, V157, P268, DOI 10.1210/en.2015-1690
   Xiao L, 2019, FRONT ENDOCRINOL, V10, P0, DOI 10.3389/fendo.2019.00490
   Xiu Y, 2014, J CLIN INVEST, V124, P297, DOI 10.1172/JCI66947
   Yamada T, 2019, FOOD SCI BIOTECHNOL, V28, P1241, DOI 10.1007/s10068-019-00561-4
   Yamada T, 2018, CELL METAB, V28, P588, DOI 10.1016/j.cmet.2018.06.014
   Yamamoto T, 2012, BRIT J PHARMACOL, V166, P1084, DOI 10.1111/j.1476-5381.2012.01856.x
   Yang F, 2017, J PINEAL RES, V63, P0, DOI 10.1111/jpi.12422
   Yang M, 2020, CELL PROLIFERAT, V53, P0, DOI 10.1111/cpr.12784
   Yang M, 2019, J EXP MED, V216, P1944, DOI 10.1084/jem.20181554
   Yang XH, 2019, SCI REP-UK, V9, P0, DOI 10.1038/s41598-019-44766-3
   Yang YP, 2013, ACTA PHARMACOL SIN, V34, P625, DOI 10.1038/aps.2013.5
   Yang YH, 2013, APOPTOSIS, V18, P1363, DOI 10.1007/s10495-013-0867-x
   Yang YH, 2014, BIOCHEM BIOPH RES CO, V451, P86, DOI 10.1016/j.bbrc.2014.07.069
   Yao W, 2016, OSTEOPOROSIS INT, V27, P283, DOI 10.1007/s00198-015-3308-6
   Yao W, 2008, ARTHRITIS RHEUM, V58, P1674, DOI 10.1002/art.23454
   Yin X, 2019, BONE RES, V7, P0, DOI 10.1038/s41413-019-0058-7
   Yin ZY, 2017, EUR REV MED PHARMACO, V21, P4989
   Yin ZY, 2016, MICROB CELL, V3, P457, DOI 10.15698/mic2016.12.546
   Yu YL, 2019, CELL METAB, V29, P966, DOI 10.1016/j.cmet.2019.01.016
   Zaffagnini G, 2016, J MOL BIOL, V428, P1714, DOI 10.1016/j.jmb.2016.02.004
   Zahm AM, 2011, CELLS TISSUES ORGANS, V194, P274, DOI 10.1159/000324647
   Zamani A, 2009, BONE, V44, P331, DOI 10.1016/j.bone.2008.10.001
   Zhang BB, 2018, REDOX BIOL, V14, P492, DOI 10.1016/j.redox.2017.10.021
   Zhang GY, 2019, BMC COMPLEM ALTERN M, V19, P0, DOI 10.1186/s12906-019-2691-5
   Zhang HL, 2020, AUTOPHAGY, V16, P181, DOI 10.1080/15548627.2019.1687967
   Zhang LQ, 2020, STEM CELL RES THER, V11, P0, DOI 10.1186/s13287-020-01785-6
   Zhang S, 2018, STRUCT HEALTH MONIT, V17, P3, DOI 10.1177/1475921716682432
   Zhang WB, 2018, BIOMED PHARMACOTHER, V106, P1126, DOI 10.1016/j.biopha.2018.07.020
   Zhang Y, 2020, CELL SIGNAL, V67, P0, DOI 10.1016/j.cellsig.2019.109505
   Zhang Y, 2015, ANN RHEUM DIS, V74, P1432, DOI 10.1136/annrheumdis-2013-204599
   Zhang ZC, 2017, SCI REP-UK, V7, P0, DOI 10.1038/srep46161
   Zhao M, 2018, BRIT J PHARMACOL, V175, P4183, DOI 10.1111/bph.14477
   Zheng LW, 2017, J INVEST MED, V65, P1014, DOI 10.1136/jim-2017-000426
   Zhou RP, 2019, J CELL MOL MED, V23, P7879, DOI 10.1111/jcmm.14629
   Zhou T, 2019, REDOX REP, V24, P62, DOI 10.1080/13510002.2019.1658376
   Zhou ZQ, 2018, CELLS-BASEL, V7, P0, DOI 10.3390/cells7120229
   Zhu L, 2017, MED SCI MONITOR, V23, P0, DOI 10.12659/MSM.903432
   Zucca FA, 2018, NPJ PARKINSONS DIS, V4, P0, DOI 10.1038/s41531-018-0050-8
NR 216
TC 5
Z9 5
U1 14
U2 28
PU WILEY
PI HOBOKEN
PA 111 RIVER ST, HOBOKEN 07030-5774, NJ USA
SN 0021-9541
EI 1097-4652
J9 J CELL PHYSIOL
JI J. Cell. Physiol.
PD JUN 15
PY 2021
VL 236
IS 6
BP 4152
EP 4173
DI 10.1002/jcp.30111
PG 22
WC Cell Biology; Physiology
SC Cell Biology; Physiology
GA RA5YF
UT WOS:000607841200001
PM 33452680
DA 2022-06-22
ER

PT J
AU Ansari, MY
   Ball, HC
   Wase, SJ
   Novak, K.
   Haqqi, TM
AF Ansari, M
   Ball, H
   Wase, S
   Novak, K
   Haqqi, T
TI Lysosomal dysfunction in osteoarthritis and aged cartilage triggers apoptosis in chondrocytes through BAX mediated release of Cytochrome c
SO OSTEOARTHRITIS AND CARTILAGE
LA English
DT Article
DE LAMP2; Ageing; Redox; LAMP1; Lysosomes; Mitochondrial dysfunction
ID cell-death; membrane permeabilization; autophagy; chloroquine; expression; bafilomycin; hydroxychloroquine; pathogenesis; inhibition; mechanism
AB Objective: Lysosomes are the major catabolic organelle of the cell and regulate the macromolecular and organelle turnover and programmed cell death. Here, we investigated the lysosome dysfunction in cartilage and its role in chondrocytes apoptosis and the associated mechanism. Design: Lysosomal acidification in Osteoarthritis (OA) and aged cartilage was determined by LysoSensor staining. Lysosomal function in chondrocytes was blocked by siRNA mediated depletion of Lysosomal Associated Membrane Protein 2 (LAMP2) or with lysosome inhibitors. Chondrocyte apoptosis was determined by LDH release, Caspase-3/7 activation, TUNEL and PI uptake assays. Loss of mitochondrial membrane potential (MMP/Delta Psi M) and mitochondrial superoxide level was determined by JC-1 and MitoSOX staining, respectively. Colocalization of mitochondria with BCL2 associated X (BAX) and Cytochrome c was determined by immunostaining. Destabilization of medial meniscus (DMM) was performed to induce OA in mice. Results: Lysosomal acidification was found to be significantly decreased in aged mouse and human and mouse OA cartilage which also showed increased chondrocyte apoptosis. Inhibition of lysosomal function resulted in increased oxidative stress, accumulation of dysfunctional mitochondria and apoptosis in chondrocytes in monolayer and in cartilage explant cultures. Depletion of LAMP2 expression or treatment of chondrocytes with lysosomal function inhibitors increased the expression andmitochondrial translocation of BAX leading to Cytochrome c release. Lysosomal dysfunction-induced apoptosis in chondrocytes was not blocked by antioxidants MitoTempo or Diphenyleneiodonium (DPI) but was abrogated by inhibiting BAX. Conclusion: Lysosomal dysfunction induce apoptosis in chondrocytes through BAX-mediated mitochondrial damage and release of Cytochrome c. Our data points to lysosomal function restoration and/or BAX inhibition in chondrocytes as a therapeutic approach for OA. (C) 2020 Osteoarthritis Research Society International. Published by Elsevier Ltd. All rights reserved.
C1 [Ansari, M. Y.; Ball, H. C.; Wase, S. J.; Novak, K.; Haqqi, T. M.] Northeast Ohio Med Univ, Dept Anat & Neurobiol, 4209 St Rt 44, Rootstown, OH 44272 USA.
RP Haqqi, TM (corresponding author), Northeast Ohio Med Univ, Dept Anat & Neurobiol, 4209 St Rt 44, Rootstown, OH 44272 USA.
EM thaqqi@neomed.edu
FU National Institute of Arthritis and Musculoskeletal and Skin Diseases (NIAMS); National Center for Complementary and Integrative Health (NCCIH) of the National Institutes of Health (NIH) [R01-AR067056, R01-AT007373]; NEOMED
CR Aigner T, 2007, NAT CLIN PRACT RHEUM, V3, P391, DOI 10.1038/ncprheum0534
   Aits S, 2013, J CELL SCI, V126, P1905, DOI 10.1242/jcs.091181
   Akhtar N, 2015, ARTHRITIS RHEUMATOL, V67, P423, DOI 10.1002/art.38952
   Akhtar N, 2012, ANN RHEUM DIS, V71, P1073, DOI 10.1136/annrheumdis-2011-200519
   Ansari MY, 2018, OSTEOARTHR CARTILAGE, V26, P1087, DOI 10.1016/j.joca.2017.07.020
   Ansari MY, 2019, ARTHRITIS RHEUMATOL, V71, P583, DOI 10.1002/art.40751
   Ansari MY, 2018, CELL PHYSIOL BIOCHEM, V49, P932, DOI 10.1159/000493225
   Ansari MY, 2017, BIOMED PHARMACOTHER, V96, P198, DOI 10.1016/j.biopha.2017.09.140
   Ansari MY, 2016, SCI REP-UK, V6, P0, DOI 10.1038/srep27611
   Ansari MY, 2020, BIOMED PHARMACOTHER, V129, P0, DOI 10.1016/j.biopha.2020.110452
   Appelqvist H, 2012, ANN CLIN LAB SCI, V42, P231
   Boya P, 2003, J EXP MED, V197, P1323, DOI 10.1084/jem.20021952
   Carmona-gutierrez D, 2016, AGEING RES REV, V32, P2, DOI 10.1016/j.arr.2016.04.009
   Colacurcio DJ, 2016, AGEING RES REV, V32, P75, DOI 10.1016/j.arr.2016.05.004
   Costedoat-chalumeau N, 2015, CLIN REV ALLERG IMMU, V49, P317, DOI 10.1007/s12016-015-8469-8
   Fan CD, 2006, BIOORGAN MED CHEM, V14, P3218, DOI 10.1016/j.bmc.2005.12.035
   Gan-or Z, 2015, AUTOPHAGY, V11, P1443, DOI 10.1080/15548627.2015.1067364
   Goldring MB, 2011, CURR OPIN RHEUMATOL, V23, P471, DOI 10.1097/BOR.0b013e328349c2b1
   Green JA, 2020, OSTEOARTHR CARTILAGE, V28, P1102, DOI 10.1016/j.joca.2020.04.014
   Haseeb A, 2013, CLIN IMMUNOL, V146, P185, DOI 10.1016/j.clim.2012.12.011
   Hu CF, 2017, CURR MED CHEM, V24, P2241, DOI 10.2174/0929867324666170316115938
   Huynh KK, 2007, EMBO J, V26, P313, DOI 10.1038/sj.emboj.7601511
   Kimura T, 2013, CANCER RES, V73, P3, DOI 10.1158/0008-5472.CAN-12-2464
   Li LQ, 2016, TUMOR BIOL, V37, P653, DOI 10.1007/s13277-015-3842-z
   Loeser RF, 2016, NAT REV RHEUMATOL, V12, P412, DOI 10.1038/nrrheum.2016.65
   de Figueroa PL, 2015, ARTHRITIS RHEUMATOL, V67, P966, DOI 10.1002/art.39025
   Makki MS, 2015, ARTHRITIS RHEUMATOL, V67, P2117, DOI 10.1002/art.39173
   Meier FMP, 2013, IMMUNOTHERAPY-UK, V5, P955, DOI 10.2217/imt.13.94
   Mindell JA, 2012, ANNU REV PHYSIOL, V74, P69, DOI 10.1146/annurev-physiol-012110-142317
   Mony VK, 2016, AUTOPHAGY, V12, P619, DOI 10.1080/15548627.2016.1147671
   Nixon RA, 2013, NAT MED, V19, P983, DOI 10.1038/nm.3232
   Oppenheimer H, 2012, ARTHRITIS RHEUM-US, V64, P718, DOI 10.1002/art.33407
   Park JS, 2015, MOVEMENT DISORD, V30, P770, DOI 10.1002/mds.26243
   Piao SF, 2016, ANN NY ACAD SCI, V1371, P45, DOI 10.1111/nyas.12953
   Rainsford KD, 2015, INFLAMMOPHARMACOLOGY, V23, P231, DOI 10.1007/s10787-015-0239-y
   Ramirez A, 2006, NAT GENET, V38, P1184, DOI 10.1038/ng1884
   Redmann M, 2017, REDOX BIOL, V11, P73, DOI 10.1016/j.redox.2016.11.004
   Sciarretta S, 2018, ANNU REV PHYSIOL, V80, P1, DOI 10.1146/annurev-physiol-021317-121427
   Serrano-puebla A, 2016, ANN NY ACAD SCI, V1371, P30, DOI 10.1111/nyas.12966
   Settembre C, 2013, NAT REV MOL CELL BIO, V14, P283, DOI 10.1038/nrm3565
   Teplova VV, 2007, J BIOENERG BIOMEMBR, V39, P321, DOI 10.1007/s10863-007-9095-9
   Tonnesmann E, 2013, IMMUNOPHARM IMMUNOT, V35, P434, DOI 10.3109/08923973.2013.780078
   Wu YC, 2009, BIOCHEM BIOPH RES CO, V382, P451, DOI 10.1016/j.bbrc.2009.03.051
   Xu J, 2003, J CELL BIOCHEM, V88, P1256, DOI 10.1002/jcb.10477
   Yan YM, 2016, SCI REP-UK, V6, P0, DOI 10.1038/srep37052
   Zhang Y, 2017, REV NEUROSCIENCE, V28, P861, DOI 10.1515/revneuro-2017-0013
NR 46
TC 7
Z9 7
U1 2
U2 6
PU ELSEVIER SCI LTD
PI OXFORD
PA THE BOULEVARD, LANGFORD LANE, KIDLINGTON, OXFORD OX5 1GB, OXON, ENGLAND
SN 1063-4584
EI 1522-9653
J9 OSTEOARTHR CARTILAGE
JI Osteoarthritis Cartilage
PD JAN 15
PY 2021
VL 29
IS 1
BP 100
EP 112
DI 10.1016/j.joca.2020.08.014
PG 13
WC Orthopedics; Rheumatology
SC Orthopedics; Rheumatology
GA PQ5MD
UT WOS:000606588700011
PM 33161099
DA 2022-06-22
ER

PT J
AU Xu, Kai
   He, Yuzhe
   Moqbel, SAA
   Zhou, Xing
   Wu, Lidong
   Bao, Jiapeng
AF Xu, Kai
   He, Yuzhe
   Moqbel, Safwat
   Zhou, Xing
   Wu, Lidong
   Bao, Jiapeng
TI SIRT3 ameliorates osteoarthritis via regulating chondrocyte autophagy and apoptosis through the PI3K/Akt/mTOR pathway
SO INTERNATIONAL JOURNAL OF BIOLOGICAL MACROMOLECULES
LA English
DT Article
DE SIRT3; Osteoarthritis; Autophagy; Apoptosis; PI3K/Akt/mTOR signaling
AB Osteoarthritis (OA) is the most common form of joint disease. The aim of this study was to explore the functions of SIRT3 on OA pathophysiology and the mechanism involved. Rat chondrocytes and destabilized medial meniscus (DMM) rat OA model were used as in vitro and in vivo models. In addition, lentivirus and plasmid were used to overexpress SIRT3, while siRNA was applied to establish SIRT3 knockdown. IL-1 beta induced inflammation, apoptosis, mitochondria' dysfunction, and chondrocyte degeneration were inhibited by SIRT3 overexpression, which were enhanced in SIRT3-knockdown rat chondrocytes. Furthermore, overexpression of SIRT3 could restore IL-1 beta-induced autophagy inhibition. We also found that IL-1 beta-induced PI3K/Akt/mTOR signaling pathway activation was inhibited by SIRT3 overexpression, which was enhanced by SIRT3 knockdown. Last, intra-articular SIRT3 overexpression alleviated the severity of OA-induced rat joint damage. Our results demonstrated that SIRT3 is an important protective agent against OA pathophysiology via inhibiting PI3K/Akt/mTOR signaling. (C) 2021 Elsevier B.V. All rights reserved.
C1 [Xu, Kai; He, Yuzhe; Moqbel, Safwat Adel Abdo; Zhou, Xing; Wu, Lidong; Bao, Jiapeng] Zhejiang Univ, Affiliated Hosp 2, Dept Orthoped Surg, Sch Med, Hangzhou, CHINA.
RP Wu, LD; Bao, JP (corresponding author), Zhejiang Univ, Affiliated Hosp 2, Dept Orthoped Surg, Sch Med, Hangzhou, CHINA.
EM wulidong@zju.edu.cn; baojiapeng1@zju.edu.cn
FU National Natural Science Foundation of China [81401824, 81871793, 81572173]
CR Blanco FJ, 2018, NAT REV RHEUMATOL, V14, P327, DOI 10.1038/s41584-018-0001-0
   Blanco FJ, 2011, NAT REV RHEUMATOL, V7, P161, DOI 10.1038/nrrheum.2010.213
   Busse E, 2019, SCI REP-UK, V9, P0, DOI 10.1038/s41598-019-52921-z
   Cai C, 2019, AGING-US, V11, P6371, DOI 10.18632/aging.102194
   Cao J, 2019, MOL CELL BIOCHEM, V461, P183, DOI 10.1007/s11010-019-03601-z
   Cheng NT, 2016, BMC MUSCULOSKEL DIS, V17, P0, DOI 10.1186/s12891-016-0995-x
   Chiu HC, 2018, J CACHEXIA SARCOPENI, V9, P585, DOI 10.1002/jcsm.12289
   Dai SH, 2017, FREE RADICAL BIO MED, V108, P345, DOI 10.1016/j.freeradbiomed.2017.04.005
   Dai SH, 2014, INT J MOL SCI, V15, P14591, DOI 10.3390/ijms150814591
   Deng SL, 2017, OSTEOARTHR CARTILAGE, V25, P1912, DOI 10.1016/j.joca.2017.08.003
   Ding Y, 2017, INT J BIOL SCI, V13, P254, DOI 10.7150/ijbs.17053
   Fan LY, 2018, EXP THER MED, V16, P5190, DOI 10.3892/etm.2018.6843
   Feng K, 2020, INFLAMM RES, V69, P385, DOI 10.1007/s00011-020-01327-z
   Fu XL, 2018, MOL MED REP, V17, P3821, DOI 10.3892/mmr.2017.8304
   Fu Y, 2016, ARTHRITIS RHEUMATOL, V68, P1887, DOI 10.1002/art.39618
   Gabner S, 2018, J GENE MED, V20, P0, DOI 10.1002/jgm.3021
   Geng YY, 2020, J BONE MINER METAB, V38, P277, DOI 10.1007/s00774-019-01055-3
   Guo XB, 2017, AM J TRANSL RES, V9, P3258
   Haile Y, 2017, J NEUROINFLAMM, V14, P0, DOI 10.1186/s12974-016-0788-z
   Hasegawa A, 2017, ARTHRITIS RHEUMATOL, V69, P576, DOI 10.1002/art.39963
   He WD, 2018, BIOMED PHARMACOTHER, V97, P607, DOI 10.1016/j.biopha.2017.10.152
   Huang ZM, 2016, OSTEOARTHR CARTILAGE, V24, P1246, DOI 10.1016/j.joca.2016.02.009
   Huh JE, 2016, SCI REP-UK, V6, P0, DOI 10.1038/srep22511
   Jeon H, 2017, CONNECT TISSUE RES, V58, P497, DOI 10.1080/03008207.2016.1240790
   Kreymerman A, 2019, SCI REP-UK, V9, P0, DOI 10.1038/s41598-019-46956-5
   Lian WS, 2018, CELL DEATH DIS, V9, P0, DOI 10.1038/s41419-018-0994-y
   Ho L, 2017, ENDOCRINOLOGY, V158, P2741, DOI 10.1210/en.2016-1739
   Losina E, 2011, ANN INTERN MED, V154, P217, DOI 10.7326/0003-4819-154-4-201102150-00001
   Maneiro E, 2003, ARTHRITIS RHEUM, V48, P700, DOI 10.1002/art.10837
   Matsuzaki T, 2018, SCI TRANSL MED, V10, P0, DOI 10.1126/scitranslmed.aan0746
   Qin RJ, 2019, INT J MOL MED, V44, P89, DOI 10.3892/ijmm.2019.4185
   Sun WC, 2018, EXP THER MED, V15, P1119, DOI 10.3892/etm.2017.5444
   Szychlinska MA, 2019, EBIOMEDICINE, V45, P11, DOI 10.1016/j.ebiom.2019.07.018
   Vinatier C, 2018, FRONT PHYSIOL, V9, P0, DOI 10.3389/fphys.2018.00706
   Wang Z, 2018, INFLAMMATION, V41, P959, DOI 10.1007/s10753-018-0750-6
   Xi JH, 2019, J CELL PHYSIOL, V234, P11463, DOI 10.1002/jcp.27803
   Xue JF, 2017, BIOMED PHARMACOTHER, V89, P1252, DOI 10.1016/j.biopha.2017.01.130
   Zheng G, 2018, CELL DEATH DIS, V9, P0, DOI 10.1038/s41419-018-0909-y
   Zheng WW, 2019, FASEB J, V33, P4077, DOI 10.1096/fj.201801851R
NR 39
TC 8
Z9 8
U1 7
U2 15
PU ELSEVIER
PI AMSTERDAM
PA RADARWEG 29, 1043 NX AMSTERDAM, NETHERLANDS
SN 0141-8130
EI 1879-0003
J9 INT J BIOL MACROMOL
JI Int. J. Biol. Macromol.
PD APR 1
PY 2021
VL 175
IS 
BP 351
EP 360
DI 10.1016/j.ijbiomac.2021.02.029
PG 10
WC Biochemistry & Molecular Biology; Chemistry, Applied; Polymer Science
SC Biochemistry & Molecular Biology; Chemistry; Polymer Science
GA QZ7ZH
UT WOS:000630940400036
PM 33556400
DA 2022-06-22
ER

PT J
AU Zhou, Xueman
   Zheng, Yingcheng
   Sun, Wentian
   Zhang, Zhenzhen
   Liu, Jiaqi
   Yang, Wenke
   Yuan, Wenxiu
   Yi, Yating
   Wang, Jun
   Liu, Jin
AF Zhou, Xueman
   Zheng, Yingcheng
   Sun, Wentian
   Zhang, Zhenzhen
   Liu, Jiaqi
   Yang, Wenke
   Yuan, Wenxiu
   Yi, Yating
   Wang, Jun
   Liu, Jin
TI D-mannose alleviates osteoarthritis progression by inhibiting chondrocyte ferroptosis in a HIF-2 alpha-dependent manner
SO CELL PROLIFERATION
LA English
DT Article
ID hypoxia-inducible factor-2-alpha; autophagy; recommendation; metabolism; apoptosis; joint; iron
AB Objectives Chondrocyte ferroptosis contributes to osteoarthritis (OA) progression, and D-mannose shows therapeutic value in many inflammatory conditions. Here, we investigated whether D-mannose interferes in chondrocyte ferroptotic cell death during osteoarthritic cartilage degeneration. Materials and methods In vivo anterior cruciate ligament transection (ACLT)-induced OA mouse model and an in vitro study of chondrocytes in an OA microenvironment induced by interleukin-1 beta (IL-1 beta) exposure were employed. Combined with Epas1 gene gain- and loss-of-function, histology, immunofluorescence, quantitative RT-PCR, Western blot, cell viability and flow cytometry experiments were performed to evaluate the chondroprotective effects of D-mannose in OA progression and the role of hypoxia-inducible factor 2 alpha (HIF-2 alpha) in D-mannose-induced ferroptosis resistance of chondrocytes. Results D-mannose exerted a chondroprotective effect by attenuating the sensitivity of chondrocytes to ferroptosis and alleviated OA progression. HIF-2 alpha was identified as a central mediator in D-mannose-induced ferroptosis resistance of chondrocytes. Furthermore, overexpression of HIF-2 alpha in chondrocytes by Ad-Epas1 intra-articular injection abolished the chondroprotective effect of D-mannose during OA progression and eliminated the role of D-mannose as a ferroptosis suppressor. Conclusions D-mannose alleviates osteoarthritis progression by suppressing HIF-2 alpha-mediated chondrocyte sensitivity to ferroptosis, indicating D-mannose to be a potential therapeutic strategy for ferroptosis-related diseases.
C1 [Zhou, Xueman; Zheng, Yingcheng; Sun, Wentian; Zhang, Zhenzhen; Liu, Jiaqi; Yang, Wenke; Yuan, Wenxiu; Yi, Yating; Wang, Jun] Sichuan Univ, West China Hosp Stomatol, State Key Lab Oral Dis, Chengdu, CHINA.
   [Zhou, Xueman; Zheng, Yingcheng; Sun, Wentian; Zhang, Zhenzhen; Liu, Jiaqi; Yang, Wenke; Yuan, Wenxiu; Yi, Yating; Wang, Jun] Sichuan Univ, West China Hosp Stomatol, Natl Clin Res Ctr Oral Dis, Dept Orthodont, Chengdu, CHINA.
   [Zhou, Xueman; Zheng, Yingcheng; Sun, Wentian; Zhang, Zhenzhen; Liu, Jiaqi; Yang, Wenke; Yuan, Wenxiu; Liu, Jin] Sichuan Univ, West China Hosp, State Key Lab Biotherapy, Lab Aging Res, 37 GuoXue Alley, Chengdu 610041, Sichuan, CHINA.
   [Zhou, Xueman; Zheng, Yingcheng; Sun, Wentian; Zhang, Zhenzhen; Liu, Jiaqi; Yang, Wenke; Yuan, Wenxiu; Liu, Jin] Sichuan Univ, West China Hosp, Natl Clin Res Ctr Geriatr, 37 GuoXue Alley, Chengdu 610041, Sichuan, CHINA.
RP Liu, J (corresponding author), Sichuan Univ, West China Hosp, State Key Lab Biotherapy, Lab Aging Res, 37 GuoXue Alley, Chengdu 610041, Sichuan, CHINA.; Liu, J (corresponding author), Sichuan Univ, West China Hosp, Natl Clin Res Ctr Geriatr, 37 GuoXue Alley, Chengdu 610041, Sichuan, CHINA.; Wang, J (corresponding author), Sichuan Univ, West China Hosp Stomatol, Dept Orthodont, 14,3rd Sect,Renmin South Rd, Chengdu 610041, CHINA.
EM wangjunv@scu.edu.cn; liujin@scu.edu.cn
FU National Natural Science Foundation of China [81771114, 81970967]; Department of Science and Technology of Sichuan Province [2020YFS0173, 2021YFS0246]
CR Bohensky J, 2009, ARTHRITIS RHEUM-US, V60, P1406, DOI 10.1002/art.24444
   Charlier E, 2016, INT J MOL SCI, V17, P0, DOI 10.3390/ijms17122146
   Chen X, 2021, CELL DEATH DIFFER, V28, P1135, DOI 10.1038/s41418-020-00728-1
   Dixon SJ, 2012, CELL, V149, P1060, DOI 10.1016/j.cell.2012.03.042
   Dolma S, 2003, CANCER CELL, V3, P285, DOI 10.1016/S1535-6108(03)00050-3
   Galluzzi L, 2018, CELL DEATH DIFFER, V25, P486, DOI 10.1038/s41418-017-0012-4
   Glasson SS, 2010, OSTEOARTHR CARTILAGE, V18, PS17, DOI 10.1016/j.joca.2010.05.025
   Gonzalez PS, 2018, NATURE, V563, P719, DOI 10.1038/s41586-018-0729-3
   Gosset M, 2008, NAT PROTOC, V3, P1253, DOI 10.1038/nprot.2008.95
   Guilak F, 2018, MATRIX BIOL, V71-72, P40, DOI 10.1016/j.matbio.2018.05.008
   Guo LJ, 2018, STEM CELLS INT, V2018, P0, DOI 10.1155/2018/7168231
   Hunter DJ, 2019, LANCET, V393, P1745, DOI 10.1016/S0140-6736(19)30417-9
   Ioan-facsinay A, 2018, CURR OPIN RHEUMATOL, V30, P108, DOI 10.1097/BOR.0000000000000463
   Ishizuka S, 2016, INFLAMM RES, V65, P439, DOI 10.1007/s00011-016-0926-1
   Jing XZ, 2021, FRONT CELL DEV BIOL, V8, P0, DOI 10.3389/fcell.2020.594509
   Jonasdottir HS, 2017, OSTEOARTHR CARTILAGE, V25, P1150, DOI 10.1016/j.joca.2017.01.018
   Kamekura S, 2005, OSTEOARTHR CARTILAGE, V13, P632, DOI 10.1016/j.joca.2005.03.004
   Kang R, 2017, CURR PATHOBIOL REP, V5, P153, DOI 10.1007/s40139-017-0139-5
   Lane RS, 2015, ARTHRITIS RES THER, V17, P0, DOI 10.1186/s13075-015-0566-9
   Lee H, 2020, NAT CELL BIOL, V22, P0, DOI 10.1038/s41556-020-0461-8
   Lenger SM, 2020, AM J OBSTET GYNECOL, V223, P0, DOI 10.1016/j.ajog.2020.05.048
   Lin ZM, 2021, BIOMED PHARMACOTHER, V135, P0, DOI 10.1016/j.biopha.2020.111199
   Liu Y, 2021, CELL DEATH DIS, V12, P0, DOI 10.1038/s41419-021-03726-4
   Miess H, 2018, ONCOGENE, V37, P5435, DOI 10.1038/s41388-018-0315-z
   Orlowsky EW, 2015, J RHEUMATOL, V42, P363, DOI 10.3899/jrheum.140382
   Petan TONI, 2020, REV PHYSIOL BIOCHEM PHARMACOL, V0, P0, DOI DOI 10.1007/112_2020_51
   Pfander D, 2007, CURR OPIN RHEUMATOL, V19, P457, DOI 10.1097/BOR.0b013e3282ba5693
   Pi Y, 2015, GENE THER, V22, P439, DOI 10.1038/gt.2015.16
   Ryu JH, 2012, CELL DEATH DIFFER, V19, P440, DOI 10.1038/cdd.2011.111
   Saito T, 2010, OSTEOARTHR CARTILAGE, V18, P1552, DOI 10.1016/j.joca.2010.10.006
   Saito T, 2010, NAT MED, V16, P678, DOI 10.1038/nm.2146
   Sharma V, 2018, CELL REP, V24, P3087, DOI 10.1016/j.celrep.2018.08.064
   Sharma V, 2014, BIOCHEM BIOPH RES CO, V453, P220, DOI 10.1016/j.bbrc.2014.06.021
   Shen PC, 2011, OSTEOARTHR CARTILAGE, V19, P728, DOI 10.1016/j.joca.2011.02.014
   Sherwood J, 2019, OSTEOARTHR CARTILAGE, V27, P365, DOI 10.1016/j.joca.2018.10.005
   Simao M, 2021, BIOCHEM SOC T, V49, P747, DOI 10.1042/BST20200672
   Simao M, 2019, BIOFACTORS, V45, P583, DOI 10.1002/biof.1520
   Singhal R, 2021, J CLIN INVEST, V131, P0, DOI 10.1172/JCI143691
   Stockwell BR, 2017, CELL, V171, P273, DOI 10.1016/j.cell.2017.09.021
   Torretta S, 2020, NAT COMMUN, V11, P0, DOI 10.1038/s41467-020-20164-6
   Van VULPENLFD, 2015, J CLIN PATHOL, V68, P592, DOI 10.1136/jclinpath-2015-202967
   Wang HT, 2021, BMC IMMUNOL, V22, P0, DOI 10.1186/s12865-020-00392-7
   Weng T, 2014, OSTEOARTHR CARTILAGE, V22, P1197, DOI 10.1016/j.joca.2014.06.031
   Wojdasiewicz P, 2014, MEDIAT INFLAMM, V2014, P0, DOI 10.1155/2014/561459
   Xie Y, 2016, CELL DEATH DIFFER, V23, P369, DOI 10.1038/cdd.2015.158
   Yang C, 2019, J CELL PHYSIOL, V234, P17727, DOI 10.1002/jcp.28398
   Yang MH, 2019, SCI ADV, V5, P0, DOI 10.1126/sciadv.aaw2238
   Yang QN, 2019, INT IMMUNOPHARMACOL, V75, P0, DOI 10.1016/j.intimp.2019.105762
   Yang S, 2015, ANN RHEUM DIS, V74, P595, DOI 10.1136/annrheumdis-2013-204355
   Yang S, 2010, NAT MED, V16, P687, DOI 10.1038/nm.2153
   Yao XD, 2021, J ORTHOP TRANSL, V27, P33, DOI 10.1016/j.jot.2020.09.006
   Zhang DF, 2017, NAT MED, V23, P1036, DOI 10.1038/nm.4375
   Zheng LL, 2021, AGEING RES REV, V66, P0, DOI 10.1016/j.arr.2020.101249
   Zhou BR, 2020, SEMIN CANCER BIOL, V66, P89, DOI 10.1016/j.semcancer.2019.03.002
   Zou Y, 2019, NAT COMMUN, V10, P0, DOI 10.1038/s41467-019-09277-9
NR 55
TC 5
Z9 5
U1 21
U2 27
PU WILEY
PI HOBOKEN
PA 111 RIVER ST, HOBOKEN 07030-5774, NJ USA
SN 0960-7722
EI 1365-2184
J9 CELL PROLIFERAT
JI Cell Prolif.
PD NOV 15
PY 2021
VL 54
IS 11
BP 
EP 
DI 10.1111/cpr.13134
PG 15
WC Cell Biology
SC Cell Biology
GA WP9AJ
UT WOS:000698907500001
PM 34561933
DA 2022-06-22
ER

PT J
AU Zhong, Junlong
   Wang, Bin
   Wu, Biao
   Shang, Jie
   Jiang, Ning
   Cui, Aiyong
   Chen, Yufeng
   Xu, Xianghe
   Lu, Huading
AF Zhong, Junlong
   Wang, Bin
   Wu, Biao
   Shang, Jie
   Jiang, Ning
   Cui, Aiyong
   Chen, Yufeng
   Xu, Xianghe
   Lu, Huading
TI Clock knockdown attenuated reactive oxygen species-mediated senescence of chondrocytes through restoring autophagic flux
SO LIFE SCIENCES
LA English
DT Article
DE Osteoarthritis; Senescence; Reactive oxygen species; Autophagic flux; Circadian rhythm
AB Aims: Articular cartilage degeneration has been recognized as the primary pathological change in osteoarthritis (OA). Mechanisms that govern the shift from cartilage homeostasis to OA remain unknown. Previous studies have reported that intrinsic circadian clock in chondrocytes could function to optimize cartilage repair/remodeling to optimum times of day, but little is known about its molecular mechanisms. This study attempted to investigate the potential role and mechanism of circadian gene Clock in OA pathology. Materials and methods: The expression of Clock in OA chondrocytes and cartilage was detected by qRT-PCR, western blot and immunohistochemistry. Temporal gene expression changes were analyzed using qRT-PCR in chondrocytes transfected with siClock following dexamethasone synchronization. In addition, the effect of Clock knockdown on senescent phenotypes and autophagic flux was evaluated in chondrocytes treated with siClock or siCntrl. Key findings: The expression of Clock was up-regulated in OA cartilage from humans and mouse models. Clock knockdown had no influence on rhythmic expression of the downstream genes in primary chondrocytes. We also found that Clock knockdown elevated antioxidant enzyme activities, diminished reactive oxygen species (ROS) production and attenuated senescence of chondrocytes via restoring autophagic flux. Significance: Clock knockdown can attenuate ROS-mediated senescence of chondrocytes through restoring autophagic flux in non-circadian manner, providing a potential therapeutic target for OA.
C1 [Zhong, Junlong; Wang, Bin; Wu, Biao; Shang, Jie; Jiang, Ning; Cui, Aiyong; Chen, Yufeng; Xu, Xianghe; Lu, Huading] Sun Yat Sen Univ, Dept Orthopaed, Affiliated Hosp 5, 52 Meihua Dong Rd, Zhuhai 519000, CHINA.
RP Xu, XH; Lu, HD (corresponding author), Sun Yat Sen Univ, Dept Orthopaed, Affiliated Hosp 5, 52 Meihua Dong Rd, Zhuhai 519000, CHINA.
EM xuxh28@mail.sysu.edu.cn; johnniehuading@163.com
FU National Natural Science Foundation of China [81572174, 81772384, 81902242]; China Postdoctoral Science Foundation [2019M663268]; Medical Science and Technology Planning Project of Zhuhai, China
CR Ansari MY, 2018, OSTEOARTHR CARTILAGE, V26, P1087, DOI 10.1016/j.joca.2017.07.020
   Baker DJ, 2016, NATURE, V530, P184, DOI 10.1038/nature16932
   Balsalobre A, 2000, SCIENCE, V289, P2344, DOI 10.1126/science.289.5488.2344
   Bekki H, 2020, OSTEOARTHR CARTILAGE, V28, P966, DOI 10.1016/j.joca.2020.04.004
   Benderdour MOHAMED, 2015, CURR AGING SCI, V8, P147
   Bolduc JA, 2019, FREE RADICAL BIO MED, V132, P73, DOI 10.1016/j.freeradbiomed.2018.08.038
   Bouderlique T, 2016, ANN RHEUM DIS, V75, P627, DOI 10.1136/annrheumdis-2015-207742
   Carames B, 2012, ANN RHEUM DIS, V71, P575, DOI 10.1136/annrheumdis-2011-200557
   Carames B, 2010, ARTHRITIS RHEUM-US, V62, P791, DOI 10.1002/art.27305
   Chang JH, 2016, NAT MED, V22, P78, DOI 10.1038/nm.4010
   Cross M, 2014, ANN RHEUM DIS, V73, P1323, DOI 10.1136/annrheumdis-2013-204763
   Dai SM, 2006, ARTHRITIS RHEUM-US, V54, P818, DOI 10.1002/art.21639
   Debruyne JP, 2007, NAT NEUROSCI, V10, P543, DOI 10.1038/nn1884
   Dudek M, 2016, J CLIN INVEST, V126, P365, DOI 10.1172/JCI82755
   Dudek M, 2014, BIOCHEM J, V463, P1, DOI 10.1042/BJ20140700
   Glasson SS, 2007, OSTEOARTHR CARTILAGE, V15, P1061, DOI 10.1016/j.joca.2007.03.006
   Gossan N, 2015, BIOGERONTOLOGY, V16, P209, DOI 10.1007/s10522-014-9522-3
   Gossan N, 2013, ARTHRITIS RHEUM-US, V65, P2334, DOI 10.1002/art.38035
   Gosset M, 2008, NAT PROTOC, V3, P1253, DOI 10.1038/nprot.2008.95
   Hall AC, 2019, CURR RHEUMATOL REP, V21, P0, DOI 10.1007/s11926-019-0837-6
   He ZH, 2017, AUTOPHAGY, V13, P1884, DOI 10.1080/15548627.2017.1359449
   Henrotin YE, 2003, OSTEOARTHR CARTILAGE, V11, P747, DOI 10.1016/S1063-4584(03)00150-X
   Huang GD, 2016, AUTOPHAGY, V12, P1292, DOI 10.1080/15548627.2016.1183843
   Jeon H, 2017, CONNECT TISSUE RES, V58, P497, DOI 10.1080/03008207.2016.1240790
   Jeon OH, 2018, J CLIN INVEST, V128, P1229, DOI 10.1172/JCI95147
   Ji GH, 2019, FREE RADICAL BIO MED, V145, P312, DOI 10.1016/j.freeradbiomed.2019.09.036
   Kang L, 2019, OXID MED CELL LONGEV, V2019, P0, DOI 10.1155/2019/7810320
   Klionsky DJ, 2000, SCIENCE, V290, P1717, DOI 10.1126/science.290.5497.1717
   Kondratov RV, 2006, GENE DEV, V20, P1868, DOI 10.1101/gad.1432206
   Kroemer G, 2010, MOL CELL, V40, P280, DOI 10.1016/j.molcel.2010.09.023
   Landgraf D, 2016, PLOS GENET, V12, P0, DOI 10.1371/journal.pgen.1005882
   Lee DY, 2020, ANTIOXIDANTS-BASEL, V9, P0, DOI 10.3390/antiox9010083
   Li YS, 2016, JOINT BONE SPINE, V83, P143, DOI 10.1016/j.jbspin.2015.06.009
   Loeser RF, 2016, NAT REV RHEUMATOL, V12, P412, DOI 10.1038/nrrheum.2016.65
   Longo VD, 2016, CELL METAB, V23, P1048, DOI 10.1016/j.cmet.2016.06.001
   Ma D, 2011, EMBO J, V30, P4642, DOI 10.1038/emboj.2011.322
   Martin JA, 2004, J GERONTOL A-BIOL, V59, P324
   Martin JA, 2001, J GERONTOL A-BIOL, V56, PB172, DOI 10.1093/gerona/56.4.B172
   Partch CL, 2014, TRENDS CELL BIOL, V24, P90, DOI 10.1016/j.tcb.2013.07.002
   Patke A, 2020, NAT REV MOL CELL BIO, V21, P67, DOI 10.1038/s41580-019-0179-2
   Rong J, 2019, CHRONOBIOL INT, V36, P319, DOI 10.1080/07420528.2018.1540493
   Rubinsztein DC, 2011, CELL, V146, P682, DOI 10.1016/j.cell.2011.07.030
   Ryzhikov M, 2019, CELL REP, V26, P1880, DOI 10.1016/j.celrep.2019.01.072
   Sasaki H, 2012, ARTHRITIS RHEUM-US, V64, P1920, DOI 10.1002/art.34323
   Shen C, 2015, OSTEOARTHR CARTILAGE, V23, P2279, DOI 10.1016/j.joca.2015.06.020
   Snelling SJB, 2016, CHRONOBIOL INT, V33, P574, DOI 10.3109/07420528.2016.1158183
   Takahashi JS, 2008, NAT REV GENET, V9, P764, DOI 10.1038/nrg2430
   Takahashi JS, 2017, NAT REV GENET, V18, P164, DOI 10.1038/nrg.2016.150
   Tang Q, 2017, CELL DEATH DIS, V8, P0, DOI 10.1038/cddis.2017.453
   Tchkonia T, 2013, J CLIN INVEST, V123, P966, DOI 10.1172/JCI64098
   Toh WS, 2016, ACTA ORTHOP, V87, P6, DOI 10.1080/17453674.2016.1235087
   Turek FW, 2005, SCIENCE, V308, P1043, DOI 10.1126/science.1108750
   Vinatier C, 2018, FRONT PHYSIOL, V9, P0, DOI 10.3389/fphys.2018.00706
   Xu M, 2017, J GERONTOL A-BIOL, V72, P780, DOI 10.1093/gerona/glw154
   Yudoh K, 2005, ARTHRITIS RES THER, V7, PR380, DOI 10.1186/ar1499
   Zhang Y, 2015, ANN RHEUM DIS, V74, P1432, DOI 10.1136/annrheumdis-2013-204599
   Zhou HW, 2004, RHEUMATOLOGY, V43, P555, DOI 10.1093/rheumatology/keh127
NR 57
TC 1
Z9 1
U1 0
U2 9
PU PERGAMON-ELSEVIER SCIENCE LTD
PI OXFORD
PA THE BOULEVARD, LANGFORD LANE, KIDLINGTON, OXFORD OX5 1GB, ENGLAND
SN 0024-3205
EI 1879-0631
J9 LIFE SCI
JI Life Sci.
PD MAR 15
PY 2021
VL 269
IS 
BP 
EP 
DI 10.1016/j.lfs.2021.119036
PG 13
WC Medicine, Research & Experimental; Pharmacology & Pharmacy
SC Research & Experimental Medicine; Pharmacology & Pharmacy
GA QE4SC
UT WOS:000616196300024
PM 33450259
DA 2022-06-22
ER

PT J
AU Thompson, SD
   Pichika, Rajeswari
   Lieber, RL
   Lavasani, Mitra
AF Thompson, Seth
   Pichika, Rajeswari
   Lieber, Richard
   Lavasani, Mitra
TI Systemic transplantation of adult multipotent stem cells prevents articular cartilage degeneration in a mouse model of accelerated ageing
SO IMMUNITY & AGEING
LA English
DT Article
DE Progeria; Accelerated ageing; Articular cartilage; Adult stem cells; Transplantation; Regenerative medicine
ID nf-kappa-b; transcription factor; cellular senescence; murine model; ii collagen; muscle; osteoarthriti; mice; age; autophagy
AB Background Osteoarthritis (OA) is one of the most prevalent joint diseases of advanced age and is a leading cause of disability worldwide. Ageing is a major risk factor for the articular cartilage (AC) degeneration that leads to OA, and the age-related decline in regenerative capacity accelerates OA progression. Here we demonstrate that systemic transplantation of a unique population of adult multipotent muscle-derived stem/progenitor cells (MDSPCs), isolated from young wild-type mice, into Zmpste24(-/-) mice (a model of Hutchinson-Gilford progeria syndrome, a condition marked by accelerated ageing), prevents ageing-related homeostatic decline of AC. Results MDSPC treatment inhibited expression of cartilage-degrading factors such as pro-inflammatory cytokines and extracellular matrix-proteinases, whereas pro-regenerative markers associated with cartilage mechanical support and tensile strength, cartilage resilience, chondrocyte proliferation and differentiation, and cartilage growth, were increased. Notably, MDSPC transplantation also increased the expression level of genes known for their key roles in immunomodulation, autophagy, stress resistance, pro-longevity, and telomere protection. Our findings also indicate that MDSPC transplantation increased proteoglycan content by regulating chondrocyte proliferation. Conclusions Together, these findings demonstrate the ability of systemically transplanted young MDSPCs to preserve a healthy homeostasis and promote tissue regeneration at the molecular and tissue level in progeroid AC. These results highlight the therapeutic potential of systemically delivered multipotent adult stem cells to prevent age-associated AC degeneration.
C1 [Thompson, Seth D.; Pichika, Rajeswari; Lieber, Richard L.; Lavasani, Mitra] Shirley Ryan Abilitylab, 355 E Erie St, Chicago, IL 60611 USA.
   [Thompson, Seth D.; Pichika, Rajeswari; Lieber, Richard L.; Lavasani, Mitra] Northwestern Univ, Dept Phys Med & Rehabil, Chicago, IL 60611 USA.
   [Thompson, Seth D.; Lavasani, Mitra] Northwestern Univ, Interdept Neurosci NUIN Grad Program, Chicago, IL 60611 USA.
RP Lavasani, M (corresponding author), Shirley Ryan Abilitylab, 355 E Erie St, Chicago, IL 60611 USA.; Lavasani, M (corresponding author), Northwestern Univ, Dept Phys Med & Rehabil, Chicago, IL 60611 USA.
EM mlavasani@sralab.org
FU Christopher L. Moseley Foundation; Dean Moseley Foundation; Innovative Catalyst Grant Award from Shirley Ryan AbilityLab; USA Department of Veterans Affairs Rehabilitation RD Service [IK6 RX003351]
CR Adachi N, 2002, J RHEUMATOL, V29, P1920
   Adler AS, 2008, CELL CYCLE, V7, P556, DOI 10.4161/cc.7.5.5490
   Adler AS, 2007, GENE DEV, V21, P3244, DOI 10.1101/gad.1588507
   Akasaki Y, 2014, OSTEOARTHR CARTILAGE, V22, P162, DOI 10.1016/j.joca.2013.11.004
   Al-najar M, 2017, J ORTHOP SURG RES, V12, P0, DOI 10.1186/s13018-017-0689-6
   Badame AJ, 1989, ARCH DERMATOL, V125, P540, DOI 10.1001/archderm.125.4.540
   Bartlett W, 2005, J BONE JOINT SURG BR, V87B, P640, DOI 10.1302/0301-620X.87B5.15905
   Bergo MO, 2002, P NATL ACAD SCI USA, V99, P13049, DOI 10.1073/pnas.192460799
   Campisi J, 2007, NAT REV MOL CELL BIO, V8, P729, DOI 10.1038/nrm2233
   Carames B, 2010, ARTHRITIS RHEUM-US, V62, P791, DOI 10.1002/art.27305
   Choocheep K, 2010, J BIOL CHEM, V285, P21114, DOI 10.1074/jbc.M109.096479
   Chuchana P, 2018, AGING-US, V10, P1442, DOI 10.18632/aging.101481
   Davatchi F, 2016, INT J RHEUM DIS, V19, P219, DOI 10.1111/1756-185X.12670
   Deasy BM, 2005, MOL BIOL CELL, V16, P3323, DOI 10.1091/mbc.E05-02-0169
   Freund A, 2010, TRENDS MOL MED, V16, P238, DOI 10.1016/j.molmed.2010.03.003
   Gharaibeh B, 2011, STEM CELL RES THER, V2, P0, DOI 10.1186/scrt72
   Glasson SS, 2005, NATURE, V434, P644, DOI 10.1038/nature03369
   Gosselin K, 2003, EXP GERONTOL, V38, P1271, DOI 10.1016/j.exger.2003.09.007
   Greene MA, 2015, OSTEOARTHR CARTILAGE, V23, P1966, DOI 10.1016/j.joca.2015.01.008
   Greising SM, 2012, AGE, V34, P805, DOI 10.1007/s11357-011-9281-x
   Hay SI, 2017, LANCET, V390, P1260, DOI 10.1016/S0140-6736(17)32130-X
   Jaskelioff M, 2011, NATURE, V469, P102, DOI 10.1038/nature09603
   Krajewska-wlodarczyk M, 2018, INT J MOL SCI, V19, P0, DOI 10.3390/ijms19020623
   Kriete ANDRES, 2008, IMMUN AGEING, V5, P5, DOI 10.1186/1742-4933-5-5
   Krill M, 2018, JBJS REV, V6, P0, DOI 10.2106/JBJS.RVW.17.00078
   Kuroda R, 2006, ARTHRITIS RHEUM-US, V54, P433, DOI 10.1002/art.21632
   Kwok J, 2016, OSTEOARTHR CARTILAGE, V24, P709, DOI 10.1016/j.joca.2015.11.006
   Lavasani M, 2006, HUM GENE THER, V17, P180, DOI 10.1089/hum.2006.17.180
   Lavasani MITRA, 2013, METHODS MOL BIOL, V976, P53, DOI 10.1007/978-1-62703-317-6_5
   Lavasani M, 2012, NAT COMMUN, V3, P0, DOI 10.1038/ncomms1611
   Lawrence RC, 1998, ARTHRITIS RHEUM-US, V41, P778, DOI 10.1002/1529-0131(199805)41:5<778::AID-ART4>3.0.CO;2-V
   Leung GK, 2001, J BIOL CHEM, V276, P29051, DOI 10.1074/jbc.M102908200
   Loeser RF, 2009, OSTEOARTHR CARTILAGE, V17, P971, DOI 10.1016/j.joca.2009.03.002
   Loeser RF, 2012, ARTHRITIS RHEUM-US, V64, P705, DOI 10.1002/art.33388
   Loeser RF, 2011, CURR OPIN RHEUMATOL, V23, P492, DOI 10.1097/BOR.0b013e3283494005
   Lotz M, 2012, BONE, V51, P241, DOI 10.1016/j.bone.2012.03.023
   Lotz MK, 2011, NAT REV RHEUMATOL, V7, P579, DOI 10.1038/nrrheum.2011.109
   Martin JA, 2003, J BONE JOINT SURG AM, V85A, P106, DOI 10.2106/00004623-200300002-00014
   Matsuzaki T, 2018, SCI TRANSL MED, V10, P0, DOI 10.1126/scitranslmed.aan0746
   Min T, 2015, EXP THER MED, V9, P2059, DOI 10.3892/etm.2015.2433
   Munoz-lorente MA, 2019, NAT COMMUN, V10, P0, DOI 10.1038/s41467-019-12664-x
   Nguyen KIMCUCTHI, 2017, CHONNAM MED J, V53, P28, DOI 10.4068/cmj.2017.53.1.28
   Peffers MJ, 2013, ARTHRITIS RES THER, V15, P0, DOI 10.1186/ar4278
   Pendas AM, 2002, NAT GENET, V31, P94, DOI 10.1038/ng871
   Roughley PJ, 1994, MATRIX BIOL, V14, P51, DOI 10.1016/0945-053X(94)90029-9
   Rubinsztein DC, 2011, CELL, V146, P682, DOI 10.1016/j.cell.2011.07.030
   Song MJ, 2013, STEM CELL RES THER, V4, P0, DOI 10.1186/scrt183
   Soto-gamez A, 2017, DRUG DISCOV TODAY, V22, P786, DOI 10.1016/j.drudis.2017.01.004
   Stoop R, 1999, ARTHRITIS RHEUM, V42, P2381, DOI 10.1002/1529-0131(199911)42:11<2381::AID-ANR17>3.0.CO;2-E
   Terman A, 2010, ANTIOXID REDOX SIGN, V12, P503, DOI 10.1089/ars.2009.2598
   Thompson SD, 2021, AGING DIS, V12, P726, DOI 10.14336/AD.2020.1118
   Tilstra JS, 2011, AGING DIS, V2, P449
   Vella JB, 2011, PLOS ONE, V6, P0, DOI 10.1371/journal.pone.0029226
   Verzijl N, 2002, ARTHRITIS RHEUM, V46, P114, DOI 10.1002/1529-0131(200201)46:1<114::AID-ART10025>3.0.CO;2-P
   Wells T, 2003, BIOCHEM J, V370, P69, DOI 10.1042/BJ20020968
   Wu W, 2002, ARTHRITIS RHEUM, V46, P2087, DOI 10.1002/art.10428
NR 56
TC 0
Z9 0
U1 1
U2 1
PU BMC
PI LONDON
PA CAMPUS, 4 CRINAN ST, LONDON N1 9XW, ENGLAND
SN 1742-4933
EI 
J9 IMMUN AGEING
JI Immun. Ageing
PD JUN 7
PY 2021
VL 18
IS 1
BP 
EP 
DI 10.1186/s12979-021-00239-8
PG 11
WC Geriatrics & Gerontology; Immunology
SC Geriatrics & Gerontology; Immunology
GA SO1OM
UT WOS:000658748900001
PM 34098983
DA 2022-06-22
ER

PT J
AU Maglaviceanu, Anca
   Wu, Brian
   Kapoor, Mohit
AF Maglaviceanu, Anca
   Wu, Brian
   Kapoor, Mohit
TI Fibroblast-like synoviocytes: Role in synovial fibrosis associated with osteoarthritis
SO WOUND REPAIR AND REGENERATION
LA English
DT Article
DE autophagy; fibroblast-like synoviocytes; myofibroblasts; osteoarthritis; synovial fibrosis; synovium
ID muscle actin expression; rheumatoid-arthriti; tgf-beta; autophagy; cartilage; tgf-beta-1; tissue; arthrofibrosis; identification; transition
AB The synovial membrane undergoes a variety of structural changes throughout the pathogenesis of osteoarthritis (OA), including the development of fibrosis. Fibroblast-like synoviocytes (FLS) are a heterogenous cell population of the synovium that are suggested to drive the fibrotic response, but the exact mechanisms associated with their activation in OA remain unclear. Once activated, FLS are suggested to acquire a myofibroblast-like phenotype that drives fibrogenesis through excessive extracellular matrix (ECM) component deposition and an enhanced contractile function. In this review, we define FLS in the synovium, discuss how select extracellular or endogenous factors potentially induce their activation in OA, and describe how the activity of myofibroblast-like cells affects the structure of the synovial membrane.
C1 [Maglaviceanu, Anca; Wu, Brian; Kapoor, Mohit] Univ Hlth Network, Schroeder Arthrit Inst, Div Orthopaed, Osteoarthrit Res Program, Toronto, ON, Canada.
   [Maglaviceanu, Anca; Wu, Brian; Kapoor, Mohit] Univ Hlth Network, Krembil Res Inst, Toronto, ON, Canada.
   [Maglaviceanu, Anca; Wu, Brian; Kapoor, Mohit] Univ Toronto, Dept Lab Med & Pathobiol, Toronto, ON, Canada.
   [Kapoor, Mohit] Univ Toronto, Dept Surg, Toronto, ON, Canada.
RP Kapoor, M (corresponding author), Schroeder Arthrit Inst, 60 Leonard Ave, Toronto, ON M5T 2S8, Canada.
EM mkapoor@uhnresearch.ca
FU Canadian Institute of Health Research Operating grant [156299]; Tier 1 Canada Research Chair Award [950-232237]; Tony and Shari Fell Platinum Chair in Arthritis Research
CR Martel-pelletier JOHANNE, 2016, NAT REV DIS PRIMERS, V2, P16072, DOI 10.1038/nrdp.2016.73, 10.1038/nrdp.2016.72
   Boldt JG, 2004, AM J ROENTGENOL, V182, P337, DOI 10.2214/ajr.182.2.1820337
   Carames B, 2012, ARTHRITIS RHEUM-US, V64, P1182, DOI 10.1002/art.33444
   Carames B, 2010, ARTHRITIS RHEUM-US, V62, P791, DOI 10.1002/art.27305
   Chainani A, 2020, J SHOULDER ELB SURG, V29, PE253, DOI 10.1016/j.jse.2019.11.013
   Christensen AF, 2019, APMIS, V127, P588, DOI 10.1111/apm.12974
   Ciregia F, 2021, EXP MOL MED, V53, P210, DOI 10.1038/s12276-021-00558-2
   Croft AP, 2019, NATURE, V570, P246, DOI 10.1038/s41586-019-1263-7
   De Bari C, 2001, ARTHRITIS RHEUM-US, V44, P1928, DOI 10.1002/1529-0131(200108)44:8<1928::AID-ART331>3.0.CO;2-P
   Estell EG, 2019, J ORTHOP RES, V37, P1979, DOI 10.1002/jor.24340
   Frank-bertoncelj M, 2017, NAT COMMUN, V8, P0, DOI 10.1038/ncomms14852
   Godbout C, 2013, PLOS ONE, V8, P0, DOI 10.1371/journal.pone.0064560
   He PH, 2016, MOL MED REP, V14, P1587, DOI 10.3892/mmr.2016.5423
   Hill CL, 2007, ANN RHEUM DIS, V66, P1599, DOI 10.1136/ard.2006.067470
   Hinz B, 2001, MOL BIOL CELL, V12, P2730, DOI 10.1091/mbc.12.9.2730
   Hirohata S, 2001, J LEUKOCYTE BIOL, V70, P413
   Hugle T, 2017, RHEUMATOLOGY, V56, P1461, DOI 10.1093/rheumatology/kew389
   Hunter DJ, 2019, LANCET, V393, P1745, DOI 10.1016/S0140-6736(19)30417-9
   Iwanaga T, 2000, ARCH HISTOL CYTOL, V63, P17, DOI 10.1679/aohc.63.17
   Kiener HP, 2010, ARTHRITIS RHEUM-US, V62, P742, DOI 10.1002/art.27285
   Kjelgaard-petersen C, 2015, BIOMARKERS, V20, P547, DOI 10.3109/1354750X.2015.1105497
   Ko JH, 2019, KNEE, V26, P317, DOI 10.1016/j.knee.2019.01.010
   Ko JY, 2017, SCI REP-UK, V7, P0, DOI 10.1038/s41598-017-03616-w
   Kragstrup TW, 2019, BMC RHEUMATOL, V3, P0, DOI 10.1186/s41927-019-0093-4
   Kroemer G, 2010, MOL CELL, V40, P280, DOI 10.1016/j.molcel.2010.09.023
   Kuo SJ, 2019, AGING-US, V11, P4075, DOI 10.18632/aging.102038
   Kurth TB, 2011, ARTHRITIS RHEUM-US, V63, P1289, DOI 10.1002/art.30234
   Li CL, 2020, GENE, V757, P0, DOI 10.1016/j.gene.2020.144939
   Lietman C, 2018, JCI INSIGHT, V3, P0, DOI 10.1172/jci.insight.96308
   Manuyakorn W, 2016, PLOS ONE, V11, P0, DOI 10.1371/journal.pone.0153926
   Matsumoto S, 2020, EXP THER MED, V20, P1967, DOI 10.3892/etm.2020.8944
   Mattey DL, 1997, ANN RHEUM DIS, V56, P426, DOI 10.1136/ard.56.7.426
   Minten MJM, 2019, OSTEOARTHR CARTILAGE, V27, P71, DOI 10.1016/j.joca.2018.10.014
   Mizoguchi F, 2018, NAT COMMUN, V9, P0, DOI 10.1038/s41467-018-02892-y
   Moralesducret J, 1992, J IMMUNOL, V149, P1424
   Nho RS, 2005, J BIOL CHEM, V280, P26630, DOI 10.1074/jbc.M411798200
   Oehler S, 2002, CLIN EXP RHEUMATOL, V20, P633
   Pap T, 2020, SEMIN CELL DEV BIOL, V101, P140, DOI 10.1016/j.semcdb.2019.12.006
   Qadri MM, 2018, AM J PHYSIOL-CELL PH, V315, PC432, DOI 10.1152/ajpcell.00041.2018
   Qiao L, 2020, INFLAMMATION, V43, P916, DOI 10.1007/s10753-020-01178-0
   Remst DFG, 2014, ARTHRITIS RHEUMATOL, V66, P647, DOI 10.1002/art.38266
   Remst DFG, 2015, RHEUMATOLOGY, V54, P1954, DOI 10.1093/rheumatology/kev228
   Rim YA, 2021, LIFE-BASEL, V11, P0, DOI 10.3390/life11010003
   Rockel JS, 2020, OSTEOARTHR CARTILAGE, V28, P1394, DOI 10.1016/j.joca.2020.07.001
   Rockel JS, 2016, NAT REV RHEUMATOL, V12, P517, DOI 10.1038/nrrheum.2016.92
   Rosa I, 2018, SCI REP-UK, V8, P0, DOI 10.1038/s41598-018-22067-5
   Scharstuhl A, 2003, ARTHRITIS RHEUM-US, V48, P3442, DOI 10.1002/art.11328
   Schwarz US, 2006, BIOSYSTEMS, V83, P225, DOI 10.1016/j.biosystems.2005.05.019
   Serini G, 1998, J CELL BIOL, V142, P873, DOI 10.1083/jcb.142.3.873
   Shoji-kawata S, 2013, NATURE, V494, P201, DOI 10.1038/nature11866
   Silverstein AM, 2017, OSTEOARTHR CARTILAGE, V25, P1353, DOI 10.1016/j.joca.2017.03.015
   Singh JA, 2004, ANN RHEUM DIS, V63, P785, DOI 10.1136/ard.2003.013383
   Smith MALCOLMD, 2011, OPEN RHEUMATOL J, V5, P100, DOI 10.2174/1874312901105010100
   Smith MD, 2003, ANN RHEUM DIS, V62, P303, DOI 10.1136/ard.62.4.303
   Song CZ, 2019, MOL BIOL REP, V46, P627, DOI 10.1007/s11033-018-4518-8
   Steenvoorden MMC, 2006, ARTHRITIS RES THER, V8, P0, DOI 10.1186/ar2073
   Vaamonde-garcia C, 2019, BIOCHEM PHARMACOL, V165, P66, DOI 10.1016/j.bcp.2019.03.039
   Van DERKRAANPM, 2017, NAT REV RHEUMATOL, V13, P155, DOI 10.1038/nrrheum.2016.219
   Wang WH, 2019, PHYSIOL GENOMICS, V51, P241, DOI 10.1152/physiolgenomics.00009.2019
   Watson RS, 2010, LAB INVEST, V90, P1615, DOI 10.1038/labinvest.2010.145
   Wilkinson LS, 1992, ARTHRITIS RHEUM-US, V35, P1179, DOI 10.1002/art.1780351010
   Wipff PJ, 2007, J CELL BIOL, V179, P1311, DOI 10.1083/jcb.200704042
   Wnuk D, 2020, SCI REP-UK, V10, P0, DOI 10.1038/s41598-020-73473-7
   Xiao YC, 2021, MOL MED REP, V23, P0, DOI 10.3892/mmr.2020.11736
   Yokota T, 2020, CELL, V182, P545, DOI 10.1016/j.cell.2020.06.030
   Zhang F, 2019, NAT IMMUNOL, V20, P928, DOI 10.1038/s41590-019-0378-1
   Zhang L, 2019, OXID MED CELL LONGEV, V2019, P0, DOI 10.1155/2019/6326517
   Zhang Y, 2015, ANN RHEUM DIS, V74, P1432, DOI 10.1136/annrheumdis-2013-204599
   Zhao LR, 2018, MOL MED REP, V17, P5463, DOI 10.3892/mmr.2018.8520
NR 69
TC 6
Z9 6
U1 4
U2 8
PU WILEY
PI HOBOKEN
PA 111 RIVER ST, HOBOKEN 07030-5774, NJ USA
SN 1067-1927
EI 1524-475X
J9 WOUND REPAIR REGEN
JI Wound Repair Regen.
PD JUL 15
PY 2021
VL 29
IS 4
BP 642
EP 649
DI 10.1111/wrr.12939
PG 8
WC Cell Biology; Dermatology; Medicine, Research & Experimental; Surgery
SC Cell Biology; Dermatology; Research & Experimental Medicine; Surgery
GA TC5WB
UT WOS:000657232900001
PM 34021514
DA 2022-06-22
ER

PT J
AU Zheng, Jingjing
   Gao, Yuli
   Lin, Haozhi
   Yuan, Changqing
   Keqianzhi, 
AF Zheng, Jingjing
   Gao, Yuli
   Lin, Haozhi
   Yuan, Changqing
   Keqianzhi, 
TI Enhanced autophagy suppresses inflammation-mediated bone loss through ROCK1 signaling in bone marrow mesenchymal stem cells
SO CELLS & DEVELOPMENT
LA English
DT Article
DE TNE-alpha; Osteogenic differentiation; ER stress/autophagy; ROCK 1; BMSCs
ID therapeutic target; rhoa/rho-kinase; pathway; expression
AB Bone marrow mesenchymal stem cells (BMSCs) have strong proliferative ability and multi-directional differentiation potential. Osteoarthritis is a degenerative joint disease that is closely related to the loss of osteogenic differentiation function of BMSCs. Autophagy, plays a crucial role in the maintenance of cellular functions, but its regulatory mechanism during the osteogenic differentiation of BMSCs remains unclear. In this study, we analyzed the differential gene networks and pathways during BMSC osteogenesis using bioinformatics, and further validated the regulatory roles of autophagy during the osteogenic differentiation of BMSCs in inflammatory condition in vitro. We found that Tumor necrosis factor alpha (TNF-alpha) treatment led to actin cytoskeleton rearrangements and inhibited osteogenic differentiation in BMSCs. In addition, TNF-alpha enhanced Rho-associated protein kinase 1 (ROCK1) expression and decreased autophagy activation. ROCK1 knockdown reduced Endoplasmic Reticulum stress (ER stress) and promoted autophagy, resulting reversion of osteogenic differentiation in BMSCs under inflammatory condition. Rapamycin reversed the TNF-alpha-induced decrease in osteogenesis of BMSCs, assessed by alkaline phosphatase (ALP) activity and Alizarin staining. Autophagy treated with inhibitor 3-Methyladenine (3-MA) further increased TNF-alpha-induced osteogenesis inhibition of BMSCs. Collectively, these results indicate that ER stress and dysfunction of autophagy promote inflammation-induced bone loss through the activation of ROCK1 signaling in BMSCs.
C1 [Zheng, Jingjing] Qingdao Univ, Dept Endodont, Key Lab Oral Clin Med, Affiliated Hosp, 1677 Wutaishan Rd, Qingdao 266555, Shandong, CHINA.
   [Gao, Yuli] Qingdao Univ, Dept Orthodont, Affiliated Hosp, Qingdao, Shandong, CHINA.
   [Lin, Haozhi] Qingdao Univ, Dept Periodontol, Affiliated Hosp, Qingdao, Shandong, CHINA.
   [Yuan, Changqing] Qingdao Univ, Dept Oral Med, Affiliated Hosp, Qingdao, Shandong, CHINA.
   [Keqianzhi] Qingdao Univ, Dept Oral & Maxillofacial Surg, Key Lab Oral Clin Med, Affiliated Hosp, 1677 Wutaishan Rd, Qingdao 266555, Shandong, CHINA.
RP Yuan, CQ (corresponding author), Qingdao Univ, Dept Oral Med, Affiliated Hosp, Qingdao, Shandong, CHINA.; Keqianzhi (corresponding author), Qingdao Univ, Dept Oral & Maxillofacial Surg, Key Lab Oral Clin Med, Affiliated Hosp, 1677 Wutaishan Rd, Qingdao 266555, Shandong, CHINA.
EM ycq613@163.com; zhikeqian@sina.com
FU National Science Foundation of China [81502354, 81600880]; Natural Science Foundation of Shandong Province [2019GSF108273, 2017WS215, ZR2018BH021]; Source Innovation Planning of Qingdao [19-6-1-35-nsh, 18-2-2-77-jch]; Qingdao/China Postdoctoral Science Foundation [2017M622145, 2017M612217]; Shandong Government; Qingdao Outstanding Health Professional Development Fund; Qilu Health Leading Talent Project
CR Appleton CTG, 2010, LAB INVEST, V90, P20, DOI 10.1038/labinvest.2009.111
   Cadwell K, 2016, NAT REV IMMUNOL, V16, P661, DOI 10.1038/nri.2016.100
   Chen LY, 2002, J IMMUNOL, V169, P3934, DOI 10.4049/jimmunol.169.7.3934
   Damelio P, 2016, BONEKEY REP, V5, P0, DOI 10.1038/bonekey.2016.29
   Deng Q, 2019, ELIFE, V8, P0, DOI 10.7554/eLife.50208
   Deng ZH, 2019, AM J TRANSL RES, V11, P5324
   Ding J, 2009, LIFE SCI, V84, P499, DOI 10.1016/j.lfs.2009.01.013
   Efferth T, 2021, SEMIN CANCER BIOL, V68, P143, DOI 10.1016/j.semcancer.2019.12.010
   Galluzzi L, 2014, CELL, V159, P1263, DOI 10.1016/j.cell.2014.11.006
   Gu XX, 2011, AM J PHYSIOL-HEART C, V300, PH448, DOI 10.1152/ajpheart.01178.2009
   Guo XJ, 2018, ARTIF CELL NANOMED B, V46, PS629, DOI 10.1080/21691401.2018.1433188
   Gurkar AU, 2013, NAT COMMUN, V4, P0, DOI 10.1038/ncomms3189
   Kastrinaki MC, 2008, ANN RHEUM DIS, V67, P741, DOI 10.1136/ard.2007.076174
   Kume H, 2008, CURR MED CHEM, V15, P2876, DOI 10.2174/092986708786242831
   Kusuyama J, 2019, J CELL BIOCHEM, V120, P14657, DOI 10.1002/jcb.28727
   Levine B, 2011, NATURE, V469, P323, DOI 10.1038/nature09782
   Liang JQ, 2011, J ORTHOP RES, V29, P369, DOI 10.1002/jor.21257
   Lo S, 2013, ANN SURG, V257, P352, DOI 10.1097/SLA.0b013e318269d0e2
   Matsuzawa-ishimoto Y, 2018, ANNU REV IMMUNOL, V36, P73, DOI 10.1146/annurev-immunol-042617-053253
   Mccall PM, 2019, P NATL ACAD SCI USA, V116, P12629, DOI 10.1073/pnas.1818808116
   Mizushima N, 2011, CELL, V147, P728, DOI 10.1016/j.cell.2011.10.026
   Redlich K, 2012, NAT REV DRUG DISCOV, V11, P234, DOI 10.1038/nrd3669
   Riffelmacher T, 2018, AUTOPHAGY, V14, P199, DOI 10.1080/15548627.2017.1362525
   Russo R, 2018, CELL DEATH DIS, V9, P0, DOI 10.1038/s41419-018-1044-5
   Schafer JA, 2020, AUTOPHAGY, V16, P763, DOI 10.1080/15548627.2020.1717206
   Shi CS, 2012, NAT IMMUNOL, V13, P255, DOI 10.1038/ni.2215
   Siddiqui WA, 2015, ARCH TOXICOL, V89, P289, DOI 10.1007/s00204-014-1448-7
   Sotthibundhu A, 2016, STEM CELL RES THER, V7, P0, DOI 10.1186/s13287-016-0425-x
   Straub RH, 2015, SEMIN ARTHRITIS RHEU, V45, P220, DOI 10.1016/j.semarthrit.2015.04.014
   Sung JH, 2008, TRANSPL P, V40, P2649, DOI 10.1016/j.transproceed.2008.08.009
   Tang L, 2018, PHARMACOL RES, V133, P201, DOI 10.1016/j.phrs.2018.05.011
   Ueyama T, 2019, CELLS-BASEL, V8, P0, DOI 10.3390/cells8020092
   Wang TT, 2020, APOPTOSIS, V25, P157, DOI 10.1007/s10495-020-01599-0
   Wei MM, 2016, MOL BIOSYST, V12, P2202, DOI 10.1039/c6mb00195e
   Wei W, 2018, J PERIODONTOL, V89, P718, DOI 10.1002/JPER.17-0341
   Yuan X, 2016, NAT COMMUN, V7, P0, DOI 10.1038/ncomms11024
   Zanin-zhorov A, 2014, P NATL ACAD SCI USA, V111, P16814, DOI 10.1073/pnas.1414189111
   Zhou H, 2010, CHINESE MED J-PEKING, V123, P2461, DOI 10.3760/cma.j.issn.0366-6999.2010.17.031
NR 38
TC 0
Z9 0
U1 1
U2 6
PU ELSEVIER
PI AMSTERDAM
PA RADARWEG 29, 1043 NX AMSTERDAM, NETHERLANDS
SN 2667-2901
EI 
J9 CELLS DEV
JI Cells Dev.
PD SEP 15
PY 2021
VL 167
IS 
BP 
EP 
DI 10.1016/j.cdev.2021.203687
PG 10
WC Developmental Biology
SC Developmental Biology
GA UO7WB
UT WOS:000694902200002
PM 34058434
DA 2022-06-22
ER

PT J
AU Liu, Q.
   Yang, H.
   Zhang, M.
   Zhang, J.
   Lu, L.
   Yu, S.
   Wu, Y.
   Wang, M.
AF Liu, Q
   Yang, H
   Zhang, M
   Zhang, J
   Lu, L
   Yu, S
   Wu, Y
   Wang, M
TI Initiation and progression of dental-stimulated temporomandibular joints osteoarthritis
SO OSTEOARTHRITIS AND CARTILAGE
LA English
DT Review
DE Temporomandibular joint; Cartilage; Biomechanics; Osteoarthritis; Occlusion
ID mandibular condylar cartilage; subchondral bone los; articular-cartilage; indian hedgehog; growth-plate; differential-expression; extracellular calcium; remodeling response; synovial-fluid; matrix
AB Temporomandibular joint (TMJ), a site that is often impacted by osteoarthritis (OA), is biomechanically linked with dental occlusion. Tissue responses in TMJ condyle to biomechanical stimulation could be investigated by intervention of the dental occlusion in animals. Unilateral anterior crossbite, an experimental malocclusion, has been demonstrated to induce TMJ-OA lesions, showing primarily as enhanced cartilage calcification and subchondral cortical bone formation at the osteochondral interface, causing the osteochondral interface thickening and stiffening. The changed interface would worsen the local biomechanical environment. At the cartilage side, the matrix degenerates. In the case of insufficient restoration of the matrix, the cells in the deep zone flow into the ones undergoing autophagy, apoptosis, and terminal differentiation while the cells in the superficial zone are promoted to differentiate to supply the loss of the deep zone cells. At the meantime, the bone marrow stromal cells are stimulated to bone formation in the subchondral cortical region which is uncoupled with the sites of the osteoclast-mediated resorption process that is predominantly observed at the subchondral trabecular bone region. Overall, the thickening and stiffening osteochondral interface, due greatly to the enhanced endochondral ossification in deep zone cartilage, should be a central pathological process that links with cartilage decay and subchondral bone remodelling in OA joints. The residual chondrocytes locating in the cartilage superficial zone have the progenitor-like qualities that can proliferate, and also differentiate into the deep zone chondrocytes, thus should be critical in progression and rehabilitation of TMJ-OA. ? 2021 Osteoarthritis Research Society International. Published by Elsevier Ltd. All rights reserved.
C1 [Liu, Q.; Yang, H.; Zhang, M.; Zhang, J.; Lu, L.; Yu, S.; Wang, M.] Fourth Mil Med Univ, Key Lab Mil Stomatol State, 145 Changle West Rd, Xian 710032, Shananxi, CHINA.
   [Liu, Q.; Yang, H.; Zhang, M.; Zhang, J.; Lu, L.; Yu, S.; Wang, M.] Fourth Mil Med Univ, Natl Clin Res Ctr Oral Dis, Dept Oral Anat & Physiol, Xian 710032, Shananxi, CHINA.
   [Liu, Q.; Yang, H.; Zhang, M.; Zhang, J.; Lu, L.; Yu, S.; Wang, M.] Fourth Mil Med Univ, Clin Temporomandibular Joint Disorders & Oral & M, Sch Stomatol, 145 Changle West Rd, Xian 710032, Shananxi, CHINA.
   [Wu, Y.] Fourth Mil Med Univ, Inst Orthoped Surg, Xijing Hosp, Xian 710032, Shananxi, CHINA.
RP Wang, M (corresponding author), Fourth Mil Med Univ, Key Lab Mil Stomatol State, 145 Changle West Rd, Xian 710032, Shananxi, CHINA.; Wang, M (corresponding author), Fourth Mil Med Univ, Clin Temporomandibular Joint Disorders & Oral & M, Sch Stomatol, 145 Changle West Rd, Xian 710032, Shananxi, CHINA.; Wang, M (corresponding author), Fourth Mil Med Univ, Natl Clin Res Ctr Oral Dis, 145 Changle West Rd, Xian 710032, Shananxi, CHINA.; Wang, M (corresponding author), Fourth Mil Med Univ, Int Joint Res Ctr Oral Dis Shaanxi, Dept Oral Anat & Physiol, 145 Changle West Rd, Xian 710032, Shananxi, CHINA.
EM mqwang@fmmu.edu.cn
FU National Natural Science Foundation of China [81920108013, 81970953, 81700995]
CR Almonte-becerril M, 2010, APOPTOSIS, V15, P631, DOI 10.1007/s10495-010-0458-z
   Ameisen JC, 1996, SCIENCE, V272, P1278, DOI 10.1126/science.272.5266.1278
   Bettica P, 2002, ARTHRITIS RHEUM, V46, P3178, DOI 10.1002/art.10630
   Blom AB, 2007, ARTHRITIS RHEUM, V56, P147, DOI 10.1002/art.22337
   Chang WH, 2008, SCI SIGNAL, V1, P0, DOI 10.1126/scisignal.1159945
   Chang WH, 2002, ENDOCRINOLOGY, V143, P1467, DOI 10.1210/en.143.4.1467
   Cohen NP, 1998, J ORTHOP SPORT PHYS, V28, P203, DOI 10.2519/jospt.1998.28.4.203
   Couchourel D, 2009, ARTHRITIS RHEUM-US, V60, P1438, DOI 10.1002/art.24489
   Fuerst M, 2009, ARTHRITIS RHEUM, V60, P2694, DOI 10.1002/art.24774
   Guan YJ, 2014, FASEB J, V28, P4470, DOI 10.1096/fj.14-252783
   Hayami T, 2004, ARTHRITIS RHEUM-US, V50, P1193, DOI 10.1002/art.20124
   Heinegard D, 2011, NAT REV RHEUMATOL, V7, P50, DOI 10.1038/nrrheum.2010.198
   Henderson SE, 2015, J ORAL MAXIL SURG, V73, P1695, DOI 10.1016/j.joms.2015.03.042
   Henderson SE, 2015, ARCH ORAL BIOL, V60, P1, DOI 10.1016/j.archoralbio.2014.08.022
   Henrotin Y, 2014, MATURITAS, V78, P184, DOI 10.1016/j.maturitas.2014.04.015
   Heraud F, 2000, ANN RHEUM DIS, V59, P959, DOI 10.1136/ard.59.12.959
   Hetz C, 2012, NAT REV MOL CELL BIO, V13, P89, DOI 10.1038/nrm3270
   Hoemann CD, 2012, J KNEE SURG, V25, P85, DOI 10.1055/s-0032-1319782
   Huang K, 2010, MOL BIOL REP, V37, P1241, DOI 10.1007/s11033-009-9495-5
   Hunter DJ, 2009, ARTHRITIS RES THER, V11, P0, DOI 10.1186/ar2601
   Hwang J, 2008, ARTHRITIS RHEUM-US, V58, P3831, DOI 10.1002/art.24069
   Imhof H, 2000, INVEST RADIOL, V35, P581, DOI 10.1097/00004424-200010000-00004
   Ito M, 2017, OSTEOARTHR CARTILAGE, V25, P2134, DOI 10.1016/j.joca.2017.08.019
   Jiang YZ, 2016, STEM CELL TRANSL MED, V5, P733, DOI 10.5966/sctm.2015-0192
   Jiang YZ, 2015, ARTHRITIS RES THER, V17, P0, DOI 10.1186/s13075-015-0840-x
   Jiao K, 2011, BONE, V48, P362, DOI 10.1016/j.bone.2010.09.010
   Jiao K, 2010, AM J ORTHOD DENTOFAC, V137, P0, DOI 10.1016/j.ajodo.2009.09.018
   Jiao K, 2009, APOPTOSIS, V14, P22, DOI 10.1007/s10495-008-0279-5
   Jung JK, 2014, CELL TISSUE RES, V355, P355, DOI 10.1007/s00441-013-1754-z
   Kamelchuk LORNES, 1995, JOURNAL OF OROFACIAL PAIN, V9, P168
   Kapila S, 2009, ANN NY ACAD SCI, V1160, P322, DOI 10.1111/j.1749-6632.2009.03830.x
   Kartha S, 2016, J ORAL MAXIL SURG, V74, P0, DOI 10.1016/j.joms.2015.09.005
   Kim HA, 2001, J RHEUMATOL, V28, P2038
   Kirsch T, 1994, J BIOL CHEM, V269, P11462
   Kirsch T, 2000, OSTEOARTHR CARTILAGE, V8, P294, DOI 10.1053/joca.1999.0304
   Ko FC, 2013, ARTHRITIS RHEUM-US, V65, P1569, DOI 10.1002/art.37906
   Kornak U, 2011, JOINT BONE SPINE, V78, P561, DOI 10.1016/j.jbspin.2011.03.020
   Kuang B, 2013, AM J ORTHOD DENTOFAC, V143, P69, DOI 10.1016/j.ajodo.2012.08.024
   Kumarasinghe DD, 2012, OSTEOARTHR CARTILAGE, V20, P1357, DOI 10.1016/j.joca.2012.07.005
   Kurio N, 2018, MATRIX BIOL, V67, P15, DOI 10.1016/j.matbio.2018.02.011
   Li GY, 2013, ARTHRITIS RES THER, V15, P0, DOI 10.1186/ar4405
   Liu Q, 2018, J ORAL REHABIL, V45, P442, DOI 10.1111/joor.12629
   Liu Q, 2019, ORAL DIS, V25, P1589, DOI 10.1111/odi.13128
   Liu YD, 2014, OSTEOARTHR CARTILAGE, V22, P302, DOI 10.1016/j.joca.2013.11.014
   Loeser RF, 2012, ARTHRITIS RHEUM-US, V64, P1697, DOI 10.1002/art.34453
   Lorenzo P, 2004, MATRIX BIOL, V23, P381, DOI 10.1016/j.matbio.2004.07.007
   Lu L, 2015, J DENT RES, V94, P1601, DOI 10.1177/0022034515604621
   Lu L, 2014, J ORAL FACIAL PAIN H, V28, P68, DOI 10.11607/jop.1082
   Ma SX, 2020, ARTHRITIS RES THER, V22, P0, DOI 10.1186/s13075-020-2145-y
   Macdonald DW, 2013, INT J MOL SCI, V14, P16515, DOI 10.3390/ijms140816515
   Maeda Y, 2007, P NATL ACAD SCI USA, V104, P6382, DOI 10.1073/pnas.0608449104
   Mak KK, 2008, DEVELOPMENT, V135, P1947, DOI 10.1242/dev.018044
   Maria CS, 2016, SEMIN CELL DEV BIOL, V49, P11, DOI 10.1016/j.semcdb.2015.12.004
   Martinez-borra J, 2012, ADV EXP MED BIOL, V738, P169, DOI 10.1007/978-1-4614-1680-7_11
   Mayan MD, 2013, AM J PATHOL, V182, P1337, DOI 10.1016/j.ajpath.2012.12.018
   Miyauchi S, 1993, OSTEOARTHRITIS CARTILAGE, V1, P253, DOI 10.1016/S1063-4584(05)80331-0
   Mizoguchi I, 1990, HISTOCHEMISTRY, V93, P593, DOI 10.1007/BF00272201
   Nalbant S, 2003, OSTEOARTHR CARTILAGE, V11, P50, DOI 10.1053/joca.2002.0861
   Nitzan DW, 2001, J ORAL MAXIL SURG, V59, P36, DOI 10.1053/joms.2001.19278
   Ochiai T, 2010, J DENT RES, V89, P349, DOI 10.1177/0022034510363078
   Pazzaglia UE, 2016, J MORPHOL, V277, P1187, DOI 10.1002/jmor.20568
   Pearle AD, 2005, CLIN SPORT MED, V24, P1, DOI 10.1016/j.csm.2004.08.007
   Poole AR, 2002, ANN RHEUM DIS, V61, P78, DOI 10.1136/ard.61.suppl_2.ii78
   Pritzker KPH, 1987, J RHEUMATOL, V14, P806
   Pantoja LLQ, 2019, CLIN ORAL INVEST, V23, P2475, DOI 10.1007/s00784-018-2664-y
   Radin EL, 1986, CLIN ORTHOP RELAT R, V0, P34
   Rodriguez L, 2005, ENDOCRINOLOGY, V146, P4597, DOI 10.1210/en.2005-0437
   Schmitter M, 2010, DENTOMAXILLOFAC RAD, V39, P231, DOI 10.1259/dmfr/16270943
   Sergl HG, 1975, ANGLE ORTHOD, V45, P108
   Sharif M, 2004, ARTHRITIS RHEUM-US, V50, P507, DOI 10.1002/art.20020
   Shen G, 2005, J DENT RES, V84, P691, DOI 10.1177/154405910508400802
   Shi J, 2017, J DENT RES, V96, P888, DOI 10.1177/0022034517707515
   Shi Y, 2017, NAT COMMUN, V8, P0, DOI 10.1038/s41467-017-02171-2
   Sun YUBO, 2012, OPEN RHEUMATOL J, V6, P24, DOI 10.2174/1874312901206010024
   Tanaka E, 2008, J DENT RES, V87, P296, DOI 10.1177/154405910808700406
   Taschner MJ, 2008, DEV BIOL, V317, P132, DOI 10.1016/j.ydbio.2008.02.007
   Tat SK, 2008, CLIN EXP RHEUMATOL, V26, P295
   Usui M, 2008, J BONE MINER RES, V23, P314, DOI 10.1359/JBMR.071025
   Valhmu WB, 2002, BIOCHEM J, V361, P689, DOI 10.1042/0264-6021:3610689
   Vortkamp A, 1996, SCIENCE, V273, P613, DOI 10.1126/science.273.5275.613
   Wang DM, 2019, ARCH ORAL BIOL, V98, P17, DOI 10.1016/j.archoralbio.2018.11.002
   Wang MN, 2011, ANN NY ACAD SCI, V1240, P61, DOI 10.1111/j.1749-6632.2011.06258.x
   Wang XD, 2015, J DENT RES, V94, P666, DOI 10.1177/0022034515574770
   Wang ZQ, 2018, J BIOL CHEM, V293, P8761, DOI 10.1074/jbc.RA118.002293
   Wei F, 2012, OSTEOARTHR CARTILAGE, V20, P755, DOI 10.1016/j.joca.2012.03.010
   Wu YY, 2019, ARCH ORAL BIOL, V102, P39, DOI 10.1016/j.archoralbio.2019.03.012
   Yang HX, 2019, INT J MOL SCI, V20, P0, DOI 10.3390/ijms20153797
   Yang HX, 2020, AUTOPHAGY, V16, P271, DOI 10.1080/15548627.2019.1606647
   Yang T, 2015, J DENT RES, V94, P803, DOI 10.1177/0022034515576051
   Yang T, 2014, ARCH ORAL BIOL, V59, P962, DOI 10.1016/j.archoralbio.2014.05.024
   Yuan XL, 2014, OSTEOARTHR CARTILAGE, V22, P1077, DOI 10.1016/j.joca.2014.05.023
   Zhang CM, 2014, INT J MOL SCI, V15, P7250, DOI 10.3390/ijms15057250
   Zhang HY, 2015, J ORAL REHABIL, V42, P685, DOI 10.1111/joor.12304
   Zhang J, 2018, J DENT RES, V97, P563, DOI 10.1177/0022034517748562
   Zhang J, 2014, OSTEOARTHR CARTILAGE, V22, P822, DOI 10.1016/j.joca.2014.03.017
   Zhang J, 2013, J DENT RES, V92, P253, DOI 10.1177/0022034512473482
   Zhang M, 2017, OSTEOARTHR CARTILAGE, V25, P1551, DOI 10.1016/j.joca.2017.05.007
   Zhang M, 2016, OSTEOARTHR CARTILAGE, V24, P921, DOI 10.1016/j.joca.2015.12.009
   Zhang M, 2019, J BONE MINER RES, V34, P726, DOI 10.1002/jbmr.3643
   Zhang MA, 2013, APOPTOSIS, V18, P423, DOI 10.1007/s10495-013-0811-0
   Zhang Y, 2020, FRONT CELL DEV BIOL, V8, P0, DOI 10.3389/fcell.2020.00122
   Zhao HM, 2019, FRONT PHARMACOL, V10, P0, DOI 10.3389/fphar.2019.01290
   Zhao YP, 2011, ORAL SURG ORAL MED O, V111, PE27, DOI 10.1016/j.tripleo.2010.09.076
   Zhou P, 2020, ORAL DIS, V26, P597, DOI 10.1111/odi.13274
NR 104
TC 7
Z9 8
U1 3
U2 8
PU ELSEVIER SCI LTD
PI OXFORD
PA THE BOULEVARD, LANGFORD LANE, KIDLINGTON, OXFORD OX5 1GB, OXON, ENGLAND
SN 1063-4584
EI 1522-9653
J9 OSTEOARTHR CARTILAGE
JI Osteoarthritis Cartilage
PD MAY 15
PY 2021
VL 29
IS 5
BP 633
EP 642
DI 10.1016/j.joca.2020.12.016
PG 10
WC Orthopedics; Rheumatology
SC Orthopedics; Rheumatology
GA RW1CH
UT WOS:000646260500004
PM 33422706
DA 2022-06-22
ER

PT J
AU Lan, Chun-Na
   Cai, Wei-Jun
   Shi, Jie
   Yi, Zhong-Jie
AF Lan, Chun-na
   Cai, Wei-jun
   Shi, Jie
   Yi, Zhong-jie
TI MAPK inhibitors protect against early-stage osteoarthritis by activating autophagy
SO MOLECULAR MEDICINE REPORTS
LA English
DT Article
DE osteoarthritis; MAPKs; autophagy; JNK; ERK; MMP3
ID cartilage histopathology; signaling pathway; p38; inflammation; disease; cell; jnk
AB Osteoarthritis (OA) is a chronic, age-related osteoarthropathy that causes a considerable decline in quality of life, as well as economic losses due to its high incidence and poor prognosis. Mitogen-activated protein kinases (MAPKs) regulate multiple cellular processes, including proliferation, differentiation and apoptosis, in certain diseases, such as cancer, diabetes and Alzheimer's disease. The present study aimed to investigate the regulatory role of the MAPK signaling pathway in early-stage OA. A rabbit model of early-stage OA was induced by treatment with the enzyme papain. U0126 [an extracellular signal-regulated kinase (ERK) inhibitor], SP600125 [a Jun NH2-terminal kinase (JNK) inhibitor] and SB203580 (a p38 inhibitor) were administered to the rabbits via intra-articular injection. The severity of OA was assessed by histological examination using H&E, toluidine blue and safranin-O/fast green staining, as well by analyzing the glycosaminoglycan (GAG) content and determining the OA Research Society International (OARSI) score. Western blotting was used to detect the protein expression levels of matrix metalloproteinase-3 (MMP3), ERK, phosphorylated (p)-ERK, p38, p-p38, JNK, p-JNK, Beclin1, UNC-51-like kinase 1 (ULK1) and microtubule-associated protein 1 light chain 3 (LC3)II/I. U0126, SP600125 or SB203580 treatment significantly decreased the OARSI scores and significantly increased the GAG levels in the cartilaginous tissues of OA model rabbits. These results indicated that the MAPK inhibitors reduced the severity of OA-induced injury at the early stage. Western blotting results demonstrated that MAPK inhibition significantly decreased the protein expression levels of MMP3 in OA cartilage. The protective effect of MAPK inhibitors in OA was mediated via the activation of autophagy, as demonstrated by the increased protein expression levels of LC3II/I, ULK1 and Beclin1. Overall, the data indicated that MAPK inhibitors may exert a protective effect against OA by restoring compromised autophagy. Furthermore, the present study suggested that MAPK inhibitors may represent a potential pharmacological strategy for treating OA in the future.
C1 [Lan, Chun-Na] Cent South Univ, Dept Rehabil, Xiangya Hosp 2, Changsha 410011, Hunan, CHINA.
   [Cai, Wei-Jun] Cent South Univ, Sch Basic Med, Dept Histol & Embryol, Changsha 410013, Hunan, CHINA.
   [Shi, Jie] Cent South Univ, Dept Gen Surg, Xiangya Hosp 3, 138 Tongzipo Rd, Changsha 410013, Hunan, CHINA.
   [Yi, Zhong-Jie] Cent South Univ, Dept Burn & Plast Surg, Xiangya Hosp 2, 139 Renmin Rd, Changsha 410011, Hunan, CHINA.
RP Shi, J (corresponding author), Cent South Univ, Dept Gen Surg, Xiangya Hosp 3, 138 Tongzipo Rd, Changsha 410013, Hunan, CHINA.; Yi, ZJ (corresponding author), Cent South Univ, Dept Burn & Plast Surg, Xiangya Hosp 2, 139 Renmin Rd, Changsha 410011, Hunan, CHINA.
EM shijie3451@csu.edu.cn; yizhongjie312@csu.edu.cn
CR [anonymous] , 2010, J PHYSIOL-LONDON, V588, P2519, DOI 10.1113/jphysiol.2010.192278
   [anonymous] , 2011, GUIDE CARE USE LAB A, VEighth, P0
   Barutcu SA, 2018, AUTOPHAGY, V14, P1586, DOI 10.1080/15548627.2018.1466013
   Bay-jensen AC, 2010, RHEUMATOL INT, V30, P435, DOI 10.1007/s00296-009-1183-1
   Carames B, 2010, ARTHRITIS RHEUM-US, V62, P791, DOI 10.1002/art.27305
   Dash S, 2019, CELLS-BASEL, V8, P0, DOI 10.3390/cells8111308
   Deretic V, 2013, NAT REV IMMUNOL, V13, P722, DOI 10.1038/nri3532
   Filfan M, 2017, ROM J MORPHOL EMBRYO, V58, P27
   Glyn-jones S, 2015, LANCET, V386, P376, DOI 10.1016/S0140-6736(14)60802-3
   Guo YJ, 2020, EXP THER MED, V19, P1997, DOI 10.3892/etm.2020.8454
   He QIN, 2017, J MOL ENDOCRINOL, V59, PX1, DOI 10.1530/JME-16-0139e
   He YL, 2018, J CELL BIOL, V217, P315, DOI 10.1083/jcb.201701049
   Higashiguchi T, 1990, FOLIA PHARMACOL JPN, V96, P153, DOI 10.1254/fpj.96.4_153
   Hosnijeh FS, 2019, OSTEOARTHR CARTILAGE, V27, P412, DOI 10.1016/j.joca.2018.12.002
   Hu XB, 2019, DRUG DELIV TRANSL RE, V9, P357, DOI 10.1007/s13346-018-00604-z
   Hunt MA, 2020, OSTEOARTHR CARTILAGE, V28, P267, DOI 10.1016/j.joca.2019.12.003
   Jeon H, 2017, CONNECT TISSUE RES, V58, P497, DOI 10.1080/03008207.2016.1240790
   Kanwar JR, 2015, DRUG DES DEV THER, V9, P2927, DOI 10.2147/DDDT.S77369
   Kim EK, 2015, ARCH TOXICOL, V89, P867, DOI 10.1007/s00204-015-1472-2
   Lapaquette P, 2015, MEDIAT INFLAMM, V2015, P0, DOI 10.1155/2015/398483
   Levine B, 2019, CELL, V176, P11, DOI 10.1016/j.cell.2018.09.048
   Liu YY, 2018, MOL MED REP, V18, P1485, DOI 10.3892/mmr.2018.9100
   Luo P, 2019, BIOMED RES INT, V2019, P0, DOI 10.1155/2019/5171602
   Luo TW, 2018, TOXICOL IN VITRO, V52, P60, DOI 10.1016/j.tiv.2018.06.001
   Mathiessen A, 2017, ARTHRITIS RES THER, V19, P0, DOI 10.1186/s13075-017-1229-9
   Matsuzawa T, 2014, IMMUNOLOGY, V141, P61, DOI 10.1111/imm.12168
   Mei S, 2012, J BIOL CHEM, V287, P11761, DOI 10.1074/jbc.M111.333575
   Mizushima N, 2011, CELL, V147, P728, DOI 10.1016/j.cell.2011.10.026
   Plotnikov A, 2011, BBA-MOL CELL RES, V1813, P1619, DOI 10.1016/j.bbamcr.2010.12.012
   Pritzker KPH, 2006, OSTEOARTHR CARTILAGE, V14, P13, DOI 10.1016/j.joca.2005.07.014
   Saha S, 2018, BIOMED PHARMACOTHER, V104, P485, DOI 10.1016/j.biopha.2018.05.007
   Sharma L, 2021, NEW ENGL J MED, V384, P51, DOI 10.1056/NEJMcp1903768
   Shen TT, 2019, FOOD CHEM TOXICOL, V131, P0, DOI 10.1016/j.fct.2019.05.035
   Shi J, 2016, IUBMB LIFE, V68, P293, DOI 10.1002/iub.1482
   Sridharan SAVITHA, 2011, CANCERS (BASEL), V3, P2630, DOI 10.3390/cancers3022630
   Vandersluijs JA, 1992, J ORTHOPAED RES, V10, P58, DOI 10.1002/jor.1100100107
   Vila S, 2017, P R HEALTH SCI J, V36, P123
   Vina ER, 2018, CURR OPIN RHEUMATOL, V30, P160, DOI 10.1097/BOR.0000000000000479
   Waldstein W, 2016, J ORTHOP RES, V34, P135, DOI 10.1002/jor.23010
   Webber JL, 2010, EMBO J, V29, P27, DOI 10.1038/emboj.2009.321
   Xu K, 2018, INT IMMUNOPHARMACOL, V63, P246, DOI 10.1016/j.intimp.2018.08.013
   Yan H, 2017, MOL MED REP, V15, P180, DOI 10.3892/mmr.2016.5966
   Zhu J, 2017, CELL DEATH DIS, V8, P0, DOI 10.1038/cddis.2017.488
NR 43
TC 1
Z9 1
U1 2
U2 6
PU SPANDIDOS PUBL LTD
PI ATHENS
PA POB 18179, ATHENS, 116 10, GREECE
SN 1791-2997
EI 1791-3004
J9 MOL MED REP
JI Mol. Med. Rep.
PD DEC 15
PY 2021
VL 24
IS 6
BP 
EP 
DI 10.3892/mmr.2021.12469
PG 9
WC Oncology; Medicine, Research & Experimental
SC Oncology; Research & Experimental Medicine
GA WF3UY
UT WOS:000706234800001
PM 34590154
DA 2022-06-22
ER

PT J
AU Sheng, Bin
   Li, Xin
   Zhou, Lin
   Zhou, Jinhua
   Guan, Rui
   Zhang, Xiang
AF Sheng, Bin
   Li, Xin
   Zhou, Lin
   Zhou, Jinhua
   Guan, Rui
   Zhang, Xiang
TI Targeting miR-10a-5p/IL-6R axis for reducing IL-6-induced cartilage cell ferroptosis
SO EXPERIMENTAL AND MOLECULAR PATHOLOGY
LA English
DT Article
DE Intervertebral disc degeneration; Inflammation; IL-6; IL-6R; microRNA; Ferroptosis
ID human intervertebral disc; nucleus pulposus cell; inflammatory cytokine; degeneration; death; osteoarthriti; mechanism; expression; autophagy; deposit
AB Background: Intervertebral disc degeneration (IDD) causes lower back pain, and is often accompanied with robust inflammation. However, whether inflammation plays a role in IDD remains controversial, and the mechanism is ill-elucidated. Methods: Cartilage specimens from patients with scoliosis (control) and IDD were examined for IL-6 and its receptor expression by qPCR and western blot. Primary human articular chondrocyte was employed as a model for in vitro assessment of IL-6 effects in cell viability, cellular oxidative stress and iron homeostasis by MTT, MDA, ROS and Iron Colorimetric assays. The underlying mechanism was explored by qPCR, western blot, RIP in combination with bioinformatics analysis. Results: We found in this study that IL-6 and its receptor were aberrantly expressed in cartilage tissues of IDD patients. IL-6 down-regulated miR-10a-5p, which subsequently derepressed IL-6R expression. IL-6 exposure caused cartilage cell ferroptosis by inducing cellular oxidative stress and disturbing iron homeostasis. Overexpressing miR-10a-5p suppressed IL-6R expression, and partially abolished IL-6-induced ferroptosis. Conclusion: Results from current study suggests that inflammatory cytokine IL-6 appeared in IVD aggravates its degeneration by inducing cartilage cell ferroptosis. This is caused partially by inhibiting miR-10a-5p and subsequently derepressing IL-6R signaling pathway. Our study provides a novel mechanism explaining inflammatory cytokine-caused cartilage cell death in degenerative IVD, and makes IL-6/miR-10a-5p/IL-6R axis a potential therapeutic target for intervention of IDD.
C1 [Sheng, Bin; Li, Xin; Zhou, Lin; Zhou, Jinhua; Guan, Rui; Zhang, Xiang] Hunan Normal Univ, Affiliated Hosp 1, Dept Orthopaed, Hunan Prov Peoples Hosp, 61 Jiefang West Rd, Changsha 410000, Hunan, CHINA.
RP Sheng, B (corresponding author), Hunan Normal Univ, Affiliated Hosp 1, Dept Orthopaed, Hunan Prov Peoples Hosp, 61 Jiefang West Rd, Changsha 410000, Hunan, CHINA.
EM shengbin_2020@163.com
FU Natural Science Foundation of Hunan Province [2019JJ40163]; 2019 Youth Doctor Fund Project of Hunan Provincial People's Hospital and Cultivation project of National Natural Science Foundation in 2020 [BSJJ201814]
CR Adams MA, 2000, SPINE, V25, P1625, DOI 10.1097/00007632-200007010-00005
   Agarwal V, 2015, ELIFE, V4, P0, DOI 10.7554/eLife.05005
   Battie MC, 2009, SPINE J, V9, P47, DOI 10.1016/j.spinee.2008.11.011
   Burke JG, 2002, J BONE JOINT SURG BR, V84B, P196, DOI 10.1302/0301-620X.84B2.12511
   Chen JW, 2015, INT J BIOCHEM CELL B, V59, P1, DOI 10.1016/j.biocel.2014.11.009
   Cheung KMC, 2009, SPINE, V34, P934, DOI 10.1097/BRS.0b013e3181a01b3f
   Cuellar JM, 2013, SPINE, V38, P17, DOI 10.1097/BRS.0b013e3182604baa
   Ding F, 2013, APOPTOSIS, V18, P777, DOI 10.1007/s10495-013-0839-1
   Doita M, 1996, SPINE, V21, P235, DOI 10.1097/00007632-199601150-00015
   Eling NILS, 2015, ONCOSCIENCE, V2, P517
   Feinberg J, 1990, CLIN ORTHOP RELAT R, V0, P303
   Gao H, 2018, BIOCHEM BIOPH RES CO, V503, P1550, DOI 10.1016/j.bbrc.2018.07.078
   Gawel STEFAN, 2004, WIAD LEK, V57, P453
   Gruber HE, 2007, SPINE J, V7, P444, DOI 10.1016/j.spinee.2006.08.015
   Guiney SJ, 2017, NEUROCHEM INT, V104, P34, DOI 10.1016/j.neuint.2017.01.004
   Hambright WS, 2017, REDOX BIOL, V12, P8, DOI 10.1016/j.redox.2017.01.021
   Heinrich PC, 1998, BIOCHEM J, V334, P297, DOI 10.1042/bj3340297
   Hristova GI, 2011, J ORTHOP RES, V29, P1888, DOI 10.1002/jor.21456
   Huang KY, 2008, SPINE, V33, P2034, DOI 10.1097/BRS.0b013e31817eb872
   Kanayama M, 2009, J NEUROSURG-SPINE, V11, P501, DOI 10.3171/2009.5.SPINE08675
   Kepler CK, 2013, SPINE, V38, PE1291, DOI 10.1097/BRS.0b013e3182a42bc2
   Klagsbrun M, 1979, METHODS ENZYMOL, V58, P560
   Kung LHW, 2017, OSTEOARTHR CARTILAGE, V25, P426, DOI 10.1016/j.joca.2016.09.002
   Kung LHW, 2018, ARTHRITIS RHEUMATOL, V70, P383, DOI 10.1002/art.40378
   Lee RS, 2006, J ANAT, V208, P13, DOI 10.1111/j.1469-7580.2006.00504.x
   Li X, 2019, J INFLAMM-LOND, V16, P0, DOI 10.1186/s12950-019-0216-0
   Ma KG, 2013, OSTEOARTHR CARTILAGE, V21, P2030, DOI 10.1016/j.joca.2013.10.002
   Manning WK, 1967, ARTHRITIS RHEUM-US, V10, P235, DOI 10.1002/art.1780100309
   Medzhitov R, 2008, NATURE, V454, P428, DOI 10.1038/nature07201
   Murata Y, 2011, SPINE, V36, P926, DOI 10.1097/BRS.0b013e3181e7f4a9
   Roberts S, 2006, J BONE JOINT SURG AM, V88A, P10, DOI 10.2106/JBJS.F.00019
   Scheller J, 2011, BBA-MOL CELL RES, V1813, P878, DOI 10.1016/j.bbamcr.2011.01.034
   Seibt TM, 2019, FREE RADICAL BIO MED, V133, P144, DOI 10.1016/j.freeradbiomed.2018.09.014
   Shen C, 2011, ARTHRITIS RES THER, V13, P0, DOI 10.1186/ar3443
   Stirling A, 2001, LANCET, V357, P2024, DOI 10.1016/S0140-6736(00)05109-6
   Studer RK, 2011, SPINE, V36, P593, DOI 10.1097/BRS.0b013e3181da38d5
   Su LJ, 2019, OXID MED CELL LONGEV, V2019, P0, DOI 10.1155/2019/5080843
   Taga T, 1992, RES IMMUNOL, V143, P737, DOI 10.1016/0923-2494(92)80013-B
   Takahashi H, 1996, SPINE, V21, P218, DOI 10.1097/00007632-199601150-00011
   Theurl I, 2011, BLOOD, V118, P4977, DOI 10.1182/blood-2011-03-345066
   Wang D, 2012, OSTEOARTHR CARTILAGE, V20, P896, DOI 10.1016/j.joca.2012.04.010
   Wang HQ, 2011, J PATHOL, V225, P232, DOI 10.1002/path.2931
   Wang XQ, 2019, PAIN MED, V20, P2459, DOI 10.1093/pm/pnz015
   Wong N, 2015, NUCLEIC ACIDS RES, V43, PD146, DOI 10.1093/nar/gku1104
   Yang WS, 2008, CHEM BIOL, V15, P234, DOI 10.1016/j.chembiol.2008.02.010
   Yao X, 2019, NEURAL REGEN RES, V14, P532, DOI 10.4103/1673-5374.245480
   Yu HC, 2019, ONCOL REP, V42, P826, DOI 10.3892/or.2019.7189
   Zhang F, 2016, INT J MOL MED, V37, P1439, DOI 10.3892/ijmm.2016.2573
   Zilka O, 2017, ACS CENTRAL SCI, V3, P232, DOI 10.1021/acscentsci.7b00028
NR 49
TC 8
Z9 8
U1 5
U2 14
PU ACADEMIC PRESS INC ELSEVIER SCIENCE
PI SAN DIEGO
PA 525 B ST, STE 1900, SAN DIEGO, CA 92101-4495 USA
SN 0014-4800
EI 1096-0945
J9 EXP MOL PATHOL
JI Exp. Mol. Pathol.
PD FEB 15
PY 2021
VL 118
IS 
BP 
EP 
DI 10.1016/j.yexmp.2020.104570
PG 9
WC Pathology
SC Pathology
GA QH4PR
UT WOS:000618258800003
PM 33166496
DA 2022-06-22
ER

PT J
AU Ghafouri-fard, S
   Poulet, C
   Malaise, M
   Abak, A
   Mahmud hussen, B
   Taheriazam, A
   Taheri, M
   Hallajnejad, M
AF Ghafouri-fard, S
   Poulet, C
   Malaise, M
   Abak, A
   Mahmud hussen, B
   Taheriazam, A
   Taheri, M
   Hallajnejad, M
TI The Emerging Role of Non-Coding RNAs in Osteoarthritis
SO Frontiers in Immunology
LA English
DT Article
ID circrna; expression; lncrna; mirna; ncrna; osteoarthriti; circular ribonucleic acid; long untranslated rna; microrna; untranslated rna; long untranslated rna; microrna; akt/mtor signaling; apoptosis; autophagy (cellular); canonical wnt signaling; cartilage degeneration; extracellular matrix; gene expression; genetic polymorphism; genetic regulation; human; jak-stat signaling; nf kb signaling; osteoarthriti; p53 signaling; pi3k/akt signaling; review; wnt signaling; animal; genetics; osteoarthriti; animal; human; microrna; osteoarthriti; rna, circular; rna, long noncoding
AB Osteoarthritis (OS) is the most frequent degenerative condition in the joints, disabling many adults. Several abnormalities in the articular cartilage, subchondral bone, synovial tissue, and meniscus have been detected in the course of OA. Destruction of articular cartilage, the formation of osteophytes, subchondral sclerosis, and hyperplasia of synovial tissue are hallmarks of OA. More recently, several investigations have underscored the regulatory roles of non-coding RNAs (ncRNAs) in OA development. Different classes of non-coding RNAs, including long ncRNAs (lncRNAs), microRNAs (miRNAs), and circular RNAs (circRNAs), have been reported to affect the development of OA. The expression level of these transcripts has also been used as diagnostic tools in OA. In the present article, we aimed at reporting the role of these transcripts in this process. We need to give a specific angle on the pathology to provide meaningful thoughts on it. Copyright © 2021 Ghafouri-Fard, Poulet, Malaise, Abak, Mahmud Hussen, Taheriazam, Taheri and Hallajnejad.
C1 Department of Medical Genetics, School of Medicine, Shahid Beheshti University of Medical Sciences, Tehran, Iran
   Department of Rheumatology, University Hospital of Liège (CHULiege), Liège, Belgium
   Fibropôle Research Group, University Hospital of Liège (CHULiege), Liège, Belgium
   GIGA-I3 Research Group, GIGA Institute, University of Liège (ULiege), University Hospital of Liège (CHULiege), Liège, Belgium
   Men’s Health and Reproductive Health Research Center, Shahid Beheshti University of Medical Sciences, Tehran, Iran
   Department of Pharmacognosy, College of Pharmacy, Hawler Medical University, Erbil, Iraq
   Center of Research and Strategic Studies, Lebanese French University, Erbil, Iraq
   Department of Orthopedics, Tehran Medical Sciences Branch, Islamic Azad University, Tehran, Iran
   Institute of Human Genetics, Jena University Hospital, Jena, Germany
   Skull Base Research Center, Loghman Hakim Hospital, Shahid Beheshti University of Medical Sciences, Tehran, Iran
TC 0
SN 1664-3224
EI 
J9 FRONT IMMUNOL
JI Front. Immunol.
PD JUN 15
PY 2021
VL 12
IS 0
BP 
EP 
DI 10.3389/fimmu.2021.773171
PG 1
UT Scopus:10.3389/fimmu.2021.773171
ER

PT J
AU Kim, Ji-Won
   Choe, Jung-Yoon
   Park, Sung-Hwan
AF Kim, Ji-won
   Choe, Jung-yoon
   Park, Sung-hwan
TI Metformin and its therapeutic applications in au-toimmune inflammatory rheumatic disease
SO KOREAN JOURNAL OF INTERNAL MEDICINE
LA English
DT Review
DE Metformin; Arthritis; rheumatoid; Osteoarthritis; Connective tissue diseases; AMP-activated protein kinases
ID activated protein-kinase; regulatory t-cell; stat3 activation; th17 cell; tnf-alpha; differentiation; osteoarthriti; cartilage; arthriti; inhibition
AB Metformin is a first-line therapeutic agent for type 2 diabetes. Apart from its glucose-lowering effect, metformin is attracting interest regarding possible therapeutic benefits in various other conditions. As metformin regulates cell metabolism, proliferation, growth, and autophagy, it may also modulate immune cell functions. Given that metformin acts on multiple intracellular signaling pathways, including adenosine monophosphate (AMP)-activated protein kinase (AMPK) activation, and that AMPK and its downstream intracellular signaling control the activation and differentiation of T and B cells and inflammatory responses, metformin may exert immunomodulatory and anti-inflammatory effects. The efficacy of metformin has been investigated in preclinical and clinical studies on rheumatoid arthritis, osteoarthritis, systemic lupus erythematosus, Sjogren's syndrome, scleroderma, ankylosing spondylitis, and gout. In this review, we discuss the potential mechanisms through which metformin exerts its therapeutic effects in these diseases, focusing particularly on rheumatoid arthritis and osteoarthritis.
C1 [Kim, Ji-Won; Choe, Jung-Yoon] Daegu Catholic Univ, Div Rheumatol, Dept Internal Med, Sch Med, Daegu, South Korea.
   [Park, Sung-Hwan] Catholic Univ Korea, Seoul St Marys Hosp, Div Rheumatol, Dept Internal Med, 222 Banpo daero, Seoul 06591, South Korea.
RP Park, SH (corresponding author), Catholic Univ Korea, Seoul St Marys Hosp, Div Rheumatol, Dept Internal Med, 222 Banpo daero, Seoul 06591, South Korea.
EM rapark@catholic.ac.kr
FU Korea Health Industry Development Institute (KHIDI) - Ministry of Health and Welfare, Republic of Korea [HI20C1496]; National Research Foundation of Korea (NRF) - Korea government (Ministry of Science and ICT) [2019R1G1A1100421]
CR Abdallah MS, 2021, INT IMMUNOPHARMACOL, V95, P0, DOI 10.1016/j.intimp.2021.107575
   Abramson SB, 2008, OSTEOARTHR CARTILAGE, V16, PS15, DOI 10.1016/S1063-4584(08)60008-4
   Aravena O, 2011, IMMUNOBIOLOGY, V216, P1256, DOI 10.1016/j.imbio.2011.07.006
   Attur M, 2008, J IMMUNOL, V181, P5082, DOI 10.4049/jimmunol.181.7.5082
   Avery DT, 2010, J EXP MED, V207, P155, DOI 10.1084/jem.20091706
   Barnett LA, 2017, PRIM HEALTH CARE RES, V18, P623, DOI 10.1017/S1463423617000287
   Bartok B, 2014, J IMMUNOL, V192, P2063, DOI 10.4049/jimmunol.1300950
   Bartok B, 2012, AM J PATHOL, V180, P1906, DOI 10.1016/j.ajpath.2012.01.030
   Bartok B, 2010, IMMUNOL REV, V233, P233, DOI 10.1111/j.0105-2896.2009.00859.x
   Bijlsma JWJ, 2011, LANCET, V377, P2115, DOI 10.1016/S0140-6736(11)60243-2
   Blagih J, 2015, IMMUNITY, V42, P41, DOI 10.1016/j.immuni.2014.12.030
   Carames B, 2010, ARTHRITIS RHEUM-US, V62, P791, DOI 10.1002/art.27305
   Chen K, 2019, BIOMED PHARMACOTHER, V115, P0, DOI 10.1016/j.biopha.2019.108875
   Chen Y, 2020, MOL THER-METH CLIN D, V17, P1202, DOI 10.1016/j.omtm.2020.05.008
   Cornaby CALEB, 2020, IMMUNOHORIZONS, V4, P319, DOI 10.4049/immunohorizons.2000033
   Davidson RK, 2006, ARTHRITIS RES THER, V8, P0, DOI 10.1186/ar2013
   Dawood AF, 2020, ULTRASTRUCT PATHOL, V44, P273, DOI 10.1080/01913123.2020.1762815
   Deenick EK, 2013, J EXP MED, V210, P2739, DOI 10.1084/jem.20130323
   Delgoffe GM, 2011, NAT IMMUNOL, V12, P295, DOI 10.1038/ni.2005
   Delgoffe GM, 2009, IMMUNITY, V30, P832, DOI 10.1016/j.immuni.2009.04.014
   Deveza LA, 2018, RHEUMATOLOGY, V57, P34, DOI 10.1093/rheumatology/kex417
   Ehrenstein MR, 2004, J EXP MED, V200, P277, DOI 10.1084/jem.20040165
   El-mir MY, 2000, J BIOL CHEM, V275, P223, DOI 10.1074/jbc.275.1.223
   El-sayyad SM, 2021, INT IMMUNOPHARMACOL, V92, P0, DOI 10.1016/j.intimp.2020.107362
   Fan KJ, 2020, ANN TRANSL MED, V8, P0, DOI 10.21037/atm-20-3042
   Feng XF, 2020, AGING-US, V12, P1087, DOI 10.18632/aging.102635
   Firestein GS, 2002, ARTHRITIS RHEUM, V46, P298, DOI 10.1002/art.502
   Foretz M, 2019, NAT REV ENDOCRINOL, V15, P569, DOI 10.1038/s41574-019-0242-2
   Foretz M, 2010, J CLIN INVEST, V120, P2355, DOI 10.1172/JCI40671
   Gallagher L, 2020, ARTHRITIS RHEUMATOL, V72, P896, DOI 10.1002/art.41190
   Glasson SS, 2005, NATURE, V434, P644, DOI 10.1038/nature03369
   Hunter RW, 2018, NAT MED, V24, P1395, DOI 10.1038/s41591-018-0159-7
   Indo Y, 2013, J BONE MINER RES, V28, P2392, DOI 10.1002/jbmr.1976
   Jang SG, 2020, RHEUMATOLOGY, V59, P1426, DOI 10.1093/rheumatology/kez631
   Jhun J, 2016, IMMUNOPHARM IMMUNOT, V38, P103, DOI 10.3109/08923973.2015.1122619
   Ju JH, 2012, ARTHRITIS RHEUM-US, V64, P3543, DOI 10.1002/art.34601
   Jung SM, 2014, J IMMUNOL RES, V2014, P0, DOI 10.1155/2014/263625
   Kang KY, 2013, INT IMMUNOPHARMACOL, V16, P85, DOI 10.1016/j.intimp.2013.03.020
   Karatas A, 2021, INT J RHEUM DIS, V24, P795, DOI 10.1111/1756-185X.14114
   Kevorkian L, 2004, ARTHRITIS RHEUM-US, V50, P131, DOI 10.1002/art.11433
   Kim EK, 2020, ARTHRITIS RES THER, V22, P0, DOI 10.1186/s13075-020-02174-3
   Kim EK, 2018, EXP MOL MED, V50, P0, DOI 10.1038/emm.2017.245
   Kim HR, 2019, KOREAN J INTERN MED, V34, P210, DOI 10.3904/kjim.2016.329
   Kim JW, 2019, ARTHRITIS RES THER, V21, P0, DOI 10.1186/s13075-019-1904-0
   Kim J, 2016, EXP MOL MED, V48, P0, DOI 10.1038/emm.2016.16
   Kim J, 2014, J BIOL CHEM, V289, P23246, DOI 10.1074/jbc.M114.577908
   Koh JH, 2019, J RHEUMAT DIS, V26, P46, DOI 10.4078/jrd.2019.26.1.46
   Lee SY, 2017, J IMMUNOL, V198, P2661, DOI 10.4049/jimmunol.1403088
   Lee YH, 2020, J RHEUMAT DIS, V27, P37, DOI 10.4078/jrd.2020.27.1.37
   Li H, 2020, ARTHRITIS RES THER, V22, P0, DOI 10.1186/s13075-020-2129-y
   Li J, 2020, ANN RHEUM DIS, V79, P635, DOI 10.1136/annrheumdis-2019-216713
   Lockwood TD, 2010, EXPERT OPIN THER TAR, V14, P467, DOI 10.1517/14728221003774135
   Loeser RF, 2016, NAT REV RHEUMATOL, V12, P412, DOI 10.1038/nrrheum.2016.65
   Long YC, 2006, J CLIN INVEST, V116, P1776, DOI 10.1172/JCI29044
   Lu CH, 2019, MEDICINE, V98, P0, DOI 10.1097/MD.0000000000017371
   Lu CH, 2018, PLOS ONE, V13, P0, DOI 10.1371/journal.pone.0191242
   Lv ZQ, 2020, FRONT ENDOCRINOL, V11, P0, DOI 10.3389/fendo.2020.00191
   Ma CS, 2012, BLOOD, V119, P3997, DOI 10.1182/blood-2011-11-392985
   Madiraju AK, 2014, NATURE, V510, P542, DOI 10.1038/nature13270
   Majumdar MK, 2007, ARTHRITIS RHEUM, V56, P3670, DOI 10.1002/art.23027
   Matsuoka Y, 2021, CLIN EXP RHEUMATOL, V39, P763
   Mcgovern JL, 2012, ARTHRITIS RHEUM-US, V64, P3129, DOI 10.1002/art.34565
   Mcinnes IB, 2017, LANCET, V389, P2328, DOI 10.1016/S0140-6736(17)31472-1
   Mihaylova MM, 2011, NAT CELL BIOL, V13, P1016, DOI 10.1038/ncb2329
   Miller RA, 2013, NATURE, V494, P256, DOI 10.1038/nature11808
   Moon J, 2021, J TRANSL MED, V19, P0, DOI 10.1186/s12967-021-02860-z
   Moran EM, 2009, ARTHRITIS RES THER, V11, P0, DOI 10.1186/ar2772
   Na HS, 2021, CELLS-BASEL, V10, P0, DOI 10.3390/cells10030681
   Naffaa ME, 2020, SCAND J RHEUMATOL, V49, P173, DOI 10.1080/03009742.2019.1695928
   Nerstedt A, 2010, DIABETOLOGIA, V53, P2406, DOI 10.1007/s00125-010-1856-z
   Neuhold LA, 2001, J CLIN INVEST, V107, P35, DOI 10.1172/JCI10564
   Nie H, 2013, NAT MED, V19, P322, DOI 10.1038/nm.3085
   Owen MR, 2000, BIOCHEM J, V348, P607, DOI 10.1042/0264-6021:3480607
   Panayi GS, 2006, NAT CLIN PRACT RHEUM, V2, P58, DOI 10.1038/ncprheum0094
   Park MJ, 2019, J IMMUNOL, V203, P127, DOI 10.4049/jimmunol.1800006
   Park YH, 2021, PHARMACOLOGY, V106, P53, DOI 10.1159/000507451
   Pesce B, 2013, CLIN EXP IMMUNOL, V171, P237, DOI 10.1111/cei.12017
   Qin X, 2018, J CELL BIOCHEM, V119, P1074, DOI 10.1002/jcb.26275
   Ray JP, 2014, IMMUNITY, V40, P367, DOI 10.1016/j.immuni.2014.02.005
   Reyes C, 2016, ARTHRITIS RHEUMATOL, V68, P1869, DOI 10.1002/art.39707
   Roach HI, 2005, ARTHRITIS RHEUM-US, V52, P3110, DOI 10.1002/art.21300
   Samson M, 2012, ARTHRITIS RHEUM-US, V64, P2499, DOI 10.1002/art.34477
   Sasaki H, 2012, ARTHRITIS RHEUM-US, V64, P1920, DOI 10.1002/art.34323
   Sato K, 2006, J EXP MED, V203, P2673, DOI 10.1084/jem.20061775
   Schadler P, 2021, CARTILAGE, V13, P1004S, DOI 10.1177/1947603520962558
   Schett G, 2013, DIABETES CARE, V36, P403, DOI 10.2337/dc12-0924
   Schett G, 2012, NAT REV RHEUMATOL, V8, P656, DOI 10.1038/nrrheum.2012.153
   Sellam J, 2010, NAT REV RHEUMATOL, V6, P625, DOI 10.1038/nrrheum.2010.159
   Shaw RJ, 2005, SCIENCE, V310, P1642, DOI 10.1126/science.1120781
   Son HJ, 2014, MEDIAT INFLAMM, V2014, P0, DOI 10.1155/2014/973986
   Son KM, 2021, KOREAN J INTERN MED, V36, P214, DOI 10.3904/kjim.2019.006
   Speirs C, 2018, PHARMACOL RES, V128, P88, DOI 10.1016/j.phrs.2017.10.001
   Stanton H, 2005, NATURE, V434, P648, DOI 10.1038/nature03417
   Stephenne X, 2011, DIABETOLOGIA, V54, P3101, DOI 10.1007/s00125-011-2311-5
   Sun FF, 2020, LUPUS SCI MED, V7, P0, DOI 10.1136/lupus-2020-000429
   Thomas CM, 2007, OSTEOARTHR CARTILAGE, V15, P27, DOI 10.1016/j.joca.2006.06.012
   Titov AA, 2019, J IMMUNOL, V203, P338, DOI 10.4049/jimmunol.1801651
   Towler MC, 2007, CIRC RES, V100, P328, DOI 10.1161/01.RES.0000256090.42690.05
   Tsokos GC, 2016, NAT REV RHEUMATOL, V12, P716, DOI 10.1038/nrrheum.2016.186
   Ursini F, 2016, J INVEST DERMATOL, V136, P1892, DOI 10.1016/j.jid.2016.05.097
   Valencia X, 2006, BLOOD, V108, P253, DOI 10.1182/blood-2005-11-4567
   Vasamsetti SB, 2015, DIABETES, V64, P2028, DOI 10.2337/db14-1225
   Vazirpanah N, 2019, ANN RHEUM DIS, V78, P663, DOI 10.1136/annrheumdis-2018-214656
   Veronese N, 2019, SEMIN ARTHRITIS RHEU, V49, P9, DOI 10.1016/j.semarthrit.2019.01.005
   Wang CZ, 2020, FRONT PHARMACOL, V11, P0, DOI 10.3389/fphar.2020.01114
   Wang CZ, 2018, BIOSCI TRENDS, V12, P605, DOI 10.5582/bst.2018.01263
   Wang HT, 2015, ARTHRITIS RHEUMATOL, V67, P3190, DOI 10.1002/art.39296
   Wang YL, 2019, MOL IMMUNOL, V114, P72, DOI 10.1016/j.molimm.2019.07.002
   Wang YY, 2019, ARTHRITIS RES THER, V21, P0, DOI 10.1186/s13075-019-1915-x
   Yan HUIMIN, 2015, J RHEUM DIS TREAT, V1, P5
   Yatabe T, 2009, ANN RHEUM DIS, V68, P1051, DOI 10.1136/ard.2007.086884
   Yin YM, 2016, J IMMUNOL, V196, P80, DOI 10.4049/jimmunol.1501537
   Yin YM, 2015, SCI TRANSL MED, V7, P0, DOI 10.1126/scitranslmed.aaa0835
   You S, 2018, ARTHRITIS RHEUMATOL, V70, P637, DOI 10.1002/art.40406
   Zhang MQ, 2020, PHARMAZIE, V75, P632, DOI 10.1691/ph.2020.0762
   Zhou GC, 2001, J CLIN INVEST, V108, P1167, DOI 10.1172/JCI13505
   Zhou S, 2017, SCI REP-UK, V7, P1, DOI 10.1038/srep43245
   Zhuo Q, 2012, NAT REV RHEUMATOL, V8, P729, DOI 10.1038/nrrheum.2012.135
NR 118
TC 2
Z9 2
U1 5
U2 5
PU KOREAN ASSOC INTERNAL MEDICINE
PI SEOUL
PA 101-2501 LOTTE CASTLE PRESIDENT, 109 MAPO-DAERO, MAPO-GU, SEOUL, 121-916, SOUTH KOREA
SN 1226-3303
EI 2005-6648
J9 KOREAN J INTERN MED
JI Korean J. Intern. Med.
PD JAN 15
PY 2021
VL 37
IS 1
BP 13
EP 26
DI 10.3904/kjim.2021.363
PG 14
WC Medicine, General & Internal
SC General & Internal Medicine
GA YI9KT
UT WOS:000737495200001
PM 34879473
DA 2022-06-22
ER

PT J
AU Huang, Hsuan-Ti
   Cheng, Tsung-Lin
   Ho, Cheng-Jung
   Huang, HH
   Lu, Cheng-Chang
   Chuang, Shu-Chun
   Li, Jhong-You
   Lee, Tien-Ching
   Chen, Shih-Tse
   Lin, Yi-Shan
   Lee, Chih-Yao
   Kang, Lin
   Lin, Sung-Yen
   Chen, Chung-Hwan
AF Huang, Hsuan-ti
   Cheng, Tsung-lin
   Ho, Cheng-jung
   Huang, Han
   Lu, Cheng-chang
   Chuang, Shu-chun
   Li, Jhong-you
   Lee, Tien-ching
   Chen, Shih-tse
   Lin, Yi-shan
   Lee, Chih-yao
   Kang, Lin
   Lin, Sung-yen
   Chen, Chung-hwan
TI Intra-Articular Injection of (-)-Epigallocatechin 3-Gallate to Attenuate Articular Cartilage Degeneration by Enhancing Autophagy in a Post-Traumatic Osteoarthritis Rat Model
SO ANTIOXIDANTS
LA English
DT Article
DE (-)-epigallocatechin 3-gallate (EGCG); apoptosis; autophagy; cartilage; mTOR; post-traumatic osteoarthritis
AB (-)-Epigallocatechin 3-gallate (EGCG) is the main active green tea catechin and has a wide variety of benefits for health. Post-traumatic osteoarthritis (PTOA) occurs as a consequence of joint injuries that commonly happen in the young population. In this study, we investigated the effects of EGCG on PTOA prevention by using the anterior cruciate ligament transection (ACLT)-OA model and further investigated the roles of autophagy in OA treatment. Our results showed that intra-articular injection of EGCG significantly improved the functional performances and decreased cartilage degradation. EGCG treatment attenuated the inflammation on synovial tissue and cartilage through less immunostained cyclooxygenase-2 and matrix metalloproteinase-13. We further noted EGCG may modulate the chondrocyte apoptosis by activation of the cytoprotective autophagy through reducing the expression of the mTOR and enhancing the expression of microtubule-associated protein light chain 3, beclin-1, and p62. In conclusion, intra-articular injection of EGCG after ACL injury inhibited the joint inflammation and cartilage degradation, thereby increasing joint function. EGCG treatment also reduced the chondrocyte apoptosis, possibly by activating autophagy. These findings suggested that EGCG may be a potential disease-modifying drug for preventing OA progression.
C1 [Huang, Hsuan-Ti; Cheng, Tsung-Lin; Ho, Cheng-Jung; Lu, Cheng-Chang; Chuang, Shu-Chun; Li, Jhong-You; Lee, Tien-Ching; Lin, Yi-Shan; Lee, Chih-Yao; Lin, Sung-Yen; Chen, Chung-Hwan] Kaohsiung Med Univ, Orthopaed Res Ctr, Kaohsiung 80701, Taiwan.
   [Huang, Hsuan-Ti; Ho, Cheng-Jung; Lu, Cheng-Chang; Li, Jhong-You; Lee, Tien-Ching; Lee, Chih-Yao; Lin, Sung-Yen; Chen, Chung-Hwan] Kaohsiung Med Univ, Kaohsiung Med Univ Hosp, Dept Orthoped, Coll Med, Kaohsiung 80701, Taiwan.
   [Huang, Hsuan-Ti; Cheng, Tsung-Lin; Lu, Cheng-Chang; Li, Jhong-You; Lee, Tien-Ching; Lin, Yi-Shan; Lin, Sung-Yen; Chen, Chung-Hwan] Kaohsiung Med Univ, Regenerat Med & Cell Therapy Res Ctr, Kaohsiung 80701, Taiwan.
   [Huang, Hsuan-Ti; Lu, Cheng-Chang; Li, Jhong-You; Lee, Tien-Ching; Lin, Sung-Yen; Chen, Chung-Hwan] Kaohsiung Med Univ, Dept Orthoped, Coll Med, Kaohsiung 80701, Taiwan.
   [Huang, Hsuan-Ti; Chuang, Shu-Chun; Lee, Tien-Ching; Lin, Sung-Yen; Chen, Chung-Hwan] Kaohsiung Municipal Tatung Hosp, Dept Orthoped, Kaohsiung 80145, Taiwan.
   [Cheng, Tsung-Lin] Kaohsiung Med Univ, Dept Physiol, Coll Med, Kaohsiung 80701, Taiwan.
   [Ho, Cheng-Jung; Lu, Cheng-Chang; Li, Jhong-You; Lee, Tien-Ching; Lin, Sung-Yen] Kaohsiung Med Univ, Grad Inst Med, Coll Med, Kaohsiung 80701, Taiwan.
   [Huang, Han Hsiang] Natl Chiayi Univ, Dept Vet Med, Chiayi 60004, Taiwan.
   [Lu, Cheng-Chang; Li, Jhong-You] Kaohsiung Med Univ, Kaohsiung Municipal Hsiao Kang Hosp, Dept Orthoped, Kaohsiung 80701, Taiwan.
   [Chen, Shih-Tse] Natl Taiwan Univ Hosp, Dept Psychiat, Hsinchu Branch, Hsinchu 30059, Taiwan.
   [Chen, Shih-Tse] Yuanpei Univ Med Technol, Dept Nursing, Hsinchu 30015, Taiwan.
   [Kang, Lin] Natl Cheng Kung Univ, Natl Cheng Kung Univ Hosp, Dept Obstet & Gynecol, Coll Med, Tainan 70101, Taiwan.
   [Chen, Chung-Hwan] Kaohsiung Med Univ, Dept Healthcare Adm & Med Informat, Kaohsiung 80701, Taiwan.
   [Chen, Chung-Hwan] Natl Sun Yat Sen Univ, Inst Med Sci & Technol, Kaohsiung 80424, Taiwan.
RP Lin, SY; Chen, CH (corresponding author), Kaohsiung Med Univ, Orthopaed Res Ctr, Kaohsiung 80701, Taiwan.; Lin, SY; Chen, CH (corresponding author), Kaohsiung Med Univ, Kaohsiung Med Univ Hosp, Dept Orthoped, Coll Med, Kaohsiung 80701, Taiwan.; Lin, SY; Chen, CH (corresponding author), Kaohsiung Med Univ, Regenerat Med & Cell Therapy Res Ctr, Kaohsiung 80701, Taiwan.; Lin, SY; Chen, CH (corresponding author), Kaohsiung Med Univ, Dept Orthoped, Coll Med, Kaohsiung 80701, Taiwan.; Lin, SY; Chen, CH (corresponding author), Kaohsiung Municipal Tatung Hosp, Dept Orthoped, Kaohsiung 80145, Taiwan.; Lin, SY (corresponding author), Kaohsiung Med Univ, Grad Inst Med, Coll Med, Kaohsiung 80701, Taiwan.; Kang, L (corresponding author), Natl Cheng Kung Univ, Natl Cheng Kung Univ Hosp, Dept Obstet & Gynecol, Coll Med, Tainan 70101, Taiwan.; Chen, CH (corresponding author), Kaohsiung Med Univ, Dept Healthcare Adm & Med Informat, Kaohsiung 80701, Taiwan.; Chen, CH (corresponding author), Natl Sun Yat Sen Univ, Inst Med Sci & Technol, Kaohsiung 80424, Taiwan.
EM hthuang@kmu.edu.tw; junglecc@kmu.edu.tw; u105801010@kmu.edu.tw; hhuang@mail.ncyu.edu.tw; cclu@kmu.edu.tw; f86225016@ntu.edu.tw; u109508016@kmu.edu.tw; u103800014@kmu.edu.tw; chenshihtse108@gmail.com; r950084@kmu.edu.tw; u103000041@kmu.edu.tw; kanglin@mail.ncku.edu.tw; sungyenlin@kmu.edu.tw; hwan@kmu.edu.tw
FU National Health Research Institute of Taiwan [NHRI-EX101-9935EI]; Kaohsiung Medical University Hospital [KMUH-107-7R54]; Kaohsiung Medical University [KMU-TC108A02-1, NCTUKMU108-BIO-04, NPUST-KMU-109-P002, KMU-DK10500]; Kaohsiung Municipal Ta-Tung Hospital [KMTTH-108-R001]; Minister of Science and Technology of Taiwan [MOST 108-2314-B-037 -059 -MY3]
CR Ahmed S, 2004, J PHARMACOL EXP THER, V308, P767, DOI 10.1124/jpet.103.059220
   Ahmed S, 2002, FREE RADICAL BIO MED, V33, P1097, DOI 10.1016/S0891-5849(02)01004-3
   Ahmed S, 2006, ARTHRITIS RHEUM-US, V54, P2393, DOI 10.1002/art.22023
   Boettger MK, 2010, ARTHRITIS RES THER, V12, P0, DOI 10.1186/ar3079
   Bondeson J, 2010, ARTHRITIS RHEUM-US, V62, P647, DOI 10.1002/art.27290
   Buckwalter JOSEPHA, 2005, INSTR COURSE LECT, V54, P465
   Carames B, 2012, ARTHRITIS RHEUM-US, V64, P1182, DOI 10.1002/art.33444
   Carames B, 2010, ARTHRITIS RHEUM-US, V62, P791, DOI 10.1002/art.27305
   Chang JK, 2009, ARTHRITIS RHEUM-US, V60, P3049, DOI 10.1002/art.24843
   Chen CH, 2005, OSTEOPOROSIS INT, V16, P2039, DOI 10.1007/s00198-005-1995-0
   Chen CW, 2020, INT J NANOMED, V15, P3771, DOI 10.2147/IJN.S252223
   Chen CH, 2018, J APPL PHYSIOL, V124, P1177, DOI 10.1152/japplphysiol.00871.2017
   Chen CH, 2017, MENOPAUSE, V24, P617, DOI 10.1097/GME.0000000000000811
   Chen CH, 2013, MENOPAUSE, V20, P687, DOI 10.1097/GME.0b013e31828244f0, 10.1097/gme.0b013e31828244f0
   Chen ST, 2019, MOLECULES, V24, P0, DOI 10.3390/molecules24010156
   Chou HC, 2020, INT J MOL SCI, V21, P0, DOI 10.3390/ijms21196991
   Chou LY, 2020, FASEB J, V34, P5767, DOI 10.1096/fj.201901852RR
   Dlima D, 2006, ARTHRITIS RHEUM-US, V54, P1814, DOI 10.1002/art.21874
   Dekant W, 2017, TOXICOL LETT, V277, P104, DOI 10.1016/j.toxlet.2017.06.008
   Furman BD, 2014, ARTHRITIS RES THER, V16, P0, DOI 10.1186/ar4591
   Furtado RNV, 2005, J RHEUMATOL, V32, P1691
   Gerwin N, 2010, OSTEOARTHR CARTILAGE, V18, PS24, DOI 10.1016/j.joca.2010.05.030
   Goodwin W, 2010, J ORTHOP RES, V28, P1057, DOI 10.1002/jor.21091
   Heinecke LF, 2010, OSTEOARTHR CARTILAGE, V18, P220, DOI 10.1016/j.joca.2009.08.015
   Hotham WE, 2018, BONE JOINT RES, V7, P336, DOI 10.1302/2046-3758.75.BJR-2017-0331
   Huang HJ, 2015, EXP THER MED, V9, P213, DOI 10.3892/etm.2014.2057
   Huang HT, 2020, ANTIOXIDANTS-BASEL, V9, P0, DOI 10.3390/antiox9111136
   Huser CAM, 2006, OSTEOARTHR CARTILAGE, V14, P1002, DOI 10.1016/j.joca.2006.03.012
   Jin YJ, 2020, MAT SCI ENG C-MATER, V115, P0, DOI 10.1016/j.msec.2020.111096
   Kramer WC, 2011, INT J CLIN EXP MED, V4, P285
   Krenn V, 2002, PATHOL RES PRACT, V198, P317, DOI 10.1078/0344-0338-5710261
   Leong DJ, 2014, ARTHRITIS RES THER, V16, P0, DOI 10.1186/S13075-014-0508-Y
   Li H, 2019, BONE JOINT RES, V8, P290, DOI 10.1302/2046-3758.87.BJR-2018-0297.R1
   Lieberthal J, 2015, OSTEOARTHR CARTILAGE, V23, P1825, DOI 10.1016/j.joca.2015.08.015
   Lin RW, 2009, BIOCHEM BIOPH RES CO, V379, P1033, DOI 10.1016/j.bbrc.2009.01.007
   Lin SY, 2020, BIOMOLECULES, V10, P0, DOI 10.3390/biom10040620
   Lin SY, 2019, PHYTOMEDICINE, V55, P165, DOI 10.1016/j.phymed.2018.07.012
   Lin SY, 2018, MOLECULES, V23, P0, DOI 10.3390/molecules23123221
   Lippai M, 2014, BIOMED RES INT, V2014, P0, DOI 10.1155/2014/832704
   Lohmander LS, 2007, AM J SPORT MED, V35, P1756, DOI 10.1177/0363546507307396
   Luk HY, 2020, ANTIOXIDANTS-BASEL, V9, P0, DOI 10.3390/antiox9111050
   Marino G, 2014, NAT REV MOL CELL BIO, V15, P81, DOI 10.1038/nrm3735
   Marks PH, 2005, ARTHROSCOPY, V21, P1342, DOI 10.1016/j.arthro.2005.08.034
   Meki A, 2007, DAMASCUS U J MED SCI, V32, P105, DOI 10.1023/a:1016119718321, 10.1023/A:1016119718321
   Milentijevic D, 2005, J ORTHOP TRAUMA, V19, P466, DOI 10.1097/01.bot.0000162768.83772.18
   Ohishi TOMOKAZU, 2016, ANTI-INFLAMMATORY & ANTI-ALLERGY AGENTS IN MEDICINAL CHEMISTRY, V15, P74, DOI 10.2174/1871523015666160915154443
   Rasheed Z, 2009, ARTHRITIS RES THER, V11, P0, DOI 10.1186/ar2700
   Ren J, 2018, TRENDS PHARMACOL SCI, V39, P1064, DOI 10.1016/j.tips.2018.10.005
   Singh R, 2002, ARTHRITIS RHEUM, V46, P2079, DOI 10.1002/art.10443
   Streich NA, 2011, INT ORTHOP, V35, P607, DOI 10.1007/s00264-010-1174-6
   Tang ZY, 2009, J ORTHOP RES, V27, P243, DOI 10.1002/jor.20763
   Tawonsawatruk T, 2018, BONE JOINT RES, V7, P244, DOI 10.1302/2046-3758.73.BJR-2017-0121.R2
   Thomas CM, 2007, OSTEOARTHR CARTILAGE, V15, P27, DOI 10.1016/j.joca.2006.06.012
   Vankemmelbeke MN, 2003, EUR J BIOCHEM, V270, P2394, DOI 10.1046/j.1432-1033.2003.03607.x
   Wojdasiewicz P, 2014, MEDIAT INFLAMM, V2014, P0, DOI 10.1155/2014/561459
   Yun HJ, 2008, RHEUMATOL INT, V29, P23, DOI 10.1007/s00296-008-0597-5
   Zhang X, 2018, BONE JOINT RES, V7, P298, DOI 10.1302/2046-3758.74.BJR-2017-0245.R1
NR 57
TC 4
Z9 4
U1 2
U2 3
PU MDPI
PI BASEL
PA ST ALBAN-ANLAGE 66, CH-4052 BASEL, SWITZERLAND
SN 
EI 2076-3921
J9 ANTIOXIDANTS-BASEL
JI Antioxidants
PD JAN 15
PY 2021
VL 10
IS 1
BP 
EP 
DI 10.3390/antiox10010008
PG 16
WC Biochemistry & Molecular Biology; Chemistry, Medicinal; Food Science & Technology
SC Biochemistry & Molecular Biology; Pharmacology & Pharmacy; Food Science & Technology
GA PV1MQ
UT WOS:000609758600001
PM 33374730
DA 2022-06-22
ER

PT J
AU Yao, Jiayu
   Liu, Xiaotong
   Sun, Yingxu
   Dong, Xin
   Liu, Li
   Gu, Hailun
AF Yao, Jiayu
   Liu, Xiaotong
   Sun, Yingxu
   Dong, Xin
   Liu, Li
   Gu, Hailun
TI Curcumin-Alleviated Osteoarthritic Progression in Rats Fed a High-Fat Diet by Inhibiting Apoptosis and Activating Autophagy via Modulation of MicroRNA-34a
SO JOURNAL OF INFLAMMATION RESEARCH
LA English
DT Article
DE curcumin; osteoarthritis; apoptosis; autophagy; microRNA-34a; high-fat diet
ID inflammatory response; chondrocyte apoptosis; gene-expression; pathway; mir-34a; cartilage; cancer; knee; longa; death
AB Purpose: The mechanism underlying curcumin's protective effect on osteoarthritis (OA) has not been clarified. This study aimed to determine whether curcumin exerts a chondroprotective effect by inhibiting apoptosis via upregulation of E2F1/PITX1 and activation of autophagy via the Akt/mTOR pathway by targeting microRNA-34a (miR-34a). Methods: Male Sprague-Dawley rats were fed a normal diet (ND) or high-fat diet (HFD) for 28 weeks. Five rats from each diet group were selected randomly for histological analysis of OA characteristics. Rats fed a HFD were given a single intra-stifle joint injection of the miR-34a mimic agomir-34a or negative control agomir (NC), followed by weekly low-dose (200 mu g/kg body weight) or high-dose (400 mu g/kg body weight) curcumin intra-joint injections from weeks 29 to 32. The rats' stifle joints were submitted to histological analysis and to an apoptotic assay. Expression of miR-34a was detected using a real-time RT-PCR. E2F1 and PITX1 protein levels were determined by Western blot analysis, and the expressions of Beelinl, LC3B, p62, phosphorylated (p)-Akt, and p-mTOR were measured using immunofluorescence analysis. Results: We found that rats fed a HFD had OA-like lesions in their articular cartilage and had increased apoptosis of chondrocytes and decreased autophagy compared to rats fed a ND. Curcumin treatment alleviated OA changes, inhibited apoptosis, and upregulated autophagy. Agomir-34a treatment reduced E2F1, PITX1, Beclin1, and LC3B expression and increased p62, p-Akt, and p-mTOR expression in HFD-fed rats given low- or high-dose curcumin. Greater numbers of apoptotic cells, lesser expression of p62, p-Akt, and p-mTOR, and greater expression of E2F1, PITX1, and LC3B were observed in the agomir-34a and high-dose curcumin-treated group than in agomir-34a and low-dose curcumin-treated group. Conclusion: Curcumin's chondroprotective effect was mediated by its suppression of miR-34a, apparently by reducing apoptosis, via upregulation of E2F1/PITX1, and by augmenting autophagy, likely via the Akt/mTOR pathway.
C1 [Yao, Jiayu; Liu, Xiaotong; Sun, Yingxu; Dong, Xin; Liu, Li] China Med Univ, Sch Publ Hlth, Dept Nutr & Food Hyg, Shenyang 110122, CHINA.
   [Gu, Hailun] China Med Univ, Shengjing Hosp, Dept Orthoped, Shenyang 110004, CHINA.
RP Gu, HL (corresponding author), China Med Univ, Shengjing Hosp, Dept Orthoped, Shenyang 110004, CHINA.
EM guhailun_@163.com
FU Key R&D Program of Liaoning Province [2020JH2/10300144]; Natural Science Foundation of Liaoning Province [2019JH3/10300415]
CR Abouheif MM, 2010, RHEUMATOLOGY, V49, P2054, DOI 10.1093/rheumatology/keq247
   Blanco FJ, 1998, ARTHRITIS RHEUM, V41, P284, DOI 10.1002/1529-0131(199802)41:2<284::AID-ART12>3.3.CO;2-K
   Bollmann M, 2021, OSTEOARTHR CARTILAGE, V29, P280, DOI 10.1016/j.joca.2020.10.009
   Carames B, 2010, ARTHRITIS RHEUM-US, V62, P791, DOI 10.1002/art.27305
   Chang JC, 2018, J BONE MINER RES, V33, P1105, DOI 10.1002/jbmr.3397
   Chang TC, 2007, MOL CELL, V26, P745, DOI 10.1016/j.molcel.2007.05.010
   Chao JL, 2017, OXID MED CELL LONGEV, V2017, P0, DOI 10.1155/2017/5025610
   Chen P, 2019, NEUROTHERAPEUTICS, V16, P1269, DOI 10.1007/s13311-019-00753-0
   Clutterbuck ABIGAILL, 2013, F1000RES, V2, P147, DOI 10.12688/f1000research.2-147.v1
   Collins KH, 2015, OSTEOARTHR CARTILAGE, V23, P1989, DOI 10.1016/j.joca.2015.03.014
   Cooper KF, 2018, OXID MED CELL LONGEV, V2018, P0, DOI 10.1155/2018/4701275
   Dai QD, 2018, DRUG DES DEV THER, V12, P4095, DOI 10.2147/DDDT.S175763
   Denechaud PD, 2017, FRONT ENDOCRINOL, V8, P0, DOI 10.3389/fendo.2017.00311
   Dickson BM, 2019, ARTHRITIS RES THER, V21, P0, DOI 10.1186/s13075-019-2081-x
   Dunn SL, 2016, OSTEOARTHR CARTILAGE, V24, P1431, DOI 10.1016/j.joca.2016.03.007
   Feng K, 2019, OXID MED CELL LONGEV, V2019, P0, DOI 10.1155/2019/8574386
   Feng SD, 2017, ONCOTARGETS THER, V10, P5591, DOI 10.2147/OTT.S149632
   Ghorbani M, 2016, COMPUT BIOL MED, V68, P57, DOI 10.1016/j.compbiomed.2015.09.023
   Handle F, 2019, SCI REP-UK, V9, P0, DOI 10.1038/s41598-019-50220-1
   Henrotin Y, 2019, ARTHRITIS RES THER, V21, P0, DOI 10.1186/s13075-019-1960-5
   Henrotin Y, 2013, SPRINGERPLUS, V2, P0, DOI 10.1186/2193-1801-2-56
   Hou Q, 2019, INVEST OPHTH VIS SCI, V60, P4503, DOI 10.1167/iovs.18-26477
   Hwang HS, 2015, INT J MOL SCI, V16, P26035, DOI 10.3390/ijms161125943
   Jiang MQ, 2020, TOXICOL APPL PHARM, V388, P0, DOI 10.1016/j.taap.2019.114871
   Jiang YZ, 2015, NAT REV RHEUMATOL, V11, P206, DOI 10.1038/nrrheum.2014.200
   Kent LN, 2019, NAT REV CANCER, V19, P326, DOI 10.1038/s41568-019-0143-7
   Khan NM, 2017, J CELL BIOCHEM, V118, P629, DOI 10.1002/jcb.25750
   Kim HA, 2000, J RHEUMATOL, V27, P455
   Kim J, 2011, NAT CELL BIOL, V13, P132, DOI 10.1038/ncb2152
   Krajewska JB, 2018, CRIT REV ONCOL HEMAT, V132, P1, DOI 10.1016/j.critrevonc.2018.09.006
   Kuroki H, 2004, ARTHRITIS RES THER, V6, PR492, DOI 10.1186/ar1219
   Li Y, 2018, J HEMATOL ONCOL, V11, P0, DOI 10.1186/s13045-018-0632-2
   Liu H, 2019, STEM CELL RES THER, V10, P0, DOI 10.1186/s13287-019-1285-y
   Liu XR, 2020, J CELL PHYSIOL, V235, P10051, DOI 10.1002/jcp.29821
   Maiuri MC, 2007, NAT REV MOL CELL BIO, V8, P741, DOI 10.1038/nrm2239
   Malemud CJ, 2019, BIOCHEM PHARMACOL, V165, P33, DOI 10.1016/j.bcp.2019.02.033
   Malemud CJ, 2018, CELLS-BASEL, V7, P0, DOI 10.3390/cells7080092
   Marchiani A, 2014, CURR MED CHEM, V21, P204
   Musumeci G, 2015, INT J MOL SCI, V16, P6093, DOI 10.3390/ijms16036093
   Oneill TW, 2018, BEST PRACT RES CL RH, V32, P312, DOI 10.1016/j.berh.2018.10.007
   Papanagnou P, 2016, BIOMOLECULES, V6, P0, DOI 10.3390/biom6040044
   Pellicelli M, 2016, PLOS ONE, V11, P0, DOI 10.1371/journal.pone.0165951
   Rabinowitz JD, 2010, SCIENCE, V330, P1344, DOI 10.1126/science.1193497
   Rainey NE, 2020, OXID MED CELL LONGEV, V2020, P0, DOI 10.1155/2020/3656419
   Reyes C, 2016, ARTHRITIS RHEUMATOL, V68, P1869, DOI 10.1002/art.39707
   Rios JL, 2019, SCI REP-UK, V9, P0, DOI 10.1038/s41598-019-40601-x
   Sasaki H, 2012, ARTHRITIS RHEUM-US, V64, P1920, DOI 10.1002/art.34323
   Si HB, 2017, OSTEOARTHR CARTILAGE, V25, P1698, DOI 10.1016/j.joca.2017.06.002
   Silverwood V, 2015, OSTEOARTHR CARTILAGE, V23, P507, DOI 10.1016/j.joca.2014.11.019
   Subramaniam D, 2012, PLOS ONE, V7, P0, DOI 10.1371/journal.pone.0030590
   Tan L, 2020, FASEB J, V34, P5818, DOI 10.1096/fj.201902746R
   Tu C, 2019, CYTOKINE, V113, P1, DOI 10.1016/j.cyto.2018.06.019
   Wang CI, 2016, ONCOTARGET, V7, P25432, DOI 10.18632/oncotarget.8170
   Wang J, 2017, MOL MED REP, V16, P1837, DOI 10.3892/mmr.2017.6771
   Wang LL, 2018, P NATL ACAD SCI USA, V115, PE3837, DOI 10.1073/pnas.1720094115
   Wang Z, 2018, INFLAMMATION, V41, P959, DOI 10.1007/s10753-018-0750-6
   Wen FY, 2018, INT J BIOCHEM CELL B, V94, P133, DOI 10.1016/j.biocel.2017.11.008
   Wong PM, 2013, AUTOPHAGY, V9, P124, DOI 10.4161/auto.23323
   Xue JF, 2017, BIOMED PHARMACOTHER, V89, P1252, DOI 10.1016/j.biopha.2017.01.130
   Yang KY, 2007, J CHROMATOGR B, V853, P183, DOI 10.1016/j.jchromb.2007.03.010
   Yang L, 2017, INT J ONCOL, V51, P378, DOI 10.3892/ijo.2017.4015
   Zhang G, 2018, BIOSCIENCE REP, V38, P0
   Zhang Z, 2016, ARTHRITIS RES THER, V18, P0, DOI 10.1186/s13075-016-1025-y
   Zhou Y, 2020, J MOL MED, V98, P1479, DOI 10.1007/s00109-020-01972-1
   Zhu MM, 2019, J CELL BIOCHEM, V120, P15616, DOI 10.1002/jcb.28828
   Zou ZP, 2015, J CELL BIOL, V211, P105, DOI 10.1083/jcb.201411128
NR 66
TC 5
Z9 5
U1 3
U2 6
PU DOVE MEDICAL PRESS LTD
PI ALBANY
PA PO BOX 300-008, ALBANY, AUCKLAND 0752, NEW ZEALAND
SN 
EI 1178-7031
J9 J INFLAMM RES
JI J. Inflamm. Res.
PD JUN 15
PY 2021
VL 14
IS 
BP 2317
EP 2331
DI 10.2147/JIR.S312139
PG 15
WC Immunology
SC Immunology
GA TA2IN
UT WOS:000667076200001
PM 34103964
DA 2022-06-22
ER

PT J
AU Colombini, Alessandra
   Ragni, Enrico
   Mortati, Leonardo
   Libonati, Francesca
   Perucca orfei, Carlotta
   Vigano, Marco
   Brayda-bruno, Marco
   De girolamo, Laura
AF Colombini, Alessandra
   Ragni, Enrico
   Mortati, Leonardo
   Libonati, Francesca
   Perucca orfei, Carlotta
   Vigano, Marco
   Brayda-bruno, Marco
   De girolamo, Laura
TI Adipose-Derived Mesenchymal Stromal Cells Treated with Interleukin 1 Beta Produced Chondro-Protective Vesicles Able to Fast Penetrate in Cartilage
SO CELLS
LA English
DT Article
DE adipose-derived mesenchymal stromal cells; extracellular vesicles; miRNA; interleukin 1 beta; cartilage; osteoarthritis; nonlinear optical microscopy; time-lapse
ID extracellular vesicle; chondrocyte apoptosis; knee osteoarthriti; expression; microrna; mirna; identification; fibroblast; mir-146a; matrix
AB The study of the miRNA cargo embedded in extracellular vesicles (EVs) released from adipose-derived mesenchymal stromal cells (ASC) preconditioned with IL-1 beta, an inflammatory stimulus driving osteoarthritis (OA), along with EVs-cartilage dynamic interaction represent poorly explored fields and are the purpose of the present research. ASCs were isolated from subcutaneous adipose tissue and EVs collected by ultracentrifugation. Shuttled miRNAs were scored by high-throughput screening and analyzed through bioinformatics approach that predicted the potentially modulated OA-related pathways. Fluorescently labeled EVs incorporation into OA cartilage explants was followed in vitro by time-lapse coherent anti-Stokes Raman scattering; second harmonic generation and two-photon excited fluorescence. After IL-1 beta preconditioning, 7 miRNA were up-regulated, 4 down-regulated, 37 activated and 17 silenced. Bioinformatics allowed to identify miRNAs and target genes mainly involved in Wnt, Notch, TGF beta and Indian hedgehog (IHH) pathways, cartilage homeostasis, immune/inflammatory responses, cell senescence and autophagy. As well, ASC-EVs steadily diffuse in cartilage cells and matrix, reaching a plateau 16 h after administration. Overall, ASCs preconditioned with IL-1 beta allows secretion of EVs embedded with a chondro-protective miRNA cargo, able to fast penetrate in collagen-rich areas of cartilage with tissue saturation in a day. Further functional studies exploring the EVs dose-effects are needed to achieve clinical relevance.
C1 [Colombini, Alessandra; Ragni, Enrico; Libonati, Francesca; Perucca Orfei, Carlotta; Vigano, Marco; de Girolamo, Laura] IRCCS Ist Ortoped Galeazzi, Lab Biotecnol Appl Ortopedia, I-20161 Milan, Italy.
   [Mortati, Leonardo] INRIM Ist Nazl Ric Metrol, I-10135 Turin, Italy.
   [Brayda-Bruno, Marco] IRCCS Ist Ortoped Galeazzi, Spine Surg Scoliosis Dept 3, I-20161 Milan, Italy.
RP Colombini, A (corresponding author), IRCCS Ist Ortoped Galeazzi, Lab Biotecnol Appl Ortopedia, I-20161 Milan, Italy.
EM alessandra.colombini@grupposandonato.it; enrico.ragni@grupposandonato.it; l.mortati@inrim.it; francesca.libonati@grupposandonato.it; carlotta.perucca@grupposandonato.it; marco.vigano@grupposandonato.it; marco.brayda@spinecaregroup.it; laura.degirolamo@grupposandonato.it
FU Italian Ministry of Health
CR Akhtar N, 2010, ARTHRITIS RHEUM-US, V62, P1361, DOI 10.1002/art.27329
   Beyer C, 2015, ANN RHEUM DIS, V74, P0, DOI 10.1136/annrheumdis-2013-204698
   Cheng A, 2020, STEM CELL RES THER, V11, P0, DOI 10.1186/s13287-020-02050-6
   Colombini A, 2019, CYTOTHERAPY, V21, P1179, DOI 10.1016/j.jcyt.2019.10.004
   Dhaene BARBARA, 2012, METHODS MOL BIOL, V822, P261, DOI 10.1007/978-1-61779-427-8_18
   De Luca P, 2019, J CLIN MED, V8, P0, DOI 10.3390/jcm8040423
   Diaz-prado S, 2012, BMC MUSCULOSKEL DIS, V13, P0, DOI 10.1186/1471-2474-13-144
   Fan ZY, 2006, RHEUMATOL INT, V26, P900, DOI 10.1007/s00296-006-0114-7
   Ha YJ, 2016, EXP MOL MED, V48, P0, DOI 10.1038/emm.2016.47
   Ham O, 2014, MOL CELLS, V37, P449, DOI 10.14348/molcells.2014.0023
   Iliopoulos D, 2008, PLOS ONE, V3, P0, DOI 10.1371/journal.pone.0003740
   Jenei-lanzl Z, 2019, CELL SIGNAL, V53, P212, DOI 10.1016/j.cellsig.2018.10.005
   Jin L, 2014, INT J MOL MED, V34, P451, DOI 10.3892/ijmm.2014.1808
   Jones SW, 2009, OSTEOARTHR CARTILAGE, V17, P464, DOI 10.1016/j.joca.2008.09.012
   Kim HA, 2006, ARTHRITIS RHEUM-US, V54, P2152, DOI 10.1002/art.21951
   Kopanska M, 2017, J ORTHOP SURG RES, V12, P0, DOI 10.1186/s13018-017-0542-y
   Kouroupis D, 2019, TISSUE ENG PART B-RE, V25, P55, DOI 10.1089/ten.TEB.2018.0118, 10.1089/ten.teb.2018.0118
   Li J, 2012, ARTHRITIS RES THER, V14, P0, DOI 10.1186/ar3798
   Li X, 2011, GENE, V480, P34, DOI 10.1016/j.gene.2011.03.003
   Li YH, 2016, OSTEOARTHR CARTILAGE, V24, P1577, DOI 10.1016/j.joca.2016.04.019
   Licursi V, 2019, BMC BIOINFORMATICS, V20, P0, DOI 10.1186/s12859-019-3105-x
   Loeser RF, 2012, ARTHRITIS RHEUM-US, V64, P1697, DOI 10.1002/art.34453
   Lopa S, 2014, EUR CELLS MATER, V27, P298
   Lopa S, 2019, KNEE SURG SPORT TR A, V27, P2003, DOI 10.1007/s00167-018-5118-9
   Mcalinden A, 2013, PLOS ONE, V8, P0, DOI 10.1371/journal.pone.0075012
   Mortati L, 2012, J RAMAN SPECTROSC, V43, P675, DOI 10.1002/jrs.3171
   Mortati L, 2020, PHARMACEUTICS, V12, P0, DOI 10.3390/pharmaceutics12080734
   Nazari-shafti TZ, 2020, BIOMOLECULES, V10, P0, DOI 10.3390/biom10091353
   Nugent M, 2016, OSTEOARTHR CARTILAGE, V24, P573, DOI 10.1016/j.joca.2015.10.018
   Park SUJIN, 2013, ARTHRITIS RHEUM, V65, P3141, DOI 10.1002/art.38188
   Qi YB, 2013, INT J BIOL MACROMOL, V61, P43, DOI 10.1016/j.ijbiomac.2013.06.006
   Ragni E, 2021, FRONT BIOENG BIOTECH, V9, P0, DOI 10.3389/fbioe.2021.632440
   Ragni E, 2020, STEM CELL RES THER, V11, P0, DOI 10.1186/s13287-020-01677-9
   Ragni E, 2020, INT J MOL SCI, V21, P0, DOI 10.3390/ijms21051582
   Ragni E, 2019, STEM CELL RES THER, V10, P0, DOI 10.1186/s13287-019-1215-z
   Rousseau JC, 2020, ARTHRITIS RES THER, V22, P0, DOI 10.1186/s13075-019-2086-5
   Skrzypa M, 2019, POL J SURG, V91, P1, DOI 10.5604/01.3001.0013.0135, 10.5604/01.3001.0012.0135
   Sondag GR, 2016, CURR RHEUMATOL REP, V18, P0, DOI 10.1007/s11926-016-0604-x
   Stanczyk J, 2008, ARTHRITIS RHEUM, V58, P1001, DOI 10.1002/art.23386
   Stelcer E, 2019, INT J MOL SCI, V20, P0, DOI 10.3390/ijms20184371
   Tili E, 2007, J IMMUNOL, V179, P5082, DOI 10.4049/jimmunol.179.8.5082
   Wang YD, 2019, CELL COMMUN SIGNAL, V17, P0, DOI 10.1186/s12964-019-0411-x
   Wu CL, 2014, INT J MOL MED, V34, P13, DOI 10.3892/ijmm.2014.1743
   Yamasaki K, 2009, ARTHRITIS RHEUM-US, V60, P1035, DOI 10.1002/art.24404
   Ying WG, 2017, MOL MED REP, V15, P4391, DOI 10.3892/mmr.2017.6511
   Zhong LL, 2017, INT J MOL SCI, V18, P0, DOI 10.3390/ijms18112491
NR 46
TC 2
Z9 2
U1 2
U2 4
PU MDPI
PI BASEL
PA ST ALBAN-ANLAGE 66, CH-4052 BASEL, SWITZERLAND
SN 
EI 2073-4409
J9 CELLS-BASEL
JI Cells
PD MAY 15
PY 2021
VL 10
IS 5
BP 
EP 
DI 10.3390/cells10051180
PG 16
WC Cell Biology
SC Cell Biology
GA SI7NQ
UT WOS:000655016300001
PM 34066077
DA 2022-06-22
ER

PT J
AU Ma, ZT
   Zeng, H
   Wang, DL
   Weng, J
   Feng, S
AF Ma, Zt
   Zeng, H
   Wang, Dl
   Weng, J
   Feng, S
TI MicroRNA-138-5P regulates chondrocyte proliferation and autophagy
SO Chinese Journal of Tissue Engineering Research
LA Chinese
DT Article
ID autophagy; cell proliferation; chondrocyte; matrix metalloproteinase; osteoarthriti; pathway; rna; collagenase 3; interstitial collagenase; lc3-ii protein; messenger rna; microrna; protein; sequestosome 1; sirtuin 1; stromelysin; unclassified drug; ampk signaling; article; autophagy (cellular); binding site; cartilage degeneration; cell proliferation; cellular distribution; chondrocyte; controlled study; disease exacerbation; genetic transfection; human; human cell; immunoblotting; immunofluorescence; osteoarthriti; protein expression; real time polymerase chain reaction; staining; sw1353 cell line; untranslated region; upregulation
AB BACKGROUND: Abnormal autophagy in chondrocytes often leads to cartilage degeneration, thereby triggering osteoarthritis. Recent studies have found that microRNAs play an important role in chondrocyte autophagy; however, the molecular mechanism is yet unclear. OBJECTIVE: To investigate the role of microRNA-138-5p (miR-138-5p) in the regulation of chondrocyte proliferation and autophagy activities, and to reveal its mechanisms. METHODS: Chondrosarcoma cell line SW1353 were cultured in vitro and transfected with negative control miRNA or miR-138-5p mimic. Cell proliferation activity was measured by cell counting kit-8 assay, the expression of matrix metalloproteinases 1, 3, and 13 mRNA was measured by fluorogenic quantitative PCR. The endogenous LC3 subcellular location was detected by immunofluorescence staining. The miR-138-5p and SIRTI mRNA target sites were predicted using TargetScan 7.1 online tool. Autophagy-related proteins and AMPK signal proteins were detected by immunoblotting assay. RESULTS AND CONCLUSION: Cells transfected with miR-138-5p mimic, compared with those transfected with negative control miRNA, showed lower proliferation activity, less LC3 puncta, and reduced expression of SIRT1, LC3-II, p-AMPK, but increased protein expression of p62 and increased mRNA expression of matrix metalloproteinases 1, 3, 13. There was a conserved miR-138-5p binding site in the 3UTR region of SIRT1 mRNA. To conclude, miR-138-5p regulates SW1353 cell autophagy and proliferation through the SIRT1/AMPK signaling pathway. The up-regulated expression of miR-138-5p promotes the secretion of matrix metalloproteinases from chondrocytes, indicating that miR-138-5p plays an important role in the progression of osteoarthritis. © 2021, Journal of Clinical Rehabilitative Tissue Engineering Research. All rights reserved.
C1 Department of Orthopedics, Peking University Shenzhen Hospital, Shenzhen, Guangdong Province  518036, China
TC 0
SN 2095-4344
EI 
J9 CHIN J TISSUE ENG RES
JI Chin. J. Tissue Eng. Res.
PD JUN 15
PY 2021
VL 25
IS 5
BP 674
EP 678
DI 10.3969/j.issn.2095-4344.2997
PG 5
UT Scopus:10.3969/j.issn.2095-4344.2997
ER

PT J
AU Wu, Jianjun
   Yang, Fan
   Zhang, Xin
   Chen, Guanghua
   Zou, Jilong
   Yin, Li
   Yang, Dawei
AF Wu, Jianjun
   Yang, Fan
   Zhang, Xin
   Chen, Guanghua
   Zou, Jilong
   Yin, Li
   Yang, Dawei
TI Hydrogen sulfide inhibits endoplasmic reticulum stress through the GRP78/mTOR pathway in rat chondrocytes subjected to oxidative stress
SO INTERNATIONAL JOURNAL OF MOLECULAR MEDICINE
LA English
DT Article
DE osteoarthritis; oxidative stress; chondrocytes; endoplasmic reticulum stress; hydrogen sulfide
AB The activation of oxidative stress is a primary cause of chondrocyte apoptosis in osteoarthritis (OA). The 78-kDa glucose-regulated protein (GRP78)/mammalian target of rapamycin (mTOR) signaling pathway has been demonstrated to be linked with the endoplasmic reticulum (ER) and autophagy. Hydrogen sulfide (H2S) has been reported to exert antioxidant effects. The present study investigated oxidative stress levels via 2 ',7 '-dichlorofluorescin diacetate and MitoSOX staining, apoptosis rates via flow cytometry and the expression levels of ER stress-related proteins in GYY4137 (donor of H2S)-treated chondrocytes (CHs). CHs were isolated from the bilateral hip joints of male rats to examine mitochondrial permeability transition pore opening- and mTOR signaling pathway-related proteins. The results demonstrated that tert-Butyl hydroperoxide (TBHP) increased CH apoptosis, and treatment with GYY4137 ameliorated TBHP-mediated the generation of ROS and CH apoptosis. Moreover, TBHP-treated CHs displayed elevated ER stress sensor expression levels and apoptotic rates; however, the TBHP-induced protein expression levels were decreased following GYY4137 treatment. In the present study, treatment with either GYY4137 or transfection with GRP78 siRNA both suppressed the activation of p-P70S6k and p-mTOR. H2S played an important role in regulating ER stress in TBHP-stimulated CHs. GYY4137 promoted autophagy, which was accompanied by the inhibition of ER stress. On the whole, the present study demonstrates that TBHP-induced oxidative stress stimulates ER interactions and CH apoptosis, which are suppressed by exogenous H2S via modulating the GRP78/mTOR signaling pathway.
C1 [Wu, Jianjun; Yang, Fan; Yin, Li] Harbin Med Univ, Dept Cardiol, Affiliated Hosp 2, Harbin 150086, Heilongjiang, CHINA.
   [Zhang, Xin; Yang, Dawei] Harbin Med Univ, Dept Orthoped Surg, Affiliated Hosp 4, 37 Yiyuan Rd, Harbin 150001, Heilongjiang, CHINA.
   [Chen, Guanghua] Harbin Med Univ, Dept Orthoped Surg, Affiliated Hosp 2, Harbin 150086, Heilongjiang, CHINA.
   [Zou, Jilong] Harbin Med Univ, Dept Orthoped Surg, Affiliated Hosp 1, Harbin 150086, Heilongjiang, CHINA.
RP Yang, DW (corresponding author), Harbin Med Univ, Dept Orthoped Surg, Affiliated Hosp 4, 37 Yiyuan Rd, Harbin 150001, Heilongjiang, CHINA.
EM yangdawei9797@sina.com
FU National Natural Science Foundation of China [81901853, 81900313]; Key Project of Harbin Municipal Science and Technology Bureau [2016RAXYJ068]; dean foundation of the Fourth Affiliated Hospital of Harbin Medical University
CR Allen KD, 2017, BEST PRACT RES CL RH, V31, P746, DOI 10.1016/j.berh.2018.05.003
   Cao JG, 2018, DOSE-RESPONSE, V16, P0, DOI 10.1177/1559325818810636
   Chen S, 2018, CELL DEATH DIS, V9, P0, DOI 10.1038/s41419-018-0950-x
   Couasnay G, 2019, J BONE MINER RES, V34, P387, DOI 10.1002/jbmr.3609
   Da COSTABR, 2017, LANCET, V390, PE21, DOI 10.1016/S0140-6736(17)31744-0
   Drapala A, 2017, ACTA BIOCHIM POL, V64, P561, DOI 10.18388/abp.2017_1569
   Feng CH, 2014, PLOS ONE, V9, P0, DOI 10.1371/journal.pone.0090388
   Feng K, 2019, OXID MED CELL LONGEV, V2019, P0, DOI 10.1155/2019/8574386
   Galluzzi L, 2019, CELL, V177, P1682, DOI 10.1016/j.cell.2019.05.026
   Gonzalez-quiroz M, 2020, TRENDS CELL BIOL, V30, P881, DOI 10.1016/j.tcb.2020.09.002
   Gu YT, 2017, BIOMED PHARMACOTHER, V95, P1886, DOI 10.1016/j.biopha.2017.09.082
   Hasegawa A, 2017, ARTHRITIS RHEUMATOL, V69, P576, DOI 10.1002/art.39963
   Hou XO, 2017, FRONT PHARMACOL, V8, P0, DOI 10.3389/fphar.2017.00741
   Hui W, 2016, ANN RHEUM DIS, V75, P449, DOI 10.1136/annrheumdis-2014-206295
   John AMSP, 2017, SCI REP-UK, V7, P0, DOI 10.1038/s41598-017-11256-3
   Kumari P, 2019, CHEM COMMUN, V55, P294, DOI 10.1039/c8cc07429a
   Li XR, 2017, EXP THER MED, V14, P4527, DOI 10.3892/etm.2017.5072
   Liu L, 2018, J OBSTET GYNAECOL RE, V44, P463, DOI 10.1111/jog.13549
   Liu Y, 2019, CELL MOL BIOL LETT, V24, P0, DOI 10.1186/s11658-019-0181-x
   Mardones R, 2017, J HIP PRESERV SURG, V4, P159, DOI 10.1093/jhps/hnx011
   Meng ZD, 2018, AM J MED SCI, V355, P6, DOI 10.1016/j.amjms.2017.06.006
   Ojha R, 2019, CANCER DISCOV, V9, P396, DOI 10.1158/2159-8290.CD-18-0348
   Rahmati M, 2017, AGEING RES REV, V40, P20, DOI 10.1016/j.arr.2017.07.004
   Skrepnik N, 2017, JMIR MHEALTH UHEALTH, V5, P0, DOI 10.2196/mhealth.7179
   Takada K, 2013, BIOMED REP, V1, P315, DOI 10.3892/br.2013.52
   Tang Q, 2017, CELL DEATH DIS, V8, P0, DOI 10.1038/cddis.2017.453
   Thon M, 2014, SCI REP-UK, V4, P0, DOI 10.1038/srep07096
   Walsh DA, 2017, NAT REV RHEUMATOL, V13, P0, DOI 10.1038/nrrheum.2017.78
   Whiteman M, 2010, ANN NY ACAD SCI, V1203, P146, DOI 10.1111/j.1749-6632.2010.05556.x
   Wu LH, 2017, FUTURE MED CHEM, V9, P537, DOI 10.4155/fmc-2017-0034
   Xie J, 2019, BONE RES, V7, P0, DOI 10.1038/s41413-019-0062-y
   Yang F, 2017, AM J PHYSIOL-ENDOC M, V312, PE190, DOI 10.1152/ajpendo.00196.2016
   Ye WB, 2017, FUND CLIN PHARMACOL, V31, P64, DOI 10.1111/fcp.12229
   Zhang GY, 2019, HYPERTENSION, V73, P390, DOI 10.1161/HYPERTENSIONAHA.118.12084
NR 34
TC 3
Z9 3
U1 3
U2 16
PU SPANDIDOS PUBL LTD
PI ATHENS
PA POB 18179, ATHENS, 116 10, GREECE
SN 1107-3756
EI 1791-244X
J9 INT J MOL MED
JI Int. J. Mol. Med.
PD APR 15
PY 2021
VL 47
IS 4
BP 
EP 
DI 10.3892/ijmm.2021.4867
PG 10
WC Medicine, Research & Experimental
SC Research & Experimental Medicine
GA QJ3LB
UT WOS:000619592600001
PM 33537813
DA 2022-06-22
ER

PT J
AU Lu, Hongwei
   Jia, Chao
   Wu, Dengying
   Jin, Haidong
   Lin, Zeng
   Pan, Jun
   Li, Xiucui
   Wang, Wei
AF Lu, Hongwei
   Jia, Chao
   Wu, Dengying
   Jin, Haidong
   Lin, Zeng
   Pan, Jun
   Li, Xiucui
   Wang, Wei
TI Fibroblast growth factor 21 (FGF21) alleviates senescence, apoptosis, and extracellular matrix degradation in osteoarthritis via the SIRT1-mTOR signaling pathway
SO CELL DEATH & DISEASE
LA English
DT Article
ID autophagy; tfeb; metabolism
AB Osteoarthritis (OA) is a complex condition that involves both apoptosis and senescence and currently cannot be cured. Fibroblast growth factor 21 (FGF21), known for its role as a potent regulator of glucose and energy metabolism, protects from various diseases, possibly by mediating autophagy. In the present study, the role of FGF21 in the progression of OA was investigated in both in vitro and in vivo experiments. In vitro, the results revealed that FGF21 administration alleviated apoptosis, senescence, and extracellular matrix (ECM) catabolism of the chondrocytes induced by tert-butyl hydroperoxide (TBHP) by mediating autophagy flux. Furthermore, CQ, an autophagy flux inhibitor, could reverse the protective effect of FGF21. It was observed that the FGF21-induced autophagy flux enhancement was mediated by the nuclear translocation of TFEB, which occurs due to the activation of the SIRT1-mTOR signaling pathway. The in vivo experiments demonstrated that FGF21 treatment could reduce OA in the DMM model. Taken together, these findings suggest that FGF21 protects chondrocytes from apoptosis, senescence, and ECM catabolism via autophagy flux upregulation and also reduces OA development in vivo, demonstrating its potential as a therapeutic agent in OA.
C1 [Lu, Hongwei; Jia, Chao; Wu, Dengying; Jin, Haidong; Lin, Zeng; Pan, Jun; Wang, Wei] Wenzhou Med Univ, Affiliated Hosp 2, Dept Orthopaed, Wenzhou 325027, Zhejiang, CHINA.
   [Lu, Hongwei; Jia, Chao; Wu, Dengying; Jin, Haidong; Lin, Zeng; Pan, Jun; Li, Xiucui; Wang, Wei] Wenzhou Med Univ, Yuying Childrens Hosp, Wenzhou 325027, Zhejiang, CHINA.
   [Lu, Hongwei; Jia, Chao; Wu, Dengying; Jin, Haidong; Lin, Zeng; Li, Xiucui; Wang, Wei] Wenzhou Med Univ, Sch Med 2, Wenzhou 325027, Zhejiang, CHINA.
   [Lu, Hongwei; Jia, Chao; Wu, Dengying; Jin, Haidong; Lin, Zeng; Pan, Jun; Wang, Wei] Bone Res Inst, Key Orthopaed Lab Zhejiang Prov, Wenzhou, CHINA.
   [Pan, Jun; Li, Xiucui] Wenzhou Med Univ, Affiliated Hosp 2, Dept Neonatol, Wenzhou 325027, Zhejiang, CHINA.
RP Pan, J; Wang, W (corresponding author), Wenzhou Med Univ, Affiliated Hosp 2, Dept Orthopaed, Wenzhou 325027, Zhejiang, CHINA.; Pan, J; Li, XC; Wang, W (corresponding author), Wenzhou Med Univ, Yuying Childrens Hosp, Wenzhou 325027, Zhejiang, CHINA.; Li, XC; Wang, W (corresponding author), Wenzhou Med Univ, Sch Med 2, Wenzhou 325027, Zhejiang, CHINA.; Pan, J; Wang, W (corresponding author), Bone Res Inst, Key Orthopaed Lab Zhejiang Prov, Wenzhou, CHINA.; Pan, J; Li, XC (corresponding author), Wenzhou Med Univ, Affiliated Hosp 2, Dept Neonatol, Wenzhou 325027, Zhejiang, CHINA.
EM panjun@wmu.edu.cn; gaofenglxc@163.com; docwangwei@wzhealth.com
FU National Natural Science Foundation of China [81401772]
CR Ansari MY, 2021, OSTEOARTHR CARTILAGE, V29, P100, DOI 10.1016/j.joca.2020.08.014
   Ansari MY, 2020, BIOMED PHARMACOTHER, V129, P0, DOI 10.1016/j.biopha.2020.110452
   Au M, 2020, OSTEOARTHR CARTILAGE, V28, P1559, DOI 10.1016/j.joca.2020.08.006
   Barth S, 2010, J PATHOL, V221, P117, DOI 10.1002/path.2694
   Bolduc JA, 2019, FREE RADICAL BIO MED, V132, P73, DOI 10.1016/j.freeradbiomed.2018.08.038
   Byun S, 2020, NAT COMMUN, V11, P0, DOI 10.1038/s41467-020-14384-z
   Chao XJ, 2018, AUTOPHAGY, V14, P1646, DOI 10.1080/15548627.2018.1489170
   Charlier E, 2019, BIOCHEM PHARMACOL, V165, P49, DOI 10.1016/j.bcp.2019.02.036
   Chen S, 2019, REDOX BIOL, V22, P0, DOI 10.1016/j.redox.2019.101133
   Coryell PR, 2021, NAT REV RHEUMATOL, V17, P47, DOI 10.1038/s41584-020-00533-7
   Desai BN, 2017, MOL METAB, V6, P1395, DOI 10.1016/j.molmet.2017.08.004
   Dierick JF, 2002, BIOCHEM PHARMACOL, V64, P1011, DOI 10.1016/S0006-2952(02)01171-1
   Fang J, 2020, TISSUE ENG PART B-RE, V26, P571, DOI 10.1089/ten.TEB.2019.0292, 10.1089/ten.teb.2019.0292
   Fraenkel L, 2020, JAMA INTERN MED, V180, P1194, DOI 10.1001/jamainternmed.2020.2821
   Gu MB, 2021, PHARMACOL RES, V165, P0, DOI 10.1016/j.phrs.2020.105361
   Herzig S, 2018, NAT REV MOL CELL BIO, V19, P121, DOI 10.1038/nrm.2017.95
   Hosseinzadeh A, 2016, J PINEAL RES, V61, P411, DOI 10.1111/jpi.12362
   Hu Y, 2013, J DIGEST DIS, V14, P11, DOI 10.1111/j.1751-2980.2012.00647.x
   Hua X, 2021, BRIT J PHARMACOL, V178, P2111, DOI 10.1111/bph.15008
   Kakoty V, 2020, BIOMED PHARMACOTHER, V127, P0, DOI 10.1016/j.biopha.2020.110145
   Kang K, 2020, BIOMED PHARMACOTHER, V129, P0, DOI 10.1016/j.biopha.2020.110439
   Kharitonenkov A, 2007, ENDOCRINOLOGY, V148, P774, DOI 10.1210/en.2006-1168
   Kim D, 2016, J MOL MED, V94, P1373, DOI 10.1007/s00109-016-1445-9
   Kim EN, 2020, ANTIOXIDANTS-BASEL, V9, P0, DOI 10.3390/antiox9090788
   Lewis JE, 2019, TRENDS ENDOCRIN MET, V30, P491, DOI 10.1016/j.tem.2019.05.007
   Li H, 2020, CHEM-BIOL INTERACT, V322, P0, DOI 10.1016/j.cbi.2020.108968
   Li MX, 2018, NUCLEIC ACIDS RES, V46, P5664, DOI 10.1093/nar/gky326
   Li ZC, 2015, SCAND J CLIN LAB INV, V75, P121, DOI 10.3109/00365513.2014.992942
   Liu F, 2021, MOL MED, V27, P0, DOI 10.1186/s10020-021-00272-9
   Mao KM, 2020, AGING CELL, V19, P0, DOI 10.1111/acel.13163
   Mauthe M, 2018, AUTOPHAGY, V14, P1435, DOI 10.1080/15548627.2018.1474314
   Morleo M, 2021, EMBO J, V40, P0, DOI 10.15252/embj.2020105120
   Nishimura T, 2000, BBA-GENE STRUCT EXPR, V1492, P203, DOI 10.1016/S0167-4781(00)00067-1
   Pare F, 2020, AGING-US, V12, P2880, DOI 10.18632/aging.102784
   Ren B, 2021, REDOX BIOL, V41, P0, DOI 10.1016/j.redox.2021.101940
   Roman-blas JA, 2016, EXPERT OPIN PHARMACO, V17, P1745, DOI 10.1080/14656566.2016.1201070
   Salminen A, 2017, AGEING RES REV, V37, P79, DOI 10.1016/j.arr.2017.05.004
   Settembre C, 2011, SCIENCE, V332, P1429, DOI 10.1126/science.1204592
   Staiger H, 2017, ENDOCR REV, V38, P468, DOI 10.1210/er.2017-00016
   Tabari FS, 2019, REV ENDOCR METAB DIS, V20, P103, DOI 10.1007/s11154-019-09488-x
   Tan XH, 2020, FRONT PHARMACOL, V11, P0, DOI 10.3389/fphar.2020.00039
   Tang Q, 2017, CELL DEATH DIS, V8, P0, DOI 10.1038/cddis.2017.453
   Thounaojam MC, 2019, ANTIOXIDANTS-BASEL, V8, P0, DOI 10.3390/antiox8090328
   Wang SG, 2019, AUTOPHAGY, V15, P1954, DOI 10.1080/15548627.2019.1596486
   Wei W, 2018, SCI REP-UK, V8, P0, DOI 10.1038/s41598-017-18427-2
   Wu DZ, 2021, BMC MED, V19, P0, DOI 10.1186/s12916-021-01905-w
   Xie J, 2019, BONE RES, V7, P0, DOI 10.1038/s41413-019-0062-y
   Xie SH, 2021, J MED INTERNET RES, V23, P0, DOI 10.2196/21542
   Yau WW, 2019, AUTOPHAGY, V15, P131, DOI 10.1080/15548627.2018.1511263
   Young NP, 2016, GENE DEV, V30, P535, DOI 10.1101/gad.274142.115
   Zhang JJ, 2016, CLIN SCI, V130, P625, DOI 10.1042/CS20150623
   Zheng G, 2018, CELL DEATH DIS, V9, P0, DOI 10.1038/s41419-018-0909-y
   Zhou KL, 2019, CELL DEATH DIS, V10, P0, DOI 10.1038/s41419-019-2105-0
NR 53
TC 2
Z9 3
U1 5
U2 7
PU SPRINGERNATURE
PI LONDON
PA CAMPUS, 4 CRINAN ST, LONDON, N1 9XW, ENGLAND
SN 2041-4889
EI 
J9 CELL DEATH DIS
JI Cell Death Dis.
PD SEP 23
PY 2021
VL 12
IS 10
BP 
EP 
DI 10.1038/s41419-021-04157-x
PG 13
WC Cell Biology
SC Cell Biology
GA UW6VX
UT WOS:000700292900006
PM 34556628
DA 2022-06-22
ER

PT J
AU Mueller, A-L
   Payandeh, Z
   Mohammadkhani, N
   Mubarak, SMH
   Zakeri, A
   Bahrami, AA
   Brockmueller, A
   Shakibaei, M
AF Mueller, A-l
   Payandeh, Z
   Mohammadkhani, N
   Mubarak, Smh
   Zakeri, A
   Bahrami, Aa
   Brockmueller, A
   Shakibaei, M
TI Recent advances in understanding the pathogenesis of rheumatoid arthritis: New treatment strategies
SO Cells
LA English
DT Article
ID auto-antibody; autophagy; biological agent; citrullination; epigenetic; inflammation; phytochemical; rheumatoid arthriti; treatment; adalimumab; allergen; autoantibody; azacitidine; biological marker; biological product; bortezomib; chloroquine; citrulline; curcumin; etanercept; filaggrin; folic acid; glucocorticoid receptor; granulocyte macrophage colony stimulating factor; histone deacetylase 1; histone deacetylase inhibitor; hla drb1 antigen; immunoglobulin enhancer binding protein; infliximab; interleukin 1; interleukin 10; interleukin 13; interleukin 17; interleukin 1beta; interleukin 2; interleukin 23; interleukin 6; malonaldehyde; methotrexate; natalizumab; nitric oxide; nonsteroid antiinflammatory agent; osteoclast differentiation factor; phytochemical; polyphenol; prostaglandin e2; protein kinase syk; reactive oxygen metabolite; reduced nicotinamide adenine dinucleotide phosphate oxidase; rituximab; stat3 protein; tocilizumab; toll like receptor 7; tumor necrosis factor; vimentin; vorinostat; autoantibody; alzheimer disease; amino acid sequence; amino acid substitution; antibody response; antigen presenting cell; antiinflammatory activity; apoptosis; arthralgia; autoimmune disease; autophagosome; autophagy (cellular); bone destruction; bone erosion; carbamoylation; cardiovascular disease; cartilage degeneration; cell differentiation; cell infiltration; cell proliferation; cell survival; cell therapy; collagen-induced arthriti; complement activation; crohn disease; cytokine production; cytokine release; cytomegalovirus infection; cytotoxicity; dendritic cell; dengue; disease activity; dna methylation; dna sequence; down regulation; early diagnosis; enzyme linked immunosorbent assay; epigenetics; erythema; fatigue; gastrointestinal hemorrhage; gene expression; gene structure; glycosylation; headache; heartburn; histone acetylation; histone modification; human; humoral immunity; hydrogen bond; hypoxia; immune response; immunization; immunological tolerance; immunosuppressive treatment; inflammation; joint destruction; juvenile rheumatoid arthriti; liver toxicity; membrane stabilization; mitophagy; mouse; multiple myeloma; musculoskeletal system; nonhuman; nuclear reprogramming; osteoarthriti; osteoclastogenesis; osteolysis; osteoporosis; oxidative stress; pathogenesis; peripheral blood mononuclear cell; personalized medicine; phase 1 clinical trial (topic); physical disability; prevalence; prognosis; protein processing; protein structure; protein synthesis; pruritus; psoriasis; psoriatic arthriti; pyrimidine synthesis; rat; regulatory t lymphocyte; review; rheumatoid arthriti; sialylation; signal transduction; single nucleotide polymorphism; spondyloarthropathy; sumoylation; synoviocyte; synoviti; synovium; systemic lupus erythematosus; t lymphocyte; th1 cell; th17 cell; ubiquitination; upregulation; vomiting; animal; autophagy; genetic epigenesis; genetics; glycosylation; immunology; metabolism; pathology; rheumatoid arthriti; animal; arthritis, rheumatoid; autoantibody; autophagy; epigenesis, genetic; glycosylation; human; oxidative stress
AB Rheumatoid arthritis (RA) is considered a chronic systemic, multi-factorial, inflammatory, and progressive autoimmune disease affecting many people worldwide. While patients show very individual courses of disease, with RA focusing on the musculoskeletal system, joints are often se-verely affected, leading to local inflammation, cartilage destruction, and bone erosion. To prevent joint damage and physical disability as one of many symptoms of RA, early diagnosis is critical. Auto-antibodies play a pivotal clinical role in patients with systemic RA. As biomarkers, they could help to make a more efficient diagnosis, prognosis, and treatment decision. Besides auto-antibodies, several other factors are involved in the progression of RA, such as epigenetic alterations, post-translational modifications, glycosylation, autophagy, and T-cells. Understanding the interplay between these factors would contribute to a deeper insight into the causes, mechanisms, progression, and treatment of the disease. In this review, the latest RA research findings are discussed to better understand the pathogenesis, and finally, treatment strategies for RA therapy are presented, including both conventional approaches and new methods that have been developed in recent years or are currently under investigation. © 2021 by the authors. Licensee MDPI, Basel, Switzerland.
C1 Musculoskeletal Research Group and Tumor Biology, Chair of Vegetative Anatomy, Institute of Anatomy, Faculty of Medicine, Ludwig-Maximilian-University Munich, Munich, 80336, Germany
   Immunology Research Center, Tabriz University of Medical Sciences, Tabriz, 5166-15731, Iran
   Department of Clinical Biochemistry, School of Medicine, Shahid Beheshti University of Medical Sciences, Tehran, 1985717443, Iran
   Children’s Medical Center, Network of Immunity in Infection, Malignancy and Autoimmunity (NIIMA), Universal Scientific Education and Research Network (USERN), Tehran, 1419733151, Iran
   Department of Clinical Laboratory Science, Faculty of Pharmacy, University of Kufa, Najaf, 1967365271, Iraq
   Department of Biology Sciences, Shahid Rajaee Teacher Training University, Tehran, 1678815811, Iran
   Department of Biotechnology, School of Advanced Technologies in Medicine, Shahid Beheshti University of Medical Sciences, Tehran, 1985717443, Iran
TC 0
SN 2073-4409
EI 
J9 CELLS
JI Cells
PD JUN 15
PY 2021
VL 10
IS 11
BP 
EP 
DI 10.3390/cells10113017
PG 1
UT Scopus:10.3390/cells10113017
ER

PT J
AU Gu, Mingbao
   Jin, Jie
   Ren, Chenghao
   Chen, Ximiao
   Pan, Zongyou
   Wu, Yaosen
   Tian, Naifeng
   Sun, Liaojun
   Wu, Aimin
   Gao, Weiyang
   Zhou, Yifei
   Lin, Zhongke
   Zhang, Xiaolei
AF Gu, Mingbao
   Jin, Jie
   Ren, Chenghao
   Chen, Ximiao
   Pan, Zongyou
   Wu, Yaosen
   Tian, Naifeng
   Sun, Liaojun
   Wu, Aimin
   Gao, Weiyang
   Zhou, Yifei
   Lin, Zhongke
   Zhang, Xiaolei
TI 20-Deoxyingenol alleviates osteoarthritis by activating TFEB in chondrocytes
SO PHARMACOLOGICAL RESEARCH
LA English
DT Article
DE 20-Deoxyingenol; Osteoarthritis; TFEB; Autophagy; Lysosomal biogenesis
AB Osteoarthritis (OA) is an age-related degenerative disease and currently cannot be cured. Transcription factor EB (TFEB) is one of the major transcriptional factors that regulates autophagy and lysosomal biogenesis. TFEB has been shown to be an effective therapeutic target for many diseases including OA. The current study explores the therapeutic effects of 20-Deoxyingenol (20-DOI) on OA as well as its working mechanism on TFEB regulation. The in vitro study showed that 20-DOI may suppress apoptosis and senescence induced by oxidative stress in chondrocytes; it may also promote the nuclear localization of TFEB in chondrocytes. Knock-down of TFEB compromised the effects of 20-DOI on apoptosis and senescence. The in vivo study demonstrated that 20-DOI may postpone the progression of OA in mouse destabilization of the medial meniscus (DMM) model; it may also suppress apoptosis and senescence and promote the nuclear localization of TFEB in chondrocytes in vivo. This work suggests that 20-Deoxyingenol may alleviate osteoarthritis by activating TFEB in chondrocytes, while 20-DOI may become a potential drug for OA therapy.
C1 [Gu, Mingbao; Jin, Jie; Ren, Chenghao; Wu, Yaosen; Tian, Naifeng; Sun, Liaojun; Wu, Aimin; Gao, Weiyang; Zhou, Yifei; Lin, Zhongke; Zhang, Xiaolei] Wenzhou Med Univ, Affiliated Hosp 2, Dept Orthopaed, Wenzhou, Zhejiang, CHINA.
   [Gu, Mingbao; Jin, Jie; Ren, Chenghao; Wu, Yaosen; Tian, Naifeng; Sun, Liaojun; Wu, Aimin; Gao, Weiyang; Zhou, Yifei; Lin, Zhongke; Zhang, Xiaolei] Wenzhou Med Univ, Yuying Childrens Hosp, Wenzhou, Zhejiang, CHINA.
   [Gu, Mingbao; Jin, Jie; Ren, Chenghao; Chen, Ximiao; Wu, Yaosen; Tian, Naifeng; Sun, Liaojun; Wu, Aimin; Gao, Weiyang; Zhou, Yifei; Lin, Zhongke; Zhang, Xiaolei] Zhejiang Prov Key Lab Orthopaed, Wenzhou, Zhejiang, CHINA.
   [Gu, Mingbao; Jin, Jie; Ren, Chenghao; Wu, Yaosen; Tian, Naifeng; Sun, Liaojun; Wu, Aimin; Gao, Weiyang; Zhou, Yifei; Lin, Zhongke; Zhang, Xiaolei] Wenzhou Med Univ, Sch Med 2, Wenzhou, Zhejiang, CHINA.
   [Chen, Ximiao] Guilin Med Coll, Affiliated Hosp, Dept Orthopaed, Guilin, Guangxi, CHINA.
   [Pan, Zongyou] Zhejiang Univ, Affiliated Hosp 2, Sch Med, Dept Orthopaed, Hangzhou, Zhejiang, CHINA.
   [Zhang, Xiaolei] Chinese Orthopaed Regenerat Med Soc, Hangzhou, Zhejiang, CHINA.
RP Zhou, YF; Lin, ZK; Zhang, XL (corresponding author), Wenzhou Med Univ, Affiliated Hosp 2, Dept Orthopaed, Wenzhou, Zhejiang, CHINA.; Zhou, YF; Lin, ZK; Zhang, XL (corresponding author), Wenzhou Med Univ, Yuying Childrens Hosp, Wenzhou, Zhejiang, CHINA.
EM yifeizhou@wmu.edu.cn; zhongkelin@163.com; zhangxiaolei@wmu.edu.cn
FU National Natural Science Foundation of China [81902243]; Zhejiang Provincial Natural Science Foundation of China [LQ19H060004, LGF21H060011, LGF20H060013]; Wenzhou Science and Technology Bureau Foundation [ZY2019014]; Zhejiang Provincial Project for Medical and Health Science and Technology [2020KY190]; Lin He's New Medicine and Clinical Translation Academician Workstation Research Fund [18331213]
CR Ahmed U, 2014, BIOCHEM SOC T, V42, P538, DOI 10.1042/BST20140024
   Appleton CT, 2018, OSTEOARTHR CARTILAGE, V26, P296, DOI 10.1016/j.joca.2017.10.008
   Betteridge DJ, 2000, METABOLISM, V49, P3, DOI 10.1016/S0026-0495(00)80077-3
   Carames B, 2015, ARTHRITIS RHEUMATOL, V67, P1568, DOI 10.1002/art.39073
   Carames B, 2010, ARTHRITIS RHEUM-US, V62, P791, DOI 10.1002/art.27305
   Chua JP, 2014, HUM MOL GENET, V23, P1376, DOI 10.1093/hmg/ddt527
   Cortes CJ, 2014, NAT NEUROSCI, V17, P1180, DOI 10.1038/nn.3787
   David R, 2011, NAT REV MOL CELL BIO, V12, P0, DOI 10.1038/nrm3139
   Decressac M, 2013, P NATL ACAD SCI USA, V110, PE1817, DOI 10.1073/pnas.1305623110
   Duarte JOAOH, 2015, NAT REV RHEUMATOL, V11, P683, DOI 10.1038/nrrheum.2015.145
   Evans TD, 2018, AUTOPHAGY, V14, P724, DOI 10.1080/15548627.2018.1434373
   Galluzzi L, 2016, NAT REV NEUROSCI, V17, P467, DOI 10.1038/nrn.2016.51
   Ge ZG, 2006, ARTHRIT RHEUM-ARTHR, V55, P493, DOI 10.1002/art.21994
   Glasson SS, 2007, OSTEOARTHR CARTILAGE, V15, P1061, DOI 10.1016/j.joca.2007.03.006
   Jones DP, 2008, AM J PHYSIOL-CELL PH, V295, PC849, DOI 10.1152/ajpcell.00283.2008
   Kim SH, 2017, AUTOPHAGY, V13, P1767, DOI 10.1080/15548627.2017.1356977
   Klionsky DJ, 2012, AUTOPHAGY, V8, P445, DOI 10.4161/auto.19496
   Kraus VB, 2010, OSTEOARTHR CARTILAGE, V18, PS35, DOI 10.1016/j.joca.2010.04.015
   Lane NE, 2017, OSTEOARTHR CARTILAGE, V25, P209, DOI 10.1016/j.joca.2016.09.025
   Lepetsos P, 2016, BBA-MOL BASIS DIS, V1862, P576, DOI 10.1016/j.bbadis.2016.01.003
   Li Y, 2016, NAT CELL BIOL, V18, P1065, DOI 10.1038/ncb3407
   Li YS, 2017, MECH AGEING DEV, V162, P80, DOI 10.1016/j.mad.2016.12.012
   Lipinski MM, 2015, ANTIOXID REDOX SIGN, V23, P565, DOI 10.1089/ars.2015.6306
   Lotz MK, 2011, NAT REV RHEUMATOL, V7, P579, DOI 10.1038/nrrheum.2011.109
   Martin JA, 2004, J GERONTOL A-BIOL, V59, P324
   Martin JA, 2001, J GERONTOL A-BIOL, V56, PB172, DOI 10.1093/gerona/56.4.B172
   Martina JA, 2012, AUTOPHAGY, V8, P903, DOI 10.4161/auto.19653
   Martini-stoica H, 2016, TRENDS NEUROSCI, V39, P221, DOI 10.1016/j.tins.2016.02.002
   Medina DL, 2015, NAT CELL BIOL, V17, P288, DOI 10.1038/ncb3114
   Menzies FM, 2015, NAT REV NEUROSCI, V16, P345, DOI 10.1038/nrn3961
   Moloudizargari M, 2017, AGEING RES REV, V40, P64, DOI 10.1016/j.arr.2017.09.005
   Moors TE, 2017, MOL NEURODEGENER, V12, P0, DOI 10.1186/s13024-017-0154-3
   Palmieri M, 2017, NAT COMMUN, V8, P0, DOI 10.1038/ncomms14338
   Palmieri M, 2011, HUM MOL GENET, V20, P3852, DOI 10.1093/hmg/ddr306
   Polito VA, 2014, EMBO MOL MED, V6, P1142, DOI 10.15252/emmm.201303671
   Roczniak-ferguson A, 2012, SCI SIGNAL, V5, P0, DOI 10.1126/scisignal.2002790
   Rusmini P, 2019, AUTOPHAGY, V15, P631, DOI 10.1080/15548627.2018.1535292
   Settembre C, 2012, EMBO J, V31, P1095, DOI 10.1038/emboj.2012.32
   Settembre C, 2011, SCIENCE, V332, P1429, DOI 10.1126/science.1204592
   Sun MMG, 2017, CURR OPIN RHEUMATOL, V29, P96, DOI 10.1097/BOR.0000000000000351
   Takayama K, 2014, ARTHRITIS RES THER, V16, P0, DOI 10.1186/s13075-014-0482-4
   Xiao QL, 2015, J NEUROSCI, V35, P12137, DOI 10.1523/JNEUROSCI.0705-15.2015
   Yudoh K, 2005, ARTHRITIS RES THER, V7, PR380, DOI 10.1186/ar1499
   Zhang SJ, 2016, CLIN CHIM ACTA, V457, P27, DOI 10.1016/j.cca.2016.03.016
   Zhang Y, 2015, ANN RHEUM DIS, V74, P1432, DOI 10.1136/annrheumdis-2013-204599
   Zheng G, 2018, CELL DEATH DIS, V9, P0, DOI 10.1038/s41419-018-0909-y
NR 46
TC 3
Z9 3
U1 2
U2 6
PU ACADEMIC PRESS LTD- ELSEVIER SCIENCE LTD
PI LONDON
PA 24-28 OVAL RD, LONDON NW1 7DX, ENGLAND
SN 1043-6618
EI 1096-1186
J9 PHARMACOL RES
JI Pharmacol. Res.
PD MAR 15
PY 2021
VL 165
IS 
BP 
EP 
DI 10.1016/j.phrs.2020.105361
PG 11
WC Pharmacology & Pharmacy
SC Pharmacology & Pharmacy
GA RS3AZ
UT WOS:000643653800004
PM 33460793
DA 2022-06-22
ER

PT J
AU Wu, Zhengyuan
   Zhang, Xiaohan
   Li, Zhengtian
   Wen, Zhenpei
   Lin, Yicai
AF Wu, Zhengyuan
   Zhang, Xiaohan
   Li, Zhengtian
   Wen, Zhenpei
   Lin, Yicai
TI Activation of autophagy contributes to the protective effects of lycopene against oxidative stress-induced apoptosis in rat chondrocytes
SO PHYTOTHERAPY RESEARCH
LA English
DT Article
DE anti&#8208; apoptosis; autophagy; chondro&#8208; protective; lycopene; osteoarthritis
AB Oxidative stress is commonly associated with osteoarthritis (OA). Lycopene (LYC), a natural carotenoid compound, is an effective antioxidant with potential cartilage-protecting actions. However, how it affects hydrogen peroxide (H2O2)-induced damage to the cartilage is unclear. In this study, an in vitro oxidative stress model was developed via treating primary chondrocytes with H2O2. Western blot, immunohistochemistry, and quantitative RT-PCR (qRT-PCR) were used to assess the levels of related factors. Reactive oxygen species (ROS) and apoptosis levels were analyzed by the use of appropriate probes and flow cytometry. The expression and activity of stress-specific enzymes (malondialdehyde, superoxide dismutase, and catalase) were also assessed. The role of autophagy was explored by using the inhibitor, 3-methyladenine (3-MA), as well as monodansylcadaverine staining, western blotting, and red fluorescent protein-green fluorescent protein-light chain 3 lentivirus infection. The result showed LYC exerted significant chondrocyte-protective effects, including reduced inflammation and chondrocyte degradation, increased chondrocyte proliferation, apoptosis inhibition, and reduced ROS production. LYC could effectively induce autophagy in the H2O2 treatment group, and this effect could be attenuated by 3-MA. In terms of mechanism, LYC played a role in inhibiting MAPK and PI3K/Akt/NF-kappa B axis, which down-regulates levels of mTOR and had a potential therapeutic significance for cartilage degeneration.
C1 [Wu, Zhengyuan; Zhang, Xiaohan; Li, Zhengtian; Wen, Zhenpei; Lin, Yicai] Guangxi Med Univ, Affiliated Hosp 1, Dept Bone & Joint Surg, Nanning 530021, CHINA.
RP Lin, YC (corresponding author), Guangxi Med Univ, Affiliated Hosp 1, Dept Bone & Joint Surg, Nanning 530021, CHINA.
EM linyicai2020@126.com
FU Innovation Project of Guangxi Graduate Education [YCSW2019117]
CR Aigner T, 2007, NAT CLIN PRACT RHEUM, V3, P391, DOI 10.1038/ncprheum0534
   Al FAQEHH, 2012, EXP GERONTOL, V47, P458, DOI 10.1016/j.exger.2012.03.018
   Bell DM, 1997, NAT GENET, V16, P174, DOI 10.1038/ng0697-174
   Benya PD, 1982, CELL, V30, P215, DOI 10.1016/0092-8674(82)90027-7
   Bhowmick NA, 2001, J BIOL CHEM, V276, P46707, DOI 10.1074/jbc.M106176200
   Bi SY, 2019, J CANCER, V10, P510, DOI 10.7150/jca.26578
   Burgos RA, 2009, CLIN RHEUMATOL, V28, P931, DOI 10.1007/s10067-009-1180-5
   Charlier E, 2016, INT J MOL SCI, V17, P0, DOI 10.3390/ijms17122146
   Chaudhary P, 2018, J FOOD SCI TECH MYS, V55, P2833, DOI 10.1007/s13197-018-3221-z
   Chen F, 2015, MOL MED REP, V11, P1358, DOI 10.3892/mmr.2014.2771
   Daheshia M, 2008, J RHEUMATOL, V35, P2306, DOI 10.3899/jrheum.080346
   Delmarcello C, 2010, ARTHRITIS RHEUMATISM, V48, P3419
   Dolores JF, 2013, EVID-BASED COMPL ALT, V2013, P0
   Du LG, 2019, DRUG DES DEV THER, V13, P747, DOI 10.2147/DDDT.S179894
   Feng K, 2019, J CELL PHYSIOL, V234, P18192, DOI 10.1002/jcp.28452
   Fu JY, 2018, J CELL PHYSIOL, V233, P2292, DOI 10.1002/jcp.26101
   Goutas A, 2018, FREE RADICAL BIO MED, V126, P122, DOI 10.1016/j.freeradbiomed.2018.08.003
   Heinrich M, 2018, J ETHNOPHARMACOL, V211, P329, DOI 10.1016/j.jep.2017.08.015
   Hu JZ, 2017, CELL PHYSIOL BIOCHEM, V43, P367, DOI 10.1159/000480416
   Hu ZC, 2019, J CELL PHYSIOL, V234, P6940, DOI 10.1002/jcp.27437
   Huang XJ, 2019, EUR J PHARMACOL, V859, P0, DOI 10.1016/j.ejphar.2019.172481
   Izzo AA, 2020, BRIT J PHARMACOL, V177, P2169, DOI 10.1111/bph.15054
   Klionsky DJ, 2012, AUTOPHAGY, V8, P445, DOI 10.4161/auto.19496
   Kolettas E, 1995, J CELL SCI, V108, P1991
   Lazzaroni M, 2004, ALIMENT PHARM THER, V20, P48, DOI 10.1111/j.1365-2036.2004.02037.x
   Levine B, 2008, CELL, V132, P27, DOI 10.1016/j.cell.2007.12.018
   Li B, 2019, J CELL PHYSIOL, V234, P561, DOI 10.1002/jcp.26769
   Nguyen LT, 2017, INT J MOL SCI, V18, P0, DOI 10.3390/ijms18030601
   Lotz MK, 2011, NAT REV RHEUMATOL, V7, P579, DOI 10.1038/nrrheum.2011.109
   Luo C, 2011, INT J MOL SCI, V12, P3340, DOI 10.3390/ijms12053340
   Magill PAUL, 2011, J ORTHOP SURG (HONG KONG), V19, P93
   Mizushima N, 2008, NATURE, V451, P1069, DOI 10.1038/nature06639
   Musumeci G, 2015, INT J MOL SCI, V16, P20560, DOI 10.3390/ijms160920560
   Na JY, 2016, BIOCHEM BIOPH RES CO, V473, P1301, DOI 10.1016/j.bbrc.2016.04.064
   *organizationwh , 2008, GLOB BURD DIS 2004 U, V0, P0
   Peterson L, 2010, AM J SPORT MED, V38, P1117, DOI 10.1177/0363546509357915
   Poillet-perez L, 2015, REDOX BIOL, V4, P184, DOI 10.1016/j.redox.2014.12.003
   Sachdeva AK, 2015, J NUTR BIOCHEM, V26, P736, DOI 10.1016/j.jnutbio.2015.01.012
   Sahin K, 2014, NUTR CANCER, V66, P590, DOI 10.1080/01635581.2014.894092
   Saito S, 2013, PLACENTA, V34, PS79, DOI 10.1016/j.placenta.2012.11.026
   Sasaki H, 2012, ARTHRITIS RHEUM-US, V64, P1920, DOI 10.1002/art.34323
   Schaap LA, 2011, BMC MUSCULOSKEL DIS, V12, P0, DOI 10.1186/1471-2474-12-272
   Schnitzer TJ, 2004, LANCET, V364, P665, DOI 10.1016/S0140-6736(04)16893-1
   Sellam J, 2010, NAT REV RHEUMATOL, V6, P625, DOI 10.1038/nrrheum.2010.159
   Steadman JR, 2003, ARTHROSCOPY, V19, P477, DOI 10.1053/jars.2003.50112
   Sun M, 2020, BIOMED PHARMACOTHER, V122, P0, DOI 10.1016/j.biopha.2019.109388
   Sun WC, 2018, EXP THER MED, V15, P1119, DOI 10.3892/etm.2017.5444
   Wu ZY, 2019, J CELL PHYSIOL, V234, P21014, DOI 10.1002/jcp.28705
   Xie SB, 2014, PLOS ONE, V9, P0, DOI 10.1371/journal.pone.0094496
   Yang Q, 2007, CELL RES, V17, P666, DOI 10.1038/cr.2007.64
   Ye WB, 2017, FUND CLIN PHARMACOL, V31, P64, DOI 10.1111/fcp.12229
   Yin H, 2018, FRONT IMMUNOL, V9, P0, DOI 10.3389/fimmu.2018.01512
   Yu C, 2018, CANCER MED-US, V7, P471, DOI 10.1002/cam4.1287
   Yue RC, 2015, J CELL PHYSIOL, V230, P2128, DOI 10.1002/jcp.24941
   Zeng JY, 2019, J NUTR BIOCHEM, V66, P70, DOI 10.1016/j.jnutbio.2019.01.002
   Zeng L, 2014, INT IMMUNOPHARMACOL, V18, P175, DOI 10.1016/j.intimp.2013.11.021
   Zhai YK, 2019, J CELL PHYSIOL, V234, P18602, DOI 10.1002/jcp.28498
NR 57
TC 1
Z9 1
U1 1
U2 10
PU WILEY
PI HOBOKEN
PA 111 RIVER ST, HOBOKEN 07030-5774, NJ USA
SN 0951-418X
EI 1099-1573
J9 PHYTOTHER RES
JI Phytother. Res.
PD JUL 15
PY 2021
VL 35
IS 7
BP 4032
EP 4045
DI 10.1002/ptr.7127
PG 14
WC Chemistry, Medicinal; Pharmacology & Pharmacy
SC Pharmacology & Pharmacy
GA TS8TH
UT WOS:000640549900001
PM 33860572
DA 2022-06-22
ER

PT J
AU Saberi, Morteza
   Zhang, Xiaolei
   Mobasheri, Ali
AF Saberi, Morteza
   Zhang, Xiaolei
   Mobasheri, Ali
TI Targeting mitochondrial dysfunction with small molecules in intervertebral disc aging and degeneration
SO GEROSCIENCE
LA English
DT Review
DE Intervertebral disc (IVD); Degeneration; Mitochondrial dysfunction; Small molecule; Therapeutic; Mitophagy; Growth factor
ID mechanism; oxidation
AB The prevalence of rheumatic and musculoskeletal diseases (RMDs) including osteoarthritis (OA) and low back pain (LBP) in aging societies present significant cost burdens to health and social care systems. Intervertebral disc (IVD) degeneration, which is characterized by disc dehydration, anatomical alterations, and extensive changes in extracellular matrix (ECM) composition, is an important contributor to LBP. IVD cell homeostasis can be disrupted by mitochondrial dysfunction. Mitochondria are the main source of energy supply in IVD cells and a major contributor to the production of reactive oxygen species (ROS). Therefore, mitochondria represent a double-edged sword in IVD cells. Mitochondrial dysfunction results in oxidative stress, cell death, and premature cell senescence, which are all implicated in IVD degeneration. Considering the importance of optimal mitochondrial function for the preservation of IVD cell homeostasis, extensive studies have been done in recent years to evaluate the efficacy of small molecules targeting mitochondrial dysfunction. In this article, we review the pathogenesis of mitochondrial dysfunction, aiming to highlight the role of small molecules and a selected number of biological growth factors that regulate mitochondrial function and maintain IVD cell homeostasis. Furthermore, molecules that target mitochondria and their mechanisms of action and potential for IVD regeneration are identified. Finally, we discuss mitophagy as a key mediator of many cellular events and the small molecules regulating its function.
C1 [Saberi, Morteza] Univ Tehran, Fac New Sci & Technol, Dept Life Sci Engn, Tehran, Iran.
   [Zhang, Xiaolei] Wenzhou Med Univ, Affiliated Hosp 2, Dept Orthopaed, Wenzhou, Zhejiang, CHINA.
   [Zhang, Xiaolei] Wenzhou Med Univ, Yuying Childrens Hosp, Wenzhou, Zhejiang, CHINA.
   [Zhang, Xiaolei] Key Lab Orthopaed Zhejiang Prov, Wenzhou, Zhejiang, CHINA.
   [Mobasheri, Ali] Univ Oulu, Fac Med, Res Unit Med Imaging Phys & Technol, Oulu, Finland.
   [Mobasheri, Ali] State Res Inst Ctr Innovat Med, Dept Regenerat Med, Vilnius, Lithuania.
   [Mobasheri, Ali] Univ Med Ctr Utrecht, Dept Orthoped Rheumatol & Clin Immunol, Utrecht, Netherlands.
   [Mobasheri, Ali] Sun Yat Sen Univ, Affiliated Hosp 1, Dept Joint Surg, Guangzhou, Guangdong, CHINA.
RP Zhang, XL (corresponding author), Key Lab Orthopaed Zhejiang Prov, Wenzhou, Zhejiang, CHINA.; Mobasheri, A (corresponding author), Univ Med Ctr Utrecht, Dept Orthoped Rheumatol & Clin Immunol, Utrecht, Netherlands.
EM zhangxiaolei@wmu.edu.cn; ali.mobasheri@oulu.fi
FU University of Oulu; Oulu University Hospital; European Commission Framework 7 programme (EU FP7) [HEALTH.2012.2.4.5-2, 305815]; Innovative Medicines Initiative Joint Undertaking from the European Union's Seventh Framework programme (FP7/2007-2013) [115770]; EFPIA companies; European Commission through a Marie Curie Intra-European Fellowship for Career Development grant [625746]; European Structural and Social Funds (ES Strukturines Paramos) through the Research Council of Lithuania (Lietuvos Mokslo Taryba) [09.3.3-LMT-K-712, 09.3.3-LMT-K-712-01-0157, DOTSUT-215]; new funding programme: Attracting Foreign Researchers for Research Implementation (2018-2022); Zhejiang Provincial Natural Science Foundation of China [LGF21H060011]; Lin He's New Medicine and Clinical Translation Academician Workstation Research Fund
CR Abramson SB, 2008, ARTHRITIS RES THER, V10, P0, DOI 10.1186/ar2463
   Alam MA, 2014, ADV NUTR, V5, P404, DOI 10.3945/an.113.005603
   Amri A, 2012, J CONTROL RELEASE, V158, P182, DOI 10.1016/j.jconrel.2011.09.083
   Andreux PA, 2019, NAT METAB, V1, P595, DOI 10.1038/s42255-019-0073-4
   Antonenko YN, 2008, BIOCHEMISTRY-MOSCOW+, V73, P1273, DOI 10.1134/S0006297908120018
   Bade LK, 2011, J CELL SCI, V124, P3106, DOI 10.1242/jcs.082651
   Bentinger M, 2007, MITOCHONDRION, V7, PS41, DOI 10.1016/j.mito.2007.02.006
   Bhat KPL, 2001, CANCER RES, V61, P7456
   Brookes PS, 2004, AM J PHYSIOL-CELL PH, V287, PC817, DOI 10.1152/ajpcell.00139.2004
   Cassel SL, 2016, J ALLERGY CLIN IMMUN, V137, PAB72, DOI 10.1016/j.jaci.2015.12.244
   Silva LCRCE, 2014, J ANAL METHODS CHEM, V2014, P0, DOI 10.1155/2014/296838
   Chen F, 2020, BONE RES, V8, P0, DOI 10.1038/s41413-020-0087-2
   Chen LL, 2019, AM J TRANSL RES, V11, P4337
   Chen Y, 2020, OSTEOARTHR CARTILAGE, V28, P363, DOI 10.1016/j.joca.2019.12.009
   Chen Y, 2019, J CELL MOL MED, V23, P2136, DOI 10.1111/jcmm.14125
   Chu H, 2016, INT J MOL MED, V37, P1669, DOI 10.3892/ijmm.2016.2564
   Collins JA, 2015, FREE RADICAL BIO MED, V86, P57, DOI 10.1016/j.freeradbiomed.2015.05.008
   Costa EJX, 1995, J PINEAL RES, V19, P123, DOI 10.1111/j.1600-079X.1995.tb00180.x
   Cotan D, 2011, FASEB J, V25, P2669, DOI 10.1096/fj.10-165340
   Cuesta-vargas A, 2014, BMC MUSCULOSKEL DIS, V15, P0, DOI 10.1186/1471-2474-15-12
   Delitto A, 1995, PHYS THER, V75, P470, DOI 10.1093/ptj/75.6.470
   Devi TAKHELLAMBAMS, 2012, EXP DIABETES RES, V2012, P438238, DOI 10.1155/2012/438238
   Di BENEDETTOA, 2018, INT J MED SCI, V15, P944, DOI 10.7150/ijms.24111
   Ding WX, 2012, BIOL CHEM, V393, P547, DOI 10.1515/hsz-2012-0119
   Elliott EI, 2018, J IMMUNOL, V200, P3047, DOI 10.4049/jimmunol.1701723
   Ezerina D, 2018, CELL CHEM BIOL, V25, P447, DOI 10.1016/j.chembiol.2018.01.011
   Fan P, 2019, LIFE SCI, V229, P36, DOI 10.1016/j.lfs.2019.05.027
   Fearon U, 2016, NAT REV RHEUMATOL, V12, P385, DOI 10.1038/nrrheum.2016.69
   Felsenfeld AJ, 2015, CLIN KIDNEY J, V8, P180, DOI 10.1093/ckj/sfv011
   Feng CC, 2017, OXID MED CELL LONGEV, V2017, P0, DOI 10.1155/2017/5601593
   Fink MP, 2007, BIOCHEM PHARMACOL, V74, P801, DOI 10.1016/j.bcp.2007.05.019
   Freburger JK, 2009, ARCH INTERN MED, V169, P251, DOI 10.1001/archinternmed.2008.543
   Friedman JR, 2014, NATURE, V505, P335, DOI 10.1038/nature12985
   Gao JL, 2018, BIOSCIENCE REP, V38, P0, DOI 10.1042/BSR20180544
   Ge J, 2020, J CELL MOL MED, V24, P8650, DOI 10.1111/jcmm.15496
   Gegg ME, 2010, HUM MOL GENET, V19, P4861, DOI 10.1093/hmg/ddq419
   Giorgi C, 2012, CELL CALCIUM, V52, P36, DOI 10.1016/j.ceca.2012.02.008
   Gonzalez R, 2009, CHEM-BIOL INTERACT, V181, P95, DOI 10.1016/j.cbi.2009.06.003
   Gorgoulis V, 2019, CELL, V179, P813, DOI 10.1016/j.cell.2019.10.005
   Hartman R, 2018, EUR CELLS MATER, V36, P171, DOI 10.22203/eCM.v036a13
   He RJ, 2018, LIFE SCI, V199, P122, DOI 10.1016/j.lfs.2018.03.020
   Heo JW, 2017, KOREAN J PHYSIOL PHA, V21, P567, DOI 10.4196/kjpp.2017.21.6.567
   Hou G, 2014, ARCH GERONTOL GERIAT, V59, P665, DOI 10.1016/j.archger.2014.07.002
   Hu HX, 2017, P NATL ACAD SCI USA, V114, P11908, DOI 10.1073/pnas.1704723114
   Hua WB, 2020, BBA-MOL BASIS DIS, V1866, P0, DOI 10.1016/j.bbadis.2019.165575
   Huang DH, 2020, J CELL MOL MED, V24, P5850, DOI 10.1111/jcmm.15256
   Huang KP, 2015, MOL CELL ENDOCRINOL, V399, P178, DOI 10.1016/j.mce.2014.08.014
   Huang ZN, 2016, CELL PHYSIOL BIOCHEM, V40, P1578, DOI 10.1159/000453208
   Illien-junger S, 2015, PLOS ONE, V10, P0, DOI 10.1371/journal.pone.0116625
   Illien-junger S, 2013, PLOS ONE, V8, P0, DOI 10.1371/journal.pone.0064302
   Iyer SS, 2013, IMMUNITY, V39, P311, DOI 10.1016/j.immuni.2013.08.001
   Jauslin ML, 2003, FASEB J, V17, P1972, DOI 10.1096/fj.03-0240fje
   Jezek J, 2017, BBA-BIOENERGETICS, V1858, P750, DOI 10.1016/j.bbabio.2017.05.005
   Jiang XH, 2015, INT J CLIN EXP MED, V8, P10367
   Jiang ZX, 2018, J ORTHOP RES, V36, P2476, DOI 10.1002/jor.24016
   Jin H, 2014, BBA-MOL BASIS DIS, V1842, P1282, DOI 10.1016/j.bbadis.2013.09.007
   Juliana C, 2012, J BIOL CHEM, V287, P36617, DOI 10.1074/jbc.M112.407130
   Kang L, 2020, CELL PROLIFERAT, V53, P0, DOI 10.1111/cpr.12779
   Kang L, 2019, OXID MED CELL LONGEV, V2019, P0, DOI 10.1155/2019/7810320
   Kang L, 2020, LIFE SCI, V243, P0, DOI 10.1016/j.lfs.2019.117244
   Kennon JUSTINC, 2018, BIOMOLECULAR CONCEPTS, V9, P43, DOI 10.1515/bmc-2018-0003
   Kim KW, 2009, SPINE J, V9, P658, DOI 10.1016/j.spinee.2009.04.018
   Klawitter M, 2012, J INFLAMM-LOND, V9, P0, DOI 10.1186/1476-9255-9-29
   Krainz T, 2016, ACS CENTRAL SCI, V2, P653, DOI 10.1021/acscentsci.6b00199
   Krishna MC, 1996, J BIOL CHEM, V271, P26026, DOI 10.1074/jbc.271.42.26026
   Krupkova O, 2016, OXID MED CELL LONGEV, V2016, P0, DOI 10.1155/2016/7031397
   Kudryavtseva AV, 2016, ONCOTARGET, V7, P44879, DOI 10.18632/oncotarget.9821
   Lambrechts M, 2019, SPINE J, V19, PS5, DOI 10.1016/j.spinee.2019.05.022, 10.1016/J.SPINEE.2019.05.022
   Lancheros R, 2018, J NANOTECHNOL, V2018, P0, DOI 10.1155/2018/3620373
   Li HZ, 2020, MITOCHONDRION, V53, P38, DOI 10.1016/j.mito.2020.04.012
   Li K, 2018, INT J MOL MED, V41, P2485, DOI 10.3892/ijmm.2018.3461
   Li P, 2017, ARTHRITIS RES THER, V19, P0, DOI 10.1186/s13075-017-1384-z
   Li XH, 2020, BMC MUSCULOSKEL DIS, V21, P0, DOI 10.1186/s12891-020-3091-1
   [李仲平 LIZHONGPING], 2020, 中国软科学 CHINA SOFT SCIENCE, V0, P1
   Liang L, 2013, INVEST OPHTH VIS SCI, V54, P402, DOI 10.1167/iovs.12-11047
   Lin B, 2016, EXP THER MED, V12, P3917, DOI 10.3892/etm.2016.3878
   Lin JL, 2020, FREE RADICAL BIO MED, V150, P109, DOI 10.1016/j.freeradbiomed.2020.02.024
   Liu HY, 2018, FRONT PHARMACOL, V9, P0, DOI 10.3389/fphar.2018.01043
   Liu TC, 2005, J PINEAL RES, V39, P91, DOI 10.1111/j.1600-079X.2005.00223.x
   Liu YY, 2017, MOL MED REP, V16, P6626, DOI 10.3892/mmr.2017.7442
   Luo Y, 2015, EUR SPINE J, V24, P1691, DOI 10.1007/s00586-014-3611-5
   Macintyre I, 1968, PROC R SOC SER B-BIO, V170, P49, DOI 10.1098/rspb.1968.0023
   Madhu V, 2020, J BONE MINER RES, V35, P1504, DOI 10.1002/jbmr.4019
   Matsuoka A, 2002, MUTAT RES-GEN TOX EN, V521, P29, DOI 10.1016/S1383-5718(02)00211-5
   Maurizi CP, 1984, SOUTH MED J, V77, P1516, DOI 10.1097/00007611-198412000-00010
   Meng XC, 2018, INT J CLIN EXP PATHO, V11, P548
   Mocsai A, 2014, BMC MED, V12, P0, DOI 10.1186/1741-7015-12-43
   Murphy MP, 2009, BIOCHEM J, V417, P1, DOI 10.1042/BJ20081386
   Nan LP, 2020, CONNECT TISSUE RES, V61, P554, DOI 10.1080/03008207.2019.1631299
   Nasto LA, 2013, J ORTHOP RES, V31, P1150, DOI 10.1002/jor.22320
   Nelson DV, 1991, J CLIN PSYCHOL, V47, P533, DOI 10.1002/1097-4679(199107)47:4<533::AID-JCLP2270470410>3.0.CO;2-O
   Ni BB, 2019, J ORTHOP SURG RES, V14, P0, DOI 10.1186/s13018-019-1260-4
   Novikova YP, 2014, BIOCHEMISTRY-MOSCOW+, V79, P1101, DOI 10.1134/S0006297914100113
   Patila P, 2019, MECH AGEING DEV, V180, P97, DOI 10.1016/j.mad.2019.04.006
   Peoples JN, 2019, EXP MOL MED, V51, P0, DOI 10.1038/s12276-019-0355-7
   Phornphutkul C, 2006, MOL CELL ENDOCRINOL, V249, P107, DOI 10.1016/j.mce.2006.02.002
   Polyzos A, 2016, HUM MOL GENET, V25, P1792, DOI 10.1093/hmg/ddw051
   Poole AC, 2010, PLOS ONE, V5, P0, DOI 10.1371/journal.pone.0010054
   Poveda L, 2009, SPINE, V34, P1127, DOI 10.1097/BRS.0b013e31819f2330
   Raj PPRITHVI, 2008, PAIN PRACT, V8, P18, DOI 10.1111/j.1533-2500.2007.00171.x
   Rannou F, 2004, AM J PATHOL, V164, P915, DOI 10.1016/S0002-9440(10)63179-3
   Reiter RJ, 2002, ANN NY ACAD SCI, V959, P238, DOI 10.1111/j.1749-6632.2002.tb02096.x
   Reiter RJ, 2018, MOLECULES, V23, P0, DOI 10.3390/molecules23020509
   Ryu D, 2016, NAT MED, V22, P879, DOI 10.1038/nm.4132
   Salehi B, 2019, BIOMOLECULES, V9, P0, DOI 10.3390/biom9080356
   Salvatierra JC, 2011, CELL MOL BIOENG, V4, P302, DOI 10.1007/s12195-011-0164-0
   Sanz A, 2010, J BIOENERG BIOMEMBR, V42, P135, DOI 10.1007/s10863-010-9281-z
   Schroder K, 2010, CELL, V140, P821, DOI 10.1016/j.cell.2010.01.040
   Sen S, 2005, BIOCHEM BIOPH RES CO, V331, P1245, DOI 10.1016/j.bbrc.2005.04.044
   Sivan SS, 2006, BIOCHEM J, V399, P29, DOI 10.1042/BJ20060579
   Skulachev VP, 2010, BBA-BIOENERGETICS, V1797, P878, DOI 10.1016/j.bbabio.2010.03.015
   Song Y, 2018, REDOX BIOL, V19, P339, DOI 10.1016/j.redox.2018.09.006
   Song Y, 2017, J CELL MOL MED, V21, P1373, DOI 10.1111/jcmm.13067
   Sowa G, 2008, SPINE, V33, P1821, DOI 10.1097/BRS.0b013e31817e2ce3
   Srinivasan VENKATRAMANUJAM, 2011, INT J ALZHEIMERS DIS, V2011, P326320, DOI 10.4061/2011/326320
   Starkov AA, 2010, METHODS MOL BIOL, V648, P245, DOI 10.1007/978-1-60761-756-3_16
   Sun XD, 2019, J NANOBIOTECHNOL, V17, P0, DOI 10.1186/s12951-019-0447-5
   Swanson KV, 2019, NAT REV IMMUNOL, V19, P477, DOI 10.1038/s41577-019-0165-0
   Tang P, 2018, FREE RADICAL BIO MED, V120, P368, DOI 10.1016/j.freeradbiomed.2018.04.008
   Tang P, 2016, CLIN ORTHOP RELAT R, V474, P1818, DOI 10.1007/s11999-016-4866-4
   Tardiolo G, 2018, MOLECULES, V23, P0, DOI 10.3390/molecules23123305
   Teixeira CC, 2005, BONE, V37, P37, DOI 10.1016/j.bone.2005.03.010
   Tello D, 2011, CELL METAB, V14, P768, DOI 10.1016/j.cmet.2011.10.008
   Trnka J, 2008, FREE RADICAL BIO MED, V44, P1406, DOI 10.1016/j.freeradbiomed.2007.12.036
   Vaccaro A, 2003, SPINE J, V3, P45, DOI 10.1016/S1529-9430(02)00561-2, 10.1016/S1529-9430(02)00561-2
   Van DEURSENJM, 2014, NATURE, V509, P439, DOI 10.1038/nature13193
   Van EERDENFJ, 2017, NAT COMMUN, V8, P0, DOI 10.1038/ncomms15214
   Wallace DC, 2010, ANNU REV PATHOL-MECH, V5, P297, DOI 10.1146/annurev.pathol.4.110807.092314
   Wang HL, 2015, PHYTOMEDICINE, V22, P553, DOI 10.1016/j.phymed.2015.03.014
   Wang JIANLE, 2018, EXP MOL MED, V50, P1, DOI 10.1038/s12276-018-0173-3
   Wang JL, 2018, J CELL MOL MED, V22, P5720, DOI 10.1111/jcmm.13848
   Wang Z, 2020, OXID MED CELL LONGEV, V2020, P0, DOI 10.1155/2020/4063562
   Wei CC, 2016, MEDIAT INFLAMM, V2016, P0, DOI 10.1155/2016/9529630
   Wei QY, 2006, BBA-GEN SUBJECTS, V1760, P70, DOI 10.1016/j.bbagen.2005.09.008
   Wipf P, 2005, J AM CHEM SOC, V127, P12460, DOI 10.1021/ja053679l
   Wondafrash DZ, 2020, DIABETES METAB SYNDR, V13, P43, DOI 10.2147/DMSO.S232221
   Wu XH, 2018, INT J IMMUNOPATH PH, V31, P0, DOI 10.1177/0394632017747500
   Wuertz K, 2012, EUR CELLS MATER, V23, P103
   Xie M, 2010, J HUAZHONG U SCI-MED, V30, P379, DOI 10.1007/s11596-010-0361-4
   Xu JW, 2019, BIOSCIENCE REP, V39, P0, DOI 10.1042/BSR20191711
   Xu K, 2015, INT J MOL MED, V36, P661, DOI 10.3892/ijmm.2015.2280
   Xu WN, 2019, EXP MOL MED, V51, P0, DOI 10.1038/s12276-019-0331-2
   Xu WN, 2019, INT J BIOL MACROMOL, V136, P1007, DOI 10.1016/j.ijbiomac.2019.06.163
   Yu L, 2019, IUBMB LIFE, V71, P611, DOI 10.1002/iub.1989
   Yu ZG, 2009, CHINESE MED J-PEKING, V122, P2483, DOI 10.3760/cma.j.issn.0366-6999.2009.20.016
   Zeiter S, 2005, EUR SPINE J, V14, P874, DOI 10.1007/s00586-005-0957-8
   Zhang BL, 2017, BIOCHEM BIOPH RES CO, V493, P373, DOI 10.1016/j.bbrc.2017.09.015
   Zhang ZJ, 2019, J CELL MOL MED, V23, P177, DOI 10.1111/jcmm.13903
   Zhang ZJ, 2018, CELL DEATH DIS, V9, P0, DOI 10.1038/s41419-018-1024-9
   Zhao CQ, 2007, AGEING RES REV, V6, P247, DOI 10.1016/j.arr.2007.08.001
   Zhao HL, 2008, J HETEROCYCLIC CHEM, V45, P371, DOI 10.1002/jhet.5570450212
   Zhao RZ, 2019, INT J MOL MED, V44, P3, DOI 10.3892/ijmm.2019.4188
   Zheng JK, 2018, BIOCHEM BIOPH RES CO, V503, P2226, DOI 10.1016/j.bbrc.2018.06.142
   Zhou Q, 2016, IN VITRO CELL DEV-AN, V52, P356, DOI 10.1007/s11626-015-9969-9
   Zhu YG, 2004, ACTA PHARMACOL SIN, V25, P1606
NR 155
TC 6
Z9 8
U1 10
U2 15
PU SPRINGER
PI DORDRECHT
PA VAN GODEWIJCKSTRAAT 30, 3311 GZ DORDRECHT, NETHERLANDS
SN 2509-2715
EI 2509-2723
J9 GEROSCIENCE
JI GeroScience
PD APR 15
PY 2021
VL 43
IS 2
BP 517
EP 537
DI 10.1007/s11357-021-00341-1
PG 21
WC Geriatrics & Gerontology
SC Geriatrics & Gerontology
GA SA1JR
UT WOS:000621724400001
PM 33634362
DA 2022-06-22
ER

PT J
AU Ni, Bowei
   Pei, Wenbin
   Qu, Yunkun
   Zhang, Rui
   Chu, Xiangyu
   Wang, Yingguang
   Huang, Xiaojian
   You, Hongbo
AF Ni, Bowei
   Pei, Wenbin
   Qu, Yunkun
   Zhang, Rui
   Chu, Xiangyu
   Wang, Yingguang
   Huang, Xiaojian
   You, Hongbo
TI MCC950, the NLRP3 Inhibitor, Protects against Cartilage Degradation in a Mouse Model of Osteoarthritis
SO OXIDATIVE MEDICINE AND CELLULAR LONGEVITY
LA English
DT Article
ID low-grade inflammation; small-molecule; autophagy; pathogenesis; activation; expression; pathway
AB Osteoarthritis (OA), characterized by chronic systemic low-level inflammation and cartilage degeneration, is a type of arthritis closely associated with aging. Inflammation and aging play a pivotal role in the occurrence and progression of OA. NLRP3 inflammasome is involved in many inflammatory and aging diseases, and NLRP3 inhibitor MCC950 has anti-inflammatory and antisenescence effects on some diseases such as Alzheimer's disease. In the present study, we found that NLRP3 protein was upregulated in human and mouse OA cartilage. Moreover, NLRP3 and Caspase1 expression induced by IL-1 beta in chondrocytes was blocked by MCC950. In addition, MCC950 inhibited the expression of inflammatory mediators, matrix-degrading enzymes, senescence marker protein P16 (INK4A), and beta-galactosidase, as well as excessive production of ROS. Meanwhile, MCC950 promoted autophagy-related protein expression and autophagy flux under the inflammatory condition. However, autophagy inhibitor 3-MA reversed anti-inflammatory and anticatabolic effects of MCC950. In in vivo experiments, intra-articular administration of MCC950 further showed its protective effect on cartilage degeneration. Bioinformatic analysis and in vitro experimental results revealed that MCC950 might play a protective role in cartilage by regulating Nrf2/HO-1/NQO1, PI3k/Akt/mTOR, P38/MAPK, and JNK/MAPK pathways. In conclusion, our work demonstrated that NLRP3 inhibitor MCC950 might serve as a promising strategy for OA treatment.
C1 [Ni, Bowei; Pei, Wenbin; Qu, Yunkun; Zhang, Rui; Chu, Xiangyu; Wang, Yingguang; Huang, Xiaojian; You, Hongbo] Huazhong Univ Sci & Technol, Tongji Med Coll, Tongji Hosp, Dept Orthoped, Wuhan 430030, Hubei, CHINA.
RP Huang, XJ; You, HB (corresponding author), Huazhong Univ Sci & Technol, Tongji Med Coll, Tongji Hosp, Dept Orthoped, Wuhan 430030, Hubei, CHINA.
EM a1198655664@163.com; 359765213@qq.com; 429314594@qq.com; 794674578@qq.com; wjcxy2010@163.com; 1131012192@qq.com; 939251163@qq.com; hbyou360@hotmail.com
FU National Natural Science Foundation of China [81772390]; Wu Jieping Medical Foundation [320.6750.2020-03-07]
CR Baldrighi M, 2017, ATHEROSCLEROSIS, V267, P127, DOI 10.1016/j.atherosclerosis.2017.10.027
   Berenbaum F, 2013, OSTEOARTHR CARTILAGE, V21, P16, DOI 10.1016/j.joca.2012.11.012
   Carames B, 2014, OSTEOARTHR CARTILAGE, V22, PS135, DOI 10.1016/j.joca.2014.02.248
   Caution K, 2019, FRONT IMMUNOL, V10, P0, DOI 10.3389/fimmu.2019.02519
   Coll RC, 2015, NAT MED, V21, P248, DOI 10.1038/nm.3806
   Cosin-roger J, 2017, NAT COMMUN, V8, P0, DOI 10.1038/s41467-017-00213-3
   Dweep H, 2015, NAT METHODS, V12, P697, DOI 10.1038/nmeth.3485
   Fan ZY, 2006, RHEUMATOL INT, V26, P900, DOI 10.1007/s00296-006-0114-7
   Franchi L, 2009, NAT IMMUNOL, V10, P241, DOI 10.1038/ni.1703
   Gordon R, 2018, SCI TRANSL MED, V10, P0, DOI 10.1126/scitranslmed.aah4066
   Guo C, 2018, CLIN EXP IMMUNOL, V194, P231, DOI 10.1111/cei.13167
   Hennig P, 2018, INT J MOL SCI, V19, P0, DOI 10.3390/ijms19020562
   Herrero-beaumont G, 2019, BIOCHEM PHARMACOL, V165, P24, DOI 10.1016/j.bcp.2019.02.030
   Jin CC, 2011, P NATL ACAD SCI USA, V108, P14867, DOI 10.1073/pnas.1111101108
   Jurk D, 2014, NAT COMMUN, V5, P0, DOI 10.1038/ncomms5172
   Khan MN, 2016, OSTEOARTHR CARTILAGE, V24, PS147, DOI 10.1016/j.joca.2016.01.290
   Khan NM, 2017, FREE RADICAL BIO MED, V106, P288, DOI 10.1016/j.freeradbiomed.2017.02.041
   Li S, 2019, EXP CELL RES, V383, P0, DOI 10.1016/j.yexcr.2019.07.001
   Li XJ, 2018, ACTA BIOCH BIOPH SIN, V50, P888, DOI 10.1093/abbs/gmy088
   Lianxu C, 2006, OSTEOARTHR CARTILAGE, V14, P367, DOI 10.1016/j.joca.2005.10.009
   Lin QS, 2021, AUTOPHAGY, V17, P2975, DOI 10.1080/15548627.2020.1848971
   Loeser RF, 2012, ARTHRITIS RHEUM-US, V64, P1697, DOI 10.1002/art.34453
   Mao ZK, 2018, INT IMMUNOPHARMACOL, V64, P308, DOI 10.1016/j.intimp.2018.09.018
   Marin-aguilar F, 2020, J GERONTOL A-BIOL, V75, P1457, DOI 10.1093/gerona/glz239
   Olivotto E, 2015, RMD OPEN, V1, P0, DOI 10.1136/rmdopen-2015-000061
   Roberts NL, 2019, LANCET, V392, P1789, DOI 10.1016/s0140-6736(18)32279-7, 10.1016/S0140-6736(18)32279-7
   Robinson WH, 2016, NAT REV RHEUMATOL, V12, P580, DOI 10.1038/nrrheum.2016.136
   Scanzello CR, 2017, CURR OPIN RHEUMATOL, V29, P79, DOI 10.1097/BOR.0000000000000353
   Scanzello CR, 2012, BONE, V51, P249, DOI 10.1016/j.bone.2012.02.012
   Schmidt K, 2016, OSTEOARTHR CARTILAGE, V24, PS158, DOI 10.1016/j.joca.2016.01.312
   Starobova H, 2020, FRONT PHYSIOL, V11, P0, DOI 10.3389/fphys.2020.01016
   Sun K, 2019, AGING-US, V11, P10513, DOI 10.18632/aging.102474
   Vande WALLEL, 2014, NATURE, V512, P69, DOI 10.1038/nature13322
   Varela-eirin M, 2018, AGEING RES REV, V42, P56, DOI 10.1016/j.arr.2017.12.006
   Vinatier C, 2018, FRONT PHYSIOL, V9, P0, DOI 10.3389/fphys.2018.00706
   Wang Z, 2018, J NEUROINFLAMM, V15, P0, DOI 10.1186/s12974-018-1137-1
   Wu XS, 2019, LAB INVEST, V99, P499, DOI 10.1038/s41374-018-0135-3
   Xu L, 2019, J CELL BIOCHEM, V120, P5160, DOI 10.1002/jcb.27792
   Yao XD, 2021, J ORTHOP TRANSL, V27, P33, DOI 10.1016/j.jot.2020.09.006
   Zhang LM, 2019, OXID MED CELL LONGEV, V2019, P0, DOI 10.1155/2019/3753485
NR 40
TC 5
Z9 5
U1 6
U2 8
PU HINDAWI LTD
PI LONDON
PA ADAM HOUSE, 3RD FLR, 1 FITZROY SQ, LONDON, W1T 5HF, ENGLAND
SN 1942-0900
EI 1942-0994
J9 OXID MED CELL LONGEV
JI Oxidative Med. Cell. Longev.
PD NOV 3
PY 2021
VL 2021
IS 
BP 
EP 
DI 10.1155/2021/4139048
PG 14
WC Cell Biology
SC Cell Biology
GA WZ8MR
UT WOS:000720216500007
PM 34777685
DA 2022-06-22
ER

PT J
AU Ramasamy, TS
   Yee, YM
   Khan, IM
AF Ramasamy, Thamil
   Yee, Yong
   Khan, Ilyas
TI Chondrocyte Aging: The Molecular Determinants and Therapeutic Opportunities
SO FRONTIERS IN CELL AND DEVELOPMENTAL BIOLOGY
LA English
DT Review
DE senescence; osteoarthritis; chondroprotection; degeneration; regenerative medicine
ID platelet-rich plasma; human articular-cartilage; stem-cell secretome; senescent cell; mitochondrial dysfunction; telomerase activity; oxidative stress; osteoarthritic cartilage; autophagy activation; knee osteoarthriti
AB Osteoarthritis (OA) is a joint degenerative disease that is an exceedingly common problem associated with aging. Aging is the principal risk factor for OA, but damage-related physiopathology of articular chondrocytes probably drives the mechanisms of joint degeneration by a progressive decline in the homeostatic and regenerative capacity of cells. Cellular aging is the manifestation of a complex interplay of cellular and molecular pathways underpinned by transcriptional, translational, and epigenetic mechanisms and niche factors, and unraveling this complexity will improve our understanding of underlying molecular changes that affect the ability of the articular cartilage to maintain or regenerate itself. This insight is imperative for developing new cell and drug therapies for OA disease that will target the specific causes of age-related functional decline. This review explores the key age-related changes within articular chondrocytes and discusses the molecular mechanisms that are commonly perturbed as cartilage ages and degenerates. Current efforts and emerging potential therapies in treating OA that are being employed to halt or decelerate the aging processes are also discussed.
C1 [Ramasamy, Thamil Selvee; Yee, Yong Mei] Univ Malaya, Fac Med, Dept Mol Med, Stem Cell Biol Lab, Kuala Lumpur, Malaysia.
   [Ramasamy, Thamil Selvee] Univ Malaya, Fac Med, Deans Off, Cell & Mol Biol Lab, Kuala Lumpur, Malaysia.
   [Khan, Ilyas M.] Swansea Univ, Med Sch, Ctr NanoHlth, Swansea, W Glam, Wales.
RP Ramasamy, TS (corresponding author), Univ Malaya, Fac Med, Dept Mol Med, Stem Cell Biol Lab, Kuala Lumpur, Malaysia.; Ramasamy, TS (corresponding author), Univ Malaya, Fac Med, Deans Off, Cell & Mol Biol Lab, Kuala Lumpur, Malaysia.
EM selvee@um.edu.my
FU Ministry of Higher Education, Malaysia through the Fundamental Research Grant Scheme (FRGS) [FRGS/2/2014/SKK01/UM/02/6]; University of Malaya Research Grant [UMRG: RP032-14HTM]
CR Adkisson HD, 2010, AM J SPORT MED, V38, P1324, DOI 10.1177/0363546510361950
   Ansari MY, 2020, OSTEOARTHR CARTILAGE, V28, P0
   Ashraf S, 2016, OSTEOARTHR CARTILAGE, V24, P196, DOI 10.1016/j.joca.2015.07.008
   Baar MP, 2017, CELL, V169, P132, DOI 10.1016/j.cell.2017.02.031
   Baixauli F, 2014, FRONT IMMUNOL, V5, P0, DOI 10.3389/fimmu.2014.00403
   Baker DJ, 2011, NATURE, V479, P232, DOI 10.1038/nature10600
   Bao JP, 2020, AGING-US, V12, P5152, DOI 10.18632/aging.102937
   Beausejour CM, 2003, EMBO J, V22, P4212, DOI 10.1093/emboj/cdg417
   Blanco FJ, 2011, NAT REV RHEUMATOL, V7, P161, DOI 10.1038/nrrheum.2010.213
   Brittberg M, 1994, NEW ENGL J MED, V331, P889, DOI 10.1056/NEJM199410063311401
   Camussi G, 2010, CURR OPIN NEPHROL HY, V19, P7, DOI 10.1097/MNH.0b013e328332fb6f
   Cao JG, 2018, DOSE-RESPONSE, V16, P0, DOI 10.1177/1559325818810636
   Carames B, 2012, ANN RHEUM DIS, V71, P575, DOI 10.1136/annrheumdis-2011-200557
   Carames B, 2010, ARTHRITIS RHEUM-US, V62, P791, DOI 10.1002/art.27305
   Chang J, 2013, INT J MOL MED, V32, P1311, DOI 10.3892/ijmm.2013.1520
   Chang YH, 2020, STEM CELLS INT, V2020, P0, DOI 10.1155/2020/8867349
   Chang ZQ, 2015, MOL MED REP, V12, P7086, DOI 10.3892/mmr.2015.4231
   Chen YR, 2019, PHYTOTHER RES, V33, P2378, DOI 10.1002/ptr.6425
   Chen YQ, 2010, CAN J PHYSIOL PHARM, V88, P285, DOI 10.1139/Y10-010
   De La Mata J, 2013, REUMATOL CLIN, V9, P166, DOI 10.1016/j.reumae.2012.05.006, 10.1016/j.reuma.2012.05.011
   Del CARLOM, 2003, ARTHRITIS RHEUM-US, V48, P3419, DOI 10.1002/art.11338
   Demaria M, 2014, DEV CELL, V31, P722, DOI 10.1016/j.devcel.2014.11.012
   Desdin-mico G, 2017, CELL ADHES MIGR, V11, P127, DOI 10.1080/19336918.2016.1251000
   Dowthwaite GP, 2004, J CELL SCI, V117, P889, DOI 10.1242/jcs.00912
   Drago D, 2013, BIOCHIMIE, V95, P2271, DOI 10.1016/j.biochi.2013.06.020
   Fellows CR, 2017, SCI REP-UK, V7, P0, DOI 10.1038/srep41421
   Feng K, 2019, OXID MED CELL LONGEV, V2019, P0, DOI 10.1155/2019/8574386
   Filardo G, 2011, KNEE SURG SPORT TR A, V19, P528, DOI 10.1007/s00167-010-1238-6
   Foster TE, 2009, AM J SPORT MED, V37, P2259, DOI 10.1177/0363546509349921
   Fragkiadaki P, 2020, EXP THER MED, V19, P1626, DOI 10.3892/etm.2019.8370
   Garbin LC, 2020, J EQUINE VET SCI, V86, P0, DOI 10.1016/j.jevs.2019.102820
   Gardner OFW, 2019, EUR CELLS MATER, V38, P215, DOI 10.22203/eCM.v038a15
   Gavriilidis C, 2013, ARTHRITIS RHEUM-US, V65, P378, DOI 10.1002/art.37782
   Gobbi A, 2012, SPORTS HEALTH, V4, P162, DOI 10.1177/1941738111431801
   Goldring MB, 2015, CURR OPIN PHARMACOL, V22, P51, DOI 10.1016/j.coph.2015.03.004
   Greene MA, 2015, OSTEOARTHR CARTILAGE, V23, P949, DOI 10.1016/j.joca.2015.01.014
   Greider CW, 1998, P NATL ACAD SCI USA, V95, P90, DOI 10.1073/pnas.95.1.90
   Harbo M, 2013, MECH AGEING DEV, V134, P367, DOI 10.1016/j.mad.2013.07.002
   Harbo M, 2012, ARTHRITIS RES THER, V14, P0, DOI 10.1186/ar3687
   Hardin JA, 2015, NAT REV RHEUMATOL, V11, P521, DOI 10.1038/nrrheum.2015.70
   He YZ, 2020, CELL MOL LIFE SCI, V77, P3729, DOI 10.1007/s00018-020-03497-9
   Henrotin YE, 2003, OSTEOARTHR CARTILAGE, V11, P747, DOI 10.1016/S1063-4584(03)00150-X
   Horigome Y, 2020, AUTOPHAGY, V16, P501, DOI 10.1080/15548627.2019.1628541
   Hui W, 2016, ANN RHEUM DIS, V75, P449, DOI 10.1136/annrheumdis-2014-206295
   Hunziker EB, 2002, OSTEOARTHR CARTILAGE, V10, P432, DOI 10.1053/joca.2002.0801
   Im HJ, 2012, J CELL PHYSIOL, V227, P3488, DOI 10.1002/jcp.24049
   Jiang YZ, 2016, STEM CELL TRANSL MED, V5, P733, DOI 10.5966/sctm.2015-0192
   Jin Z, 2020, INT IMMUNOPHARMACOL, V78, P0, DOI 10.1016/j.intimp.2019.105946
   Katsuda T, 2013, PROTEOMICS, V13, P1637, DOI 10.1002/pmic.201200373
   Khatab S, 2018, EUR CELLS MATER, V36, P218, DOI 10.22203/eCM.v036a16
   Klaips CL, 2018, J CELL BIOL, V217, P51, DOI 10.1083/jcb.201709072
   Kon E, 2010, KNEE SURG SPORT TR A, V18, P472, DOI 10.1007/s00167-009-0940-8
   Kong CY, 2020, BIOCHEM CELL BIOL, V98, P434, DOI 10.1139/bcb-2019-0333
   Kowald A, 2020, AGING CELL, V19, P0, DOI 10.1111/acel.13270
   Kuszel L, 2015, J APPL GENET, V56, P169, DOI 10.1007/s13353-014-0251-8
   Lee DY, 2020, ANTIOXIDANTS-BASEL, V9, P0, DOI 10.3390/antiox9010083
   Li XD, 2017, NUTRIENTS, V9, P0, DOI 10.3390/nu9040414
   Li Z, 2020, DRUG DES DEV THER, V14, P2645, DOI 10.2147/DDDT.S255023, 10.2147/DDDT.S255823
   Loeser RF, 2002, ARTHRITIS RHEUM, V46, P2349, DOI 10.1002/art.10496
   Loeser RF, 2011, CURR OPIN RHEUMATOL, V23, P492, DOI 10.1097/BOR.0b013e3283494005
   de Figueroa PL, 2015, ARTHRITIS RHEUMATOL, V67, P966, DOI 10.1002/art.39025
   Lotz MK, 2011, NAT REV RHEUMATOL, V7, P579, DOI 10.1038/nrrheum.2011.109
   Luo P, 2019, BIOMED RES INT, V2019, P0, DOI 10.1155/2019/5171602
   Ma CH, 2019, ANTIOXIDANTS-BASEL, V8, P0, DOI 10.3390/antiox8090370
   Marmotti A, 2015, BIOMED RES INT, V2015, P0, DOI 10.1155/2015/542502
   Maroudas A, 1998, ARCH BIOCHEM BIOPHYS, V350, P61, DOI 10.1006/abbi.1997.0492
   Martin JA, 2001, J GERONTOL A-BIOL, V56, PB172, DOI 10.1093/gerona/56.4.B172
   Mccarthy HE, 2012, VET J, V192, P345, DOI 10.1016/j.tvjl.2011.08.036
   Mcculloch K, 2017, AGING CELL, V16, P210, DOI 10.1111/acel.12562
   Mollano ANTHONYV, 2002, IOWA ORTHOP J, V22, P1
   Moussaa M, 2017, EXP CELL RES, V352, P146, DOI 10.1016/j.yexcr.2017.02.012
   Munoz-najar U, 2011, ANTIOXID REDOX SIGN, V14, P241, DOI 10.1089/ars.2010.3250
   Musumeci G, 2015, HISTOL HISTOPATHOL, V30, P1, DOI 10.14670/HH-30.1
   Nicoliche T, 2020, PLOS ONE, V15, P0, DOI 10.1371/journal.pone.0230228
   Nogueira-recalde U, 2019, EBIOMEDICINE, V45, P588, DOI 10.1016/j.ebiom.2019.06.049
   Ong ALC, 2018, AGEING RES REV, V43, P64, DOI 10.1016/j.arr.2018.02.004
   Pal B, 2015, DRUGS R&D, V15, P27, DOI 10.1007/s40268-015-0082-z
   Pan YT, 2017, MOL MED REP, V16, P2985, DOI 10.3892/mmr.2017.6904
   Panagiotou NIKOLAOS, 2016, CURR PATHOBIOL REP, V4, P181
   Patel S, 2013, AM J SPORT MED, V41, P356, DOI 10.1177/0363546512471299
   Peter L, 2011, GEN COMP ENDOCR, V172, P39, DOI 10.1016/j.ygcen.2011.02.005
   Qin N, 2017, J PHARMACOL SCI, V134, P166, DOI 10.1016/j.jphs.2017.06.002
   Raeissadat SA, 2013, PAIN RES TREAT, V2013, P0, DOI 10.1155/2013/165967
   Ratajczak MZ, 2011, NEPHROL DIAL TRANSPL, V26, P1453, DOI 10.1093/ndt/gfr165
   Rim YA, 2020, INT J MOL SCI, V21, P0, DOI 10.3390/ijms21072358
   Ritschka B, 2017, GENE DEV, V31, P172, DOI 10.1101/gad.290635.116
   Ruiz-romero C, 2009, MOL CELL PROTEOMICS, V8, P172, DOI 10.1074/mcp.M800292-MCP200
   Samuel S, 2019, PLATELETS, V30, P66, DOI 10.1080/09537104.2017.1371287
   Samuel S, 2018, INJURY, V49, P775, DOI 10.1016/j.injury.2018.02.020
   Saris TFF, 2021, AM J SPORT MED, V49, P941, DOI 10.1177/0363546520988069
   Savvides SN, 2002, J BIOL CHEM, V277, P2779, DOI 10.1074/jbc.M108190200
   Schulze-tanzil G, 2002, CELL TISSUE RES, V308, P371, DOI 10.1007/s00441-002-0562-7
   Serrano RL, 2018, ARTHRITIS RHEUMATOL, V70, P1030, DOI 10.1002/art.40456
   Shao JH, 2020, EUR REV MED PHARMACO, V24, P3448, DOI 10.26355/eurrev_202004_20802
   Shen C, 2015, OSTEOARTHR CARTILAGE, V23, P2279, DOI 10.1016/j.joca.2015.06.020
   Tamayo M, 2011, MUTAT RES-FUND MOL M, V708, P50, DOI 10.1016/j.mrfmmm.2011.01.007
   Tan L, 2020, AGING DIS, V11, P1091, DOI 10.14336/AD.2019.1130
   Tetta C, 2013, ENDOCRINE, V44, P11, DOI 10.1007/s12020-012-9839-0
   Turinetto V, 2016, INT J MOL SCI, V17, P0, DOI 10.3390/ijms17071164
   Ukai T, 2012, J ORTHOP RES, V30, P1915, DOI 10.1002/jor.22157
   Van DEURSENJM, 2014, NATURE, V509, P439, DOI 10.1038/nature13193
   Varela-eirin M, 2020, AGING-US, V12, P15882, DOI 10.18632/aging.103801
   Vellai T, 2009, TRENDS CELL BIOL, V19, P487, DOI 10.1016/j.tcb.2009.07.007
   Verzijl N, 2000, J BIOL CHEM, V275, P39027, DOI 10.1074/jbc.M006700200
   Vinatier C, 2018, FRONT PHYSIOL, V9, P0, DOI 10.3389/fphys.2018.00706
   Wang FS, 2020, ANTIOXIDANTS-BASEL, V9, P0, DOI 10.3390/antiox9090810
   Wang YF, 2017, STEM CELL RES THER, V8, P0, DOI 10.1186/s13287-017-0632-0
   Wang Y, 2015, ARTHRITIS RHEUMATOL, V67, P2141, DOI 10.1002/art.39182
   Wei FY, 2017, EUR REV MED PHARMACO, V21, P4493
   Williams R, 2010, PLOS ONE, V5, P0, DOI 10.1371/journal.pone.0013246
   Wilson B, 2014, CARTILAGE, V5, P215, DOI 10.1177/1947603514537518
   Xie J, 2019, BONE RES, V7, P0, DOI 10.1038/s41413-019-0062-y
   Xu M, 2018, NAT MED, V24, P1246, DOI 10.1038/s41591-018-0092-9
   Yang H, 2020, AGING-US, V12, P12750, DOI 10.18632/aging.103177
   Yun MH, 2015, ELIFE, V4, P0, DOI 10.7554/eLife.05505
   Zhang MC, 2015, GENES DIS, V2, P69, DOI 10.1016/j.gendis.2014.12.005
   Zhang SP, 2019, BIOMATERIALS, V200, P35, DOI 10.1016/j.biomaterials.2019.02.006
   Zhang YD, 2017, SCI REP-UK, V7, P0, DOI 10.1038/s41598-017-02297-9
   Zhou HW, 2004, RHEUMATOLOGY, V43, P555, DOI 10.1093/rheumatology/keh127
   Zhuo Q, 2012, NAT REV RHEUMATOL, V8, P729, DOI 10.1038/nrrheum.2012.135
NR 120
TC 3
Z9 3
U1 3
U2 3
PU FRONTIERS MEDIA SA
PI LAUSANNE
PA AVENUE DU TRIBUNAL FEDERAL 34, LAUSANNE, CH-1015, SWITZERLAND
SN 2296-634X
EI 
J9 FRONT CELL DEV BIOL
JI Front. Cell. Dev. Biol.
PD JUL 14
PY 2021
VL 9
IS 
BP 
EP 
DI 10.3389/fcell.2021.625497
PG 14
WC Cell Biology; Developmental Biology
SC Cell Biology; Developmental Biology
GA TR0RP
UT WOS:000678680900001
PM 34336816
DA 2022-06-22
ER

PT J
AU Tang, J-S
   Zhou, Z-S
   Xiao, J-L
   Gao, Z-L
   Zuo, J-L
AF Tang, J-s
   Zhou, Z-s
   Xiao, J-l
   Gao, Z-l
   Zuo, J-l
TI Research progression in the pathogenesis of osteoarthritis
SO Zhongguo gu shang = China journal of orthopaedics and traumatology
LA Chinese
DT Article
ID osteoarthriti; pathogenesis; review literature; interleukin 1beta; tumor necrosis factor; articular cartilage; cartilage; chondrocyte; genetics; human; osteoarthriti; signal transduction; cartilage; cartilage, articular; chondrocyte; human; interleukin-1beta; osteoarthriti; signal transduction; tumor necrosis factor-alpha
AB Osteoarthritis(OA) is one of the most common joint diseases. As Chinese society enters the age of aging, the incidence of OA has been soar year by year, and research on its pathogenesis has been continuously valued by researchers. Studies have found that inflammatory cytokines, mainly interleukin-1β (IL-1β) and tumor necrosis factor-α (TNF-α), were responsible for the construction of OA inflammatory networks. It was also found that the overexpression of proteases, mainly matrix metalloproteinases(MMPs) and a disintegrin and metalloproteinase with thrombospondin motifs (ADAMTS), was the direct cause of OA cartilage deficiency. What's more, signaling pathways such as stromal cell derived factor-1 (SDF-1) and Wnt, chondrocytic senescence and the senescence-associated secretory phenotype (SASP), chondrocyte apoptosis and autophagy, and estrogen all play significant roles in OA pathogenesis. This paper extensively reviews the research literature relevant to the pathogenesis of OA in recent years, and systematically expounds the pathogenesis of OA from two aspects:molecular level and cell level. At the end of the paper, we discussed and predicted some potential directions in the future clinical diagnosis and treatment of OA.
C1 Department of Orthopaedics and Joint, China-Japan Union Hospital of Jilin University, Changchun, Jilin  130031, China
TC 0
SN 1003-0034
EI 
J9 ZHONGGUO GU SHANG
JI Zhongguo Gu Shang
PD JUN 15
PY 2021
VL 34
IS 10
BP 985
EP 990
DI 10.12200/j.issn.1003-0034.2021.10.018
PG 6
UT Scopus:10.12200/j.issn.1003-0034.2021.10.018
ER

PT J
AU Li, Zihao
   Huang, Ziyu
   Zhang, He
   Lu, Jinghan
   Wei, Yingliang
   Yang, Yue
   Bai, Lunhao
AF Li, Zihao
   Huang, Ziyu
   Zhang, He
   Lu, Jinghan
   Wei, Yingliang
   Yang, Yue
   Bai, Lunhao
TI IRE1-mTOR-PERK Axis Coordinates Autophagy and ER Stress-Apoptosis Induced by P2X7-Mediated Ca2+ Influx in Osteoarthritis
SO FRONTIERS IN CELL AND DEVELOPMENTAL BIOLOGY
LA English
DT Article
DE autophagy; endoplasmic reticulum stress; protein kinase R-like endoplasmic reticulum kinase; inositol-requiring enzyme-1; mammalian target of rapamycin; osteoarthritis; treadmill exercise
ID endoplasmic-reticulum stress; unfolded protein response; oxidative stress; p2x7 receptor; release
AB Moderate-intensity exercise can help delay the development of osteoarthritis (OA). Previous studies have shown that the purinergic receptor P2X ligand gated ion channel 7 (P2X7) is involved in OA development and progression. To investigate the effect of exercise on P2X7 activation and downstream signaling in OA, we used the anterior cruciate ligament transection (ACLT)-induced OA rat model and primary chondrocyte culture system. Our in vivo experiments confirmed that treadmill exercise increased P2X7 expression and that this effect was more pronounced at the later time points. Furthermore, P2X7 activation induced endoplasmic reticulum (ER) stress and increased the expression levels of ER stress markers, such as 78 kDa glucose-regulated protein (GRP78), protein kinase R-like endoplasmic reticulum kinase (PERK), inositol-requiring enzyme-1 (IRE1), and activating transcription factor 6 (ATF6). At the early time points, IRE1 and PERK were activated, and mTOR was inhibited. At the later time points, mTOR was activated, mediating PERK to promote ER stress-apoptosis, whereas IRE1 and autophagy were inhibited. To confirm our observations in vitro, we treated primary chondrocytes with the P2X7 agonist benzoylbenzoyl-ATP (Bz-ATP). Our results confirmed that P2X7-mediated Ca2+ influx activated IRE1-mediated autophagic flux and induced PERK-mediated ER stress-apoptosis. To further investigate the role of P2X7 in OA, we injected mTOR antagonist rapamycin or P2X7 antagonist A740003 into the knee joints of ACLT rats. Our results demonstrated that mTOR inhibition induced autophagy, decreased apoptosis, and reduced cartilage loss. However, injection of mTOR agonist MHY1485 or Bz-ATP had the opposite effect. In summary, our results indicated that during the early stages of moderate-intensity exercise, P2X7 was activated and autophagic flux was increased, delaying OA development. At the later stages, P2X7 became over-activated, and the number of apoptotic cells increased, promoting OA development. We propose that the IRE1-mTOR-PERK signaling axis was involved in the regulation of autophagy inhibition and the induction of apoptosis. Our findings provide novel insights into the positive and preventative effects of exercise on OA, suggesting that the intensity and duration of exercise play a critical role. We also demonstrated that on a molecular level, P2X7 and its downstream pathways could be potential therapeutic targets for OA.
C1 [Li, Zihao; Zhang, He; Lu, Jinghan; Wei, Yingliang; Yang, Yue; Bai, Lunhao] China Med Univ, Shengjing Hosp, Dept Orthoped, Shenyang, CHINA.
   [Huang, Ziyu] Shanghai Normal Univ, Foreign Languages Coll, Shanghai, CHINA.
RP Bai, LH (corresponding author), China Med Univ, Shengjing Hosp, Dept Orthoped, Shenyang, CHINA.
EM lunhaobai_ace@163.com
FU National Natural Science Foundation of China [81772420, 81272050, 31900847]; China Postdoctoral Fund [2019M66169]; Liaoning Provincial Doctor Start-up Fund [2019JH3/10100299]
CR Beckel JM, 2014, GLIA, V62, P1486, DOI 10.1002/glia.22695
   Bidula S, 2019, CELL DEATH DIS, V10, P0, DOI 10.1038/s41419-019-2110-3
   Bratengeier C, 2019, J CELL PHYSIOL, V234, P13057, DOI 10.1002/jcp.27976
   Cerezo M, 2017, AUTOPHAGY, V13, P216, DOI 10.1080/15548627.2016.1246107
   Chao CC, 2012, J CELL BIOCHEM, V113, P1377, DOI 10.1002/jcb.24010
   Comassi M, 2018, EUR J CLIN INVEST, V48, P0, DOI 10.1111/eci.12880
   Cruz CM, 2007, J BIOL CHEM, V282, P2871, DOI 10.1074/jbc.M608083200
   Evans CH, 2018, SCI TRANSL MED, V10, P0, DOI 10.1126/scitranslmed.aav7043
   Feng K, 2019, OXID MED CELL LONGEV, V2019, P0, DOI 10.1155/2019/8574386
   Ferrari D, 1997, J EXP MED, V185, P579, DOI 10.1084/jem.185.3.579
   Fontanils U, 2010, BBA-GEN SUBJECTS, V1800, P1183, DOI 10.1016/j.bbagen.2010.07.007
   Grol MW, 2009, PURINERG SIGNAL, V5, P205, DOI 10.1007/s11302-009-9139-1
   Han XF, 2013, CELL SIGNAL, V25, P2136, DOI 10.1016/j.cellsig.2013.06.011
   Hetz C, 2012, NAT REV MOL CELL BIO, V13, P89, DOI 10.1038/nrm3270
   Hunter DJ, 2019, LANCET, V393, P1745, DOI 10.1016/S0140-6736(19)30417-9
   Hunter DJ, 2014, NAT REV RHEUMATOL, V10, P437, DOI 10.1038/nrrheum.2014.44
   Ito M, 2017, OSTEOARTHR CARTILAGE, V25, P2134, DOI 10.1016/j.joca.2017.08.019
   Jorgensen NR, 2018, CURR OPIN IMMUNOL, V52, P32, DOI 10.1016/j.coi.2018.03.016
   Klionsky DJ, 2021, AUTOPHAGY, V17, P1, DOI 10.1080/15548627.2020.1797280
   Lepetsos P, 2016, BBA-MOL BASIS DIS, V1862, P576, DOI 10.1016/j.bbadis.2016.01.003
   Li ZH, 2021, FRONT CELL DEV BIOL, V9, P0, DOI 10.3389/fcell.2021.628330
   Li ZH, 2021, OXID MED CELL LONGEV, V2021, P0, DOI 10.1155/2021/8868361
   Liu DH, 2020, LIFE SCI, V253, P0, DOI 10.1016/j.lfs.2020.117730
   Liu Z, 2015, CELL DEATH DIS, V6, P0, DOI 10.1038/cddis.2015.183
   Madhu V, 2020, MATRIX BIOL, V0, P0
   Malhotra JD, 2007, ANTIOXID REDOX SIGN, V9, P2277, DOI 10.1089/ars.2007.1782
   Naemsch LN, 2001, J BIOL CHEM, V276, P39107, DOI 10.1074/jbc.M105881200
   Nakatogawa H, 2015, AUTOPHAGY, V11, P2377, DOI 10.1080/15548627.2015.1106665
   Pellegatti P, 2011, FASEB J, V25, P1264, DOI 10.1096/fj.10-169854
   Quinsay MN, 2010, AUTOPHAGY, V6, P855, DOI 10.4161/auto.6.7.13005
   Rao RV, 2004, CELL DEATH DIFFER, V11, P372, DOI 10.1038/sj.cdd.4401378
   Sekar P, 2018, CELL COMMUN SIGNAL, V16, P0, DOI 10.1186/s12964-018-0293-3
   Sharma L, 2021, NEW ENGL J MED, V384, P51, DOI 10.1056/NEJMcp1903768
   Stoop R, 2001, OSTEOARTHR CARTILAGE, V9, P308, DOI 10.1053/joca.2000.0390
   Tang Q, 2017, CELL DEATH DIS, V8, P0, DOI 10.1038/cddis.2017.453
   Uehara Y, 2014, OSTEOARTHR CARTILAGE, V22, P1007, DOI 10.1016/j.joca.2014.04.025
   Vasheghani F, 2015, ANN RHEUM DIS, V74, P569, DOI 10.1136/annrheumdis-2014-205743
   Walter P, 2011, SCIENCE, V334, P1081, DOI 10.1126/science.1209038
   Yang ZF, 2010, NAT CELL BIOL, V12, P814, DOI 10.1038/ncb0910-814
   Zeng DH, 2019, J CELL PHYSIOL, V234, P2095, DOI 10.1002/jcp.27544
   Zhang H, 2019, FRONT PHYSIOL, V10, P0, DOI 10.3389/fphys.2019.01060
   Zhang KZ, 2008, NATURE, V454, P455, DOI 10.1038/nature07203
   Zhang M, 2017, OSTEOARTHR CARTILAGE, V25, P1551, DOI 10.1016/j.joca.2017.05.007
   Zheng LL, 2021, AGEING RES REV, V66, P0, DOI 10.1016/j.arr.2020.101249
   Zheng WW, 2019, FASEB J, V33, P4077, DOI 10.1096/fj.201801851R
NR 45
TC 3
Z9 3
U1 3
U2 6
PU FRONTIERS MEDIA SA
PI LAUSANNE
PA AVENUE DU TRIBUNAL FEDERAL 34, LAUSANNE, CH-1015, SWITZERLAND
SN 2296-634X
EI 
J9 FRONT CELL DEV BIOL
JI Front. Cell. Dev. Biol.
PD JUN 17
PY 2021
VL 9
IS 
BP 
EP 
DI 10.3389/fcell.2021.695041
PG 18
WC Cell Biology; Developmental Biology
SC Cell Biology; Developmental Biology
GA TC5AY
UT WOS:000668652400001
PM 34222263
DA 2022-06-22
ER

PT J
AU Zhang, RJ
AF Zhang, Ruo
TI Therapeutic effect of Huzhangoside D in rats with knee osteoarthritis induced by anterior cruciate ligament transection
SO PHARMACOGNOSY MAGAZINE
LA English
DT Article
DE Agent; apoptosis; autophagy; huzhangoside D; inflammation; knee osteoarthritis
ID triterpenoid saponin; signaling pathway; cell autophagy; kappa-b; cartilage; chondrocyte; activation; biomarker; management; apoptosis
AB Background: Knee osteoarthritis (KOA) is an age-related disease. Huzhangoside D is a saponin isolated from genus Clematis L. (Ranunculaceae). The aim of this study is to explore the anti-inflammatory, apoptotic, and autophagy regulation effects of huzhangoside D on KOA in a rat model. Materials and Methods: The KOA model was established by an anterior cruciate ligament transection surgery. Huzhangoside D was administered for 4 weeks. The weight-bearing assay, morphology observation, and intrinsic mechanism exploration were performed. Results: After administration, the weight-bearing assay showed that huzhangoside D promoted joint function recovery. Hematoxylin-eosin and safranin O-Fast green staining indicated that huzhangoside D ameliorated the structural damage. The Mankin scores were decreased in the huzhangoside D groups. Huzhangoside D enhanced cartilage thickness. Enzyme-linked immunosorbent assay study revealed that huzhangoside D downregulated the proinflammatory cytokine (tumor necrosis factor alpha, interleukin-6, and interleukin-1 beta) levels, while it upregulated the anti-inflammatory cytokine (interleukin-10) level in rat serum. Terminal deoxynucleotidyl transferase dUTP nick end labeling assay showed that huzhangoside D downregulated the apoptosis ratio of cartilage cells. Immunohistochemical staining showed that huzhangoside D upregulated the autophagy-related protein beclin-1, ATG5, ATG7, and light chain 3 levels and downregulated the p62 level. Moreover, the AKT and mTOR signaling pathway activities were downregulated. The 3-MA combination with huzhangoside D downregulated the weight-bearing function and morphology of the knee and upregulated the proinflammatory cytokines, which showed the role of autophagy as a protective mechanism in the effect of huzhangoside D. Conclusion: This study revealed that huzhangoside D is a promising agent in KOA treatment.
FU Shanghai Science and Technology Commission Project [18401901700]
CR Ansari MY, 2017, BIOMED PHARMACOTHER, V96, P198, DOI 10.1016/j.biopha.2017.09.140
   Bijlsma JWJ, 2011, LANCET, V377, P2115, DOI 10.1016/S0140-6736(11)60243-2
   Cameron M, 2014, COCHRANE DB SYST REV, V0, P0, DOI DOI 10.1002/14651858.CD002947.pub2
   Carames B, 2015, ARTHRITIS RHEUMATOL, V67, P1568, DOI 10.1002/art.39073
   Carames B, 2012, ANN RHEUM DIS, V71, P575, DOI 10.1136/annrheumdis-2011-200557
   Carames B, 2010, ARTHRITIS RHEUM-US, V62, P791, DOI 10.1002/art.27305
   Cejka D, 2010, ARTHRITIS RHEUM-US, V62, P2294, DOI 10.1002/art.27504
   Chen CH, 2018, J APPL PHYSIOL, V124, P1177, DOI 10.1152/japplphysiol.00871.2017
   Clemett D, 2000, DRUGS, V59, P957, DOI 10.2165/00003495-200059040-00017
   Crawford C, 2014, PAIN MED, V15, PS66, DOI 10.1111/pme.12409
   Dulay GS, 2015, BEST PRACT RES CL RH, V29, P454, DOI 10.1016/j.berh.2015.05.005
   He WD, 2018, BIOMED PHARMACOTHER, V97, P607, DOI 10.1016/j.biopha.2017.10.152
   Hong JM, 2018, BIOL PHARM BULL, V41, P1257, DOI 10.1248/bpb.b18-00207
   Huang Q, 2011, NAT MED, V17, P860, DOI 10.1038/nm.2385
   Hussain SM, 2016, SCOT MED J, V61, P7, DOI 10.1177/0036933015619588
   Ishtiaq CMUHAMMAD, 2007, PAK J BIOL SCI, V10, P2066, DOI 10.3923/pjbs.2007.2066.2072
   Jeon H, 2017, CONNECT TISSUE RES, V58, P497, DOI 10.1080/03008207.2016.1240790
   Kawata Y, 1998, CHEM PHARM BULL, V46, P1891
   Khan NM, 2017, J CELL BIOCHEM, V118, P629, DOI 10.1002/jcb.25750
   Komatsu M, 2012, PHARMACOL RES, V66, P457, DOI 10.1016/j.phrs.2012.07.004
   Kwak CH, 2019, CANCERS, V11, P0, DOI 10.3390/cancers11050712
   Kwon JY, 2018, SCI REP-UK, V8, P0, DOI 10.1038/s41598-018-32206-7
   Lian WS, 2018, CELL DEATH DIS, V9, P0, DOI 10.1038/s41419-018-0994-y
   Luo P, 2019, BIOMED RES INT, V2019, P0, DOI 10.1155/2019/5171602
   Ma YY, 2018, EXP ANIM TOKYO, V67, P271, DOI 10.1538/expanim.17-0142
   Mankin HJ, 1971, J BONE JOINT SURG AM, VA 53, P523, DOI 10.2106/00004623-197153030-00009
   Marino G, 2014, NAT REV MOL CELL BIO, V15, P81, DOI 10.1038/nrm3735
   Martins JB, 2019, FRONT PHYSIOL, V10, P0, DOI 10.3389/fphys.2019.01168
   Musumeci G, 2015, INT J MOL SCI, V16, P20560, DOI 10.3390/ijms160920560
   Rattan R, 2015, NAT PROD COMMUN, V10, P1525
   Shi J, 2016, IUBMB LIFE, V68, P293, DOI 10.1002/iub.1482
   Sudirman S, 2019, FOOD FUNCT, V10, P5697, DOI 10.1039/c9fo01342c, 10.1039/C9FO01342C
   Sun WC, 2018, EXP THER MED, V15, P1119, DOI 10.3892/etm.2017.5444
   Wang XX, 2018, EVID-BASED COMPL ALT, V2018, P0, DOI 10.1155/2018/2074976
   Weindel CG, 2015, AUTOPHAGY, V11, P1010, DOI 10.1080/15548627.2015.1052206
   Yan H, 2016, P NATL ACAD SCI USA, V113, PE6199, DOI 10.1073/pnas.1608245113
   Yu XF, 2017, EXP THER MED, V14, P1531, DOI 10.3892/etm.2017.4684
   Zhang GW, 2018, BIOSCIENCE REP, V38, P0, DOI 10.1042/BSR20171691
   Zhang QB, 2018, AM J TRANSL RES, V10, P762
   Zhang XN, 2019, INT J MOL MED, V43, P336, DOI 10.3892/ijmm.2018.3948
   Zhao F, 2016, ONCOTARGET, V7, P5366, DOI 10.18632/oncotarget.6783
   Zhou CH, 2012, AUTOPHAGY, V8, P1215, DOI 10.4161/auto.20284
   Zhou J, 2018, J CELL BIOCHEM, V0, P1
   Zhou RP, 2019, J CELL MOL MED, V23, P7879, DOI 10.1111/jcmm.14629
NR 44
TC 1
Z9 1
U1 0
U2 2
PU WOLTERS KLUWER MEDKNOW PUBLICATIONS
PI MUMBAI
PA WOLTERS KLUWER INDIA PVT LTD , A-202, 2ND FLR, QUBE, C T S  NO 1498A-2 VILLAGE MAROL, ANDHERI EAST, MUMBAI, 400059, INDIA
SN 0973-1296
EI 0976-4062
J9 PHARMACOGN MAG
JI Pharmacogn. Mag.
PD JAN-MAR 15
PY 2021
VL 17
IS 73
BP 113
EP 119
DI 10.4103/pm.pm_298_20
PG 7
WC Chemistry, Medicinal
SC Pharmacology & Pharmacy
GA TF3AZ
UT WOS:000670584400016
DA 2022-06-22
ER

PT J
AU Hu, D
   Xie, F
   Xiao, Y
   Lu, C
   Zhong, J
   Huang, D
   Chen, J
   Wei, J
   Jiang, Y
   Zhong, T
AF Hu, D
   Xie, F
   Xiao, Y
   Lu, C
   Zhong, J
   Huang, D
   Chen, J
   Wei, J
   Jiang, Y
   Zhong, T
TI Metformin: A potential candidate for targeting aging mechanisms
SO Aging and Disease
LA English
DT Article
ID aging; insulin-like growth factor i; metformin; oxidative stress; proteostasis; agmatine; apolipoprotein e; astaxanthin; beclin 1; curcumin; cytochrome c; endothelin 1; glucose transporter 4; glutathione; glutathione peroxidase; initiation factor 4e binding protein 1; lamin a; mammalian target of rapamycin complex 2; metformin; mitochondrial dna; phenformin; protein p53; reactive oxygen metabolite; resveratrol; sirtuin 1; sirtuin 3; somatomedin c; spermidine; superoxide dismutase; transcription factor nrf2; tumor necrosis factor; ubiquitin protein ligase e3; aged; aging; alopecia; alzheimer disease; ampk signaling; antiaging activity; antidiabetic activity; antioxidant activity; apoptosis; atherosclerosis; autophagosome; bioenergy; breast cancer; carbon metabolism; chondrocyte; chromosomal instability; cognition; cognitive defect; degenerative disease; dna damage; dna methylation; drosophila; dysbiosis; epigenetics; escherichia coli; fenestration; gene expression; genomic instability; hippocampus; human; hyperglycemia; incidence; insulin resistance; male; mitochondrial respiration; mitophagy; non insulin dependent diabetes mellitus; nonhuman; nuclear reprogramming; osteoarthriti; osteoporosis; ovary polycystic disease; oxidative stress; parkinson disease; positron emission tomography; rat; review; risk factor; signal transduction; telomere length; ubiquitination; wnt signaling
AB Aging is a universal phenomenon in all biological organisms, defined by the loss of reproductive capacity and a progressive decline in fitness. In humans, aging is further associated with an increased incidence of disease conditions. The current aging population has become a primary public burden of the 21st century. Therefore, to delay the aging process and maintain fitness in the aging population, the discovery of novel anti-aging drugs remains an urgent need. In recent years, metformin, a widely used hypoglycemic drug, has attracted growing attention in the field of anti-aging research. Reportedly, numerous studies have indicated that metformin regulates aging-related pathways, possibly delaying the aging process by modulating these pathways. The elucidation of these anti-aging effects may provide insights into the age-retarding potential of metformin. The present review focuses on the predominant molecular mechanisms associated with aging, as well as the anti-aging effects of metformin. Copyright: © 2020 Hu D et al.
C1 The First School of Clinical Medicine, Gannan Medical University, Ganzhou, China
   Laboratory Medicine, First Affiliated Hospital of Gannan Medical University, Ganzhou, China
   Key Laboratory of Prevention and Treatment of Cardiovascular and Cerebrovascular Diseases, Ministry of Education, Gannan Medical University, Ganzhou, China
   Precision Medicine Center, First Affiliated Hospital of Gannan Medical University, Ganzhou, China
   Department of Pharmacology and Chemical Biology, University of Pittsburgh, Pittsburgh, PA  15261, USA
TC 0
SN 2152-5250
EI 
J9 AGING DIS
JI Aging Dis.
PD JUN 15
PY 2021
VL 12
IS 2
BP 480
EP 493
DI 10.14336/AD.2020.0702
PG 14
UT Scopus:10.14336/AD.2020.0702
ER

PT J
AU Liu, FeiFei
   Yang, Hao
   Li, DongZhe
   Wu, XueJian
   Han, QiCai
AF Liu, Feifei
   Yang, Hao
   Li, Dongzhe
   Wu, Xuejian
   Han, Qicai
TI Punicalagin attenuates osteoarthritis progression via regulating Foxo1/ Prg4/HIF3 alpha axis
SO BONE
LA English
DT Article
DE Osteoarthritis; Autophagy; Inflammatory injury; Punicalagin; Foxo1
ID chondrocyte apoptosis; oxidative stress; neuroinflammation; degradation; inhibition; protect
AB Background: Punicalagin (PUN) is a common anti-inflammatory polyphenol. However, the function and mechanism of PUN in osteoarthritis remains unknown. Methods: Chondrocytes were isolated from rats, and confirmed by toluidine blue staining and immunofluorescence. Chondrocytes were challenged by lipopolysaccharide (LPS), and rat osteoarthritis model was established by Hulth method. The secretion of inflammatory factors, cell viability and apoptosis were tested via enzyme linked immunosorbent assay (ELISA), MTT and flow cytometry. The levels of forkhead box O1 (Foxo1), proteoglycan 4 (Prg4), hypoxia-inducible factor-3 alpha (HIF3 alpha), autophagy-related genes or extracellular matrix (ECM)related proteins were examined via quantitative reverse transcription polymerase chain reaction (qRT-PCR), western blot or immunohistochemistry. The cartilage tissue damage was assessed via hematoxylin-eosin (HE) staining, toluidine blue staining and terminal dexynucleotidyl transferase (TdT)-mediated dUTP nick and labeling (TUNEL) staining. Results: LPS triggered inflammatory injury in chondrocytes. PUN promoted autophagy to mitigate LPS-induced inflammatory injury. Foxo1 silence attenuated the effect of PUN on LPS-mediated autophagy inhibition and inflammatory injury. Promotion of Prg4/HIF3 alpha axis abolished the influence of Foxo1 knockdown on LPSmediated chondrocytes injury. PUN mitigated the inflammatory injury in rat osteoarthritis model by promoting autophagy and inhibiting inflammation and ECM degradation via Foxo1/Prg4/HIF3 alpha axis. Conclusion: PUN attenuates LPS-induced chondrocyte injury and osteoarthritis progression by regulating Foxo1/ Prg4/HIF3 alpha axis.
C1 [Liu, FeiFei; Yang, Hao; Li, DongZhe; Wu, XueJian; Han, QiCai] Zhengzhou Univ, Dept Orthoped, Affiliated Hosp 1, 1 Jianshe East Rd, Zhengzhou 450052, Henan, CHINA.
RP Han, QC (corresponding author), Zhengzhou Univ, Dept Orthoped, Affiliated Hosp 1, 1 Jianshe East Rd, Zhengzhou 450052, Henan, CHINA.
EM hanqicaii556@163.com
FU Youth Innovation Fund of the First Affiliated Hospital of Zhengzhou University [YNQN2017045]
CR Almeida M, 2019, BONE, V121, P284, DOI 10.1016/j.bone.2019.01.018
   Chavez RD, 2019, PLOS ONE, V14, P0
   Chen G, 2020, CELL CYCLE, V19, P1696, DOI 10.6084/m9.figshare.12851501.v2, 10.1080/15384101.2020.1772545
   Chomczynski P, 2006, NAT PROTOC, V1, P581, DOI 10.1038/nprot.2006.83
   Dascola A, 2019, FRONT PHARMACOL, V10, P0, DOI 10.3389/fphar.2019.01347
   Das N, 2019, BIOESSAYS, V41, P0, DOI 10.1002/bies.201800166
   Du L, 2019, FOOD NUTR RES, V63, P0, DOI 10.29219/fnr.v63.3392
   Duffy T, 2020, ARTHRITIS RHEUMATOL, V72, P1514, DOI 10.1002/art.41284
   Evans CH, 2018, SCI TRANSL MED, V10, P0, DOI 10.1126/scitranslmed.aav7043
   Gerwin N, 2010, OSTEOARTHR CARTILAGE, V18, PS24, DOI 10.1016/j.joca.2010.05.030
   Hu DX, 2020, J TRANSL MED, V18, P0, DOI 10.1186/s12967-020-02323-x
   Huang W, 2020, FEBS J, V287, P94, DOI 10.1111/febs.15009
   Hunter DJ, 2019, LANCET, V393, P1745, DOI 10.1016/S0140-6736(19)30417-9
   Hwang HS, 2015, INT J MOL SCI, V16, P26035, DOI 10.3390/ijms161125943
   Ishizuka S, 2019, J BIOL CHEM, V294, P13562, DOI 10.1074/jbc.RA119.008567
   Jean-gilles D, 2013, CHEM-BIOL INTERACT, V205, P90, DOI 10.1016/j.cbi.2013.06.018
   Jiang LB, 2016, OSTEOARTHR CARTILAGE, V24, P1071, DOI 10.1016/j.joca.2015.12.021
   Khwairakpam AD, 2018, PHARMACOL RES, V133, P53, DOI 10.1016/j.phrs.2018.04.021
   Kim YE, 2017, NEUROPHARMACOLOGY, V117, P21, DOI 10.1016/j.neuropharm.2017.01.025
   Lee SA, 2018, CELLS TISSUES ORGANS, V206, P95, DOI 10.1159/000496108
   Lei JL, 2020, BIOMED RES INT, V2020, P0, DOI 10.1155/2020/8691534
   Li ZF, 2016, MOL MED REP, V13, P2769, DOI 10.3892/mmr.2016.4878
   Liu XY, 2019, FREE RADICAL BIO MED, V135, P251, DOI 10.1016/j.freeradbiomed.2019.03.011
   Liu-bryan R, 2015, NAT REV RHEUMATOL, V11, P35, DOI 10.1038/nrrheum.2014.162
   Livak KJ, 2001, METHODS, V25, P402, DOI 10.1006/meth.2001.1262
   Luo P, 2019, BIOMED RES INT, V2019, P0, DOI 10.1155/2019/5171602
   Lyu A, 2017, J ZHEJIANG UNIV-SC B, V18, P481, DOI 10.1631/jzus.B1600224, 10.1631/jzus.b1600224
   Martel-pelletier J, 2016, NAT REV DIS PRIMERS, V2, P0, DOI 10.1038/nrdp.2016.72
   Matsuzaki T, 2018, SCI TRANSL MED, V10, P0, DOI 10.1126/scitranslmed.aan0746
   Musumeci G, 2015, INT J MOL SCI, V16, P20560, DOI 10.3390/ijms160920560
   Ni BW, 2020, INFLAMMATION, V43, P1209, DOI 10.1007/s10753-019-01143-6
   Nummenmaa E, 2016, ARTHRITIS RES THER, V18, P0, DOI 10.1186/s13075-016-1080-4
   Olajide OA, 2014, MOL NUTR FOOD RES, V58, P1843, DOI 10.1002/mnfr.201400163
   Pirzadeh M, 2021, CRIT REV FOOD SCI, V61, P982, DOI 10.1080/10408398.2020.1749825
   Rao FZ, 2016, ASIAN J ANDROL, V18, P627, DOI 10.4103/1008-682X.168792
   Ravenna L, 2016, FEBS J, V283, P993, DOI 10.1111/febs.13572
   Ruan MZC, 2013, SCI TRANSL MED, V5, P0, DOI 10.1126/scitranslmed.3005409
   Scotece M, 2018, CELL PHYSIOL BIOCHEM, V49, P2414, DOI 10.1159/000493840
   Shah TA, 2016, MOL CELL BIOCHEM, V419, P65, DOI 10.1007/s11010-016-2750-x
   Stone A, 2019, HUM GENE THER, V30, P225, DOI 10.1089/hum.2018.106
   Trachana V, 2019, EXPERT REV PROTEOMIC, V16, P201, DOI 10.1080/14789450.2019.1571918
   Vinatier C, 2018, FRONT PHYSIOL, V9, P0, DOI 10.3389/fphys.2018.00706
   Waller KA, 2017, AM J SPORT MED, V45, P1512, DOI 10.1177/0363546516686965
   Wang AY, 2019, BMC MED GENOMICS, V12, P0, DOI 10.1186/s12920-019-0649-6
   Wang J, 2018, INT J MOL MED, V42, P2604, DOI 10.3892/ijmm.2018.3817
   Xing YQ, 2018, LIFE SCI, V193, P124, DOI 10.1016/j.lfs.2017.11.030
   Yaidikar L, 2015, MOL CELL BIOCHEM, V402, P141, DOI 10.1007/s11010-014-2321-y
   Yeung YT, 2018, CURR PHARM DESIGN, V24, P1449, DOI 10.2174/1381612824666180327165604
   Zhou Y, 2019, J CELL MOL MED, V23, P2782, DOI 10.1111/jcmm.14184
NR 49
TC 4
Z9 4
U1 4
U2 8
PU ELSEVIER SCIENCE INC
PI NEW YORK
PA STE 800, 230 PARK AVE, NEW YORK, NY 10169 USA
SN 8756-3282
EI 1873-2763
J9 BONE
JI Bone
PD NOV 15
PY 2021
VL 152
IS 
BP 
EP 
DI 10.1016/j.bone.2021.116070
PG 11
WC Endocrinology & Metabolism
SC Endocrinology & Metabolism
GA TU6EY
UT WOS:000681128600004
PM 34171516
DA 2022-06-22
ER

PT J
AU Kan, Shiyi
   Duan, Mengmeng
   Liu, Yang
   Wang, Chunli
   Xie, Jing
AF Kan, Shiyi
   Duan, Mengmeng
   Liu, Yang
   Wang, Chunli
   Xie, Jing
TI Role of Mitochondria in Physiology of Chondrocytes and Diseases of Osteoarthritis and Rheumatoid Arthritis
SO CARTILAGE
LA English
DT Review
DE mitochondria; chondrocyte; cartilage; physiology; pathology
ID permeability transition pore; nf-kappa-b; reactive oxygen; oxidative stress; endoplasmic-reticulum; cell-death; articular chondrocyte; family-member; tca cycle; dysfunction
AB Purpose of Review Mitochondria are recognized to be one of the most important organelles in chondrocytes for their role in triphosphate (ATP) generation through aerobic phosphorylation. Mitochondria also participate in many intracellular processes involving modulating reactive oxygen species (ROS), responding to instantaneous hypoxia stress, regulating cytoplasmic transport of calcium ion, and directing mitophagy to maintain the homeostasis of individual chondrocytes. Designs To summarize the specific role of mitochondria in chondrocytes, we screened related papers in PubMed database and the search strategy is ((mitochondria) AND (chondrocyte)) AND (English [Language]). The articles published in the past 5 years were included and 130 papers were studied. Results In recent years, the integrity of mitochondrial structure has been regarded as a prerequisite for normal chondrocyte survival and defect in mitochondrial function has been found in cartilage-related diseases, such as osteoarthritis (OA) and rheumatoid arthritis (RA). However, the understanding of mitochondria in cartilage is still largely limited. The mechanism on how the changes in mitochondrial structure and function directly lead to the occurrence and development of cartilage-related diseases remains to be elusive. Conclusion This review aims to summarize the role of mitochondria in chondrocytes under the physiological and pathological changes from ATP generation, calcium homeostasis, redox regulation, mitophagy modulation, mitochondria biogenesis to immune response activation. The enhanced understanding of molecular mechanisms in mitochondria might offer some new cues for cartilage remodeling and pathological intervention.
C1 [Kan, Shiyi; Duan, Mengmeng; Liu, Yang; Xie, Jing] Sichuan Univ, West China Hosp Stomatol, State Key Lab Oral Dis, Chengdu, CHINA.
   [Wang, Chunli; Xie, Jing] Chongqing Univ, Bioengn Coll, Project Lab Biomech & Tissue Repair 111, Chongqing 400044, CHINA.
   [Xie, Jing] Sichuan Univ, West China Hosp Stomatol, Lab Bone & Joint Dis, State Key Lab Oral Dis, Chengdu 610064, Sichuan, CHINA.
RP Wang, CL (corresponding author), Chongqing Univ, Bioengn Coll, Project Lab Biomech & Tissue Repair 111, Chongqing 400044, CHINA.; Xie, J (corresponding author), Sichuan Univ, West China Hosp Stomatol, Lab Bone & Joint Dis, State Key Lab Oral Dis, Chengdu 610064, Sichuan, CHINA.
EM lilywang@cqu.edu.cn; xiejing2012@scu.edu.cn
FU National Natural Science Foundation of China [81600840, 81771047, 11902058]
CR Abramoff B, 2020, MED CLIN N AM, V104, P293, DOI 10.1016/j.mcna.2019.10.007
   Akbari M, 2019, AGEING RES REV, V54, P0, DOI 10.1016/j.arr.2019.100940
   Akuri MARINACRISTINA, 2017, PHARMACOGN REV, V11, P8, DOI 10.4103/phrev.phrev_54_16
   Alvarez-garcia O, 2017, ARTHRITIS RHEUMATOL, V69, P1418, DOI 10.1002/art.40104
   Anesti V, 2006, BBA-BIOENERGETICS, V1757, P692, DOI 10.1016/j.bbabio.2006.04.013
   Ansari MY, 2021, OSTEOARTHR CARTILAGE, V29, P100, DOI 10.1016/j.joca.2020.08.014
   Ansari MY, 2018, OSTEOARTHR CARTILAGE, V26, P1087, DOI 10.1016/j.joca.2017.07.020
   Ansari MY, 2020, J CELL SCI, V133, P0, DOI 10.1242/jcs.247353
   Ansari MY, 2018, CELL PHYSIOL BIOCHEM, V49, P932, DOI 10.1159/000493225
   Balaban RS, 2005, CELL, V120, P483, DOI 10.1016/j.cell.2005.02.001
   Balogh E, 2018, ARTHRITIS RES THER, V20, P0, DOI 10.1186/s13075-018-1592-1
   Ban T, 2017, NAT CELL BIOL, V19, P856, DOI 10.1038/ncb3560
   Banoth B, 2018, TRANSL RES, V202, P52, DOI 10.1016/j.trsl.2018.07.014
   Bartok B, 2010, IMMUNOL REV, V233, P233, DOI 10.1111/j.0105-2896.2009.00859.x
   Battistelli M, 2014, APOPTOSIS, V19, P1471, DOI 10.1007/s10495-014-1017-9
   Bauer TM, 2020, CIRC RES, V126, P280, DOI 10.1161/CIRCRESAHA.119.316306
   Bernhardt D, 2015, SCI REP-UK, V5, P0, DOI 10.1038/srep07885
   Biniecka M, 2016, ANN RHEUM DIS, V75, P2192, DOI 10.1136/annrheumdis-2015-208476
   Blanco FJ, 2020, OSTEOARTHR CARTILAGE, V28, P1003, DOI 10.1016/j.joca.2020.03.018
   Blanco FJ, 2020, CLIN RHEUMATOL, V39, P3255, DOI 10.1007/s10067-020-05406-8
   Blanco FJ, 2018, NAT REV RHEUMATOL, V14, P327, DOI 10.1038/s41584-018-0001-0
   Blanco FJ, 2011, NAT REV RHEUMATOL, V7, P161, DOI 10.1038/nrrheum.2010.213
   Bolduc JA, 2019, FREE RADICAL BIO MED, V132, P73, DOI 10.1016/j.freeradbiomed.2018.08.038
   Brand MD, 2011, BIOCHEM J, V435, P297, DOI 10.1042/BJ20110162
   Brandt T, 2016, ELIFE, V5, P0, DOI 10.7554/eLife.14618
   Brouillette MJ, 2014, BIOMECH MODEL MECHAN, V13, P565, DOI 10.1007/s10237-013-0518-8
   Calvani R, 2013, BIOL CHEM, V394, P393, DOI 10.1515/hsz-2012-0247
   Cao YX, 2013, PLOS ONE, V8, P0, DOI 10.1371/journal.pone.0066444
   Carames B, 2012, ANN RHEUM DIS, V71, P575, DOI 10.1136/annrheumdis-2011-200557
   Carballo CB, 2017, CLIN SPORT MED, V36, P413, DOI 10.1016/j.csm.2017.02.001
   Chan DC, 2012, ANNU REV GENET, V46, P265, DOI 10.1146/annurev-genet-110410-132529
   Chan NC, 2011, HUM MOL GENET, V20, P1726, DOI 10.1093/hmg/ddr048
   Chen C, 2015, ACTA BIOCH BIOPH SIN, V47, P121, DOI 10.1093/abbs/gmu116
   Chen HC, 2010, CELL, V141, P280, DOI 10.1016/j.cell.2010.02.026
   Chen JJ, 2014, ASIAN PAC J TROP MED, V7, P297, DOI 10.1016/S1995-7645(14)60042-0
   Chen L, 2009, CARDIOVASC RES, V84, P91, DOI 10.1093/cvr/cvp181
   Chen Y, 2021, PHARMACOL RES, V166, P0, DOI 10.1016/j.phrs.2021.105497
   Cillero-pastor B, 2008, ARTHRITIS RHEUM-US, V58, P2409, DOI 10.1002/art.23644
   Cillero-pastor B, 2011, BMC MUSCULOSKEL DIS, V12, P0, DOI 10.1186/1471-2474-12-42
   Clancy RM, 1997, J CLIN INVEST, V100, P1789, DOI 10.1172/JCI119706
   Coleman MC, 2018, SCI TRANSL MED, V10, P0, DOI 10.1126/scitranslmed.aan5372
   Collins LV, 2004, J LEUKOCYTE BIOL, V75, P995, DOI 10.1189/jlb.0703328
   Crompton M, 1999, BIOCHEM J, V341, P233, DOI 10.1042/0264-6021:3410233
   Dai DF, 2012, CIRC RES, V110, P1109, DOI 10.1161/CIRCRESAHA.111.246140
   Breda CND, 2019, REDOX BIOL, V26, P0, DOI 10.1016/j.redox.2019.101255
   Doege K, 2005, BLOOD, V106, P2311, DOI 10.1182/blood-2005-03-1138
   Dube JJ, 2020, J CLIN ENDOCR METAB, V105, P0, DOI 10.1210/clinem/dgz272
   Eerola E, 1988, BRIT J RHEUMATOL, V27, P128
   Eitner A, 2021, INT J MOL SCI, V22, P0, DOI 10.3390/ijms22052477
   Elfawy HA, 2019, LIFE SCI, V218, P165, DOI 10.1016/j.lfs.2018.12.029
   Ellenrieder L, 2019, MOL CELL, V73, P1056, DOI 10.1016/j.molcel.2018.12.014
   Fan DX, 2018, MED SCI MONITOR, V24, P1936, DOI 10.12659/MSM.909365
   Fan L, 2020, NAT ECOL EVOL, V4, P1213, DOI 10.1038/s41559-020-1239-x
   Fan MR, 2020, NATURE, V582, P129, DOI 10.1038/s41586-020-2309-6
   Fang HZ, 2014, INT J MOL SCI, V15, P2646, DOI 10.3390/ijms15022646
   Fay J, 2006, ARTHRITIS RES THER, V8, P0, DOI 10.1186/ar2102
   Fearon U, 2016, NAT REV RHEUMATOL, V12, P385, DOI 10.1038/nrrheum.2016.69
   Fedorowicz MA, 2014, EMBO REP, V15, P86, DOI 10.1002/embr.201337294
   Feng ZH, 2017, FOOD FUNCT, V8, P3737, DOI 10.1039/c7fo00823f, 10.1039/C7FO00823F
   Fernandez-moreno M, 2017, ANN RHEUM DIS, V76, P1114, DOI 10.1136/annrheumdis-2016-210131
   Frohlich C, 2013, EMBO J, V32, P1280, DOI 10.1038/emboj.2013.74
   Goodwin W, 2010, J ORTHOP RES, V28, P1057, DOI 10.1002/jor.21091
   Granatiero V, 2016, CELL DEATH DIFFER, V23, P231, DOI 10.1038/cdd.2015.84
   Greene AW, 2012, EMBO REP, V13, P378, DOI 10.1038/embor.2012.14
   Han B, 2019, ACS NANO, V13, P11320, DOI 10.1021/acsnano.9b04477
   Hanna RA, 2012, J BIOL CHEM, V287, P19094, DOI 10.1074/jbc.M111.322933
   Henrotin Y, 2005, OSTEOARTHR CARTILAGE, V13, P643, DOI 10.1016/j.joca.2005.04.002
   Henrotin YE, 2003, OSTEOARTHR CARTILAGE, V11, P747, DOI 10.1016/S1063-4584(03)00150-X
   Henze K, 2003, NATURE, V426, P127, DOI 10.1038/426127a
   Hitchon CA, 2004, ARTHRITIS RES THER, V6, P265, DOI 10.1186/ar1447
   Hollander JM, 2019, CURR OSTEOPOROS REP, V17, P59, DOI 10.1007/s11914-019-00506-0
   Hosseinzadeh A, 2016, J PINEAL RES, V61, P411, DOI 10.1111/jpi.12362
   Hu HB, 2016, INT J MOL MED, V38, P1922, DOI 10.3892/ijmm.2016.2770
   Hurst S, 2017, J BIOENERG BIOMEMBR, V49, P27, DOI 10.1007/s10863-016-9672-x
   Ishihara N, 2004, J CELL SCI, V117, P6535, DOI 10.1242/jcs.01565
   Jayanthi S, 2001, MOL BRAIN RES, V91, P131, DOI 10.1016/S0169-328X(01)00138-3
   Johnson K, 2000, ARTHRITIS RHEUM-US, V43, P1560, DOI 10.1002/1529-0131(200007)43:7<1560::AID-ANR21>3.3.CO;2-J
   Kania E, 2017, FRONT ONCOL, V7, P0, DOI 10.3389/fonc.2017.00140
   Kim D, 2016, J MOL MED, V94, P1373, DOI 10.1007/s00109-016-1445-9
   Kim HA, 2007, CURR DRUG TARGETS, V8, P333, DOI 10.2174/138945007779940025
   Kim J, 2010, OSTEOARTHR CARTILAGE, V18, P424, DOI 10.1016/j.joca.2009.09.008
   Kokoszka JE, 2001, P NATL ACAD SCI USA, V98, P2278, DOI 10.1073/pnas.051627098
   Koo BS, 2019, INT J RHEUM DIS, V22, P411, DOI 10.1111/1756-185X.13453
   Kosel S, 1999, BIOL CHEM, V380, P865, DOI 10.1515/BC.1999.106
   Koshiba T, 2004, SCIENCE, V305, P858, DOI 10.1126/science.1099793
   Kowaltowski AJ, 2009, FREE RADICAL BIO MED, V47, P333, DOI 10.1016/j.freeradbiomed.2009.05.004
   Krenn V, 1998, LAB INVEST, V78, P485
   Kumar H, 2011, INT REV IMMUNOL, V30, P16, DOI 10.3109/08830185.2010.529976
   Kurien BT, 2008, AUTOIMMUN REV, V7, P567, DOI 10.1016/j.autrev.2008.04.019
   Lamade AM, 2020, EXP NEUROL, V329, P0, DOI 10.1016/j.expneurol.2020.113307
   Lambert AJ, 2009, METHODS MOL BIOL, V554, P165, DOI 10.1007/978-1-59745-521-3_11
   Larsson S, 2015, OSTEOARTHR CARTILAGE, V23, P1906, DOI 10.1016/j.joca.2015.05.035
   Lazarou M, 2015, NATURE, V524, P309, DOI 10.1038/nature14893
   Lee HC, 2000, BIOCHEM J, V348, P425, DOI 10.1042/0264-6021:3480425
   Lee JE, 2016, NATURE, V540, P139, DOI 10.1038/nature20555
   Lee RB, 1997, BIOCHEM J, V321, P95, DOI 10.1042/bj3210095
   Li A, 2018, BIOMATERIALS, V173, P47, DOI 10.1016/j.biomaterials.2018.05.004
   Li MZ, 2021, CLIN RHEUMATOL, V40, P447, DOI 10.1007/s10067-020-05263-5
   Li XX, 2015, J HISTOCHEM CYTOCHEM, V63, P301, DOI 10.1369/0022155415574818
   Li YP, 2013, BIOMED RES INT, V2013, P0, DOI 10.1155/2013/916530
   Li ZF, 2012, MOL MED REP, V6, P39, DOI 10.3892/mmr.2012.863
   Liesa M, 2009, PHYSIOL REV, V89, P799, DOI 10.1152/physrev.00030.2008
   Lin CJ, 2012, PLOS ONE, V7, P0, DOI 10.1371/journal.pone.0038706
   Lipper CH, 2019, P NATL ACAD SCI USA, V116, P19924, DOI 10.1073/pnas.1908271116
   Liu H, 2019, MOL MED REP, V20, P3308, DOI 10.3892/mmr.2019.10559
   Liu WJ, 2020, INT J ORAL SCI, V12, P0, DOI 10.1038/s41368-020-0086-6
   Liu X, 2016, ACTA BIOCH BIOPH SIN, V48, P342, DOI 10.1093/abbs/gmw011
   Loeffler M, 2000, EXP CELL RES, V256, P19, DOI 10.1006/excr.2000.4833
   Loeser RF, 2016, NAT REV RHEUMATOL, V12, P412, DOI 10.1038/nrrheum.2016.65
   Lopez-armada MJ, 2006, OSTEOARTHR CARTILAGE, V14, P1011, DOI 10.1016/j.joca.2006.03.008
   Luo P, 2019, BIOMED RES INT, V2019, P0, DOI 10.1155/2019/5171602
   Luo YY, 2017, PROTEIN CELL, V8, P560, DOI 10.1007/s13238-017-0377-7
   Lv MX, 2018, J ORTHOP RES, V36, P730, DOI 10.1002/jor.23768
   Macvicar TDB, 2015, INT J MOL SCI, V16, P13356, DOI 10.3390/ijms160613356
   Madamanchi NR, 2007, CIRC RES, V100, P460, DOI 10.1161/01.RES.0000258450.44413.96
   Maneiro E, 2003, ARTHRITIS RHEUM, V48, P700, DOI 10.1002/art.10837
   Mannella CA, 2006, BBA-MOL CELL RES, V1763, P542, DOI 10.1016/j.bbamcr.2006.04.006
   Marcus RE, 1973, ARTHRITIS RHEUM, V16, P646, DOI 10.1002/art.1780160509
   Martinez-reyes I, 2016, MOL CELL, V61, P199, DOI 10.1016/j.molcel.2015.12.002
   Martinou JC, 2011, DEV CELL, V21, P92, DOI 10.1016/j.devcel.2011.06.017
   Mcgarry T, 2018, FREE RADICAL BIO MED, V125, P15, DOI 10.1016/j.freeradbiomed.2018.03.042
   Mignotte B, 1998, EUR J BIOCHEM, V252, P1, DOI 10.1046/j.1432-1327.1998.2520001.x
   Milenkovic D, 2017, CELL METAB, V25, P765, DOI 10.1016/j.cmet.2017.03.009
   Minguzzi M, 2018, OXID MED CELL LONGEV, V2018, P0, DOI 10.1155/2018/3075293
   Mitsunaga S, 2015, J HUM GENET, V60, P449, DOI 10.1038/jhg.2015.50
   Mladenovic Z, 2014, J RHEUMATOL, V41, P945, DOI 10.3899/jrheum.130378
   Mobasheri A, 2017, NAT REV RHEUMATOL, V13, P302, DOI 10.1038/nrrheum.2017.50
   Murthy AMV, 2020, CELL DEATH DIFFER, V27, P2989, DOI 10.1038/s41418-020-00624-8
   Nasi S, 2016, ANN RHEUM DIS, V75, P1372, DOI 10.1136/annrheumdis-2015-207487
   Natera-naranjo O, 2012, MOL CELL NEUROSCI, V49, P263, DOI 10.1016/j.mcn.2011.12.006
   Nemani N, 2018, CELL CALCIUM, V74, P86, DOI 10.1016/j.ceca.2018.06.006
   Ni HM, 2015, REDOX BIOL, V4, P6, DOI 10.1016/j.redox.2014.11.006
   Nissanka N, 2018, FEBS LETT, V592, P728, DOI 10.1002/1873-3468.12956
   Novak I, 2010, EMBO REP, V11, P45, DOI 10.1038/embor.2009.256
   Olofsson P, 2003, NAT GENET, V33, P25, DOI 10.1038/ng1058
   Panga V, 2019, PLOS ONE, V14, P0, DOI 10.1371/journal.pone.0224632
   Panieri E, 2016, CELL DEATH DIS, V7, P0, DOI 10.1038/cddis.2016.105
   Payne BAI, 2015, BBA-BIOENERGETICS, V1847, P1347, DOI 10.1016/j.bbabio.2015.05.022
   Pei DD, 2018, ADV SCI, V5, P0, DOI 10.1002/advs.201800873
   Petit PX, 1997, MOL CELL BIOCHEM, V174, P185, DOI 10.1023/A:1006848205880
   Petit PX, 1995, J CELL BIOL, V130, P157, DOI 10.1083/jcb.130.1.157
   Phadwal K, 2020, PHARMACOL THERAPEUT, V206, P0, DOI 10.1016/j.pharmthera.2019.107430
   Phillips DC, 2010, ANTIOXID REDOX SIGN, V12, P743, DOI 10.1089/ars.2009.2607
   Phull AR, 2018, CHEM-BIOL INTERACT, V281, P121, DOI 10.1016/j.cbi.2017.12.024
   Ploumi C, 2017, FEBS J, V284, P183, DOI 10.1111/febs.13820
   Polo CC, 2020, SCI REP-UK, V10, P0, DOI 10.1038/s41598-020-78150-3
   Pulai JI, 2005, J IMMUNOL, V174, P5781, DOI 10.4049/jimmunol.174.9.5781
   Qing JN, 2020, ACTA BIOCH BIOPH SIN, V52, P917, DOI 10.1093/abbs/gmaa081
   Rasola A, 2007, APOPTOSIS, V12, P815, DOI 10.1007/s10495-007-0723-y
   Rego-perez I, 2020, FRONT GENET, V10, P0, DOI 10.3389/fgene.2019.01335
   Rizzuto R, 1998, SCIENCE, V280, P1763, DOI 10.1126/science.280.5370.1763
   Rockel JS, 2016, NAT REV RHEUMATOL, V12, P517, DOI 10.1038/nrrheum.2016.92
   Rong C, 2012, CELL BIOL INT, V36, P635, DOI 10.1042/CBI20110432
   Rossi A, 2019, BBA-MOL CELL RES, V1866, P1068, DOI 10.1016/j.bbamcr.2018.10.016
   Rossignol R, 2004, CANCER RES, V64, P985, DOI 10.1158/0008-5472.CAN-03-1101
   Rovira-llopis S, 2017, REDOX BIOL, V11, P637, DOI 10.1016/j.redox.2017.01.013
   Ruiz-romero C, 2009, MOL CELL PROTEOMICS, V8, P172, DOI 10.1074/mcp.M800292-MCP200
   Schrader M, 2006, BBA-MOL CELL RES, V1763, P531, DOI 10.1016/j.bbamcr.2006.01.004
   Seo YS, 2020, KOREAN J PHYSIOL PHA, V24, P0
   Shi XE, 2017, AM J TRANSL RES, V9, P746
   Shi YY, 2019, NAT COMMUN, V10, P0, DOI 10.1038/s41467-019-09839-x
   Siebels I, 2013, BBA-BIOENERGETICS, V1827, P1156, DOI 10.1016/j.bbabio.2013.06.005
   Sita G, 2020, J CLIN MED, V9, P0, DOI 10.3390/jcm9010126
   Smirnova E, 2001, MOL BIOL CELL, V12, P2245, DOI 10.1091/mbc.12.8.2245
   Srinivasan S, 2017, BBA-BIOENERGETICS, V1858, P602, DOI 10.1016/j.bbabio.2017.01.004
   Strubbe-rivera JO, 2021, SCI REP-UK, V11, P0, DOI 10.1038/s41598-020-80398-8
   Sun K, 2021, AUTOPHAGY, V17, P2082, DOI 10.1080/15548627.2020.1822097
   Tao GR, 2019, ACTA BIOCH BIOPH SIN, V51, P1189, DOI 10.1093/abbs/gmz121
   Terkeltaub R, 2002, MITOCHONDRION, V1, P301, DOI 10.1016/S1567-7249(01)00037-X
   Thomas KJ, 2012, PLOS ONE, V7, P0, DOI 10.1371/journal.pone.0045319
   Tilokani L, 2018, ESSAYS BIOCHEM, V62, P341, DOI 10.1042/EBC20170104
   Tong ZC, 2017, ONCOTARGET, V8, P83563, DOI 10.18632/oncotarget.18745
   Truban D, 2017, J PARKINSON DIS, V7, P13, DOI 10.3233/JPD-160989
   Tseng CC, 2020, INT J MOL SCI, V21, P0, DOI 10.3390/ijms21031071
   Vaamonde-garcia C, 2012, ARTHRITIS RHEUM-US, V64, P2927, DOI 10.1002/art.34508
   Vakifahmetoglu-norberg H, 2017, BIOCHEM BIOPH RES CO, V482, P426, DOI 10.1016/j.bbrc.2016.11.088
   Valcarcel-ares MN, 2014, RHEUMATOLOGY, V53, P1332, DOI 10.1093/rheumatology/keu016
   Valladares D, 2018, BBA-MOL BASIS DIS, V1864, P3685, DOI 10.1016/j.bbadis.2018.08.042
   Vander HEIDENMG, 2000, P NATL ACAD SCI USA, V97, P4666, DOI 10.1073/pnas.090082297
   Vannuvel K, 2013, J CELL PHYSIOL, V228, P1802, DOI 10.1002/jcp.24360
   Venditti P, 2013, MITOCHONDRION, V13, P71, DOI 10.1016/j.mito.2013.01.008
   Wai T, 2016, TRENDS ENDOCRIN MET, V27, P105, DOI 10.1016/j.tem.2015.12.001
   Wang Y, 2015, ARTHRITIS RHEUMATOL, V67, P2141, DOI 10.1002/art.39182
   Wauer T, 2015, NATURE, V524, P370, DOI 10.1038/nature14879
   White R, 2010, J ORTHOP SURG RES, V5, P0, DOI 10.1186/1749-799X-5-27
   Wolff KJ, 2013, J ORTHOP RES, V31, P191, DOI 10.1002/jor.22223
   Wruck CJ, 2011, ANN RHEUM DIS, V70, P844, DOI 10.1136/ard.2010.132720
   Wu LH, 2014, CURR DRUG TARGETS, V15, P710, DOI 10.2174/1389450115666140417120305
   Wu LH, 2012, CURR PHARM DESIGN, V18, P3293, DOI 10.2174/1381612811209023293
   Wu NN, 2019, OXID MED CELL LONGEV, V2019, P0, DOI 10.1155/2019/9825061
   Wu Q, 2016, APOPTOSIS, V21, P36, DOI 10.1007/s10495-015-1191-4
   Wu SF, 2013, ACTA BIOCH BIOPH SIN, V45, P27, DOI 10.1093/abbs/gms106
   Xie J, 2018, AM J SPORT MED, V46, P1185, DOI 10.1177/0363546518756087
   Xie J, 2018, J TISSUE ENG REGEN M, V12, PE550, DOI 10.1002/term.2325
   Xie J, 2015, INT J ORAL SCI, V7, P220, DOI 10.1038/ijos.2015.39
   Xu L, 2020, OSTEOARTHR CARTILAGE, V28, P1079, DOI 10.1016/j.joca.2019.11.011
   Yang M, 2020, FRONT CELL DEV BIOL, V8, P0, DOI 10.3389/fcell.2020.00595
   Yao Q, 2019, DEV CELL, V49, P748, DOI 10.1016/j.devcel.2019.04.029
   Ye RD, 2009, PHARMACOL REV, V61, P119, DOI 10.1124/pr.109.001578
   Ye WB, 2017, FUND CLIN PHARMACOL, V31, P64, DOI 10.1111/fcp.12229
   Yi D, 2021, FRONT CELL DEV BIOL, V9, P0, DOI 10.3389/fcell.2021.696602
   Yoon Y, 2003, MOL CELL BIOL, V23, P5409, DOI 10.1128/MCB.23.15.5409-5420.2003
   Youle RJ, 2012, SCIENCE, V337, P1062, DOI 10.1126/science.1219855
   Yu BP, 1994, PHYSIOL REV, V74, P139, DOI 10.1152/physrev.1994.74.1.139
   Yu TZ, 2005, J CELL SCI, V118, P4141, DOI 10.1242/jcs.02537
   Zhai GJ, 2019, METABOLITES, V9, P0, DOI 10.3390/metabo9010011
   Zhao ZX, 2020, CLIN RHEUMATOL, V39, P1027, DOI 10.1007/s10067-019-04890-x
   Zhong HQ, 2015, REDOX BIOL, V4, P193, DOI 10.1016/j.redox.2014.12.011
   Zhou SD, 2004, ARTHRITIS RHEUM-US, V50, P3915, DOI 10.1002/art.20675
   Zhou SQ, 2019, BIOCHEM BIOPH RES CO, V508, P17, DOI 10.1016/j.bbrc.2018.11.099
   Zhuang C, 2020, OXID MED CELL LONGEV, V2020, P0, DOI 10.1155/2020/3240820
   Ziegler DV, 2015, AGING CELL, V14, P1, DOI 10.1111/acel.12287
NR 212
TC 1
Z9 1
U1 20
U2 20
PU SAGE PUBLICATIONS INC
PI THOUSAND OAKS
PA 2455 TELLER RD, THOUSAND OAKS, CA 91320 USA
SN 1947-6035
EI 1947-6043
J9 CARTILAGE
JI Cartilage
PD DEC 15
PY 2021
VL 13
IS 2_SUPPL
BP 1102S
EP 1121S
DI 10.1177/19476035211063858
PG 20
WC Orthopedics
SC Orthopedics
GA XV5RG
UT WOS:000730273500001
PM 34894777
DA 2022-06-22
ER

PT J
AU Guo, Xiaobo
   Wu, Zhenyuan
AF Guo, Xiaobo
   Wu, Zhenyuan
TI GABARAP ameliorates IL-1 beta-induced inflammatory responses and osteogenic differentiation in bone marrow-derived stromal cells by activating autophagy
SO SCIENTIFIC REPORTS
LA English
DT Article
ID mesenchymal stem-cell; necrosis-factor-alpha; chondrocyte apoptosis; reporting research; rat chondrocyte; oxidative stress; subchondral bone; interleukin-1-beta; osteoarthriti; expression
AB Bone mesenchymal stem cells (BMSCs) are the most commonly investigated progenitor cells in bone defect repair and osteoarthritis subchondral bone regeneration; however, these studies are limited by complex inflammatory conditions. In this study, we investigated whether pro-autophagic gamma-aminobutyric acid receptor-associated protein (GABARAP) promotes BMSCs proliferation and osteogenic differentiation by modulating autophagy in the presence or absence of interleukin-1 beta (IL-1 beta) in vitro. The expression levels of all relevant factors were evaluated by qRT-PCR or western blotting where appropriate. BMSCs differentiation were assessed by Alizarin Red, alkaline phosphatase, safranin O, and Oil Red O staining. Furthermore, the interactions between autophagy and osteogenic differentiation were investigated by co-treatment with the autophagy inhibitor 3-methyladenine (3-MA). As the results, we found that treatment with recombinant human His6-GABARAP protein promoted cell proliferation, inhibited apoptosis, and reduced ROS generation by increasing autophagic activity, particularly when co-cultured with IL-1 beta. Moreover, His6-GABARAP could effectively increase the osteogenic differentiation of BMSCs. The expression levels of inflammatory factors were significantly decreased by His6-GABARAP treatment, whereas its protective effects were attenuated by 3-MA. This study demonstrates that GABARAP maintains BMSCs survival and strengthens their osteogenic differentiation in an inflammatory environment by upregulating mediators of the autophagy pathway.
C1 [Guo, Xiaobo; Wu, Zhenyuan] Jincheng Gen Hosp, Dept Orthoped, Jincheng 048000, CHINA.
RP Guo, XB (corresponding author), Jincheng Gen Hosp, Dept Orthoped, Jincheng 048000, CHINA.
EM gxb18203562220@hotmail.com
FU Innovation Project of Guangxi Graduate Education [YCSW2019117]
CR Bakker AD, 2009, ARTHRITIS RHEUM-US, V60, P3336, DOI 10.1002/art.24920
   Belluzzi E, 2019, BIOMED RES INT, V2019, P0, DOI 10.1155/2019/6390182
   Nogueira AVB, 2017, J CLIN PERIODONTOL, V44, P31, DOI 10.1111/jcpe.12636
   Chen C, 2015, ACTA BIOCH BIOPH SIN, V47, P121, DOI 10.1093/abbs/gmu116
   Chen HQ, 2014, AGEING RES REV, V13, P55, DOI 10.1016/j.arr.2013.12.002
   Chen K, 2013, INT J ORAL MAX SURG, V42, P240, DOI 10.1016/j.ijom.2012.05.030
   Chen K, 2014, HISTOCHEM CELL BIOL, V142, P285, DOI 10.1007/s00418-014-1194-1
   Codispoti B, 2018, J CLIN MED, V7, P0, DOI 10.3390/jcm7100357
   De Bari C, 2001, ARTHRITIS RHEUM-US, V44, P1928, DOI 10.1002/1529-0131(200108)44:8<1928::AID-ART331>3.0.CO;2-P
   Deng XY, 2019, MED SCI MONITOR, V25, P5613, DOI 10.12659/MSM.914011
   Finnila MAJ, 2017, J ORTHOP RES, V35, P785, DOI 10.1002/jor.23312
   Fischer TW, 2013, J PINEAL RES, V54, P303, DOI 10.1111/jpi.12018
   Florencio-silva R, 2017, REV ASSOC MED BRAS, V63, P173, DOI 10.1590/1806-9282.63.02.173
   Gao B, 2018, STEM CELL RES THER, V9, P0, DOI 10.1186/s13287-018-0892-3
   Gao Q, 2019, ADV EXP MED BIOL, V1206, P179, DOI 10.1007/978-981-15-0602-4_9
   Geng W, 2019, MOL MED REP, V20, P664, DOI 10.3892/mmr.2019.10257
   He F, 2009, TISSUE ENG PT A, V15, P3809, DOI 10.1089/ten.tea.2009.0188, 10.1089/ten.TEA.2009.0188
   Hodgkinson CP, 2010, HUM GENE THER, V21, P1513, DOI 10.1089/hum.2010.165
   Hou J, 2013, CELL DEATH DIS, V4, P0, DOI 10.1038/cddis.2013.338
   Hu CX, 2019, STEM CELL RES THER, V10, P0, DOI 10.1186/s13287-019-1225-x
   Hu HJ, 2017, CHEMOSPHERE, V183, P589, DOI 10.1016/j.chemosphere.2017.05.153
   Hu JZ, 2017, CELL PHYSIOL BIOCHEM, V43, P367, DOI 10.1159/000480416
   Huang J, 2017, GENESIS, V55, P0, DOI 10.1002/dvg.23040
   Hwang HS, 2015, INT J MOL SCI, V16, P26035, DOI 10.3390/ijms161125943
   Kabeya Y, 2004, J CELL SCI, V117, P2805, DOI 10.1242/jcs.01131
   Klebig C, 2005, CANCER RES, V65, P394
   Koike M, 2013, PLOS ONE, V8, P0, DOI 10.1371/journal.pone.0063568
   Kume S, 2012, DIABETES, V61, P23, DOI 10.2337/db11-0555
   Lange J, 2010, J ORTHOP RES, V28, P778, DOI 10.1002/jor.21061
   Lee YM, 2010, INT IMMUNOL, V22, P805, DOI 10.1093/intimm/dxq431
   Levine B, 2008, CELL, V132, P27, DOI 10.1016/j.cell.2007.12.018
   Li LF, 2015, ACTA BIOCH BIOPH SIN, V47, P362, DOI 10.1093/abbs/gmv014
   Liang XX, 2019, J CELL BIOCHEM, V120, P13121, DOI 10.1002/jcb.28585
   Lin FH, 2010, J ORTHOP RES, V28, P958, DOI 10.1002/jor.21099
   Liu XZ, 2013, J PINEAL RES, V55, P14, DOI 10.1111/jpi.12045
   Liu-bryan R, 2015, NAT REV RHEUMATOL, V11, P35, DOI 10.1038/nrrheum.2014.162
   Mcgrath JC, 2015, BRIT J PHARMACOL, V172, P3189, DOI 10.1111/bph.12955
   Mcgrath JC, 2015, BRIT J PHARMACOL, V172, P2427, DOI 10.1111/bph.12956
   Musumeci G, 2015, INT J MOL SCI, V16, P20560, DOI 10.3390/ijms160920560
   Park SH, 2014, CELL SIGNAL, V26, P1506, DOI 10.1016/j.cellsig.2014.03.017
   Pecchi E, 2012, OSTEOARTHR CARTILAGE, V20, P127, DOI 10.1016/j.joca.2011.12.002
   Pierrefite-carle V, 2015, AGEING RES REV, V24, P206, DOI 10.1016/j.arr.2015.08.004
   Poillet-perez L, 2015, REDOX BIOL, V4, P184, DOI 10.1016/j.redox.2014.12.003
   Radin EL, 1986, CLIN ORTHOP RELAT R, V0, P34
   Saito S, 2013, PLACENTA, V34, PS79, DOI 10.1016/j.placenta.2012.11.026
   Sakaguchi Y, 2005, ARTHRITIS RHEUM-US, V52, P2521, DOI 10.1002/art.21212
   Sullivan CB, 2014, STEM CELL RES THER, V5, P0, DOI 10.1186/scrt492
   Thul PJ, 2017, SCIENCE, V356, P0, DOI 10.1126/science.aal3321
   Wan WT, 2019, BIOPHYS J, V117, P129, DOI 10.1016/j.bpj.2019.05.019
   Wang XH, 2009, STEM CELLS, V27, P3021, DOI 10.1002/stem.230
   Wang XP, 2019, DRUG DES DEV THER, V13, P3559, DOI 10.2147/DDDT.S216596
   Weinberg E, 2014, J MOL ENDOCRINOL, V52, P67, DOI 10.1530/JME-13-0229
   Wu ZY, 2019, J CELL PHYSIOL, V234, P21014, DOI 10.1002/jcp.28705
   Yang H, 2014, PLOS ONE, V9, P0, DOI 10.1371/journal.pone.0100285
   Yang RQ, 2018, STEM CELLS DEV, V27, P771, DOI 10.1089/scd.2017.0200
   Yao ZZ, 2017, BIOMED PHARMACOTHER, V96, P1209, DOI 10.1016/j.biopha.2017.11.097
   Yin H, 2018, FRONT IMMUNOL, V9, P0, DOI 10.3389/fimmu.2018.01512
   Yu XR, 2018, EXP CELL RES, V372, P178, DOI 10.1016/j.yexcr.2018.09.024
   Zhang SP, 2019, BIOMATERIALS, V200, P35, DOI 10.1016/j.biomaterials.2019.02.006
   Zhao HS, 2019, CELL MOL LIFE SCI, V76, P355, DOI 10.1007/s00018-018-2944-3
NR 60
TC 1
Z9 1
U1 1
U2 4
PU NATURE PORTFOLIO
PI BERLIN
PA HEIDELBERGER PLATZ 3, BERLIN, 14197, GERMANY
SN 2045-2322
EI 
J9 SCI REP-UK
JI Sci Rep
PD JUN 2
PY 2021
VL 11
IS 1
BP 
EP 
DI 10.1038/s41598-021-90586-9
PG 14
WC Multidisciplinary Sciences
SC Science & Technology - Other Topics
GA UD6NO
UT WOS:000687322500065
PM 34078931
DA 2022-06-22
ER

PT J
AU Yang, R-Z
   Zheng, H-L
   Xu, W-N
   Zheng, X-F
   Li, B
   Jiang, L-S
   Jiang, S-D
AF Yang, R-z
   Zheng, H-l
   Xu, W-n
   Zheng, X-f
   Li, B
   Jiang, L-s
   Jiang, S-d
TI Vascular endothelial cell-secreted exosomes facilitate osteoarthritis pathogenesis by promoting chondrocyte apoptosis
SO Aging
LA English
DT Article
ID anti-oxidative stress; apoptosis; ecs-exo; osteoarthriti; animal; apoptosis; c57bl mouse; cell culture; chemistry; chondrocyte; endothelium cell; exosome; male; metabolism; mouse; osteoarthriti; oxidative stress; pathology; physiology; animal; apoptosis; cells, cultured; chondrocyte; endothelial cell; exosm; male; mice; mice, inbred c57bl; osteoarthriti; oxidative stress
AB Exosomes are major mediators of cell-to-cell communication and are involved in many physiological and pathological processes. Recently, the roles of exosomes in osteoarthritis (OA) and their therapeutic potential have received increasing attention. Exosomes derived from vascular endothelial cells have been confirmed to participate in the occurrence and development of numerous diseases; however, their effects in OA have not been reported. Here, we demonstrated the roles of exosomes secreted by vascular endothelial cells in the development of OA. Through in vivo and in vitro experiments, we demonstrated that exosomes derived from vascular endothelial cells decreased the ability of chondrocytes to resist oxidative stress by inhibiting autophagy and p21 expression, thereby increasing the cellular ROS content and inducing apoptosis. These findings indicate that exosomes derived from vascular endothelial cells promote the progression of OA, thus, providing new ideas for the diagnosis and treatment of OA. © 2021 Yang et al. This is an open access article distributed under the terms of the Creative Commons Attribution License (CC BY 3.0), which permits unrestricted use, distribution, and reproduction in any medium, provided the original author and source are credited.
C1 Department of Clinic of Spine Center, Xinhua Hospital, Shanghai Jiao Tong University, School of Medicine, Shanghai200082, China
TC 0
SN 1945-4589
EI 
J9 AGING
JI Aging
PD JUN 15
PY 2021
VL 13
IS 3
BP 4647
EP 4662
DI 10.18632/aging.202506
PG 16
UT Scopus:10.18632/aging.202506
ER

PT J
AU Hecht, JT
   Veerisetty, AC
   Wu, Juliana
   Coustry, Francoise
   Hossain, MG
   Chiu, Frankie
   Gannon, FH
   Posey, KL
AF Hecht, Jacqueline
   Veerisetty, Alka
   Wu, Juliana
   Coustry, Francoise
   Hossain, Mohammad
   Chiu, Frankie
   Gannon, Francis
   Posey, Karen
TI Primary Osteoarthritis Early Joint Degeneration Induced by Endoplasmic Reticulum Stress Is Mitigated by Resveratrol
SO AMERICAN JOURNAL OF PATHOLOGY
LA English
DT Article
ID unfolded protein response; knee osteoarthriti; mouse model; cartilage degeneration; cell-death; apoptosis; epidemiology; pain; mice; chop
AB Increasing numbers of people are living with osteoarthritis (OA) due to aging and obesity, creating an urgent need for effective treatment and preventions. Two top risk factors for OA, age and obesity, are associated with endoplasmic reticulum (ER) stress. The I-ERS mouse, an ER stress-driven model of primary OA, was developed to study the role of ER stress in primary OA susceptibility. The I-ERS mouse has the unique ability to induce ER stress in healthy adult articular chondrocytes and cartilage, driving joint degeneration that mimics early primary OA. In this study, ER stress-induced damage occurred gradually and stimulated joint degeneration with OA characteristics including increased matrix metalloproteinase activity, inflammation, senescence, chondrocyte death, decreased proteoglycans, autophagy block, and gait dysfunction. Consistent with human OA, intense exercise hastened and increased the level of ER stress-induced joint damage. Notably, loss of a critical ER stress response protein (CHOP) largely ameliorated ER stress-stimulated OA outcomes including preserving proteoglycan content, reducing inflammation, and relieving autophagy block. Resveratrol diminished ER stress -induced joint degeneration by decreasing CHOP, TNFa, IL-1b, MMP-13, pS6, number of TUNEL-positive chondrocytes, and senescence marker p16 INK4a. The finding, that a dietary supplement can prevent ER stressed-induced joint degeneration in mice, provides a preclinical foundation to potentially develop a prevention strategy for those at high risk to develop OA. (Am J Pathol 2021, 191: 1624-1637; https:// doi.org/10.1016/j.ajpath.2021.05.016)
C1 [Hecht, Jacqueline T.; Veerisetty, Alka C.; Wu, Juliana; Coustry, Francoise; Hossain, Mohammad G.; Chiu, Frankie; Posey, Karen L.] Univ Texas Hlth Sci Ctr Houston, Dept Pediat, Sch Dent, UTHlth, Houston, TX 77030 USA.
   [Hecht, Jacqueline T.] Univ Texas Hlth Sci Ctr Houston, McGovern Med Sch, Sch Dent, UTHlth, Houston, TX 77030 USA.
   [Wu, Juliana] Rice Univ, Dept Biosci, Houston, TX USA.
   [Gannon, Francis H.] Baylor Coll Med, Dept Pathol & Immunol, Houston, TX 77030 USA.
   [Gannon, Francis H.] Baylor Coll Med, Dept Orthoped Surg, Houston, TX 77030 USA.
RP Posey, KL (corresponding author), UTHealth, Dept Pediat, McGovern Med Sch, 6431 Fannin Rm MSB 3 306, Houston, TX 77030 USA.
EM karen.posey@uth.tmc.edu
CR Allen KD, 2009, ARTHRITIS RHEUM-US, V60, P2684, DOI 10.1002/art.24783
   Ansari MY, 2016, SCI REP-UK, V6, P0, DOI 10.1038/srep27611
   Bijlsma JWJ, 2011, LANCET, V377, P2115, DOI 10.1016/S0140-6736(11)60243-2
   Block JA, 2010, CURR OPIN RHEUMATOL, V22, P544, DOI 10.1097/BOR.0b013e32833bd81f
   Brenjian S, 2020, AM J REPROD IMMUNOL, V83, P0, DOI 10.1111/aji.13186
   Brown MK, 2012, FRONT PHYSIOL, V3, P0, DOI 10.3389/fphys.2012.00263
   Buckwalter JA, 2013, CARTILAGE, V4, P286, DOI 10.1177/1947603513495889
   Calvo E, 2004, OSTEOARTHR CARTILAGE, V12, P878, DOI 10.1016/j.joca.2004.07.007
   Nguyen C, 2017, NUTRIENTS, V9, P0, DOI 10.3390/nu9010045
   Coustry F, 2012, AM J PATHOL, V180, P738, DOI 10.1016/j.ajpath.2011.10.033
   Coutinho DD, 2018, INT J MOL SCI, V19, P0, DOI 10.3390/ijms19061812
   Deng ZH, 2019, BIOSCIENCE REP, V39, P0, DOI 10.1042/BSR20190189
   Duan R, 2020, FRONT CELL DEV BIOL, V8, P0, DOI 10.3389/fcell.2020.608388
   Dvir-ginzberg M, 2016, CURR RHEUMATOL REP, V18, P0, DOI 10.1007/s11926-016-0606-8
   Dvir-ginzberg M, 2016, CURR RHEUMATOL REP, V18, P0, DOI 10.1007/s11926-016-0591-y
   Ebrahim HA, 2020, ARCH PHYSIOL BIOCHEM, V0, P0, DOI DOI 10.1080/13813455.2020.1771378
   Favre J, 2016, EFORT OPEN REV, V1, P368, DOI 10.1302/2058-5241.1.000051
   Fribley A, 2009, METHODS MOL BIOL, V559, P191, DOI 10.1007/978-1-60327-017-5_14
   Gaballah HH, 2016, CHEM-BIOL INTERACT, V251, P10, DOI 10.1016/j.cbi.2016.03.023
   Glasson SS, 2010, OSTEOARTHR CARTILAGE, V18, PS17, DOI 10.1016/j.joca.2010.05.025
   Grogan SHAWNP, 2010, INT J CLIN RHEUMTOL, V5, P199, DOI 10.2217/ijr.10.3
   Gu HL, 2016, NUTRIENTS, V8, P0, DOI 10.3390/nu8040233
   Hamamura K, 2013, OSTEOARTHR CARTILAGE, V21, P764, DOI 10.1016/j.joca.2013.02.657
   Hawker GA, 2019, CLIN EXP RHEUMATOL, V37, P3
   Henriksen M, 2010, ARTHRIT CARE RES, V62, P501, DOI 10.1002/acr.20033
   Hughes ALEXANDRIA, 2017, INT J MOL SCI, V18, P0, DOI 10.3390/ijms18030665
   Hussain SA, 2018, CLIN INTERV AGING, V13, P1621, DOI 10.2147/CIA.S172758
   Iwenofu OH, 2008, MODERN PATHOL, V21, P231, DOI 10.1038/modpathol.3800995
   Jacobs BY, 2014, CURR PAIN HEADACHE R, V18, P0, DOI 10.1007/s11916-014-0456-x
   Jeon H, 2017, CONNECT TISSUE RES, V58, P497, DOI 10.1080/03008207.2016.1240790
   Jiang MQ, 2017, MEDIAT INFLAMM, V2017, P0, DOI 10.1155/2017/7659023
   Johnson VL, 2014, BEST PRACT RES CL RH, V28, P5, DOI 10.1016/j.berh.2014.01.004
   Kaufman RJ, 2010, DIABETES OBES METAB, V12, P99, DOI 10.1111/j.1463-1326.2010.01281.x
   Kawasaki N, 2012, SCI REP-UK, V2, P0, DOI 10.1038/srep00799
   Kim R, 2006, APOPTOSIS, V11, P5, DOI 10.1007/s10495-005-3088-0
   Krishnan Y, 2018, MATRIX BIOL, V71-72, P51, DOI 10.1016/j.matbio.2018.05.005
   Latruffe N, 2015, ANN NY ACAD SCI, V1348, P97, DOI 10.1111/nyas.12819
   Li H, 2013, J BIOL CHEM, V288, P18172, DOI 10.1074/jbc.M112.407296
   Li WY, 2015, J ORTHOP RES, V33, P1061, DOI 10.1002/jor.22859
   Li YUPING, 2014, ZHONGHUA JIE HE HE HU XI ZA ZHI, V37, P30
   Lotz M, 2012, BONE, V51, P241, DOI 10.1016/j.bone.2012.03.023
   Ma P, 2020, J CELL MOL MED, V24, P1958, DOI 10.1111/jcmm.14893
   Madry H, 2012, KNEE SURG SPORT TR A, V20, P407, DOI 10.1007/s00167-011-1705-8
   Malhotra JD, 2007, SEMIN CELL DEV BIOL, V18, P716, DOI 10.1016/j.semcdb.2007.09.003
   Marouf BH, 2018, J MED FOOD, V21, P1253, DOI 10.1089/jmf.2017.4176
   Martinez G, 2017, AGING CELL, V16, P615, DOI 10.1111/acel.12599
   Mccoy AM, 2015, VET PATHOL, V52, P803, DOI 10.1177/0300985815588611
   Mehana ESE, 2019, LIFE SCI, V234, P0, DOI 10.1016/j.lfs.2019.116786
   Naidoo N, 2009, AGEING RES REV, V8, P150, DOI 10.1016/j.arr.2009.03.001
   Neogi T, 2013, RHEUM DIS CLIN N AM, V39, P1, DOI 10.1016/j.rdc.2012.10.004
   Nishitoh H, 2012, J BIOCHEM, V151, P217, DOI 10.1093/jb/mvr143
   Park D, 2016, SCI REP-UK, V6, P0, DOI 10.1038/srep21772
   Pasold J, 2013, J BONE MINER METAB, V31, P71, DOI 10.1007/s00774-012-0394-9
   Pirker W, 2017, WIEN KLIN WOCHENSCHR, V129, P81, DOI 10.1007/s00508-016-1096-4
   Posey KL, 2015, HUM MOL GENET, V24, P3918, DOI 10.1093/hmg/ddv122
   Posey KL, 2014, J BONE MINER RES, V29, P1258, DOI 10.1002/jbmr.2139
   Posey KL, 2012, AM J PATHOL, V180, P727, DOI 10.1016/j.ajpath.2011.10.035
   Posey KL, 2009, AM J PATHOL, V175, P1555, DOI 10.2353/ajpath.2009.090184
   Qin N, 2017, J PHARMACOL SCI, V134, P166, DOI 10.1016/j.jphs.2017.06.002
   Rabanal-ruiz Y, 2017, ESSAYS BIOCHEM, V61, P565, DOI 10.1042/EBC20170027
   Ramos-lopez O, 2018, ADIPOCYTE, V7, P137, DOI 10.1080/21623945.2018.1447731
   Rim YA, 2020, INT J MOL SCI, V21, P0, DOI 10.3390/ijms21072358
   Rowe MA, 2017, ARTHRITIS RHEUMATOL, V69, P352, DOI 10.1002/art.39844
   Ruan MZC, 2013, SCI TRANSL MED, V5, P0, DOI 10.1126/scitranslmed.3005409
   Takada K, 2011, INT J EXP PATHOL, V92, P232, DOI 10.1111/j.1365-2613.2010.00758.x
   Tan L, 2020, FASEB J, V34, P5818, DOI 10.1096/fj.201902746R
   Uehara Y, 2014, OSTEOARTHR CARTILAGE, V22, P1007, DOI 10.1016/j.joca.2014.04.025
   Vincelette J, 2007, ARTHRITIS RES THER, V9, P0, DOI 10.1186/ar2331
   Wallace IJ, 2017, P NATL ACAD SCI USA, V114, P9332, DOI 10.1073/pnas.1703856114
   Wang J, 2012, RHEUMATOL INT, V32, P1541, DOI 10.1007/s00296-010-1720-y
   Wang YD, 2019, CELL COMMUN SIGNAL, V17, P0, DOI 10.1186/s12964-019-0411-x
   Wang ZM, 2016, BIOMED PHARMACOTHER, V83, P763, DOI 10.1016/j.biopha.2016.06.050
   Wei L, 2010, J ORTHOP RES, V28, P900, DOI 10.1002/jor.21093
   Wei YL, 2018, MOL MED REP, V17, P1493, DOI 10.3892/mmr.2017.8036
   Wohl GR, 2001, J APPL PHYSIOL, V91, P336, DOI 10.1152/jappl.2001.91.1.336
   Wong RHX, 2017, MENOPAUSE, V24, P916, DOI 10.1097/GME.0000000000000861
   Xie YK, 2019, NEURAL REGEN RES, V14, P1734, DOI 10.4103/1673-5374.257529
   Yamabe S, 2013, FEBS J, V280, P1617, DOI 10.1111/febs.12170
   Yamamoto K, 2016, MATRIX BIOL, V56, P57, DOI 10.1016/j.matbio.2016.03.007
   Yin WH, 2009, J BIOL CHEM, V284, P31972, DOI 10.1074/jbc.M109.056838
   Yuan D, 2018, EUR REV MED PHARMACO, V22, P1485, DOI 10.26355/eurrev_201803_14497
   Yuce P, 2021, J ORAL MAXIL SURG, V79, P0, DOI 10.1016/j.joms.2020.09.015
   Zamli Z, 2011, INT J RHEUM DIS, V14, P159, DOI 10.1111/j.1756-185X.2011.01618.x
   Zaw JJT, 2021, MENOPAUSE, V28, P40, DOI 10.1097/GME.0000000000001643
   Zhang YQ, 2010, CLIN GERIATR MED, V26, P355, DOI 10.1016/j.cger.2010.03.001, 10.1016/j.rdc.2012.10.004
   Zinszner H, 1998, GENE DEV, V12, P982, DOI 10.1101/gad.12.7.982
NR 86
TC 2
Z9 2
U1 2
U2 3
PU ELSEVIER SCIENCE INC
PI NEW YORK
PA STE 800, 230 PARK AVE, NEW YORK, NY 10169 USA
SN 0002-9440
EI 1525-2191
J9 AM J PATHOL
JI Am. J. Pathol.
PD SEP 15
PY 2021
VL 191
IS 9
BP 1624
EP 1637
DI 10.1016/j.ajpath.2021.05.016
PG 14
WC Pathology
SC Pathology
GA UE5UF
UT WOS:000687952200006
PM 34116024
DA 2022-06-22
ER

PT J
AU Esmaeili, A
   Hosseini, S
   Baghaban eslaminejad, M
AF Esmaeili, A
   Hosseini, S
   Baghaban eslaminejad, M
TI Engineered-extracellular vesicles as an optimistic tool for microRNA delivery for osteoarthritis treatment
SO Cellular and Molecular Life Sciences
LA English
DT Article
ID cell niche engineering; extracellular vesicle engineering; microrna delivery; osteoarthriti; calcium chloride; calcium dichloride; hsa microrna 10a 5p; hsa microrna 127 3p; hsa microrna 29a 3p; hsa microrna 486 5p; microrna; microrna 124; microrna 138 5p; microrna 140 5p; microrna 146b; microrna 21; microrna 223; microrna let7c; saponin; unclassified drug; microrna; antiinflammatory activity; apoptosis; autophagic cell death; bioengineering; cartilage; cell differentiation; cell engineering; cell proliferation; chondrocyte; crispr-cas9 system; disease course; drug delivery system; electroporation; epigenetics; exosome; extracellular matrix; freeze thawing; genetic manipulation; heat shock; human; in vitro study; in vivo study; mesenchymal stem cell; nonhuman; osteoarthriti; review; signal transduction; chemistry; cytology; exosome; genetics; metabolism; osteoarthriti; pathology; physiology; regeneration; cartilage; cell differentiation; chondrocyte; electroporation; extracellular vesicle; human; mesenchymal stem cell; microrna; osteoarthriti; regeneration
AB Worldwide, osteoarthritis (OA) is one of the most common chronic diseases. In OA, profiling gene expression changes occur and cartilage tissue homeostasis is lost. Suggestions for OA treatment include regulation of gene expressions via the use of microRNAs (miRNAs). However, problems exist with the use of miRNAs, the most important of which is the delivery of sufficient amounts of effective miRNAs to save cartilage tissue. The engineering of extracellular vesicles (EVs) with the use of advanced techniques would be an efficient OA treatment. Therefore, we discuss the importance of miRNAs in terms of cartilage tissue regeneration and review recent advances in production of enriched EVs and miRNA delivery by EVs for future clinical applications. © 2020, Springer Nature Switzerland AG.
C1 Department of Stem Cells and Developmental Biology, Cell Science Research Center, Royan Institute for Stem Cell Biology and Technology, ACECR, Tehran, Iran
   Department of Developmental Biology, University of Science and Culture, Tehran, Iran
   Department of Cell Engineering, Cell Science Research Center, Royan Institute for Stem Cell Biology and Technology, ACECR, Tehran, Iran
TC 0
SN 1420-682X
EI 
J9 CELL MOL LIFE SCI
JI Cell. Mol. Life Sci.
PD JUN 15
PY 2021
VL 78
IS 1
BP 79
EP 91
DI 10.1007/s00018-020-03585-w
PG 13
UT Scopus:10.1007/s00018-020-03585-w
ER

PT J
AU Jiao, Delong
   Wang, Jing
   Yu, Wenting
   Zhang, Ning
   Zhang, Ke
   Bai, Yuxing
AF Jiao, Delong
   Wang, Jing
   Yu, Wenting
   Zhang, Ning
   Zhang, Ke
   Bai, Yuxing
TI Gelatin Reduced Graphene Oxide Nanosheets as Kartogenin Nanocarrier Induces Rat ADSCs Chondrogenic Differentiation Combining with Autophagy Modification
SO MATERIALS
LA English
DT Article
DE reduced graphene oxide; chondrogenic differentiation; kartogenin; adipose derived mesenchymal stem cell; autophagy
ID stem-cell; cartilage; growth; osteoarthriti; mechanism; reduction
AB Biocompatible reduced graphene oxide (rGO) could deliver drugs for synergistically stimulating stem cells directed differentiation with influences on specific cellular activities. Here, we prepared a biodegradable gelatin reduced graphene oxide (rGO@Ge) to evaluate its functions in promoting rat adipose derived mesenchymal stem cells (ADSCs) chondrogenic differentiation through delivering kartogenin (KGN) into the stem cell efficiently. The optimum KGN concentration (approximately 1 mu M) that promoted the proliferation and chondrogenic differentiation of ADSCs was clarified by a series of experiments, including immunofluorescent (IF) staining (Sox-9, Col II), alcian blue (Ab) staining, toluidine blue (Tb) staining and real-time quantitative PCR analysis of the chondrogenic markers. Meanwhile, the biocompatibility of rGO@Ge was evaluated to clearly define the nonhazardous concentration range, and the drug loading and releasing properties of rGO@Ge were tested with KGN for its further application in inducing ADSCs chondrogenic differentiation. Furthermore, the mechanism of rGO@Ge entering ADSCs was investigated by the different inhibitors that are involved in the endocytosis of the nanocarrier, and the degradation of the rGO@Ge in ADSCs was observed by transmission electron microscopy (TEM). The synergistic promoting effect of rGO@Ge nanocarrier on ADSCs chondrogenesis with KGN was also studied by the IF, Ab, Tb stainings and PCR analysis of the chondrogenic markers. Finally, the intracellular Reactive Oxygen Species (ROS) and autophagy induced by KGN/rGO@Ge complex composites were tested in details for clarification on the correlation between the autophagy and chondrogenesis in ADSCs induced by rGO@Ge. All the results show that rGO@Ge as a biocompatible nanocarrier can deliver KGN into ADSCs for exerting a pro-chondrogenic effect and assist the drug to promote ADSCs chondrogenesis synergistically through modification of the autophagy in vitro, which promised its further application in repairing cartilage defect in vivo.
C1 [Jiao, Delong] Capital Med Univ, Beijing Stomatol Hosp, Inst Dent Res, Beijing 100050, CHINA.
   [Jiao, Delong; Wang, Jing; Yu, Wenting; Zhang, Ning; Zhang, Ke; Bai, Yuxing] Capital Med Univ, Sch Stomatol, Beijing 100050, CHINA.
   [Wang, Jing; Yu, Wenting; Zhang, Ning; Zhang, Ke; Bai, Yuxing] Capital Med Univ, Beijing Stomatol Hosp, Dept Orthodont, Beijing 100050, CHINA.
RP Bai, YX (corresponding author), Capital Med Univ, Sch Stomatol, Beijing 100050, CHINA.; Bai, YX (corresponding author), Capital Med Univ, Beijing Stomatol Hosp, Dept Orthodont, Beijing 100050, CHINA.
EM dianlan2@163.com; kwwjjxa@163.com; ortho_ywt@163.com; dentistzhang112@163.com; tuzizhangke@163.com; byuxing@ccmu.edu.cn
FU National Key R&D Program of China [2017YFC1104304]; National Natural Science Foundation of China [82071144]
CR Abramoff B, 2020, MED CLIN N AM, V104, P293, DOI 10.1016/j.mcna.2019.10.007
   Anagnostou K, 2020, J COLLOID INTERF SCI, V580, P332, DOI 10.1016/j.jcis.2020.07.040
   Burke J, 2016, CLIN TRANSL MED, V5, P0, DOI 10.1186/s40169-016-0112-7
   Carames B, 2010, ARTHRITIS RHEUM-US, V62, P791, DOI 10.1002/art.27305
   Chen GY, 2012, BIOMATERIALS, V33, P418, DOI 10.1016/j.biomaterials.2011.09.071
   Compton OC, 2010, SMALL, V6, P711, DOI 10.1002/smll.200901934
   Ding XL, 2015, ADV HEALTHC MATER, V4, P1451, DOI 10.1002/adhm.201500203
   Fan WS, 2020, MAT SCI ENG C-MATER, V110, P0, DOI 10.1016/j.msec.2020.110705
   Finnson KENNETHW, 2012, FRONT BIOSCI (SCHOL ED), V4, P251
   Halim A, 2018, NANOMATERIALS-BASEL, V8, P0, DOI 10.3390/nano8090736
   Jaworski S, 2019, INT J MOL SCI, V20, P0, DOI 10.3390/ijms20030650
   Jiao DL, 2019, ACS BIOMATER SCI ENG, V5, P1920, DOI 10.1021/acsbiomaterials.8b01264
   Jing H, 2019, FASEB J, V33, P5641, DOI 10.1096/fj.201802137RRR
   Johnson K, 2012, SCIENCE, V336, P717, DOI 10.1126/science.1215157
   Kim TH, 2015, MATERIALS, V8, P8674, DOI 10.3390/ma8125481
   Lee SH, 2018, NANO LETT, V18, P7421, DOI 10.1021/acs.nanolett.8b01651
   Liao CZ, 2018, INT J MOL SCI, V19, P0, DOI 10.3390/ijms19113564
   Linares J, 2014, ACS APPL MATER INTER, V6, P13697, DOI 10.1021/am5031598
   Lotz MK, 2011, NAT REV RHEUMATOL, V7, P579, DOI 10.1038/nrrheum.2011.109
   Mao HY, 2013, CHEM REV, V113, P3407, DOI 10.1021/cr300335p
   Mukherjee S, 2015, ADV HEALTHC MATER, V4, P1722, DOI 10.1002/adhm.201500155
   Narayanan KB, 2020, COLLOID SURFACE B, V185, P0, DOI 10.1016/j.colsurfb.2019.110579
   Norahan MH, 2019, IET NANOBIOTECHNOL, V13, P720, DOI 10.1049/iet-nbt.2019.0125
   Norahan MH, 2019, MAT SCI ENG C-MATER, V104, P0, DOI 10.1016/j.msec.2019.109921
   Pelin M, 2018, NANOSCALE, V10, P11820, DOI 10.1039/c8nr02933d
   Peng GT, 2020, NANOSCALE, V12, P16730, DOI 10.1039/d0nr03675g
   Redondo ML, 2018, J KNEE SURG, V31, P231, DOI 10.1055/s-0037-1618592
   Selvakumar D, 2016, J MATER SCI-MATER EL, V27, P6232, DOI 10.1007/s10854-016-4554-x
   Shan MH, 2017, FREE RADICAL BIO MED, V110, P432, DOI 10.1016/j.freeradbiomed.2017.05.021
   Shen H, 2020, ACTA BIOMATER, V105, P44, DOI 10.1016/j.actbio.2020.01.048, 10.10165.actbio.2020.01.048
   Stankovich S, 2006, J MATER CHEM, V16, P155, DOI 10.1039/b512799h
   Wang XJ, 2019, STEM CELL RES THER, V10, P0, DOI 10.1186/s13287-019-1142-z
   Wang YF, 2018, OXID MED CELL LONGEV, V2018, P0, DOI 10.1155/2018/1368142
   Wu ZY, 2019, SCI REP-UK, V9, P0, DOI 10.1038/s41598-019-50471-y
   Yin R, 2019, J COLLOID INTERF SCI, V550, P110, DOI 10.1016/j.jcis.2019.04.073
   Yoon HH, 2014, ADV FUNCT MATER, V24, P6455, DOI 10.1002/adfm.201400793
   Zhang C, 2018, SMALL, V14, P0, DOI 10.1002/smll.201703306
   Zhang JJ, 2009, ANAL CHEM, V81, P6641, DOI 10.1021/ac900628y
   Zhang R, 2019, AM J TRANSL RES, V11, P6275
   Zhao YH, 2020, ORTHOP SURG, V12, P938, DOI 10.1111/os.12691
   Zhou M, 2019, ACTA BIOMATER, V96, P271, DOI 10.1016/j.actbio.2019.07.027
NR 41
TC 6
Z9 6
U1 2
U2 11
PU MDPI
PI BASEL
PA ST ALBAN-ANLAGE 66, CH-4052 BASEL, SWITZERLAND
SN 
EI 1996-1944
J9 MATERIALS
JI Materials
PD MAR 15
PY 2021
VL 14
IS 5
BP 
EP 
DI 10.3390/ma14051053
PG 20
WC Chemistry, Physical; Materials Science, Multidisciplinary; Metallurgy & Metallurgical Engineering; Physics, Applied; Physics, Condensed Matter
SC Chemistry; Materials Science; Metallurgy & Metallurgical Engineering; Physics
GA QW0SV
UT WOS:000628370400001
PM 33668133
DA 2022-06-22
ER

PT J
AU Tang, Yanghua
   Li, Yongfu
   Xin, Dawei
   Chen, Lin
   Xiong, Zhenfei
   Yu, Xuezi
AF Tang, Yanghua
   Li, Yongfu
   Xin, Dawei
   Chen, Lin
   Xiong, Zhenfei
   Yu, Xuezi
TI Icariin alleviates osteoarthritis by regulating autophagy of chondrocytes by mediating PI3K/AKT/mTOR signaling
SO BIOENGINEERED
LA English
DT Article
DE Icariin; osteoarthritis; rapamycin; autophagy; chondrocytes
ID cartilage damage; cancer cell; apoptosis; activation; expression; death
AB Osteoarthritis (OA) is a chronic degenerative disease that significantly impacts the quality of life of the elderly population. Recently, the pathogenesis of OA has been reported to involve autophagy in chondrocytes. Intriguingly, icariin, one of the main components of epimedium, exerts multiple pharmacological effects, including a protective effect against chondrocyte damage. Thus, we aimed to investigate the therapeutic effect of icariin on OA and its potential underlying mechanism by using a rat model of OA. After treatment with icariin or an autophagy activator (rapamycin) or inhibitor (3-methyladenine), OA chondrocyte viability was measured using the CCK-8 assay, apoptosis in the chondrocytes was evaluated using the acridine orange-propidium iodide assay and flow cytometry, and OA tissue pathological state was assessed using micro-CT scanning and safranin O staining. Furthermore, immunohistochemical staining was used to measure the expression level of Beclin-1 and immunofluorescence labeling was used to visualize LC3 expression, and western blotting was used to determine the expression levels of autophagy proteins and key proteins in the PI3K signaling pathway. The apoptotic rate of OA chondrocytes was markedly elevated by 3-methyladenine and suppressed by rapamycin and icariin; autophagy genes were drastically downregulated in the 3-methyladenine group and upregulated in the rapamycin and icariin groups; and the PI3K/AKT/mTOR signaling pathway was activated by 3-methyladenine and inhibited by rapamycin and icariin. Notably, following treatment with rapamycin and icariin, the severe pathological state in OA cartilage tissues was substantially alleviated, and this was accompanied by activated autophagy and inhibited PI3K signaling in the cartilage tissues. Taken together, these findings indicate that icariin alleviates OA by regulating the autophagy of chondrocytes by mediating PI3K/AKT/mTOR signaling.
C1 [Tang, Yanghua; Xin, Dawei] Hosp Tradit Chinese Med Xiaoshan Dist, Dept Orthoped, Hangzhou, Zhejiang, CHINA.
   [Li, Yongfu; Chen, Lin; Xiong, Zhenfei] Second Peoples Hosp Tonglu, Hangzhou, Zhejiang, CHINA.
   [Yu, Xuezi] Xixi Hosp Hangzhou, Dept Orthoped, Hangzhou, Zhejiang, CHINA.
RP Li, YF (corresponding author), Second Peoples Hosp Tonglu, Dept Orthoped, Hangzhou, Zhejiang, CHINA.
EM cl123lyf@163.com
FU Health Science and Technology Project of Hangzhou [B20200114]; Science and Technology Guiding Plan of Hangzhou [20191231Y233]
CR Abramoff B, 2020, MED CLIN N AM, V104, P293, DOI 10.1016/j.mcna.2019.10.007
   Al-afifi NA, 2019, ARCH ORAL BIOL, V104, P77, DOI 10.1016/j.archoralbio.2019.05.030
   Bao JP, 2020, AGING-US, V12, P5152, DOI 10.18632/aging.102937
   Bitto A, 2016, ELIFE, V5, P0, DOI 10.7554/eLife.16351
   Blanco FJ, 2011, NAT REV RHEUMATOL, V7, P161, DOI 10.1038/nrrheum.2010.213
   Carames B, 2015, ARTHRITIS RHEUMATOL, V67, P1568, DOI 10.1002/art.39073
   Carames B, 2010, ARTHRITIS RHEUM-US, V62, P791, DOI 10.1002/art.27305
   Davidson ENB, 2017, OSTEOARTHR CARTILAGE, V25, P175, DOI 10.1016/j.joca.2016.09.024
   Ding LZ, 2018, INT J MOL MED, V41, P2517, DOI 10.3892/ijmm.2018.3506
   El-shitany NA, 2019, BIOMED PHARMACOTHER, V120, P0, DOI 10.1016/j.biopha.2019.109567
   Fernandez AF, 2018, NATURE, V558, P136, DOI 10.1038/s41586-018-0162-7
   Glasson SS, 2010, OSTEOARTHR CARTILAGE, V18, PS17, DOI 10.1016/j.joca.2010.05.025
   Guo YM, 2020, BIOENGINEERED, V11, P201, DOI 10.1080/21655979.2020.1729927
   Huang H, 2019, MOL GENET GENOM MED, V7, P0, DOI 10.1002/mgg3.586
   Huang SJ, 2019, J BUON, V24, P990
   Kan HS, 2019, HONG KONG MED J, V25, P0, DOI 10.12809/hkmj187600
   Kraft LJ, 2014, AUTOPHAGY, V10, P861, DOI 10.4161/auto.28175
   Lampada A, 2017, CELL DEATH DIFFER, V24, P1045, DOI 10.1038/cdd.2017.41
   Li YS, 2016, JOINT BONE SPINE, V83, P143, DOI 10.1016/j.jbspin.2015.06.009
   Lin XY, 2019, PLOS ONE, V14, P0, DOI 10.1371/journal.pone.0216711
   Liu PF, 2016, SCI REP-UK, V6, P0, DOI 10.1038/srep20287
   de Figueroa PL, 2015, ARTHRITIS RHEUMATOL, V67, P966, DOI 10.1002/art.39025
   Luo Y, 2018, MED SCI MONITOR, V24, P6695, DOI 10.12659/MSM.910983
   Ma L, 2019, CONNECT TISSUE RES, V60, P452, DOI 10.1080/03008207.2019.1583223
   Mi BB, 2018, FRONT PHARMACOL, V9, P0, DOI 10.3389/fphar.2018.00605
   Mizushima N, 2011, CELL, V147, P728, DOI 10.1016/j.cell.2011.10.026
   Mohan G, 2011, ARTHRITIS RES THER, V13, P0, DOI 10.1186/ar3543
   Romero DH, 2020, ANXIETY STRESS COPIN, V33, P326, DOI 10.1080/10615806.2020.1723008
   Sasaki H, 2012, ARTHRITIS RHEUM-US, V64, P1920, DOI 10.1002/art.34323
   Tang YH, 2020, AM J TRANSL RES, V12, P7174
   Vinatier C, 2018, FRONT PHYSIOL, V9, P0, DOI 10.3389/fphys.2018.00706
   Wang B, 2006, CHIN J CLIN REHABIL, V10, P67
   Wang B, 2018, BIOMED PHARMACOTHER, V102, P1099, DOI 10.1016/j.biopha.2018.03.062
   Wang PZ, 2020, KNEE, V27, P18, DOI 10.1016/j.knee.2019.09.012
   Xu ZR, 2020, APPL MICROBIOL BIOT, V104, P575, DOI 10.1007/s00253-019-10257-8
   Xue JF, 2017, BIOMED PHARMACOTHER, V89, P1252, DOI 10.1016/j.biopha.2017.01.130
   Yang HX, 2020, AUTOPHAGY, V16, P271, DOI 10.1080/15548627.2019.1606647
   Yao H, 2019, OSTEOARTHR CARTILAGE, V27, P1811, DOI 10.1016/j.joca.2019.08.007
   Zeng R, 2019, TOXICOL REP, V6, P637, DOI 10.1016/j.toxrep.2019.06.014
   Zhang MJ, 2016, J CLIN INVEST, V126, P2893, DOI 10.1172/JCI83676
   Zhao HM, 2019, FRONT PHARMACOL, V10, P0, DOI 10.3389/fphar.2019.01290
   Zhao L, 2016, LIFE SCI, V151, P93, DOI 10.1016/j.lfs.2016.03.001
   Zu Y, 2019, J ORTHOP SURG RES, V14, P0, DOI 10.1186/s13018-019-1307-6
NR 43
TC 12
Z9 12
U1 6
U2 14
PU TAYLOR & FRANCIS INC
PI PHILADELPHIA
PA 530 WALNUT STREET, STE 850, PHILADELPHIA, PA 19106 USA
SN 2165-5979
EI 2165-5987
J9 BIOENGINEERED
JI Bioengineered
PD JAN 1
PY 2021
VL 12
IS 1
BP 2984
EP 2999
DI 10.1080/21655979.2021.1943602
PG 16
WC Biotechnology & Applied Microbiology
SC Biotechnology & Applied Microbiology
GA TB8YP
UT WOS:000668232000001
PM 34167449
DA 2022-06-22
ER

PT J
AU Kim, Deokha
   Song, Jinsoo
   Jin, Eun-Jung
AF Kim, Deokha
   Song, Jinsoo
   Jin, Eun-jung
TI BNIP3-Dependent Mitophagy via PGC1 alpha Promotes Cartilage Degradation
SO CELLS
LA English
DT Article
DE PGC1A; miR-126-5p; BNIP3; autophagy; mitophagy; osteoarthritis
ID mitochondrial dysfunction; cell-death; autophagy; osteoarthriti; biogenesis; bnip3; apoptosis; parkin; alpha; nix
AB Since mitochondria are suggested to be important regulators in maintaining cartilage homeostasis, turnover of mitochondria through mitochondrial biogenesis and mitochondrial degradation may play an important role in the pathogenesis of osteoarthritis (OA). Here, we found that mitochondrial dysfunction is closely associated with OA pathogenesis and identified the peroxisome proliferator-activated receptor-gamma co-activator 1-alpha (PGC1 alpha) as a potent regulator. The expression level of PGC1 alpha was significantly decreased under OA conditions, and knockdown of PGC1 alpha dramatically elevated the cartilage degradation by upregulating cartilage degrading enzymes and apoptotic cell death. Interestingly, the knockdown of PGC1 alpha activated the parkin RBR E3 ubiquitin protein ligase (PRKN)-independent selective mitochondria autophagy (mitophagy) pathway through the upregulation of BCL2 and adenovirus E1B 19-kDa-interacting protein 3 (BNIP3). The overexpression of BNIP3 stimulated mitophagy and cartilage degradation by upregulating cartilage-degrading enzymes and chondrocyte death. We identified microRNA (miR)-126-5p as an upstream regulator for PGC1 alpha and confirmed the direct binding between miR-126-5p and 3 ' untranslated region (UTR) of PGC1 alpha. An in vivo OA mouse model induced by the destabilization of medial meniscus (DMM) surgery, and the delivery of antago-miR-126 via intra-articular injection significantly decreased cartilage degradation. In sum, the loss of PGC1 alpha in chondrocytes due to upregulation of miR-126-5p during OA pathogenesis resulted in the activation of PRKN-independent mitophagy through the upregulation of BNIP3 and stimulated cartilage degradation and apoptotic death of chondrocytes. Therefore, the regulation of PGC1 alpha:BNIP3 mitophagy axis could be of therapeutic benefit to cartilage-degrading diseases.
C1 [Kim, Deokha; Song, Jinsoo; Jin, Eun-Jung] Wonkwang Univ, Coll Nat Sci, Dept Biol Sci, Iksan 54538, Jeonbuk, South Korea.
   [Song, Jinsoo; Jin, Eun-Jung] Wonkwang Univ, Integrated Omics Inst, Iksan 54538, Jeonbuk, South Korea.
RP Jin, EJ (corresponding author), Wonkwang Univ, Coll Nat Sci, Dept Biol Sci, Iksan 54538, Jeonbuk, South Korea.; Jin, EJ (corresponding author), Wonkwang Univ, Integrated Omics Inst, Iksan 54538, Jeonbuk, South Korea.
EM ejrgk29@naver.com; songjinsoo85@naver.com; jineunjung@wku.ac.kr
FU National Research Foundation of Korea (NRF) - Korean government (MSIP) [2019R1A2C2002157, 2021R1I1A3041149]
CR Anding AL, 2017, DEV CELL, V41, P10, DOI 10.1016/j.devcel.2017.02.016
   Ansari MY, 2018, OSTEOARTHR CARTILAGE, V26, P1087, DOI 10.1016/j.joca.2017.07.020
   Arden N, 2006, BEST PRACT RES CL RH, V20, P3, DOI 10.1016/j.berh.2005.09.007
   Ashrafi G, 2013, CELL DEATH DIFFER, V20, P31, DOI 10.1038/cdd.2012.81
   Bernardini JP, 2017, ONCOGENE, V36, P1315, DOI 10.1038/onc.2016.302
   Bingol B, 2016, FREE RADICAL BIO MED, V100, P210, DOI 10.1016/j.freeradbiomed.2016.04.015
   Blanco FJ, 2020, OSTEOARTHR CARTILAGE, V28, P1003, DOI 10.1016/j.joca.2020.03.018
   Blanco FJ, 2018, OSTEOARTHR CARTILAGE, V26, P989, DOI 10.1016/j.joca.2018.05.018
   Blanco FJ, 2011, NAT REV RHEUMATOL, V7, P161, DOI 10.1038/nrrheum.2010.213
   Carames B, 2015, ARTHRITIS RHEUMATOL, V67, P1568, DOI 10.1002/art.39073
   Carames B, 2010, ARTHRITIS RHEUM-US, V62, P791, DOI 10.1002/art.27305
   Cheng NT, 2017, INT J MOL MED, V39, P1224, DOI 10.3892/ijmm.2017.2934
   Choi GE, 2021, NAT COMMUN, V12, P0, DOI 10.1038/s41467-020-20679-y
   Chu CT, 2019, NEUROBIOL DIS, V122, P23, DOI 10.1016/j.nbd.2018.07.015
   Culley KL, 2015, METHODS MOL BIOL, V1226, P143, DOI 10.1007/978-1-4939-1619-1_12
   Ding WX, 2012, BIOL CHEM, V393, P547, DOI 10.1515/hsz-2012-0119
   Esteban-martinez L, 2017, EMBO J, V36, P1688, DOI 10.15252/embj.201695916
   Gavriilidis C, 2013, ARTHRITIS RHEUM-US, V65, P378, DOI 10.1002/art.37782
   Glasson SS, 2007, OSTEOARTHR CARTILAGE, V15, P1061, DOI 10.1016/j.joca.2007.03.006
   Guo FJ, 2014, CELL SIGNAL, V26, P332, DOI 10.1016/j.cellsig.2013.11.018
   Jin SM, 2012, J CELL SCI, V125, P795, DOI 10.1242/jcs.093849
   Jornayvaz FR, 2010, ESSAYS BIOCHEM, V47, P69, DOI 10.1042/BSE0470069, 10.1042/bse0470069
   Kapoor M, 2011, NAT REV RHEUMATOL, V7, P33, DOI 10.1038/nrrheum.2010.196
   Kim D, 2016, J MOL MED, V94, P1373, DOI 10.1007/s00109-016-1445-9
   Kim HA, 2000, J RHEUMATOL, V27, P455
   Lampert MA, 2019, AUTOPHAGY, V15, P1182, DOI 10.1080/15548627.2019.1580095
   Lane RK, 2015, BBA-BIOENERGETICS, V1847, P1387, DOI 10.1016/j.bbabio.2015.05.021
   Lebleu VS, 2014, NAT CELL BIOL, V16, P992, DOI 10.1038/ncb3039
   Levine B, 2019, CELL, V176, P11, DOI 10.1016/j.cell.2018.09.048
   Li J, 2015, AUTOPHAGY, V11, P1216, DOI 10.1080/15548627.2015.1017180
   Li W, 2014, J BIOL CHEM, V289, P10691, DOI 10.1074/jbc.M113.537050
   Li YS, 2016, JOINT BONE SPINE, V83, P143, DOI 10.1016/j.jbspin.2015.06.009
   Liu H, 2019, MOL MED REP, V20, P3308, DOI 10.3892/mmr.2019.10559
   de Figueroa PL, 2015, ARTHRITIS RHEUMATOL, V67, P966, DOI 10.1002/art.39025
   Lopez-armada MJ, 2006, OSTEOARTHR CARTILAGE, V14, P1011, DOI 10.1016/j.joca.2006.03.008
   Lotz MK, 2011, NAT REV RHEUMATOL, V7, P579, DOI 10.1038/nrrheum.2011.109
   Luo P, 2019, BIOMED RES INT, V2019, P0, DOI 10.1155/2019/5171602
   Maneiro E, 2003, ARTHRITIS RHEUM, V48, P700, DOI 10.1002/art.10837
   Melser S, 2013, CELL METAB, V17, P719, DOI 10.1016/j.cmet.2013.03.014
   Ney PA, 2015, BBA-MOL CELL RES, V1853, P2775, DOI 10.1016/j.bbamcr.2015.02.022
   Nguyen TN, 2016, TRENDS CELL BIOL, V26, P733, DOI 10.1016/j.tcb.2016.05.008
   Osullivan TE, 2015, IMMUNITY, V43, P331, DOI 10.1016/j.immuni.2015.07.012
   Olmos Y, 2013, ANTIOXID REDOX SIGN, V19, P1507, DOI 10.1089/ars.2012.4713
   Olmos Y, 2009, J BIOL CHEM, V284, P14476, DOI 10.1074/jbc.M807397200
   Palikaras K, 2015, CELL DEATH DIFFER, V22, P1399, DOI 10.1038/cdd.2015.86
   Palikaras K, 2018, NAT CELL BIOL, V20, P1013, DOI 10.1038/s41556-018-0176-2
   Pellegrino MW, 2015, BMC BIOL, V13, P0, DOI 10.1186/s12915-015-0129-1
   Pickrell AM, 2015, NEURON, V85, P257, DOI 10.1016/j.neuron.2014.12.007
   Rego I, 2010, ANN RHEUM DIS, V69, P210, DOI 10.1136/ard.2008.105254
   Sanchez AMJ, 2014, AM J PHYSIOL-REG I, V307, PR956, DOI 10.1152/ajpregu.00187.2014
   Sandoval H, 2008, NATURE, V454, P232, DOI 10.1038/nature07006
   Schweers RL, 2007, P NATL ACAD SCI USA, V104, P19500, DOI 10.1073/pnas.0708818104
   Shin HJ, 2019, J CLIN MED, V8, P0, DOI 10.3390/jcm8111849
   Song J, 2018, NAT COMMUN, V9, P0, DOI 10.1038/s41467-018-05787-0
   Soriano FX, 2006, DIABETES, V55, P1783, DOI 10.2337/db05-0509
   St-pierre J, 2006, CELL, V127, P397, DOI 10.1016/j.cell.2006.09.024
   Su XJ, 2018, DALTON T, V47, P8670, DOI 10.1039/c8dt01675e
   Uehara Y, 2014, OSTEOARTHR CARTILAGE, V22, P1007, DOI 10.1016/j.joca.2014.04.025
   Um JH, 2017, BMB REP, V50, P299, DOI 10.5483/BMBRep.2017.50.6.056
   Vaamonde-garcia C, 2012, ARTHRITIS RHEUM-US, V64, P2927, DOI 10.1002/art.34508
   Vainshtein A, 2015, SKELET MUSCLE, V5, P0, DOI 10.1186/s13395-015-0033-y
   Wang TT, 2018, CYTOKINE GROWTH F R, V44, P38, DOI 10.1016/j.cytogfr.2018.10.002
   Wang WF, 2020, EUR REV MED PHARMACO, V24, P8263, DOI 10.26355/eurrev_202008_22622
   Wang Y, 2015, ARTHRITIS RHEUMATOL, V67, P2141, DOI 10.1002/art.39182
   Zhang J, 2009, CELL DEATH DIFFER, V16, P939, DOI 10.1038/cdd.2009.16
   Zhang Y, 2015, ANN RHEUM DIS, V74, P1432, DOI 10.1136/annrheumdis-2013-204599
   Zhao XL, 2014, ARTHRITIS RHEUMATOL, V66, P3073, DOI 10.1002/art.38791
   Zheng L, 2017, HUM MOL GENET, V26, P582, DOI 10.1093/hmg/ddw418
   Zhu YY, 2013, J BIOL CHEM, V288, P1099, DOI 10.1074/jbc.M112.399345
NR 69
TC 2
Z9 2
U1 1
U2 5
PU MDPI
PI BASEL
PA ST ALBAN-ANLAGE 66, CH-4052 BASEL, SWITZERLAND
SN 
EI 2073-4409
J9 CELLS-BASEL
JI Cells
PD JUL 15
PY 2021
VL 10
IS 7
BP 
EP 
DI 10.3390/cells10071839
PG 14
WC Cell Biology
SC Cell Biology
GA TN4VY
UT WOS:000676235400001
PM 34360007
DA 2022-06-22
ER

PT J
AU You, Hongbo
   Zhang, Rui
   Wang, Lingying
   Pan, Qiyong
   Mao, Zekai
   Huang, Xiaojian
AF You, Hongbo
   Zhang, Rui
   Wang, Lingying
   Pan, Qiyong
   Mao, Zekai
   Huang, Xiaojian
TI Chondro-Protective Effects of Shikimic Acid on Osteoarthritis via Restoring Impaired Autophagy and Suppressing the MAPK/NF-kappa B Signaling Pathway
SO FRONTIERS IN PHARMACOLOGY
LA English
DT Article
DE shikimic acid; osteoarthritis; autophagy; MMPs; MAPK; NF-kappa B
ID pro-inflammatory cytokine; gene-expression; tnf-alpha; articular chondrocyte; cartilage degradation; transcription factor; extracellular-matrix; map kinase; safranin-o; cell-death
AB Osteoarthritis (OA) is a major cause of cartilage pain and limited mobility in middle-aged and elderly individuals. The degeneration of cartilage induced by inflammation and cartilage anabolic and catabolic disorder plays a key role in OA. Shikimic acid (SA), a natural ingredient extracted from Illicium verum, has been shown to exert notable anti-inflammatory effects in previous studies, suggesting its potential effects in the treatment of OA. In this study, we revealed that the pretreatment of SW1353 human chondrocytes with SA before interleukin 1 beta (IL-1 beta) stimulation effectively decreased the expression of inducible nitric oxide synthase (iNOS), cyclooxygenase (Cox)-2, matrix metalloproteinases (MMPs; MMP3 and MMP13), a disintegrin and metalloproteinase with thrombospondin motifs (ADAMTS)-5, type X collagen, and p62; increased the expression of type II collagen, ATG7, Beclin-1, and LC3; and increased the autophagic flux. Mechanistically, we found that SA suppressed the IL-1 beta-induced activation of the mitogen-activated protein kinase (MAPK) and nuclear factor-kappaB (NF-kappa B) pathways. Furthermore, the results of safranin O staining and toluidine blue staining of primary rat cartilage chondrocytes and a trauma-induced rat model of OA showed that SA alleviated progression of OA in vivo. Collectively, our research enhances understanding of the mechanism of protective effect of SA against the progression of OA, which involves amelioration of cartilage degeneration, thereby providing new evidence for the use of SA as a therapy to prevent the development of OA.
C1 [You, Hongbo; Zhang, Rui; Mao, Zekai; Huang, Xiaojian] Huazhong Univ Sci & Technol, Tongji Hosp, Tongji Med Coll, Dept Orthoped, Wuhan, CHINA.
   [Wang, Lingying] Zhejiang Univ, Affiliated Hosp 2, Sch Med, Dept Radiat Oncol, Hangzhou, CHINA.
   [Pan, Qiyong] Zhengzhou Univ, Dept Orthopaed, Affiliated Hosp 1, Zhengzhou, CHINA.
RP You, HB (corresponding author), Huazhong Univ Sci & Technol, Tongji Hosp, Tongji Med Coll, Dept Orthoped, Wuhan, CHINA.
EM hbyou360@hotmail.com
FU National Natural Science Foundation of China [81772390]
CR Alibegovic A, 2020, FORENSIC SCI MED PAT, V16, P252, DOI 10.1007/s12024-019-00208-0
   Bergholt NL, 2019, CARTILAGE, V10, P370, DOI 10.1177/1947603518764262
   Bond M, 1998, FEBS LETT, V435, P29, DOI 10.1016/S0014-5793(98)01034-5
   Carames B, 2008, OSTEOARTHR CARTILAGE, V16, P715, DOI 10.1016/j.joca.2007.10.006
   Carames B, 2010, ARTHRITIS RHEUM-US, V62, P791, DOI 10.1002/art.27305
   Chen F, 2020, OSTEOARTHR CARTILAGE, V28, P1121, DOI 10.1016/j.joca.2020.05.011
   Chen XIAO, 2018, CELL PHYSIOL BIOCHEM, V51, P2858, DOI 10.1159/000496039
   Chen YQ, 2011, J CELL SCI, V124, P161, DOI 10.1242/jcs.064576
   Choi MC, 2019, CELLS-BASEL, V8, P0, DOI 10.3390/cells8070734
   Chow YY, 2020, MEDIAT INFLAMM, V2020, P0, DOI 10.1155/2020/8293921
   Cui N, 2017, PROG MOL BIOL TRANSL, V147, P1, DOI 10.1016/bs.pmbts.2017.02.005
   Estevez AM, 2012, MINI-REV MED CHEM, V12, P1443
   Evans JT, 2019, LANCET, V393, P655, DOI 10.1016/S0140-6736(18)32531-5
   Fukui N, 2003, J BONE JOINT SURG AM, V85A, P59, DOI 10.2106/00004623-200300003-00011
   Gao F, 2019, ARTIF CELL NANOMED B, V47, P1043, DOI 10.1080/21691401.2019.1591427
   Gebauer M, 2005, OSTEOARTHR CARTILAGE, V13, P697, DOI 10.1016/j.joca.2005.04.004
   Gerwin N, 2010, OSTEOARTHR CARTILAGE, V18, PS24, DOI 10.1016/j.joca.2010.05.030
   Ghosh S, 2012, BIOTECHNOL ADV, V30, P1425, DOI 10.1016/j.biotechadv.2012.03.001
   Goldring SR, 2004, CLIN ORTHOP RELAT R, V0, PPS27, DOI 10.1097/01.blo.0000144854.66565.8f
   Gupta T, 2008, OSTEOARTHR CARTILAGE, V16, P1213, DOI 10.1016/j.joca.2008.02.019
   Hay SI, 2017, LANCET, V390, P1260, DOI 10.1016/S0140-6736(17)32130-X
   Hayden MS, 2008, CELL, V132, P344, DOI 10.1016/j.cell.2008.01.020
   He Y, 2019, OSTEOARTHR CARTILAGE, V27, P611, DOI 10.1016/j.joca.2019.01.001
   Hunter DJ, 2014, BEST PRACT RES CL RH, V28, P1, DOI 10.1016/j.berh.2014.02.004
   Jeon H, 2017, CONNECT TISSUE RES, V58, P497, DOI 10.1080/03008207.2016.1240790
   Kahveci Z, 2000, BIOTECH HISTOCHEM, V75, P264, DOI 10.3109/10520290009085130
   Kaizuka T, 2016, MOL CELL, V64, P835, DOI 10.1016/j.molcel.2016.09.037
   Kobayashi H, 2013, J BIOL CHEM, V288, P28620, DOI 10.1074/jbc.M113.452169
   Kolodziej H, 2008, PHYTOCHEMISTRY, V69, P3103, DOI 10.1016/j.phytochem.2007.11.012
   Li XJ, 2020, EXP THER MED, V19, P2879, DOI 10.3892/etm.2020.8562
   Liacini A, 2003, EXP CELL RES, V288, P208, DOI 10.1016/S0014-4827(03)00180-0
   Liacini A, 2002, MATRIX BIOL, V21, P251, DOI 10.1016/S0945-053X(02)00007-0
   Lianxu C, 2006, OSTEOARTHR CARTILAGE, V14, P367, DOI 10.1016/j.joca.2005.10.009
   Lorenz J, 2014, METHODS MOL BIOL, V1194, P401, DOI 10.1007/978-1-4939-1215-5_23
   Luo P, 2019, BIOMED RES INT, V2019, P0, DOI 10.1155/2019/5171602
   Malemud CJ, 2017, INT J MOL SCI, V18, P0, DOI 10.3390/ijms18030484
   Malemud CJ, 2003, CELLS TISSUES ORGANS, V174, P34, DOI 10.1159/000070573
   Mankin HJ, 1970, J BONE JOINT SURG AM, VA 52, P424, DOI 10.2106/00004623-197052030-00002
   Mao ZK, 2018, INT IMMUNOPHARMACOL, V64, P308, DOI 10.1016/j.intimp.2018.09.018
   Martel-pelletier J, 2016, NAT REV DIS PRIMERS, V2, P0, DOI 10.1038/nrdp.2016.72
   Mcalindon TE, 2014, OSTEOARTHR CARTILAGE, V22, P363, DOI 10.1016/j.joca.2014.01.003
   Mengshol JA, 2000, ARTHRITIS RHEUM, V43, P801, DOI 10.1002/1529-0131(200004)43:4<801::AID-ANR10>3.0.CO;2-4
   Mizushima N, 1998, NATURE, V395, P395, DOI 10.1038/26506
   Mizushima N, 2011, CELL, V147, P728, DOI 10.1016/j.cell.2011.10.026
   Moos V, 1999, J RHEUMATOL, V26, P870
   Moskowitz RW, 2000, SEMIN ARTHRITIS RHEU, V30, P87, DOI 10.1053/sarh.2000.9622
   Rabelo TK, 2016, INT IMMUNOPHARMACOL, V39, P97, DOI 10.1016/j.intimp.2016.07.016
   Roman-blas JA, 2006, OSTEOARTHR CARTILAGE, V14, P839, DOI 10.1016/j.joca.2006.04.008
   Saklatvala J, 2007, CURR DRUG TARGETS, V8, P305, DOI 10.2174/138945007779940115
   Sasaki H, 2012, ARTHRITIS RHEUM-US, V64, P1920, DOI 10.1002/art.34323
   Schaefer JF, 2003, OSTEOARTHR CARTILAGE, V11, P233, DOI 10.1016/S1063-4584(02)00354-0
   Smith MD, 1997, J RHEUMATOL, V24, P365
   Sondergaard BC, 2010, OSTEOARTHR CARTILAGE, V18, P279, DOI 10.1016/j.joca.2009.11.005
   Tang Q, 2017, CELL DEATH DIS, V8, P0, DOI 10.1038/cddis.2017.453
   Tanida I, 1999, MOL BIOL CELL, V10, P1367, DOI 10.1091/mbc.10.5.1367
   Ulivi V, 2008, J CELL BIOCHEM, V104, P1393, DOI 10.1002/jcb.21717
   Wang GW, 2011, J ETHNOPHARMACOL, V136, P10, DOI 10.1016/j.jep.2011.04.051
   Wieland HA, 2005, NAT REV DRUG DISCOV, V4, P331, DOI 10.1038/nrd1693
   Wong SK, 2020, PHYTOMEDICINE, V73, P0, DOI 10.1016/j.phymed.2019.152892
   Xie LZ, 2019, FOOD FUNCT, V10, P2161, DOI 10.1039/c8fo01786g
   Xue JF, 2017, BIOMED PHARMACOTHER, V89, P1252, DOI 10.1016/j.biopha.2017.01.130
   Yang CY, 2017, OSTEOARTHR CARTILAGE, V25, P1000, DOI 10.1016/j.joca.2017.02.791
   Zhang QB, 2018, AM J TRANSL RES, V10, P762
   Zhang Y, 2015, ANN RHEUM DIS, V74, P1432, DOI 10.1136/annrheumdis-2013-204599
   Zhao L, 2019, ANN RHEUM DIS, V78, P676, DOI 10.1136/annrheumdis-2018-214724
   Zhong GANG, 2018, CELL PHYSIOL BIOCHEM, V51, P2575, DOI 10.1159/000495926
   Zhou F, 2019, ACTA PHARM SIN B, V9, P973, DOI 10.1016/j.apsb.2019.01.015
   Zhou FX, 2018, THERANOSTICS, V8, P5200, DOI 10.7150/thno.27806
   Zhou YY, 2015, BIOSCIENCE REP, V35, P0, DOI 10.1042/BSR20140141
NR 69
TC 1
Z9 1
U1 2
U2 7
PU FRONTIERS MEDIA SA
PI LAUSANNE
PA AVENUE DU TRIBUNAL FEDERAL 34, LAUSANNE, CH-1015, SWITZERLAND
SN 
EI 1663-9812
J9 FRONT PHARMACOL
JI Front. Pharmacol.
PD JUL 27
PY 2021
VL 12
IS 
BP 
EP 
DI 10.3389/fphar.2021.634822
PG 12
WC Pharmacology & Pharmacy
SC Pharmacology & Pharmacy
GA TX7WH
UT WOS:000683298500001
PM 34385915
DA 2022-06-22
ER

PT J
AU Qian, X
   An, N
   Ren, Y
   Yang, C
   Zhang, X
   Li, L
AF Qian, X
   An, N
   Ren, Y
   Yang, C
   Zhang, X
   Li, L
TI Immunosuppressive Effects of Mesenchymal Stem Cells-derived Exosomes
SO Stem Cell Reviews and Reports
LA English
DT Article
ID exosm; immune cell; immunosuppressive; mesenchymal stem cell; adp ribosyl cyclase/cyclic adp ribose hydrolase 1; antiinflammatory agent; c c motif chemokine ligand 22; c-c motif chemokine 18; caspase; cc motif chemokine receptor 2; cytokine; gamma interferon; gata binding protein 3; hydrogen peroxide; hypocalcin; indoleamine pyrrole 2 3 dioxygenase; interleukin 1 receptor associated kinase 1; interleukin 10; interleukin 17; interleukin 1beta; interleukin 2; interleukin 6; interleukin 7; interleukin 8; janus kinase 1; mannose receptor; microrna; multidrug resistance associated protein 1; nitric oxide synthase; notch1 receptor; protein; protein bax; rante; t box transcription factor 21; thioredoxin interacting protein; thrombin; toll like receptor; toll like receptor 4; transcription factor foxp3; transcriptional activator 3; transforming growth factor beta1; tumor necrosis factor; tumor necrosis factor receptor associated factor 6; unclassified drug; adult respiratory distress syndrome; akt signaling; allergic encephalomyeliti; autoimmune hepatiti; b lymphocyte; bone marrow cell; cd25+ t lymphocyte; cd3+ t lymphocyte; cd4+ t lymphocyte; cd8+ t lymphocyte; chronic lymphatic leukemia; collagen-induced arthriti; dendritic cell; exosome; human; hypoxia; immunocompetent cell; immunosuppressive treatment; insulin dependent diabetes mellitus; liver injury; macrophage; mesenchymal stem cell; mitochondrion; mouse; multiple myeloma; multiple sclerosis; natural killer cell; nonhuman; osteoarthriti; pi3k/akt signaling; retina; review; rheumatoid arthriti; systemic sclerosis; t lymphocyte; uveoretiniti; immunological tolerance; exosm; immune tolerance; mesenchymal stem cell
AB Mesenchymal stem cells (MSCs) have become important seed cells in therapy because of their immunosuppressive function and anti-inflammatory effects. MSCs exert immunosuppressive effects through direct contact or paracrine action. The paracrine functions of MSCs are at least partially mediated by exosomes, which are membrane vesicles, carrying abundant proteins, nucleic acids and other active molecules. MSC-exos have heterogeneity. The exosomes from different donors, tissues generations of MSCs carry different bioactive molecules. These cargos are transferred to recipient cells by endocytosis or binding to proteins on the receptor surface to mediate intercellular communication between different cell types and affect the functions of the recipient cells. Exosomes play an important role in the regulation of the immune system. Exosomes derived from MSCs (MSC-exos) carry immunomodulatory effectors or transmit active signal molecules to regulate the biological activities of immune cells and thus mediating immune suppression, especially on macrophages and T cells. Mitochondria and autophagy-related pathways are also associated with MSC-exos immunosuppressive effects. [Figure not available: see fulltext.] © 2020, Springer Science+Business Media, LLC, part of Springer Nature.
C1 The Key Laboratory of Pathobiology, Ministry of Education, College of Basic Medical Sciences, Jilin University, Changchun, China
   College of Clinical Medicine, Jilin University, Changchun, China
   Key Laboratory of Organ Regeneration and Transplantation of the Ministry of Education, Institute of Immunology, The First Hospital of Jilin University, Changchun, China
   National-local Joint Engineering Laboratory of Animal Models for Human Diseases, Changchun, China
TC 0
SN 2629-3269
EI 
J9 STEM CELL REV REP
JI Stem Cell Rev. Rep.
PD JUN 15
PY 2021
VL 17
IS 2
BP 411
EP 427
DI 10.1007/s12015-020-10040-7
PG 17
UT Scopus:10.1007/s12015-020-10040-7
ER

PT J
AU Burri, S
   Granheimer, K
   Rémy, M
   Tannira, V
   So, Y
   Rumpunen, K
   Tornberg, E
   Canaviri paz, P
   Uhlig, E
   Oscarsson, E
   Rohrstock, A-M
   Rahman, M
   Håkansson, Å
AF Burri, S
   Granheimer, K
   Rémy, M
   Tannira, V
   So, Y
   Rumpunen, K
   Tornberg, E
   Canaviri paz, P
   Uhlig, E
   Oscarsson, E
   Rohrstock, A-m
   Rahman, M
   Håkansson, Å
TI Processed meat products with added plant antioxidants affect the microbiota and immune response in C57BL/6JRj mice with cyclically induced chronic inflammation
SO Biomedicine and Pharmacotherapy
LA English
DT Article
ID immune response; inflammation; microbiota; plant phenol; processed meat; aggrecanase 2; collagenase 3; interleukin 1beta; iodoacetic acid; mannose; messenger rna; monosodium iodoacetate; sequestosome 1; unclassified drug; antioxidant; autacoid; food additive; adult; ampk signaling; animal cell; animal experiment; animal model; animal tissue; apoptosis; article; autophagy (cellular); cell activation; cell proliferation; chondrocyte; chondroprotection; controlled study; down regulation; drug cytotoxicity; drug dose comparison; drug megadose; enzyme phosphorylation; female; genetic transfection; immunoblotting; in vitro study; in vivo study; joint degeneration; low drug dose; mouse; nonhuman; osteoarthriti; priority journal; animal; bacterium; c57bl mouse; chronic disease; coliti; colon; disease model; drug effect; dysbiosis; food handling; immunology; intestine flora; meat; metabolism; microbiology; neutrophil chemotaxi; regulatory t lymphocyte; animal; antioxidant; bacteria; chronic disease; coliti; colon; disease models, animal; dysbiosis; female; food additive; food handling; gastrointestinal microbiome; inflammation mediator; meat product; mice, inbred c57bl; neutrophil infiltration; t-lymphocytes, regulatory
AB Epidemiological studies have found that there is a correlation between red and processed meat consumption and an increased risk of colorectal cancer. There are numerous existing hypotheses on what underlying mechanisms are causative to this correlation, but the results remain unclear. A common hypothesis is that lipid oxidation, which occurs in endogenous lipids and phospholipids in consumed food, are catalyzed by the heme iron in meat. In this study, five pre-selected plant antioxidant preparations (sea buckthorn leaves and sprouts, summer savory leaves, olive polyphenols, onion skin and lyophilized black currant leaves) were added to a meatball type prone to oxidize (pork meat, 20 % fat, 2% salt, deep-fried and after 2 weeks of storage). Pro-inflammatory markers, neutrophil infiltration and microbiota composition were studied after four months in a chronic inflammation model in C57BL6/J female mice. We found that the bacterial diversity index was affected, as well as initial immunological reactions. © 2020 The Authors
C1 Department of Food Technology, Engineering and Nutrition, Lund University, Naturvetarvägen 12, Lund, 223 62, Sweden
   Department of Plant Breeding, Swedish University of Agricultural Sciences, Fjälkestadsvägen 459, Kristianstad, 291 94, Sweden
   Department of Clinical Sciences, The Diabetes and Celiac Disease Unit, Lund University, Jan Waldenströms gata 35, Malmö, 21428, Sweden
   Department of Clinical Sciences, Surgery Research Unit and the Clinic of Surgery, Skåne University Hospital Malmö, Lund University, Inga Marie Nilssons gata 47, Malmö, 205 022, Sweden
TC 0
SN 0753-3322
EI 
J9 BIOMED PHARMACOTHER
JI Biomed. Pharmacother.
PD JUN 15
PY 2021
VL 135
IS 0
BP 
EP 
DI 10.1016/j.biopha.2020.111133
PG 1
UT Scopus:10.1016/j.biopha.2020.111133
ER

PT J
AU Xu, Chao
   Ni, Su
   Zhuang, Chao
   Li, Chenkai
   Zhao, Gongyin
   Jiang, Shijie
   Wang, Liangliang
   Zhu, Ruixia
   Van wijnen, AJ
   Wang, Yuji
AF Xu, Chao
   Ni, Su
   Zhuang, Chao
   Li, Chenkai
   Zhao, Gongyin
   Jiang, Shijie
   Wang, Liangliang
   Zhu, Ruixia
   Van wijnen, Andre
   Wang, Yuji
TI Polysaccharide from Angelica sinensis attenuates SNP-induced apoptosis in osteoarthritis chondrocytes by inducing autophagy via the ERK1/2 pathway
SO ARTHRITIS RESEARCH & THERAPY
LA English
DT Article
DE Angelica sinensis polysaccharide; Autophagy; Chondrocytes; Osteoarthritis
AB ObjectiveChondrocyte apoptosis plays a vital role in osteoarthritis (OA) progression. Angelica sinensis polysaccharide (ASP), a traditional Chinese medicine, possesses anti-inflammatory and anti-apoptotic properties in chondrocytes. This study aimed to determine the protective role of ASP on sodium nitroprusside (SNP)-induced chondrocyte apoptosis, and explore the underlying mechanism.MethodHuman primary chondrocytes isolated from the articular cartilage of OA patients were treated with SNP alone or in combination with different doses of ASP. Cell viability and apoptosis were assessed, and apoptosis-related proteins including Bcl-2 and Bax were detected. Autophagy levels were evaluated by light chain 3 (LC3) II immunofluorescence staining, mRFP-GFP-LC3 fluorescence localization, and western blot (LC3II, p62, Beclin-1, Atg5). Meanwhile, activation of the ERK 1/2 pathway was determined by western blot. The autophagy inhibitors, 3-methyladenine (3-MA), chloroquine (CQ), and a specific inhibitor of ERK1/2, SCH772984, were used to confirm the autophagic effect of ASP.ResultsThe results showed that SNP-induced chondrocyte apoptosis was significantly rescued by ASP, whereas ASP alone promoted chondrocyte proliferation. The anti-apoptotic effect of ASP was related to the enhanced autophagy and depended on the activation of the ERK1/2 pathway.ConclusionASP markedly rescued SNP-induced apoptosis by activating ERK1/2-dependent autophagy in chondrocytes, and it made ASP as a potential therapeutic supplementation for OA treatment.
C1 [Xu, Chao] Nanjing Med Univ, Affiliated Changzhou Peoples Hosp 2, Trauma Ctr, 29 Xinglong Alley, Changzhou 213003, Jiangsu, CHINA.
   [Ni, Su; Li, Chenkai] Nanjing Med Univ, Affiliated Changzhou Peoples Hosp 2, Med Res Ctr, 29 Xinglong Alley, Changzhou 213003, Jiangsu, CHINA.
   [Zhuang, Chao; Zhao, Gongyin; Jiang, Shijie; Wang, Liangliang; Zhu, Ruixia; Wang, Yuji] Nanjing Med Univ, Affiliated Changzhou Peoples Hosp 2, Dept Orthoped, 29 Xinglong Alley, Changzhou 213003, Jiangsu, CHINA.
   [van Wijnen, Andre J.; Wang, Yuji] Mayo Clin, Dept Orthoped Surg & Biochem & Mol Biol, Rochester, MN 55905 USA.
   [Wang, Yuji] Gansu Univ Chinese Med, Affiliated Hosp 3, Dept Orthoped, 222 Silong Rd, Baiyin 730900, CHINA.
RP Wang, YJ (corresponding author), Nanjing Med Univ, Affiliated Changzhou Peoples Hosp 2, Dept Orthoped, 29 Xinglong Alley, Changzhou 213003, Jiangsu, CHINA.; van Wijnen, AJ; Wang, YJ (corresponding author), Mayo Clin, Dept Orthoped Surg & Biochem & Mol Biol, Rochester, MN 55905 USA.; Wang, YJ (corresponding author), Gansu Univ Chinese Med, Affiliated Hosp 3, Dept Orthoped, 222 Silong Rd, Baiyin 730900, CHINA.
EM vanwijnen.andre@mayo.edu; yujiwang@sohu.com
FU National Natural Science Foundation of China [81171680]; project of Jiangsu province [BE2015632]; Natural Science Foundation of the Jiangsu for Youth [BK20180182]; Changzhou Science and Technology Program [CJ20180057, QN201930]; China Postdoctoral Science Foundation [2019M651898]
CR Abramson SB, 2008, ARTHRITIS RES THER, V10, P0, DOI 10.1186/ar2463
   Benard O, 2019, MOL CANCER RES, V17, P1571, DOI 10.1158/1541-7786.MCR-18-1044
   Blanco FJ, 2011, NAT REV RHEUMATOL, V7, P161, DOI 10.1038/nrrheum.2010.213
   Boya P, 2005, MOL CELL BIOL, V25, P1025, DOI 10.1128/MCB.25.3.1025-1040.2005
   Cetrullo S, 2016, BBA-GEN SUBJECTS, V1860, P1181, DOI 10.1016/j.bbagen.2016.03.002
   Cho CH, 2000, PLANTA MED, V66, P348, DOI 10.1055/s-2000-8552
   Del CARLOM, 2003, ARTHRITIS RHEUM-US, V48, P3419, DOI 10.1002/art.11338
   Denton D, 2019, CELL DEATH DIFFER, V26, P605, DOI 10.1038/s41418-018-0252-y
   Dieppe PA, 2005, LANCET, V365, P965, DOI 10.1016/S0140-6736(05)71086-2
   Eckner R, 2012, CELL CYCLE, V11, P2591, DOI 10.4161/cc.21235
   Eskelinen EL, 2005, AUTOPHAGY, V1, P1, DOI 10.4161/auto.1.1.1270
   Fei JL, 2019, BIOMED PHARMACOTHER, V109, P1586, DOI 10.1016/j.biopha.2018.09.161
   Finkel T, 2000, NATURE, V408, P239, DOI 10.1038/35041687
   Gordy C, 2012, PROTEIN CELL, V3, P17, DOI 10.1007/s13238-011-1127-x
   Hashimoto S, 1998, ARTHRITIS RHEUM-US, V41, P1266, DOI 10.1002/1529-0131(199807)41:7<1266::AID-ART18>3.0.CO;2-Y
   Hill SM, 2019, CELL DEATH DIFFER, V26, P617, DOI 10.1038/s41418-018-0254-9
   Hosseinzadeh A, 2016, J PINEAL RES, V61, P411, DOI 10.1111/jpi.12362
   Hwang HS, 2015, INT J MOL SCI, V16, P26035, DOI 10.3390/ijms161125943
   Jiang SY, 2019, INT J ONCOL, V54, P1933, DOI 10.3892/ijo.2019.4785
   Komatsu M, 2010, FEBS LETT, V584, P1374, DOI 10.1016/j.febslet.2010.02.017
   Li XD, 2017, NUTRIENTS, V9, P0, DOI 10.3390/nu9040414
   Liu XL, 2017, FOOD CHEM TOXICOL, V102, P11, DOI 10.1016/j.fct.2017.01.017
   Madzuki IN, 2019, PHYTOTHER RES, V33, P1784, DOI 10.1002/ptr.6366
   Maiuri MC, 2007, NAT REV MOL CELL BIO, V8, P741, DOI 10.1038/nrm2239
   Maneiro E, 2005, ANN RHEUM DIS, V64, P388, DOI 10.1136/ard.2004.022152
   Mauthe M, 2018, AUTOPHAGY, V14, P1435, DOI 10.1080/15548627.2018.1474314
   Mi BB, 2018, FRONT PHARMACOL, V9, P0, DOI 10.3389/fphar.2018.00605
   Musumeci G, 2015, INT J MOL SCI, V16, P20560, DOI 10.3390/ijms160920560
   Oliviero F, 2018, J SCI FOOD AGR, V98, P1653, DOI 10.1002/jsfa.8664
   Ooi VEC, 2000, CURR MED CHEM, V7, P715
   Pelletier JP, 1996, OSTEOARTHR CARTILAGE, V4, P77, DOI 10.1016/S1063-4584(96)80009-4
   Riegger J, 2016, OSTEOARTHR CARTILAGE, V24, P2171, DOI 10.1016/j.joca.2016.07.019
   Robertson JD, 2003, CELL DEATH DIFFER, V10, P485, DOI 10.1038/sj.cdd.4401218
   Sakata S, 2015, J ORTHOP RES, V33, P359, DOI 10.1002/jor.22767
   Shakibaei M, 2011, GENES NUTR, V6, P171, DOI 10.1007/s12263-010-0179-5
   Shang P, 2003, WORLD J GASTROENTERO, V9, P1963, DOI 10.3748/wjg.v9.i9.1963
   Shi J, 2016, IUBMB LIFE, V68, P293, DOI 10.1002/iub.1482
   Starkman BG, 2005, BIOCHEM J, V389, P723, DOI 10.1042/BJ20041636
   Sun WC, 2018, EXP THER MED, V15, P1119, DOI 10.3892/etm.2017.5444
   Sun YL, 2005, INT J BIOL MACROMOL, V36, P283, DOI 10.1016/j.ijbiomac.2005.07.005
   Tonomura H, 2006, OSTEOARTHR CARTILAGE, V14, P545, DOI 10.1016/j.joca.2005.12.008
   Wang PE, 2019, J CELL PHYSIOL, V234, P21877, DOI 10.1002/jcp.28751
   Wang QJ, 2003, BIOMED CHROMATOGR, V17, P483, DOI 10.1002/bmc.267
   Wang W, 2013, OSTEOARTHR CARTILAGE, V21, P1781, DOI 10.1016/j.joca.2013.08.002
   Wang ZJ, 2018, CELL BIOL INT, V42, P841, DOI 10.1002/cbin.10951
   Westphal D, 2014, CELL DEATH DIFFER, V21, P196, DOI 10.1038/cdd.2013.139
   Wu YT, 2010, J BIOL CHEM, V285, P10850, DOI 10.1074/jbc.M109.080796
   Xie YJ, 2018, CELL PHYSIOL BIOCHEM, V49, P1380, DOI 10.1159/000493415
   Zhang N, 2017, FRONT BIOSCI-LANDMRK, V22, P824, DOI 10.2741/4519
   Zhao X, 2018, J PAIN RES, V11, P3003, DOI 10.2147/JPR.S183594
   Zhuang C, 2018, INT J BIOL MACROMOL, V115, P281, DOI 10.1016/j.ijbiomac.2018.04.083
   Zhuang C, 2016, INT J BIOL MACROMOL, V87, P322, DOI 10.1016/j.ijbiomac.2016.02.031
NR 52
TC 3
Z9 3
U1 5
U2 10
PU BMC
PI LONDON
PA CAMPUS, 4 CRINAN ST, LONDON N1 9XW, ENGLAND
SN 1478-6354
EI 1478-6362
J9 ARTHRITIS RES THER
JI Arthritis Res. Ther.
PD JAN 30
PY 2021
VL 23
IS 1
BP 
EP 
DI 10.1186/s13075-020-02409-3
PG 13
WC Rheumatology
SC Rheumatology
GA QE7YC
UT WOS:000616422400003
PM 33514407
DA 2022-06-22
ER

PT J
AU Xing, H
   Tan, J
   Miao, Y
   Lv, Y
   Zhang, Q
AF Xing, H
   Tan, J
   Miao, Y
   Lv, Y
   Zhang, Q
TI Crosstalk between exosomes and autophagy: A review of molecular mechanisms and therapies
SO Journal of Cellular and Molecular Medicine
LA English
DT Article
ID autophagy; exosm; mesenchymal stem cell; mirna; molecular mechanism; therapy; beclin 1; cd47 antigen; cd63 antigen; cd81 antigen; cd9 antigen; escrt protein; flotillin 1; heat shock protein 70; heat shock protein 90; mammalian target of rapamycin complex 1; microrna; phosphatidylethanolamine; sequestosome 1; tumor susceptibility gene 101 protein; ampk signaling; apoptosis; astrocyte; autophagy (cellular); brain ischemia; cancer growth; carcinogenesis; cardiac muscle cell; cell membrane; chronic obstructive lung disease; degradation; exosome; extracellular space; fibrosis; heart muscle injury; hepatitis c virus; human; human cell; infrapatellar fat pad; kidney disease; liver disease; major histocompatibility complex; mesenchymal stem cell; molecular diagnosis; mtor signaling; neurologic disease; osteoarthriti; osteosarcoma; parkinson disease; photoreceptor cell; review; review; theoretical study; traumatic brain injury
AB Exosomes are extracellular vesicles that primarily exist in bodily fluids such as blood. Autophagy is an intracellular degradation process, which, along with exosomes, can significantly influence human health and has therefore attracted considerable attention in recent years. Exosomes have been shown to regulate the intracellular autophagic process, which, in turn, affects the circulating exosomes. However, crosstalk between exosomal and autophagic pathways is highly complex, depends primarily on the environment, and varies greatly in different diseases. In addition, studies have demonstrated that exosomes, from specific cell, can mitigate several diseases by regulating autophagy, which can also affect the excessive release of some harmful exosomes. This phenomenon lays a theoretical foundation for the improvement of many diseases. Herein, we review the mechanisms and clinical significance of the association and regulation of exosomes and autophagy, in order to provide a new perspective for the prevention and treatment of associated diseases. © 2021 The Authors. Journal of Cellular and Molecular Medicine published by Foundation for Cellular and Molecular Medicine andJohn Wiley & Sons Ltd.
C1 Department of Geriatrics, Tianjin Medical University General Hospital, Tianjin Geriatrics Institute, Tianjin, China
   Tianjin Medical University, Tianjin, China
TC 0
SN 1582-1838
EI 
J9 J CELL MOL MED
JI J. Cell. Mol. Med.
PD JUN 15
PY 2021
VL 25
IS 5
BP 2297
EP 2308
DI 10.1111/jcmm.16276
PG 12
UT Scopus:10.1111/jcmm.16276
ER

PT J
AU Friedman, Benjamin
   Corciulo, Carmen
   Castro, CM
   Cronstein, BN
AF Friedman, Benjamin
   Corciulo, Carmen
   Castro, Cristina
   Cronstein, Bruce
TI Adenosine A2A receptor signaling promotes FoxO associated autophagy in chondrocytes
SO SCIENTIFIC REPORTS
LA English
DT Article
ID transcription factor; cartilage homeostasis; articular-cartilage; cell-survival; phosphorylation; pathway; tumorigenesis; delipidation; pathogenesis; inhibition
AB Autophagy, a homeostatic pathway upregulated during cellular stress, is decreased in osteoarthritic chondrocytes and this reduction in autophagy is thought to contribute to the development and progression of osteoarthritis (OA). The adenosine A2A receptor (A2AR) is a potent anti-inflammatory receptor and deficiency of this receptor leads to the development of OA in mice. Moreover, treatment using liposomally conjugated adenosine or a specific A2AR agonist improved joint scores significantly in both rats with post-traumatic OA (PTOA) and mice subjected to a high fat diet obesity induced OA. Importantly, A2AR ligation is beneficial for mitochondrial health and metabolism in vitro in primary and the TC28a2 human cell line. An additional set of metabolic, stress-responsive, and homeostatic mediators include the Forkhead box O transcription factors (FoxOs). Data has shown that mouse FoxO knockouts develop early OA with reduced cartilage autophagy, indicating that FoxO-induced homeostasis is important for articular cartilage. Given the apparent similarities between A2AR and FoxO signaling, we tested the hypothesis that A2AR stimulation improves cartilage function through activation of the FoxO proteins leading to increased autophagy in chondrocytes. We analyzed the signaling pathway in the human TC28a2 cell line and corroborated these findings in vivo in a metabolically relevant obesity-induced OA mouse model. We found that A2AR stimulation increases activation and nuclear localization of FoxO1 and FoxO3, promotes an increase in autophagic flux, improves metabolic function in chondrocytes, and reduces markers of apoptosis in vitro and reduced apoptosis by TUNEL assay in vivo. A2AR ligation additionally enhances in vivo activation of FoxO1 and FoxO3 with evidence of enhanced autophagic flux upon injection of the liposome-associated A2AR agonist in a mouse obesity-induced OA model. These findings offer further evidence that A2AR may be an excellent target for promoting chondrocyte and cartilage homeostasis.
C1 [Friedman, Benjamin; Cronstein, Bruce N.] NYU, Sch Med, Div Rheumatol, Dept Med, 550 First Ave, New York, NY 10016 USA.
   [Friedman, Benjamin; Corciulo, Carmen; Castro, Cristina M.; Cronstein, Bruce N.] NYU, Div Translat Med, Dept Med, Sch Med, 550 First Ave, New York, NY 10016 USA.
RP Cronstein, BN (corresponding author), NYU, Sch Med, Div Rheumatol, Dept Med, 550 First Ave, New York, NY 10016 USA.; Cronstein, BN (corresponding author), NYU, Div Translat Med, Dept Med, Sch Med, 550 First Ave, New York, NY 10016 USA.
EM bruce.cronstein@nyulangone.org
FU Arthritis Foundation; NYU School of Medicine Applied Research Support Fund; National Institutes of Health [R01 AR056672, R01 AR068593]; NYU-HHC Clinical and Translational Science Institute by the Translational Research Laboratory Instruments at NYU-Langone Health [UL1 TR000038]; T32 Grant through NYU School of Medicine, Department of Medicine, Division of Rheumatology [5T32AR069515-02, 5T32AR069515-03]
CR Akasaki Y, 2014, OSTEOARTHR CARTILAGE, V22, P162, DOI 10.1016/j.joca.2013.11.004
   Akasaki Y, 2014, ARTHRITIS RHEUMATOL, V66, P3349, DOI 10.1002/art.38868
   Almeida M, 2019, BONE, V121, P284, DOI 10.1016/j.bone.2019.01.018
   Bekisz J, 2018, INFLAMMATION, V41, P1135, DOI 10.1007/s10753-018-0781-z
   Borhani S, 2019, FASEB J, V33, P7555, DOI 10.1096/fj.201900014R
   Boyer-guittaut M, 2014, AUTOPHAGY, V10, P986, DOI 10.4161/auto.28390
   Brunet A, 2001, MOL CELL BIOL, V21, P952, DOI 10.1128/MCB.21.3.952-965.2001
   Brunet A, 1999, CELL, V96, P857, DOI 10.1016/S0092-8674(00)80595-4
   Brunet A, 2004, SCIENCE, V303, P2011, DOI 10.1126/science.1094637
   Carames B, 2010, ARTHRITIS RHEUM-US, V62, P791, DOI 10.1002/art.27305
   Castro CM, 2020, FASEB J, V34, P5027, DOI 10.1096/fj.201902459R
   Chakrama FZ, 2010, AUTOPHAGY, V6, P495, DOI 10.4161/auto.6.4.11819
   Choi AMK, 2013, NEW ENGL J MED, V368, P651, DOI 10.1056/NEJMra1205406, 10.1056/NEJMc1303158
   Conway AC, 2020, TRANSL ANIM SCI, V4, P901, DOI 10.1093/tas/txaa047
   Corciulo C, 2018, ARTHRITIS RHEUMA S10, V70, P0
   Corciulo C, 2017, ARTHRITIS RHEUMA S10, V69, P0
   Corciulo C, 2020, SCI REP-UK, V10, P0, DOI 10.1038/s41598-020-68302-w
   Corciulo C, 2017, NAT COMMUN, V8, P0, DOI 10.1038/ncomms15019
   De Filippo E, 2020, BIOCHEM PHARMACOL, V172, P0, DOI 10.1016/j.bcp.2019.113718
   Dogliotti G, 2017, NAT COMMUN, V8, P0, DOI 10.1038/ncomms15747
   Eijkelenboom A, 2013, NAT REV MOL CELL BIO, V14, P83, DOI 10.1038/nrm3507
   Fasano C, 2019, CELLS-BASEL, V8, P0, DOI 10.3390/cells8091110
   Fisch KM, 2018, OSTEOARTHR CARTILAGE, V26, P1531, DOI 10.1016/j.joca.2018.07.012
   Funck-brentano T, 2011, CYTOKINE GROWTH F R, V22, P91, DOI 10.1016/j.cytogfr.2011.04.003
   Gerhart-hines Z, 2011, MOL CELL, V44, P851, DOI 10.1016/j.molcel.2011.12.005
   Hu MCT, 2004, CELL, V117, P225, DOI 10.1016/S0092-8674(04)00302-2
   Huang HJ, 2006, SCIENCE, V314, P294, DOI 10.1126/science.1130512
   Joachim J, 2017, CURR BIOL, V27, P2123, DOI 10.1016/j.cub.2017.06.021
   Johnson VL, 2014, BEST PRACT RES CL RH, V28, P5, DOI 10.1016/j.berh.2014.01.004
   Kanehisa M, 2010, NUCLEIC ACIDS RES, V38, PD355, DOI 10.1093/nar/gkp896
   Kang C, 2016, AUTOPHAGY, V12, P898, DOI 10.1080/15548627.2015.1121361
   Katsuragi Y, 2015, FEBS J, V282, P4672, DOI 10.1111/febs.13540
   Kauffman KJ, 2018, AUTOPHAGY, V14, P992, DOI 10.1080/15548627.2018.1437341
   Kim JH, 2012, CELL MOL BIOL, V58, P1780, DOI 10.1170/209
   Kim S, 2010, J BIOL CHEM, V285, P8122, DOI 10.1074/jbc.M110.101824
   Lee HM, 2011, J IMMUNOL, V186, P1248, DOI 10.4049/jimmunol.1001954
   Lehtinen MK, 2006, CELL, V125, P987, DOI 10.1016/j.cell.2006.03.046
   Li XN, 2009, DIABETES, V58, P2246, DOI 10.2337/db08-1512
   Liang S, 2018, GENE, V677, P340, DOI 10.1016/j.gene.2018.08.013
   Lieberthal J, 2015, OSTEOARTHR CARTILAGE, V23, P1825, DOI 10.1016/j.joca.2015.08.015
   Liu P, 2008, ONCOGENE, V27, P4733, DOI 10.1038/onc.2008.104
   Loeser RF, 2016, NAT REV RHEUMATOL, V12, P412, DOI 10.1038/nrrheum.2016.65
   Lotz M, 2012, BONE, V51, P241, DOI 10.1016/j.bone.2012.03.023
   Lotz MK, 2011, NAT REV RHEUMATOL, V7, P579, DOI 10.1038/nrrheum.2011.109
   Manic G, 2014, MOL CELL ONCOL, V1, P0, DOI 10.4161/mco.29911
   Matsuzaki T, 2018, SCI TRANSL MED, V10, P0, DOI 10.1126/scitranslmed.aan0746
   Mobasheri A, 2017, NAT REV RHEUMATOL, V13, P302, DOI 10.1038/nrrheum.2017.50
   Oh HM, 2011, J BIOL CHEM, V286, P30888, DOI 10.1074/jbc.M111.253500
   Perez-aso M, 2014, FASEB J, V28, P802, DOI 10.1096/fj.13-241646
   Petursson F, 2013, ARTHRITIS RES THER, V15, P0, DOI 10.1186/ar4254
   Satoo K, 2009, EMBO J, V28, P1341, DOI 10.1038/emboj.2009.80
   Shaikh G, 2016, BRIT J PHARMACOL, V173, P3279, DOI 10.1111/bph.13615
   Nguyen TN, 2016, J CELL BIOL, V215, P857, DOI 10.1083/jcb.201607039
   Tia N, 2018, GENE, V648, P97, DOI 10.1016/j.gene.2018.01.051
   Tong JF, 2009, J CELL BIOCHEM, V108, P458, DOI 10.1002/jcb.22272
   Vaziri H, 2001, CELL, V107, P149, DOI 10.1016/S0092-8674(01)00527-X
   Wluka A, 2013, NAT REV RHEUMATOL, V9, P225, DOI 10.1038/nrrheum.2012.224
   Woods YL, 2001, BIOCHEM J, V355, P597, DOI 10.1042/bj3550597
   Xie JJ, 2019, J PHOTOCH PHOTOBIO B, V194, P46, DOI 10.1016/j.jphotobiol.2019.03.012
   Xu M, 2020, BIOCHEM BIOPH RES CO, V528, P179, DOI 10.1016/j.bbrc.2020.04.097
   Yang JY, 2008, NAT CELL BIOL, V10, P138, DOI 10.1038/ncb1676
   Yun H, 2014, FEBS J, V281, P4421, DOI 10.1111/febs.12949
   Zhang F, 2018, ONCOGENE, V37, P363, DOI 10.1038/onc.2017.334
   Zhang JD, 2017, OXID MED CELL LONGEV, V2017, P0, DOI 10.1155/2017/4353510
   Zhou S, 2017, SCI REP-UK, V7, P1, DOI 10.1038/srep43245
NR 65
TC 7
Z9 7
U1 1
U2 4
PU NATURE PORTFOLIO
PI BERLIN
PA HEIDELBERGER PLATZ 3, BERLIN, 14197, GERMANY
SN 2045-2322
EI 
J9 SCI REP-UK
JI Sci Rep
PD JAN 13
PY 2021
VL 11
IS 1
BP 
EP 
DI 10.1038/s41598-020-80244-x
PG 15
WC Multidisciplinary Sciences
SC Science & Technology - Other Topics
GA QM4QN
UT WOS:000621765000121
PM 33441836
DA 2022-06-22
ER

PT J
AU Chen, Tianyi
   Zhou, Renpeng
   Chen, Yong
   Fu, Wanjin
   Wei, Xin
   Ma, Ganggang
   Hu, Wei
   Lu, Chao
AF Chen, Tianyi
   Zhou, Renpeng
   Chen, Yong
   Fu, Wanjin
   Wei, Xin
   Ma, Ganggang
   Hu, Wei
   Lu, Chao
TI Curcumin ameliorates IL-1 beta-induced apoptosis by activating autophagy and inhibiting the NF-kappa B signaling pathway in rat primary articular chondrocytes
SO CELL BIOLOGY INTERNATIONAL
LA English
DT Article
DE apoptosis; autophagy; curcumin; NF-kappa B; rheumatoid arthritis; Wnt/beta-catenin
ID double-blind; tnf-alpha; expression; osteoarthriti; inflammation; protect; acid; combination; delivery
AB Articular cartilage damage and chondrocyte apoptosis are common features of rheumatoid arthritis and osteoarthritis. Recently, curcumin has been reported to exhibit protective effects on degeneration in articular cartilage diseases. However, the effects and mechanisms of curcumin on articular chondrocyte injury remain to be elucidated. The aim of the present study is to investigate the chondroprotective mechanisms of curcumin on interleukin-1 beta (IL-1 beta)-induced chondrocyte apoptosis in vitro. The results revealed that IL-1 beta decreased cell viability and induced apoptosis in primary articular chondrocytes. Curcumin pretreatment reduced IL-1 beta-induced articular chondrocyte apoptosis. In addition, treatment with curcumin increased autophagy in articular chondrocytes and protected against IL-1 beta-induced apoptosis. The curcumin-mediated protection against IL-1 beta induced apoptosis was abolished when cells were treated with the autophagy inhibitor 3-methyladenine or transfected with Beclin-1 small interfering RNA. Furthermore, IL-1 beta stimulation significantly increased the phosphorylation levels of nuclear factor (NF)-kappa B p65 and glycogen synthase kinase-3 beta, and decreased the phosphorylation levels of beta-catenin in articular chondrocytes, and these alterations to the phosphorylation levels were partly reversed by treatment with curcumin. Dual-luciferase and electrophoretic mobility shift assays demonstrated that IL-1 beta increased NF-kappa B p65 promoter activity in chondrocytes, and this was also reversed by curcumin. Pretreatment with the NF-kappa B inhibitor pyrrolidine dithiocarbamate enhanced the protective effects of curcumin on chondrocyte apoptosis, but Wnt/beta-catenin inhibitor, XAV-939, did not exhibit this effect. Molecular docking and dynamic simulation studies results showed that curcumin could bound to RelA (p65) protein. These results indicate that curcumin may suppress IL-1 beta-induced chondrocyte apoptosis through activating autophagy and restraining NF-kappa B signaling pathway.
C1 [Chen, Tianyi] Univ Hertfordshire, Sch Life & Med Sci, Hatfield, Herts, England.
   [Zhou, Renpeng; Chen, Yong; Fu, Wanjin; Wei, Xin; Ma, Ganggang; Hu, Wei; Lu, Chao] Anhui Med Univ, Dept Clin Pharmacol, Second Hosp, Hefei 230601, CHINA.
RP Hu, W; Lu, C (corresponding author), Anhui Med Univ, Dept Clin Pharmacol, Second Hosp, Hefei 230601, CHINA.
EM huwei@ahmu.edu.cn; luchao@ahmu.edu.cn
FU National Natural Science Foundation Incubation Program of The Second Hospital of Anhui Medical University [2019GMFY03]
CR Adan N, 2013, J CLIN INVEST, V123, P3902, DOI 10.1172/JCI69485
   Amalraj A, 2017, J MED FOOD, V20, P1022, DOI 10.1089/jmf.2017.3930
   Ansari MY, 2018, OSTEOARTHR CARTILAGE, V26, P1087, DOI 10.1016/j.joca.2017.07.020
   Buhrmann C, 2011, J BIOL CHEM, V286, P28556, DOI 10.1074/jbc.M111.256180
   Cheng NT, 2017, INT J MOL MED, V39, P1224, DOI 10.3892/ijmm.2017.2934
   Cheng TL, 2021, CONSERV BIOL, V35, P1586, DOI 10.1111/cobi.13739
   Comblain F, 2015, PLOS ONE, V10, P0, DOI 10.1371/journal.pone.0121654
   Csaki C, 2009, ARTHRITIS RES THER, V11, P0, DOI 10.1186/ar2850
   Dai BB, 2017, INT J MOL SCI, V18, P0, DOI 10.3390/ijms18102125
   Fan ZJ, 2018, ACS APPL MATER INTER, V10, P23595, DOI 10.1021/acsami.8b06236
   Feng Y, 2018, CURR DRUG TARGETS, V19, P1009, DOI 10.2174/1389450117666160819155028
   Graef M, 2011, EMBO J, V30, P2101, DOI 10.1038/emboj.2011.104
   Haroyan A, 2018, BMC COMPLEM ALTERN M, V18, P0, DOI 10.1186/s12906-017-2062-z
   Henrotin Y, 2010, OSTEOARTHR CARTILAGE, V18, P141, DOI 10.1016/j.joca.2009.10.002
   Hillen J, 2017, ARTHRITIS RES THER, V19, P0, DOI 10.1186/s13075-017-1245-9
   Khanizadeh F, 2018, ARCH ENDOCRIN METAB, V62, P438, DOI 10.20945/2359-3997000000060
   Lu ZY, 2018, BIOCHEM BIOPH RES CO, V496, P515, DOI 10.1016/j.bbrc.2018.01.089
   Ly JD, 2003, APOPTOSIS, V8, P115, DOI 10.1023/A:1022945107762
   Maulina T, 2018, J ORAL REHABIL, V45, P677, DOI 10.1111/joor.12679
   Miclea RL, 2011, OSTEOARTHR CARTILAGE, V19, P1363, DOI 10.1016/j.joca.2011.07.014
   Mirzaei H, 2017, BIOMED PHARMACOTHER, V85, P102, DOI 10.1016/j.biopha.2016.11.098
   Panahi Y, 2014, PHYTOTHER RES, V28, P1625, DOI 10.1002/ptr.5174
   Park A, 2019, ARCH TOXICOL, V93, P1239, DOI 10.1007/s00204-019-02424-7
   Prasad S, 2014, CANCER RES TREAT, V46, P2, DOI 10.4143/crt.2014.46.1.2
   Rockel JS, 2016, NAT REV RHEUMATOL, V12, P517, DOI 10.1038/nrrheum.2016.92
   Shakibaei M, 2005, ANN ANAT, V187, P487, DOI 10.1016/j.aanat.2005.06.007
   Smolen JS, 2016, LANCET, V388, P1984
   Xie YY, 2018, MOL CELL BIOCHEM, V443, P181, DOI 10.1007/s11010-017-3223-6
   Yan H, 2016, P NATL ACAD SCI USA, V113, PE6199, DOI 10.1073/pnas.1608245113
   Yang QS, 2013, PHARMACOLOGY, V91, P77, DOI 10.1159/000345345
   Zhai KF, 2019, J AGR FOOD CHEM, V67, P2856, DOI 10.1021/acs.jafc.9b00185
   Zhai KF, 2018, J AGR FOOD CHEM, V66, P6073, DOI 10.1021/acs.jafc.8b02241
   Zhang C, 2017, INT J MOL SCI, V18, P0, DOI 10.3390/ijms18010157
   Zhang JL, 2020, FRONT MOL BIOSCI, V7, P0, DOI 10.3389/fmolb.2020.00216
   Zhao F, 2015, MOL MED REP, V11, P3087, DOI 10.3892/mmr.2014.3079
   Zhou RP, 2019, MOL NEUROBIOL, V56, P3326, DOI 10.1007/s12035-018-1289-0
   Zhou RP, 2018, BBA-MOL BASIS DIS, V1864, P162, DOI 10.1016/j.bbadis.2017.10.004
   Zhou RP, 2016, IMMUNOLOGY, V149, P362, DOI 10.1111/imm.12660
   Zhou RP, 2015, INT IMMUNOPHARMACOL, V29, P748, DOI 10.1016/j.intimp.2015.08.044
   Zhu Y, 2019, CNS NEUROSCI THER, V25, P911, DOI 10.1111/cns.13127
   Zou LT, 2020, AGING-US, V12, P2440, DOI 10.18632/aging.102753
NR 41
TC 8
Z9 8
U1 1
U2 10
PU WILEY
PI HOBOKEN
PA 111 RIVER ST, HOBOKEN 07030-5774, NJ USA
SN 1065-6995
EI 1095-8355
J9 CELL BIOL INT
JI Cell Biol. Int.
PD MAY 15
PY 2021
VL 45
IS 5
BP 976
EP 988
DI 10.1002/cbin.11541
PG 13
WC Cell Biology
SC Cell Biology
GA RN4DL
UT WOS:000611228000001
PM 33377585
DA 2022-06-22
ER

PT J
AU Liu, Ying
   Wang, Dandan
   Lei, Mengxia
   Gao, Jiayi
   Cui, Yuqing
   Jin, Xiaoying
   Yu, Qiujie
   Jiang, Ying
   Guo, Yan
   Liu, Yali
   Cai, Li
   Chen, Xuesong
AF Liu, Ying
   Wang, Dandan
   Lei, Mengxia
   Gao, Jiayi
   Cui, Yuqing
   Jin, Xiaoying
   Yu, Qiujie
   Jiang, Ying
   Guo, Yan
   Liu, Yali
   Cai, Li
   Chen, Xuesong
TI GABARAP suppresses EMT and breast cancer progression via the AKT/mTOR signaling pathway
SO AGING-US
LA English
DT Article
DE GABARAP; breast cancer; EMT; prognosis; AKT/mTOR pathway
ID epithelial-mesenchymal transition; expression; autophagy; osteoarthriti; statistics
AB Few studies have focused on gamma-aminobutyric acid type A (GABAA) receptor-associated protein (GABARAP) in tumor progression. We investigated the expression and importance of GABARAP in breast cancer. We analyzed the expression of GABARAP and its relationship with clinicopathological features and prognosis (TCGA). To explain the role and potential mechanism of GABARAP in regulating tumor development, we performed acquisition and loss of function experiments using cell lines and models of mouse xenotransplantation. We found that GABARAP inhibited proliferation, migration and invasion in vitro and in vivo. Notably, low levels of GABARAP induced the epithelial-mesenchymal transition (EMT). Low levels of GABARAP increased p-AKT and pmTOR levels, and a specific AKT pathway inhibitor reversed the downregulation of GABARAP-induced tumor progression. GABARAP negatively correlated with advanced clinicopathological features in clinical specimens, such as tumor size and TNM stage. Notably, patients with low GABARAP levels had a poor prognosis. Immunohistochemistry (IHC) revealed that GABARAP expression negatively correlated with matrix metalloproteinase (MMP) 2 and MMP14. Conclusively, these data indicate that GABARAP suppresses the malignant behaviors of breast cancer likely via the AKT/mTOR pathway. The targeting of GABARAP may improve the certainty of diagnosis and treatment strategies for breast cancer.
C1 [Liu, Ying; Wang, Dandan; Lei, Mengxia; Gao, Jiayi; Cui, Yuqing; Jin, Xiaoying; Guo, Yan; Liu, Yali; Cai, Li; Chen, Xuesong] Harbin Med Univ, Canc Hosp, Dept Med Oncol 4, Harbin 150040, CHINA.
   [Yu, Qiujie] Harbin Med Univ, Radiol Dept Med Oncol, Canc Hosp, Harbin 150040, CHINA.
   [Jiang, Ying] Mudanjiang Med Univ, Dept Biochem & Mol Biol, Mudanjiang 157000, CHINA.
RP Cai, L; Chen, XS (corresponding author), Harbin Med Univ, Canc Hosp, Dept Med Oncol 4, Harbin 150040, CHINA.
EM caili@ems.hrbmu.edu.cn; cxs1978@ems.hrbmu.edu.cn
FU National Natural Science Foundation of China [81773295, 81573001]
CR Akalay I, 2013, CANCER RES, V73, P2418, DOI 10.1158/0008-5472.CAN-12-2432
   Benns MV, 2009, AM SURGEON, V75, P529
   Chen WQ, 2016, CA-CANCER J CLIN, V66, P115, DOI 10.3322/caac.21338
   Chen XS, 2013, CANCER LETT, V328, P318, DOI 10.1016/j.canlet.2012.10.006
   Christofori G, 2006, NATURE, V441, P444, DOI 10.1038/nature04872
   Cook JL, 2008, CIRC RES, V102, P1539, DOI 10.1161/CIRCRESAHA.108.176594
   Dongre A, 2019, NAT REV MOL CELL BIO, V20, P69, DOI 10.1038/s41580-018-0080-4
   Garcia-mariscal A, 2018, ONCOGENE, V37, P847, DOI 10.1038/onc.2017.333
   Guarneri V, 2009, ONCOLOGIST, V14, P645, DOI 10.1634/theoncologist.2009-0078
   Gugnoni M, 2017, ONCOGENE, V36, P667, DOI 10.1038/onc.2016.237
   Haddadi N, 2018, MOL CANCER, V17, P0, DOI 10.1186/s12943-018-0803-3
   Holohan C, 2013, NAT REV CANCER, V13, P714, DOI 10.1038/nrc3599
   Hu HJ, 2017, CHEMOSPHERE, V183, P589, DOI 10.1016/j.chemosphere.2017.05.153
   Kabeya Y, 2004, J CELL SCI, V117, P2805, DOI 10.1242/jcs.01131
   Kuo CJ, 2018, AUTOPHAGY, V14, P233, DOI 10.1080/15548627.2017.1389824
   Lainez S, 2010, FASEB J, V24, P1958, DOI 10.1096/fj.09-151472
   Lamouille S, 2014, NAT REV MOL CELL BIO, V15, P178, DOI 10.1038/nrm3758
   Larue L, 2005, ONCOGENE, V24, P7443, DOI 10.1038/sj.onc.1209091
   Lee YK, 2017, EMBO J, V36, P1100, DOI 10.15252/embj.201696315
   Li X, 2017, ANTIVIR RES, V140, P83, DOI 10.1016/j.antiviral.2017.01.016
   Lin QS, 2019, MOL CANCER, V18, P0, DOI 10.1186/s12943-019-1077-0
   Liu WY, 2018, INT J CANCER, V142, P2068, DOI 10.1002/ijc.31232
   Massague J, 2016, NATURE, V529, P298, DOI 10.1038/nature17038
   Mizushima N, 2005, CELL DEATH DIFFER, V12, P1535, DOI 10.1038/sj.cdd.4401728
   Muthusamy BP, 2015, PLOS BIOL, V13, P0, DOI 10.1371/journal.pbio.1002325
   Park SH, 2014, CELL SIGNAL, V26, P1506, DOI 10.1016/j.cellsig.2014.03.017
   Ren D, 2017, MOL CANCER, V16, P0, DOI 10.1186/s12943-017-0688-6
   Rho SB, 2013, INT J ONCOL, V42, P1807, DOI 10.3892/ijo.2013.1866
   Sasai M, 2017, NAT IMMUNOL, V18, P899, DOI 10.1038/ni.3767
   Siegel RL, 2016, CA-CANCER J CLIN, V66, P7, DOI 10.3322/caac.21332
   Sun K, 2020, OSTEOARTHR CARTILAGE, V28, P400, DOI 10.1016/j.joca.2020.02.027
   Thiery JP, 2003, CURR OPIN CELL BIOL, V15, P740, DOI 10.1016/j.ceb.2003.10.006
   Thiery JP, 2002, NAT REV CANCER, V2, P442, DOI 10.1038/nrc822
   Wang J, 2020, J CELL MOL MED, V24, P3931, DOI 10.1111/jcmm.14996
   Wang Y, 2020, FRONT ONCOL, V9, P0, DOI 10.3389/fonc.2019.01487
   Wei CY, 2019, J EXP CLIN CANC RES, V38, P0, DOI 10.1186/s13046-019-1138-7
   Wu ZY, 2019, J CELL PHYSIOL, V234, P21014, DOI 10.1002/jcp.28705
   Zeisberg M, 2009, J CLIN INVEST, V119, P1429, DOI 10.1172/JCI36183
   Zhu JH, 2007, AM J PATHOL, V170, P75, DOI 10.2353/ajpath.2007.060524
NR 39
TC 4
Z9 4
U1 1
U2 5
PU IMPACT JOURNALS LLC
PI ORCHARD PARK
PA 6666 E QUAKER ST, STE 1, ORCHARD PARK, NY 14127 USA
SN 1945-4589
EI 
J9 AGING-US
JI Aging-US
PD FEB 28
PY 2021
VL 13
IS 4
BP 5858
EP 5874
DI 
PG 17
WC Cell Biology; Geriatrics & Gerontology
SC Cell Biology; Geriatrics & Gerontology
GA QQ7IC
UT WOS:000624694000003
PM 33591943
DA 2022-06-22
ER

PT J
AU Zhu, Xianjie
   Dai, Shiyou
   Xia, Baohua
   Gong, Jianbao
   Ma, Bingzheng
AF Zhu, Xianjie
   Dai, Shiyou
   Xia, Baohua
   Gong, Jianbao
   Ma, Bingzheng
TI Activation of the alpha 7 nicotinic acetylcholine receptor mitigates osteoarthritis progression by inhibiting NF-kappa B/NLRP3 inflammasome activation and enhancing autophagy
SO PLOS ONE
LA English
DT Article
ID stress; model
AB Osteoarthritis (OA) is a chronic degenerative joint disease characterized by cartilage degradation. Alpha 7 nicotinic acetylcholine receptor (alpha 7nAChR) is associated with inflammatory and metabolic responses in OA. However, the mechanisms underlying the pathological process of OA remain unclear. The aim of the present study was to examine the role and mechanisms of alpha 7nAChR-mediated autophagy and anti-inflammatory response in chondroprotection. Monosodium iodoacetate (MIA)-induced Wistar rat OA model was used to assess the in vivo effects of the ?alpha 7nAChR agonist (PNU-282987). The histopathological characteristics of OA were evaluated by immunohistochemistry (IHC), and the levels of autophagy markers were determined by western blotting and transmission electron microscopy. The anti-inflammatory effect of the ?7nAChR agonist was assessed by IHC, quantitative real-time polymerase chain reaction, and western blotting. Parallel experiments to determine the molecular mechanisms through which the ?7nAChR agonist prevents OA were performed using interleukin-1 beta (IL-1 beta)-treated chondrocytes. Our results showed that PNU-282987 reduced cartilage degeneration and matrix metalloproteinase (MMP)-1 and MMP-13 expressions. Activating alpha 7nAChR with PNU-282987 significantly promoted MIA/IL-1 beta-induced chondrocyte autophagy, as demonstrated by the increase in LC3-II/LC3-I ratio, Beclin-1 levels, and autophagosome number. Furthermore, treating chondrocyte with ULK1 siRNA attenuated the PNU282987-induced enhancement of LC3-II/LC3-I ratio and Beclin-1 level. Additionally, PNU282987 suppressed NF-kappa B/NLRP3 inflammasome activation by inhibiting the ROS/TXNIP pathway and suppressed tumor necrosis factor-alpha and IL-1 beta secretion in MIA/IL-1 beta-treated chondrocytes. Our results demonstrate that the activation of alpha 7nAChR promotes chondrocyte autophagy and attenuates inflammation to mitigate OA progression, providing a novel target for the treatment of OA.
C1 [Zhu, Xianjie; Dai, Shiyou; Gong, Jianbao; Ma, Bingzheng] Qingdao Municipal Hosp, Dept Orthoped, Qingdao, Shandong, CHINA.
   [Xia, Baohua] Qingdao Municipal Hosp, Dept Clin Skills Training Ctr, Qingdao, Shandong, CHINA.
RP Ma, BZ (corresponding author), Qingdao Municipal Hosp, Dept Orthoped, Qingdao, Shandong, CHINA.
EM 1018967905@qq.com
CR Clavijo-cornejo D, 2016, OXID MED CELL LONGEV, V2016, P0, DOI 10.1155/2016/1472567
   Cuervo AM, 2014, CELL RES, V24, P92, DOI 10.1038/cr.2013.153
   Davis BK, 2011, ANNU REV IMMUNOL, V29, P707, DOI 10.1146/annurev-immunol-031210-101405
   Feng L, 2020, INT J MOL MED, V45, P1464, DOI 10.3892/ijmm.2020.4534
   Gu QR, 2015, INT J CLIN EXP PATHO, V8, P3602
   Guccione AA, 1994, AM J PUBLIC HEALTH, V84, P351, DOI 10.2105/AJPH.84.3.351
   Haseeb A, 2013, CLIN IMMUNOL, V146, P185, DOI 10.1016/j.clim.2012.12.011
   Henderson JV, 2013, PAIN MED, V14, P1346, DOI 10.1111/pme.12195
   Jeong JK, 2015, ONCOTARGET, V6, P24660, DOI 10.18632/oncotarget.4953
   Jeong JK, 2015, J PINEAL RES, V59, P24, DOI 10.1111/jpi.12235
   Jiang T, 2019, MOL MED, V25, P0, DOI 10.1186/s10020-019-0091-4
   Kawashima K, 2008, J PHARMACOL SCI, V106, P167, DOI 10.1254/jphs.FM0070073
   Ke P, 2017, CNS NEUROSCI THER, V23, P875, DOI 10.1111/cns.12758
   Kimura K, 2019, J DIABETES INVEST, V10, P659, DOI 10.1111/jdi.12964
   Liu C, 2015, INT J MOL MED, V36, P1081, DOI 10.3892/ijmm.2015.2295
   Liu Y, 2015, CELL PHYSIOL BIOCHEM, V35, P627, DOI 10.1159/000369724
   Martinon F, 2009, ANNU REV IMMUNOL, V27, P229, DOI 10.1146/annurev.immunol.021908.132715
   Nakahira K, 2011, NAT IMMUNOL, V12, P222, DOI 10.1038/ni.1980
   Philip JL, 2015, DIS MODEL MECH, V8, P1579, DOI 10.1242/dmm.019968
   Rana M, 2018, FRONT IMMUNOL, V9, P0, DOI 10.3389/fimmu.2018.02032
   Ravanan P, 2017, LIFE SCI, V188, P53, DOI 10.1016/j.lfs.2017.08.029
   Sacitharan PK, 2020, CELL DEATH DISCOV, V6, P0, DOI 10.1038/s41420-020-0277-0
   Shao BZ, 2019, INFLAMMATION, V42, P1666, DOI 10.1007/s10753-019-01027-9
   Shapiro IM, 2014, AUTOPHAGY, V10, P7, DOI 10.4161/auto.26679
   Sohn DH, 2012, ARTHRITIS RES THER, V14, P0, DOI 10.1186/ar3555
   Strowig T, 2012, NATURE, V481, P278, DOI 10.1038/nature10759
   Teng P, 2019, J IMMUNOL, V203, P485, DOI 10.4049/jimmunol.1801513
   Udo M, 2016, OSTEOARTHR CARTILAGE, V24, P1284, DOI 10.1016/j.joca.2016.02.005
   Wang CL, 2020, BIOMED PHARMACOTHER, V130, P0, DOI 10.1016/j.biopha.2020.110568
   Wang P, 2012, CNS NEUROSCI THER, V18, P955, DOI 10.1111/cns.12024
   Zhang Y, 2015, ANN RHEUM DIS, V74, P1432, DOI 10.1136/annrheumdis-2013-204599
NR 31
TC 0
Z9 0
U1 1
U2 1
PU PUBLIC LIBRARY SCIENCE
PI SAN FRANCISCO
PA 1160 BATTERY STREET, STE 100, SAN FRANCISCO, CA 94111 USA
SN 1932-6203
EI 
J9 PLOS ONE
JI PLoS One
PD DEC 23
PY 2021
VL 16
IS 12
BP 
EP 
DI 10.1371/journal.pone.0256507
PG 14
WC Multidisciplinary Sciences
SC Science & Technology - Other Topics
GA YZ1OP
UT WOS:000755252200002
PM 34941874
DA 2022-06-22
ER

PT J
AU Li, Baochao
   Guan, Guangzhao
   Mei, Li
   Jiao, Kai
   Li, Huang
AF Li, Baochao
   Guan, Guangzhao
   Mei, Li
   Jiao, Kai
   Li, Huang
TI Pathological mechanism of chondrocytes and the surrounding environment during osteoarthritis of temporomandibular joint
SO JOURNAL OF CELLULAR AND MOLECULAR MEDICINE
LA English
DT Review
DE angiogenesis; bone remodelling; cartilage degeneration; chondrocyte hypertrophy; osteoarthritis; temporomandibular joint
AB Temporomandibular joint (TMJ) osteoarthritis is a common chronic degenerative disease of the TMJ. In order to explore its aetiology and pathological mechanism, many animal models and cell models have been constructed to simulate the pathological process of TMJ osteoarthritis. The main pathological features of TMJ osteoarthritis include chondrocyte death, extracellular matrix (ECM) degradation and subchondral bone remodelling. Chondrocyte apoptosis accelerates the destruction of cartilage. However, autophagy has a protective effect on condylar chondrocytes. Degradation of ECM not only changes the properties of cartilage but also affects the phenotype of chondrocytes. The loss of subchondral bone in the early stages of TMJ osteoarthritis plays an aetiological role in the onset of osteoarthritis. In recent years, increasing evidence has suggested that chondrocyte hypertrophy and endochondral angiogenesis promote TMJ osteoarthritis. Hypertrophic chondrocytes secrete many factors that promote cartilage degeneration. These chondrocytes can further differentiate into osteoblasts and osteocytes and accelerate cartilage ossification. Intrachondral angiogenesis and neoneurogenesis are considered to be important triggers of arthralgia in TMJ osteoarthritis. Many molecular signalling pathways in endochondral osteogenesis are responsible for TMJ osteoarthritis. These latest discoveries in TMJ osteoarthritis have further enhanced the understanding of this disease and contributed to the development of molecular therapies. This paper summarizes recent cognition on the pathogenesis of TMJ osteoarthritis, focusing on the role of chondrocyte hypertrophy degeneration and cartilage angiogenesis.
C1 [Li, Baochao; Li, Huang] Nanjing Univ, Nanjing Stomatol Hosp, Med Sch, Dept Orthodont, Nanjing, CHINA.
   [Guan, Guangzhao; Mei, Li] Univ Otago, Sir John Walsh Res Inst, Dept Oral Sci, Fac Dent, Dunedin, New Zealand.
   [Jiao, Kai] Fourth Mil Med Univ, Sch Stomatol, State Key Lab Mil Stomatol, Xian, Shaanxi, CHINA.
   [Jiao, Kai] Fourth Mil Med Univ, Sch Stomatol, Natl Clin Res Ctr Oral Dis, Xian, Shaanxi, CHINA.
   [Jiao, Kai] Fourth Mil Med Univ, Sch Stomatol, Shaanxi Key Lab Stomatol, Xian, Shaanxi, CHINA.
RP Li, BC (corresponding author), Nanjing Univ, Nanjing Stomatol Hosp, Med Sch, Dept Orthodont, Nanjing, CHINA.
EM lihuang76@nju.edu.cn; lihuang76@nju.edu.cn
FU National Natural Science Foundation of China [81470712, 81670960]; Natural Science Foundation of Jiangsu Province [BK20171123]; Jiangsu Provincial Medical Youth Talent; Jiangsu Provincial 333 Talent
CR Amano K, 2014, J BIOL CHEM, V289, P24898, DOI 10.1074/jbc.M114.570507
   Ashraf S, 2008, CURR OPIN RHEUMATOL, V20, P573, DOI 10.1097/BOR.0b013e3283103d12
   Ashraf S, 2011, ANN RHEUM DIS, V70, P523, DOI 10.1136/ard.2010.137844
   Babarina AV, 2001, MATRIX BIOL, V20, P205, DOI 10.1016/S0945-053X(01)00132-9
   Bonnet CS, 2005, RHEUMATOLOGY, V44, P7, DOI 10.1093/rheumatology/keh344
   Burr DB, 2012, NAT REV RHEUMATOL, V8, P665, DOI 10.1038/nrrheum.2012.130
   Charlier E, 2016, INT J MOL SCI, V17, P0, DOI 10.3390/ijms17122146
   Chen D, 2017, BONE RES, V5, P0, DOI 10.1038/boneres.2016.44
   Chen PH, 2019, AM J PATHOL, V189, P1423, DOI 10.1016/j.ajpath.2019.03.013
   Chen Y, 2019, AM J TRANSL RES, V11, P2969
   Cheng NT, 2016, BMC MUSCULOSKEL DIS, V17, P0, DOI 10.1186/s12891-016-0995-x
   Ding F, 2017, AM J TRANSL RES, V9, P316
   Dobsak T, 2017, J CLIN PERIODONTOL, V44, P1226, DOI 10.1111/jcpe.12799
   Dong YB, 2017, ONCOTARGET, V8, P17849, DOI 10.18632/oncotarget.14874
   Embree M, 2011, J DENT RES, V90, P1331, DOI 10.1177/0022034511421930
   Feng YP, 2018, J CELL MOL MED, V22, P1283, DOI 10.1111/jcmm.13410
   Gao Y, 2014, BIOMED RES INT, V2014, P0, DOI 10.1155/2014/648459
   Ge C, 2018, J DENT RES, V97, P321, DOI 10.1177/0022034517738190
   Ge XP, 2017, ARCH ORAL BIOL, V82, P171, DOI 10.1016/j.archoralbio.2017.06.019
   Gu J, 2014, CELL DEATH DIS, V5, P0, DOI 10.1038/cddis.2014.444
   Henderson SE, 2015, J ORAL MAXIL SURG, V73, P1695, DOI 10.1016/j.joms.2015.03.042
   Huang ZW, 2017, ARCH ORAL BIOL, V84, P125, DOI 10.1016/j.archoralbio.2017.09.021
   Hui TQ, 2018, INT J ORAL SCI, V10, P0, DOI 10.1038/s41368-018-0016-z
   Jiang SJ, 2015, MOL MED REP, V12, P4959, DOI 10.3892/mmr.2015.4101
   Jiang YY, 2018, J ORTHOP RES, V36, P1228, DOI 10.1002/jor.23748
   Jiao K, 2015, J DENT RES, V94, P813, DOI 10.1177/0022034515577677
   Jiao K, 2014, J DENT RES, V93, P140, DOI 10.1177/0022034513513034
   Jiao K, 2016, SCI REP-UK, V6, P0, DOI [10.1038/srep36454, 10.1038/srep30085]
   Jing Z, 2013, MOL MED REP, V8, P1094, DOI 10.3892/mmr.2013.1620
   Karlsson C, 2008, CELLS TISSUES ORGANS, V188, P287, DOI 10.1159/000121610
   Kim HA, 2007, CURR DRUG TARGETS, V8, P333, DOI 10.2174/138945007779940025
   Kozhemyakina E, 2015, DEVELOPMENT, V142, P817, DOI 10.1242/dev.105536
   Kronenberg HM, 2003, NATURE, V423, P332, DOI 10.1038/nature01657
   Lan LL, 2017, J CRANIO MAXILL SURG, V45, P1338, DOI 10.1016/j.jcms.2017.05.029
[truncated: 776,727 more chars]
