# Supplementary material for: Knowledge mapping of autophagy in osteoarthritis from 2004 to 2022: A bibliometric analysis
Source: Front Immunol. 2023 Mar 9;14:1063018. doi: 10.3389/fimmu.2023.1063018 (PMC10033547; doi:10.3389/fimmu.2023.1063018)
Supplement: Supplementary file 1 [file DataSheet_1.zip › Supplementary Material/Supplementary Data/download2022u78.txt]

PT J
AU Lu, Qunshan
   Liu, Peilai
   Miao, Zhuang
   Luo, Desu
   Li, Songlin
   Lu, Mei
AF Lu, Qunshan
   Liu, Peilai
   Miao, Zhuang
   Luo, Desu
   Li, Songlin
   Lu, Mei
TI SIRT1 restoration enhances chondrocyte autophagy in osteoarthritis through PTEN-mediated EGFR ubiquitination
SO CELL DEATH DISCOVERY
LA English
DT Article
ID extracellular-matrix; deacetylation; degradation; cartilage
AB The pharmacological interventions aimed at activating pathways inducing chondrocyte autophagy or reversing extracellular matrix degradation may be promising approaches for the management of osteoarthritis (OA). Evidence exists suggesting that sirtuin 1 (SIRT1) is involved in the pathogenesis of OA. The present study aimed to explore the regulatory role and downstream mechanisms of SIRT1 in OA. Bioinformatics predictions identified downstream factors phosphatase and tensin homolog (PTEN) and epidermal growth factor receptor (EGFR) in OA. We validated poorly expressed SIRT1 and EGFR and highly expressed PTEN in cartilage tissues of OA patients. OA was induced in vitro by exposing human primary chondrocytes to IL-1 beta and in vivo by destabilization of the medial meniscus (DMM) in a mouse model. SIRT1 knockdown was found to augment IL-1 beta-stimulated inflammation and chondrocyte metabolic imbalance. Knockdown of SIRT1 diminished PTEN acetylation and then enhanced PTEN expression. PTEN inactivation decreased EGFR ubiquitination and promoted EGFR expression by destabilizing the EGFR-Cbl complex, which in turn inhibited extracellular matrix degradation in cartilage tissues and activated chondrocyte autophagy. In the DMM mouse model, knockdown of SIRT1 inhibited chondrocyte autophagy, promoted metabolic imbalance, thus accelerating osteoarthritic process. In conclusion, SIRT1 represses the ubiquitination of EGFR by down-regulating PTEN, inhibits extracellular matrix degradation and activates chondrocyte autophagy, thereby performing an OA-alleviating role.
C1 [Lu, Qunshan; Liu, Peilai] Shandong Univ, Qilu Hosp, Dept Orthoped, Jinan 250012, CHINA.
   [Miao, Zhuang; Luo, Desu; Li, Songlin] Shandong Univ, Cheeloo Coll Med, Jinan 250100, CHINA.
   [Lu, Mei] Shandong Univ, Qilu Hosp, Dept Geriatr Med, Jinan 250012, CHINA.
   [Lu, Mei] Shandong Univ, Qilu Hosp, Key Lab Cardiovasc Prote Shandong Prov, Jinan 250012, CHINA.
RP Lu, M (corresponding author), Shandong Univ, Qilu Hosp, Dept Geriatr Med, Jinan 250012, CHINA.; Lu, M (corresponding author), Shandong Univ, Qilu Hosp, Key Lab Cardiovasc Prote Shandong Prov, Jinan 250012, CHINA.
EM lumei@qiluhospital.com
FU Youth Foundation of National Natural Science Foundation of China [82002343]; General Projects of Shandong Natural Science Foundation [ZR2020MH147, ZR2020MH278]
CR Almeida M, 2019, BONE, V121, P284, DOI 10.1016/j.bone.2019.01.018
   Carballo CB, 2017, CLIN SPORT MED, V36, P413, DOI 10.1016/j.csm.2017.02.001
   Chen YC, 2020, LIFE SCI, V253, P0, DOI 10.1016/j.lfs.2020.117685
   Feng K, 2019, OXID MED CELL LONGEV, V2019, P0, DOI 10.1155/2019/8574386
   Friedman B, 2021, SCI REP-UK, V11, P0, DOI 10.1038/s41598-020-80244-x
   Haseeb A, 2014, J BIOL CHEM, V289, P6877, DOI 10.1074/jbc.M113.512269
   Huang ZH, 2021, J BIOCHEM, V169, P467, DOI 10.1093/jb/mvaa119
   Hunter DJ, 2019, LANCET, V393, P1745, DOI 10.1016/S0140-6736(19)30417-9
   Jia HR, 2016, P NATL ACAD SCI USA, V113, P14360, DOI 10.1073/pnas.1608938113
   Jones IA, 2019, NAT REV RHEUMATOL, V15, P77, DOI 10.1038/s41584-018-0123-4
   Li WJ, 2020, EXP THER MED, V20, P2631, DOI 10.3892/etm.2020.9022
   Liu Q, 2014, ARTHRITIS RHEUMATOL, V66, P969, DOI 10.1002/art.38309
   Luo XF, 2020, LIFE SCI, V240, P0, DOI 10.1016/j.lfs.2019.117019
   Ma ZX, 2021, EUR REV MED PHARMACO, V25, P626, DOI 10.26355/eurrev_202101_24621
   Ni S, 2021, J CELL BIOCHEM, V122, P1003, DOI 10.1002/jcb.29637
   Pereira D, 2015, ACTA MEDICA PORT, V28, P99
   Santos S, 2021, J MECH BEHAV BIOMED, V115, P0, DOI 10.1016/j.jmbbm.2020.104252
   Sellam J, 2010, NAT REV RHEUMATOL, V6, P625, DOI 10.1038/nrrheum.2010.159
   Song J, 2021, THERANOSTICS, V11, P996, DOI 10.7150/thno.51646
   Tian G, 2021, CLIN EXP PHARMACOL P, V48, P837, DOI 10.1111/1440-1681.13470
   Tu C, 2019, FRONT PHARMACOL, V10, P0, DOI 10.3389/fphar.2019.00041
   Vivanco I, 2010, P NATL ACAD SCI USA, V107, P6459, DOI 10.1073/pnas.0911188107
   Wang X, 2020, CELL PROLIFERAT, V53, P0, DOI 10.1111/cpr.12773
   Wei YL, 2021, SCI TRANSL MED, V13, P0, DOI 10.1126/scitranslmed.abb3946
   Wen XZ, 2020, LIFE SCI, V253, P0, DOI 10.1016/j.lfs.2020.117718
   Wu WT, 2021, J ORTHOP SURG RES, V16, P0, DOI 10.1186/s13018-021-02305-9
   Xia BJ, 2014, CALCIFIED TISSUE INT, V95, P495, DOI 10.1007/s00223-014-9917-9
   Xiao WY, 2020, EVID-BASED COMPL ALT, V2020, P0, DOI 10.1155/2020/7275057
   Zheng YH, 2021, AGING-US, V13, P7096, DOI 10.18632/aging.202566
NR 29
TC 0
Z9 0
U1 2
U2 2
PU SPRINGERNATURE
PI LONDON
PA CAMPUS, 4 CRINAN ST, LONDON, N1 9XW, ENGLAND
SN 
EI 2058-7716
J9 CELL DEATH DISCOV
JI Cell Death Discov.
PD APR 15
PY 2022
VL 8
IS 1
BP 
EP 
DI 10.1038/s41420-022-00896-8
PG 10
WC Cell Biology
SC Cell Biology
GA 0N3YI
UT WOS:000782776900002
PM 35428355
DA 2022-06-22
ER

PT J
AU He, Ying
   Wang, Wei
   Xu, Xiaoxiao
   Yang, Beining
   Yu, Xijie
   Wu, Yanru
   Wang, Jiawei
AF He, Ying
   Wang, Wei
   Xu, Xiaoxiao
   Yang, Beining
   Yu, Xijie
   Wu, Yanru
   Wang, Jiawei
TI Mettl3 inhibits the apoptosis and autophagy of chondrocytes in inflammation through mediating Bcl(2) stability via Ythdf1-mediated m(6)A modification
SO BONE
LA English
DT Article
DE Chondrocyte; Inflammation; Apoptosis; Autophagy; B-cell lymphoma 2; N-6-methyladenosine; Methyltransferase-like 3
ID messenger-rna; complex; protein; alkbh5
AB N-6-methyladenosine (m(6)A) methylation is one of the most common internal modifications in eukaryotic messenger RNA occurring on N-6 nitrogen of adenosine. However, the roles of m(6)A in tempommandibular joint osteoarthritis (TMJ OA) are still elusive. Here, we investigate the function and mechanism of methyltransferaselike 3 (Mettl3) in chondrocytes in inflammation. We found that the expression of Mettl3 decreased both in vivo TMJ OA mice and in vitro inflammatory stimulation. Functionally, loss and gain studies illustrated that Mettl3 inhibited the apoptosis and autophagy of chondrocytes induced by TNF-alpha stimulation in vitro. Mettl3 inhibitor, S-adenosylhomocysteine (SAH) promoted the apoptosis and autophagy of chondrocytes with inflammation in vitro and aggravated the degeneration of chondrocytes and subchondral bone in monosodium iodoacetate (MIA) induced TMJ OA mice in vivo. Mechanistically, the bioinformatics analysis, m(6)A-RNA immunoprecipitation (MeRIP) and RNA immunoprecipitation (RIP) were used to identify that Bcl2 mRNA was the downstream target of Mettl3 for m(6)A modification. Furthermore, the results revealed that Yth m(6)A RNA binding protein 1 (Ythdf1) mediated the stability of Bcl2 mRNA catalyzed by Mettl3. Co-immunoprecipitation (Co-IP) showed that Bcl2 protein interacted with Beclinl protein in chondrocytes induced by TNF-a stimulation. In conclusion, our findings identify that Mettl3 inhibits the apoptosis and autophagy of chondrocytes in inflammation through m(6)A/Ythdf1/Bcl2 signal axis which provides promising therapeutic strategy for TMJ OA.
C1 [He, Ying; Xu, Xiaoxiao; Yang, Beining; Yu, Xijie; Wu, Yanru; Wang, Jiawei] Wuhan Univ, State Key Lab Breeding Base Basic Sci Stomatol Hu, Sch & Hosp Stomatol, Wuhan 430079, Hubei, CHINA.
   [He, Ying; Xu, Xiaoxiao; Yang, Beining; Yu, Xijie; Wu, Yanru; Wang, Jiawei] Wuhan Univ, Key Lab Oral Biomed, Minist Educ, Sch & Hosp Stomatol, Wuhan 430079, Hubei, CHINA.
   [Wang, Wei] Wuhan Univ, Renmin Hosp, Dept Pancreat Surg, Wuhan 430060, Hubei, CHINA.
RP Wang, JW (corresponding author), Wuhan Univ, State Key Lab Breeding Base Basic Sci Stomatol Hu, Sch & Hosp Stomatol, Wuhan 430079, Hubei, CHINA.; Wang, JW (corresponding author), Wuhan Univ, Key Lab Oral Biomed, Minist Educ, Sch & Hosp Stomatol, Wuhan 430079, Hubei, CHINA.
EM wb000238@whu.edu.cn
FU National Natural Science Foundation of China [81870744, 81570956, 82170930, 31600757]
CR Banjara S, 2020, BIOMOLECULES, V10, P0, DOI 10.3390/biom10010128
   de Souza RF, 2012, COCHRANE DB SYST REV, V0, P0, DOI DOI 10.1002/14651858.CD007261.pub2
   Dominissini D, 2012, NATURE, V485, P201, DOI 10.1038/nature11112
   Geula S, 2015, SCIENCE, V347, P1002, DOI 10.1126/science.1261417
   He CC, 2012, NATURE, V481, P511, DOI 10.1038/nature10758
   Hwang HS, 2015, INT J MOL SCI, V16, P26035, DOI 10.3390/ijms161125943
   Ianniello Z, 2019, FRONT ONCOL, V9, P0, DOI 10.3389/fonc.2019.00251
   Kapoor M, 2011, NAT REV RHEUMATOL, V7, P33, DOI 10.1038/nrrheum.2010.196
   Ke DS, 2019, FASEB J, V33, P11082, DOI 10.1096/fj.201802597RR
   Kourtis A, 2018, ANN TRANSL MED, V6, P0, DOI 10.21037/atm.2018.05.47
   Latourte A, 2017, ANN RHEUM DIS, V76, P0, DOI 10.1136/annrheumdis-2016-209757
   Li FL, 2016, J BIOMOL SCREEN, V21, P290, DOI 10.1177/1087057115623264
   Liao SH, 2018, GENOM PROTEOM BIOINF, V16, P99, DOI 10.1016/j.gpb.2018.04.002
   Liu QB, 2019, BIOCHEM BIOPH RES CO, V516, P22, DOI 10.1016/j.bbrc.2019.05.168
   Liu SP, 2020, AM J CANCER RES, V10, P1631
   Lv XF, 2020, THERANOSTICS, V10, P3980, DOI 10.7150/thno.41028
   Maity A, 2016, FEBS J, V283, P1607, DOI 10.1111/febs.13614
   Oberstein A, 2007, J BIOL CHEM, V282, P13123, DOI 10.1074/jbc.M700492200
   Patil DP, 2018, TRENDS CELL BIOL, V28, P113, DOI 10.1016/j.tcb.2017.10.001
   Pattingre S, 2005, CELL, V122, P927, DOI 10.1016/j.cell.2005.07.002
   Sang WL, 2021, LIFE SCI, V278, P0, DOI 10.1016/j.lfs.2021.119528
   Selberg S, 2019, CELL REP, V26, P3762, DOI 10.1016/j.celrep.2019.02.100
   Siddiqui WA, 2015, ARCH TOXICOL, V89, P289, DOI 10.1007/s00204-014-1448-7
   Siebuhr AS, 2016, SCAND J RHEUMATOL, V45, P87, DOI 10.3109/03009742.2015.1060259
   Song HW, 2019, AUTOPHAGY, V15, P1419, DOI 10.1080/15548627.2019.1586246
   Strick A, 2020, BJU INT, V125, P617, DOI 10.1111/bju.15019
   Taniguchi Y, 2017, ARTHRITIS RHEUMATOL, V69, P598, DOI 10.1002/art.39976
   Vu LP, 2017, NAT MED, V23, P1369, DOI 10.1038/nm.4416
   Wang DD, 2020, ARTIF CELL NANOMED B, V48, P498, DOI 10.1080/21691401.2020.1716781
   Wang H, 2020, GENE, V722, P0, DOI 10.1016/j.gene.2019.144076
   Wang J, 2016, ACTA BIOCH BIOPH SIN, V48, P923, DOI 10.1093/abbs/gmw084
   Wang TT, 2018, CYTOKINE GROWTH F R, V44, P38, DOI 10.1016/j.cytogfr.2018.10.002
   Wang XM, 2012, PLOS ONE, V7, P0, DOI [10.1371/journal.pone.0047429, 10.1371/journal.pone.0038932, 10.1371/journal.pone.0052707, 10.1371/journal.pone.0040711, 10.1371/journal.pone.0036663, 10.1371/journal.pone.0045380, 10.1371/journal.pone.0052082, 10.1371/journal.pone.0040084, 10.1371/journal.pone.0045939, 10.1371/journal.pone.0040857, 10.1371/journal.pone.0045036]
   Wu YS, 2018, NAT COMMUN, V9, P0, DOI 10.1038/s41467-018-06898-4
   Yang HX, 2015, PLOS ONE, V10, P0, DOI 10.1371/journal.pone.0141774
   Yang S, 2019, NAT COMMUN, V10, P0, DOI 10.1038/s41467-019-10669-0
   Yao YX, 2019, FASEB J, V33, P7529, DOI 10.1096/fj.201802644R
   Yu CD, 2018, BONE JOINT RES, V7, P414, DOI 10.1302/2046-3758.76.BJR-2017-0138.R1
   Zaccara S, 2019, NAT REV MOL CELL BIO, V20, P608, DOI 10.1038/s41580-019-0168-5
   Zhang YW, 2020, INT J MOL SCI, V21, P0, DOI 10.3390/ijms21010199
   Zhao BXS, 2017, NAT REV MOL CELL BIO, V18, P31, DOI 10.1038/nrm.2016.132
   Zhao W, 2020, MOL THER-NUCL ACIDS, V20, P1, DOI 10.1016/j.omtn.2020.01.033
NR 42
TC 4
Z9 4
U1 13
U2 30
PU ELSEVIER SCIENCE INC
PI NEW YORK
PA STE 800, 230 PARK AVE, NEW YORK, NY 10169 USA
SN 8756-3282
EI 1873-2763
J9 BONE
JI Bone
PD JAN 15
PY 2022
VL 154
IS 
BP 
EP 
DI 10.1016/j.bone.2021.110182
PG 12
WC Endocrinology & Metabolism
SC Endocrinology & Metabolism
GA US3QT
UT WOS:000697348700001
PM 34530171
DA 2022-06-22
ER

PT J
AU Zheng, Yi
   Mei, Liangwei
   Li, Shengyou
   Ma, Teng
   Xia, Bing
   Hao, Yiming
   Gao, Xue
   Wei, Bin
   Wei, Yitao
   Jing, Da
   Luo, Zhuojing
   Huang, Jinghui
AF Zheng, Yi
   Mei, Liangwei
   Li, Shengyou
   Ma, Teng
   Xia, Bing
   Hao, Yiming
   Gao, Xue
   Wei, Bin
   Wei, Yitao
   Jing, Da
   Luo, Zhuojing
   Huang, Jinghui
TI Pulsed Electromagnetic Field Alleviates Intervertebral Disc Degeneration by Activating Sirt1-Autophagy Signaling Network
SO FRONTIERS IN BIOENGINEERING AND BIOTECHNOLOGY
LA English
DT Article
DE pulsed electromagnetic fields; intervertebral disc degeneration; autophagy; SIRT1; extracellular matrix (ECM)
ID mesenchymal stem-cell; double-blind; oxidative stress; nucleus pulposus; therapy; autophagy; osteoarthriti; apoptosis; exposure
AB Intervertebral disc (IVD) degeneration is regarded as a major contributor to low back pain (LBP), causing serious economic burden on individuals and society. Unfortunately, there are limited effective treatment for IVD degeneration. Pulsed electromagnetic field (PEMF) is an economical and effective physical therapy method, with reduced side-effects. It offers certain protection to a number of degenerative diseases. Therefore, understanding the underlying mechanism of PEMF on IVD is important for improving the PEMF therapeutic efficiency. In this study, PEMF up-regulated extracellular matrix (ECM) related genes in degenerated nucleus pulposus (NP) cells. It also increased SIRT1 expression and promoted autophagy in degenerated NP cells. In contrast, the autophagy suppressor 3-methyladenine (3-MA) reversed the beneficial effect of PEMF on ECM production. Similarly, the SIRT1 enzyme activity suppressor EX 527 also inhibited the effect of PEMF on autophagy and ECM production in NP cells, thereby suggesting that PEMF regulated ECM related genes expression through SIRT1-autophagy signaling pathway. Lastly, PEMF significantly reduced IVD degeneration in a rat model of IVD degeneration in vivo. In summary, our study uncovers a critical role of SIRT1-dependent autophagy signaling pathway in ECM protection and thus in the establishment of therapeutic effect of PEMF on IVD degeneration.
C1 [Zheng, Yi; Mei, Liangwei; Li, Shengyou; Ma, Teng; Xia, Bing; Hao, Yiming; Wei, Bin; Wei, Yitao; Luo, Zhuojing; Huang, Jinghui] Fourth Mil Med Univ, Xijing Hosp, Dept Orthoped, Xian, CHINA.
   [Gao, Xue] Northwest Univ, Fac Life Sci, Xian, CHINA.
   [Jing, Da] Fourth Mil Med Univ, Dept Biomed Engn, Xian, CHINA.
RP Luo, ZJ; Huang, JH (corresponding author), Fourth Mil Med Univ, Xijing Hosp, Dept Orthoped, Xian, CHINA.; Jing, D (corresponding author), Fourth Mil Med Univ, Dept Biomed Engn, Xian, CHINA.
EM jingdaasq@163.com; zhuojingl@163.com; huangjh@fmmu.edu.cn
FU National Natural Science Foundation of China [81730065, 81972052, 82020108019, 81802143, 82122043, 81801216]; National Key Research and Development Plan [2016YFC1101700]
CR Alvarez LX, 2019, J AM ANIM HOSP ASSOC, V55, P83, DOI 10.5326/JAAHA-MS-6798
   Bloise N, 2020, MATERIALS, V13, P0, DOI 10.3390/ma13143052
   Cadossi R, 2020, JAAOS GLOB RES REV, V4, P0, DOI 10.5435/JAAOSGlobal-D-19-00155
   Caliogna L, 2021, INT J MOL SCI, V22, P0, DOI 10.3390/ijms22147403
   Cashin AG, 2021, BMJ-BRIT MED J, V374, P0, DOI 10.1136/bmj.n1446
   Chan AK, 2019, JOR SPINE, V2, P0, DOI 10.1002/jsp2.1069
   Chen CG, 2020, MATRIX BIOL, V90, P1, DOI 10.1016/j.matbio.2020.02.001
   Chen F, 2020, OSTEOARTHR CARTILAGE, V28, P1121, DOI 10.1016/j.joca.2020.05.011
   Cieza A, 2020, LANCET, V396, P2006, DOI 10.1016/S0140-6736(20)32340-0
   Dai F, 2021, FRONT PHARMACOL, V12, P0, DOI 10.3389/fphar.2021.705747
   Delle MONACHES, 2013, PLOS ONE, V8, P0, DOI 10.1371/journal.pone.0079309
   Dolkart O, 2021, BONE JOINT RES, V10, P298, DOI 10.1302/2046-3758.105.BJR-2020-0253.R2
   Foleynolan D, 1990, ORTHOPEDICS, V13, P445
   Foster NE, 2018, LANCET, V391, P2368, DOI 10.1016/S0140-6736(18)30489-6
   Francisco V, 2022, NAT REV RHEUMATOL, V18, P47, DOI 10.1038/s41584-021-00713-z
   Furuya-kanamori L, 2020, J CLIN EPIDEMIOL, V118, P86, DOI 10.1016/j.jclinepi.2019.11.011
   Ganesan K, 2009, INDIAN J EXP BIOL, V47, P939
   Gessi S, 2019, J CELL PHYSIOL, V234, P15089, DOI 10.1002/jcp.28149
   He GL, 2021, BRAIN RES BULL, V177, P181, DOI 10.1016/j.brainresbull.2021.09.018
   Hu JQ, 2021, AM J TRANSL RES, V13, P12724
   Hu SL, 2021, J ADV RES, V30, P1, DOI 10.1016/j.jare.2020.08.011
   Huegel J, 2020, J ORTHOP RES, V38, P70, DOI 10.1002/jor.24487
   Jeong WY, 2017, BIOSCI BIOTECH BIOCH, V81, P1356, DOI 10.1080/09168451.2017.1308243
   Jiang DP, 2016, BRAIN RES, V1642, P10, DOI 10.1016/j.brainres.2016.02.053
   Jing D, 2010, BONE, V46, P487, DOI 10.1016/j.bone.2009.09.021
   Kavand H, 2016, ARTIF ORGANS, V40, P929, DOI 10.1111/aor.12696
   Kim JW, 2021, INT J MOL SCI, V22, P0, DOI 10.3390/ijms22105281
   Kitada M, 2021, NAT REV ENDOCRINOL, V17, P647, DOI 10.1038/s41574-021-00551-9
   Knezevic NN, 2021, LANCET, V398, P78, DOI 10.1016/S0140-6736(21)00733-9
   Kritschil R, 2022, J CELL PHYSIOL, V237, P1266, DOI 10.1002/jcp.30631
   Li ZY, 2022, OXID MED CELL LONGEV, V2022, P0, DOI 10.1155/2022/1269747
   Liu L, 2021, ACS NANO, V15, P19138, DOI 10.1021/acsnano.1c07112.s005, 10.1021/acsnano.1c07112, 10.1021/acsnano.1c07112.s007, 10.1021/acsnano.1c07112.s002, 10.1021/acsnano.1c07112.s004, 10.1021/acsnano.1c07112.s003, 10.1021/acsnano.1c07112.s006
   Mei LW, 2021, FRONT PHARMACOL, V12, P0, DOI 10.3389/fphar.2021.753548
   Miller SL, 2016, SPINE J, V16, P770, DOI 10.1016/j.spinee.2016.01.003
   Novais EJ, 2021, NAT COMMUN, V12, P0, DOI 10.1038/s41467-021-25453-2
   Novais EJ, 2021, AM J PATHOL, V191, P487, DOI 10.1016/j.ajpath.2020.11.012
   Okada M, 2013, J SPINAL DISORD TECH, V26, P167, DOI 10.1097/BSD.0b013e31823d36cf
   Parate D, 2017, SCI REP-UK, V7, P0, DOI 10.1038/s41598-017-09892-w
   Patruno A, 2020, INT J MOL SCI, V21, P0, DOI 10.3390/ijms21197284
   Rajasekaran S, 2021, SCI REP-UK, V11, P0, DOI 10.1038/s41598-021-97620-w
   Reilingh ML, 2016, AM J SPORT MED, V44, P1292, DOI 10.1177/0363546515626544
   Schmidt-rohlfing B, 2008, RHEUMATOL INT, V28, P971, DOI 10.1007/s00296-008-0565-0
   Sobajima S, 2005, SPINE, V30, P15, DOI 10.1097/01.brs.0000148048.15348.9b
   Sun Z, 2020, MOL THER-NUCL ACIDS, V22, P1092, DOI 10.1016/j.omtn.2020.10.021
   Sutbeyaz ST, 2006, RHEUMATOL INT, V26, P320, DOI 10.1007/s00296-005-0600-3
   Takayama K, 2014, ARTHRITIS RES THER, V16, P0, DOI 10.1186/s13075-014-0482-4
   Tu J, 2022, ADV SCI, V9, P0, DOI 10.1002/advs.202103631
   Valenti MT, 2021, INT J MOL SCI, V22, P0, DOI 10.3390/ijms22052700
   Varani K, 2021, INT J MOL SCI, V22, P0, DOI 10.3390/ijms22020809
   Vasheghani F, 2015, ANN RHEUM DIS, V74, P569, DOI 10.1136/annrheumdis-2014-205743
   Vigano M, 2016, J ORTHOP SURG RES, V11, P0, DOI 10.1186/s13018-016-0496-5
   Wang D, 2020, FRONT CELL DEV BIOL, V8, P0, DOI 10.3389/fcell.2020.613006
   Wang T, 2019, OSTEOPOROSIS INT, V30, P267, DOI 10.1007/s00198-018-04822-6
   Yang XT, 2021, CARTILAGE, V13, P1665S, DOI 10.1177/19476035211049561
   Zhang TW, 2021, J ORTHOP RES, V39, P1777, DOI 10.1002/jor.24882
   Zhi ZHANG, 2016, HUA XI KOU QIANG YI XUE ZA ZHI, V34, P291
   Zhong H, 2022, OSTEOARTHR CARTILAGE, V30, P341, DOI 10.1016/j.joca.2021.11.005
   Zhu S, 2017, FRONT NEUROL, V8, P0, DOI 10.3389/fneur.2017.00101
   Zielinski J, 2020, TOXICOL IN VITRO, V68, P0, DOI 10.1016/j.tiv.2020.104963
NR 59
TC 0
Z9 0
U1 1
U2 1
PU FRONTIERS MEDIA SA
PI LAUSANNE
PA AVENUE DU TRIBUNAL FEDERAL 34, LAUSANNE, CH-1015, SWITZERLAND
SN 2296-4185
EI 
J9 FRONT BIOENG BIOTECH
JI Front. Bioeng. Biotechnol.
PD MAR 21
PY 2022
VL 10
IS 
BP 
EP 
DI 10.3389/fbioe.2022.853872
PG 13
WC Biotechnology & Applied Microbiology; Multidisciplinary Sciences
SC Biotechnology & Applied Microbiology; Science & Technology - Other Topics
GA 0O6YC
UT WOS:000783668400001
PM 35387300
DA 2022-06-22
ER

PT J
AU Zhang, Shao-long
   Zhang, Ke-shi
   Wang, Jun-feng
   Wang, Yi-chuan
   Zhang, Hui
   Tang, Chong
   Pei, Zheng
   Guan, Zhen-peng
AF Zhang, Shao-long
   Zhang, Ke-shi
   Wang, Jun-feng
   Wang, Yi-chuan
   Zhang, Hui
   Tang, Chong
   Pei, Zheng
   Guan, Zhen-peng
TI Corresponding Changes of Autophagy-Related Genes and Proteins in Different Stages of Knee Osteoarthritis: An Animal Model Study
SO ORTHOPAEDIC SURGERY
LA English
DT Article
DE Animal models; Autophagy; Autophagy-related proteins; Chondrocytes; Osteoarthritis
ID cartilage; activation
AB Objective To investigate the effect of autophagy expression levels of different weight-bearing states and different stages of osteoarthritis in animal models, as well as the corresponding mechanisms. Methods We used the male Sprague-Dawley (SD) rats (12-week-old, SPF) to establish the OA animal models by modified Hulth method, and grouped animal models according to the length of time after surgery and different weight-bearing areas. RT-qPCR was carried out for detection of autophagy-related genes such as Atg7, Atg12, P62, etc. Western blot analysis was used to detect the expression levels of corresponding autophagy-related proteins such as LC3B, P62, etc. T test was performed for statistical analysis to compare different groups, while the differences were deemed statistically significant with P < 0.05. Transmission electron microscopy was used to observe the autophagosome to demonstrate the level of autophagy expression and the status of the chondrocytes. Results The results of the RT-qPCR testing showed that when the weight-bearing cartilage of the 4-week group (relatively mild) was compared with that of the 10-week group (relatively severe), there were statistically significant differences in all the genes tested, in detail: Atg3 (P < 0.01), Atg7 (P < 0.01), Atg12 (P < 0.01), P62 (P < 0.0001). The expression of autophagy-related mRNA in the 4-week group is increased compared with that of the 10-week group. As for the expression of proteins, Western blotting showed that in the comparison between the 4- and the 10-week groups, statistically significant results include Atg12 (P < 0.01) in the non-weight-bearing area, with decreased autophagy in the 10-week group compared with that of the 4-week group, while expression of LC3B (P < 0.05) protein was significantly higher in the 4-week group than in the control in the non-weight-bearing area. The expression of LC3B (P < 0.0001) and P62 (P < 0.05) in the 10-week group were higher than that of the control. Transmission electron microscope showed that autophagy in the weight-bearing area is stronger than that in the non-weight-bearing area, and autophagy in the 4-week group is stronger than in the 10-week group for the weight-bearing area. Conclusions The expression of autophagy varies during different stages of osteoarthritis, in which the autophagy is stronger in the early stage of osteoarthritis, and gradually decreases with the progression of the disease. Autophagy in different weight-bearing areas may also be different.
C1 [Zhang, Shao-long; Zhang, Ke-shi; Wang, Yi-chuan; Zhang, Hui; Tang, Chong; Pei, Zheng; Guan, Zhen-peng] Peking Univ, Shougang Hosp, Beijing, CHINA.
   [Zhang, Shao-long; Wang, Yi-chuan] Peking Univ, Hlth Sci Ctr, Beijing, CHINA.
   [Zhang, Shao-long] Civil Aviat Gen Hosp, Beijing, CHINA.
   [Wang, Jun-feng] Peking Univ, Int Hosp, Beijing, CHINA.
RP Pei, Z; Guan, ZP (corresponding author), Peking Univ, Shougang Hosp, Dept Orthopaed, 9 Jinyuanzhuang Rd, Beijing 100144, CHINA.
EM 18910891027@189.cn; guanzhenpeng@qq.com
FU National Natural Science Foundation of China [81772393]; Natural Science Foundation of Beijing [7192214]
CR Almonte-becerril M, 2010, APOPTOSIS, V15, P631, DOI 10.1007/s10495-010-0458-z
   Barranco CAROLINE, 2015, NAT REV RHEUMATOL, V11, P127, DOI 10.1038/nrrheum.2015.12
   Carames B, 2015, ARTHRITIS RHEUMATOL, V67, P1568, DOI 10.1002/art.39073
   Carames B, 2012, ARTHRITIS RHEUM-US, V64, P1182, DOI 10.1002/art.33444
   Carames B, 2010, ARTHRITIS RHEUM-US, V62, P791, DOI 10.1002/art.27305
   Colins JA, 2018, CURR OPIN RHEUMATOL, V30, P101, DOI 10.1097/BOR.0000000000000456
   Culvenor AG, 2015, KNEE SURG SPORT TR A, V23, P3532, DOI 10.1007/s00167-014-3205-0
   Eckstein F, 2015, SEMIN ARTHRITIS RHEU, V45, P251, DOI 10.1016/j.semarthrit.2015.06.001
   Fagerberg L, 2014, MOL CELL PROTEOMICS, V13, P397, DOI 10.1074/mcp.M113.035600
   Kongara S, 2012, FRONT ONCOL, V2, P0, DOI 10.3389/fonc.2012.00171
   Loeser RF, 2012, ARTHRITIS RHEUM-US, V64, P1697, DOI 10.1002/art.34453
   de Figueroa PL, 2015, ARTHRITIS RHEUMATOL, V67, P966, DOI 10.1002/art.39025
   Lories R, 2011, NAT REV RHEUMATOL, V7, P700, DOI 10.1038/nrrheum.2011.156
   Mizushima N, 2011, ANNU REV CELL DEV BI, V27, P107, DOI 10.1146/annurev-cellbio-092910-154005
   Nakamura S, 2017, J CELL SCI, V130, P1209, DOI 10.1242/jcs.196352
   Quan M, 2020, ORTHOP SURG, V12, P312, DOI 10.1111/os.12573
   Rahmati M, 2017, AGEING RES REV, V40, P20, DOI 10.1016/j.arr.2017.07.004
   Ribeiro M, 2016, OSTEOARTHR CARTILAGE, V24, P2116, DOI 10.1016/j.joca.2016.06.019
   Ribeiro M, 2016, OSTEOARTHR CARTILAGE, V24, P731, DOI 10.1016/j.joca.2015.10.017
   Roca-agujetas V, 2019, OXID MED CELL LONGEV, V2019, P0, DOI 10.1155/2019/3809308
   Sasaki H, 2012, ARTHRITIS RHEUM-US, V64, P1920, DOI 10.1002/art.34323
   Scherz-shouval R, 2007, TRENDS CELL BIOL, V17, P422, DOI 10.1016/j.tcb.2007.07.009
   Shapiro IM, 2014, AUTOPHAGY, V10, P7, DOI 10.4161/auto.26679
   Thysen S, 2015, DIS MODEL MECH, V8, P17, DOI 10.1242/dmm.016881
   Xie F, 2020, ORTHOP SURG, V12, P708, DOI 10.1111/os.12690
   Xu HG, 2015, BONE, V75, P242, DOI 10.1016/j.bone.2014.10.023
   Yu L, 2018, AUTOPHAGY, V14, P207, DOI 10.1080/15548627.2017.1378838
   Zeng LY, 2020, ORTHOP SURG, V12, P756, DOI 10.1111/os.12671
   Zhang KS, 2019, ORTHOP SURG, V11, P698, DOI 10.1111/os.12497
   Zhang QB, 2018, AM J TRANSL RES, V10, P762
   Zhang XN, 2019, INT J MOL MED, V43, P336, DOI 10.3892/ijmm.2018.3948
   Zhang Y, 2015, ANN RHEUM DIS, V74, P1432, DOI 10.1136/annrheumdis-2013-204599
NR 32
TC 0
Z9 0
U1 0
U2 0
PU WILEY
PI HOBOKEN
PA 111 RIVER ST, HOBOKEN 07030-5774, NJ USA
SN 1757-7853
EI 1757-7861
J9 ORTHOP SURG
JI Orthop. Surg.
PD MAR 15
PY 2022
VL 14
IS 3
BP 595
EP 604
DI 10.1111/os.13057
PG 10
WC Orthopedics
SC Orthopedics
GA ZU7ZW
UT WOS:000747806000001
PM 35088942
DA 2022-06-22
ER

PT J
AU Lv, Shuaijie
   Wang, Xiaojian
   Jin, Shuaijie
   Shen, Shaoning
   Wang, Rui
   Tong, Peijian
AF Lv, Shuaijie
   Wang, Xiaojian
   Jin, Shuaijie
   Shen, Shaoning
   Wang, Rui
   Tong, Peijian
TI Quercetin mediates TSC2-RHEB-mTOR pathway to regulate chondrocytes autophagy in knee osteoarthritis
SO GENE
LA English
DT Article
DE Quercetin; Knee osteoarthritis; Autophagy; TSC2-RHEB-mTOR pathway; Apoptosis; Viability
ID mtor; apoptosis
AB Objective: This study aimed to explore the specific molecular mechanism of the therapeutic effect of quercetin in knee osteoarthritis (KOA).& nbsp;Methods: The KOA rat model was constructed by excising the medial meniscus and transecting the anterior meniscus. Joint injuries in rats were determined by Hematoxylin-Eosin (H & E) and Safranin O staining. The severity of KOA was then assessed according to the Osteoarthritis Research Society International (OARSI). The expressions of TSC2 and LC2B in joint tissue were measured by immunohistochemistry. Besides, chondrocytes treated with 10 ng/ml IL-1 beta were used to construct a chondrocyte arthritis model, while those treated with 4 or 8 mu M quercetin were served as treatment groups. MTT, flow cytometry and toluidine blue staining were used to detect cell viability, apoptosis and mucopolysaccharide synthesis, respectively. qRT-PCR or Western blot was performed to determine the expressions of MMP-13, collagen II, Aggrecan, TSC2, RHEB, mTOR, p-mTOR, ULK1, p-ULK1, LC3B-I, LC3B-II and P62 in chondrocytes.& nbsp;Results: Quercetin alleviated the joint injury and suppressed the increase in MMP-13 expression and the decreases in collagen II and Aggrecan expressions in KOA rats. In addition, quercetin suppressed RHEB, p-mTOR, p-ULK1 and P62 expressions but promoted TSC2 and LC3BII expressions in KOA rats. Furthermore, quercetin could relieve the decrease of cell viability and the increase of apoptosis that induced by IL-1 beta, and promote the syn-thesis of IL-1 beta-inhibited mucopolysaccharide in chondrocytes. Nevertheless, siTSC2 partially offset the thera-peutic effects of quercetin in chondrocytes.& nbsp;Conclusion: Quercetin alleviated KOA by mediating the TSC2-RHBE-mTOR signaling pathway.
C1 [Lv, Shuaijie; Tong, Peijian] Zhejiang Univ Chinese Med, 1st Affiliated Hosp, Orthoped Dept, 54 Youdian St, Shangcheng Dist, Hangzhou, Zhejiang, CHINA.
   [Wang, Xiaojian; Jin, Shuaijie; Shen, Shaoning; Wang, Rui] Zhejiang Univ Chinese Med, 1st Clin Med Coll, Orthoped Dept, Binjiang Dist, Hangzhou, Zhejiang, CHINA.
RP Tong, PJ (corresponding author), Zhejiang Univ Chinese Med, 1st Affiliated Hosp, Orthoped Dept, 54 Youdian St, Shangcheng Dist, Hangzhou, Zhejiang, CHINA.
EM tongpeijian_ptj@163.com
FU Youth Fund of Zhejiang Medical and Health Science and Technology Plan [2019RC059]; Youth Fund of Zhejiang Administration of Traditional Chinese Medicine [2019ZQ016]
CR Barbosa GM, 2019, SCI REP-UK, V9, P0, DOI 10.1038/s41598-019-50958-8
   Cagnol S, 2010, FEBS J, V277, P2, DOI 10.1111/j.1742-4658.2009.07366.x
   Carames B, 2012, ANN RHEUM DIS, V71, P575, DOI 10.1136/annrheumdis-2011-200557
   Charlesworth J, 2019, BMC MUSCULOSKEL DIS, V20, P0, DOI 10.1186/s12891-019-2525-0
   Cheleschi S, 2018, INT IMMUNOPHARMACOL, V64, P86, DOI 10.1016/j.intimp.2018.08.025
   Chen HB, 2019, BMC MUSCULOSKEL DIS, V20, P0, DOI 10.1186/s12891-019-2521-4
   Chen K, 2019, INT J MOL MED, V43, P2241, DOI 10.3892/ijmm.2019.4141
   Cooper KF, 2018, OXID MED CELL LONGEV, V2018, P0, DOI 10.1155/2018/4701275
   Feng K, 2019, J CELL PHYSIOL, V234, P18192, DOI 10.1002/jcp.28452
   Gao Z, 2016, ZHONGHUA YI XUE ZA ZHI, V96, P2182, DOI 10.3760/cma.j.issn.0376-2491.2016.27.016
   Gundogdu G, 2020, CURR RHEUMATOL REV, V16, P324, DOI 10.2174/1573397116666191226122801
   Hawker GA, 2019, CLIN EXP RHEUMATOL, V37, P3
   Hu Y, 2019, FREE RADICAL BIO MED, V145, P146, DOI 10.1016/j.freeradbiomed.2019.09.024
   Huang J, 2008, BIOCHEM J, V412, P179, DOI 10.1042/BJ20080281
   Hussain SM, 2016, SCOT MED J, V61, P7, DOI 10.1177/0036933015619588
   Jiang SY, 2018, CELL MOL BIOL, V64, P4, DOI 10.14715/cmb/2018.64.6.2
   Kim J, 2011, NAT CELL BIOL, V13, P132, DOI 10.1038/ncb2152
   Kim YC, 2015, J CLIN INVEST, V125, P25, DOI 10.1172/JCI73939
   Lee JY, 2019, CLIN RHEUMATOL, V38, P3549, DOI 10.1007/s10067-019-04757-1
   Lehnertova M, 2018, ACTA CHIR ORTHOP TR, V85, P204
   Livak KJ, 2001, METHODS, V25, P402, DOI 10.1006/meth.2001.1262
   Lyp M, 2016, MED SCI MONITOR, V22, P0, DOI 10.12659/MSM.896203
   Martin TD, 2014, MOL CELL, V53, P209, DOI 10.1016/j.molcel.2013.12.004
   Massi A, 2017, MOLECULES, V22, P0, DOI 10.3390/molecules22081270
   Matsuzaki T, 2018, SCI TRANSL MED, V10, P0, DOI 10.1126/scitranslmed.aan0746
   Mlcek J, 2016, MOLECULES, V21, P0, DOI 10.3390/molecules21050623
   Patel RV, 2018, EUR J MED CHEM, V155, P889, DOI 10.1016/j.ejmech.2018.06.053
   Permatasari DA, 2019, J ADV PHARM TECHNOL, V10, P2, DOI 10.4103/japtr.JAPTR_331_18
   Pritzker KPH, 2006, OSTEOARTHR CARTILAGE, V14, P13, DOI 10.1016/j.joca.2005.07.014
   Rahmati M, 2017, AGEING RES REV, V40, P20, DOI 10.1016/j.arr.2017.07.004
   Rajendran P, 2019, J CELL PHYSIOL, V234, P21485, DOI 10.1002/jcp.28895
   Riis RGC, 2018, DAN MED J, V65, P0
   Rodriguez-merchan EC, 2018, POSTGRAD MED, V130, P607, DOI 10.1080/00325481.2018.1505182
   Tang X, 2016, ARTHRITIS RHEUMATOL, V68, P648, DOI 10.1002/art.39465
   Wang JN, 2019, INT IMMUNOPHARMACOL, V76, P0, DOI 10.1016/j.intimp.2019.105791
   Xing ZHI-HUA, 2017, ZHONGGUO ZHONG YAO ZA ZHI, V42, P3703, DOI 10.19540/j.cnki.cjcmm.20170907.003
   Xu QG, 2017, PAIN PHYSICIAN, V20, P229
   Yuan K, 2020, J NUTR BIOCHEM, V84, P0, DOI 10.1016/j.jnutbio.2020.108454
   Yue JJ, 2019, J CELL PHYSIOL, V234, P23190, DOI 10.1002/jcp.28885
   Zhang GW, 2018, BIOSCIENCE REP, V38, P0, DOI 10.1042/BSR20171691
   Zhang SK, 2018, MOL MED REP, V17, P4307, DOI 10.3892/mmr.2018.8461
   Zhou G, 2006, P NATL ACAD SCI USA, V103, P19004, DOI 10.1073/pnas.0605170103
NR 42
TC 0
Z9 0
U1 4
U2 4
PU ELSEVIER
PI AMSTERDAM
PA RADARWEG 29, 1043 NX AMSTERDAM, NETHERLANDS
SN 0378-1119
EI 1879-0038
J9 GENE
JI Gene
PD APR 30
PY 2022
VL 820
IS 
BP 
EP 
DI 10.1016/j.gene.2022.146209
PG 10
WC Genetics & Heredity
SC Genetics & Heredity
GA ZZ1US
UT WOS:000773062200001
PM 35093450
DA 2022-06-22
ER

PT J
AU Zhang, H
   Sun, H
   Zhang, W
   Xu, Y
   Geng, D
AF Zhang, H
   Sun, H
   Zhang, W
   Xu, Y
   Geng, D
TI Identification of Key Genes and Potential Mechanisms Based on the Autophagy Regulatory Network in Osteoclasts Using a Murine Osteoarthritis Model
SO Journal of Inflammation Research
LA English
DT Article
ID autophagy; bioinformatics; lir; mirna; osteoarthriti; osteoclast; messenger rna; microrna; animal experiment; animal model; animal tissue; article; atg12 gene; atg3 gene; autophagy (cellular); becn1 gene; controlled study; differential gene expression; gabarapl2 gene; gene; gene expression profiling; gene identification; gene ontology; gene regulatory network; histopathology; infant; kegg; knee osteoarthriti; male; mouse; nonhuman; osteoarthriti; osteoclast; pathogenesis; pik3c3 gene; protein protein interaction; real time polymerase chain reaction; rna binding; subchondral bone; upregulation
AB Background: Osteoarthritis (OA) is a degenerative joint disease that acts as a major cause of early disability in the old population. However, the molecular mechanisms of autophagy in osteoclasts involved in OA remain unclear. Methods: The gene expression profiles were downloaded from the Gene Expression Omnibus (GEO) repository. The NCBI GEO2R and ScanGEO analysis tool were used to identify differentially expressed genes (DEGs). The protein-protein interaction (PPI) network was predicted by the STRING website and visualized with Cytoscape software. Gene Ontology (GO) and Kyoto Encyclopedia of Genes and Genomes (KEGG) pathway were performed to enrich GO terms and signaling pathways using Metascape database. To predict LC3-interacting region (LIR) motif among these DEGs, the iLIR database was selected to assess specific short linear sequences. To obtain potential upstream miRNA targets of these DEGs, the mRNA-miRNA interaction networks were predicted by miRWalk database. The knee OA model was performed in mice, and autophagy related mRNAs of osteoclasts were identified. Experimental specimens were further verified with histopathological staining. Results: Becn1, Atg3, Atg12, Pik3c3, and Gabarapl2 were obtained as coexpressed differential genes. PPI network was constructed and deduced the other 60 related genes. GO and KEGG enrichment networks indicated that autophagy-animal, selective autophagy, and mitophagy mainly participated in autophagy regulation in osteoclasts. The possible LIR sequences were collected to predict motifs. The mRNA–miRNA interaction networks suggested that many miRNAs could regulate autophagy-related genes individually and collectively. The RT–PCR results suggested that these five genes were upregulated in the OA group. Histopathological staining revealed that osteoclasts were increased in subchondral bone, and higher expression of these DEGs in the OA group was compared to the sham group. Conclusion: Our results reveal that the role of autophagy in osteoclasts could be a regulatory mechanism in OA and that these autophagy-related genes might be targets for the intervention of OA disease. © 2022 Zhang et al.
C1 Department of Orthopedics, the First Affiliated Hospital of Soochow University, Suzhou City, China
TC 0
SN 1178-7031
EI 
J9 J INFLAMM RES
JI J. Inflamm. Res.
PD JUN 15
PY 2022
VL 15
IS 0
BP 2333
EP 2347
DI 10.2147/JIR.S354824
PG 15
UT Scopus:10.2147/JIR.S354824
ER

PT J
AU Lan, Tao
   Shen, Zhe
   Hu, Zhihao
   Yan, Bin
AF Lan, Tao
   Shen, Zhe
   Hu, Zhihao
   Yan, Bin
TI Vitamin D/VDR in the pathogenesis of intervertebral disc degeneration: Does autophagy play a role?
SO BIOMEDICINE & PHARMACOTHERAPY
LA English
DT Article
DE Vitamin D; Vitamin D receptor; Autophagy; Intervertebral disc degeneration
ID low-back-pain; beclin 1; d deficiency; apoptosis; polymorphism; osteoarthriti; macroautophagy; association; prevalence; activation
AB To date, the underlying mechanisms involved intervertebral disc degeneration (IDD) remain unclear, which has hindered the development of molecular biological therapy for IDD. Autophagy is vital for intracellular quality control and metabolic balance in intervertebral disc cells. Hence, autophagy homeostasis is important. Emerging evidence has implicated vitamin D (VD) and the vitamin D receptor (VDR) in IDD progression because of their effects on different autophagy steps. However, the results of clinical trials in which VD supplementation was assessed as a treatment for IDD are controversial. Furthermore, experimental studies on the interplay between VD/VDR and autophagy are still in their infancy. In view of the significance of the crosstalk between VD/VDR and autophagy components, this review focuses on the latest research on VD/VDR modulation in autophagy and investigates the possible regulatory mechanisms. This article will deepen our understanding of the relationship between VD/VDR and autophagy and suggests novel strategies for IDD prevention and treatment.
C1 [Lan, Tao; Shen, Zhe; Hu, Zhihao; Yan, Bin] Shenzhen Univ, Dept Spinal Surg, Shenzhen Peoples Hosp 2, Affiliated Hosp 1, Shenzhen 518035, Guangdong, CHINA.
RP Lan, T; Yan, B (corresponding author), Shenzhen Univ, Dept Spinal Surg, Shenzhen Peoples Hosp 2, Affiliated Hosp 1, Shenzhen 518035, Guangdong, CHINA.
EM 275305207@qq.com; 08timmy@163.com
FU Shenzhen Key Medical Discipline Con-struction Fund [SZXK022]
CR Al SAEDIA, 2020, BONE, V141, P0, DOI 10.1016/j.bone.2020.115672
   Alers S, 2012, MOL CELL BIOL, V32, P2, DOI 10.1128/MCB.06159-11
   An JL, 2017, EXP BIOL MED, V242, P1254, DOI 10.1177/1535370217707744
   Bass JJ, 2020, J PHYSL, V0, P0
   Battie MC, 2007, PAIN, V131, P272, DOI 10.1016/j.pain.2007.01.010
   Biczo A, 2020, EUR SPINE J, V29, P596, DOI 10.1007/s00586-019-06215-7
   Bjorland S, 2017, PAIN, V158, P1456, DOI 10.1097/j.pain.0000000000000934
   Campbell GR, 2012, AUTOPHAGY, V8, P1523, DOI 10.4161/auto.21154
   Castillo-avila RG, 2020, AM J PHYS MED REHAB, V0, P0
   Chan EY, 2009, SCI SIGNAL, V2, P0, DOI 10.1126/scisignal.284pe51
   Chen DH, 2016, CELL DEATH DIS, V7, P0, DOI 10.1038/cddis.2016.334
   Chen L, 2017, J ORTHOP SCI, V22, P184, DOI 10.1016/j.jos.2016.11.009
   Cheng JB, 2004, P NATL ACAD SCI USA, V101, P7711, DOI 10.1073/pnas.0402490101
   Choi H, 2016, AUTOPHAGY, V12, P1631, DOI 10.1080/15548627.2016.1192753
   Colombini A, 2013, J STEROID BIOCHEM, V138, P24, DOI 10.1016/j.jsbmb.2013.03.001
   de Schepper EIT, 2010, SPINE, V35, P531, DOI 10.1097/BRS.0b013e3181aa5b33
   Deluca HECTORF, 2014, BONEKEY REP, V3, P479, DOI 10.1038/bonekey.2013.213
   Denos M, 2021, BMJ OPEN DIAB RES CA, V9, P0, DOI 10.1136/bmjdrc-2020-001948
   Fabri M, 2011, SCI TRANSL MED, V3, P0, DOI 10.1126/scitranslmed.3003045
   Francisco V, 2022, NAT REV RHEUMATOL, V18, P47, DOI 10.1038/s41584-021-00713-z
   Gruber HE, 2015, SPINE, V40, P773, DOI 10.1097/BRS.0000000000000865
   Grubler MR, 2021, DIABETES OBES METAB, V23, P1011, DOI 10.1111/dom.14307
   Gump JM, 2011, TRENDS CELL BIOL, V21, P387, DOI 10.1016/j.tcb.2011.03.007
   Guo XP, 2020, J NUTR BIOCHEM, V80, P0, DOI 10.1016/j.jnutbio.2020.108380
   Hamzawy M, 2017, ENDOCRINE, V58, P66, DOI 10.1007/s12020-017-1402-6
   Heuch I, 2017, BMJ OPEN, V7, P0, DOI 10.1136/bmjopen-2017-018521
   Holick MF, 2006, MAYO CLIN PROC, V81, P353, DOI 10.4065/81.3.353
   Hoyer-hansen M, 2007, MOL CELL, V25, P193, DOI 10.1016/j.molcel.2006.12.009
   Hoyer-hansen M, 2010, TRENDS MOL MED, V16, P295, DOI 10.1016/j.molmed.2010.04.005
   Hua W, 2019, AUTOPHAGY, V15, P707, DOI 10.1080/15548627.2018.1557835
   Huang HS, 2019, AM J TRANSL RES, V11, P2496
   Ji LM, 2019, BIOCHEM BIOPH RES CO, V511, P869, DOI 10.1016/j.bbrc.2019.02.114
   Kang R, 2011, CELL DEATH DIFFER, V18, P571, DOI 10.1038/cdd.2010.191
   Kepler CK, 2013, SPINE J, V13, P318, DOI 10.1016/j.spinee.2012.12.003
   Khositseth S, 2017, KIDNEY INT, V91, P1070, DOI 10.1016/j.kint.2016.12.005
   Knezevic NN, 2021, LANCET, V398, P78, DOI 10.1016/S0140-6736(21)00733-9
   Ko S, 2020, J ORTHOP SURG RES, V15, P0, DOI 10.1186/s13018-020-01629-2
   Kong CY, 2020, BIOCHEM CELL BIOL, V98, P434, DOI 10.1139/bcb-2019-0333
   Krasowska K, 2019, FRONT PHARMACOL, V10, P0, DOI 10.3389/fphar.2019.00527
   Kumar S, 2021, AUTOPHAGY, V17, P2273, DOI 10.1080/15548627.2020.1822088
   Lan T, 2021, AGEING RES REV, V65, P0, DOI 10.1016/j.arr.2020.101227
   Li B, 2019, STEM CELL RES THER, V10, P0, DOI 10.1186/s13287-019-1219-8
   Li GC, 2020, CELL DEATH DIS, V11, P0, DOI 10.1038/s41419-020-2284-8
   Li HM, 2020, RHEUMATOLOGY, V0, P0
   Liao JL, 2020, GENES NUTR, V15, P0, DOI 10.1186/s12263-020-00679-9
   Liu C, 2020, CELL DIV, V15, P0, DOI 10.1186/s13008-020-0060-x
   Liu PT, 2008, CURR OPIN IMMUNOL, V20, P371, DOI 10.1016/j.coi.2008.05.014
   Lu R, 2021, GASTROENTEROLOGY, V160, P1269, DOI 10.1053/j.gastro.2020.11.015
   Lu R, 2019, FASEB J, V33, P11845, DOI 10.1096/fj.201900727R
   Luoma K, 2000, SPINE, V25, P487, DOI 10.1097/00007632-200002150-00016
   Mansoor S, 2010, CLIN BIOCHEM, V43, P1431, DOI 10.1016/j.clinbiochem.2010.09.022
   Milczarek M, 2020, INT J MOL SCI, V21, P0, DOI 10.3390/ijms21020642
   Mizushima N, 2007, AUTOPHAGY, V3, P542, DOI 10.4161/auto.4600
   Pasquier B, 2016, CELL MOL LIFE SCI, V73, P985, DOI 10.1007/s00018-015-2104-y
   Pattingre S, 2005, CELL, V122, P927, DOI 10.1016/j.cell.2005.07.002
   Pekala PA, 2019, J CLIN NEUROSCI, V60, P36, DOI 10.1016/j.jocn.2018.09.028
   Penna-martinez M, 2021, EUR J ENDOCRINOL, V0, P0
   Rasmussen LS, 2021, EUR J CANCER, V144, P72, DOI 10.1016/j.ejca.2020.10.038
   Rodrigues-pinto R, 2014, EUR SPINE J, V23, P1803, DOI 10.1007/s00586-014-3305-z
   Sinha S, 2008, ONCOGENE, V27, PS137, DOI 10.1038/onc.2009.51
   Skrobot W, 2019, NUTRIENTS, V11, P0, DOI 10.3390/nu11092202
   Song Y, 2021, EXP MOL MED, V53, P1124, DOI 10.1038/s12276-021-00650-7
   Stratford K, 2021, J STEROID BIOCHEM, V206, P0, DOI 10.1016/j.jsbmb.2020.105804
   Sun J, 2016, AUTOPHAGY, V12, P1057, DOI 10.1080/15548627.2015.1072670
   Sun K, 2021, AUTOPHAGY, V17, P2082, DOI 10.1080/15548627.2020.1822097
   Teraguchi M, 2017, OSTEOARTHR CARTILAGE, V25, P1122, DOI 10.1016/j.joca.2017.01.001
   Tiosano D, 1900, V2021, V0, P0
   Tong T, 2019, J STEROID BIOCHEM, V190, P126, DOI 10.1016/j.jsbmb.2019.03.013
   Tuckey RC, 2018, J STEROID BIOCHEM, V181, P1, DOI 10.1016/j.jsbmb.2018.02.008
   Videman T, 1998, SPINE, V23, P2477, DOI 10.1097/00007632-199812010-00002
   Wan X, 2007, ONCOGENE, V26, P1932, DOI 10.1038/sj.onc.1209990
   Wang F, 2016, OSTEOARTHR CARTILAGE, V24, P398, DOI 10.1016/j.joca.2015.09.019
   Wang JR, 2008, AUTOPHAGY, V4, P947, DOI 10.4161/auto.6787
   Wei HL, 2017, J STEROID BIOCHEM, V168, P71, DOI 10.1016/j.jsbmb.2017.02.007
   Wirawan E, 2012, AUTOPHAGY, V8, P6, DOI 10.4161/auto.8.1.16645
   Withanage ND, 2018, PLOS ONE, V13, P0, DOI 10.1371/journal.pone.0205841
   Wu W, 2014, J ORTHOP RES, V32, P253, DOI 10.1002/jor.22503
   Xu HW, 2021, PAIN PHYSICIAN, V24, P0
   Xu HW, 2020, MENOPAUSE, V27, P586, DOI 10.1097/GME.0000000000001499
   Xu HW, 2020, J ORTHOP SCI, V25, P787, DOI 10.1016/j.jos.2019.10.011
   Yang JH, 2015, AM J TRANSL RES, V7, P2630
   Yang MH, 2019, INT J MOL MED, V44, P750, DOI 10.3892/ijmm.2019.4212
   Ye W, 2013, CONNECT TISSUE RES, V54, P22, DOI 10.3109/03008207.2012.715702
   Yuan F, 2021, ARCH BIOCHEM BIOPHYS, V697, P0, DOI 10.1016/j.abb.2020.108694
   Yuk JM, 2009, CELL HOST MICROBE, V6, P231, DOI 10.1016/j.chom.2009.08.004
   Zalewski A, 2016, J CLIN ENDOCR METAB, V101, P3409, DOI 10.1210/jc.2016-2124
   Zhang CT, 2021, CELL SIGNAL, V78, P0, DOI 10.1016/j.cellsig.2020.109841
   Zhang QC, 2021, J ORTHOP RES, V39, P1921, DOI 10.1002/jor.24880
   Zhang Y, 2020, OXID MED CELL LONGEV, V2020, P0, DOI 10.1155/2020/9503562
   Zhao J, 2015, GENOM PROTEOM BIOINF, V13, P371, DOI 10.1016/j.gpb.2015.11.003
   Zheng ZM, 2018, J CELL MOL MED, V22, P3086, DOI 10.1111/jcmm.13586
NR 91
TC 0
Z9 0
U1 1
U2 1
PU ELSEVIER FRANCE-EDITIONS SCIENTIFIQUES MEDICALES ELSEVIER
PI ISSY-LES-MOULINEAUX
PA 65 RUE CAMILLE DESMOULINS, CS50083, 92442 ISSY-LES-MOULINEAUX, FRANCE
SN 0753-3322
EI 1950-6007
J9 BIOMED PHARMACOTHER
JI Biomed. Pharmacother.
PD APR 15
PY 2022
VL 148
IS 
BP 
EP 
DI 10.1016/j.biopha.2022.112739
PG 7
WC Medicine, Research & Experimental; Pharmacology & Pharmacy
SC Research & Experimental Medicine; Pharmacology & Pharmacy
GA 0I1JU
UT WOS:000779183300001
PM 35202910
DA 2022-06-22
ER

PT J
AU Ding, D
   Xue, Yan
   Zhang, J
   Zhang, Z
   Li, W
   Cao, Y
   Xu, Jian-Guang
AF Ding, Dao-fang
   Xue, Yan
   Zhang, Jun-peng
   Zhang, Zeng-qiao
   Li, Wen-yao
   Cao, Yue-long
   Xu, Jian-guang
TI Similarities and differences between rat and mouse chondrocyte gene expression induced by IL-1 beta
SO JOURNAL OF ORTHOPAEDIC SURGERY AND RESEARCH
LA English
DT Article
DE Osteoarthritis; Chondrocyte inflammatory model; RNA-seq; Differentially expressed gene; Proliferation
ID articular chondrocyte; osteoarthriti; apoptosis; inhibition; autophagy; model
AB Background Osteoarthritis (OA) is the most prevalent degenerative joint disease. In vitro experiments are an intuitive method used to investigate its early pathogenesis. Chondrocyte inflammation models in rats and mice are often used as in vitro models of OA. However, similarities and differences between them in the early stages of inflammation have not been reported. Objective This paper seeks to compare the chondrocyte phenotype of rats and mice in the early inflammatory state and identify chondrocytes suitable for the study of early OA. Methods Under similar conditions, chondrocytes from rats and mice were stimulated using the same IL-1 beta concentration for a short period of time. The phenotypic changes of chondrocytes were observed under a microscope. The treated chondrocytes were subjected to RNA-seq to identify similarities and differences in gene expression. Chondrocytes were labelled with EdU for proliferation analysis. Cell proliferation-associated proteins, including minichromosome maintenance 2 (MCM2), minichromosome maintenance 5 (MCM5), Lamin B1, proliferating cell nuclear antigen (PCNA), and Cyclin D1, were analysed by immunocytochemical staining, cell immunofluorescence, and Western blots to verify the RNA-seq results. Results RNA-seq revealed that the expression patterns of cytokines, chemokines, matrix metalloproteinases, and collagen were similar between the rat and mouse chondrocyte inflammation models. Nonetheless, the expression of proliferation-related genes showed the opposite pattern. The RNA-seq results were further verified by subsequent experiments. The expression levels of MCM2, MCM5, Lamin B1, PCNA, and Cyclin D1 were significantly upregulated in rat chondrocytes (P < 0.05) and mouse chondrocytes (P < 0.05). Conclusions Based on the findings, the rat chondrocyte inflammation model may help in the study of the early pathological mechanism of OA.
C1 [Dao-Fang Ding; Jun-Peng Zhang; Wen-Yao Li; Xu, Jian-Guang] Shanghai Univ Tradit Chinese Med, Sch Rehabil Sci, Shanghai 201203, CHINA.
   [Dao-Fang Ding; Jun-Peng Zhang; Zeng-Qiao Zhang; Wen-Yao Li; Xu, Jian-Guang] Shanghai Univ Tradit Chinese Med, Yueyang Hosp, Ctr Rehabil Med, Shanghai 200437, CHINA.
   [Xue, Yan] Tongji Univ, Shanghai Yangzhi Rehabil Hosp, Shanghai Sunshine Rehabil Ctr, Sch Med, Shanghai 201613, CHINA.
   [Yue-Long Cao] Shanghai Univ Tradit Chinese Med, Shuguang Hosp, Shis Ctr Orthoped & Traumatol, Shanghai 201203, CHINA.
RP Xu, JG (corresponding author), Shanghai Univ Tradit Chinese Med, Sch Rehabil Sci, Shanghai 201203, CHINA.; Xu, JG (corresponding author), Shanghai Univ Tradit Chinese Med, Yueyang Hosp, Ctr Rehabil Med, Shanghai 200437, CHINA.
EM xjg@shutcm.edu.cn
FU National Natural Science Foundation of China [81902306]; National Key R&D Program of China [2018YFC2001600]; Engineering Research Center of Traditional Chinese Medicine Intelligent Rehabilitation, Ministry of Education
CR Aigner T, 2001, ARTHRITIS RHEUM-US, V44, P2777, DOI 10.1002/1529-0131(200112)44:12<2777::AID-ART465>3.0.CO;2-H
   Baskey SJ, 2019, IEEE J TRANSL ENG HE, V7, P0, DOI 10.1109/JTEHM.2018.2889496
   Beard DJ, 2019, LANCET, V394, P746, DOI 10.1016/S0140-6736(19)31281-4
   Cabrero-de LASHERASS, 2018, WORLD J GASTROENTERO, V24, P4738, DOI 10.3748/wjg.v24.i42.4738
   Chen JH, 2006, FOOD CHEM TOXICOL, V44, P567, DOI 10.1016/j.fct.2005.09.004
   Choe KN, 2017, MOL CELL, V65, P380, DOI 10.1016/j.molcel.2016.12.020
   Cunningham CC, 2012, CLIN IMMUNOL, V144, P228, DOI 10.1016/j.clim.2012.06.007
   Freund A, 2012, MOL BIOL CELL, V23, P2066, DOI 10.1091/mbc.E11-10-0884
   Gao GC, 2019, J CELL BIOCHEM, V120, P17167, DOI 10.1002/jcb.28977
   Goldring MB, 2009, ARTHRITIS RES THER, V11, P0, DOI 10.1186/ar2592
   Gosset M, 2010, J IMMUNOL, V185, P6244, DOI 10.4049/jimmunol.0903315
   Hou SM, 2020, ARTHRITIS RES THER, V22, P0, DOI 10.1186/s13075-020-02331-8
   Imagawa K, 2014, ARTHRITIS RHEUMATOL, V66, P3040, DOI 10.1002/art.38774
   Johnson CI, 2016, VET J, V209, P40, DOI 10.1016/j.tvjl.2015.07.011
   Johnson WEB, 2000, INT J EXP PATHOL, V81, PA16, DOI 10.1046/j.1365-2613.2000.0145r.x, 10.1046/J.1365-2613.2000.0145R.X
   Koelling S, 2009, CELL STEM CELL, V4, P324, DOI 10.1016/j.stem.2009.01.015
   Kuyinu EL, 2016, J ORTHOP SURG RES, V11, P0, DOI 10.1186/s13018-016-0346-5
   Laphanuwat P, 2018, J CELL SCI, V131, P0, DOI 10.1242/jcs.214726
   Li H, 2017, ARTHRITIS RES THER, V19, P0, DOI 10.1186/s13075-017-1454-2
   Li HZ, 2018, BIOSCIENCE REP, V38, P0, DOI 10.1042/BSR20180542
   Mayer U, 2017, SCI REP-UK, V7, P0, DOI 10.1038/s41598-017-13567-x
   Mccoy AM, 2015, VET PATHOL, V52, P803, DOI 10.1177/0300985815588611
   Nees TA, 2019, J CLIN MED, V8, P0, DOI 10.3390/jcm8091343
   Poulet B, 2016, ARTHRITIS RES THER, V18, P0, DOI 10.1186/s13075-015-0908-7
   Qiu WJ, 2019, INT IMMUNOPHARMACOL, V76, P0, DOI 10.1016/j.intimp.2019.105839
   Roos EM, 2016, NAT REV RHEUMATOL, V12, P92, DOI 10.1038/nrrheum.2015.135
   Santamaria S, 2012, BIOCHEM PHARMACOL, V84, P813, DOI 10.1016/j.bcp.2012.06.026
   Schlichting N, 2014, MOL PHARMACEUT, V11, P2092, DOI 10.1021/mp5000554
   Shoukri B, 2019, J DENT RES, V98, P1103, DOI 10.1177/0022034519865187
   Su ZY, 2017, J DERMATOL SCI, V85, P216, DOI 10.1016/j.jdermsci.2016.12.002
   Tao TH, 2021, FRONT CELL DEV BIOL, V9, P0, DOI 10.3389/fcell.2021.646386
   Tesche F, 2004, OSTEOARTHR CARTILAGE, V12, P852, DOI 10.1016/j.joca.2004.07.004
   Varela-eirin M, 2018, AGEING RES REV, V42, P56, DOI 10.1016/j.arr.2017.12.006
   Wang XZ, 2018, AM J TRANSL RES, V10, P3068
   Woolf AD, 2003, B WORLD HEALTH ORGAN, V81, P646
   Xiao D, 2019, SCI REP-UK, V9, P0, DOI 10.1038/s41598-019-52125-5
   Xu BB, 2020, FRONT BIOENG BIOTECH, V8, P0, DOI 10.3389/fbioe.2020.00247
   Xu K, 2021, INT J BIOL MACROMOL, V175, P351, DOI 10.1016/j.ijbiomac.2021.02.029
   Xue JF, 2017, BIOMED PHARMACOTHER, V89, P1252, DOI 10.1016/j.biopha.2017.01.130
   Yang B, 2018, J CELL BIOCHEM, V119, P7959, DOI 10.1002/jcb.26600
   Yousef EM, 2017, MODERN PATHOL, V30, P682, DOI 10.1038/modpathol.2016.231
NR 41
TC 0
Z9 0
U1 6
U2 6
PU BMC
PI LONDON
PA CAMPUS, 4 CRINAN ST, LONDON N1 9XW, ENGLAND
SN 1749-799X
EI 
J9 J ORTHOP SURG RES
JI J. Orthop. Surg. Res.
PD FEB 4
PY 2022
VL 17
IS 1
BP 
EP 
DI 10.1186/s13018-021-02889-2
PG 11
WC Orthopedics
SC Orthopedics
GA YT4HC
UT WOS:000751322100001
PM 35120538
DA 2022-06-22
ER

PT J
AU Zhang, C
   Lin, Y
   Yan, CH
   Zhang, W
AF Zhang, C
   Lin, Y
   Yan, Ch
   Zhang, W
TI Adipokine Signaling Pathways in Osteoarthritis
SO Frontiers in Bioengineering and Biotechnology
LA English
DT Article
ID adipokine; cartilage; degeneration; obesity; osteoarthriti; signaling pathway; cell death; clinical research; nutrition; adipokine; adipokine; anti-inflammatory; clinical course; degeneration; joint disease; matrix remodeling; osteoarthriti; risk factor; signalling pathway; signaling
AB Osteoarthritis (OA) is a debilitating joint disease that affects millions of individuals. The pathogenesis of OA has not been fully elucidated. Obesity is a well-recognized risk factor for OA. Multiple studies have demonstrated adipokines play a key role in obesity-induced OA. Increasing evidence show that various adipokines may significantly affect the development or clinical course of OA by regulating the pro/anti-inflammatory and anabolic/catabolic balance, matrix remodeling, chondrocyte apoptosis and autophagy, and subchondral bone sclerosis. Several signaling pathways are involved but still have not been systematically investigated. In this article, we review the cellular and molecular mechanisms of adipokines in OA, and highlight the possible signaling pathways. The review suggested adipokines play important roles in obesity-induced OA, and exert downstream function via the activation of various signaling pathways. In addition, some pharmaceuticals targeting these pathways have been applied into ongoing clinical trials and showed encouraging results. However, these signaling pathways are complex and converge into a common network with each other. In the future work, more research is warranted to further investigate how this network works. Moreover, more high quality randomised controlled trials are needed in order to investigate the therapeutic effects of pharmaceuticals against these pathways for the treatment of OA. This review may help researchers to better understand the pathogenesis of OA, so as to provide new insight for future clinical practices and translational research. Copyright © 2022 Zhang, Lin, Yan and Zhang.
C1 Department of Orthopaedic Surgery, The First Affiliated Hospital of Fujian Medical University, Fuzhou, China
   Department of Stomatology, The First Affiliated Hospital of Fujian Medical University, Fuzhou, China
   Department of Orthopaedics Traumatology, The University of Hong Kong, Pokfulam, Hong Kong
TC 0
SN 2296-4185
EI 
J9 FRONT BIOENG BIOTECHNOL
JI Front. Bioeng. Biotechnol.
PD JUN 15
PY 2022
VL 10
IS 0
BP 
EP 
DI 10.3389/fbioe.2022.865370
PG 1
UT Scopus:10.3389/fbioe.2022.865370
ER

PT J
AU Li, Guowen
   Luo, Heyuan
   Ding, Zhiyong
   Liang, Haofeng
   Lai, Zhoupeng
   Chen, Shuzhen
   Huang, Yuliang
AF Li, Guowen
   Luo, Heyuan
   Ding, Zhiyong
   Liang, Haofeng
   Lai, Zhoupeng
   Chen, Shuzhen
   Huang, Yuliang
TI Silencing of circ_0000205 mitigates interleukin-1 beta-induced apoptosis and extracellular matrix degradation in chondrocytes via targeting miR-766-3p/ADAMTS5 axis
SO INNATE IMMUNITY
LA English
DT Article
DE Osteoarthritis; circ_0000205; miR-766-3p; ADAMTS5
ID circular rna; cartilage degradation; osteoarthriti; inhibition; aggrecanase; expression; autophagy; adamts5
AB The aim of this study was to explore the role of hsa_circRNA_0000205 (circ_0000205) in chondrocyte injury in osteoarthritis (OA) and the underlying mechanism. Expression of circ_0000205, microRNA (miR)-766-3p and a disintegrin and metalloproteinase with thrombospondin motif (ADAMTS)-5 was detected by quantitative real time (qRT)-polymerase chain reaction (PCR) and Western blot assays. Cell proliferation, apoptosis, and extracellular matrix (ECM) synthesis were examined by 3-(4,5-dimethylthiazol-2-yl)-2,5-diphenyltetrazolium bromide and 5-ethynyl-2-deoxyuridine assays, flow cytometry, and qRT-PCR and Western blot assays. The target relationship between miR-766-3p and circ_0000205 or ADAMTS5 was confirmed by luciferase reporter assay and RNA immunoprecipitation. IL-1 beta treatment could attenuate cell viability of primary chondrocytes and proliferating cell nuclear antigen (PCNA) and collagen II type alpha-1 (COL2A1) levels, and elevate apoptosis rate and cleaved caspase-3, ADAMTS5 and matrix metalloproteinase-13 (MMP13) levels, suggesting that IL-1 beta induced chondrocyte apoptosis and ECM degradation. Expression of circ_0000205 was up-regulated in OA tissues and IL-1 beta-induced primary chondrocytes, accompanied with miR-766-3p down-regulation and ADAMTS5 up-regulation. Knockdown of circ_0000205 could mitigate IL-1 beta-induced above effects and improve cell proliferation. Moreover, both depleting miR-766-3p and promoting ADAMTS5 could partially counteract circ_0000205 knockdown roles in IL-1 beta-cultured primary chondrocytes. Notably, circ_0000205 was verified as a sponge for miR-766-3p via targeting, and ADAMTS5 was a direct target for miR-766-3p. Silencing circ_0000205 could protect chondrocytes from IL-1 beta-induced proliferation reduction, apoptosis, and ECM degradation by targeting miR-766-3p/ADAMTS5 axis.
C1 [Li, Guowen; Ding, Zhiyong; Liang, Haofeng; Lai, Zhoupeng; Chen, Shuzhen; Huang, Yuliang] Huizhou Cent Peoples Hosp, Dept Orthoped, Huizhou, Guangdong, CHINA.
   [Luo, Heyuan] Huizhou Cent Peoples Hosp, Dept Trauma Surg, Huizhou, Guangdong, CHINA.
RP Huang, YL (corresponding author), Huizhou Cent Peoples Hosp, Dept Orthoped, 41 Erling North Rd, Huizhou City 516001, Guangdong, CHINA.
EM liguowen2021@163.com
CR Aigner T, 2006, EUR CELLS MATER, V12, P49, DOI 10.22203/eCM.v012a06
   Apte SS, 2016, BIOCHEM J, V473, PE1, DOI 10.1042/BJ20151072
   Deschner J, 2003, CURR OPIN CLIN NUTR, V6, P289, DOI 10.1097/01.mco.0000068964.34812.2b
   Glasson SS, 2005, NATURE, V434, P644, DOI 10.1038/nature03369
   Jenei-lanzl Z, 2019, CELL SIGNAL, V53, P212, DOI 10.1016/j.cellsig.2018.10.005
   Ji QB, 2016, J MOL MED, V94, P771, DOI 10.1007/s00109-016-1418-z
   Jiang SY, 2020, WIRES RNA, V11, P0, DOI 10.1002/wrna.1584
   Kohn MD, 2016, CLIN ORTHOP RELAT R, V474, P1886, DOI 10.1007/s11999-016-4732-4
   Korostynski M, 2017, INT J GENOMICS, V2017, P0, DOI 10.1155/2017/1746426
   Kulcheski FR, 2016, J BIOTECHNOL, V238, P42, DOI 10.1016/j.jbiotec.2016.09.011
   Lane NE, 2010, NEW ENGL J MED, V363, P1521, DOI 10.1056/NEJMoa0901510
   Larkin J, 2015, OSTEOARTHR CARTILAGE, V23, P1254, DOI 10.1016/j.joca.2015.02.778
   Li H, 2019, BONE JOINT RES, V8, P290, DOI 10.1302/2046-3758.87.BJR-2018-0297.R1
   Li HZ, 2018, BIOSCIENCE REP, V38, P0, DOI 10.1042/BSR20180542
   Li Z, 2020, DRUG DES DEV THER, V14, P2645, DOI 10.2147/DDDT.S255023, 10.2147/DDDT.S255823
   Liu Q, 2017, ONCOTARGETS THER, V10, P2461, DOI 10.2147/OTT.S124595
   Liu Q, 2014, ARTHRITIS RHEUMATOL, V66, P969, DOI 10.1002/art.38309
   Loeser RF, 2012, ARTHRITIS RHEUM-US, V64, P1697, DOI 10.1002/art.34453
   Loeser RF, 2010, CLIN GERIATR MED, V26, P371, DOI 10.1016/j.cger.2010.03.002
   Luan Y, 2008, OSTEOARTHR CARTILAGE, V16, P1413, DOI 10.1016/j.joca.2008.03.017
   Malfait AM, 2002, J BIOL CHEM, V277, P22201, DOI 10.1074/jbc.M200431200
   Mao G, 2017, CELL PHYSIOL BIOCHEM, V44, P38, DOI 10.1159/000484579
   Mao XJ, 2021, MOL THER-NUCL ACIDS, V24, P856, DOI 10.1016/j.omtn.2021.04.006
   Mead TJ, 2018, MATRIX BIOL, V71-72, P225, DOI 10.1016/j.matbio.2018.06.002
   Saltzman CL, 2010, CLIN ORTHOP SURG, V2, P1, DOI 10.4055/cios.2010.2.1.1
   Santamaria S, 2020, INT J EXP PATHOL, V101, P4, DOI 10.1111/iep.12344
   Stanton H, 2005, NATURE, V434, P648, DOI 10.1038/nature03417
   Swingler TE, 2012, ARTHRITIS RHEUM-US, V64, P1909, DOI 10.1002/art.34314
   Taruc-uy RL, 2013, PRIMARY CARE, V40, P821, DOI 10.1016/j.pop.2013.08.003
   Wang QS, 2021, BIOTECHNOL LETT, V43, P791, DOI 10.1007/s10529-020-03070-1
   Wang T, 2019, INT J MOL MED, V44, P630, DOI 10.3892/ijmm.2019.4240
   Yang YT, 2021, THERANOSTICS, V11, P1877, DOI 10.7150/thno.53307
   Yu CX, 2018, YONSEI MED J, V59, P349, DOI 10.3349/ymj.2018.59.3.349
   Zhang S, 2020, FRONT CELL DEV BIOL, V8, P0, DOI 10.3389/fcell.2020.594135
   Zhou JL, 2021, J CELL MOL MED, V25, P120, DOI 10.1111/jcmm.15884
   Zhou XZ, 2018, J CELL BIOCHEM, V119, P2579, DOI 10.1002/jcb.26421
   Zhou XD, 2020, AGING-US, V12, P20163, DOI 10.18632/aging.103731
NR 37
TC 0
Z9 0
U1 1
U2 1
PU SAGE PUBLICATIONS LTD
PI LONDON
PA 1 OLIVERS YARD, 55 CITY ROAD, LONDON EC1Y 1SP, ENGLAND
SN 1753-4259
EI 1753-4267
J9 INNATE IMMUN-LONDON
JI Innate Immun.
PD FEB 15
PY 2022
VL 28
IS 2
BP 79
EP 90
DI 10.1177/17534259221077078
PG 12
WC Biochemistry & Molecular Biology; Immunology; Medicine, Research & Experimental; Microbiology
SC Biochemistry & Molecular Biology; Immunology; Research & Experimental Medicine; Microbiology
GA 0W4RA
UT WOS:000789014700003
PM 35484121
DA 2022-06-22
ER

PT J
AU Xu, Fei
   Hu, Qun-Fang
   Li, Jia
   Shi, Chang-Jiang
   Luo, Jin-Wei
   Tian, Wei-Chao
   Pan, Li-Wei
AF Xu, Fei
   Hu, Qun-fang
   Li, Jia
   Shi, Chang-jiang
   Luo, Jin-wei
   Tian, Wei-chao
   Pan, Li-wei
TI SOX4-activated lncRNA MCM3AP-AS1 aggravates osteoarthritis progression by modulating miR-149-5p/Notch1 signaling
SO CYTOKINE
LA English
DT Article
DE Autophagy; MCM3AP-AS1; Notch1; Osteoarthritis; SOX4
ID cartilage; autophagy; notch; proliferation; chondrocyte; invasion; pathway
AB Objective: To clarify the expression and underlying network of long non-coding RNA (lncRNA) MCM3AP-AS1 in osteoarthritis (OA).& nbsp;Methods: Human articular cartilage samples, OA model rats and IL-1 beta-treated C28/I2 cells were used in this study. The expression changes of genes and proteins were assessed by real-time quantitative PCR (qRT-PCR) and western blot. Cell viability, apoptosis, autophagy and extracellular matrix (ECM) degradation were assessed by Cell Counting Kit-8 (CCK-8), immunohistochemistry (IHC), flow cytometry, immunofluorescence and western blot assays, respectively. Molecule interactions were validated by dual luciferase and Chromatin immunoprecipitation (ChIP) assays. H & E staining was used to detect the pathological changes of cartilage.& nbsp;Results: MCM3AP-AS1 was upregulated in OA patients and IL-1 beta-induced chondrocytes. Knockdown of MCM3APAS1 enhanced autophagy, while alleviated ECM degradation and cartilage injury. Mechanistically, over expression of SOX4 boosted the transcription of MCM3AP-AS1. Moreover, MCM3AP-AS1 functioned as a molecular sponge or epigenetic regulator of miR-149-5p to facilitate Notch1 expression. Functional rescue experiments showed that either inhibition of miR-149-5p nor ectopic expression of Notch1 dramatically weak-ened the biological impacts of MCM3AP-AS1 silencing.& nbsp;Conclusion: These finding demonstrated that SOX4-activated MCM3AP-AS1 aggravated OA progression by modulating autophagy and ECM degradation via targeting miR-149-5p/Notch1 axis. These data supported that inhibition of MCM3AP-AS1 might be a potential treatment strategy of OA.
C1 [Xu, Fei; Hu, Qun-Fang; Li, Jia; Shi, Chang-Jiang; Luo, Jin-Wei; Tian, Wei-Chao; Pan, Li-Wei] Chengde Med Coll, Dept Orthoped, Affiliated Hosp, Chengde 067000, Hebei, CHINA.
   [Xu, Fei] Chengde Med Coll, Dept Orthoped, Affiliated Hosp, 36 Nanyingzi St, Chengde 067000, Hebei, CHINA.
RP Xu, F (corresponding author), Chengde Med Coll, Dept Orthoped, Affiliated Hosp, 36 Nanyingzi St, Chengde 067000, Hebei, CHINA.
EM xufeixf40@163.com
FU Natural Science Foundation of Hebei Province [H20211406065]
CR Bao JP, 2020, AGING-US, V12, P5152, DOI 10.18632/aging.102937
   Carames B, 2010, ARTHRITIS RHEUM-US, V62, P791, DOI 10.1002/art.27305
   Chen JA, 2019, MOL CANCER, V18, P0, DOI 10.1186/s12943-019-0947-9
   Dykes IM, 2017, GENOM PROTEOM BIOINF, V15, P177, DOI 10.1016/j.gpb.2016.12.005
   Eskelinen EL, 2005, AUTOPHAGY, V1, P1, DOI 10.4161/auto.1.1.1270
   Gao YJ, 2019, BMC MUSCULOSKEL DIS, V20, P0, DOI 10.1186/s12891-019-2967-4
   Hosaka Y, 2013, P NATL ACAD SCI USA, V110, P1875, DOI 10.1073/pnas.1207458110
   Hu JL, 2018, CELL DEATH DIS, V9, P0, DOI 10.1038/s41419-018-0746-z
   Hwang HS, 2015, INT J MOL SCI, V16, P26035, DOI 10.3390/ijms161125943
   Kolasinski SL, 2020, ARTHRITIS RHEUMATOL, V72, P220, DOI 10.1002/art.41142, 10.1002/acr.24131
   Lan L, 2020, BIOSCIENCE REP, V40, P0, DOI 10.1042/BSR20193794
   Li X, 2020, MOL THER-NUCL ACIDS, V20, P265, DOI 10.1016/j.omtn.2020.01.016
   Liang MH, 2019, ENDOCRINE, V65, P318, DOI 10.1007/s12020-019-01939-4
   Liu YK, 2020, BIOMED PHARMACOTHER, V128, P0, DOI 10.1016/j.biopha.2020.110349
   Lu XY, 2020, INT IMMUNOPHARMACOL, V79, P0, DOI 10.1016/j.intimp.2019.106052
   Luo P, 2019, BIOMED RES INT, V2019, P0, DOI 10.1155/2019/5171602
   Ma XD, 2020, CANCER MANAG RES, V12, P8117, DOI 10.2147/CMAR.S247330
   Michael JWP, 2010, DTSCH ARZTEBL INT, V107, P152, DOI 10.3238/arztebl.2010.0152
   Osipo C, 2008, LAB INVEST, V88, P11, DOI 10.1038/labinvest.3700700
   Rahmati M, 2017, AGEING RES REV, V40, P20, DOI 10.1016/j.arr.2017.07.004
   Ribeiro M, 2016, OSTEOARTHR CARTILAGE, V24, P731, DOI 10.1016/j.joca.2015.10.017
   Rim YA, 2020, INT J MOL SCI, V21, P0, DOI 10.3390/ijms21072358
   Settembre C, 2008, GENE DEV, V22, P2645, DOI 10.1101/gad.1711308
   Takahata Y, 2019, FASEB J, V33, P619, DOI 10.1096/fj.201800259R
   Tian F, 2020, BIOL RES, V53, P0, DOI 10.1186/s40659-020-00275-6
   Wang AY, 2019, BMC MED GENOMICS, V12, P0, DOI 10.1186/s12920-019-0649-6
   Wang CZ, 2020, FRONT PHARMACOL, V11, P0, DOI 10.3389/fphar.2020.01114
   Wang CJ, 2017, INT J MED SCI, V14, P213, DOI 10.7150/ijms.17469
   Wang W, 2020, CLIN EXP RHEUMATOL, V38, P1088
   Wang W, 2015, EXP BIOL MED, V240, P1614, DOI 10.1177/1535370215587918
   Wang Y, 2019, ARTIF CELL NANOMED B, V47, P1241, DOI 10.1080/21691401.2019.1596940
   Wang YF, 2019, MOL CANCER, V18, P0, DOI 10.1186/s12943-019-0957-7
   Wei JW, 2017, ONCOL REP, V37, P3, DOI 10.3892/or.2016.5236
   Xie F, 2020, ORTHOP SURG, V12, P708, DOI 10.1111/os.12690
   Xu J, 2017, CELL BIOSCI, V7, P0, DOI 10.1186/s13578-017-0195-x
   Yang B, 2020, ANN PALLIAT MED, V9, P1896, DOI 10.21037/apm-20-929
   Yang HX, 2020, AUTOPHAGY, V16, P271, DOI 10.1080/15548627.2019.1606647
   Ying WG, 2017, MOL MED REP, V15, P4391, DOI 10.3892/mmr.2017.6511
   Yu HT, 2019, EUR REV MED PHARMACO, V23, P5051, DOI 10.26355/eurrev_201906_18168
   Zhang Y, 2015, ANN RHEUM DIS, V74, P1432, DOI 10.1136/annrheumdis-2013-204599
NR 40
TC 0
Z9 0
U1 1
U2 1
PU ACADEMIC PRESS LTD- ELSEVIER SCIENCE LTD
PI LONDON
PA 24-28 OVAL RD, LONDON NW1 7DX, ENGLAND
SN 1043-4666
EI 1096-0023
J9 CYTOKINE
JI Cytokine
PD APR 15
PY 2022
VL 152
IS 
BP 
EP 
DI 10.1016/j.cyto.2022.155805
PG 14
WC Biochemistry & Molecular Biology; Cell Biology; Immunology
SC Biochemistry & Molecular Biology; Cell Biology; Immunology
GA 0U8JN
UT WOS:000787893600005
PM 35202986
DA 2022-06-22
ER

PT J
AU Zhang, Shuai
   Jin, Zhe
AF Zhang, Shuai
   Jin, Zhe
TI Bone Mesenchymal Stem Cell-Derived Extracellular Vesicles Containing Long Noncoding RNA NEAT1 Relieve Osteoarthritis
SO OXIDATIVE MEDICINE AND CELLULAR LONGEVITY
LA English
DT Article
ID proliferation; chondrocyte; apoptosis
AB Extracellular vesicles (EVs) derived from bone marrow mesenchymal stem cells (BMSCs) possess potentials in modulation of the biological process in various diseases. However, an extensive investigation of the mechanism of BMSC-derived EVs (BMSC-EVs) in osteoarthritis (OA) remains unknown. Thus, we focused on the mechanism behind BMSC-EVs in OA. Cartilage tissues were harvested from OA patients, in which the microRNA (miR)-122-5p and Sesn2 expression were determined. BMSCs and their EVs were extracted. Chondrocytes were cocultured with BMSC-EVs overexpressing NEAT1, followed by gain- or loss-of-function assays for studying their effect on cell proliferation, apoptosis, and autophagy. Relationship among NEAT1, miR-122-5p, and Sesn2 was assessed. OA mouse model was established by the destabilization of medial meniscus method to elucidate the effect of NEAT1 in vivo. NEAT1 could be transferred from BMSC-EVs into the chondrocytes. miR-122-5p was highly expressed but Sesn2 was poorly expressed in cartilage tissues of OA patients. Mechanically, NEAT1 bound to miR-122-5p to limit miR-122-5p expression which targeted Sesn2, thus activating the Nrf2 pathway. In chondrocytes, NEAT1 delivered by BMSC-EVs, miR-122-5p downregulation, or Sesn2 overexpression induced the proliferation and autophagy of chondrocytes but inhibited their apoptosis. Meanwhile, NEAT1 delivered by BMSC-EVs relieved OA by regulating the miR-122-5p/Sesn2/Nrf2 axis in vivo. Taken altogether, BMSC-EVs containing NEAT1 activated the Sesn2/Nrf2 axis via binding to miR-122-5p for protection against OA.
C1 [Zhang, Shuai; Jin, Zhe] China Med Univ, Dept Orthopaed, Hosp 1, Shenyang 110001, CHINA.
RP Jin, Z (corresponding author), China Med Univ, Dept Orthopaed, Hosp 1, Shenyang 110001, CHINA.
EM zhang_shuai2020@163.com; jinzhe@cmu1h.com
CR Abramoff B, 2020, MED CLIN N AM, V104, P293, DOI 10.1016/j.mcna.2019.10.007
   Ashrafizadeh M, 2021, INT J BIOL MACROMOL, V183, P681, DOI 10.1016/j.ijbiomac.2021.04.185
   Ashrafizadeh M, 2021, LIFE SCI, V270, P0, DOI 10.1016/j.lfs.2020.119006
   Ashrafizaveh S, 2021, CANCER LETT, V508, P104, DOI 10.1016/j.canlet.2021.03.018
   Charlier E, 2019, BIOCHEM PHARMACOL, V165, P49, DOI 10.1016/j.bcp.2019.02.036
   Chen D, 2017, BONE RES, V5, P0, DOI 10.1038/boneres.2016.44
   Chen K, 2019, MOL MED REP, V20, P1393, DOI 10.3892/mmr.2019.10361
   Feng K, 2019, OXID MED CELL LONGEV, V2019, P0, DOI 10.1155/2019/8574386
   Hariharan N, 2011, ANTIOXID REDOX SIGN, V14, P2179, DOI 10.1089/ars.2010.3488
   Hunter DJ, 2019, LANCET, V393, P1745, DOI 10.1016/S0140-6736(19)30417-9
   Jones IA, 2019, NAT REV RHEUMATOL, V15, P77, DOI 10.1038/s41584-018-0123-4
   Alcaraz MJ, 2020, CELLS-BASEL, V9, P0, DOI 10.3390/cells9010098
   Kenneweg F, 2019, MOL THER-NUCL ACIDS, V18, P363, DOI 10.1016/j.omtn.2019.09.003
   Kong RN, 2017, AM J TRANSL RES, V9, P2852
   Li D, 2020, J GENE MED, V22, P0, DOI 10.1002/jgm.3203
   Li J, 2020, ANGEW CHEM INT EDIT, V59, P21510, DOI 10.1002/anie.202010257
   Li X, 2018, CRIT REV EUKAR GENE, V28, P285, DOI 10.1615/CritRevEukaryotGeneExpr.2018023572
   Li YF, 2017, DNA CELL BIOL, V36, P571, DOI 10.1089/dna.2017.3678
   Lou YT, 2019, INT IMMUNOPHARMACOL, V75, P0, DOI 10.1016/j.intimp.2019.105748
   Mandl LA, 2019, OSTEOARTHR CARTILAGE, V27, P359, DOI 10.1016/j.joca.2018.11.001
   Mirzaei S, 2021, CANCER LETT, V509, P63, DOI 10.1016/j.canlet.2021.03.025
   Mirzaei S, 2021, LIFE SCI, V268, P0, DOI 10.1016/j.lfs.2020.119005
   Mortati L, 2020, PHARMACEUTICS, V12, P0, DOI 10.3390/pharmaceutics12080734
   Pan XX, 2019, INT IMMUNOPHARMACOL, V75, P0, DOI 10.1016/j.intimp.2019.105742
   Shen T, 2017, OSTEOARTHR CARTILAGE, V25, P287, DOI 10.1016/j.joca.2016.09.017
   Van NIELG, 2018, NAT REV MOL CELL BIO, V19, P213, DOI 10.1038/nrm.2017.125
   Waldstein W, 2016, J ORTHOP RES, V34, P135, DOI 10.1002/jor.23010
   Wang JC, 2019, STEM CELL RES THER, V10, P0, DOI 10.1186/s13287-019-1309-7
   Wang QY, 2017, J CELL BIOCHEM, V118, P3775, DOI 10.1002/jcb.26025
   Wang ZL, 2019, MED SCI MONITOR, V25, P8084, DOI 10.12659/MSM.918416
   Wu SY, 2020, EUR REV MED PHARMACO, V24, P9246, DOI 10.26355/eurrev_202009_23049, 10.26355/eurrev_202009_23006
   Xia BJ, 2014, CALCIFIED TISSUE INT, V95, P495, DOI 10.1007/s00223-014-9917-9
   Xiao T, 2019, LIFE SCI, V218, P132, DOI 10.1016/j.lfs.2018.12.043
   Yu FJ, 2017, J MOL MED, V95, P1191, DOI 10.1007/s00109-017-1586-5
   Zadjali F, 2020, INT J MOL SCI, V21, P0, DOI 10.3390/ijms21051729
   Zhang YQ, 2010, CLIN GERIATR MED, V26, P355, DOI 10.1016/j.cger.2010.03.001, 10.1016/j.rdc.2012.10.004
NR 36
TC 1
Z9 1
U1 1
U2 1
PU HINDAWI LTD
PI LONDON
PA ADAM HOUSE, 3RD FLR, 1 FITZROY SQ, LONDON, W1T 5HF, ENGLAND
SN 1942-0900
EI 1942-0994
J9 OXID MED CELL LONGEV
JI Oxidative Med. Cell. Longev.
PD APR 15
PY 2022
VL 2022
IS 
BP 
EP 
DI 10.1155/2022/5517648
PG 21
WC Cell Biology
SC Cell Biology
GA 1V6WY
UT WOS:000806228700004
PM 35480871
DA 2022-06-22
ER

PT J
AU Ma, Tianwen
   Lv, Liangyu
   Yu, Yue
   Jia, Lina
   Song, Xiaopeng
   Xu, XinYu
   Li, Ting
   Sheng, Xuanbo
   Wang, Haoran
   Zhang, Jiantao
   Gao, Li
AF Ma, Tianwen
   Lv, Liangyu
   Yu, Yue
   Jia, Lina
   Song, Xiaopeng
   Xu, Xinyu
   Li, Ting
   Sheng, Xuanbo
   Wang, Haoran
   Zhang, Jiantao
   Gao, Li
TI Bilobalide Exerts Anti-Inflammatory Effects on Chondrocytes Through the AMPK/SIRT1/mTOR Pathway to Attenuate ACLT-Induced Post-Traumatic Osteoarthritis in Rats
SO FRONTIERS IN PHARMACOLOGY
LA English
DT Article
DE bilobalide; autophagy; AMPK; SIRT1; mTOR; inflammation; osteoarthritis; ACLT
ID lipopolysaccharide-induced inflammation; ginkgo-biloba; autophagy; safety; pain; modulation; hemorrhage; celecoxib; metformin; efficacy
AB Although osteoarthritis (OA) significantly affects the quality of life of the elderly, there is still no effective treatment strategy. The standardized Ginkgo biloba L. extract preparation has been shown to have a wide range of therapeutic effects. Bilobalide, a unique ingredient of Ginkgo biloba, has anti-inflammatory and antioxidant pharmacological properties, but its mechanism of action on OA remains unknown. In this study, we investigated the effects of bilobalide on the development of OA through in vivo and in vitro experiments, as well as its potential anti-inflammatory mechanisms. The in vitro experiments demonstrated that bilobalide significantly inhibited the production of inducible nitric oxide synthase (iNOS), cyclooxygenase-2 (COX-2), and matrix metalloproteinase 13 (MMP13) in ATDC5 chondrocytes induced by Interleukin-1 beta (IL-1 beta). At the molecular level, bilobalide induced chondrocyte autophagy by activating the AMPK/SIRT1/mTOR signaling pathway, which increased the expression of autophagy-related Atg genes, up-regulated the expression of LC3 protein, and reduced the expression of the p62 protein. In vivo, bilobalide exerted significant anti-inflammatory and anti-extracellular matrix (ECM) degradation effects in a rat model of post-traumatic OA (PTOA) induced by anterior cruciate ligament transection (ACLT). Bilobalide could relieve joint pain in PTOA rats, inhibit the expression of iNOS and COX-2 protein in cartilage via the AMPK/SIRT1/mTOR pathway, and reduce the level of ECM degradation biomarkers in serum. In conclusion, bilobalide exhibits vigorous anti-inflammatory activity, presenting it as an interesting potential therapeutic agent for OA.
C1 [Ma, Tianwen; Lv, Liangyu; Yu, Yue; Jia, Lina; Song, Xiaopeng; Xu, XinYu; Li, Ting; Sheng, Xuanbo; Wang, Haoran; Zhang, Jiantao; Gao, Li] Northeast Agr Univ, Coll Vet Med, Harbin, CHINA.
   [Ma, Tianwen; Lv, Liangyu; Yu, Yue; Jia, Lina; Song, Xiaopeng; Xu, XinYu; Li, Ting; Sheng, Xuanbo; Wang, Haoran; Zhang, Jiantao; Gao, Li] Heilongjiang Key Lab Animals Dis Pathogenesis & C, Harbin, CHINA.
RP Gao, L (corresponding author), Northeast Agr Univ, Coll Vet Med, Harbin, CHINA.; Gao, L (corresponding author), Heilongjiang Key Lab Animals Dis Pathogenesis & C, Harbin, CHINA.
EM gaoli43450@163.com
CR Asby DJ, 2015, CHEM BIOL, V22, P838, DOI 10.1016/j.chembiol.2015.06.008
   Aziz TA, 2018, DRUG DES DEV THER, V12, P735, DOI 10.2147/DDDT.S157113
   Bai H, 2020, NUTRIENTS, V12, P0, DOI 10.3390/nu12071988
   Benjamin J, 2001, POSTGRAD MED J, V77, P112, DOI 10.1136/pmj.77.904.112
   Chen YF, 2008, HEALTH TECHNOL ASSES, V12, P1, DOI 10.3310/hta12110
   Cooper C, 2019, DRUG AGING, V36, P15, DOI 10.1007/s40266-019-00660-1
   Dal BELOSE, 2009, SKIN PHARMACOL PHYS, V22, P299, DOI 10.1159/000241299
   De Smet PAGM, 2002, NEW ENGL J MED, V347, P2046, DOI 10.1056/NEJMra020398
   de Souza GA, 2020, PLANTA MED, V86, P376, DOI 10.1055/a-1109-3405
   Duan R, 2020, FRONT CELL DEV BIOL, V8, P0, DOI 10.3389/fcell.2020.608388
   Feng ZL, 2019, MOL MED, V25, P0, DOI 10.1186/s10020-019-0125-y
   Ge Y, 2018, CYTOKINE GROWTH F R, V43, P38, DOI 10.1016/j.cytogfr.2018.07.001
   Goldie M, 2013, BEHAV PHARMACOL, V24, P298, DOI 10.1097/FBP.0b013e32836360ab
   Grassel S, 2021, J CLIN MED, V10, P0, DOI 10.3390/jcm10091938
   Heinrich M, 2020, J ETHNOPHARMACOL, V246, P0, DOI 10.1016/j.jep.2019.112230
   Henrotin Y, 2018, CURR RHEUMATOL REP, V20, P0, DOI 10.1007/s11926-018-0782-9
   Holczer M, 2019, INT J MOL SCI, V20, P0, DOI 10.3390/ijms20225543
   Ilieva I, 2004, EXP EYE RES, V79, P181, DOI 10.1016/j.exer.2004.03.009
   Im HJ, 2010, ARTHRITIS RHEUM-US, V62, P2995, DOI 10.1002/art.27608
   Jenei-lanzl Z, 2019, CELL SIGNAL, V53, P212, DOI 10.1016/j.cellsig.2018.10.005
   Jiang MJ, 2014, J NEUROINFLAMM, V11, P0, DOI 10.1186/s12974-014-0167-6
   Jiang WZ, 2021, AGEING RES REV, V67, P0, DOI 10.1016/j.arr.2021.101315
   Kang C, 2016, AUTOPHAGY, V12, P898, DOI 10.1080/15548627.2015.1121361
   Katri A, 2019, OSTEOARTHR CARTILAGE, V27, P1339, DOI 10.1016/j.joca.2019.05.016
   Katz JN, 2021, JAMA-J AM MED ASSOC, V325, P568, DOI 10.1001/jama.2020.22171
   Lee IH, 2008, P NATL ACAD SCI USA, V105, P3374, DOI 10.1073/pnas.0712145105
   Ma TW, 2021, PHYTOTHER RES, V35, P2579, DOI 10.1002/ptr.6988
   Ma Y, 2021, FOOD CHEM TOXICOL, V147, P0, DOI 10.1016/j.fct.2020.111911
   Mahadevan S, 2008, J FOOD SCI, V73, PR14, DOI 10.1111/j.1750-3841.2007.00597.x
   Mao DM, 2019, J BIOCHEM MOL TOXIC, V33, P0, DOI 10.1002/jbt.22405
   Mei RH, 2021, FRONT ENDOCRINOL, V11, P0, DOI 10.3389/fendo.2020.615250
   Netea-maier RT, 2016, AUTOPHAGY, V12, P245, DOI 10.1080/15548627.2015.1071759
   Palacios S, 2019, BMC WOMENS HEALTH, V19, P0, DOI 10.1186/s12905-019-0755-9
   Panahifar A, 2014, OSTEOARTHR CARTILAGE, V22, P1639, DOI 10.1016/j.joca.2014.06.013
   Pei WB, 2021, FRONT PHARMACOL, V12, P0, DOI 10.3389/fphar.2021.730312
   Perez-lozano ML, 2021, ANTIOXIDANTS-BASEL, V10, P0, DOI 10.3390/antiox10020265
   Piel MJ, 2014, GENE, V537, P184, DOI 10.1016/j.gene.2013.11.091
   Pritzker KPH, 2006, OSTEOARTHR CARTILAGE, V14, P13, DOI 10.1016/j.joca.2005.07.014
   Qin YR, 2021, AM J TRANSL RES, V13, P2021
   Rong X, 2021, FOOD FUNCT, V12, P1305, DOI 10.1039/d0fo02141e, 10.1039/D0FO02141E
   Sawa-makarska J, 2020, SCIENCE, V369, P1206, DOI 10.1126/science.aaz7714
   Sheu SY, 2015, BMC COMPLEM ALTERN M, V15, P0, DOI 10.1186/s12906-015-0520-z
   Sukhikh S, 2021, MOLECULES, V26, P0, DOI 10.3390/molecules26082391
   Tanida I, 2011, ANTIOXID REDOX SIGN, V14, P2201, DOI 10.1089/ars.2010.3482
   Tian Z, 2021, FRONT PHARMACOL, V12, P0, DOI 10.3389/fphar.2021.795058
   Tsai SW, 2019, IMMUNOPHARM IMMUNOT, V41, P504, DOI 10.1080/08923973.2019.1641723
   Tu C, 2019, FRONT PHARMACOL, V10, P0, DOI 10.3389/fphar.2019.00041
   Vale S, 1998, LANCET, V352, P36, DOI 10.1016/S0140-6736(05)79516-7
   Valenti MT, 2021, INT J MOL SCI, V22, P0, DOI 10.3390/ijms22052700
   Vinatier C, 2018, FRONT PHYSIOL, V9, P0, DOI 10.3389/fphys.2018.00706
   Wang CZ, 2020, FRONT PHARMACOL, V11, P0, DOI 10.3389/fphar.2020.01114
   Wang F, 2019, ARTHRITIS RES THER, V21, P0, DOI 10.1186/s13075-019-1952-5
   Wang TT, 2018, CYTOKINE GROWTH F R, V44, P38, DOI 10.1016/j.cytogfr.2018.10.002
   Yan JY, 2021, FRONT PHARMACOL, V12, P0, DOI 10.3389/fphar.2021.661072
   Yang ZF, 2010, CURR OPIN CELL BIOL, V22, P124, DOI 10.1016/j.ceb.2009.11.014
   Ye J, 2019, J SCI FOOD AGR, V99, P2329, DOI 10.1002/jsfa.9431
   Zhang H, 2020, FRONT PHARMACOL, V11, P0, DOI 10.3389/fphar.2020.00718
   Zhang MQ, 2020, PHARMAZIE, V75, P632, DOI 10.1691/ph.2020.0762
   Zhang M, 2015, ELIFE, V4, P0, DOI 10.7554/eLife.11205
   Zhao M, 2021, BIOMED RES INT, V2021, P0, DOI 10.1155/2021/8835408
   Zheng LL, 2021, AGEING RES REV, V66, P0, DOI 10.1016/j.arr.2020.101249
   Zheng YQ, 2018, CELL PHYSIOL BIOCHEM, V47, P604, DOI 10.1159/000490016
   Zhou HK, 2021, FRONT PHARMACOL, V12, P0, DOI 10.3389/fphar.2021.659597
NR 63
TC 0
Z9 0
U1 4
U2 4
PU FRONTIERS MEDIA SA
PI LAUSANNE
PA AVENUE DU TRIBUNAL FEDERAL 34, LAUSANNE, CH-1015, SWITZERLAND
SN 
EI 1663-9812
J9 FRONT PHARMACOL
JI Front. Pharmacol.
PD FEB 23
PY 2022
VL 13
IS 
BP 
EP 
DI 10.3389/fphar.2022.783506
PG 14
WC Pharmacology & Pharmacy
SC Pharmacology & Pharmacy
GA ZQ1PL
UT WOS:000766884200001
PM 35281931
DA 2022-06-22
ER

PT J
AU Xia, Ying
   Pan, Wenbin
   Xiao, Xiao
   Zhou, Xuejuan
   Gu, Wenqing
   Liu, Yaqin
   Zhao, Yanyan
   Li, Lixia
   Zheng, Chenghao
   Liu, Jun
   Li, Ming
AF Xia, Ying
   Pan, Wenbin
   Xiao, Xiao
   Zhou, Xuejuan
   Gu, Wenqing
   Liu, Yaqin
   Zhao, Yanyan
   Li, Lixia
   Zheng, Chenghao
   Liu, Jun
   Li, Ming
TI MicroRNA-483-5p accentuates cisplatin-induced acute kidney injury by targeting GPX3
SO LABORATORY INVESTIGATION
LA English
DT Article
ID basement-membrane; autophagy; progression; expression; mirna; bind
AB The ability of cisplatin (cis-diamminedichloroplatinum II) toxicity to induce acute kidney injury (AKI) has attracted attention and concern for a long time, but the molecular mechanism of action for cisplatin is not clear. MicroRNA-483 is involved in several diseases, such as tumorigenesis and osteoarthritis, but its renal target and potential role in AKI are unknown. In this study, we explored the pathogenic role and underlying mechanism of miR-483-5p in cisplatin-induced AKI, using transgenic mice, clinical specimen, and in vitro cell line. We found that miR-483-5p was significantly upregulated by cisplatin in a cisplatin-induced mouse model, in serum samples of patients who received cisplatin therapy, and in NRK-52E cells. Overexpression of miR-483-5p in mouse kidneys by stereotactic renal injection of lentiviruses mediated miR-483-5p or generation of conditional miR-483-overexpressing transgenic mice accentuated cisplatin-induced AKI by increasing oxidative stress, promoting apoptosis, and inhibiting autophagy of tubular cells. Furthermore, our results revealed miR-483-5p directly targeted to GPX3, overexpression of which rescued cisplatininduced AKI by inhibiting oxidative stress and apoptosis of tubular cells, but not by regulating autophagy. Collectively, miR-483-5p is upregulated by cisplatin and exacerbates cisplatin-induced AKI via negative regulation of GPX3 and contributing oxidative stress and tubular cell apoptosis. These findings reveal a pathogenic role for miR-483-5p in cisplatin-induced AKI and suggest a novel target for the diagnosis and treatment of AKI.
C1 [Xia, Ying; Pan, Wenbin; Xiao, Xiao; Zhou, Xuejuan; Gu, Wenqing; Liu, Yaqin; Zhao, Yanyan; Li, Ming] Southern Med Univ, Sch Basic Med Sci, Dept Cell Biol, Guangzhou, CHINA.
   [Li, Lixia] Southern Theater Command Gen Hosp PLA, Dept Oncol, Guangzhou, CHINA.
   [Zheng, Chenghao] Shanghai Jiao Tong Univ, Sch Med, Shanghai, CHINA.
   [Zheng, Chenghao; Liu, Jun] Southern Med Univ, Zhujiang Hosp, Dept Urol, Guangzhou, CHINA.
RP Li, M (corresponding author), Southern Med Univ, Sch Basic Med Sci, Dept Cell Biol, Guangzhou, CHINA.; Liu, J (corresponding author), Southern Med Univ, Zhujiang Hosp, Dept Urol, Guangzhou, CHINA.
EM looselj@smu.edu.cn; liujun1980s@126.com
FU National Natural Sciences Foundation of China [31371186, 31000633, 81302230]; Guangdong Natural Science Foundation [2019A1515011458, 2014A030313296]; Science and Technology Program of Guangzhou, China [201607010081]; Guangdong Province Outstanding Young Teacher Training funds; China Postdoctoral Science Foundation [2013M542159]
CR Agosta C, 2018, INT J CANCER, V143, P944, DOI 10.1002/ijc.31363
   Bartel DP, 2009, CELL, V136, P215, DOI 10.1016/j.cell.2009.01.002
   Bellomo R, 2012, LANCET, V380, P756, DOI 10.1016/S0140-6736(11)61454-2
   Burk RF, 2011, AM J PHYSIOL-GASTR L, V301, PG32, DOI 10.1152/ajpgi.00064.2011
   Chen XL, 2019, CHEM-BIOL INTERACT, V308, P269, DOI 10.1016/j.cbi.2019.05.040
   Dugbartey GJ, 2016, TOXICOLOGY, V371, P58, DOI 10.1016/j.tox.2016.10.001
   Dutta RK, 2017, J AM SOC NEPHROL, V28, P1421, DOI 10.1681/ASN.2016070744
   Ebert MS, 2012, CELL, V149, P515, DOI 10.1016/j.cell.2012.04.005
   Fan YL, 2016, PHARM BIOL, V54, P1815, DOI 10.3109/13880209.2015.1129543
   Fu HJ, 2005, FEBS LETT, V579, P3849, DOI 10.1016/j.febslet.2005.05.064
   Hashimoto N, 2019, ENDOCR J, V66, P485, DOI 10.1507/endocrj.EJ18-0565
   Havasi A, 2016, SEMIN NEPHROL, V36, P174, DOI 10.1016/j.semnephrol.2016.03.005
   Holditch SJ, 2019, INT J MOL SCI, V20, P0, DOI 10.3390/ijms20123011
   Johansson ME, 2014, NEPHRON EXP NEPHROL, V126, P76, DOI 10.1159/000360671
   Kaushal GP, 2019, INT J MOL SCI, V20, P0, DOI 10.3390/ijms20153791
   Kaushal GP, 2016, KIDNEY INT, V89, P779, DOI 10.1016/j.kint.2015.11.021
   Li NQ, 2015, BRAZ J MED BIOL RES, V48, P486, DOI 10.1590/1414-431X20143958
   Livingston MJ, 2014, SEMIN NEPHROL, V34, P17, DOI 10.1016/j.semnephrol.2013.11.004
   Lu CY, 2015, J AM SOC NEPHROL, V26, P2893, DOI 10.1681/ASN.2015060720
   Manohar S, 2018, J NEPHROL, V31, P15, DOI 10.1007/s40620-017-0392-z
   Nikoletopoulou V, 2013, BBA-MOL CELL RES, V1833, P3448, DOI 10.1016/j.bbamcr.2013.06.001
   Ohsumi Y, 2014, CELL RES, V24, P9, DOI 10.1038/cr.2013.169
   Olson GE, 2010, AM J PHYSIOL-RENAL, V298, PF1244, DOI 10.1152/ajprenal.00662.2009
   Ozkok A, 2014, BIOMED RES INT, V2014, P0, DOI 10.1155/2014/967826
   Paul P, 2018, J CELL PHYSIOL, V233, P2007, DOI 10.1002/jcp.25854
   Ranganathan P, 2014, J AM SOC NEPHROL, V25, P239, DOI 10.1681/ASN.2013040418
   Rattanapan YANISA, 2021, MICRORNA, V10, P51, DOI 10.2174/2211536610666210412155206
   Rewa O, 2014, NAT REV NEPHROL, V10, P193, DOI 10.1038/nrneph.2013.282
   Sabbisetti VS, 2014, J AM SOC NEPHROL, V25, P2177, DOI 10.1681/ASN.2013070758
   Song QC, 2014, CANCER RES, V74, P3031, DOI 10.1158/0008-5472.CAN-13-2193
   Sui W, 2014, TRANSPL P, V46, P3358, DOI 10.1016/j.transproceed.2014.08.050
   Tang CHENGYUAN, 2018, AUTOPHAGY, V14, P880, DOI 10.1080/15548627.2017.1405880
   Tufekci KU, 2014, METHODS MOL BIOL, V1107, P15, DOI 10.1007/978-1-62703-748-8_2
   Volarevic V, 2019, J BIOMED SCI, V26, P0, DOI 10.1186/s12929-019-0518-9
   Wang H, 2019, J CELL PHYSIOL, V234, P2730, DOI 10.1002/jcp.27088
   Wang H, 2017, MOL THER, V25, P715, DOI 10.1016/j.ymthe.2016.12.020
   Xu W, 2013, INT J MOL SCI, V14, P6467, DOI 10.3390/ijms14036467
   Yang AC, 2019, J CELL BIOCHEM, V120, P17625, DOI 10.1002/jcb.29030
   Yang ZF, 2010, NAT CELL BIOL, V12, P814, DOI 10.1038/ncb0910-814
   Zheng XH, 2014, CHIN J CANCER, V33, P330, DOI 10.5732/cjc.013.10246
NR 40
TC 0
Z9 0
U1 7
U2 7
PU SPRINGERNATURE
PI LONDON
PA CAMPUS, 4 CRINAN ST, LONDON, N1 9XW, ENGLAND
SN 0023-6837
EI 1530-0307
J9 LAB INVEST
JI Lab. Invest.
PD JUN 15
PY 2022
VL 102
IS 6
BP 589
EP 601
DI 10.1038/s41374-022-00737-3
PG 13
WC Medicine, Research & Experimental; Pathology
SC Research & Experimental Medicine; Pathology
GA 1U3ZY
UT WOS:000758302000001
PM 35184139
DA 2022-06-22
ER

PT J
AU Yue, Jiaji
   Aobulikasimu, Aikebaier
   Sun, Weichao
   Liu, Shuyu
   Xie, Wei
   Sun, Wei
AF Yue, Jiaji
   Aobulikasimu, Aikebaier
   Sun, Weichao
   Liu, Shuyu
   Xie, Wei
   Sun, Wei
TI Targeted regulation of FoxO1 in chondrocytes prevents age-related osteoarthritis via autophagy mechanism
SO JOURNAL OF CELLULAR AND MOLECULAR MEDICINE
LA English
DT Review
DE autophagy; chondrocytes; FoxO1; osteoarthritis
ID transcription factor; bone-formation; adipocyte differentiation; sirt2; homeostasis; damage; cell; knee; activation; induction
AB Autophagy is designated as a biological recycling process to maintain cellular homeostasis by the sequestration of damaged proteins and organelles in plasma and cargo delivery to lysosomes for degradation and reclamation. This organelle recycling process promotes chondrocyte homeostasis and has been previously implicated in osteoarthritis (OA). Autophagy is widely involved in regulating chondrocyte degeneration markers such as MMPs, ADAMSTs and Col10 in chondrocytes. The critical autophagy-related (ATG) proteins have now been considered the protective factor against late-onset OA. The current research field proposes that the autophagic pathway is closely related to chondrocyte activity. However, the mechanism is complex yet needs precise elaboration. This review concluded that FoxO1, a forkhead O family protein, which is a decisive mediator of autophagy, facilitates the pathological process of osteoarthritis. Diverse mechanisms regulate the activity of FoxO1 and promote the initiation of autophagy, including the prominent AMPK and Sirt-2 cellular pathways. FoxO1 transactive is regulated by phosphorylation and acetylation processes, which modulates the downstream ATGs expression. Furthermore, FoxO1 induces autophagy by directly interacting with ATGs proteins, which control the formation of autophagosomes and lysosomes fusion. This review will discuss cutting-edge evidence that the FoxO-autophagy pathway plays an essential regulator in the pathogenesis of osteoarthritis.
C1 [Yue, Jiaji; Aobulikasimu, Aikebaier; Sun, Weichao; Liu, Shuyu; Xie, Wei; Sun, Wei] Shenzhen Univ, Dept Bone & Joint Surg, Shenzhen Peoples Hosp 2, Affiliated Hosp 1, 3002 W Sungang Rd, Shenzhen 518000, Guangdong, CHINA.
RP Sun, W (corresponding author), Shenzhen Univ, Dept Bone & Joint Surg, Shenzhen Peoples Hosp 2, Affiliated Hosp 1, 3002 W Sungang Rd, Shenzhen 518000, Guangdong, CHINA.
EM w_sun2020@outlook.com
FU Guangdong Medical Research foundation [A2021321]
CR Alvarez-garcia O, 2018, AGING CELL, V17, P0, DOI 10.1111/acel.12800
   Alvarez-garcia O, 2017, ARTHRITIS RHEUMATOL, V69, P1418, DOI 10.1002/art.40104
   Ansari MY, 2018, CELL PHYSIOL BIOCHEM, V49, P932, DOI 10.1159/000493225
   Bao JP, 2020, AGING-US, V12, P5152, DOI 10.18632/aging.102937
   Bouderlique T, 2016, ANN RHEUM DIS, V75, P627, DOI 10.1136/annrheumdis-2015-207742
   Cheng ZY, 2019, TRENDS ENDOCRIN MET, V30, P658, DOI 10.1016/j.tem.2019.07.009
   Chi YP, 2016, BIOSCIENCE REP, V36, P0, DOI 10.1042/BSR20160091
   Cinque L, 2015, NATURE, V528, P272, DOI 10.1038/nature16063
   Diaz D, 2017, TOXICOL PATHOL, V45, P353, DOI 10.1177/0192623316664590
   Dryden SC, 2003, MOL CELL BIOL, V23, P3173, DOI 10.1128/MCB.23.9.3173-3185.2003
   Eijkelenboom A, 2013, NAT REV MOL CELL BIO, V14, P83, DOI 10.1038/nrm3507
   Eijkelenboom A, 2013, MOL SYST BIOL, V9, P0, DOI 10.1038/msb.2012.74
   Fujita N, 2008, MOL BIOL CELL, V19, P2092, DOI 10.1091/mbc.E07-12-1257
   Gomez-puerto MC, 2016, AUTOPHAGY, V12, P1804, DOI 10.1080/15548627.2016.1203484
   Henry SP, 2009, GENESIS, V47, P805, DOI 10.1002/dvg.20564
   Hunter DJ, 2019, LANCET, V393, P1745, DOI 10.1016/S0140-6736(19)30417-9
   Hunter DJ, 2014, NAT REV RHEUMATOL, V10, P437, DOI 10.1038/nrrheum.2014.44
   Hwang I, 2018, AGING CELL, V17, P0, DOI 10.1111/acel.12701
   Iyer S, 2014, J BIOL CHEM, V289, P24069, DOI 10.1074/jbc.M114.561803
   Jay GD, 2014, MATRIX BIOL, V39, P17, DOI 10.1016/j.matbio.2014.08.008
   Jing EX, 2007, CELL METAB, V6, P105, DOI 10.1016/j.cmet.2007.07.003
   Ju YH, 2014, INT J ONCOL, V44, P1284, DOI 10.3892/ijo.2014.2269
   Kambic HE, 2005, J ORTHOP RES, V23, P142, DOI 10.1016/j.orthres.2004.06.016
   Kim BW, 2018, AUTOPHAGY, V14, P2104, DOI 10.1080/15548627.2018.1504716
   Kim JH, 2014, CELL, V156, P730, DOI 10.1016/j.cell.2014.01.007
   Kim J, 2011, NAT CELL BIOL, V13, P132, DOI 10.1038/ncb2152
   Kuo CJ, 2018, AUTOPHAGY, V14, P233, DOI 10.1080/15548627.2017.1389824
   Kwok J, 2016, OSTEOARTHR CARTILAGE, V24, P709, DOI 10.1016/j.joca.2015.11.006
   Lee IH, 2008, P NATL ACAD SCI USA, V105, P3374, DOI 10.1073/pnas.0712145105
   Lee KI, 2020, P NATL ACAD SCI USA, V117, P3135, DOI 10.1073/pnas.1918673117
   Li L, 2017, J BIOL CHEM, V292, P13774, DOI 10.1074/jbc.M117.791483
   Matsuzaki T, 2018, SCI TRANSL MED, V10, P0, DOI 10.1126/scitranslmed.aan0746
   Meckes JK, 2017, OSTEOARTHR CARTILAGE, V25, P1880, DOI 10.1016/j.joca.2017.07.023
   Mezza T, 2016, J BIOL CHEM, V291, P21485, DOI 10.1074/jbc.M116.735738
   Miki Y, 2018, NEUROSCI LETT, V684, P35, DOI 10.1016/j.neulet.2018.06.052
   Mizushima N, 1998, NATURE, V395, P395, DOI 10.1038/26506
   Nagao M, 2016, OSTEOARTHR CARTILAGE, V24, P188, DOI 10.1016/j.joca.2015.07.025
   North BJ, 2003, MOL CELL, V11, P437, DOI 10.1016/S1097-2765(03)00038-8
   Oneill BT, 2019, DIABETES, V68, P556, DOI 10.2337/db18-0416
   Pauli C, 2011, OSTEOARTHR CARTILAGE, V19, P1132, DOI 10.1016/j.joca.2011.05.008
   Prieto-alhambra D, 2014, ANN RHEUM DIS, V73, P1659, DOI 10.1136/annrheumdis-2013-203355
   Puustinen P, 2020, AUTOPHAGY, V16, P1871, DOI 10.1080/15548627.2019.1710430
   Rached MT, 2010, CELL METAB, V11, P147, DOI 10.1016/j.cmet.2010.01.001
   Rockel JS, 2017, NAT REV RHEUMATOL, V13, P0, DOI 10.1038/nrrheum.2017.17
   Rosato AS, 2019, NAT COMMUN, V10, P0, DOI 10.1038/s41467-019-13572-w
   Sanchez AMJ, 2018, BIOCHEM BIOPH RES CO, V499, P493, DOI 10.1016/j.bbrc.2018.03.176
   Schall D, 2015, EUR J IMMUNOL, V45, P3087, DOI 10.1002/eji.201545609
   Shen M, 2018, REDOX BIOL, V18, P138, DOI 10.1016/j.redox.2018.07.004
   Shen M, 2017, AUTOPHAGY, V13, P1364, DOI 10.1080/15548627.2017.1327941
   Shin HJR, 2016, NATURE, V534, P553, DOI 10.1038/nature18014
   Shkhyan R, 2018, ANN RHEUM DIS, V77, P760, DOI 10.1136/annrheumdis-2017-212037
   Siqueira MF, 2011, BONE, V48, P1043, DOI 10.1016/j.bone.2011.01.019
   Sou Y, 2006, J BIOL CHEM, V281, P3017, DOI 10.1074/jbc.M505888200
   Sun YB, 2012, CURR OPIN RHEUMATOL, V24, P152, DOI 10.1097/BOR.0b013e32834e90c1
   Talchai SC, 2015, DIABETES, V64, P2868, DOI 10.2337/db14-1696
   Tsujii A, 2017, KNEE, V24, P1262, DOI 10.1016/j.knee.2017.08.001
   Vos T, 2016, LANCET, V388, P1545, DOI 10.1016/S0140-6736(16)31012-1, 10.1016/S0140-6736(16)31678-6
   Wang B, 2016, ONCOTARGET, V7, P45331, DOI 10.18632/oncotarget.9644
   Wang C, 2018, CELL DEATH DIS, V9, P0, DOI 10.1038/s41419-018-1108-6
   Wang F, 2009, MOL BIOL CELL, V20, P801, DOI 10.1091/mbc.E08-06-0647
   Wang S, 2016, NAT COMMUN, V7, P0, DOI 10.1038/ncomms11023
   Webb AE, 2014, TRENDS BIOCHEM SCI, V39, P159, DOI 10.1016/j.tibs.2014.02.003
   Wilicox BJ, 2008, P NATL ACAD SCI USA, V105, P13987, DOI 10.1073/pnas.0801030105
   Wimmer RJ, 2015, J NUTR BIOCHEM, V26, P1559, DOI 10.1016/j.jnutbio.2015.07.023
   Woolf AD, 2003, B WORLD HEALTH ORGAN, V81, P646
   Xing YQ, 2018, LIFE SCI, V193, P124, DOI 10.1016/j.lfs.2017.11.030
   Xiong Y, 2017, J BIOL CHEM, V292, P20270, DOI 10.1074/jbc.M117.796367
   Xu P, 2011, GENE DEV, V25, P310, DOI 10.1101/gad.1984311
   Yang HJ, 2017, NATURE, V552, P368, DOI 10.1038/nature25023
   Yang HX, 2020, AUTOPHAGY, V16, P271, DOI 10.1080/15548627.2019.1606647
   Yang M, 2016, TOXICOL SCI, V154, P101, DOI 10.1093/toxsci/kfw144
   Yang YH, 2017, CANCER RES, V77, P6524, DOI 10.1158/0008-5472.CAN-17-0686
   Zhang JB, 2015, AUTOPHAGY, V11, P629, DOI 10.1080/15548627.2015.1023981
   Zhang X, 2011, NAT CELL BIOL, V13, P1092, DOI 10.1038/ncb2293
   Zhao Y, 2010, NAT CELL BIOL, V12, P665, DOI 10.1038/ncb2069
   Zheng WW, 2019, FASEB J, V33, P4077, DOI 10.1096/fj.201801851R
   Zhou JY, 2012, AUTOPHAGY, V8, P1712, DOI 10.4161/auto.21830
NR 77
TC 0
Z9 0
U1 2
U2 2
PU WILEY
PI HOBOKEN
PA 111 RIVER ST, HOBOKEN 07030-5774, NJ USA
SN 1582-1838
EI 1582-4934
J9 J CELL MOL MED
JI J. Cell. Mol. Med.
PD JUN 15
PY 2022
VL 26
IS 11
BP 3075
EP 3082
DI 10.1111/jcmm.17319
PG 8
WC Cell Biology; Medicine, Research & Experimental
SC Cell Biology; Research & Experimental Medicine
GA 1X6SL
UT WOS:000794139100001
PM 35560791
DA 2022-06-22
ER

PT J
AU Fan, S
   Wu, C
   Liang, Z
   Xu, Z
   Xie, P
   Zhu, G
AF Fan, S
   Wu, C
   Liang, Z
   Xu, Z
   Xie, P
   Zhu, G
TI F, WANG, J, ZHANG, Z, LncRNA SNHG7/miR-34a-5p/SYVN1 axis plays a vital role in proliferation, apoptosis and autophagy in osteoarthritis (2020) Biol Res, 53 (1), p. 9;
SO Chinese Journal of Tissue Engineering Research
LA TE, M, SABATINI, DM., mTOR signaling in growth control and disease (2012) Cell, 149 (2), pp. 274-293;
DT Article
ID akt/mtor; articular cartilage; autophagy; bushen tiaogan prescription; osteoarthriti; autophagy related protein 5; autophagy related protein 7; beclin 1; dansylcadaverine; dimethyl sulfoxide; interleukin 1beta; mammalian target of rapamycin; protein kinase b; sirolimus; akt/mtor signaling; animal cell; animal experiment; animal model; animal tissue; article; articular cartilage; autophagosome; autophagy (cellular); chondrocyte; controlled study; fluorescence quantitative polymerase chain reaction; gene expression; nonhuman; osteoarthriti; protein expression; protein phosphorylation; rat; western blotting
AB BACKGROUND: Previous studies have found that Bushen Tiaogan Prescription has obvious clinical efficacy in the treatment of osteoarthritis, but there is a lack of research on its mechanism. OBJECTIVE: To study the effect of Bushen Tiaogan Prescription containing serum on the autophagy of rat chondrocytes, and to explore its internal mechanism. METHODS: The third-generation rat chondrocytes subcultured were randomly divided into four groups: Dimethyl sulfoxide (DMSO), 10 μg/L interleukin- 1β (IL-1β), 10 μg/L IL-1β+10% Bushen Tiaogan Prescription medicated serum (BSTG), and 5 μmol/L rapamycin groups, and chondrocytes in each group were treated correspondingly for 24 hours. Dansylcadaverine staining was used to detect the expression of chondrocyte autophagosomes. Real-time fluorescence quantitative PCR was used to detect the expression of autophagy-related genes ATG5 and ATG7 mRNAs, and the expression levels of Beclin1, LC3A/B, phosphorylated protein kinase B (p-AKT), and phosphorylated mammalian target of rapamycin (p-mTOR) proteins were analyzed by western blot assay. RESULTS AND CONCLUSION: Compared with the DMSO group, the number of autophagosomes was significantly reduced in the IL-1β group. Compared with the DMSO group, the number of autophagosomes was significantly increased in the rapamycin group. Compared with the IL-1β group, the number autophagosomes was significantly increased in the 10 μg/L IL-1β+10% BSTG group. Compared with the DMSO group, the mRNA expressions of chondrocyte autophagy-related genes ATG5, ATG7 and the protein expressions of Beclin1 and LC3A/B-II/LC3A/B-I protein expression were significantly decreased in the IL-1β group (P < 0.05, P < 0.01, P < 0.01, P < 0.05), while the protein expressions of p-AKT and p-mTOR were significantly increased (P < 0.05, P < 0.05). Compared with the DMSO group, the mRNA expressions of ATG5 and ATG7 and the protein expressions of Beclin1 and LC3A/B-II/LC3A/B-I were significantly increased in the rapamycin group (P < 0.01, P < 0.05, P < 0.05, P < 0.05), while the protein expressions of p-AKT and p-mTOR were significantly decreased (P < 0.01, P < 0.01). Compared with the IL-1β group, the mRNA expressions of ATG5 and ATG7 the protein expressions of Beclin1 and LC3A/B-II/LC3A/B-I were significantly increased in the 10 μg/L IL-1β+10% BSTG group (P < 0.01, P < 0.01, P < 0.05, P < 0.01), while the protein expressions of p-AKT and p-mTOR were significantly decreased (P < 0.05, P < 0.05). To conclude, Bushen Tiaogan Prescription containing serum increases the autophagy ability of chondrocytes by inhibiting the AKT/mTOR signaling pathway in chondrocytes and alleviating the degeneration of articular cartilage, and thereby plays a role in the treatment of osteoarthritis. © 2022, Publishing House of Chinese Journal of Tissue Engineering Research. All rights reserved.
C1 Third Affiliated Hospital, Guangzhou University of Chinese Medicine, Guangzhou, 510240, China
   Luohu District Hospital of Traditional Chinese Medicine, Shenzhen, 518000, China
TC 0
SN 2095-4344
EI 
J9 CHIN J TISSUE ENG RES
JI Chin. J. Tissue Eng. Res.
PD JUN 15
PY 2022
VL 26
IS 20
BP 3178
EP 3183
DI S, TSANG, CK, KAZDOBA, TM, Targeting mTOR as a novel therapeutic strategy for traumatic CNS injuries (2012) Drug Discov Today, 17 (15-16), pp. 861-868;
PG 6
UT Scopus:S, TSANG, CK, KAZDOBA, TM, Targeting mTOR as a novel therapeutic strategy for traumatic CNS injuries (2012) Drug Discov Today, 17 (15-16), pp. 861-868;
ER

PT J
AU Yu, Xijie
   Xu, Xiaoxiao
   Dong, Wei
   Yang, Chang
   Luo, Yao
   He, Ying
   Jiang, Chenxi
   Wu, Yanru
   Wang, Jiawei
AF Yu, Xijie
   Xu, Xiaoxiao
   Dong, Wei
   Yang, Chang
   Luo, Yao
   He, Ying
   Jiang, Chenxi
   Wu, Yanru
   Wang, Jiawei
TI <p>DDIT3/CHOP mediates the inhibitory effect of ER stress on chondrocyte differentiation by AMPKa-SIRT1 pathway</p>
SO BIOCHIMICA ET BIOPHYSICA ACTA-MOLECULAR CELL RESEARCH
LA English
DT Article
DE DDIT3/CHOP; Endoplasmic reticulum stress; Temporomandibular joint; Chondrocyte differentiation; AMPKa/SIRT1
ID autophagy
AB Endoplasmic reticulum (ER) stress is an evolutionarily conserved cellular stress response related to multiple diseases, including temporomandibular joint (TMJ) cartilage-related diseases. Recent studies have indicated that DDIT3/CHOP (a downstream transcription factor of ER stress) is an important effector in mediating ER stress to inhibit chondrogenesis. However, the underlying mechanism by which DDIT3 regulates chondrogenesis remains unclear. In this study, tunicamycin (an ER stress agonist)-induced ER stress inhibited chondrocyte differentiation and matrix synthesis in vitro and led to an osteoarthritis-like phenotype in mouse TMJ cartilage. Meanwhile, DDIT3 expression in chondrocytes was robustly upregulated. Loss-of-function experiments validated the inhibiting effect of DDIT3 on chondrocyte differentiation and matrix synthesis. Mechanistically, the inhibiting effect was attributed to the direct and indirect regulatory effect of DDIT3 on SIRT1 (sirtuin1, silent mating type information regulation protein type 1, a member of NAD+ dependent class III histone deacetylases). On one hand, DDIT3 directly promoted the transcription of SIRT1. On the other hand, DDIT3 indirectly increased the expression of SIRT1 by promoting AMPK alpha phosphorylation and activation. Furthermore, activation of AMPK alpha or SIRT1 with the corresponding agonist AICAR or resveratrol in the DDIT3-knockdown cells partially restored the inhibiting effect of DDIT3 on chondrocyte differentiation and matrix synthesis. Collectively, these novel findings indicate that DDIT3 regulates the inhibitory effect of ER stress on chondrocyte differentiation and matrix synthesis partially via the AMPK alpha-SIRT1 pathway. A thorough understanding of ER stress in regulating chondrocyte homeostasis and its role in the onset of osteoarthritis may be promising to develop therapeutic targets and prevent condyle cartilage destruction.
C1 [Yu, Xijie; Xu, Xiaoxiao; Dong, Wei; Yang, Chang; Luo, Yao; He, Ying; Jiang, Chenxi; Wu, Yanru; Wang, Jiawei] Wuhan Univ, State Key Lab Breeding Base Basic Sci Stomatol Hu, Sch & Hosp Stomatol, Wuhan 430079, Hubei, CHINA.
   [Yu, Xijie; Xu, Xiaoxiao; Dong, Wei; Yang, Chang; Luo, Yao; He, Ying; Jiang, Chenxi; Wu, Yanru; Wang, Jiawei] Wuhan Univ, Key Lab Oral Biomed, Sch & Hosp Stomatol, Minist Educ, Wuhan 430079, Hubei, CHINA.
   [Jiang, Chenxi] Huazhong Univ Sci & Technol, Union Hosp, Tongji Med Coll, Dept Stornatol, Wuhan 430022, Hubei, CHINA.
RP Wang, JW (corresponding author), Wuhan Univ, State Key Lab Breeding Base Basic Sci Stomatol Hu, Sch & Hosp Stomatol, Wuhan 430079, Hubei, CHINA.; Wang, JW (corresponding author), Wuhan Univ, Key Lab Oral Biomed, Sch & Hosp Stomatol, Minist Educ, Wuhan 430079, Hubei, CHINA.
EM wb000238@whu.edu.cn
FU National Natural Science Foundation of China [82170930, 81870744, 81570956, 31600757]
CR Almanza A, 2019, FEBS J, V286, P241, DOI 10.1111/febs.14608
   Atsumi T, 1990, CELL DIFFER DEV, V30, P109, DOI 10.1016/0922-3371(90)90079-C
   Bandow K, 2015, BONE, V74, P125, DOI 10.1016/j.bone.2014.12.001
   Bezu L, 2018, CELL DEATH DIFFER, V25, P1375, DOI 10.1038/s41418-017-0044-9
   Bi R, 2022, J DENT RES, V101, P312, DOI 10.1177/00220345211037248
   Briggs MICHAELD, 2020, F1000RES, V9, P0, DOI 10.12688/f1000research.22275.1
   Buhrmann C, 2014, J BIOL CHEM, V289, P22048, DOI 10.1074/jbc.M114.568790
   Chen G, 2007, J NEUROSCI RES, V85, P1674, DOI 10.1002/jnr.21292
   Chen X, 2018, FREE RADICAL BIO MED, V126, P187, DOI 10.1016/j.freeradbiomed.2018.08.001
   Chen Y, 2021, LIFE SCI, V269, P0, DOI 10.1016/j.lfs.2021.119041
   Deng ZH, 2019, BIOSCIENCE REP, V39, P0, DOI 10.1042/BSR20190189
   Ding WX, 2007, J BIOL CHEM, V282, P4702, DOI 10.1074/jbc.M609267200
   Feng K, 2019, OXID MED CELL LONGEV, V2019, P0, DOI 10.1155/2019/8574386
   Hinton RJ, 2015, CURR TOP DEV BIOL, V115, P85, DOI 10.1016/bs.ctdb.2015.07.008
   Horiuchi K, 2016, CELL MOL LIFE SCI, V73, P2851, DOI 10.1007/s00018-016-2178-1
   Kaeberlein M, 2005, J BIOL CHEM, V280, P17038, DOI 10.1074/jbc.M500655200
   Kamiya Y, 2013, J BONE MINER RES, V28, P1127, DOI 10.1002/jbmr.1835
   Kang XM, 2018, J BIOL CHEM, V293, P8614, DOI 10.1074/jbc.M117.809822
   Kim I, 2008, NAT REV DRUG DISCOV, V7, P1013, DOI 10.1038/nrd2755
   King AP, 2020, CHEM SOC REV, V49, P8113, DOI 10.1039/d0cs00259c
   Kliosnky D, 2016, AUTOPHAGY, V12, P443, DOI 10.1080/15548627.2016.1147886
   Kornicka K, 2019, J CLIN MED, V8, P0, DOI 10.3390/jcm8030328
   Kozhemyakina E, 2015, DEVELOPMENT, V142, P817, DOI 10.1242/dev.105536
   Li DM, 2020, ECOTOX ENVIRON SAFE, V204, P0, DOI 10.1016/j.ecoenv.2020.111058
   Li H, 2013, J BIOL CHEM, V288, P18172, DOI 10.1074/jbc.M112.407296
   Liu XY, 2019, J CELL PHYSIOL, V234, P11602, DOI 10.1002/jcp.27811
   Lu M, 2014, SCIENCE, V345, P98, DOI 10.1126/science.1254312
   Luo SZ, 2003, J BIOL CHEM, V278, P37375, DOI 10.1074/jbc.M303619200
   Martin MJ, 2012, CANCER DISCOV, V2, P344, DOI 10.1158/2159-8290.CD-11-0280
   Moreno JA, 2012, NATURE, V485, P507, DOI 10.1038/nature11058
   Natani S, 2021, BBA-MOL CELL RES, V1868, P0, DOI 10.1016/j.bbamcr.2021.119085
   Oyadomari S, 2004, CELL DEATH DIFFER, V11, P381, DOI 10.1038/sj.cdd.4401373
   Pando R, 2012, J NUTR BIOCHEM, V23, P1474, DOI 10.1016/j.jnutbio.2011.09.010
   Posey KL, 2012, AM J PATHOL, V180, P727, DOI 10.1016/j.ajpath.2011.10.035
   Rashid HO, 2015, AUTOPHAGY, V11, P1956, DOI 10.1080/15548627.2015.1091141
   Rellmann Y, 2018, OXID MED CELL LONGEV, V2018, P0, DOI [10.1155/2018/8421391, 10.1155/2018/8421394]
   Rubiolo JA, 2014, CELL SIGNAL, V26, P419, DOI 10.1016/j.cellsig.2013.10.004
   Sacitharan PK, 2020, CELL DEATH DISCOV, V6, P0, DOI 10.1038/s41420-020-0277-0
   Saha ASITK, 2012, INT J COMPUT HEALTHC, V1, P214, DOI 10.1504/IJCIH.2012.046995
   Scrivani SJ, 2008, NEW ENGL J MED, V359, P2693, DOI 10.1056/NEJMra0802472
   Shimazawa M, 2007, MOL VIS, V13, P578
   Shtaif B, 2020, BONE, V138, P0, DOI 10.1016/j.bone.2020.115468
   Song SL, 2017, J CELL PHYSIOL, V232, P2977, DOI 10.1002/jcp.25785
   Sudhakar JN, 2020, NAT COMMUN, V11, P0, DOI 10.1038/s41467-020-18102-7
   Takada K, 2011, INT J EXP PATHOL, V92, P232, DOI 10.1111/j.1365-2613.2010.00758.x
   Uehara Y, 2014, OSTEOARTHR CARTILAGE, V22, P1007, DOI 10.1016/j.joca.2014.04.025
   Vandersluijs JA, 1992, J ORTHOPAED RES, V10, P58, DOI 10.1002/jor.1100100107
   Wang C, 2018, ELIFE, V7, P0, DOI 10.7554/eLife.37673
   Xu L, 2022, J PERIODONTOL, V0, P0, DOI DOI 10.1002/JPER.21-0473
   Xu T, 2018, J ORAL PATHOL MED, V47, P606, DOI 10.1111/jop.12715
   Yamaguchi Y, 2008, J BIOL CHEM, V283, P17020, DOI 10.1074/jbc.M802466200
   Yang C, 2021, BBA-MOL CELL RES, V1868, P0, DOI 10.1016/j.bbamcr.2021.119074
   Yang HX, 2019, INT J MOL SCI, V20, P0, DOI 10.3390/ijms20153797
   Yang HX, 2020, AUTOPHAGY, V16, P271, DOI 10.1080/15548627.2019.1606647
   Yang XJ, 2015, CANCER LETT, V365, P201, DOI 10.1016/j.canlet.2015.05.027
   Yao YC, 2013, J CELL BIOCHEM, V114, P1223, DOI 10.1002/jcb.24467
   Yu M, 2016, INT J BIOCHEM CELL B, V81, P156, DOI 10.1016/j.biocel.2016.11.009
   Zhang WJ, 2017, OXID MED CELL LONGEV, V2017, P0, DOI 10.1155/2017/7543973
   Zhu M, 2016, J DENT RES, V95, P889, DOI 10.1177/0022034516640206
NR 59
TC 0
Z9 0
U1 2
U2 2
PU ELSEVIER
PI AMSTERDAM
PA RADARWEG 29a, 1043 NX AMSTERDAM, NETHERLANDS
SN 0167-4889
EI 1879-2596
J9 BBA-MOL CELL RES
JI Biochim. Biophys. Acta-Mol. Cell Res.
PD AUG 15
PY 2022
VL 1869
IS 8
BP 
EP 
DI 10.1016/j.bbamcr.2022.119265
PG 12
WC Biochemistry & Molecular Biology; Cell Biology
SC Biochemistry & Molecular Biology; Cell Biology
GA 1D1LZ
UT WOS:000793570800001
PM 35381294
DA 2022-06-22
ER

PT J
AU Tsujimoto, R.
   Yurube, T.
   Takeoka, Y.
   Kanda, Y.
   Miyazaki, K.
   Ohnishi, H.
   Kakiuchi, Y.
   Miyazaki, S.
   Zhang, Z.
   Takada, T.
   Kuroda, R.
   Kakutani, K.
AF Tsujimoto, R
   Yurube, T
   Takeoka, Y
   Kanda, Y
   Miyazaki, K
   Ohnishi, H
   Kakiuchi, Y
   Miyazaki, S
   Zhang, Z
   Takada, T
   Kuroda, R
   Kakutani, K
TI Involvement of autophagy in the maintenance of rat intervertebral disc homeostasis: an in-vitro and in-vivo RNA interference study of Atg5
SO OSTEOARTHRITIS AND CARTILAGE
LA English
DT Article
DE Intervertebral disc; Nucleus pulposus cells; Autophagy-related gene 5 (Atg5); RNA interference (RNAi); Rat tail temporary static compression model; Spine
ID cell-death; extracellular-matrix; degeneration; senescence; expression; apoptosis; model; back; identification; biomarker
AB Objective: In the largest avascular low-nutrient intervertebral disc, resident cells would utilize autophagy, a stress-response survival mechanism by self-digestion and recycling wastes. Our goal was to elucidate the involvement of autophagy in disc homeostasis through RNA interference of autophagy-related gene 5 (Atg5). Design: In vitro, small interfering RNAs (siRNAs) targeting autophagy-essential Atg5 were transfected into rat disc cells. Cell viability with levels of autophagy including Atg5 expression, apoptosis, and senescence was assessed under serum starvation and/or pro-inflammatory interleukin-1 beta (IL-1 beta) stimulation. In vivo, time-course autophagic flux was monitored following Alexa Fluor (R) 555-labeled Atg5-siRNA injection into rat tail discs. Furthermore, 24-h temporary static compression-induced disruption of Atg5 siRNA-injected discs was observed by radiography, histomorphology, and immunofluorescence. Results: In disc cells, three different Atg5 siRNAs consistently suppressed autophagy with Atg5 protein knockdown (mean 44.4% [95% confidence interval: -51.7, -37.1], 51.5% [-80.5, -22.5], 62.3% [-96.6, -28.2]). Then, Atg5 knockdown reduced cell viability through apoptosis and senescence not in serum-supplemented medium (93.6% [-0.8, 21.4]) but in serum-deprived medium (66.4% [-29.8, -8.6]) further with IL-1 beta (44.5% [-36.9, -23.5]). In disc tissues, immunofluorescence detected intradiscal signals for the labeled siRNA even at 56-d post-injection. Immunoblotting found 56-d autophagy suppression with prolonged Atg5 knockdown (33.2% [-52.8, -5.3]). With compression, Atg5 siRNA-injected discs presented radiographic height loss ([-43.9, -0.8]), histological damage ([-5.5, -0.2]), and immunofluorescent apoptosis ([2.2, 22.2]) and senescence ([4.1, 19.9]) induction compared to control siRNA-injected discs at 56 d. Conclusions: This loss-of-function study suggests Atg5-dependent autophagy-mediated anti-apoptosis and anti-senescence. Autophagy could be a molecular therapeutic target for degenerative disc disease. (C) 2021 The Author(s). Published by Elsevier Ltd on behalf of Osteoarthritis Research Society International.
C1 [Tsujimoto, R.; Yurube, T.; Takeoka, Y.; Kanda, Y.; Miyazaki, K.; Ohnishi, H.; Kakiuchi, Y.; Miyazaki, S.; Zhang, Z.; Kuroda, R.; Kakutani, K.] Kobe Univ, Dept Orthopaed Surg, Grad Sch Med, Chuo Ku, 7-5-1 Kusunoki Cho, Kobe, Hyogo 6500017, Japan.
   [Takada, T.] Kobe Hokuto Hosp, Dept Orthopaed Surg, Kita Ku, 37-3 Yamada Cho Shimotanigami Aza Umekidani, Kobe, Hyogo 6511243, Japan.
RP Yurube, T (corresponding author), Kobe Univ, Dept Orthopaed Surg, Grad Sch Med, Chuo Ku, 7-5-1 Kusunoki Cho, Kobe, Hyogo 6500017, Japan.
EM tsujiryu1105@yahoo.co.jp; takayuru-0215@umin.ac.jp; yoshiki_tkk@hotmail.com; ykanda221@gmail.com; miya625819@gmail.com; o0717ooo@yahoo.co.jp; yuji_uz_7@yahoo.co.jp; mghff229@yahoo.co.jp; shouei76@hotmail.com; takada-t@hokuto-hp.or.jp; kurodar@med.kobe-u.ac.jp; kakutani@med.kobe-u.ac.jp
FU Japan Society for the Promotion of Science KAKENHI [JP26893151, JP15H03033, JP15K10406, JP16K20051, JP21K09323]; Grant of JapanOrthopaedics and Traumatology Research Foundation, Inc. [312]
CR Alini M, 2008, EUR SPINE J, V17, P2, DOI 10.1007/s00586-007-0414-y
   Andersson GBJ, 1999, LANCET, V354, P581, DOI 10.1016/S0140-6736(99)01312-4
   Antoniou J, 1996, J CLIN INVEST, V98, P996, DOI 10.1172/JCI118884
   Boos N, 2002, SPINE, V27, P2631, DOI 10.1097/00007632-200212010-00002
   Chen JW, 2014, CELL PHYSIOL BIOCHEM, V34, P1175, DOI 10.1159/000366330
   Childs BG, 2015, NAT MED, V21, P1424, DOI 10.1038/nm.4000
   Choi KS, 2008, DEV DYNAM, V237, P3953, DOI 10.1002/dvdy.21805
   Danial NN, 2004, CELL, V116, P205, DOI 10.1016/S0092-8674(04)00046-7
   Dimri GP, 1995, P NATL ACAD SCI USA, V92, P9363, DOI 10.1073/pnas.92.20.9363
   Ding F, 2013, APOPTOSIS, V18, P777, DOI 10.1007/s10495-013-0839-1
   Feng CC, 2016, CELL CYCLE, V15, P1674, DOI 10.1080/15384101.2016.1152433
   Fujita S, 2007, J BIOSCI BIOENG, V104, P329, DOI 10.1263/jbb.104.329
   Gavrieli Y, 1992, J CELL BIOL, V119, P493, DOI 10.1083/jcb.119.3.493
   Hirata H, 2014, J ORTHOP RES, V32, P455, DOI 10.1002/jor.22533
   Ito M, 2017, OSTEOARTHR CARTILAGE, V25, P2134, DOI 10.1016/j.joca.2017.08.019
   Ito M, 2021, INT J MOL SCI, V22, P0, DOI 10.3390/ijms22083965
   Kabeya Y, 2000, EMBO J, V19, P5720, DOI 10.1093/emboj/19.21.5720
   Kakiuchi Y, 2019, OSTEOARTHR CARTILAGE, V27, P965, DOI 10.1016/j.joca.2019.01.009
   Kakutani K, 2006, J ORTHOP RES, V24, P1271, DOI 10.1002/jor.20171
   Klionsky DJ, 1900, V17, V0, P20211
   Krishnamurthty J, 2004, J CLIN INVEST, V114, P1299, DOI 10.1172/JCI200422475
   Lai A, 2021, JOR SPINE, V4, P0, DOI 10.1002/jsp2.1150
   Le MAITRECL, 2007, ARTHRITIS RES THER, V9, P0, DOI 10.1186/ar2198
   Levine B, 2008, CELL, V132, P27, DOI 10.1016/j.cell.2007.12.018
   Livshits G, 2011, ANN RHEUM DIS, V70, P1740, DOI 10.1136/ard.2010.137836
   Lotz JC, 1998, SPINE, V23, P2493, DOI 10.1097/00007632-199812010-00004
   Martin BI, 2008, JAMA-J AM MED ASSOC, V299, P656, DOI 10.1001/jama.299.6.656
   Masuda K, 2005, SPINE, V30, P5, DOI 10.1097/01.brs.0000148152.04401.20
   Miyazaki S, 2015, ARTHRITIS RES THER, V17, P0, DOI 10.1186/s13075-015-0763-6
   Mizushima N, 2011, CELL, V147, P728, DOI 10.1016/j.cell.2011.10.026
   Mizushima N, 2011, ANNU REV CELL DEV BI, V27, P107, DOI 10.1146/annurev-cellbio-092910-154005
   Mohanty S, 2019, AGING CELL, V18, P0, DOI 10.1111/acel.13006
   Nishida K, 2006, SPINE, V31, P1415, DOI 10.1097/01.brs.0000219945.70675.dd
   Osborn MF, 2018, NUCLEIC ACID THER, V28, P128, DOI 10.1089/nat.2018.0725
   Park I, 1995, P NATL ACAD SCI USA, V92, P12338, DOI 10.1073/pnas.92.26.12338
   Risbud MV, 2015, J ORTHOP RES, V33, P283, DOI 10.1002/jor.22789
   Risbud MV, 2014, NAT REV RHEUMATOL, V10, P44, DOI 10.1038/nrrheum.2013.160
   Sasaki H, 2012, ARTHRITIS RHEUM-US, V64, P1920, DOI 10.1002/art.34323
   Suzuki T, 2009, EUR SPINE J, V18, P263, DOI 10.1007/s00586-008-0873-9
   Takeoka Y, 2020, NEUROSPINE, V17, P3, DOI 10.14245/ns.2040042.021
   Urban JPG, 2004, SPINE, V29, P2700, DOI 10.1097/01.brs.0000146499.97948.52
   Urban JPG, 2003, ARTHRITIS RES THER, V5, P120, DOI 10.1186/ar629
   Wu W, 2014, J ORTHOP RES, V32, P253, DOI 10.1002/jor.22503
   Yurube T, 2021, INT J MOL SCI, V22, P0, DOI 10.3390/ijms22115648
   Yurube T, 2020, JOR SPINE, V3, P0, DOI 10.1002/jsp2.1082
   Yurube T, 2019, EUR SPINE J, V28, P993, DOI 10.1007/s00586-019-05910-9
   Yurube T, 2014, ARTHRITIS RES THER, V16, P0, DOI 10.1186/ar4460
   Yurube T, 2012, ARTHRITIS RES THER, V14, P0, DOI 10.1186/ar3764
   Yurube T, 2010, J ORTHOP RES, V28, P1026, DOI 10.1002/jor.21116
   Zoncu R, 2011, NAT REV MOL CELL BIO, V12, P21, DOI 10.1038/nrm3025
NR 50
TC 0
Z9 0
U1 2
U2 2
PU ELSEVIER SCI LTD
PI OXFORD
PA THE BOULEVARD, LANGFORD LANE, KIDLINGTON, OXFORD OX5 1GB, OXON, ENGLAND
SN 1063-4584
EI 1522-9653
J9 OSTEOARTHR CARTILAGE
JI Osteoarthritis Cartilage
PD MAR 15
PY 2022
VL 30
IS 3
BP 481
EP 493
DI 10.1016/j.joca.2021.12.004
PG 13
WC Orthopedics; Rheumatology
SC Orthopedics; Rheumatology
GA ZG4DO
UT WOS:000760209700013
PM 34958937
DA 2022-06-22
ER

PT J
AU Lei, Yiting
   Wang, Yuping
   Shen, Jieliang
   Cai, Zhengwei
   Zhao, Chen
   Chen, Hong
   Luo, Xiaoji
   Hu, Ning
   Cui, Wenguo
   Huang, Wei
AF Lei, Yiting
   Wang, Yuping
   Shen, Jieliang
   Cai, Zhengwei
   Zhao, Chen
   Chen, Hong
   Luo, Xiaoji
   Hu, Ning
   Cui, Wenguo
   Huang, Wei
TI Injectable hydrogel microspheres with self-renewable hydration layers alleviate osteoarthritis
SO SCIENCE ADVANCES
LA English
DT Article
ID aqueous lubrication; rapamycin; degeneration; hyaluronan; brushe; damage
AB Introducing hydration layers to hydrogel microspheres (HMs) by coating the surface with liposomes can effectively reduce friction. However, the lubrication can be inactivated when the surface coatings are damaged. To endow HMs with the ability to form self-renewable hydration layers and maintain cellular homeostasis, rapamycin-liposome-incorporating hyaluronic acid-based HMs (RAPA@Lipo@HMs) were created using microfluidic technology and photopolymerization processes. The RAPA@Lipo@HMs improve joint lubrication by using a smooth rolling mechanism and continuously exposing liposomes on the outer surface to form self-renewable hydration layers via frictional wear. In addition, the released autophagy activator (rapamycin)-loaded cationic liposomes can target negatively charged cartilage through electrostatic interactions and maintain cellular homeostasis by increasing autophagy. Furthermore, the in vivo data showed that the RAPA@Lipo@HMs can alleviate joint wear and delay the progression of osteoarthritis. The RAPA@Lipo@HMs can provide efficient lubrication and potentially alleviate friction-related diseases such as osteoarthritis.
C1 [Lei, Yiting; Wang, Yuping; Shen, Jieliang; Zhao, Chen; Chen, Hong; Luo, Xiaoji; Hu, Ning; Huang, Wei] Chongqing Med Univ, Affiliated Hosp 1, Dept Orthoped, Orthoped Lab, 1 Youyi Rd, Chongqing 400016, CHINA.
   [Cai, Zhengwei; Cui, Wenguo] Shanghai Jiao Tong Univ, Ruijin Hosp, Shanghai Inst Traumatol & Orthopaed,Sch Med, Dept Orthopaed,Shanghai Key Lab Prevent & Treatme, 197 Ruijin 2nd Rd, Shanghai 200025, CHINA.
RP Hu, N; Huang, W (corresponding author), Chongqing Med Univ, Affiliated Hosp 1, Dept Orthoped, Orthoped Lab, 1 Youyi Rd, Chongqing 400016, CHINA.; Cui, WG (corresponding author), Shanghai Jiao Tong Univ, Ruijin Hosp, Shanghai Inst Traumatol & Orthopaed,Sch Med, Dept Orthopaed,Shanghai Key Lab Prevent & Treatme, 197 Ruijin 2nd Rd, Shanghai 200025, CHINA.
EM huncqjoint@yeah.net; wgcui80@hotmail.com; huangw511@163.com
FU National Key Research and Development Program of China [2020YFA0908200]; National Natural Science Foundation of China [81930051, 81972069]; Shanghai Jiao Tong University "Medical and Research" Program [ZH2018ZDA04]; Shanghai Municipal Education Commission-Gaofeng Clinical Medicine Grant Support [20171906]
CR Abud MB, 2019, INT J RETINA VITR, V5, P0, DOI 10.1186/s40942-019-0186-7
   Andablo-reyes E, 2019, SOFT MATTER, V15, P9614, DOI 10.1039/c9sm01802f
   Bajpayee AG, 2017, NAT REV RHEUMATOL, V13, P183, DOI 10.1038/nrrheum.2016.210
   Bao JP, 2020, AGING-US, V12, P5152, DOI 10.18632/aging.102937
   Brown SB, 2020, ACTA BIOMATER, V101, P469, DOI 10.1016/j.actbio.2019.10.003
   Catavitello G, 2018, ELIFE, V7, P0, DOI 10.7554/eLife.38190
   Chen CW, 2020, INT J NANOMED, V15, P3771, DOI 10.2147/IJN.S252223
   Chen H, 2020, BIOMATERIALS, V242, P0, DOI 10.1016/j.biomaterials.2020.119931
   Chen ZJ, 2021, ADV SCI, V8, P0, DOI 10.1002/advs.202004793
   Cooper BG, 2018, BIOMATERIALS, V181, P210, DOI 10.1016/j.biomaterials.2018.07.040
   Dedinaite A, 2019, ADV COLLOID INTERFAC, V274, P0, DOI 10.1016/j.cis.2019.102050
   Dhanabalan KM, 2020, BIOMATER SCI-UK, V8, P4308, DOI 10.1039/d0bm00596g
   Duan YQ, 2019, BIOMACROMOLECULES, V20, P1522, DOI 10.1021/acs.biomac.8b01683
   Ewert KK, 2021, PHARMACEUTICS, V13, P0, DOI 10.3390/pharmaceutics13091365
   Gaisinskaya-kipnis A, 2016, BIOMACROMOLECULES, V17, P2591, DOI 10.1021/acs.biomac.6b00614
   Han Y, 2021, BIOACT MATER, V6, P3596, DOI 10.1016/j.bioactmat.2021.03.022
   Hartford CM, 2007, CLIN PHARMACOL THER, V82, P381, DOI 10.1038/sj.clpt.6100317
   Hu QC, 2021, INT J MOL SCI, V22, P0, DOI 10.3390/ijms22041742
   Hunter DJ, 2019, LANCET, V393, P1745, DOI 10.1016/S0140-6736(19)30417-9
   Ji XL, 2019, BIOMATER SCI-UK, V7, P2716, DOI 10.1039/c9bm00201d
   Juhasz T, 2014, PLOS ONE, V9, P0, DOI 10.1371/journal.pone.0091541
   Li JJ, 2018, NANOSCALE, V10, P16887, DOI 10.1039/c8nr05724a
   Liang RM, 2020, BIOMATERIALS, V230, P0, DOI 10.1016/j.biomaterials.2019.119601
   Lieben LIESBET, 2016, NAT REV RHEUMATOL, V12, P70, DOI 10.1038/nrrheum.2016.6
   Lin WF, 2020, SCIENCE, V370, P335, DOI 10.1126/science.aay8276
   Liu GQ, 2014, ACS APPL MATER INTER, V6, P20452, DOI 10.1021/am506026e
   Liu WW, 2021, AUTOPHAGY, V17, P4159, DOI 10.1080/15548627.2021.1905466
   Liu Z, 2020, BIOMACROMOLECULES, V21, P4345, DOI 10.1021/acs.biomac.0c01151
   Ma LR, 2015, NAT COMMUN, V6, P0, DOI 10.1038/ncomms7060
   Ma SH, 2015, ADV FUNCT MATER, V25, P7366, DOI 10.1002/adfm.201503681
   Matsuzaki T, 2014, BIOMATERIALS, V35, P9904, DOI 10.1016/j.biomaterials.2014.08.041
   Meckes JK, 2017, OSTEOARTHR CARTILAGE, V25, P1880, DOI 10.1016/j.joca.2017.07.023
   Mizushima N, 2008, NATURE, V451, P1069, DOI 10.1038/nature06639
   Moon SJ, 2012, OSTEOARTHR CARTILAGE, V20, P1426, DOI 10.1016/j.joca.2012.08.002
   Necas D, 2021, J MECH BEHAV BIOMED, V113, P0, DOI 10.1016/j.jmbbm.2020.104117
   Oak S, 2019, LANGMUIR, V35, P15849, DOI 10.1021/acs.langmuir.9b01820
   Paixao T, 2020, OSTEOARTHR CARTILAGE, V28, P1055, DOI 10.1016/j.joca.2020.04.003
   Raj A, 2017, J COLLOID INTERF SCI, V488, P225, DOI 10.1016/j.jcis.2016.10.091
   Raviv U, 2003, NATURE, V425, P163, DOI 10.1038/nature01970
   Rockel JS, 2016, NAT REV RHEUMATOL, V12, P517, DOI 10.1038/nrrheum.2016.92
   Rong MM, 2020, ADV FUNCT MATER, V30, P0, DOI 10.1002/adfm.202004062
   Sarkar A, 2017, LANGMUIR, V33, P14699, DOI 10.1021/acs.langmuir.7b03627
   Seror J, 2015, NAT COMMUN, V6, P0, DOI 10.1038/ncomms7497
   Shen MX, 2019, POLYMERS-BASEL, V11, P0, DOI 10.3390/polym11060981
   Sorkin R, 2016, SOFT MATTER, V12, P2773, DOI 10.1039/c5sm02475g
   Spearman BS, 2020, J BIOMED MATER RES A, V108, P279, DOI 10.1002/jbm.a.36814
   Wang XY, 2019, PROG NAT SCI-MATER, V29, P10, DOI 10.1016/j.pnsc.2019.03.005
   Wang YF, 2019, THERANOSTICS, V9, P391, DOI 10.7150/thno.30268
   Xavier M, 2019, INT J NANOMED, V14, P9077, DOI 10.2147/IJN.S224255
   Xing LP, 2013, BONE RES, V1, P336, DOI 10.4248/BR201304004
   Yang JL, 2020, CHEM ENG J, V400, P0, DOI 10.1016/j.cej.2020.126004
   Yang JL, 2020, SMALL, V16, P0, DOI 10.1002/smll.202004519
   Yu MN, 2021, J COLLOID INTERF SCI, V586, P279, DOI 10.1016/j.jcis.2020.10.091
   Zhang JJ, 2016, RSC ADV, V6, P21961, DOI 10.1039/c6ra01436d
   Zhang XD, 2021, MATTER-US, V4, P2727, DOI 10.1016/j.matt.2021.05.019
   Zhang XD, 2021, NANO TODAY, V39, P0, DOI 10.1016/j.nantod.2021.101196
   Zhao ZY, 2021, ADV FUNCT MATER, V31, P0, DOI 10.1002/adfm.202103339
   Zheng RB, 2013, PART PART SYST CHAR, V30, P133, DOI 10.1002/ppsc.201200043
   Zhu LY, 2017, ACTA BIOMATER, V59, P283, DOI 10.1016/j.actbio.2017.06.043
NR 59
TC 2
Z9 2
U1 140
U2 140
PU AMER ASSOC ADVANCEMENT SCIENCE
PI WASHINGTON
PA 1200 NEW YORK AVE, NW, WASHINGTON, DC 20005 USA
SN 2375-2548
EI 
J9 SCI ADV
JI Sci. Adv.
PD FEB 15
PY 2022
VL 8
IS 5
BP 
EP 
DI 10.1126/sciadv.abl6449
PG 13
WC Multidisciplinary Sciences
SC Science & Technology - Other Topics
GA YS3ZG
UT WOS:000750618100010
PM 35108047
DA 2022-06-22
ER

PT J
AU Yu, Y
   Ma, T
   Lv, L
   Jia, L
   Ruan, H
   Chen, H
   Zhang, J
   Gao, L
AF Yu, Y
   Ma, T
   Lv, L
   Jia, L
   Ruan, H
   Chen, H
   Zhang, J
   Gao, L
TI Oleanolic acid targets the regulation of PI3K/AKT/mTOR pathway and activates autophagy in chondrocytes to improve osteoarthritis in rats
SO Journal of Functional Foods
LA English
DT Article
ID autophagy; inflammation; oleanolic acid; osteoarthriti; pi3k/akt/mtor pathway
AB Osteoarthritis (OA) is a degenerative disease that seriously affects an individual's quality of life. Oleanolic acid (OLA) is widely present in food and medicinal plants and has various pharmacological activities. Autophagy is an intracellular protective mechanism, and this study aimed to investigate the potential role of OLA targeting the autophagy pathway in the pathogenesis of OA. A rat OA model was established in vivo by intra-articular injection of Monosodium Iodoacetate (MIA), followed by ELISA, Western blot analysis, and behavioral assays. The results showed that OLA improved OA pain symptoms and inhibit cartilage degeneration. In vitro, OLA inhibited the secretion of inflammatory factors and matrix metalloproteinases in ATDC5 cells after induction with IL-1β (10 ng/mL). Meanwhile, Dansylcadaverine (MDC) staining, transmission electron microscopy (TEM), mRFP-GFP-LC3 immunofluorescence, Western blot analysis and RT-qPCR confirmed that OLA activates autophagy by inhibiting the PI3K/AKT/mTOR signaling pathway. In conclusion, OLA shows promise in the treatment of OA. © 2022 The Authors
C1 College of Animal Medicine, Northeast Agricultural University, Harbin, China
   Key Laboratory of Animal Disease Pathogenesis and Comparative Medicine in Heilongjiang Province, Harbin, China
TC 0
SN 1756-4646
EI 
J9 J FUNCT FOODS
JI J. Funct. Foods
PD JUN 15
PY 2022
VL 94
IS 0
BP 
EP 
DI 10.1016/j.jff.2022.105144
PG 1
UT Scopus:10.1016/j.jff.2022.105144
ER

PT J
AU Ungur, RA
   Muresan, Adriana
   Olteanu, DE
   Florea, Adrian
   Ciortea, VM
   Irsay, Laszlo
   Borda, IM
   Codea, RA
   Ober, CA
   Balici, Stefana
   Cainap, Simona
   Dronca, Eleonora
   Martis (petrut), GS
   Onac, IA
   Suciu, SM
AF Ungur, Rodica
   Muresan, Adriana
   Olteanu, Diana
   Florea, Adrian
   Ciortea, Viorela
   Irsay, Laszlo
   Borda, Ileana
   Codea, Razvan
   Ober, Ciprian
   Balici, Stefana
   Cainap, Simona
   Dronca, Eleonora
   Martis (petrut), Georgiana
   Onac, Ioana
   Suciu, Soimita
TI Ultrasound Protects Human Chondrocytes from Biochemical and Ultrastructural Changes Induced by Oxidative Stress
SO APPLIED SCIENCES-BASEL
LA English
DT Article
DE ultrasound & nbsp;; chondrocytes & nbsp;; assessment & nbsp;; oxidative stress & nbsp;; TNF-a & nbsp;; autophagosomes
ID tumor-necrosis-factor; hydrogen-peroxide; tnf-alpha; articular chondrocyte; mitochondrial dysfunction; gene-expression; down-regulation; cell-death; osteoarthriti; cartilage
AB The aim of the study was to assess the effects of therapeutic ultrasound (US) on oxidative stress (OS)-induced changes in cultured human chondrocytes (HCH). For this, monolayer HCH were randomized in three groups: a control group (CG), a group exposed to OS (OS group), and a group exposed to US and OS (US-OS group). US exposure of the chondrocytes was performed prior to OS induction by hydrogen peroxide. Transmission electron microscopy (TEM) was used to assess the chondrocytes ultrastructure. OS and inflammatory markers were recorded. Malondialdehyde (MDA) and tumor necrosis factor (TNF)-alpha were significantly higher (p < 0.05) in the OS group than in CG. In the US-OS group MDA and TNF-alpha were significantly lower (p < 0.05) than in the OS group. Finally, in the US-OS group MDA and TNF-alpha were lower than in CG, but without statistical significance. TEM showed normal chondrocytes in CG. In the OS group TEM showed necrotic chondrocytes and chondrocytes with a high degree of vacuolation and cell organelles damages. In the US-OS group the chondrocytes ultrastructure was well preserved, and autophagosomes were generated. In conclusion, US could protect chondrocytes from biochemical (lipid peroxidation, inflammatory markers synthesis) and ultrastructural changes induced by OS and could stimulate autophagosomes development.
C1 [Ungur, Rodica Ana; Ciortea, Viorela Mihaela; Irsay, Laszlo; Borda, Ileana Monica] Iuliu Hatieganu Univ Med & Pharm, Fac Med, Dept Med Specialties, 8 Victor Babe St, Cluj Napoca 400012, Romania.
   [Muresan, Adriana; Olteanu, Diana Elena; Suciu, Soimita Mihaela] Iuliu Hatieganu Univ Med & Pharm, Fac Med, Dept Physiol, 8 Victor Babe St, Cluj Napoca 400012, Romania.
   [Florea, Adrian; Balici, Stefana; Dronca, Eleonora] Iuliu Hatieganu Univ Med & Pharm, Fac Med, Dept Mol Sci, 8 Victor Babe St, Cluj Napoca 400012, Romania.
   [Codea, Razvan Andrei; Ober, Ciprian Andrei] Univ Agr Sci & Vet Med, Fac Vet Med, 3-5 Manastur St, Cluj Napoca 400372, Romania.
   [Cainap, Simona] Iuliu Hatieganu Univ Med & Pharm, Fac Med, Dept Mother & Child, 8 Victor Babes St, Cluj Napoca 400012, Romania.
   [Martis (Petrut), Georgiana Smaranda] Univ Agr Sci & Vet Med, Food Engn Dept, 64 Calea Floresti, Cluj Napoca 400509, Romania.
   [Onac, Ioana Anamaria] Surrey & Sussex Hlth Care NHS Trust, Dept Rheumatol, Canada Ave, Redhill RH1 5RH, Surrey, England.
RP Borda, IM (corresponding author), Iuliu Hatieganu Univ Med & Pharm, Fac Med, Dept Med Specialties, 8 Victor Babe St, Cluj Napoca 400012, Romania.; Codea, RA (corresponding author), Univ Agr Sci & Vet Med, Fac Vet Med, 3-5 Manastur St, Cluj Napoca 400372, Romania.
EM ungurmed@yahoo.com; muresanadriana@yahoo.com; elena@yahoo.com; aflorea@umfcluj.ro; viorela.ciortea@yahoo.com; irsaylaszlo@gmail.com; monicampop@yahoo.fr; razvancodea@yahoo.com; ciprian.ober@usamvcluj.ro; stefanabalici@yahoo.com; cainap.simona@gmail.com; nora_dronca@yahoo.com; georgiana.petrut@usamvcluj.ro; ioanaonac@yahoo.com; ssuciu@yahoo.com
FU Romanian Ministry of Educationand Research, CNCSIS-UEFISCSU [2623/2008]; National Research Development Projects to finance excellence(PFE) - Romanian Ministry of Research and Innovation [14/2022-2024]
CR Acevedo B, 2019, FRONT VET SCI, V6, P0, DOI 10.3389/fvets.2019.00185
   Asada S, 2001, INFLAMM RES, V50, P19, DOI 10.1007/s000110050719
   Asada S, 1999, INFLAMM RES, V48, P399, DOI 10.1007/s000110050478
   Bertuglia S, 2007, ULTRASOUND MED BIOL, V33, P663, DOI 10.1016/j.ultrasmedbio.2006.11.007
   Bradford MM, 1976, ANAL BIOCHEM, V72, P248, DOI 10.1016/0003-2697(76)90527-3
   Cao YX, 2013, PLOS ONE, V8, P0, DOI 10.1371/journal.pone.0066444
   Carames B, 2015, ARTHRITIS RHEUMATOL, V67, P1568, DOI 10.1002/art.39073
   Carames B, 2010, ARTHRITIS RHEUM-US, V62, P791, DOI 10.1002/art.27305
   Charlier E, 2016, INT J MOL SCI, V17, P0, DOI 10.3390/ijms17122146
   Chaudhari N, 2014, FRONT CELL NEUROSCI, V8, P0, DOI 10.3389/fncel.2014.00213
   Chen DH, 2019, EBIOMEDICINE, V50, P395, DOI 10.1016/j.ebiom.2019.10.054
   Chen JZ, 2013, J CELL BIOCHEM, V114, P245, DOI 10.1002/jcb.24362
   Chen MP, 2010, INFLAMM RES, V59, P587, DOI 10.1007/s00011-010-0165-9
   Chen YP, 2013, ENVIRON SCI POLLUT R, V20, P4807, DOI 10.1007/s11356-012-1411-1
   Chen Z, 2016, CELL PHYSIOL BIOCHEM, V40, P883, DOI 10.1159/000453147
   Cuervo AM, 2005, AUTOPHAGY, V1, P131, DOI 10.4161/auto.1.3.2017
   Dai SM, 2006, ARTHRITIS RHEUM-US, V54, P818, DOI 10.1002/art.21639
   Dawn I, 2013, IOSR JDMS, V3, P60, DOI 10.9790/0853-0366063, 10.9790/0853-0366063
   Del CARLOM, 2003, ARTHRITIS RHEUM-US, V48, P3419, DOI 10.1002/art.11338
   Del CARLOM, 2002, ARTHRITIS RHEUM, V46, P394, DOI 10.1002/art.10056
   Duan R, 2020, FRONT CELL DEV BIOL, V8, P0, DOI 10.3389/fcell.2020.608388
   Dycus DL, 2013, AM J VET RES, V74, P983, DOI 10.2460/ajvr.74.7.983
   Esterbauer H, 1990, METHOD ENZYMOL, V186, P407
   Facchini A, 2014, PLOS ONE, V9, P0, DOI 10.1371/journal.pone.0109724
   Farnsworth N, 2012, OSTEOARTHR CARTILAGE, V20, P1326, DOI 10.1016/j.joca.2012.06.015
   Feng CC, 2017, OXID MED CELL LONGEV, V2017, P0, DOI 10.1155/2017/5601593
   Feng Y, 2010, J ULTRAS MED, V29, P963, DOI 10.7863/jum.2010.29.6.963
   Galluzzi L, 2012, CELL DEATH DIFFER, V19, P107, DOI 10.1038/cdd.2011.96
   Gao GM, 2018, MED SCI MONITOR, V24, P9177, DOI 10.12659/MSM.913726
   Gavriilidis C, 2013, ARTHRITIS RHEUM-US, V65, P378, DOI 10.1002/art.37782
   Goodstone NJ, 2002, RHEUMATOLOGY, V41, P883, DOI 10.1093/rheumatology/41.8.883
   Goranov N, 2010, BULGARIAN JOURNAL OF VETERINARY MEDICINE, V13, P162
   Gottlieb E, 2003, CELL DEATH DIFFER, V10, P709, DOI 10.1038/sj.cdd.4401231
   Greene MA, 2015, OSTEOARTHR CARTILAGE, V23, P1966, DOI 10.1016/j.joca.2015.01.008
   Guo H, 2011, JOINT BONE SPINE, V78, P604, DOI 10.1016/j.jbspin.2011.01.009
   Gurkan I, 2010, OSTEOARTHR CARTILAGE, V18, P724, DOI 10.1016/j.joca.2010.01.006
   Han GT, 2021, CURR MED SCI, V41, P100, DOI 10.1007/s11596-020-2248-3
   Han XJ, 2016, AGING CELL, V15, P416, DOI 10.1111/acel.12446
   Hayat MA, 2000, PRINCIPLES AND TECHNIQUES OF ELECTRON MICROSCOPY: BIOLOGICAL APPLICATIONS, V0, P1
   Hensel K, 2011, ULTRASOUND MED BIOL, V37, P2105, DOI 10.1016/j.ultrasmedbio.2011.09.007
   Hosseinzadeh A, 2016, J PINEAL RES, V61, P411, DOI 10.1111/jpi.12362
   Irsay L, 2019, BALNEO RES J, V10, P119, DOI 10.12680/balneo.2019.249
   Kaneva MK, 2012, BRIT J PHARMACOL, V167, P67, DOI 10.1111/j.1476-5381.2012.01968.x
   Kapoor M, 2011, NAT REV RHEUMATOL, V7, P33, DOI 10.1038/nrrheum.2010.196
   Kiffin R, 2004, MOL BIOL CELL, V15, P4829, DOI 10.1091/mbc.E04-06-0477
   Kim EJ, 2014, PHYS THER REHABIL SC, V3, P33, DOI 10.14474/ptrs.2014.3.1.33, 10.14474/PTRS.2014.3.1.33
   Kim S, 2012, J GINSENG RES, V36, P161, DOI 10.5142/jgr.2012.36.2.161
   Koike M, 2015, SCI REP-UK, V5, P0, DOI 10.1038/srep11722
   Korstjens CM, 2008, MED BIOL ENG COMPUT, V46, P1263, DOI 10.1007/s11517-008-0409-9
   Kou JYY, 2017, CELL DEATH DIS, V8, P0, DOI 10.1038/cddis.2016.354
   Kumari R, 2021, FRONT CELL DEV BIOL, V09, P0, DOI 10.3389/fcell.2021.645593
   Lagneaux L, 2002, EXP HEMATOL, V30, P1293, DOI 10.1016/S0301-472X(02)00920-7
   Laster SM, 1988, J IMMUNOL, V141, P2629
   Lim HD, 2012, J PINEAL RES, V53, P225, DOI 10.1111/j.1600-079X.2012.00991.x
   Liu J, 2016, SCI REP-UK, V6, P0, DOI 10.1038/srep22403
   Lo MY, 2004, J ORTHOP RES, V22, P1120, DOI 10.1016/j.orthres.2003.12.022
   Loeser RF, 2011, CURR OPIN RHEUMATOL, V23, P492, DOI 10.1097/BOR.0b013e3283494005
   Loyola-sanchez A, 2010, OSTEOARTHR CARTILAGE, V18, P1117, DOI 10.1016/j.joca.2010.06.010
   Lu JW, 2018, BIOMED PHARMACOTHER, V108, P1029, DOI 10.1016/j.biopha.2018.09.075
   Luo P, 2019, BIOMED RES INT, V2019, P0, DOI 10.1155/2019/5171602
   Marchev AS, 2017, ANN NY ACAD SCI, V1401, P114, DOI 10.1111/nyas.13407
   Mathy-hartert M, 2003, INFLAMM RES, V52, P111
   Mengshol JA, 2000, ARTHRITIS RHEUM, V43, P801, DOI 10.1002/1529-0131(200004)43:4<801::AID-ANR10>3.0.CO;2-4
   Mizushima N, 2011, CELL, V147, P728, DOI 10.1016/j.cell.2011.10.026
   Moon SJ, 2012, OSTEOARTHR CARTILAGE, V20, P1426, DOI 10.1016/j.joca.2012.08.002
   Naik E, 2011, J EXP MED, V208, P417, DOI 10.1084/jem.20110367
   Naito K, 2010, J ORTHOP RES, V28, P361, DOI 10.1002/jor.20995
   Nuttall ME, 2000, J ORTHOPAED RES, V18, P356, DOI 10.1002/jor.1100180306
   Ober C, 2018, ACTA VET SCAND, V60, P0, DOI 10.1186/s13028-018-0382-8
   Olszewska-slonina DM, 2011, MED SCI MONITOR, V17, PCR498, DOI 10.12659/MSM.881936
   Onac I, 2016, NOT BOT HORTI AGROBO, V44, P41, DOI 10.15835/nbha44110328
   Pandit R, 2019, THERANOSTICS, V9, P3754, DOI 10.7150/thno.34388
   Rosa CGS, 2019, AM J TRANSL RES, V11, P6660
   Saklatvala J, 1986, NATURE, V322, P547, DOI 10.1038/322547a0
   Sardiello M, 2009, SCIENCE, V325, P473, DOI 10.1126/science.1174447
   Seguin CHERYLEA, 2003, J CELL PHYSIOL, V197, P356, DOI 10.1002/jcp.10371
   Sheldon H, 1960, J BIOPHYS BIOCHEM CY, V8, P151, DOI 10.1083/jcb.8.1.151
   Stolberg-stolberg J, 2020, INT J MOL SCI, V21, P0, DOI 10.3390/ijms21124204
   Suantawee T, 2013, J CLIN DIAGN RES, V7, P1855, DOI 10.7860/JCDR/2013/5802.3333
   Sun K, 2020, OSTEOARTHR CARTILAGE, V28, P400, DOI 10.1016/j.joca.2020.02.027
   Tai HR, 2017, AUTOPHAGY, V13, P99, DOI 10.1080/15548627.2016.1247143
   Tang Q, 2017, CELL DEATH DIS, V8, P0, DOI 10.1038/cddis.2017.453
   Tetik S, 2010, INDIAN J BIOCHEM BIO, V47, P353
   Tiku ML, 1990, J IMMUNOL, V145, P690
   Tiku ML, 2003, OSTEOARTHR CARTILAGE, V11, P159, DOI 10.1016/S1063-4584(02)00348-5
   Tilwani RK, 2017, INFLAMM RES, V66, P49, DOI 10.1007/s00011-016-0991-5
   Uberti F, 2014, J CLIN ENDOCR METAB, V99, P1367, DOI 10.1210/jc.2013-2103
   Ungur R, 2009, PM3, V4, P394
   Ungur R, 2011, REV ROMANA MED LAB, V19, P177
   Ungur RA, 2021, MATERIALS, V14, P0, DOI 10.3390/ma14112715
   Ungur RA, 2017, ROM J MORPHOL EMBRYO, V58, P465
   Vinatier C, 2016, DRUG DISCOV TODAY, V21, P1932, DOI 10.1016/j.drudis.2016.08.011
   Wang H, 2015, ENDOCRINOLOGY, V156, P169, DOI 10.1210/en.2014-1454
   Wang JW, 2019, FRONT ONCOL, V9, P0, DOI 10.3389/fonc.2019.00600
   Wang P, 2011, EXP THER MED, V2, P849, DOI 10.3892/etm.2011.317
   Wang W, 2013, OSTEOARTHR CARTILAGE, V21, P1781, DOI 10.1016/j.joca.2013.08.002
   Wang XB, 2010, ULTRASOUND MED BIOL, V36, P1933, DOI 10.1016/j.ultrasmedbio.2010.06.022
   Wang XJ, 2019, STEM CELL RES THER, V10, P0, DOI 10.1186/s13287-019-1142-z
   Wang Y, 2015, ONCOL LETT, V10, P2487, DOI 10.3892/ol.2015.3509
   Watt IM, 2003, PRINCIPLES PRACTICE, V2nd, P136
   Wu H, 2020, J CLIN LAB ANAL, V34, P0, DOI 10.1002/jcla.23437
   Wu YQ, 2018, ONCOTARGETS THER, V11, P5621, DOI 10.2147/OTT.S176744
   Yang Q, 2017, FRONT PHYSIOL, V8, P0, DOI 10.3389/fphys.2017.00818
   Yu YH, 2019, BIOMED RES INT, V2019, P0, DOI 10.1155/2019/1484152
   Zhang C, 2017, OSTEOARTHR CARTILAGE, V25, P1324, DOI 10.1016/j.joca.2017.03.018
   Zhuang C, 2016, INT J BIOL MACROMOL, V87, P322, DOI 10.1016/j.ijbiomac.2016.02.031
NR 107
TC 0
Z9 0
U1 0
U2 0
PU MDPI
PI BASEL
PA ST ALBAN-ANLAGE 66, CH-4052 BASEL, SWITZERLAND
SN 
EI 2076-3417
J9 APPL SCI-BASEL
JI Appl. Sci.-Basel
PD MAR 15
PY 2022
VL 12
IS 5
BP 
EP 
DI 10.3390/app12052334
PG 17
WC Chemistry, Multidisciplinary; Engineering, Multidisciplinary; Materials Science, Multidisciplinary; Physics, Applied
SC Chemistry; Engineering; Materials Science; Physics
GA 0L0FK
UT WOS:000781160400001
DA 2022-06-22
ER

PT J
AU Sadrkhanloo, M
   Entezari, M
   Orouei, S
   Zabolian, A
   Mirzaie, A
   Maghsoudloo, A
   Raesi, R
   Asadi, N
   Hashemi, M
   Zarrabi, A
   Khan, H
   Mirzaei, S
   Samarghandian, S
AF Sadrkhanloo, M
   Entezari, M
   Orouei, S
   Zabolian, A
   Mirzaie, A
   Maghsoudloo, A
   Raesi, R
   Asadi, N
   Hashemi, M
   Zarrabi, A
   Khan, H
   Mirzaei, S
   Samarghandian, S
TI Targeting Nrf2 in ischemia-reperfusion alleviation: From signaling networks to therapeutic targeting
SO Life Sciences
LA English
DT Article
ID antioxidant; ischemic; oxidative stress; plant derived-natural compound; therapeutic targeting; 4 [bis(1,3 benzodioxol 5 yl)hydroxymethyl] 1 piperidinecarboxylic acid 4 nitrophenyl ester; aloin; antioxidant; bakuchiol; bardoxolone methyl; berberine; biochanin a; carnitine; chondroitin sulfate iron; curcumin; dexmedetomidine; dimethyl fumarate; fullerol; herbaceous agent; honokiol; immunoglobulin enhancer binding protein; interleukin 1beta; interleukin 6; isoquercetin; kaempferol; long untranslated rna; lycium barbarum extract; lycopene; methane; microrna; natural product; ozone; palmatine; perindopril; phyllanthin; pioglitazone; pravastatin; resveratrol; sappanone a; scutellarin; shengmai; sulforaphane; taraxasterol; telluric acid; thymoquinone; transcription factor nrf2; tumor necrosis factor; unclassified drug; urolithin b; ga binding protein; glycogen synthase kinase 3beta; phosphatidylinositol 3 kinase; reactive oxygen metabolite; transcription factor nrf2; antiapoptotic activity; antiinflammatory activity; autophagy (cellular); cell death; cell viability; cerebral ischemia reperfusion injury; diabetic nephropathy; enteropathy; enzyme activity; heart protection; hepatic ischemia reperfusion injury; human; intestinal ischemia reperfusion injury; ischemic preconditioning; lung ischemia reperfusion injury; myocardial ischemia reperfusion injury; neuroprotection; nf kb signaling; nonhuman; osteoarthriti; oxidative stress; pathophysiology; pi3k/akt signaling; protein function; protein targeting; renal ischemia reperfusion injury; reperfusion injury; review; signal transduction; testis disease; testis ischemia reperfusion injury; apoptosis; ischemia; male; metabolism; physiology; reperfusion; reperfusion injury; apoptosis; ga-binding protein transcription factor; glycogen synthase kinase 3 beta; human; ischemia; male; nf-e2-related factor 2; oxidative stress; phosphatidylinositol 3-kinase; reactive oxygen specy; reperfusion; reperfusion injury
AB The nuclear factor erythroid 2-related factor 2 (Nrf2) is a master regulator of redox balance and it responds to various cell stresses that oxidative stress is the most well-known one. The Nrf2 should undergo nuclear translocation to exert its protective impacts and decrease ROS production. On the other hand, ischemic/reperfusion (I/R) injury is a pathological event resulting from low blood flow to an organ and followed by reperfusion. The I/R induces cell injury and organ dysfunction. The present review focuses on Nrf2 function in alleviation of I/R injury. Stimulating of Nrf2 signaling ameliorates I/R injury in various organs including lung, liver, brain, testis and heart. The Nrf2 enhances activity of antioxidant enzymes to reduce ROS production and prevent oxidative stress-mediated cell death. Besides, Nrf2 reduces inflammation via decreasing levels of pro-inflammatory factors including IL-6, IL-1β and TNF-α. Nrf2 signaling is beneficial in preventing apoptosis and increasing cell viability. Nrf2 induces autophagy to prevent apoptosis during I/R injury. Furthermore, it can interact with other molecular pathways including PI3K/Akt, NF-κB, miRNAs, lncRNAs and GSK-3β among others, to ameliorate I/R injury. The therapeutic agents, most of them are phytochemicals such as resveratrol, berberine and curcumin, induce Nrf2 signaling in I/R injury alleviation. © 2022
C1 Faculty of Medicine, Tehran Medical Sciences, Islamic Azad University, Tehran, Iran
   Department of Genetics, Faculty of Advanced Science and Technology, Tehran Medical Sciences, Islamic Azad University, Tehran, Iran
   Farhikhtegan Medical Convergence sciences Research Center, Farhikhtegan Hospital Tehran Medical Sciences, Islamic Azad University, Tehran, Iran
   Department of Biology, Science and Research Branch, Islamic Azad University, Tehran, Iran
   Resident of Orthopedics, Department of Orthopedics, School of Medicine, 5th Azar Hospital, Golestan University of Medical Sciences, Golestan, Iran
   Young Researchers and Elite Club, Damghan Branch, Islamic Azad University, Damghan, Iran
   Mashhad University of Medical Sciences, Mashhad, Iran
   Cancer Research Center, Shahid Beheshti University of Medical Sciences, Tehran, Iran
   Department of Biomedical Engineering, Faculty of Engineering and Natural Sciences, Istinye University, Sariyer, Istanbul, 34396, Turkey
   Department of Pharmacy, Abdul Wali Khan University Mardan23200, Pakistan
   Department of Biology, Faculty of Science, Islamic Azad University, Science and Research Branch, Tehran, Iran
   Healthy Ageing Research Centre, Neyshabur University of Medical Sciences, Neyshabur, Iran
TC 0
SN 0024-3205
EI 
J9 LIFE SCI
JI Life Sci.
PD JUN 15
PY 2022
VL 300
IS 0
BP 
EP 
DI 10.1016/j.lfs.2022.120561
PG 1
UT Scopus:10.1016/j.lfs.2022.120561
ER

PT J
AU Vyawahare, A
   Ahmad, A
   Kanika, N
   Ali, A
   Saha, P
   Gowd, V
   Khan, R
AF Vyawahare, A
   Ahmad, A
   Kanika, N
   Ali, A
   Saha, P
   Gowd, V
   Khan, R
TI Autophagy targeting nanoparticles in rheumatoid arthritis and osteoarthritis
SO Materials Advances
LA English
DT Article
AB Nanotechnology has been proven to be effective several times in the treatment of various diseases. Nanomedicine is a growing field of research for the development of novel drug delivery systems. Targeting autophagy with the help of nanotechnology based drug delivery might be beneficial over conventional ways. Autophagy is a degenerative process involving multiple steps to recycle essential components of cells, that goes into the senescence phase. It has a prominent role in pathogenesis as well as the homeostasis of cells involved in rheumatoid arthritis (RA) and osteoarthritis (OA). The health of chondrocytes is maintained by autophagy and dysregulation of autophagy is a major contributing factor in the death of chondrocytes. The autoimmune response to chondrocytes and synovium is a major trigger that ultimately leads to apoptosis of cells and then autophagy. Chondrocytes are stimulated by IL-17, IL-1 and TNF-α to secrete cartilage degrading metalloproteinases. Unhealthy conditions of cartilage reduce the number of chondrocytes and layers of articular cartilage, resulting in severe pain due to the movement of joints involving friction. Autophagy plays a major role in osteoclastogenesis in RA. The death of chondrocytes is a major hallmark of OA progression that involves bone degradation due to the complete removal of the cartilage layer. There are reports entailing that the inhibition of autophagy might be protective and can reduce bone erosion and osteoclast formation. In this review, we discussed the role of autophagy in OA and RA including signaling molecules, current therapies and nanotechnological advancements in treating these diseases. © 2022 RSC
C1 Department of Chemical Biology, Institute of Nano Science and Technology, Sector 81, Knowledge City, Sahibzada Ajit Singh Nagar, Punjab, Mohali, 140306, India
TC 0
SN 2633-5409
EI 
J9 MATER ADV
JI Mater. Adv.
PD JUN 15
PY 2022
VL 0
IS 0
BP 
EP 
DI 10.1039/d2ma00011c
PG 1
UT Scopus:10.1039/d2ma00011c
ER

PT J
AU Song, Jie
   Chen, Cheng
   Zhang, Hui
AF Song, Jie
   Chen, Cheng
   Zhang, Hui
TI LncRNA Prostate Cancer Gene Expression Marker 1 (PCGEM1) Down-Regulation Inhibits the Development of Osteoarthritis by Modulating miR-152-3p
SO JOURNAL OF BIOMATERIALS AND TISSUE ENGINEERING
LA English
DT Article
DE Osteoarthritis; LncRNA PCGEM1; miR-152-3p; CHON-001 Cells; Inflammation
ID lactate-dehydrogenase; chondrocyte apoptosis; signaling pathway; proliferation; pathogenesis; inflammation; degradation; autophagy; cartilage; impact
AB Osteoarthritis (OA) is a chronic and inflammatory disease, leading to pain or even disability in severe cases. LncRNA PCGEM1 (PCGEM1) is reported to be dysregulated, serving as critical regulators in various human diseases, including OA. However, the biological role of PCGEM1 and its underlying mechanisms during OA remained unclear. In the present study, CHON-001 cells were exposed to interleukin (IL)-1p to construct the OA cell model. Expression of PCGEM1 and miR-152-3p in cells was determined by quantitative real-time polymerase chain reaction (qRT-PCR) assay. Correspond-ing commercial kits were used to measure the expressions of lactate dehydrogenase (LDH), inter-leukin (IL)-6, IL-8, and tumor necrosis factor (TNF)-a. Protein levels of apoptosis-related proteins, cleaved-Caspase3 and Caspase3, were detected by Western blotting. 3-(4, 5-dimethylthiazol-2-yl)-2, 5-diphenyltetrazolium bromide) tetrazolium (MTT) and flow cytometry assays were utilized for the determination of cell proliferation and apoptosis. The association between PCGEN1 and miR-152-IP: 49.249.253.194 On: Thu, 18 Nov 2021 07:28:07 3p was confirmed by a dual-luciferase reporter assay. From the results, PCGEM1 expression was Copyright: American Scientific Publishers significantly increased while miR-152-3p was inhibited in CHON-001 cells after IL-1/3 treatment. In Delivered by Ingenta addition, silencing of PCGEM1 could promote proliferation, inhibit the apoptosis, suppress LDH level and alleviate inflammation response caused by IL-1/3 in CHON-001 cells by sponging miR-152-3p. In a word, PCGEM1 down-regulation suppressed OA progression by the regulation of miR-152-3p expression, functioning as a potential therapeutic target for OA clinical treatment.
C1 [Song, Jie; Chen, Cheng] Hubei Polytech Univ, Huangshi Cent Hosp, Dept Geriatr, Edong Healthcare Grp,Affiliated Hosp, Huangshi 435000, Hubei, CHINA.
   [Zhang, Hui] Hubei Polytech Univ, Huangshi Cent Hosp, Dept Orthoped, Edong Healthcare Grp,Affiliated Hosp, Huangshi 435000, Hubei, CHINA.
RP Zhang, H (corresponding author), Hubei Polytech Univ, Huangshi Cent Hosp, Dept Orthoped, Edong Healthcare Grp,Affiliated Hosp, Huangshi 435000, Hubei, CHINA.
CR Anastasiadou E, 2018, NAT REV CANCER, V18, P5, DOI 10.1038/nrc.2017.99
   [anonymous] , 2019, CARTILAGE, V0, P0, DOI DOI 10.1177/1947603519855759
   Balint G, 2000, BEST PRACT RES CL RH, V14, P219, DOI 10.1053/berh.2000.0063
   Bijlsma JWJ, 2011, LANCET, V377, P2115, DOI 10.1016/S0140-6736(11)60243-2
   Cai C, 2019, AGING-US, V11, P6371, DOI 10.18632/aging.102194
   Chai B, 2020, ARTIF CELL NANOMED B, V48, P8, DOI 10.1080/21691401.2019.1699803
   Chen X, 2018, J EXP CLIN CANC RES, V37, P0, DOI 10.1186/s13046-018-0748-9
   Chen ZH, 2017, INT J MOL SCI, V18, P0, DOI 10.3390/ijms18081684
   Messina OD, 2019, AGING CLIN EXP RES, V31, P807, DOI 10.1007/s40520-019-01191-w
   Deng HH, 2019, CELL MOL BIOL LETT, V24, P0, DOI 10.1186/s11658-019-0165-x
   Feng F, 2019, J CELL BIOCHEM, V120, P17228, DOI 10.1002/jcb.28984
   Gao GC, 2019, J CELL BIOCHEM, V120, P17167, DOI 10.1002/jcb.28977
   He CL, 2019, CURR PHARM DESIGN, V25, P4613, DOI 10.2174/1381612825666190905163046
   Huang J, 2019, NAT COMMUN, V10, P0, DOI 10.1038/s41467-019-10753-5
   Hurter K, 2005, VET J, V169, P281, DOI 10.1016/j.tvjl.2004.01.027
   Hwang HS, 2015, INT J MOL SCI, V16, P26035, DOI 10.3390/ijms161125943
   Jiang MW, 2019, BIOSCIENCE REP, V39, P0, DOI 10.1042/BSR20190404
   Kocijan R, 2016, J CLIN ENDOCR METAB, V101, P4125, DOI 10.1210/jc.2016-2365
   Li F, 2019, BIOSCIENCE REP, V39, P0, DOI 10.1042/BSR20191255
   Li X, 2019, EUR REV MED PHARMACO, V23, P9729, DOI 10.26355/eurrev_201911_19535
   Li YS, 2016, JOINT BONE SPINE, V83, P143, DOI 10.1016/j.jbspin.2015.06.009
   Li ZF, 2016, MOL MED REP, V13, P2769, DOI 10.3892/mmr.2016.4878
   Liu YL, 2020, EXP THER MED, V20, P1693, DOI 10.3892/etm.2020.8841
   Livak KJ, 2001, METHODS, V25, P402, DOI 10.1006/meth.2001.1262
   Loeser RF, 2016, NAT REV RHEUMATOL, V12, P412, DOI 10.1038/nrrheum.2016.65
   Lu GH, 2020, AGING-US, V12, P3218, DOI 10.18632/aging.102801
   Luo XF, 2020, LIFE SCI, V240, P0, DOI 10.1016/j.lfs.2019.117019
   Ma P, 2020, ONCOTARGETS THER, V13, P7641, DOI 10.2147/OTT.S253391
   Matsui M, 2017, NAT REV DRUG DISCOV, V16, P167, DOI 10.1038/nrd.2016.117
   Messieh M, 1996, J ARTHROPLASTY, V11, P354, DOI 10.1016/S0883-5403(96)80094-5
   Mu YP, 2019, EUR J PHARMACOL, V842, P314, DOI 10.1016/j.ejphar.2018.10.051
   Musemeci G, 1900, V18, V0, P0
   Ni GX, 2016, CURR SPORT MED REP, V15, P342, DOI 10.1249/JSR.0000000000000294
   Ntoumou E, 2017, CLIN EPIGENETICS, V9, P0, DOI 10.1186/s13148-017-0428-1
   Park DR, 2020, NAT COMMUN, V11, P0, DOI 10.1038/s41467-020-18208-y
   Qiao JK, 2019, CHEM RES TOXICOL, V32, P2169, DOI 10.1021/acs.chemrestox.9b00236
   Sieghart D, 2015, J CELL MOL MED, V19, P187, DOI 10.1111/jcmm.12405
   Speichert S, 2019, INT J MOL SCI, V20, P0, DOI 10.3390/ijms20051212
   Swingler TE, 2019, CLIN EXP RHEUMATOL, V37, P40
   Tian F, 2020, BIOL RES, V53, P0, DOI 10.1186/s40659-020-00275-6
   Wan DQ, 2020, DOSE-RESPONSE, V18, P0, DOI 10.1177/1559325820946918
   Wang CC, 2017, BRAZ J MED BIOL RES, V50, P0, DOI [10.1590/1414-431X20165714, 10.1590/1414-431x20165714]
   Wang JC, 2018, CLIN CHIM ACTA, V485, P229, DOI 10.1016/j.cca.2018.07.004
   Wang ZL, 2019, MED SCI MONITOR, V25, P8084, DOI 10.12659/MSM.918416
   Wu J, 2017, MOL MED REP, V15, P2423, DOI 10.3892/mmr.2017.6278
   Wu YY, 2020, J BIOMED SCI, V27, P0, DOI [10.5191/jiaee.2020.27249, 10.1186/s12929-020-00636-z]
   Wu YG, 2019, CURR GENE THER, V19, P255, DOI 10.2174/1566523219666190716092203
   Xu F, 2019, CYTOGENET GENOME RES, V158, P17, DOI 10.1159/000500290
   Yan SJ, 2016, INT J MOL MED, V38, P201, DOI 10.3892/ijmm.2016.2618
   Yang GJ, 2020, INT IMMUNOPHARMACOL, V81, P0, DOI 10.1016/j.intimp.2020.106278
   Yu D, 2016, CLIN EXP RHEUMATOL, V34, P929
   Yunusov D, 2016, SCI REP-UK, V6, P0, DOI 10.1038/srep32753
   Zarecki P, 2020, BONE, V130, P0, DOI 10.1016/j.bone.2019.115105
   Zhang Q, 2018, INT J MOL MED, V41, P2270, DOI 10.3892/ijmm.2018.3403
   Zhang WM, 2016, BMJ OPEN, V6, P0, DOI 10.1136/bmjopen-2015-008973
   Zhang Y, 2019, CELL BIOSCI, V9, P0, DOI 10.1186/s13578-019-0302-2
   Zhao Y, 2018, INT ORTHOP, V42, P2865, DOI 10.1007/s00264-018-4093-6
   Zhong G, 2019, LIFE SCI, V226, P164, DOI 10.1016/j.lfs.2019.03.071
   Zhou LJ, 2020, J DIABETES RES, V2020, P0, DOI 10.1155/2020/4729019
   Zhu B, 2019, OXID MED CELL LONGEV, V2019, P0, DOI 10.1155/2019/9739258
   Zhu K, 2020, BMC MUSCULOSKEL DIS, V21, P0, DOI 10.1186/s12891-020-3070-6
NR 61
TC 0
Z9 0
U1 7
U2 10
PU AMER SCIENTIFIC PUBLISHERS
PI VALENCIA
PA 26650 THE OLD RD, STE 208, VALENCIA, CA 91381-0751 USA
SN 2157-9083
EI 2157-9091
J9 J BIOMATER TISS ENG
JI J. Biomater. Tissue Eng.
PD FEB 15
PY 2022
VL 12
IS 2
BP 306
EP 315
DI 10.1166/jbt.2022.2903
PG 10
WC Cell & Tissue Engineering
SC Cell Biology
GA XA6LT
UT WOS:000720756400003
DA 2022-06-22
ER

PT J
AU Dhanabalan, KM
   Dravid, AA
   Agarwal, S
   Sharath, RK
   Padmanabhan, AK
   Agarwal, R
AF Dhanabalan, Km
   Dravid, Aa
   Agarwal, S
   Sharath, Rk
   Padmanabhan, Ak
   Agarwal, R
TI Intra-articular injection of rapamycin microparticles prevent senescence and effectively treat osteoarthritis
SO Bioengineering and Translational Medicine
LA English
DT Article
ID autophagy; intra-articular therapy; microparticle; osteoarthriti; plga; rapamycin; senescence; cartilage; joints (anatomy); mammal; 'current; autophagy; intra-articular injection; intra-articular therapy; knee joint; micro particle; osteoarthriti; plga; rapamycin; senescence; cell death
AB Trauma to the knee joint is associated with significant cartilage degeneration and erosion of subchondral bone, which eventually leads to osteoarthritis (OA), resulting in substantial morbidity and healthcare burden. With no disease-modifying drugs in clinics, the current standard of care focuses on symptomatic relief and viscosupplementation. Modulation of autophagy and targeting senescence pathways are emerging as potential treatment strategies. Rapamycin has shown promise in OA disease amelioration by autophagy upregulation, yet its clinical use is hindered by difficulties in achieving therapeutic concentrations, necessitating multiple weekly injections. Rapamycin-loaded in poly(lactic-co-glycolic acid) microparticles (RMPs) induced autophagy, prevented senescence, and sustained sulphated glycosaminoglycans production in primary human articular chondrocytes from OA patients. RMPs were potent, nontoxic, and exhibited high retention time (up to 35 days) in mice joints. Intra-articular delivery of RMPs effectively mitigated cartilage damage and inflammation in surgery-induced OA when administered as a prophylactic or therapeutic regimen. Together, the study demonstrates the feasibility of using RMPs as a potential clinically translatable therapy to prevent the progression of post-traumatic OA. © 2022 The Authors. Bioengineering & Translational Medicine published by Wiley Periodicals LLC on behalf of American Institute of Chemical Engineers.
C1 Centre for BioSystems Science and Engineering, Indian Institute of Science, Bengaluru, India
   Department of Orthopaedics, MS Ramaiah Medical College, Bengaluru, India
TC 0
SN 2380-6761
EI 
J9 BIOENG TRANS MED
JI Bioeng. Trans. Med.
PD JUN 15
PY 2022
VL 0
IS 0
BP 
EP 
DI 10.1002/btm2.10298
PG 1
UT Scopus:10.1002/btm2.10298
ER

PT J
AU Chen, Bojian
   Fang, Lei
   Lin, Liangzhuo
   Lv, Yang
   Huang, Zexin
   Lin, Xiaodong
   Wang, Xin
AF Chen, Bojian
   Fang, Lei
   Lin, Liangzhuo
   Lv, Yang
   Huang, Zexin
   Lin, Xiaodong
   Wang, Xin
TI Aerobic exercise combined with glucosamine hydrochloride capsules inhibited the apoptosis of chondrocytes in rabbit knee osteoarthritis by affecting TRPV5 expression
SO GENE
LA English
DT Article
DE Aerobic exercise; Glucosamine; Knee osteoarthritis; TRPV5; Apoptosis
ID gene-expression; autophagy; epidemiology; calcium; burden
AB Objective: This study aimed to investigate the effect of aerobic exercise combined with glucosamine (OTL) on the apoptosis of chondrocytes of rabbit knee osteoarthritis (KOA) by affecting the expression of TRPV5.Methods: After the KOA white rabbit model was established, aerobic training and OTL treatment were performed, then the model joints were evaluated by Mankin, HE staining was used to observe the pathological changes of articular cartilage, TUNEL and immunohistochemistry were used to detect chondrocyte apoptosis. Knee chondrocytes were isolated and identified by Alcian Blue and type II collagen fiber staining. The cells were treated with iodoacetic acid (MIA) to simulate osteoarthritis in vitro, and then the effect of TRPV5 on apoptosis was detected by flow cytometry, in addition, apoptosis-related proteins and TRPV5 were detected by western blotting and qRT-PCR.Results: Both aerobic exercise and OTL treatment could significantly reduce the Mankin score of KOA model, and could effectively inhibit chondrocyte apoptosis in the KOA model, and inhibit the expression of caspase 3 and caspase 9 in the KOA model. TRPV5 expression was significantly increased in the model, while both aerobic exercise and OTL could reverse its expression. The low-expression of TRPV5 significantly reversed the role of MIA in promoting apoptosis and apoptosis-related proteins of knee chondrocytes, while overexpressing TRPV5 promoted MIA-induced apoptosis and apoptosis-related proteins.Conclusion: Aerobic exercise combined with glucosamine hydrochloride capsules inhibited the apoptosis of chondrocytes in rabbit KOA by affecting the expression of TRPV5.
C1 [Chen, Bojian; Lv, Yang; Huang, Zexin; Wang, Xin] Guangdong Prov Hosp Tradit Chinese Med, Dept Orthopaed, 111 Dade Rd, Guangzhou 510120, Guangdong, CHINA.
   [Fang, Lei] Guangzhou Tianhe Dist Chinese Med Hosp, Joint & sports injuries, Guangzhou 510260, Guangdong, CHINA.
   [Lin, Liangzhuo] Yangjiang Hosp Tradit Chinese Med, Dept Orthopaed, Yangjiang 529500, Guangdong, CHINA.
   [Lin, Xiaodong] GuangDong Second Tradit Chinese Med Hosp, Dept Orthopaed, Guangzhou 510095, Guangdong, CHINA.
RP Chen, BJ (corresponding author), Guangdong Prov Hosp Tradit Chinese Med, Dept Orthopaed, 111 Dade Rd, Guangzhou 510120, Guangdong, CHINA.
EM chenbojian_jbc@163.com
CR Ashford SUSAN, 2014, NURSE PRACT, V39, P1, DOI 10.1097/01.NPR.0000445886.71205.c4
   Assimos DG, 2018, J UROLOGY, V199, P337, DOI 10.1016/j.juro.2017.11.004
   Bedford TG, 1979, J APPL PHYSIOL, V47, P1278, DOI 10.1152/jappl.1979.47.6.1278
   Brosseau L, 2017, CLIN REHABIL, V31, P612, DOI 10.1177/0269215517691085
   Geng R, 2018, BIOSCIENCE REP, V38, P0, DOI 10.1042/BSR20181257
   He JY, 2018, MOL MED REP, V17, P6130, DOI 10.3892/mmr.2018.8588
   Hochberg MC, 2016, ANN RHEUM DIS, V75, P37, DOI 10.1136/annrheumdis-2014-206792
   Huang ZM, 2016, OSTEOARTHR CARTILAGE, V24, P1246, DOI 10.1016/j.joca.2016.02.009
   Johnson VL, 2014, BEST PRACT RES CL RH, V28, P5, DOI 10.1016/j.berh.2014.01.004
   Kabiri S, 2018, PHYS THER SPORT, V32, P22, DOI 10.1016/j.ptsp.2018.04.001
   Kim BY, 2018, MOL NEUROBIOL, V55, P9234, DOI 10.1007/s12035-018-1036-6
   Litwic A, 2013, BRIT MED BULL, V105, P185, DOI 10.1093/bmb/lds038
   Liu Q, 2019, INT J BIOL MACROMOL, V134, P1113, DOI 10.1016/j.ijbiomac.2019.05.110
   Livak KJ, 2001, METHODS, V25, P402, DOI 10.1006/meth.2001.1262
   Mccoy AM, 2015, VET PATHOL, V52, P803, DOI 10.1177/0300985815588611
   Musumeci G, 2015, INT J MOL SCI, V16, P20560, DOI 10.3390/ijms160920560
   Owens CLAIRE, 2016, PRACTITIONER, V260, P17
   Philbin EF, 1995, ARTHRITIS RHEUM, V38, P799, DOI 10.1002/art.1780380613
   Poon AD, 2018, J NEUROSCI RES, V96, P1208, DOI 10.1002/jnr.24232
   Rannou F, 2014, CURR MED RES OPIN, V30, P741, DOI 10.1185/03007995.2013.876978
   Rizopoulos T, 2018, CELLS-BASEL, V7, P0, DOI 10.3390/cells7060061
   Shi XY, 2018, BIOCHEM BIOPH RES CO, V496, P1109, DOI 10.1016/j.bbrc.2018.01.148
   Shimobayashi M, 2018, J CLIN INVEST, V128, P1538, DOI 10.1172/JCI96139
   Song DL, 2018, MOL MED REP, V17, P8069, DOI 10.3892/mmr.2018.8874
   Sopasakis VR, 2019, CARTILAGE, V10, P491, DOI 10.1177/1947603518770256
   Steinecker-frohnwieser B, 2018, CLIN EXP RHEUMATOL, V36, P294
   Thomas E, 2014, RHEUMATOLOGY, V53, P338, DOI 10.1093/rheumatology/ket346
   Tsuruta A, 2018, MOL MED REP, V18, P3941, DOI 10.3892/mmr.2018.9396
   Wang Z, 2018, INFLAMMATION, V41, P959, DOI 10.1007/s10753-018-0750-6
   Xie CL, 2018, FOOD FUNCT, V9, P5740, DOI 10.1039/c8fo01509k
   Yu LM, 2019, FOOD FUNCT, V10, P2752, DOI 10.1039/c9fo00001a
   Zhang YM, 2018, MEDICINE, V97, P0, DOI 10.1097/MD.0000000000012630
NR 32
TC 0
Z9 0
U1 1
U2 1
PU ELSEVIER
PI AMSTERDAM
PA RADARWEG 29a, 1043 NX AMSTERDAM, NETHERLANDS
SN 0378-1119
EI 1879-0038
J9 GENE
JI Gene
PD JUL 1
PY 2022
VL 830
IS 
BP 
EP 
DI 10.1016/j.gene.2022.146465
PG 9
WC Genetics & Heredity
SC Genetics & Heredity
GA 1N0XN
UT WOS:000800387000008
PM 35427733
DA 2022-06-22
ER

PT J
AU Li, Ming
   Peng, Zhibin
   Wang, Xiaokun
   Wang, Yansong
AF Li, Ming
   Peng, Zhibin
   Wang, Xiaokun
   Wang, Yansong
TI Monoamine oxidase A attenuates chondrocyte loss and extracellular matrix degradation in osteoarthritis by inducing autophagy
SO INTERNATIONAL IMMUNOPHARMACOLOGY
LA English
DT Article
DE Osteoarthritis; Autophagy; Extracellular matrix; MAOA; Chondrocyte
ID targeted deletion; atg5; maoa
AB Objectives: Osteoarthritis (OA) is a prevalent degenerative joint disorder characterized by cartilage destruction and extracellular matrix (ECM) degeneration. Here, we studied the potential function of monoamine oxidase A (MAOA) in OA pathogenesis.& nbsp;Methods: Cartilage tissue samples were collected from 33 patients with knee OA and nine normal healthy controls. Sprague-Dawley rats with anterior cruciate ligament transection (ACLT) and primary chondrocytes treated with interleukin (IL)-1 beta were used as OA animal and cell models, respectively. The effects of adenovirus-mediated MAOA overexpression in OA models were studied using Safranin-O staining, immunohistochemistry, CCK-8 assay, EdU assay, flow cytometry, qRT-PCR, western blotting, and immunofluorescence.& nbsp;Results: MAOA was identified as an overlapping downregulating gene in the GSE82107, GSE1919, GSE169077, and GSE29746 datasets. MAOA expression was negatively correlated with OA severity. MAOA downregulation was confirmed in ACLT rats and IL-113-treated chondrocytes. Notably, MAOA overexpression significantly inhibited ACLT-induced OA pathogenesis in rats, as was evidenced by the reduced Osteoarthritis Research Society International (OARSI) score and serum crosslinked C-telopeptides of type II collagen (CTX-II) and cartilage oligomeric matrix protein (COMP) levels. These findings show that MAOA overexpression inhibits extracellular matrix (ECM) degradation and promotes ACLT-induced autophagy. The effects of MAOA on ECM degradation and autophagy were also confirmed in IL-1 beta-treated primary chondrocytes. Additionally, MAOA protects chondrocytes against IL-1 beta-induced apoptosis. Furthermore, treating chondrocytes with 3-MA significantly attenuated the protective effects of MAOA.& nbsp;Conclusion: MAOA was identified as a downregulated gene in OA. Restoring MAOA expression protects against chondrocyte loss and ECM degradation through autophagy regulation.
C1 [Li, Ming] Harbin Med Univ, Dept Crit Care Med, Affiliated Hosp 2, Harbin 150086, Heilongjiang, CHINA.
   [Peng, Zhibin; Wang, Yansong] Harbin Med Univ, Dept Orthoped, Affiliated Hosp 1, Harbin 150070, Heilongjiang, CHINA.
   [Wang, Xiaokun] Harbin Med Univ, Dept Neurol, Affiliated Hosp 2, Harbin 150086, Heilongjiang, CHINA.
   [Wang, Yansong] Harbin Med Univ, Dept Orthoped, Affiliated Hosp 1, 2075 Qunli Seventh Ave, Harbin 150070, Heilongjiang, CHINA.
RP Wang, YS (corresponding author), Harbin Med Univ, Dept Orthoped, Affiliated Hosp 1, 2075 Qunli Seventh Ave, Harbin 150070, Heilongjiang, CHINA.
EM wyswyswangyans@163.com
FU Natural Science Foundation of China [81871781]
CR Bouderlique T, 2016, ANN RHEUM DIS, V75, P627, DOI 10.1136/annrheumdis-2015-207742
   Buckholtz JW, 2008, TRENDS NEUROSCI, V31, P120, DOI 10.1016/j.tins.2007.12.006
   Chen DH, 2019, EBIOMEDICINE, V50, P395, DOI 10.1016/j.ebiom.2019.10.054
   Chen D, 2017, BONE RES, V5, P0, DOI 10.1038/boneres.2016.44
   Chen L, 2020, CANCER MANAG RES, V12, P8023, DOI 10.2147/CMAR.S257848
   Duan R, 2020, FRONT CELL DEV BIOL, V8, P0, DOI 10.3389/fcell.2020.608388
   Hill CL, 2005, ARTHRITIS RHEUM, V52, P794, DOI 10.1002/art.20943
   Hwang IW, 2018, MEDICINA-LITHUANIA, V54, P0, DOI 10.3390/medicina54030032
   Jeon H, 2017, CONNECT TISSUE RES, V58, P497, DOI 10.1080/03008207.2016.1240790
   Kravic N, 2019, PSYCHIAT DANUB, V31, P211, DOI 10.24869/psyd.2019.211
   Li HX, 2020, AGING-US, V12, P7248, DOI 10.18632/aging.103073
   Li YS, 2016, JOINT BONE SPINE, V83, P143, DOI 10.1016/j.jbspin.2015.06.009
   Lian WS, 2018, CELL DEATH DIS, V9, P0, DOI 10.1038/s41419-018-0994-y
   Lin YC, 2017, SCI REP-UK, V7, P0, DOI 10.1038/srep46338
   Liu F, 2018, ONCOL LETT, V15, P3245, DOI 10.3892/ol.2017.7683
   Liu-bryan R, 2015, NAT REV RHEUMATOL, V11, P35, DOI 10.1038/nrrheum.2014.162
   Loeser RF, 2016, NAT REV RHEUMATOL, V12, P412, DOI 10.1038/nrrheum.2016.65
   Maimaitijuma T, 2020, LIFE SCI, V253, P0, DOI 10.1016/j.lfs.2020.117750
   Mizushima N, 2020, NEW ENGL J MED, V383, P1564, DOI 10.1056/NEJMra2022774
   Naoi M, 2018, J NEURAL TRANSM, V125, P53, DOI 10.1007/s00702-017-1709-8
   Rezq S, 2021, INT IMMUNOPHARMACOL, V100, P0, DOI 10.1016/j.intimp.2021.108140
   Sakata R, 2015, TISSUE ENG PART B-RE, V21, P461, DOI 10.1089/ten.teb.2014.0661, 10.1089/ten.TEB.2014.0661
   Shapiro IM, 2014, AUTOPHAGY, V10, P7, DOI 10.4161/auto.26679
   Sohn DH, 2012, ARTHRITIS RES THER, V14, P0, DOI 10.1186/ar3555
   Tang X, 2016, ARTHRITIS RHEUMATOL, V68, P648, DOI 10.1002/art.39465
   Vandersluijs JA, 1992, J ORTHOPAED RES, V10, P58, DOI 10.1002/jor.1100100107
   Vuppalapati KK, 2015, J BONE MINER RES, V30, P2249, DOI 10.1002/jbmr.2575
   Wieland HA, 2005, NAT REV DRUG DISCOV, V4, P331, DOI 10.1038/nrd1693
   Williams JM, 1982, J ANAT, V134, P103
   Wu JB, 2014, J CLIN INVEST, V124, P2891, DOI 10.1172/JCI70982
   Yin LJ, 2021, ONCOGENE, V40, P1362, DOI 10.1038/s41388-020-01615-2
   Zhang GW, 2018, BIOSCIENCE REP, V38, P0, DOI 10.1042/BSR20171691
   Zhang Y, 2015, ANN RHEUM DIS, V74, P1432, DOI 10.1136/annrheumdis-2013-204599
   Zhen GH, 2013, NAT MED, V19, P704, DOI 10.1038/nm.3143
   Zheng WW, 2019, FASEB J, V33, P4077, DOI 10.1096/fj.201801851R
   Zhong G, 2019, LIFE SCI, V226, P164, DOI 10.1016/j.lfs.2019.03.071
   Ziegler C, 2018, J NEURAL TRANSM, V125, P1581, DOI 10.1007/s00702-018-1929-6
NR 37
TC 0
Z9 0
U1 1
U2 1
PU ELSEVIER
PI AMSTERDAM
PA RADARWEG 29a, 1043 NX AMSTERDAM, NETHERLANDS
SN 1567-5769
EI 1878-1705
J9 INT IMMUNOPHARMACOL
JI Int. Immunopharmacol.
PD AUG 15
PY 2022
VL 109
IS 
BP 
EP 
DI 10.1016/j.intimp.2022.108772
PG 10
WC Immunology; Pharmacology & Pharmacy
SC Immunology; Pharmacology & Pharmacy
GA 1N4EP
UT WOS:000800610700002
PM 35461155
DA 2022-06-22
ER

PT J
AU Celia, AI
   Colafrancesco, S
   Barbati, C
   Alessandri, C
   Conti, F
AF Celia, Ai
   Colafrancesco, S
   Barbati, C
   Alessandri, C
   Conti, F
TI Autophagy in Rheumatic Diseases: Role in the Pathogenesis and Therapeutic Approaches
SO Cells
LA English
DT Article
ID apoptosis; autophagy; rheumatic disease; autophagy related protein; autophagy related protein 12; autophagy related protein 5; autophagy related protein 7; b cell activating factor; b cell maturation antigen; cyclic citrullinated peptide antibody; cytochrome c; disease modifying antirheumatic drug; interferon; interleukin 6; janus kinase 1; janus kinase 2; janus kinase 3; rheumatoid factor; toll like receptor 7; toll like receptor 9; tumor necrosis factor; antirheumatic agent; apoptosis; autolysosome; autophagosome; autophagy (cellular); cd4+ t lymphocyte; cell death; cell maturation; cell survival; citrullination; disease predisposition; human; immunoregulation; jak-stat signaling; nf kb signaling; nonhuman; osteoarthriti; osteolysis; regulatory t lymphocyte; review; rheumatic disease; rheumatoid arthriti; signal transduction; single nucleotide polymorphism; synoviocyte; systemic lupus erythematosus; autophagy; rheumatic disease; rheumatoid arthriti; sjoegren syndrome; antirheumatic agent; arthritis, rheumatoid; autophagy; human; rheumatic disease; sjogren's syndrome
AB Autophagy is a lysosomal pathway for the degradation of damaged proteins and intracellular components that promotes cell survival under specific conditions. Apoptosis is, in contrast, a critical programmed cell death mechanism, and the relationship between these two processes influ-ences cell fate. Recent evidence suggests that autophagy and apoptosis are involved in the self-tol-erance promotion and in the regulatory mechanisms contributing to disease susceptibility and immune regulation in rheumatic diseases. The aim of this review is to discuss how the balance between autophagy and apoptosis may be dysregulated in multiple rheumatic diseases and to dissect the role of autophagy in the pathogenesis of rheumatoid arthritis, systemic lupus erythematosus, and Sjögrens syndrome. Furthermore, to discuss the potential capacity of currently used disease-modi-fying antirheumatic drugs (DMARDs) to target and modulate autophagic processes. © 2022 by the authors. Licensee MDPI, Basel, Switzerland.
C1 Rheumatology Unit, Department of Clinical Internal, Anaesthesiolagical and Cardiovascular Sciences, Sapienza University of Rome, Rome, 00161, Italy
TC 0
SN 2073-4409
EI 
J9 CELLS
JI Cells
PD JUN 15
PY 2022
VL 11
IS 8
BP 
EP 
DI 10.3390/cells11081359
PG 1
UT Scopus:10.3390/cells11081359
ER

PT J
AU Cao, S
   Song, Y
   Li, M
   Zhang, H
   Zhao, L
   Ma, W
AF Cao, S
   Song, Y
   Li, M
   Zhang, H
   Zhao, L
   Ma, W
TI Regulatory role of curcumin in hydrogen peroxide-induced autophagy in chondrocytes
SO Chinese Journal of Tissue Engineering Research
LA Chinese
DT Article
ID autophagy; chondrocyte; curcumin; hydrogen peroxide; osteoarthriti; aggrecan; aggrecanase 2; autophagy related protein; beclin 1; caspase 3; collagen type 2; collagenase 3; curcumin; hydrogen peroxide; interleukin 6; mammalian target of rapamycin; messenger rna; protein bax; protein kinase b; tumor necrosis factor; akt/mtor signaling; animal cell; animal experiment; apoptosis; apoptosis rate; article; article; autophagy (cellular); c57bl mouse; cartilage degeneration; cell culture; chondrocyte; controlled study; drug megadose; enzyme linked immunosorbent assay; flow cytometry; male; mouse; nonhuman; osteoarthriti; oxidative stress; polymerase chain reaction; protein expression; signal transduction; tunel assay; western blotting
AB BACKGROUND: Curcumin has a good therapeutic effect on osteoarthritis, but the specific mechanism is still unclear. Activation of autophagy can reduce the severity of osteoarthritis. OBJECTIVE: To investigate the regulatory effect of curcumin on hydrogen peroxide (H2O2)-induced autophagy in chondrocytes. METHODS: C57 mouse articular chondrocytes were cultured in vitro and randomly divided into control group, model group (treated with H2O2) and curcumin low-, medium-and high-dose groups (10, 20, 40, 80 μmol/L). Model group was treated with H2O2 (1 mmol/L) to simulate oxidative stress in osteoarthritis. In the different curcumin groups, chondrocytes were treated with different concentrations of curcumin for 48 hours, followed by addition of H2O2. Twenty-four hours later, the cells were collected for detection. Cell counting kit-8 assay was used to detect cell viability in each group. Interleukin-6 and tumor necrosis factor-α levels were detected by ELISA. TUNEL staining was used to detect cell apoptosis. The apoptosis rate of each group was detected by flow cytometry. The expression levels of cleaved caspase-3, Bax/Bcl2, Beclin1, LC3-II/I, protein kinase B (Akt) and mammalian target of rapamycin (mTOR) were detected by western blot. The expression of cartilage matrix degradation related genes, including matrix metalloproteinase 13, ADAM metallopeptidase with thrombospondin type 1 motif 5, type II collagen α1, and Aggrecan, were detected by qRT-PCR. RESULTS AND CONCLUSION: Compared with the model group, the activity of chondrocytes was significantly increased after curcumin intervention (P &lt; 0.05). The expression of inflammatory cytokines was significantly decreased (P &lt; 0.05). Apoptosis was significantly decreased (P &lt; 0.05). Apoptosis-related markers, cleaved caspase-3 and Bax/Bcl2 ratio, were significantly decreased (P &lt; 0.05). The expression of autophagy-related markers, LC3-I/II and Beclin1, was significantly increased (P &lt; 0.05). The expression levels of Akt and mTOR were significantly decreased (P &lt; 0.05). qRT-PCR showed that the mRNA expressions of matrix metalloproteinase 13 and ADAM metallopeptidase with thrombospondin type 1 motif 5 were decreased, while the expressions of type II collagen α1 and Aggrecan were increased (P &lt; 0.05). It is suggested that curcumin can reduce the H2O2-induced apoptosis in chondrocytes by promoting autophagy, and this effect may be related to the Akt/mTOR signaling pathway. © 2022, Publishing House of Chinese Journal of Tissue Engineering Research. All rights reserved.
C1 Department of Orthopedics, Second Hospital of Hebei Medical University, Hebei Province, Shijiazhuang, 050000, China
   Department of Radiology, Shenze County Hospital, Hebei Province, Shenze, 052560, China
TC 0
SN 2095-4344
EI 
J9 CHIN J TISSUE ENG RES
JI Chin. J. Tissue Eng. Res.
PD JUN 15
PY 2022
VL 26
IS 14
BP 2161
EP 2166
DI 10.12307/2022.477
PG 6
UT Scopus:10.12307/2022.477
ER

PT J
AU He, Feng
   Ma, Yuanjun
   Li, Shi
   Ren, Haozhe
   Liu, Qian
   Chen, Xiaohua
   Miao, Hui
   Ye, Tao
   Lu, Qian
   Yang, Zuge
   Li, Tianle
   Tong, Xin
   Yang, Hongxu
   Zhang, Mian
   Wang, Helin
   Wang, Yazhou
   Yu, Shibin
AF He, Feng
   Ma, Yuanjun
   Li, Shi
   Ren, Haozhe
   Liu, Qian
   Chen, Xiaohua
   Miao, Hui
   Ye, Tao
   Lu, Qian
   Yang, Zuge
   Li, Tianle
   Tong, Xin
   Yang, Hongxu
   Zhang, Mian
   Wang, Helin
   Wang, Yazhou
   Yu, Shibin
TI Necroptotic TNF alpha-Syndecan 4-TNF alpha Vicious Cycle as a Therapeutic Target for Preventing Temporomandibular Joint Osteoarthritis
SO JOURNAL OF BONE AND MINERAL RESEARCH
LA English
DT Article
DE TEMPOROMANDIBULAR OSTEOARTHRITIS; CARTILAGE DEGENERATION; NECROPTOSIS; DAMAGE ASSOCIATED MOLECULAR PATTERNS; SYNDECAN 4
ID cartilage; matrix; degradation; apoptosis; kinase; hsp90
AB Temporomandibular joint osteoarthritis (TMJOA) is a chronic degenerative disease for which the underlying mechanism still remains unclear. Compared with apoptosis and autophagy, necroptosis causes greater harm to tissue homeostasis by releasing damage-associated molecular patterns (DAMPs). However, the role of necroptosis and downstream key DAMPs in TMJOA is unknown. Here, rodent models of TMJOA were established by the unilateral anterior crossbite (UAC). Transmission electron microscopy (TEM) and immunohistochemistry of receptor interacting protein kinase 3 (RIPK3)/phosphorylation of mixed lineage kinase domain-like protein (pMLKL) were conducted to evaluate the occurrence of necroptosis in vivo. The therapeutic effects of blocking necroptosis were achieved by intra-articularly injecting RIPK3 or MLKL inhibitors and using RIPK3 or MLKL knockout mice. In vitro necroptosis of condylar chondrocyte was induced by combination of tumor necrosis factor alpha (TNF alpha), second mitochondria-derived activator of caspases (SMAC) mimetics and carbobenzoxy-valyl-alanyl-aspartyl-[O-methyl]- fluoromethylketone (z-VAD-fmk). The possible DAMPs released by necroptotic chondrocytes were screened by quantitative proteomics and blocked by specific antibody. Translucent cytosol, swollen organelles, and ruptured cell membranes, features of necroptosis, were frequently manifested in chondrocytes at the early stage of condylar cartilage degeneration in TMJOA, which was accompanied by upregulation of RIPK3/pMLKL. Inhibiting or knocking out RIPK3/MLKL significantly prevented cartilage degeneration. DAMPs released by necroptotic condylar chondrocytes, such as syndecan 4 (SDC4) and heat shock protein 90 (HSP90), were verified. Furthermore, blocking the function of SDC4 significantly attenuated the expression of TNF alpha in cartilage and synovium, and accordingly increased cartilage thickness and reduced synovial inflammation. Thus, the necroptotic vicious cycle of TNF alpha-SDC4-TNF alpha contributes to cartilage degeneration and synovitis, and can serve as a potential therapeutic target for treating TMJOA. (c) 2022 American Society for Bone and Mineral Research (ASBMR).
C1 [He, Feng; Ma, Yuanjun; Liu, Qian; Chen, Xiaohua; Miao, Hui; Ye, Tao; Yang, Zuge; Li, Tianle; Tong, Xin; Yang, Hongxu; Zhang, Mian; Yu, Shibin] Fourth Mil Med Univ, Natl Clin Res Ctr Oral Dis, Sch Stomatol, State Key Lab Mil Stomatol, Xian, CHINA.
   [Li, Shi] Chinese Peoples Liberat Army Gen Hosp, Dept Stomatol, Med Ctr 7, Beijing, CHINA.
   [Ren, Haozhe] Xi An Jiao Tong Univ, Hlth Sci Ctr, Xian, CHINA.
   [Lu, Qian] Fourth Mil Med Univ, Natl Clin Res Ctr Oral Dis, Sch Stomatol,Shaanxi Key Lab Oral Dis, Dept Cent Sterile Supply,State Key Lab Mil Stomat, Xian, CHINA.
   [Wang, Helin] Fourth Mil Med Univ, Natl Clin Res Ctr Oral Dis, Shaanxi Int Joint Res Ctr Oral Dis, Sch Stomatol,State Key Lab Mil Stomatol,Dept Med, Xian, CHINA.
   [Wang, Yazhou] Fourth Mil Med Univ, Sch Basic Med, Inst Neurosci, Dept Neurobiol, Xian 710032, Shaanxi, CHINA.
RP Wang, YZ (corresponding author), Fourth Mil Med Univ, Sch Basic Med, Inst Neurosci, Dept Neurobiol, Xian 710032, Shaanxi, CHINA.; Yu, SB (corresponding author), Fourth Mil Med Univ, Sch Stomatol, Dept Oral Anat & Physiol, Xian 710032, Shaanxi, CHINA.; Yu, SB (corresponding author), Fourth Mil Med Univ, TMD, Xian 710032, Shaanxi, CHINA.
EM yazhouw@fmmu.edu.cn; yushibin@fmmu.edu.cn
FU National Natural Science Foundation of China [81970953, 82001072]; Natural Science Foundation of Shaanxi Province [2019SF-102, 2020JQ-453, 2021SF-046, 2021JM-229]
CR Martel-pelletier JOHANNE, 2016, NAT REV DIS PRIMERS, V2, P16072, DOI 10.1038/nrdp.2016.73, 10.1038/nrdp.2016.72
   Aulin C, 2020, OSTEOARTHR CARTILAGE, V28, P698, DOI 10.1016/j.joca.2020.01.003
   Barnett R, 2018, LANCET, V391, P1985, DOI 10.1016/S0140-6736(18)31064-X
   Basu S, 2001, IMMUNITY, V14, P303, DOI 10.1016/S1074-7613(01)00111-X
   Brennan TV, 2012, BLOOD, V120, P2899, DOI 10.1182/blood-2011-07-368720
   Charlier E, 2016, INT J MOL SCI, V17, P0, DOI 10.3390/ijms17122146
   Cremers NAJ, 2017, ARTHRITIS RES THER, V19, P0, DOI 10.1186/s13075-017-1426-6
   de Kanter RJAM, 2018, PAIN RES MANAG, V2018, P0, DOI 10.1155/2018/8746858
   de Souza Raphael Freitas, 2012, COCHRANE DATABASE SYST REV, V0, PPCD007261, DOI 10.1002/14651858.CD007261.pub2
   Degterev A, 2005, NAT CHEM BIOL, V1, P112, DOI 10.1038/nchembio711
   Duan XR, 2020, CELL DEATH DIS, V11, P0, DOI 10.1038/s41419-020-2328-0
   Durham J, 2015, BMJ-BRIT MED J, V350, P0, DOI 10.1136/bmj.h1154
   Echtermeyer F, 2009, NAT MED, V15, P1072, DOI 10.1038/nm.1998
   Fritsch M, 2019, NATURE, V575, P683, DOI 10.1038/s41586-019-1770-6
   Gong T, 2020, NAT REV IMMUNOL, V20, P95, DOI 10.1038/s41577-019-0215-7
   Hornung V, 2009, NATURE, V458, P514, DOI 10.1038/nature07725
   Hu Y, 2013, J DIGEST DIS, V14, P11, DOI 10.1111/j.1751-2980.2012.00647.x
   Hudson BI, 2018, ANNU REV MED, V69, P349, DOI 10.1146/annurev-med-041316-085215
   Hwang HS, 2015, INT J MOL SCI, V16, P26035, DOI 10.3390/ijms161125943
   Jeon J, 2020, ANN RHEUM DIS, V79, P1635, DOI 10.1136/annrheumdis-2020-217904
   Kroemer G, 2009, CELL DEATH DIFFER, V16, P3, DOI 10.1038/cdd.2008.150
   Li ZH, 2021, FRONT CELL DEV BIOL, V9, P0, DOI 10.3389/fcell.2021.695041
   Mostafavi-pour Z, 2003, J CELL BIOL, V161, P155, DOI 10.1083/jcb.200210176
   Pasparakis M, 2015, NATURE, V517, P311, DOI 10.1038/nature14191
   Riegger J, 2019, CELL DEATH DIS, V10, P0, DOI 10.1038/s41419-019-1930-5
   Scrivani SJ, 2008, NEW ENGL J MED, V359, P2693, DOI 10.1056/NEJMra0802472
   Siebelt M, 2013, ARTHRITIS RHEUM-US, V65, P2102, DOI 10.1002/art.38000
   Song Y, 2011, DEV GROWTH DIFFER, V53, P97, DOI 10.1111/j.1440-169X.2010.01230.x
   Stolberg-stolberg J, 2020, INT J MOL SCI, V21, P0, DOI 10.3390/ijms21124204
   Sun LM, 2012, CELL, V148, P213, DOI 10.1016/j.cell.2011.11.031
   Wang JR, 2011, J BIOL CHEM, V286, P39738, DOI 10.1074/jbc.M111.264549
   Wang X, 2014, AM J PATHOL, V184, P2560, DOI 10.1016/j.ajpath.2014.06.006
   Yang HX, 2020, AUTOPHAGY, V16, P271, DOI 10.1080/15548627.2019.1606647
   Yang HX, 2015, PLOS ONE, V10, P0, DOI 10.1371/journal.pone.0141774
   Ye T, 2020, BONE, V130, P0, DOI 10.1016/j.bone.2019.115123
   Ye T, 2018, BONE, V111, P9, DOI 10.1016/j.bone.2018.03.008
   Zhang C, 2017, OSTEOARTHR CARTILAGE, V25, P1324, DOI 10.1016/j.joca.2017.03.018
   Zhang M, 2017, OSTEOARTHR CARTILAGE, V25, P1551, DOI 10.1016/j.joca.2017.05.007
   Zhang M, 2016, OSTEOARTHR CARTILAGE, V24, P921, DOI 10.1016/j.joca.2015.12.009
   Zhang PP, 2019, INT IMMUNOPHARMACOL, V68, P179, DOI 10.1016/j.intimp.2018.11.007
   Zindel J, 2020, ANNU REV PATHOL-MECH, V15, P493, DOI 10.1146/annurev-pathmechdis-012419-032847
NR 41
TC 0
Z9 0
U1 2
U2 2
PU WILEY
PI HOBOKEN
PA 111 RIVER ST, HOBOKEN 07030-5774, NJ USA
SN 0884-0431
EI 1523-4681
J9 J BONE MINER RES
JI J. Bone Miner. Res.
PD MAY 15
PY 2022
VL 37
IS 5
BP 1044
EP 1055
DI 10.1002/jbmr.4542
PG 12
WC Endocrinology & Metabolism
SC Endocrinology & Metabolism
GA 1C7CO
UT WOS:000773976000001
PM 35278225
DA 2022-06-22
ER

PT J
AU Kalvaityte, U
   Matta, C
   Bernotiene, E
   Pushparaj, PN
   Kiapour, AM
   Mobasheri, A
AF Kalvaityte, U
   Matta, C
   Bernotiene, E
   Pushparaj, Pn
   Kiapour, Am
   Mobasheri, A
TI Exploring the translational potential of clusterin as a biomarker of early osteoarthritis
SO Journal of Orthopaedic Translation
LA English
DT Article
ID apoptosis; clusterin (clu); inflammation; osteoarthritis (oa); rheumatoid arthritis (ra); translational biomarker; amyloid beta protein; aryldialkylphosphatase; arylesterase; biological marker; clusterin; glutathione transferase; interleukin 1beta; messenger rna; monocyte chemotactic protein 1; stromelysin; tumor necrosis factor; anterior cruciate ligament reconstruction; antimicrobial activity; apoptosis; autophagy (cellular); biomechanics; bone destruction; carcinogenesis; cartilage explant; cell differentiation; chondrocyte; chondrocyte implantation; degenerative disease; enzyme linked immunosorbent assay; gene expression; glycosylation; human; immunohistochemistry; in situ hybridization; inflammation; liquid chromatography-mass spectrometry; obesity; osteoarthriti; oxidative stress; protein aggregation; protein homeostasis; proteomics; real time polymerase chain reaction; review; rheumatoid arthriti; synovial fluid; synoviocyte; synovium; systematic review; upregulation; western blotting
AB Background: Clusterin (CLU; also known as apolipoprotein J) is an ATP-independent holdase chaperone that prevents proteotoxicity as a consequence of protein aggregation. It is a  ?60 kDa disulfide-linked heterodimeric protein involved in the clearance of cellular debris and the regulation of apoptosis. CLU has been proposed to protect cells from cytolysis by complement components and has been implicated in Alzheimer's disease due to its ability to bind amyloid-β peptides and prevent aggregate formation in the brain. Recent studies suggest that CLU performs moonlighting functions. CLU exists in two major forms: an intracellular form and a secreted extracellular form. The intracellular form of CLU may suppress stress-induced apoptosis by forming complexes with misfolded proteins and facilitates their degradation. The secreted form of CLU functions as an extracellular chaperone that prevents protein aggregation. Methods: In this review, we discuss the published literature on the biology of CLU in cartilage, chondrocytes, and other synovial joint tissues. We also review clinical studies that have examined the potential for using this protein as a biomarker in synovial and systemic fluids of patients with rheumatoid arthritis (RA) or osteoarthritis (OA). Results: Since CLU functions as an extracellular chaperone, we propose that it may be involved in cytoprotective functions in osteoarticular tissues. The secreted form of CLU can be measured in synovial and systemic fluids and may have translational potential as a biomarker of early repair responses in OA. Conclusion: There is significant potential for investigating synovial and systemic CLU as biomarkers of OA. Future translational and clinical orthopaedic studies should carefully consider the diverse roles of this protein and its involvement in other comorbidities. Therefore, future biomarker studies should not correlate circulating CLU levels exclusively to the process of OA pathogenesis and progression. Special attention should be paid to CLU levels in synovial fluid. The Translational potential of this article: There is significant potential for investigating synovial and systemic CLU as a predictive biomarker of osteoarthritis (OA) progression and response to novel treatments and interventions. Given that CLU plays diverse roles in other comorbidities such as rheumatoid arthritis (RA) and obesity, future translational and clinical orthopaedic biomarker studies should not directly correlate circulating CLU levels to the process of OA pathogenesis and progression. However, special attention should be paid to CLU levels in synovial fluid. The cytoprotective properties of CLU may support the implementation of regenerative strategies and new approaches for developing targeted therapeutics for OA. © 2021
C1 Department of Regenerative Medicine, State Research Institute Centre for Innovative Medicine, LT, Vilnius, 08406, Lithuania
   Department of Anatomy, Histology and Embryology, Faculty of Medicine, University of Debrecen, Debrecen, H-4032, Hungary
   Center of Excellence in Genomic Medicine Research (CEGMR), Department of Medical Laboratory Technology, Faculty of Applied Medical Sciences, King Abdulaziz University, Jeddah, 21589, Saudi Arabia
   Department of Orthopedic Surgery, Boston Children's Hospital, Harvard Medical School, Boston, MA  021115, USA
   Research Unit of Medical Imaging, Physics and Technology, Faculty of Medicine, University of Oulu, FI, Oulu, 90014, Finland
   Department of Orthopedics, Rheumatology and Clinical Immunology, University Medical Center Utrecht, GA, Utrecht, 508, Netherlands
   Department of Joint Surgery, First Affiliated Hospital of Sun Yat-sen University, Guangdong, Guangzhou, 510080, China
   World Health Organization Collaborating Center for Public Health Aspects of Musculoskeletal Health and Aging, Université de Liège, Liège, Belgium
TC 0
SN 2214-031X
EI 
J9 J ORTHOP TRANSL
JI J. Orthop. Transl.
PD JUN 15
PY 2022
VL 32
IS 0
BP 77
EP 84
DI 10.1016/j.jot.2021.10.001
PG 8
UT Scopus:10.1016/j.jot.2021.10.001
ER

PT J
AU Liu, Qiuliang
   Pian, Kai
   Tian, Zhen
   Duan, Haitao
   Wang, Qi
   Zhang, Hui
   Shi, Longyan
   Song, Dongjian
AF Liu, Qiuliang
   Pian, Kai
   Tian, Zhen
   Duan, Haitao
   Wang, Qi
   Zhang, Hui
   Shi, Longyan
   Song, Dongjian
TI Calcium-binding protein 39 overexpression promotes macrophages from 'M1' into 'M2' phenotype and improves chondrocyte damage in osteoarthritis by activating the AMP-activated protein kinase/sirtuin 1 axis
SO BIOENGINEERED
LA English
DT Article
DE CAB39; macrophages; osteoarthritis; AMPK; sirt-1
ID nf-kappa-b; matrix degradation; inflammation; apoptosis; kinase; injury; epidemiology; expression; autophagy; caspase-3
AB Osteoarthritis (OA) is a degenerative joint disease that affects cartilage and its peripheral tissues. Up-regulation of Calcium-binding protein 39 (CAB39) has a significant protective effect on osteoblasts, but the role and related molecular mechanisms of CAB39 in OA have not yet been reported. CAB39 overexpression and knockdown models were set up in chondrocytes (ATDC5) and macrophages (RAW264.7). The OA cell model was induced in ATDC5 cells with IL-1 beta (10 ng/mL). Cell viability was tested by the cell counting kit-8 assay, apoptosis was checked by flow cytometry. Western blot was applied for checking the expression of MMP3, MMP13, Aggrecan, the AMPK/Sirt-1 pathway, apoptosis-related proteins (Bax, Bcl-2, and Caspase-3), and macrophage phenotypic markers (CD86, iNOS, CD206, and Arg1). An OA model was constructed in mice, and CAB39 overexpression plasmids were administered to the knee cavity of the OA model mice. As a result, CAB39 was down-regulated in IL-1 beta-treated chondrocytes and OA mice. Overexpressing CAB39 enhanced ATDC5 cell viability and choked IL-1 beta-mediated apoptosis. Overexpression of CAB39 boosted the polarization of macrophages from M1-phenotype into M2 phenotype. In addition, overexpressing CAB39 facilitated the AMPK/Sirt-1 pathway activation, and AMPK inhibitors reversed the protective effect of CAB39 overexpression on chondrocytes. Moreover, CAB39 exhibited anti-inflammatory effects in OA mice by activating the AMPK/Sirt-1 pathway. Collectively, overexpressing CAB39 heightened macrophages' M2 polarization and declined chondrocyte injury in OA by activating the AMPK/Sirt-1 pathway.
C1 [Liu, Qiuliang; Pian, Kai; Tian, Zhen; Duan, Haitao; Wang, Qi; Zhang, Hui; Shi, Longyan; Song, Dongjian] Zhengzhou Univ, Dept Pediat Surg, Affiliated Hosp 1, 1 Jianshe East Rd, Zhengzhou 450052, Henan, CHINA.
RP Liu, QL (corresponding author), Zhengzhou Univ, Dept Pediat Surg, Affiliated Hosp 1, 1 Jianshe East Rd, Zhengzhou 450052, Henan, CHINA.
EM tgzy1234@163.com
FU Henan Provincial High-end foreign experts Introduction Project of Henan Provincial Department of Science and Technology [HNGD2021032]
CR Bei MJ, 2020, OSTEOARTHR CARTILAGE, V28, P344, DOI 10.1016/j.joca.2019.06.014
   Boudeau J, 2003, EMBO J, V22, P5102, DOI 10.1093/emboj/cdg490
   Brajenovic M, 2004, J BIOL CHEM, V279, P12804, DOI 10.1074/jbc.M312171200
   Chen SZ, 2021, CELL METAB, V33, P565, DOI 10.1016/j.cmet.2021.02.007
   Cherng YG, 2008, J ORTHOP RES, V26, P1018, DOI 10.1002/jor.20578
   Dai ML, 2018, BIOMATERIALS, V180, P91, DOI 10.1016/j.biomaterials.2018.07.011
   Deng ZH, 2019, BIOSCIENCE REP, V39, P0, DOI 10.1042/BSR20190189
   Fahy N, 2014, OSTEOARTHR CARTILAGE, V22, P1167, DOI 10.1016/j.joca.2014.05.021
   Feng XF, 2020, AGING-US, V12, P1087, DOI 10.18632/aging.102635
   Fernandes TL, 2020, FRONT IMMUNOL, V11, P0, DOI 10.3389/fimmu.2020.00111
   Filippi BM, 2011, EMBO J, V30, P1730, DOI 10.1038/emboj.2011.78
   Garcia D, 2017, MOL CELL, V66, P789, DOI 10.1016/j.molcel.2017.05.032
   Godlewski J, 2010, MOL CELL, V37, P620, DOI 10.1016/j.molcel.2010.02.018
   Goldring MB, 2007, J CELL PHYSIOL, V213, P626, DOI 10.1002/jcp.21258
   Gordon S, 2003, NAT REV IMMUNOL, V3, P23, DOI 10.1038/nri978
   Hardie DG, 2012, NAT REV MOL CELL BIO, V13, P251, DOI 10.1038/nrm3311
   Hu JL, 2018, CELL DEATH DIS, V9, P0, DOI 10.1038/s41419-018-0746-z
   Huang H, 2019, BIOL PHARM BULL, V42, P1303, DOI 10.1248/bpb.b19-00036
   Hunter DJ, 2019, LANCET, V393, P1745, DOI 10.1016/S0140-6736(19)30417-9
   Jeon J, 2020, ANN RHEUM DIS, V79, P1635, DOI 10.1136/annrheumdis-2020-217904
   Jiang LF, 2021, BIOENGINEERED, V12, P8622, DOI 10.1080/21655979.2021.1988362
   Jiang WL, 2020, OXID MED CELL LONGEV, V2020, P0, DOI 10.1155/2020/8822361
   Kalkman HO, 2016, PHARMACOL THERAPEUT, V163, P82, DOI 10.1016/j.pharmthera.2016.04.001
   Kauppinen A, 2013, CELL SIGNAL, V25, P1939, DOI 10.1016/j.cellsig.2013.06.007
   Li H, 2017, ARTHRITIS RES THER, V19, P0, DOI 10.1186/s13075-017-1454-2
   Li H, 2019, PHYTOMEDICINE, V65, P0, DOI 10.1016/j.phymed.2019.153091
   Lin ZM, 2021, BIOMED PHARMACOTHER, V135, P0, DOI 10.1016/j.biopha.2020.111199
   Litwic A, 2013, BRIT MED BULL, V105, P185, DOI 10.1093/bmb/lds038
   Livak KJ, 2001, METHODS, V25, P402, DOI 10.1006/meth.2001.1262
   Lu J, 1900, V23, V0, P142
   Mei XL, 2021, BIOENGINEERED, V12, P7020, DOI 10.1080/21655979.2021.1971483
   Mihaylova MM, 2011, NAT CELL BIOL, V13, P1016, DOI 10.1038/ncb2329
   Musumeci G, 2015, INT J MOL SCI, V16, P20560, DOI 10.3390/ijms160920560
   Musumeci G, 2013, INT J MOL SCI, V14, P15767, DOI 10.3390/ijms140815767
   Okada AIKO, 2009, CLIN CALCIUM, V19, P1593, DOI CliCa091115931601
   Petursson F, 2013, ARTHRITIS RES THER, V15, P0, DOI 10.1186/ar4254
   Qian YF, 2008, CELL BIOL INT, V32, P304, DOI 10.1016/j.cellbi.2007.10.004
   Rai MF, 2011, CRIT REV EUKAR GENE, V21, P131, DOI 10.1615/CritRevEukarGeneExpr.v21.i2.30
   Rim YA, 2020, INT J MOL SCI, V21, P0, DOI 10.3390/ijms21072358
   Roszer T, 2015, MEDIAT INFLAMM, V2015, P0, DOI 10.1155/2015/816460
   Sacitharan PK, 2020, CELL DEATH DISCOV, V6, P0, DOI 10.1038/s41420-020-0277-0
   Salminen A, 2012, AGEING RES REV, V11, P230, DOI 10.1016/j.arr.2011.12.005
   Salminen A, 2011, J MOL MED, V89, P667, DOI 10.1007/s00109-011-0748-0
   Shakibaei M, 2007, ANN NY ACAD SCI, V1095, P554, DOI 10.1196/annals.1397.060
   Shi JM, 2021, BIOENGINEERED, V12, P1445, DOI 10.1080/21655979.2021.1905247
   Takayama K, 2009, ARTHRITIS RHEUM-US, V60, P2731, DOI 10.1002/art.24864
   Thomas AC, 2017, J ATHL TRAINING, V52, P491, DOI 10.4085/1062-6050-51.5.08
   Tong ZC, 2017, ONCOTARGET, V8, P83563, DOI 10.18632/oncotarget.18745
   Troeberg L, 2012, BBA-PROTEINS PROTEOM, V1824, P133, DOI 10.1016/j.bbapap.2011.06.020
   Wang SB, 2012, CLIN SCI, V122, P555, DOI 10.1042/CS20110625
   Wen HT, 2011, NAT IMMUNOL, V12, P408, DOI 10.1038/ni.2022
   Woods A, 2003, CURR BIOL, V13, P2004, DOI 10.1016/j.cub.2003.10.031
   Zhang H, 2020, OSTEOARTHR CARTILAGE, V28, P555, DOI 10.1016/j.joca.2020.01.007
   Zhang HY, 2018, ANN RHEUM DIS, V77, P1524, DOI 10.1136/annrheumdis-2018-213450
   Zhang HY, 2021, BIOENGINEERED, V12, P9641, DOI 10.1080/21655979.2021.1974806
   Zhuang Y, 2020, AGING-US, V12, P11754, DOI 10.18632/aging.103341
NR 56
TC 0
Z9 0
U1 5
U2 5
PU TAYLOR & FRANCIS INC
PI PHILADELPHIA
PA 530 WALNUT STREET, STE 850, PHILADELPHIA, PA 19106 USA
SN 2165-5979
EI 2165-5987
J9 BIOENGINEERED
JI Bioengineered
PD APR 1
PY 2022
VL 13
IS 4
BP 9855
EP 9871
DI 10.1080/21655979.2022.2061289
PG 17
WC Biotechnology & Applied Microbiology
SC Biotechnology & Applied Microbiology
GA 0L6JI
UT WOS:000781578600001
PM 35412939
DA 2022-06-22
ER

PT J
AU Qi, Liang
   Wang, Min
   He, Jinlong
   Jia, Bin
   Ren, Jing
   Zheng, Shicheng
AF Qi, Liang
   Wang, Min
   He, Jinlong
   Jia, Bin
   Ren, Jing
   Zheng, Shicheng
TI E3 ubiquitin ligase ITCH improves LPS-induced chondrocyte injury by mediating JAG1 ubiquitination in osteoarthritis
SO CHEMICO-BIOLOGICAL INTERACTIONS
LA English
DT Article
DE Osteoarthritis; ITCH; JAG1; Notch1; Human chondrocytes
ID apoptosis; inflammation; notch1; autophagy; cancer; poor
AB ITCH is an E3 ubiquitin ligase associated with some inflammatory diseases, but its role in osteoarthritis (OA) remains to be explored. Here, we investigated the effects of ITCH in OA-induced chondrocyte damage and its potential mechanisms. Here, we found that ITCH was downregulated, while JAG1 was upregulated in OA tissues compared to normal cartilaginous tissues. And primary human chondrocytes were induced by LPS to simulate OA condition. Overexpressing ITCH or silencing JAG1 promoted proliferation, and restrained apoptosis, inflam-mation and extracellular matrix (ECM) degradation in LPS-stimulated chondrocytes. Mechanistically, ITCH bound to JAG1 protein through the WW-PPXY motif and degraded it via K48 ubiquitination. JAG1 over-expression reversed the protective effect of ITCH on LPS-induced chondrocyte damage. ITCH prevented LPS-caused Notch1 signaling activation by suppressing JAG1. Furthermore, GSI (a Notch specific inhibitor) abro-gated the effects of ITCH knockdown on chondrocyte injury. Additionally, a mouse OA model was established by destabilization of the medial meniscus operation, and H&E and Safranin O-fast green staining was used to evaluate articular cartilage damage. And ITCH overexpression alleviated OA-induced articular cartilage damage in vivo. In conclusion, ITCH mitigated LPS-induced chondrocyte injury and OA-induced articular cartilage damage through attenuating Notch1 pathway activation by degrading JAG1 via ubiquitination, which provides a novel strategy for the treatment of OA.
C1 [Qi, Liang; Wang, Min; He, Jinlong; Jia, Bin; Ren, Jing; Zheng, Shicheng] Xi An Jiao Tong Univ, Honghui Hosp, Dept Integrated TCM & Western Med Orthopaed, 555 East Youyi Rd, Xian 710054, CHINA.
RP Zheng, SC (corresponding author), Xi An Jiao Tong Univ, Honghui Hosp, Dept Integrated TCM & Western Med Orthopaed, 555 East Youyi Rd, Xian 710054, CHINA.
EM zshicheng@tom.com
FU Shaanxi Province Key RD Program [2018sf-195]
CR Ahmed N, 2011, NAT IMMUNOL, V12, P1176, DOI 10.1038/ni.2157
   Al-modawi RN, 2019, MOL THER-NUCL ACIDS, V17, P776, DOI 10.1016/j.omtn.2019.07.011
   Ba C, 2020, BIOCHEM BIOPH RES CO, V529, P970, DOI 10.1016/j.bbrc.2020.06.095
   Chen K, 2021, CARTILAGE, V13, P1274S, DOI 10.1177/1947603519855759
   Clague MJ, 2015, TRENDS CELL BIOL, V25, P417, DOI 10.1016/j.tcb.2015.03.002
   Glasson SS, 2007, OSTEOARTHR CARTILAGE, V15, P1061, DOI 10.1016/j.joca.2007.03.006
   Hosaka Y, 2013, P NATL ACAD SCI USA, V110, P1875, DOI 10.1073/pnas.1207458110
   Karlsson C, 2008, CELLS TISSUES ORGANS, V188, P287, DOI 10.1159/000121610
   Kathania M, 2016, NAT IMMUNOL, V17, P997, DOI 10.1038/ni.3488
   Li L, 2021, MOLECULES, V27, P0
   Li L, 2020, J CELL PHYSIOL, V235, P281, DOI 10.1002/jcp.28968
   Lian WS, 2018, CELL DEATH DIS, V9, P0, DOI 10.1038/s41419-018-0994-y
   Liu J, 2017, BONE JOINT RES, V6, P154, DOI 10.1302/2046-3758.63.BJR-2016-0237.R1
   Liu XB, 2018, CELL PHYSIOL BIOCHEM, V50, P261, DOI 10.1159/000494004
   Liu XW, 2018, EXP THER MED, V16, P4623, DOI 10.3892/etm.2018.6754
   Lu YC, 2008, CYTOKINE, V42, P145, DOI 10.1016/j.cyto.2008.01.006
   Ma Y, 2019, MOL THER-NUCL ACIDS, V14, P398, DOI 10.1016/j.omtn.2018.12.012
   Mankin H, 1971, J. BONE JOINT SURG., V53, P0
   Melino G, 2008, CELL DEATH DIFFER, V15, P1103, DOI 10.1038/cdd.2008.60
   Radwan M, 2015, ANN RHEUM DIS, V74, P1580, DOI 10.1136/annrheumdis-2013-204962
   Reedijk M, 2005, CANCER RES, V65, P8530, DOI 10.1158/0008-5472.CAN-05-1069
   Rollin R, 2009, RHEUMATOL INT, V29, P969, DOI 10.1007/s00296-009-0891-x
   Saito T, 2017, ARTHRITIS RES THER, V19, P0, DOI 10.1186/s13075-017-1296-y
   Shembade N, 2008, NAT IMMUNOL, V9, P254, DOI 10.1038/ni1563
   Su HL, 2019, CANCER BIOMARK, V24, P125, DOI 10.3233/CBM-181972
   Sugita S, 2015, P NATL ACAD SCI USA, V112, P3080, DOI 10.1073/pnas.1419699112
   Tian F, 2020, BIOL RES, V53, P0, DOI 10.1186/s40659-020-00275-6
   Venuprasad K, 2008, NAT IMMUNOL, V9, P245, DOI 10.1038/ni1564
   Venuprasad K, 2006, J CLIN INVEST, V116, P1117, DOI 10.1172/JCI26858
   Wang XQ, 2016, INFLAMMATION, V39, P1718, DOI 10.1007/s10753-016-0406-3
   Yang C, 2019, J CELL PHYSIOL, V234, P17727, DOI 10.1002/jcp.28398
   Yousif NG, 2015, ARCH GYNECOL OBSTET, V292, P899, DOI 10.1007/s00404-015-3694-1
   Zhong G, 2019, LIFE SCI, V226, P164, DOI 10.1016/j.lfs.2019.03.071
   Zhou Q, 2019, BIOCHEM BIOPH RES CO, V514, P482, DOI 10.1016/j.bbrc.2019.04.163
NR 34
TC 0
Z9 0
U1 3
U2 3
PU ELSEVIER IRELAND LTD
PI CLARE
PA ELSEVIER HOUSE, BROOKVALE PLAZA, EAST PARK SHANNON, CO, CLARE, 00000, IRELAND
SN 0009-2797
EI 1872-7786
J9 CHEM-BIOL INTERACT
JI Chem.-Biol. Interact.
PD JUN 1
PY 2022
VL 360
IS 
BP 
EP 
DI 10.1016/j.cbi.2022.109921
PG 11
WC Biochemistry & Molecular Biology; Pharmacology & Pharmacy; Toxicology
SC Biochemistry & Molecular Biology; Pharmacology & Pharmacy; Toxicology
GA 1C7TL
UT WOS:000793317200001
PM 35385713
DA 2022-06-22
ER

PT J
AU Shen, Lanjuan
   Ji, Cheng
   Lin, Jian
   Yang, Hongping
AF Shen, Lanjuan
   Ji, Cheng
   Lin, Jian
   Yang, Hongping
TI Regulation of circADAMTS6-miR-324-5p-PIK3R3 ceRNA pathway may be a novel mechanism of IL-1 beta-induced osteoarthritic chondrocytes
SO JOURNAL OF BONE AND MINERAL METABOLISM
LA English
DT Article
DE CircADAMTS6; miR-324-5p; Osteoarthritis
ID signaling pathway; gene-expression; circular rna; autophagy; apoptosis
AB Introduction A disintegrin and metallopeptidase with thrombospondin type 1 motif 6 (ADAMTS6)-derived circular RNA (circADAMTS6; hsa_circ_0008667) is a novel regulator in interleukin (IL)-1 beta-induced apoptosis of human chondrocytes (HCs). Here, we planned to probe into its role and mechanism underlying HCs injury in osteoarthritis. Materials and Methods Real time-quantitative PCR and immunoblotting estimated the abundance of RNA and protein, respectively. Cell proliferation and apoptosis were measured by WST-8, EdU, fluorescein isothiocyanate, and caspase3/7 activity assays. Levels of inflammatory cytokines (IL-6 and tumor necrosis factor-alpha), apoptosis-related proteins (Bcl-2 and Bcl-2-associated X protein), extracellular matrix (ECM)-related proteins (matrix metalloproteinase-13 and collagen type II alpha-1), and PI3K/AKT/mTOR signaling pathway-related proteins (AKT, mTOR, phosphorylated-AKT, and phosphorylated-mTOR) were evaluated by enzyme-linked immunosorbent assays and immunoblotting. Target relationship was confirmed by dual-luciferase reporter, Argonaute-2 immunoprecipitation and RNA pull-down assays. Results Abundances of circADAMTS6 and phosphoinositide-3-kinase regulatory subunit 3 (PIK3R3) were underexpressed, and microRNA (miR)-324-5p was elevated in human osteoarthritic tissues and IL-1 beta-induced HCs. Overexpressing circADAMTS6 and inhibiting miR-324-5p enhanced proliferation and ECM synthesis, but suppressed apoptosis and inflammatory response in IL-1 beta-challenged HCs. Besides, silencing circADAMTS6 caused similar effects of IL-1 beta stress on HCs. Mechanically, there was a direct interaction between miR-324-5p and circADAMTS6 or PIK3R3, and IL-1 beta-induced activation of PI3K/AKT/mTOR signaling pathway was suppressed by circADAMTS6 overexpression and miR-324-5p silencing. Furthermore, counteractive effects of miR-324-5p upregulation on circADAMTS6 overexpression and PIK3R3 knockdown on miR-324-5p silencing were observed. Conclusion CircADAMTS6-miR-324-5p-PIK3R3 axis might participate in IL-1 beta-induced HCs dysfunction via competing endogenous RNA mechanism and the PI3K/AKT/mTOR signaling pathway.
C1 [Shen, Lanjuan; Ji, Cheng; Yang, Hongping] First Peoples Hosp Hangzhou, Dept Orthoped, 261 Huansha Rd, Hangzhou 310000, Zhejiang, CHINA.
   [Lin, Jian] Hangzhou Xiaoshan Hosp Tradit Chinese Med, Dept Orthoped, Hangzhou, Zhejiang, CHINA.
RP Yang, HP (corresponding author), First Peoples Hosp Hangzhou, Dept Orthoped, 261 Huansha Rd, Hangzhou 310000, Zhejiang, CHINA.
EM Syhl202004@163.com
CR Andia I, 2013, NAT REV RHEUMATOL, V9, P721, DOI 10.1038/nrrheum.2013.141
   [anonymous] , 2015, LANCET, V386, P743, DOI 10.1016/S0140-6736(15)60692-4, 10.1016/S0140-6736(15)60692-4
   Chen W, 2017, GENE, V636, P87, DOI 10.1016/j.gene.2017.09.027
   Chou CH, 2020, SCI REP-UK, V10, P0, DOI 10.1038/s41598-020-67730-y
   Fu QW, 2021, J GENE MED, V23, P0, DOI 10.1002/jgm.3304
   Greene J, 2017, FRONT MOL BIOSCI, V4, P0, DOI 10.3389/fmolb.2017.00038
   Gu CJ, 2019, ONCOL RES, V27, P515, DOI 10.3727/096504018X15166183598572
   Guo J, 2020, BBA-MOL CELL BIOL L, V1865, P0, DOI 10.1016/j.bbalip.2020.158727
   Guo YX, 2018, CELL DEATH DIS, V9, P0, DOI 10.1038/s41419-018-0729-0
   Han GT, 2021, OXID MED CELL LONGEV, V2021, P0, DOI 10.1155/2021/5558066
   Jiang SY, 2020, WIRES RNA, V11, P0, DOI 10.1002/wrna.1584
   Kulcheski FR, 2016, J BIOTECHNOL, V238, P42, DOI 10.1016/j.jbiotec.2016.09.011
   Larkin J, 2015, OSTEOARTHR CARTILAGE, V23, P1254, DOI 10.1016/j.joca.2015.02.778
   Lee BJ, 2019, J REHABIL MED, V51, P464, DOI 10.2340/16501977-2561
   Lin AC, 2009, NAT MED, V15, P1421, DOI 10.1038/nm.2055
   Liu D, 2021, AM J TRANSL RES, V13, P11
   Liu YJ, 2021, CELL TISSUE RES, V385, P115, DOI 10.1007/s00441-021-03441-8
   Lv F, 2015, MOL MED REP, V11, P3753, DOI 10.3892/mmr.2015.3184
   Malemud CJ, 2019, BIOCHEM PHARMACOL, V165, P33, DOI 10.1016/j.bcp.2019.02.033
   Mao XJ, 2021, MOL THER-NUCL ACIDS, V24, P856, DOI 10.1016/j.omtn.2021.04.006
   Mead TJ, 2018, MATRIX BIOL, V71-72, P225, DOI 10.1016/j.matbio.2018.06.002
   Murphy WA, 1995, J RHEUMATOL, V22, P56
   Qureshi HY, 2007, CELL SIGNAL, V19, P1643, DOI 10.1016/j.cellsig.2007.02.007
   Sun K, 2020, OSTEOARTHR CARTILAGE, V28, P400, DOI 10.1016/j.joca.2020.02.027
   Wan YY, 2020, MOL THER-ONCOLYTICS, V18, P432, DOI 10.1016/j.omto.2020.07.011
   Wang WT, 2020, LIFE SCI, V253, P0, DOI 10.1016/j.lfs.2020.117694
   Woods S, 2019, MATRIX BIOL, V77, P87, DOI 10.1016/j.matbio.2018.08.009
   Xiao K, 2019, J CELL BIOCHEM, V120, P17500, DOI 10.1002/jcb.29014
   Xie F, 2016, PHARMACOECONOMICS, V34, P1087, DOI 10.1007/s40273-016-0424-x
   Xu K, 2021, INT J BIOL MACROMOL, V175, P351, DOI 10.1016/j.ijbiomac.2021.02.029
   Yang CY, 2017, OSTEOARTHR CARTILAGE, V25, P1000, DOI 10.1016/j.joca.2017.02.791
   Zhang M, 2009, OSTEOARTHR CARTILAGE, V17, P100, DOI 10.1016/j.joca.2008.05.007
   Zhang QB, 2018, AM J TRANSL RES, V10, P762
   Zhang WC, 2021, ARTHRITIS RES THER, V23, P0, DOI 10.1186/s13075-021-02420-2
   Zhou JM, 2014, ARTHRITIS RES THER, V16, P0, DOI 10.1186/ar4437
   Zhou XM, 2020, J CELL PHYSIOL, V235, P7484, DOI 10.1002/jcp.29652
   Zhou XD, 2020, AGING-US, V12, P20163, DOI 10.18632/aging.103731
   Zhu MJ, 2020, EXP EYE RES, V199, P0, DOI 10.1016/j.exer.2020.108180
NR 38
TC 1
Z9 1
U1 0
U2 0
PU SPRINGER JAPAN KK
PI TOKYO
PA SHIROYAMA TRUST TOWER 5F, 4-3-1 TORANOMON, MINATO-KU, TOKYO, 105-6005, JAPAN
SN 0914-8779
EI 1435-5604
J9 J BONE MINER METAB
JI J. Bone Miner. Metab.
PD MAY 15
PY 2022
VL 40
IS 3
BP 389
EP 401
DI 10.1007/s00774-021-01308-0
PG 13
WC Endocrinology & Metabolism; Medicine, Research & Experimental
SC Endocrinology & Metabolism; Research & Experimental Medicine
GA 1F4QM
UT WOS:000780352700002
PM 35333985
DA 2022-06-22
ER

PT J
AU He, C-P
   Chen, C.
   Jiang, X-C
   Li, H.
   Zhu, L-X
   Wang, P-X
   Xiao, T.
AF He, C-p
   Chen, C
   Jiang, X-c
   Li, H
   Zhu, L-x
   Wang, P-x
   Xiao, T
TI The role of AGEs in pathogenesis of cartilage destruction in osteoarthritis
SO BONE & JOINT RESEARCH
LA English
DT Article
DE Osteoarthritis; Advanced glycation end products; Cartilage extracellular matrix; Chondrocyte apoptosis; Chondrocyte
ID glycation end-product; endoplasmic-reticulum stress; human articular-cartilage; nf-kappa-b; extracellular-matrix; (age)-induced degradation; risk-factor; accumulation; activation; apoptosis
AB Osteoarthritis (OA) is a degenerative disease resulting from progressive joint destruction caused by many factors. Its pathogenesis is complex and has not been elucidated to date. Advanced glycation end products (AGEs) are a series of irreversible and stable macromolecular complexes formed by reducing sugar with protein, lipid, and nucleic acid through a non-enzymatic glycosylation reaction (Maillard reaction). They are an important indicator of the degree of ageing. Currently, it is considered that AGEs accumulation in vivo is a molecular basis of age-induced OA, and AGEs production and accumulation in vivo is one of the important reasons for the induction and acceleration of the pathological changes of OA. In recent years, it has been found that AGEs are involved in a variety of pathological processes of OA, including extracellular matrix degradation, chondrocyte apoptosis, and autophagy. Clearly, AGEs play an important role in regulating the expression of OA-related genes and maintaining the chondrocyte phenotype and the stability of the intra-articular environment. This article reviews the latest research results of AGEs in a variety of pathological processes of OA, to provide a new direction for the study of OA pathogenesis and a new target for prevention and treatment.
C1 [He, C-P; Li, H.; Wang, P-X; Xiao, T.] Cent South Univ, Xiangya Hosp 2, Dept Orthoped, Changsha, Hunan, CHINA.
   [Chen, C.; Jiang, X-C; Zhu, L-X] Cent South Univ, Xiangya Hosp 2, Changsha, CHINA.
   [Chen, C.; Zhu, L-X] Hunan Normal Univ, Affiliated Hosp 2, Dept Orthoped, Changsha, CHINA.
   [Jiang, X-C] Hunan Normal Univ, Coll Life Sci, Natl & Local Joint Engn Lab Anim Peptide Drug Dev, Changsha, CHINA.
   [Jiang, X-C] Hunan Normal Univ, Affiliated Hosp 2, Hunan Prov Key Lab Neurorestoratol, Changsha, CHINA.
RP Xiao, T (corresponding author), Cent South Univ, Xiangya Hosp 2, Dept Orthoped, Changsha, Hunan, CHINA.
EM xiaotaoxyl@csu.edu.cn
FU National Nature Science Foundation of China [82072977]; Research Project of Hunan Health Commission; Nature Science Foundation of Hunan [2019JJ50861]; Hunan Provincial Innovation Foundation for Postgraduate
CR Agalou S, 2005, J AM SOC NEPHROL, V16, P1471, DOI 10.1681/ASN.2004080635
   Akhbari P, 2020, BONE JOINT RES, V9, P108, DOI 10.1302/2046-3758.93.bjr-2019-0167.r1, 10.1302/2046-3758.93.BJR-2019-0167.R1
   Appleton CT, 2018, OSTEOARTHR CARTILAGE, V26, P296, DOI 10.1016/j.joca.2017.10.008
   Arsov S, 2014, CLIN CHEM LAB MED, V52, P11, DOI 10.1515/cclm-2012-0832
   Bank RA, 1998, BIOCHEM J, V330, P345, DOI 10.1042/bj3300345
   Birkenfeld AL, 2011, J BIOL CHEM, V286, P36163, DOI 10.1074/jbc.M111.228817
   Blanco FJ, 2011, NAT REV RHEUMATOL, V7, P161, DOI 10.1038/nrrheum.2010.213
   Cai WJ, 2008, AM J PHYSIOL-CELL PH, V294, PC145, DOI 10.1152/ajpcell.00350.2007
   Cepas V, 2020, ANTIOXIDANTS-BASEL, V9, P0, DOI 10.3390/antiox9020142
   Chen C, 2014, PHARMACOLOGY, V94, P265, DOI 10.1159/000369074
   Chen H, 2020, BONE JOINT RES, V9, P90, DOI 10.1302/2046-3758.93.BJR-2019-0140.R2, 10.1302/2046-3758.93
   Chen YJ, 2013, PLOS ONE, V8, P0, DOI 10.1371/journal.pone.0066611
   Chevion M, 2000, FREE RADICAL RES, V33, P0
   Degroot J, 2004, ARTHRITIS RHEUM, V50, P1207, DOI 10.1002/art.20170
   Degroot J, 2001, OSTEOARTHR CARTILAGE, V9, P720, DOI 10.1053/joca.2001.0469
   Drinda S, 2018, COMPLEMENT MED RES, V25, P167, DOI 10.1159/000486237
   Duan M, 2021, BONE JOINT RES, V10, P474, DOI 10.1302/2046-3758.108.BJR-2021-0086
   Eitner A, 2021, BONE JOINT RES, V10, P307, DOI 10.1302/2046-3758.105.BJR-2021-0119
   Eleazu C, 2019, FRONT PHYSIOL, V10, P0, DOI 10.3389/fphys.2019.00787
   Feng L, 2020, INT J MOL MED, V45, P1464, DOI 10.3892/ijmm.2020.4534
   Fournet M, 2018, AGING DIS, V9, P880, DOI 10.14336/AD.2017.1121
   Fritz G, 2011, TRENDS BIOCHEM SCI, V36, P625, DOI 10.1016/j.tibs.2011.08.008
   Gendron C, 2007, J BIOL CHEM, V282, P18294, DOI 10.1074/jbc.M701523200
   Gill V, 2019, BIOMOLECULES, V9, P0, DOI 10.3390/biom9120888
   Glyn-jones S, 2015, LANCET, V386, P376, DOI 10.1016/S0140-6736(14)60802-3
   Gu JX, 2020, DRUG DES DEV THER, V14, P2371, DOI 10.2147/DDDT.S239273
   He CP, 2021, BONE JOINT RES, V10, P122, DOI 10.1302/2046-3758.102.BJR-2020-0228.R1
   He Z, 2020, BONE JOINT RES, V9, P731, DOI 10.1302/2046-3758.910.BJR-2019-0368.R2
   Heidari F, 2019, CYTOKINE, V120, P186, DOI 10.1016/j.cyto.2019.05.007
   Henrotin Y, 2016, ANN PHYS REHABIL MED, V59, P145, DOI 10.1016/j.rehab.2016.03.004
   Horiuchi S, 2003, AMINO ACIDS, V25, P283, DOI 10.1007/s00726-003-0029-5
   Huang H, 2019, BIOL PHARM BULL, V42, P1303, DOI 10.1248/bpb.b19-00036
   Huang WZ, 2017, BIOMED RES INT, V2017, P0, DOI 10.1155/2017/6341919
   Hudson BI, 2018, ANNU REV MED, V69, P349, DOI 10.1146/annurev-med-041316-085215
   Katz JN, 2021, JAMA-J AM MED ASSOC, V325, P568, DOI 10.1001/jama.2020.22171
   Kerin A, 2002, CELL MOL LIFE SCI, V59, P27, DOI 10.1007/s00018-002-8402-1
   Kim JH, 2015, P NATL ACAD SCI USA, V112, P9424, DOI 10.1073/pnas.1505700112
   Kizer JR, 2014, ATHEROSCLEROSIS, V235, P116, DOI 10.1016/j.atherosclerosis.2014.04.013
   Ko SY, 2015, PLOS ONE, V10, P0, DOI 10.1371/journal.pone.0143345
   Koschinsky T, 1997, P NATL ACAD SCI USA, V94, P6474, DOI 10.1073/pnas.94.12.6474
   Lamark T, 2017, ESSAYS BIOCHEM, V61, P609, DOI 10.1042/EBC20170035
   Leong DANIELJ, 2011, CURR OSTEOPOROS REP, V9, P196, DOI 10.1007/s11914-011-0070-3
   Li XH, 2020, MOL CANCER, V19, P0, DOI 10.1186/s12943-020-1138-4
   Li X, 2019, ARTIF CELL NANOMED B, V47, P1256, DOI 10.1080/21691401.2019.1593996
   Li Y, 2016, OSTEOARTHR CARTILAGE, V24, P307, DOI 10.1016/j.joca.2015.08.001
   Lieberman DANIELE, 2016, FAM MED, V48, P822
   Lin RY, 2002, ATHEROSCLEROSIS, V163, P303, DOI 10.1016/S0021-9150(02)00008-4
   Lin TH, 2011, J CELL PHYSIOL, V226, P3242, DOI 10.1002/jcp.22685
   Loeser RF, 2016, NAT REV RHEUMATOL, V12, P412, DOI 10.1038/nrrheum.2016.65
   Lou A, 2021, BONE JOINT RES, V10, P259, DOI 10.1302/2046-3758.104.BJR-2020-0085.R2, 10.1302/2046-3758.104.BJR-2020.0085.R2
   Ma C, 2015, PLOS ONE, V10, P0, DOI 10.1371/journal.pone.0125776
   Mahali SK, 2012, BIOCHEM PHARMACOL, V84, P1681, DOI 10.1016/j.bcp.2012.09.033
   March L, 2014, BEST PRACT RES CL RH, V28, P353, DOI 10.1016/j.berh.2014.08.002
   Martelpelletier J, 1994, LAB INVEST, V70, P807
   Martin-rincon M, 2018, SCAND J MED SCI SPOR, V28, P772, DOI 10.1111/sms.12945
   Mobasheri A, 2017, NAT REV RHEUMATOL, V13, P302, DOI 10.1038/nrrheum.2017.50
   Moldoveanu T, 2014, TRENDS BIOCHEM SCI, V39, P101, DOI 10.1016/j.tibs.2013.12.006
   Morbini P, 2006, MODERN PATHOL, V19, P1437, DOI 10.1038/modpathol.3800661
   Musumeci G, 2011, HISTOL HISTOPATHOL, V26, P1265, DOI 10.14670/HH-26.1265
   Nakamura S, 2017, J CELL SCI, V130, P1209, DOI 10.1242/jcs.196352
   Norton GR, 1996, CIRCULATION, V93, P1905, DOI 10.1161/01.CIR.93.10.1905
   Pasupulati ANILKUMAR, 2016, BIOMOLECULAR CONCEPTS, V7, P293, DOI 10.1515/bmc-2016-0021
   Prasad C, 2014, AGING DIS, V5, P212, DOI 10.14336/AD.2014.0500212
   Rabbani N, 2007, KIDNEY INT, V72, P1113, DOI 10.1038/sj.ki.5002513
   Rasheed Z, 2012, BBA-MOL CELL RES, V1823, P2179, DOI 10.1016/j.bbamcr.2012.08.021
   Saito M, 2014, CURR OSTEOPOROS REP, V12, P181, DOI 10.1007/s11914-014-0202-7
   Schalkwijk CG, 2020, PHYSIOL REV, V100, P407, DOI 10.1152/physrev.00001.2019
   Schon J, 2020, BONE JOINT RES, V9, P173, DOI 10.1302/2046-3758.94.BJR-2019-0083.R1
   Shan WJ, 2019, ARCH BIOCHEM BIOPHYS, V677, P0, DOI 10.1016/j.abb.2019.108164
   Shapiro IM, 2014, AUTOPHAGY, V10, P7, DOI 10.4161/auto.26679
   Stanton H, 2005, NATURE, V434, P648, DOI 10.1038/nature03417
   Steenvoorden MMC, 2006, ARTHRITIS RHEUM-US, V54, P253, DOI 10.1002/art.21523
   Sun XH, 2021, BIOENGINEERED, V12, P4191, DOI 10.1080/21655979.2021.1951926
   Szklarczyk R, 2014, PHILOS T R SOC B, V369, P0, DOI 10.1098/rstb.2013.0439
   Tabas I, 2011, NAT CELL BIOL, V13, P184, DOI 10.1038/ncb0311-184
   Takada K, 2011, INT J EXP PATHOL, V92, P232, DOI 10.1111/j.1365-2613.2010.00758.x
   Tortorella MD, 2001, OSTEOARTHR CARTILAGE, V9, P539, DOI 10.1053/joca.2001.0427
   Vanden BERGHET, 2015, MOL CELL ONCOL, V2, P0, DOI 10.4161/23723556.2014.975093
   Vasheghani F, 2015, ANN RHEUM DIS, V74, P569, DOI 10.1136/annrheumdis-2014-205743
   Verzijl N, 2000, BIOCHEM J, V350, P381, DOI 10.1042/0264-6021:3500381
   Verzijl N, 2000, J BIOL CHEM, V275, P39027, DOI 10.1074/jbc.M006700200
   Walter KR, 2019, BREAST CANCER RES TR, V173, P559, DOI 10.1007/s10549-018-4992-7
   Wang ZJ, 2018, CELL BIOL INT, V42, P841, DOI 10.1002/cbin.10951
   Xu HC, 2020, INT IMMUNOPHARMACOL, V84, P0, DOI 10.1016/j.intimp.2020.106579
   Yamabe S, 2013, FEBS J, V280, P1617, DOI 10.1111/febs.12170
   Yamamoto M, 2016, CURR OSTEOPOROS REP, V14, P320, DOI 10.1007/s11914-016-0332-1
   Yang QS, 2015, FUND CLIN PHARMACOL, V29, P54, DOI 10.1111/fcp.12094
   Yang QS, 2010, EUR J PHARMACOL, V649, P108, DOI 10.1016/j.ejphar.2010.09.025
   Yu L, 2018, AUTOPHAGY, V14, P207, DOI 10.1080/15548627.2017.1378838
   Zeng Y, 2020, CHEM-BIOL INTERACT, V325, P0, DOI 10.1016/j.cbi.2020.109088
   Zha ZQ, 2020, ARTIF CELL NANOMED B, V48, P1, DOI 10.1080/21691401.2019.1699802
   Zhang A, 2020, BONE JOINT RES, V9, P689, DOI 10.1302/2046-3758.910.BJR-2020-0140.R1
   Zhang HB, 2016, APOPTOSIS, V21, P1082, DOI 10.1007/s10495-016-1280-z
   Zhang YJ, 2020, CHEM-BIOL INTERACT, V315, P0, DOI 10.1016/j.cbi.2019.108901
   Zhou Y, 2015, APOPTOSIS, V20, P1187, DOI 10.1007/s10495-015-1152-y
   Zhu SJ, 2019, AM J TRANSL RES, V11, P2775
NR 96
TC 0
Z9 0
U1 0
U2 0
PU BRITISH EDITORIAL SOC BONE & JOINT SURGERY
PI LONDON
PA 22 BUCKINGHAM STREET, LONDON WC2N 6ET, ENGLAND
SN 2046-3758
EI 
J9 BONE JOINT RES
JI Bone Jt. Res.
PD MAY 15
PY 2022
VL 11
IS 5
BP 292
EP 300
DI 10.1302/2046-3758.115.BJR-2021-0334.R1
PG 9
WC Cell & Tissue Engineering; Orthopedics
SC Cell Biology; Orthopedics
GA 2B0UB
UT WOS:000809909200003
PM 35549515
DA 2022-06-22
ER

PT J
AU Lu, Yao
   Chen, Jieli
   Li, Lihua
   Cao, Yumei
   Zhao, Yang
   Nie, Xiaoyu
   Ding, Changhai
AF Lu, Yao
   Chen, Jieli
   Li, Lihua
   Cao, Yumei
   Zhao, Yang
   Nie, Xiaoyu
   Ding, Changhai
TI Hierarchical functional nanoparticles boost osteoarthritis therapy by utilizing joint-resident mesenchymal stem cells
SO JOURNAL OF NANOBIOTECHNOLOGY
LA English
DT Article
DE Nanoparticles; Peptide; Osteoarthritis; Joint-resident mesenchymal stem cells; PI3K/AKT/mTOR
ID cartilage repair; synovial-fluid; knee osteoarthriti; thickness; attachment; expression; sprifermin; autophagy; arthriti; placebo
AB Utilization of joint-resident mesenchymal stem cells (MSC) to repair articular cartilage is a promising strategy in osteoarthritis (OA) therapy but remains a considerable research challenge. Here, hierarchical targeting and microenvironment responsive peptide functionalized nanoparticles (NPs) are used to achieve cartilage repair in situ. Ultrasmall copper oxide (CuO) NPs are conjugated with type 2 collagen and MSC dual-targeting peptide (designated WPV) with a matrix metalloproteinase 2 (MMP-2)-sensitive sequence as a spacer to achieve hierarchical targeting. Guided by this peptide, WPV-CuO NPs initially penetrate cartilage and subsequently expose the inner MSC-targeted peptide to attract MSCs through MMP-2 clearance. CuO further promotes chondrogenesis of MSCs. In an anterior cruciate ligament transection rat model, intraarticular injection of WPV-CuO NPs induces significant reduction of cartilage destruction. The therapeutic mechanism involves inhibition of the PI3K/AKT/mTOR pathway, as determined via transcriptome analysis. In conclusion, a novel therapeutic strategy for OA has been successfully developed based on localized MSC recruitment and cartilage repair without transplantation of exogenous cells or growth factors.
C1 [Lu, Yao; Chen, Jieli; Cao, Yumei; Zhao, Yang; Nie, Xiaoyu; Ding, Changhai] Southern Med Univ, Zhujiang Hosp, Orthoped Ctr, Clin Res Ctr, Guangzhou 510282, Guangdong, CHINA.
   [Lu, Yao] Gen Hosp Southern Theater Command PLA, Guangdong Key Lab Orthoped Technol & Implant, Guangzhou 510010, Guangdong, CHINA.
   [Li, Lihua] Hong Kong Polytech Univ, Dept Appl Phys, Kowloon, Hong Kong 999077, CHINA.
   [Ding, Changhai] Southern Med Univ, Acad Orthoped, Guangdong Prov Key Lab Bone & Joint Degenerat Dis, Guangzhou 510630, CHINA.
   [Ding, Changhai] Univ Tasmania, Menzies Inst Med Res, Hobart, Tas 7000, Australia.
RP Lu, Y; Ding, CH (corresponding author), Southern Med Univ, Zhujiang Hosp, Orthoped Ctr, Clin Res Ctr, Guangzhou 510282, Guangdong, CHINA.
EM oayul@smu.edu.cn; changhai.ding@utas.edu.au
FU National Natural Science Foundation of China [81902198, 82172391]; Guangdong Basic and Applied Basic Research Foundation [2020A1515010398]; China National Postdoctoral Program for Innovative Talents [BX20190150]; China Postdoctoral Science Foundation [2019M662980]; President Foundation of Zhujiang Hospital, Southern Medical University [yzjj2018rc09]
CR Angeles-han ST, 2019, ARTHRITIS RHEUMATOL, V71, P864, DOI 10.1002/art.40885
   Arden NK, 2021, NAT REV RHEUMATOL, V17, P59, DOI 10.1038/s41584-020-00523-9
   Baboolal TG, 2016, ANN RHEUM DIS, V75, P908, DOI 10.1136/annrheumdis-2014-206847
   Bally M, 2017, BMJ-BRIT MED J, V357, P0, DOI 10.1136/bmj.j1909
   Brett A, 2020, OSTEOARTHR CARTILAGE, V28, P1432, DOI 10.1016/j.joca.2020.08.005
   Chen MX, 2021, BIOACT MATER, V6, P1932, DOI 10.1016/j.bioactmat.2020.12.009
   Chu SC, 2010, CLIN CHIM ACTA, V411, P1788, DOI 10.1016/j.cca.2010.07.037
   Coryell PR, 2021, NAT REV RHEUMATOL, V17, P47, DOI 10.1038/s41584-020-00533-7
   Cui Z, 2016, ANN RHEUM DIS, V75, P1714, DOI 10.1136/annrheumdis-2015-207923
   Dahlberg LE, 2016, CLIN EXP RHEUMATOL, V34, P443
   Einhorn TA, 2015, NAT REV RHEUMATOL, V11, P45, DOI 10.1038/nrrheum.2014.164
   Gaharwar AK, 2020, NAT REV MATER, V5, P686, DOI 10.1038/s41578-020-0209-x
   He H, 2019, BRAIN RES, V1707, P124, DOI 10.1016/j.brainres.2018.11.018
   Hitchon CA, 2002, J RHEUMATOL, V29, P107
   Hochberg MC, 2019, JAMA-J AM MED ASSOC, V322, P1360, DOI 10.1001/jama.2019.14735
   Huang XJ, 2019, J CELL MOL MED, V23, P7525, DOI 10.1111/jcmm.14621
   Hunter DJ, 2019, LANCET, V393, P1745, DOI 10.1016/S0140-6736(19)30417-9
   Hunter DJ, 2015, NEW ENGL J MED, V372, P1040, DOI 10.1056/NEJMct1215534
   Hunziker EB, 1996, J BONE JOINT SURG AM, V78A, P721, DOI 10.2106/00004623-199605000-00012
   Jin XZ, 2016, JAMA-J AM MED ASSOC, V315, P1005, DOI 10.1001/jama.2016.1961
   Kim KS, 2011, RHEUMATOL INT, V31, P543, DOI 10.1007/s00296-010-1592-1
   Lane NE, 2010, NEW ENGL J MED, V363, P1521, DOI 10.1056/NEJMoa0901510
   Latourte A, 2020, NAT REV RHEUMATOL, V16, P673, DOI 10.1038/s41584-020-00518-6
   Lee B, 2020, J KNEE SURG, V33, P167, DOI 10.1055/s-0038-1676803
   Li J, 2021, EXPERT OPIN INV DRUG, V30, P923, DOI 10.1080/13543784.2021.1972970
   Li LH, 2019, MATER HORIZONS, V6, P1845, DOI 10.1039/c9mh00014c, 10.1039/C9MH00014C
   Liu TF, 2020, NAT COMMUN, V11, P0, DOI 10.1038/s41467-020-16544-7
   Lu R, 2020, BIOACT MATER, V5, P758, DOI 10.1016/j.bioactmat.2020.05.009
   Lu Y, 2018, ADV HEALTHC MATER, V7, P0, DOI 10.1002/adhm.201800013
   Ma K, 2013, ADV FUNCT MATER, V23, P1172, DOI 10.1002/adfm.201102963
   Makowski GS, 2003, CLIN CHIM ACTA, V329, P77, DOI 10.1016/S0009-8981(03)00015-9
   Makris EA, 2015, NAT REV RHEUMATOL, V11, P21, DOI 10.1038/nrrheum.2014.157
   Mcgonagle D, 2017, NAT REV RHEUMATOL, V13, P719, DOI 10.1038/nrrheum.2017.182
   Nissen SE, 2016, NEW ENGL J MED, V375, P2519, DOI 10.1056/NEJMoa1611593
   Peat G, 2021, OSTEOARTHR CARTILAGE, V29, P180, DOI 10.1016/j.joca.2020.10.007
   Ramaraju H, 2017, BIOMATERIALS, V134, P1, DOI 10.1016/j.biomaterials.2017.04.034
   Roberts E, 2016, ANN RHEUM DIS, V75, P552, DOI 10.1136/annrheumdis-2014-206914
   Rothenfluh DA, 2008, NAT MATER, V7, P248, DOI 10.1038/nmat2116
   Sharma L, 2021, NEW ENGL J MED, V384, P51, DOI 10.1056/NEJMcp1903768
   Trang VH, 2019, NAT BIOTECHNOL, V37, P761, DOI 10.1038/s41587-019-0135-x
   Van DENBOSCHMHJ, 2021, OSTEOARTHR CARTILAGE, V29, P143, DOI 10.1016/j.joca.2020.10.006
   Wang B, 2013, ACCOUNTS CHEM RES, V46, P761, DOI 10.1021/ar2003336
   Wang MN, 2013, ARTHRITIS RES THER, V15, P0, DOI 10.1186/ar4133
   Xiang J, 2019, EXP CELL RES, V378, P198, DOI 10.1016/j.yexcr.2019.03.019
   Xu CK, 2018, MAT SCI ENG C-MATER, V93, P106, DOI 10.1016/j.msec.2018.07.074
   Xu XX, 2020, MOL MED REP, V21, P1833, DOI 10.3892/mmr.2020.10995
   Xue ML, 2014, RHEUMATOLOGY, V53, P2270, DOI 10.1093/rheumatology/keu254
   Zhang X, 2017, NAT COMMUN, V8, P1, DOI 10.1038/ncomms14542, 10.1038/s41467-017-01968-5
   Zhang Y, 2015, ANN RHEUM DIS, V74, P1432, DOI 10.1136/annrheumdis-2013-204599
   Zhou XD, 2020, AGING-US, V12, P20163, DOI 10.18632/aging.103731
NR 50
TC 1
Z9 1
U1 17
U2 17
PU BMC
PI LONDON
PA CAMPUS, 4 CRINAN ST, LONDON N1 9XW, ENGLAND
SN 
EI 1477-3155
J9 J NANOBIOTECHNOL
JI J. Nanobiotechnol.
PD FEB 19
PY 2022
VL 20
IS 1
BP 
EP 
DI 10.1186/s12951-022-01297-w
PG 12
WC Biotechnology & Applied Microbiology; Nanoscience & Nanotechnology
SC Biotechnology & Applied Microbiology; Science & Technology - Other Topics
GA ZD1CM
UT WOS:000757944200003
PM 35183192
DA 2022-06-22
ER

PT J
AU Fernández-moreno, M
   Rego-pérez, I
   Blanco, FJ
AF Fernández-moreno, M
   Rego-pérez, I
   Blanco, Fj
TI Is osteoarthritis a mitochondrial disease? What is the evidence
SO Current opinion in rheumatology
LA English
DT Article
ID reactive oxygen metabolite; articular cartilage; chondrocyte; disorders of mitochondrial function; genetics; human; metabolism; mitochondrion; osteoarthriti; cartilage, articular; chondrocyte; human; mitochondria; mitochondrial disease; osteoarthriti; reactive oxygen specy
AB PROPOSE OF REVIEW: To summarize the evidence that suggests that osteoarthritis (OA) is a mitochondrial disease. RECENT FINDINGS: Mitochondrial dysfunction together with mtDNA damage could contribute to cartilage degradation via several processes such as: (1) increased apoptosis; (2) decreased autophagy; (3) enhanced inflammatory response; (4) telomere shortening and increased senescence chondrocytes; (5) decreased mitochondrial biogenesis and mitophagy; (6) increased cartilage catabolism; (7) increased mitochondrial fusion leading to further reactive oxygen species production; and (8) impaired metabolic flexibility. SUMMARY: Mitochondria play an important role in some events involved in the pathogenesis of OA, such as energy production, the generation of reactive oxygen and nitrogen species, apoptosis, authophagy, senescence and inflammation. The regulation of these processes in the cartilage is at least partially controlled by retrograde regulation from mitochondria and mitochondrial genetic variation. Retrograde regulation through mitochondrial haplogroups exerts a signaling control over the nuclear epigenome, which leads to the modulation of nuclear genes, cellular functions and development of OA. All these data suggest that OA could be considered a mitochondrial disease as well as other complex chronic disease as cancer, cardiovascular and neurologic diseases. Copyright © 2021 Wolters Kluwer Health, Inc. All rights reserved.
C1 Unidad de Genómica, Grupo de Investigación de Reumatología (GIR), Instituto de Investigación Biomédica de A Coruña (INIBIC), Complexo Hospitalario Universitario de A Coruña (CHUAC), Universidade da Coruña (UDC), Sergas
   Universidade da Coruña (UDC), Grupo de Investigación de Reumatología y Salud (GIR-S), Departamento de Fisioterapia, Medicina y Ciencias Biomédicas, Facultad de Fisioterapia, A Coruña, Spain
TC 0
SN 1531-6963
EI 
J9 CURR OPIN RHEUMATOL
JI Curr Opin Rheumatol
PD JUN 15
PY 2022
VL 34
IS 1
BP 46
EP 53
DI 10.1097/BOR.0000000000000855
PG 8
UT Scopus:10.1097/BOR.0000000000000855
ER

PT J
AU Zhang, Haifeng
   Sun, Houyi
   Zhang, Wei
   Xu, Yaozeng
   Geng, Dechun
AF Zhang, Haifeng
   Sun, Houyi
   Zhang, Wei
   Xu, Yaozeng
   Geng, Dechun
TI Identification of Key Genes and Potential Mechanisms Based on the Autophagy Regulatory Network in Osteoclasts Using a Murine Osteoarthritis Model
SO JOURNAL OF INFLAMMATION RESEARCH
LA English
DT Article
DE osteoclasts; autophagy; osteoarthritis; bioinformatics; LIR; miRNA
ID subchondral bone; articular-cartilage; web resource; homeostasis; ferroptosis; mitophagy; protein; database; disease; rankl
AB Background: Osteoarthritis (OA) is a degenerative joint disease that acts as a major cause of early disability in the old population. However, the molecular mechanisms of autophagy in osteoclasts involved in OA remain unclear. Methods: The gene expression profiles were downloaded from the Gene Expression Omnibus (GEO) repository. The NCBI GEO2R and ScanGEO analysis tool were used to identify differentially expressed genes (DEGs). The protein-protein interaction (PPI) network was predicted by the STRING website and visualized with Cytoscape software. Gene Ontology (GO) and Kyoto Encyclopedia of Genes and Genomes (KEGG) pathway were performed to enrich GO terms and signaling pathways using Metascape database. To predict LC3-interacting region (LIR) motif among these DEGs, the iLIR database was selected to assess specific short linear sequences. To obtain potential upstream miRNA targets of these DEGs, the mRNA-miRNA interaction networks were predicted by miRWalk database. The knee OA model was performed in mice, and autophagy related mRNAs of osteoclasts were identified. Experimental specimens were further verified with histopathological staining. Results: Becn1, Atg3, Atg12, Pik3c3, and Gabarapl2 were obtained as coexpressed differential genes. PPI network was constructed and deduced the other 60 related genes. GO and KEGG enrichment networks indicated that autophagy-animal, selective autophagy, and mitophagy mainly participated in autophagy regulation in osteoclasts. The possible LIR sequences were collected to predict motifs. The mRNA-miRNA interaction networks suggested that many miRNAs could regulate autophagy-related genes individually and collectively. The RT-PCR results suggested that these five genes were upregulated in the OA group. Histopathological staining revealed that osteoclasts were increased in subchondral bone, and higher expression of these DEGs in the OA group was compared to the sham group. Conclusion: Our results reveal that the role of autophagy in osteoclasts could be a regulatory mechanism in OA and that these autophagy-related genes might be targets for the intervention of OA disease. https://youtu.be/ZZ91COavgjA
C1 [Zhang, Haifeng; Sun, Houyi; Zhang, Wei; Xu, Yaozeng; Geng, Dechun] Soochow Univ, Dept Orthoped, Affiliated Hosp 1, Suzhou, CHINA.
RP Xu, YZ; Geng, DC (corresponding author), Soochow Univ, Dept Orthoped, Affiliated Hosp 1, Suzhou, CHINA.
EM xuyaozeng@163.com; szgengdc@163.com
FU National Natural Science Foundation of China [82072425, 82072498, 81873991, 81873990, 81672238, 81472077]; Young Medical Talents of Jiangsu Province [QNRC2016751]; Natural Science Foundation of Jiangsu Province [BK20180001, BE2021650]; Priority Academic Program Development of Jiangsu Higher Education Institutions (PAPD); Special Project of Diagnosis and Treatment Technology for Key Clinical Diseases in Suzhou [LCZX202003]
CR Ahn SH, 2018, MOLECULES, V23, P0, DOI 10.3390/molecules23123139
   Martel-pelletier JOHANNE, 2016, NAT REV DIS PRIMERS, V2, P16072, DOI 10.1038/nrdp.2016.73, 10.1038/nrdp.2016.72
   Anton Z, 2016, AUTOPHAGY, V12, P2386, DOI 10.1080/15548627.2016.1240856
   Arai A, 2019, J BONE MINER RES, V34, P1753, DOI 10.1002/jbmr.3756
   Bendele AM, 2001, JOURNAL OF MUSCULOSKELETAL & NEURONAL INTERACTIONS, V1, P363
   Brier LW, 2019, MOL BIOL CELL, V30, P1098, DOI 10.1091/mbc.E18-11-0743
   Che XG, 2015, ARTHRITIS RES THER, V17, P0, DOI 10.1186/s13075-015-0832-x
   Duan R, 2020, FRONT CELL DEV BIOL, V8, P0, DOI 10.3389/fcell.2020.608388
   Dweep H, 2011, J BIOMED INFORM, V44, P839, DOI 10.1016/j.jbi.2011.05.002
   Fang H, 2018, SCI REP-UK, V8, P0, DOI 10.1038/s41598-018-21184-5
   Fu LJ, 2020, CALCIFIED TISSUE INT, V107, P60, DOI 10.1007/s00223-020-00687-2
   Gao MH, 2016, CELL RES, V26, P1021, DOI 10.1038/cr.2016.95
   Glasson SS, 2007, OSTEOARTHR CARTILAGE, V15, P1061, DOI 10.1016/j.joca.2007.03.006
   Glasson SS, 2007, CURR DRUG TARGETS, V8, P367, DOI 10.2174/138945007779940061
   Hanada T, 2007, J BIOL CHEM, V282, P37298, DOI 10.1074/jbc.C700195200
   Hervouet E, 2015, BMC CANCER, V15, P0, DOI 10.1186/s12885-015-1761-4
   Hunter DJ, 2019, LANCET, V393, P1745, DOI 10.1016/S0140-6736(19)30417-9
   Jacomin AC, 2016, AUTOPHAGY, V12, P1945, DOI 10.1080/15548627.2016.1207016
   Jaiprakash A, 2012, INT J BIOL SCI, V8, P406, DOI 10.7150/ijbs.4221
   Kalvari I, 2014, AUTOPHAGY, V10, P913, DOI 10.4161/auto.28260
   Katz JN, 2021, JAMA-J AM MED ASSOC, V325, P568, DOI 10.1001/jama.2020.22171
   Kim S, 2019, NAT COMMUN, V10, P0, DOI 10.1038/s41467-019-12910-2
   Koeppen K, 2017, BIOINFORMATICS, V33, P3500, DOI 10.1093/bioinformatics/btx452
   Lin NY, 2013, ANN RHEUM DIS, V72, P761, DOI 10.1136/annrheumdis-2012-201671
   Lomonosova E, 2008, ONCOGENE, V27, PS2, DOI 10.1038/onc.2009.39
   Mei Y, 2016, PROTEIN SCI, V25, P1767, DOI 10.1002/pro.2984
   Mizushima N, 2008, NATURE, V451, P1069, DOI 10.1038/nature06639
   Nagai-singer MA, 2019, FRONT IMMUNOL, V10, P0, DOI 10.3389/fimmu.2019.02419
   Noda NN, 2010, FEBS LETT, V584, P1379, DOI 10.1016/j.febslet.2010.01.018
   Pierrefite-carle V, 2015, AGEING RES REV, V24, P206, DOI 10.1016/j.arr.2015.08.004
   Saito R, 2012, NAT METHODS, V9, P1069, DOI 10.1038/nmeth.2212, 10.1038/NMETH.2212
   Schett G, 2005, NAT CLIN PRACT RHEUM, V1, P47, DOI 10.1038/ncprheum0036
   Shapiro IM, 2014, AUTOPHAGY, V10, P7, DOI 10.4161/auto.26679
   Shpilka T, 2011, GENOME BIOL, V12, P0, DOI 10.1186/gb-2011-12-7-226
   Singh AK, 2016, AUTOPHAGY, V12, P1817, DOI 10.1080/15548627.2016.1203500
   Szklarczyk D, 2017, NUCLEIC ACIDS RES, V45, PD362, DOI 10.1093/nar/gkw937
   Takahashi K, 2018, CARTILAGE, V9, P71, DOI 10.1177/1947603516678974
   Teitelbaum SL, 2000, SCIENCE, V289, P1504, DOI 10.1126/science.289.5484.1504
   Travassos LH, 2010, NAT IMMUNOL, V11, P55, DOI 10.1038/ni.1823
   Wang S, 2020, INT J BIOL SCI, V16, P2675, DOI 10.7150/ijbs.46627
   Wu DJ, 2016, J AUTOIMMUN, V73, P73, DOI 10.1016/j.jaut.2016.06.004
   Yang ZF, 2010, CURR OPIN CELL BIOL, V22, P124, DOI 10.1016/j.ceb.2009.11.014
   Yin X, 2019, BONE RES, V7, P0, DOI 10.1038/s41413-019-0058-7
   Zhang RK, 2018, BONE JOINT RES, V7, P587, DOI 10.1302/2046-3758.711.BJR-2018-0057.R1
   Zhang Y, 2020, CELL SIGNAL, V67, P0, DOI 10.1016/j.cellsig.2019.109505
   Zhao Y, 2012, J CELL PHYSIOL, V227, P639, DOI 10.1002/jcp.22768
   Zhen GH, 2014, TRENDS PHARMACOL SCI, V35, P227, DOI 10.1016/j.tips.2014.03.005
   Zhou YY, 2019, NAT COMMUN, V10, P0, DOI 10.1038/s41467-019-09234-6
   Zhou YL, 2019, CANCER BIOL MED, V16, P630, DOI 10.20892/j.issn.2095-3941.2019.0158
   Zhu SA, 2019, J CLIN INVEST, V129, P1076, DOI 10.1172/JCI121561
NR 50
TC 0
Z9 0
U1 3
U2 3
PU DOVE MEDICAL PRESS LTD
PI ALBANY
PA PO BOX 300-008, ALBANY, AUCKLAND 0752, NEW ZEALAND
SN 
EI 1178-7031
J9 J INFLAMM RES
JI J. Inflamm. Res.
PD JUN 15
PY 2022
VL 15
IS 
BP 2333
EP 2347
DI 10.2147/JIR.S354824JournalofInflammationResearch2022
PG 15
WC Immunology
SC Immunology
GA 0Z5FL
UT WOS:000791103800007
PM 35437349
DA 2022-06-22
ER

PT J
AU Arias, Consuelo
   Salazar, LA
AF Arias, Consuelo
   Salazar, Luis
TI Autophagy and Polyphenols in Osteoarthritis: A Focus on Epigenetic Regulation
SO INTERNATIONAL JOURNAL OF MOLECULAR SCIENCES
LA English
DT Review
DE autophagy; osteoarthritis; aging; polyphenols; epigenetics; microRNAs
ID articular chondrocyte; cartilage degeneration; dna methylation; resveratrol; apoptosis; cancer; proliferation; pathogenesis; dysfunction; mechanism
AB Autophagy is an intracellular mechanism that maintains cellular homeostasis in different tissues. This process declines in cartilage due to aging, which is correlated with osteoarthritis (OA), a multifactorial and degenerative joint disease. Several studies show that microRNAs regulate different steps of autophagy but only a few of them participate in OA. Therefore, epigenetic modifications could represent a therapeutic opportunity during the development of OA. Besides, polyphenols are bioactive components with great potential to counteract diseases, which could reverse altered epigenetic regulation and modify autophagy in cartilage. This review aims to analyze epigenetic mechanisms that are currently associated with autophagy in OA, and to evaluate whether polyphenols are used to reverse the epigenetic alterations generated by aging in the autophagy pathway.
C1 [Arias, Consuelo; Salazar, Luis A.] Univ La Frontera, Fac Med, Dept Basic Sci, Ctr Mol Biol & Pharmacogenet, Temuco 4811230, Chile.
   [Arias, Consuelo] Univ La Frontera, Dept Preclin Sci, Fac Med, Temuco 4811230, Chile.
   [Salazar, Luis A.] Univ La Frontera, Interuniv Ctr Hlth Aging ICHA, Temuco 4811230, Chile.
RP Salazar, LA (corresponding author), Univ La Frontera, Fac Med, Dept Basic Sci, Ctr Mol Biol & Pharmacogenet, Temuco 4811230, Chile.; Salazar, LA (corresponding author), Univ La Frontera, Interuniv Ctr Hlth Aging ICHA, Temuco 4811230, Chile.
EM consuelo.arias@ufrontera.cl; luis.salazar@ufrontera.cl
FU FONDECYT-ANID, Chile [1171765]
CR Abramoff B, 2020, MED CLIN N AM, V104, P293, DOI 10.1016/j.mcna.2019.10.007
   Ansari MY, 2018, CELL PHYSIOL BIOCHEM, V49, P932, DOI 10.1159/000493225
   Arias C, 2019, INT J MOL SCI, V20, P0, DOI 10.3390/ijms20153768
   Ayissi VBO, 2014, MOL NUTR FOOD RES, V58, P22, DOI 10.1002/mnfr.201300195
   Bannuru RR, 2019, OSTEOARTHR CARTILAGE, V27, P1578, DOI 10.1016/j.joca.2019.06.011
   Bao JP, 2020, AGING-US, V12, P5152, DOI 10.18632/aging.102937
   Barter MJ, 2013, CURR RHEUMATOL REP, V15, P0, DOI 10.1007/s11926-013-0353-z
   Bauge C, 2014, AGING DIS, V5, P394, DOI 10.14336/AD.2014.0500394
   Cai C, 2019, AGING-US, V11, P6371, DOI 10.18632/aging.102194
   Cao YJ, 2019, CLIN CHIM ACTA, V489, P10, DOI 10.1016/j.cca.2018.11.028
   Carames B, 2015, ARTHRITIS RHEUMATOL, V67, P1568, DOI 10.1002/art.39073
   Carames B, 2013, ARTHRITIS RHEUM-US, V65, P1843, DOI 10.1002/art.37977
   Carthew RW, 2009, CELL, V136, P642, DOI 10.1016/j.cell.2009.01.035
   Cecconi F, 2011, EMBO J, V30, P4517, DOI 10.1038/emboj.2011.387
   Chen K, 2014, HISTOCHEM CELL BIOL, V142, P285, DOI 10.1007/s00418-014-1194-1
   Chen ZW, 2019, INT J BIOL SCI, V15, P1240, DOI 10.7150/ijbs.33044
   Chin KY, 2017, NUTRIENTS, V9, P0, DOI 10.3390/nu9101060
   Darcy MS, 2019, CELL BIOL INT, V43, P582, DOI 10.1002/cbin.11137
   Den HOLLANDERW, 2015, CURR GENOMICS, V16, P419, DOI 10.2174/1389202916666150817212711
   Deter RL, 1967, J CELL BIOL, V35, PC11, DOI 10.1083/jcb.35.2.C11
   Dong Y, 2019, J MOL CELL CARDIOL, V136, P27, DOI 10.1016/j.yjmcc.2019.09.001
   Duan R, 2020, FRONT CELL DEV BIOL, V8, P0, DOI 10.3389/fcell.2020.608388
   Fathollahi A, 2019, J CELL PHYSIOL, V234, P12309, DOI 10.1002/jcp.28020
   Ferraresi A, 2017, MOL CARCINOGEN, V56, P1164, DOI 10.1002/mc.22582
   Frankel LB, 2011, EMBO J, V30, P4628, DOI 10.1038/emboj.2011.331
   Fullgrabe J, 2014, NAT REV MOL CELL BIO, V15, P65, DOI 10.1038/nrm3716
   Fullgrabe J, 2013, NATURE, V500, P468, DOI 10.1038/nature12313
   Galluzzi L, 2019, CELL, V177, P1682, DOI 10.1016/j.cell.2019.05.026
   Gao JL, 2018, BIOSCIENCE REP, V38, P0, DOI 10.1042/BSR20180544
   Gonzalez-rodriguez P, 2021, AUTOPHAGY, V17, P1259, DOI 10.1080/15548627.2020.1816664
   Gurau F, 2018, AGEING RES REV, V46, P14, DOI 10.1016/j.arr.2018.05.001
   Han WD, 2015, J MOL MED, V93, P1045, DOI 10.1007/s00109-015-1282-2
   He WD, 2018, BIOMED PHARMACOTHER, V97, P607, DOI 10.1016/j.biopha.2017.10.152
   He YZ, 2020, CELL MOL LIFE SCI, V77, P3729, DOI 10.1007/s00018-020-03497-9
   Hunter DJ, 2019, LANCET, V393, P1745, DOI 10.1016/S0140-6736(19)30417-9
   Imagawa K, 2011, BIOCHEM BIOPH RES CO, V405, P362, DOI 10.1016/j.bbrc.2011.01.007
   Jia GH, 2006, IMMUNOL CELL BIOL, V84, P448, DOI 10.1111/j.1440-1711.2006.01454.x
   Jiang SY, 2020, WIRES RNA, V11, P0, DOI 10.1002/wrna.1584
   Jing K, 2012, EXP MOL MED, V44, P69, DOI 10.3858/emm.2012.44.2.028
   Jing Z, 2015, CANCER LETT, V356, P332, DOI 10.1016/j.canlet.2014.09.039
   Joven J, 2014, CRIT REV FOOD SCI, V54, P985, DOI 10.1080/10408398.2011.621772
   Kornicka K, 2019, J CELL MOL MED, V23, P237, DOI 10.1111/jcmm.13914
   Lapierre LR, 2015, AUTOPHAGY, V11, P867, DOI 10.1080/15548627.2015.1034410
   Legendre F, 2013, TISSUE ENG PART C-ME, V19, P550, DOI 10.1089/ten.tec.2012.0508, 10.1089/ten.TEC.2012.0508
   Li HX, 2020, AGING-US, V12, P7248, DOI 10.18632/aging.103073
   Li HH, 2018, EXP THER MED, V15, P1789, DOI 10.3892/etm.2017.5622
   Li Y, 2019, OXID MED CELL LONGEV, V2019, P0, DOI 10.1155/2019/8783197
   Lian WS, 2018, CELL DEATH DIS, V9, P0, DOI 10.1038/s41419-018-0994-y
   Loeser RF, 2016, NAT REV RHEUMATOL, V12, P412, DOI 10.1038/nrrheum.2016.65
   Loeser RF, 2013, CURR OPIN RHEUMATOL, V25, P108, DOI 10.1097/BOR.0b013e32835a9428
   de Figueroa PL, 2015, ARTHRITIS RHEUMATOL, V67, P966, DOI 10.1002/art.39025
   Lopez HL, 2012, PM&R, V4, PS155, DOI 10.1016/j.pmrj.2012.02.023
   Lotz MK, 2011, NAT REV RHEUMATOL, V7, P579, DOI 10.1038/nrrheum.2011.109
   Ma YT, 2013, IMMUNITY, V39, P211, DOI 10.1016/j.immuni.2013.07.017
   Maiese K, 2017, CURR NEUROVASC RES, V14, P299, DOI 10.2174/1567202614666170718092010
   Matsuzaki T, 2018, SCI TRANSL MED, V10, P0, DOI 10.1126/scitranslmed.aan0746
   Moazedi-fuerst FC, 2014, J ORTHOP RES, V32, P1636, DOI 10.1002/jor.22722
   Mobasheri A, 2015, MATURITAS, V80, P237, DOI 10.1016/j.maturitas.2014.12.003
   Mobasheri A, 2014, MATURITAS, V78, P188, DOI 10.1016/j.maturitas.2014.04.017
   Musumeci G, 2015, SCAND J MED SCI SPOR, V25, Pe222, DOI 10.1111/sms.12290
   Musumeci G, 2015, INT J MOL SCI, V16, P20560, DOI 10.3390/ijms160920560
   Nabavi SF, 2018, BIOTECHNOL ADV, V36, P1768, DOI 10.1016/j.biotechadv.2017.12.001
   Nikniaz Z, 2014, COMPLEMENT THER MED, V22, P864, DOI 10.1016/j.ctim.2014.07.004
   Pallauf K, 2013, AGEING RES REV, V12, P237, DOI 10.1016/j.arr.2012.03.008
   Pan MH, 2013, CURR PHARM DESIGN, V19, P6156, DOI 10.2174/1381612811319340010
   Qin N, 2017, J PHARMACOL SCI, V134, P166, DOI 10.1016/j.jphs.2017.06.002
   Sarubbo F, 2017, CURR MED CHEM, V24, P4245, DOI 10.2174/0929867324666170724102743
   Sasaki H, 2012, ARTHRITIS RHEUM-US, V64, P1920, DOI 10.1002/art.34323
   Shabalala S, 2017, LIFE SCI, V180, P160, DOI 10.1016/j.lfs.2017.05.003
   Shi XJ, 2020, BIOCHEM BIOPH RES CO, V529, P1018, DOI 10.1016/j.bbrc.2020.06.032
   Shintani T, 2004, SCIENCE, V306, P990, DOI 10.1126/science.1099993
   Shukla S, 2014, CANCER LETT, V355, P9, DOI 10.1016/j.canlet.2014.09.017
   Singh R, 2010, LIFE SCI, V86, P907, DOI 10.1016/j.lfs.2010.04.013
   Skou ST, 2019, CLIN EXP RHEUMATOL, V37, P112
   Turei D, 2015, AUTOPHAGY, V11, P155, DOI 10.4161/15548627.2014.994346
   Ukai T, 2012, J ORTHOP RES, V30, P1915, DOI 10.1002/jor.22157
   Van DERKRAANPM, 2012, OSTEOARTHR CARTILAGE, V20, P1447, DOI 10.1016/j.joca.2012.07.010
   Visconti VV, 2021, INT J MOL SCI, V22, P0, DOI 10.3390/ijms22084244
   Wang J, 2018, ONCOTARGETS THER, V11, P7777, DOI 10.2147/OTT.S159095
   Wang WJ, 2017, AUTOPHAGY, V13, P941, DOI 10.1080/15548627.2017.1293768
   Wang XH, 2016, EXP BIOL MED, V241, P848, DOI 10.1177/1535370216637940
   Wang Z, 2018, INFLAMMATION, V41, P959, DOI 10.1007/s10753-018-0750-6
   Weilner S, 2015, ACTA ORTHOP, V86, P92, DOI 10.3109/17453674.2014.957079
   Weng T, 2014, OSTEOARTHR CARTILAGE, V22, P1197, DOI 10.1016/j.joca.2014.06.031
   Wu TT, 2016, INT J BIOL SCI, V12, P884, DOI 10.7150/ijbs.15194
   Xu HD, 2013, PLOS ONE, V8, P0, DOI 10.1371/journal.pone.0063232
   Xu XP, 2018, BBA-MOL BASIS DIS, V1864, P1663, DOI 10.1016/j.bbadis.2018.02.011
   Yang F, 2020, MED SCI MONITOR, V26, P0, DOI 10.12659/MSM.921155
   Yessenkyzy A, 2020, NUTRIENTS, V12, P0, DOI 10.3390/nu12051344
   Yi WW, 2019, AGING-US, V11, P7294, DOI 10.18632/aging.102266
   Yu L, 2018, AUTOPHAGY, V14, P207, DOI 10.1080/15548627.2017.1378838
   Yu YS, 2020, NAT COMMUN, V11, P0, DOI 10.1038/s41467-020-20080-9
   Zachari M, 2017, ESSAYS BIOCHEM, V61, P585, DOI 10.1042/EBC20170021
   Zhang Y, 2015, ANN RHEUM DIS, V74, P1432, DOI 10.1136/annrheumdis-2013-204599
   Zhao G, 2014, MOLECULES, V19, P15786, DOI 10.3390/molecules191015786
   Zheng-hong Q, 2019, AUTOPHAGY BIOL DIS, V1206, P0
   Zhong G, 2019, LIFE SCI, V226, P164, DOI 10.1016/j.lfs.2019.03.071
   Zhou H, 2018, J ZHEJIANG UNIV-SC B, V19, P333, DOI 10.1631/jzus.B1700415
NR 98
TC 2
Z9 2
U1 7
U2 7
PU MDPI
PI BASEL
PA ST ALBAN-ANLAGE 66, CH-4052 BASEL, SWITZERLAND
SN 
EI 1422-0067
J9 INT J MOL SCI
JI Int. J. Mol. Sci.
PD JAN 15
PY 2022
VL 23
IS 1
BP 
EP 
DI 10.3390/ijms23010421
PG 14
WC Biochemistry & Molecular Biology; Chemistry, Multidisciplinary
SC Biochemistry & Molecular Biology; Chemistry
GA YF4MV
UT WOS:000741783600001
PM 35008847
DA 2022-06-22
ER

PT J
AU Hu, Wei-Shang
   Zhang, Qi
   Li, Si-Hui
   Ai, Shuang-Chun
   Wu, Qiao-Feng
AF Hu, Wei-shang
   Zhang, Qi
   Li, Si-hui
   Ai, Shuang-chun
   Wu, Qiao-feng
TI Ten Hotspot MicroRNAs and Their Potential Targets of Chondrocytes Were Revealed in Osteoarthritis Based on Bibliometric Analysis
SO JOURNAL OF HEALTHCARE ENGINEERING
LA English
DT Article
ID human articular chondrocyte; chondrogenic differentiation; global burden; expression; apoptosis; disease; proliferation; progression; autophagy; knee
AB Background. Osteoarthritis (OA) is one of the most common joint disorders and debilitating diseases. Current evidence suggests that microRNAs (miRNAs) play a critical role in the pathogenesis of OA and have great potential as new biomarkers and therapeutic targets. We aimed to analyze the trends and research status on miRNAs in OA and further demonstrate the hotspot miRNAs in OA via CiteSpace and VOSviewer. Methods. Publications regarding miRNAs and OA were extracted from the Web of Science (WOS) database on October 30, 2021. We assessed the number of publications, institutions, countries, authors, journals, cited references, and keywords with the help of the software tools CiteSpace and VOSviewer. Results. A total of 1109 articles were included. Research related to miRNAs and OA began to appear in 2008, and the overall trend is increasing. Chinese institutions have a leading advantage in the number of publications but lack high-quality and high-cited research and are laggard in co-cited literature. Ten miRNAs including miR-140, miR-146, miR-34, miR-181, miR-27, miR-9, miR-29, miR-21, miR-26, and miR-155 and chondrocytes were revealed as the most obvious miRNAs and a potential target for OA based on bibliometric analysis. More focus will be placed on a comprehensive study on chondrocytes regulated by miRNAs, which may accelerate possible diagnostic biomarkers and diagnostic biomarkers of OA in the future.
C1 [Hu, Wei-Shang; Zhang, Qi; Li, Si-Hui; Wu, Qiao-Feng] Chengdu Univ Tradit Chinese Med, Acupuncture & Moxibust Coll, Chengdu, Sichuan, CHINA.
   [Zhang, Qi] Chongqing Tradit Chinese Med Hosp, Chongqing, CHINA.
   [Ai, Shuang-Chun] Mianyang Hosp Tradit Chinese Med, Mianyang, Sichuan, CHINA.
   [Wu, Qiao-Feng] Chengdu Univ Tradit Chinese Med, Inst Acupuncture & Homeostasis Regulat, Chengdu, Sichuan, CHINA.
   [Wu, Qiao-Feng] Acupuncture & Chronobiol Key Lab Sichuan Prov, Chengdu, Sichuan, CHINA.
RP Wu, QF (corresponding author), Chengdu Univ Tradit Chinese Med, Acupuncture & Moxibust Coll, Chengdu, Sichuan, CHINA.; Wu, QF (corresponding author), Chengdu Univ Tradit Chinese Med, Inst Acupuncture & Homeostasis Regulat, Chengdu, Sichuan, CHINA.; Wu, QF (corresponding author), Acupuncture & Chronobiol Key Lab Sichuan Prov, Chengdu, Sichuan, CHINA.
EM huweishang@qq.com; jzxzhangqi@163.com; 397888957@qq.com; aishuangchun@163.com; wuqiaofeng@cdutcm.edu.cn
FU National Key R&D Program of China [2019YFC1709001]; Innovation Team and Talents Cultivation Program of National Administration of Traditional Chinese Medicine [ZYYCXTD-D-202003]; Fund of Science and Technology Department of Sichuan Province, China [2021ZYD0081, 2022ZDZX0033]
CR Abouheif MM, 2010, RHEUMATOLOGY, V49, P2054, DOI 10.1093/rheumatology/keq247
   Abramoff B, 2020, MED CLIN N AM, V104, P293, DOI 10.1016/j.mcna.2019.10.007
   Akhtar N, 2010, ARTHRITIS RHEUM-US, V62, P1361, DOI 10.1002/art.27329
   Bartel DP, 2009, CELL, V136, P215, DOI 10.1016/j.cell.2009.01.002
   Bartel DP, 2004, CELL, V116, P281, DOI 10.1016/S0092-8674(04)00045-5
   Buechli ME, 2013, STEM CELLS DEV, V22, P1288, DOI 10.1089/scd.2012.0411
   Chen CM, 2019, PLOS ONE, V14, P0, DOI 10.1371/journal.pone.0223994
   Chen G, 2016, BIOL CHEM, V398, P0
   Chen LQ, 2017, J CELL MOL MED, V21, P3347, DOI 10.1111/jcmm.13237
   Chen SJ, 2020, J GENE MED, V22, P0, DOI 10.1002/jgm.3187
   Cong L, 2017, OSTEOARTHR CARTILAGE, V25, P1362, DOI 10.1016/j.joca.2017.03.012
   Dadamo S, 2016, OSTEOARTHR CARTILAGE, V24, P1082, DOI 10.1016/j.joca.2016.01.005
   Diaz-prado S, 2012, BMC MUSCULOSKEL DIS, V13, P0, DOI 10.1186/1471-2474-13-144
   Grandi FC, 2020, TRENDS PHARMACOL SCI, V41, P557, DOI 10.1016/j.tips.2020.05.008
   Hu JL, 2018, INT J BIOCHEM CELL B, V94, P79, DOI 10.1016/j.biocel.2017.12.003
   Hunter DJ, 2019, LANCET, V393, P1745, DOI 10.1016/S0140-6736(19)30417-9
   Iliopoulos D, 2008, PLOS ONE, V3, P0, DOI 10.1371/journal.pone.0003740
   Jin L, 2014, INT J MOL MED, V34, P451, DOI 10.3892/ijmm.2014.1808
   Jin Z, 2020, CELL TISSUE RES, V381, P99, DOI 10.1007/s00441-020-03193-x
   Jones SW, 2009, OSTEOARTHR CARTILAGE, V17, P464, DOI 10.1016/j.joca.2008.09.012
   Karlsen TA, 2014, STEM CELLS DEV, V23, P290, DOI 10.1089/scd.2013.0209
   Karsdal MA, 2016, OSTEOARTHR CARTILAGE, V24, P2013, DOI 10.1016/j.joca.2016.07.017
   Le LTT, 2016, J MOL MED, V94, P583, DOI 10.1007/s00109-015-1374-z
   Li C, 2017, J PRACTICAL ORTHOPAE, V23, P995
   Li XH, 2016, MOL CELLS, V39, P103, DOI 10.14348/molcells.2016.2179
   Li XF, 2016, BIOMED RES INT, V2016, P0, DOI 10.1155/2016/3827057
   Li YF, 2017, CELL PHYSIOL BIOCHEM, V43, P602, DOI 10.1159/000480532
   Liang ZJ, 2012, INFLAMM RES, V61, P503, DOI 10.1007/s00011-012-0438-6
   Loeser RF, 2014, ARTHRITIS RHEUMATOL, V66, P2201, DOI 10.1002/art.38641
   Loeser RF, 2012, ARTHRITIS RHEUM-US, V64, P1697, DOI 10.1002/art.34453
   Long HUI, 2021, FIGSHARE, V0, P0
   Long HB, 2020, LANCET RHEUMATOL, V2, P0
   Ma SX, 2020, ARTHRITIS RES THER, V22, P0, DOI 10.1186/s13075-020-2145-y
   Miao GQ, 2019, BIOMED RES INT, V2019, P0, DOI 10.1155/2019/1434538
   Miyaki S, 2012, NAT REV RHEUMATOL, V8, P543, DOI 10.1038/nrrheum.2012.128
   Miyaki S, 2010, GENE DEV, V24, P1173, DOI 10.1101/gad.1915510
   Miyaki S, 2009, ARTHRITIS RHEUM-US, V60, P2723, DOI 10.1002/art.24745
   Nugent M, 2016, OSTEOARTHR CARTILAGE, V24, P573, DOI 10.1016/j.joca.2015.10.018
   Prieto-alhambra D, 2014, ANN RHEUM DIS, V73, P1659, DOI 10.1136/annrheumdis-2013-203355
   Safiri S, 2020, ANN RHEUM DIS, V79, P819, DOI 10.1136/annrheumdis-2019-216515
   Sondag GR, 2016, CURR RHEUMATOL REP, V18, P0, DOI 10.1007/s11926-016-0604-x
   Song JX, 2014, ADV FUNCT MATER, V24, P1243, DOI 10.1002/adfm.201302631
   Swingler TE, 2012, ARTHRITIS RHEUM-US, V64, P1909, DOI 10.1002/art.34314
   Taganov KD, 2006, P NATL ACAD SCI USA, V103, P12481, DOI 10.1073/pnas.0605298103
   Tian F, 2020, BIOL RES, V53, P0, DOI 10.1186/s40659-020-00275-6
   Vijayan V, 2017, J CELL BIOL, V216, P1895, DOI 10.1083/jcb.201611113
   Vos T, 2012, LANCET, V380, P2163, DOI 10.1016/S0140-6736(12)61729-2
   Wang H, 2021, RHEUMATOLOGY, V60, P4899, DOI 10.1093/rheumatology/keab018
   Wang JH, 2013, OSTEOARTHR CARTILAGE, V21, P1987, DOI 10.1016/j.joca.2013.09.008
   Wang ZR, 2021, CELL BIOL TOXICOL, V37, P85, DOI 10.1007/s10565-020-09559-9
   Weng PW, 2021, INT J MOL SCI, V22, P0, DOI 10.3390/ijms222011082
   Wu XF, 2017, BIOCHEM CELL BIOL, V95, P437, DOI 10.1139/bcb-2016-0078
   Xia SL, 2017, CLIN LAB, V63, P1819, DOI 10.7754/Clin.Lab.2017.170521
   Yamasaki K, 2009, ARTHRITIS RHEUM-US, V60, P1035, DOI 10.1002/art.24404
   Zhang F, 2015, PHYSL BIOCH, V37, P1453, DOI 10.1159/0004385132-s2.0-84945132432, 10.1159/0004385132-S2.0-84945132432
   Zhang GP, 2020, EXP THER MED, V19, P2343, DOI 10.3892/etm.2020.8471
   Zhang MINGCAI, 2017, J ARTHRITIS, V6, P0, DOI [10.1049/joe.2017.0542, 10.4172/2167-7921.1000239]
   Zhang W, 2018, CELL PHYSIOL BIOCHEM, V48, P1304, DOI 10.1159/000492090
   Zhao Z, 2019, BIOSCIENCE REP, V39, P0, DOI 10.1042/BSR20182025
   Zhou B, 2017, INT J MOL MED, V40, P523, DOI 10.3892/ijmm.2017.3021
   Zhou XH, 2014, ACAD J 2 MILITARY ME, V0, P0
   Zhu H, 2019, J ORTHOP SURG RES, V14, P0, DOI 10.1186/s13018-019-1160-7
   Zhu LM, 2019, EUR REV MED PHARMACO, V23, P5567, DOI 10.26355/eurrev_201907_18290
NR 63
TC 0
Z9 0
U1 4
U2 4
PU HINDAWI LTD
PI LONDON
PA ADAM HOUSE, 3RD FLR, 1 FITZROY SQ, LONDON, W1T 5HF, ENGLAND
SN 2040-2295
EI 2040-2309
J9 J HEALTHC ENG
JI J. Healthc. Eng.
PD APR 9
PY 2022
VL 2022
IS 
BP 
EP 
DI 10.1155/2022/8229148
PG 11
WC Health Care Sciences & Services
SC Health Care Sciences & Services
GA 0Z7KI
UT WOS:000791252300002
PM 35437466
DA 2022-06-22
ER

PT J
AU Zhang, Hongjun
   Zheng, Wendi
   Li, Du
   Zheng, Jia
AF Zhang, Hongjun
   Zheng, Wendi
   Li, Du
   Zheng, Jia
TI MiR-379-5p Promotes Chondrocyte Proliferation via Inhibition of PI3K/Akt Pathway by Targeting YBX 1 in Osteoarthritis
SO CARTILAGE
LA English
DT Article
DE miR-379-5p; YBX1; IL-1 beta; chondrocytes; osteoarthritis
ID box-binding protein-1; signaling pathway; apoptosis; pathogenesis; microrna; autophagy; invasion; role
AB Objective We evaluated the ability of miR-379-5p to influence the proliferation of osteoarthritis chondrocytes and elucidated the regulatory mechanism of miR-379-5p in osteoarthritis. Methods Real time polymerase chain reaction (RT- PCR) was used to detect the expression of miR-379-5p and YBX1 in knee articular cartilages of human. Cell proliferation, inflammatory factors, extracellular matrix (ECM) degradation-associated proteins and proteins in PI3K/Akt pathway were assessed in rat primary chondrocytes treated with interleukin (IL)-1 beta or/and miR-379-5p mimics or miR-379-5p inhibitor via cell counting assay kit-8 (CCK-8), enzyme-linked immunosorbent assay (ELISA), immunofluorescence and Western blotting (WB). The target of miR-379-5p predicted by TargetScan and miRwalk software was verified by luciferase reporter assay. Safranin O-fast green staining, immunohistochemistry, and WB were performed to observe the effect of miR-379-5p agomir on development of osteoarthritis in rats. Results MiR-379-5p was down-regulated in human osteoarthritic tissues and negatively correlated with YBX1 expression. High level of miR-379-5p in chondrocytes with IL-1 beta stimulated increased cell viability, the expression of proliferation-related protein and extracellular matrix (ECM)-related proteins collagen II and aggrecan. However, the expression of inflammatory factors and ECM-related proteins matrix metalloproteinases (MMP-1) and MMP-13 was decreased. Luciferase reporting assay verified the targeting relationship between miR-379-5p and YBX1. This function of miR-379-5p was exerted through PI3K/Akt pathway and could be blocked by the PI3K/Akt pathway inhibitor LY294002. MiR-379-5p agomir promoted the articular chondrocytes proliferation and alleviated cartilage degradation in vivo. Conclusion Our findings reveal that miR-379-5p can promote the articular chondrocytes proliferation in osteoarthritis (OA) by interacting with YBX1 and regulating PI3K/Akt pathway. Restoring miR-379-5p might be a future therapeutic strategy for OA.
C1 [Zhang, Hongjun; Zheng, Wendi; Li, Du; Zheng, Jia] Henan Univ, Peoples Hosp, Henan Prov Peoples Hosp, Sch Clin Med,Zhengzhou Univ,Dept Orthoped, 7 Weiwu Rd, Zhengzhou 450003, Henan, CHINA.
RP Zheng, J (corresponding author), Henan Univ, Peoples Hosp, Henan Prov Peoples Hosp, Sch Clin Med,Zhengzhou Univ,Dept Orthoped, 7 Weiwu Rd, Zhengzhou 450003, Henan, CHINA.
EM h28938@yeah.net
FU Ministry of Science and Technology National Key Research and Development Program [122300411149]; Natural Science Foundation of Henan Province [182300410349]; Joint Construction Project of Henan Provincial Health Committee and Ministry of Health [201701017, B20190316]
CR Altman RD, 2007, OSTEOARTHR CARTILAGE, V15, PA1, DOI 10.1016/j.joca.2006.11.009
   Ashrafian H, 2006, LANCET, V367, P618, DOI 10.1016/S0140-6736(06)68228-7
   Badalamenti G, 2019, CELL IMMUNOL, V343, P0, DOI 10.1016/j.cellimm.2018.01.013
   Bakhshalizadeh SHABNAM, 2018, J REPROD INFERTIL, V19, P89
   Blasioli DJ, 2014, TISSUE ENG PART B-RE, V20, P355, DOI 10.1089/ten.teb.2013.0377, 10.1089/ten.TEB.2013.0377
   Burrage PS, 2006, FRONT BIOSCI-LANDMRK, V11, P529, DOI 10.2741/1817
   Catalanotto C, 2016, INT J MOL SCI, V17, P0, DOI 10.3390/ijms17101712
   Chen CL, 2020, EXP THER MED, V20, P3078, DOI 10.3892/etm.2020.9048
   Chen JS, 2016, ZHONGHUA YI XUE ZA ZHI, V96, P1450, DOI 10.3760/cma.j.issn.0376-2491.2016.18.013
   Chen JS, 2016, CANCER LETT, V375, P73, DOI 10.1016/j.canlet.2016.02.043
   De Palma A, 2017, CLIN EXP RHEUMATOL, V35, P518
   Faber AC, 2009, P NATL ACAD SCI USA, V106, P19503, DOI 10.1073/pnas.0905056106
   Gu YX, 2013, J BIOMED MATER RES A, V101, P748, DOI 10.1002/jbm.a.34377
   Hunter DJ, 2019, LANCET, V393, P1745, DOI 10.1016/S0140-6736(19)30417-9
   Jee YH, 2018, ENDOCRINOLOGY, V159, P1469, DOI 10.1210/en.2017-00780
   Jenei-lanzl Z, 2019, CELL SIGNAL, V53, P212, DOI 10.1016/j.cellsig.2018.10.005
   Jurikova M, 2016, ACTA HISTOCHEM, V118, P544, DOI 10.1016/j.acthis.2016.05.002
   Kapoor M, 2011, NAT REV RHEUMATOL, V7, P33, DOI 10.1038/nrrheum.2010.196
   Khan S, 2013, PLOS ONE, V8, P0, DOI 10.1371/journal.pone.0068753
   Ladomery M, 1995, BIOESSAYS, V17, P9, DOI 10.1002/bies.950170104
   Li JJ, 2019, METALLOMICS, V11, P483, DOI 10.1039/c8mt00321a
   Li TT, 2017, REPROD SCI, V24, P646, DOI 10.1177/1933719116667606
   Lin CX, 2018, J CELL PHYSIOL, V233, P6135, DOI 10.1002/jcp.26460
   Liu-bryan R, 2015, NAT REV RHEUMATOL, V11, P35, DOI 10.1038/nrrheum.2014.162
   Malemud CJ, 2018, CELLS-BASEL, V7, P0, DOI 10.3390/cells7080092
   Ondresik M, 2017, BIOTECHNOL BIOENG, V114, P717, DOI 10.1002/bit.26182
   Pap T, 2015, NAT REV RHEUMATOL, V11, P606, DOI 10.1038/nrrheum.2015.95
   Schmid R, 2013, PLOS ONE, V8, P0, DOI 10.1371/journal.pone.0082166
   Song HP, 2018, CELL PHYSIOL BIOCHEM, V49, P717, DOI 10.1159/000493037
   Su WM, 2020, MOL THER-NUCL ACIDS, V22, P1164, DOI 10.1016/j.omtn.2020.10.025
   Sun FF, 2019, OXID MED CELL LONGEV, V2019, P0, DOI 10.1155/2019/4695381
   Sun XM, 2018, CHROMOSOMA, V127, P175, DOI 10.1007/s00412-018-0659-8
   Troiano A, 2015, J CELL PHYSIOL, V230, P2067, DOI 10.1002/jcp.24934
   Uramoto H, 2002, J BIOL CHEM, V277, P31694, DOI 10.1074/jbc.M200266200
   Wu CL, 2014, INT J MOL MED, V34, P13, DOI 10.3892/ijmm.2014.1743
   Xie F, 2020, ORTHOP SURG, V12, P708, DOI 10.1111/os.12690
   Xu XY, 2019, J CLIN INVEST, V129, P5343, DOI 10.1172/JCI123396
   Yan SJ, 2016, INT J MOL MED, V38, P201, DOI 10.3892/ijmm.2016.2618
   Yu Q, 2018, J BIOMED NANOTECHNOL, V14, P168, DOI 10.1166/jbn.2018.2503
   Zhang F, 2020, CANCER MANAG RES, V12, P4335, DOI 10.2147/CMAR.S253504
   Zhang QB, 2018, AM J TRANSL RES, V10, P762
   Zheng LL, 2021, AGEING RES REV, V66, P0, DOI 10.1016/j.arr.2020.101249
   Zhou S, 2017, SCI REP-UK, V7, P1, DOI 10.1038/srep43245
NR 43
TC 1
Z9 1
U1 3
U2 3
PU SAGE PUBLICATIONS INC
PI THOUSAND OAKS
PA 2455 TELLER RD, THOUSAND OAKS, CA 91320 USA
SN 1947-6035
EI 1947-6043
J9 CARTILAGE
JI Cartilage
PD JAN 15
PY 2022
VL 13
IS 1
BP 
EP 
DI 10.1177/19476035221074024
PG 14
WC Orthopedics
SC Orthopedics
GA ZS2FE
UT WOS:000768285200001
PM 35255737
DA 2022-06-22
ER

PT J
AU Jin, Hongfu
   Xie, Wenqing
   He, Miao
   Li, Hengzhen
   Xiao, Wenfeng
   Li, Yusheng
AF Jin, Hongfu
   Xie, Wenqing
   He, Miao
   Li, Hengzhen
   Xiao, Wenfeng
   Li, Yusheng
TI Pyroptosis and Sarcopenia: Frontier Perspective of Disease Mechanism
SO CELLS
LA English
DT Review
DE sarcopenia; aging; NLRP; pyroptosis; gasdermin
ID nf-kappa-b; human intervertebral disc; apoptotic cell-death; inflammasome activation; muscle; autophagy; nlrp3; pathway; necroptosis; caspase-1
AB With global ageing, sarcopenia, as an age-related disease, has brought a heavy burden to individuals and society. Increasing attention has been given to further exploring the morbidity mechanism and intervention measures for sarcopenia. Pyroptosis, also known as cellular inflammatory necrosis, is a kind of regulated cell death that plays a role in the ageing progress at the cellular level. It is closely related to age-related diseases such as cardiovascular diseases, Alzheimer's disease, osteoarthritis, and sarcopenia. In the process of ageing, aggravated oxidative stress and poor skeletal muscle perfusion in ageing muscle tissues can activate the nod-like receptor (NLRP) family to trigger pyroptosis. Chronic inflammation is a representative characteristic of ageing. The levels of inflammatory factors such as TNF-alpha may activate the signaling pathways of pyroptosis by the NF-kappa B-GSDMD axis, which remains to be further studied. Autophagy is a protective mechanism in maintaining the integrity of intracellular organelles and the survival of cells in adverse conditions. The autophagy of skeletal muscle cells can inhibit the activation of the pyroptosis pathway to some extent. A profound understanding of the mechanism of pyroptosis in sarcopenia may help to identify new therapeutic targets in the future. This review article focuses on the role of pyroptosis in the development and progression of sarcopenia.
C1 [Jin, Hongfu; Xie, Wenqing; He, Miao; Li, Hengzhen; Xiao, Wenfeng; Li, Yusheng] Cent South Univ, Xiangya Hosp, Dept Orthoped, Changsha 410008, CHINA.
   [Jin, Hongfu; Xie, Wenqing; He, Miao; Li, Hengzhen; Xiao, Wenfeng; Li, Yusheng] Cent South Univ, Xiangya Hosp, Natl Clin Res Ctr Geriatr Disorders, Changsha 410008, CHINA.
RP Xiao, WF; Li, YS (corresponding author), Cent South Univ, Xiangya Hosp, Dept Orthoped, Changsha 410008, CHINA.; Xiao, WF; Li, YS (corresponding author), Cent South Univ, Xiangya Hosp, Natl Clin Res Ctr Geriatr Disorders, Changsha 410008, CHINA.
EM 218112327@csu.edu.cn; xiewenqing@csu.edu.cn; hemiao@csu.edu.cn; hengzhen@csu.edu.cn; xiaowenfeng@csu.edu.cn; liyusheng@csu.edu.cn
FU National Natural Science Foundation of China [81874030, 82072506]; Hunan Young Talents of Science and Technology [2021RC3025]; Provincial Natural Science Foundation of Hunan [2020JJ3060]; Provincial Clinical Medical Technology Innovation Project of Hunan [2020SK53709]; Innovation-Driven Project of Central South University [2020CX045]; Wu Jieping Medical Foundation [320.6750.2020-03-14]; National Clinical Research Center for Geriatric Disorders (Xiangya Hospital) [2021KFJJ02]; Exploration and Innovation Project for Undergraduate Students of Central South University [XCX2021046]; National Clinical Research Center for Orthopedics, Sports Medicine and Rehabilitation [2021-NCRC-CXJJ-PY-40]
CR Aachoui Y, 2013, CURR OPIN MICROBIOL, V16, P319, DOI 10.1016/j.mib.2013.04.004
   Aby ES, 2019, CLIN LIVER DIS, V23, P589, DOI 10.1016/j.cld.2019.06.001
   Aglietti RA, 2016, P NATL ACAD SCI USA, V113, P7858, DOI 10.1073/pnas.1607769113
   Al MAMUNA, 2021, CLIN CHIM ACTA, V523, P131, DOI 10.1016/j.cca.2021.09.003
   Alu A, 2020, ACTA PHARMACOL SIN B, V10, P1880, DOI 10.1016/j.apsb.2020.07.003
   Narasimhulu CA, 2021, J CACHEXIA SARCOPENI, V12, P403, DOI 10.1002/jcsm.12662
   Amarasekera AT, 2021, EXP GERONTOL, V148, P0, DOI 10.1016/j.exger.2021.111260
   Andrade WA, 2020, J LEUKOCYTE BIOL, V108, P1117, DOI 10.1002/JLB.3MR0420-573R
   Ardeljan AD, 2022, STATPEARLS, V0, P0
   Arian S, 2021, REPROD SCI, V28, P1850, DOI 10.1007/s43032-020-00360-x
   Bai BC, 2020, CELL DEATH DIS, V11, P0, DOI 10.1038/s41419-020-02985-x
   Bano G, 2017, MATURITAS, V96, P10, DOI 10.1016/j.maturitas.2016.11.006
   Barker BR, 2011, CURR OPIN IMMUNOL, V23, P591, DOI 10.1016/j.coi.2011.07.005
   Barnouin Y, 2017, J CACHEXIA SARCOPENI, V8, P647, DOI 10.1002/jcsm.12194
   Bauernfried S, 2021, SCIENCE, V371, P482, DOI 10.1126/science.abd0811
   Beenakker KGM, 2010, AGEING RES REV, V9, P431, DOI 10.1016/j.arr.2010.05.005
   Belardinelli R, 2008, EUR J CARDIOV PREV R, V15, P533, DOI 10.1097/HJR.0b013e328304feec
   Bellanti F, 2021, BIOLOGY-BASEL, V10, P0, DOI 10.3390/biology10010031
   Bertheloot D, 2021, CELL MOL IMMUNOL, V18, P1106, DOI 10.1038/s41423-020-00630-3
   Biolo G, 2014, CLIN NUTR, V33, P737, DOI 10.1016/j.clnu.2014.03.007
   Brault M, 2017, IMMUNOL CELL BIOL, V95, P131, DOI 10.1038/icb.2016.117
   Broz P, 2016, NAT REV IMMUNOL, V16, P407, DOI 10.1038/nri.2016.58
   Cao ZR, 2019, ACTA BIOCH BIOPH SIN, V51, P1087, DOI 10.1093/abbs/gmz098
   Chen YN, 2019, BIOMED PHARMACOTHER, V115, P0, DOI 10.1016/j.biopha.2019.108868
   Chen ZH, 2015, ANAT REC, V298, P720, DOI 10.1002/ar.23059
   Chumlea WMC, 2011, J NUTR HEALTH AGING, V15, P450, DOI 10.1007/s12603-011-0092-7
   Coto-montes A, 2016, INT J MOL SCI, V17, P0, DOI 10.3390/ijms17101771
   Daussin FN, 2021, EXP GERONTOL, V146, P0, DOI 10.1016/j.exger.2021.111247
   Davis BK, 2011, ANNU REV IMMUNOL, V29, P707, DOI 10.1146/annurev-immunol-031210-101405
   De Biase D, 2021, INT J MOL SCI, V22, P0, DOI 10.3390/ijms22073609
   De Larichaudy J, 2012, SKELET MUSCLE, V2, P0, DOI 10.1186/2044-5040-2-2
   Degens H, 1994, ADV EXP MED BIOL, V345, P669
   Degens H, 2009, ADV EXP MED BIOL, V645, P61, DOI 10.1007/978-0-387-85998-9_10
   Dhillon RJS, 2017, CLIN GERIATR MED, V33, P17, DOI 10.1016/j.cger.2016.08.002
   Ding JJ, 2016, NATURE, V535, P111, DOI 10.1038/nature18590
   Fang WY, 2021, BRIT J PHARMACOL, V178, P2998, DOI 10.1111/bph.15472
   Fang Y, 2020, BIOMED PHARMACOTHER, V121, P0, DOI 10.1016/j.biopha.2019.109595
   Ferraro E, 2013, FEBS J, V280, P5094, DOI 10.1111/febs.12484
   Fiacco E, 2016, CELL DEATH DIFFER, V23, P1839, DOI 10.1038/cdd.2016.70
   Franceschi C, 2018, NAT REV ENDOCRINOL, V14, P576, DOI 10.1038/s41574-018-0059-4
   Franchi L, 2008, CELL MICROBIOL, V10, P1, DOI 10.1111/j.1462-5822.2007.01059.x
   Frank D, 2019, CELL DEATH DIFFER, V26, P99, DOI 10.1038/s41418-018-0212-6
   Franklin BS, 2014, NAT IMMUNOL, V15, P727, DOI 10.1038/ni.2913
   Garcia-prat L, 2016, NATURE, V529, P37, DOI 10.1038/nature16187
   Giallauria FRANCESCO, 2016, MONALDI ARCH CHEST DIS, V84, P738, DOI 10.4081/monaldi.2015.738
   Gilmore TD, 2006, ONCOGENE, V25, P6680, DOI 10.1038/sj.onc.1209954
   Gurcel L, 2006, CELL, V126, P1135, DOI 10.1016/j.cell.2006.07.033
   Han Y, 2018, J CARDIOVASC PHARM, V71, P104, DOI 10.1097/FJC.0000000000000550
   He SH, 2017, CELL, V169, P1000, DOI 10.1016/j.cell.2017.05.015
   Heggermont WA, 2016, EUR J HEART FAIL, V18, P1420, DOI 10.1002/ejhf.678
   Hendrickse P, 2019, J MUSCLE RES CELL M, V40, P127, DOI 10.1007/s10974-019-09520-2
   Hepple RT, 2014, FRONT AGING NEUROSCI, V6, P0, DOI 10.3389/fnagi.2014.00211
   Jeon YK, 2021, EXP GERONTOL, V145, P0, DOI 10.1016/j.exger.2020.111220
   Jiang MY, 2017, ONCOTARGET, V8, P80295, DOI 10.18632/oncotarget.17927
   Jimbo K, 2005, J NEUROSURG-SPINE, V2, P589, DOI 10.3171/spi.2005.2.5.0589
   Joanisse S, 2017, GERONTOLOGY, V63, P91, DOI 10.1159/000450922
   Kearney CJ, 2015, CELL DEATH DIFFER, V22, P1313, DOI 10.1038/cdd.2014.222
   Kono H, 2014, CURR OPIN IMMUNOL, V30, P91, DOI 10.1016/j.coi.2014.09.001
   Koopman R, 2014, FRONT PHYSIOL, V5, P0, DOI 10.3389/fphys.2014.00032
   Kornicka K, 2019, J CELL MOL MED, V23, P237, DOI 10.1111/jcmm.13914
   Lang CH, 2002, AM J PHYSIOL-ENDOC M, V282, PE336, DOI 10.1152/ajpendo.00366.2001
   Langen RCJ, 2004, FASEB J, V18, P227, DOI 10.1096/fj.03-0251com
   Latz E, 2013, NAT REV IMMUNOL, V13, P397, DOI 10.1038/nri3452
   Lawrence RE, 2019, NAT CELL BIOL, V21, P133, DOI 10.1038/s41556-018-0244-7
   Le GRANDF, 2007, CURR OPIN CELL BIOL, V19, P628, DOI 10.1016/j.ceb.2007.09.012
   Lei Q, 2018, MED SCI MONITOR, V24, P6044, DOI 10.12659/MSM.908529
   Li HL, 1998, CELL, V94, P491, DOI 10.1016/S0092-8674(00)81590-1
   Libert C, 2015, NATURE, V523, P158, DOI 10.1038/523158e
   Liu ZY, 2020, AGING CELL, V19, P0, DOI 10.1111/acel.13229
   Lopez-otin C, 2013, CELL, V153, P1194, DOI 10.1016/j.cell.2013.05.039
   Lv SY, 2021, FRONT CELL DEV BIOL, V9, P0, DOI 10.3389/fcell.2021.634118
   Marzetti E, 2006, EXP GERONTOL, V41, P1234, DOI 10.1016/j.exger.2006.08.011
   Marzetti E, 2017, AGING CLIN EXP RES, V29, P11, DOI 10.1007/s40520-016-0704-5
   Marzetti E, 2013, INT J BIOCHEM CELL B, V45, P2288, DOI 10.1016/j.biocel.2013.06.024
   Mathieu-costello O, 1998, J EXP BIOL, V201, P3211
   Mcbride MJ, 2017, AM J PHYSIOL-ENDOC M, V313, PE222, DOI 10.1152/ajpendo.00060.2017
   Mckinnell LW, 2004, CELL, V119, P907, DOI 10.1016/j.cell.2004.12.007
   Metter EJ, 1997, J GERONTOL A-BIOL, V52, PB267, DOI 10.1093/gerona/52A.5.B267
   Mizushima N, 2010, CELL, V140, P313, DOI 10.1016/j.cell.2010.01.028
   Mussbacher M, 2019, FRONT IMMUNOL, V10, P0, DOI 10.3389/fimmu.2019.00085
   Naderer T, 2018, J LEUKOCYTE BIOL, V103, P275, DOI 10.1189/JLB.4MR0717-286R
   Narciso L, 2007, P NATL ACAD SCI USA, V104, P17010, DOI 10.1073/pnas.0701743104
   Okada M, 2014, J BIOL CHEM, V289, P0, DOI 10.1074/jbc.M114.579961
   Orlowski GM, 2017, J LEUKOCYTE BIOL, V102, P7, DOI 10.1189/jlb.3HI0316-152R
   Orlowski GM, 2015, J IMMUNOL, V195, P1685, DOI 10.4049/jimmunol.1500509
   Pezze PD, 2016, NAT COMMUN, V7, P0, DOI 10.1038/ncomms13254
   Rosenberg IH, 1989, AM J CLIN NUTR, V50, P1231, DOI 10.1093/ajcn/50.5.1231
   Salminen A, 2012, CELL MOL LIFE SCI, V69, P2999, DOI 10.1007/s00018-012-0962-0
   Schaap LA, 2006, AM J MED, V119, P0, DOI 10.1016/j.amjmed.2005.10.049
   Schnekenburger M, 2011, BIOCHEM PHARMACOL, V81, P364, DOI 10.1016/j.bcp.2010.10.013
   Sharapova TN, 2018, BIOCHIMIE, V152, P174, DOI 10.1016/j.biochi.2018.07.003
   Sharma D, 2016, J CELL BIOL, V213, P617, DOI 10.1083/jcb.201602089
   Sharma M, 2021, INT J MOL SCI, V22, P0, DOI 10.3390/ijms22020872
   Shi JJ, 2017, TRENDS BIOCHEM SCI, V42, P245, DOI 10.1016/j.tibs.2016.10.004
   Shi JJ, 2015, NATURE, V526, P660, DOI 10.1038/nature15514
   Shi JJ, 2014, NATURE, V514, P187, DOI 10.1038/nature13683
   Sieber CC, 2019, AGING CLIN EXP RES, V31, P793, DOI 10.1007/s40520-019-01170-1
   Sies H, 2017, ANNU REV BIOCHEM, V86, P715, DOI 10.1146/annurev-biochem-061516-045037
   Skoupilova HANA, 2018, KLIN ONKOL, V31, P21, DOI 10.14735/amko20182S21
   Sun Q, 2016, J LEUKOCYTE BIOL, V100, P961, DOI 10.1189/jlb.3MR0516-224R
   Tan MS, 2014, CELL DEATH DIS, V5, P0, DOI 10.1038/cddis.2014.348
   Tang AH, 2014, EMBO J, V33, P2782, DOI 10.15252/embj.201488278
   Toldo S, 2018, NAT REV CARDIOL, V15, P203, DOI 10.1038/nrcardio.2017.161
   Vanden BERGHET, 2014, NAT REV MOL CELL BIO, V15, P134, DOI 10.1038/nrm3737
   Wajant H, 2011, FEBS J, V278, P862, DOI 10.1111/j.1742-4658.2011.08015.x
   Walston JD, 2012, CURR OPIN RHEUMATOL, V24, P623, DOI 10.1097/BOR.0b013e328358d59b
   Wang L, 2021, CELL DEATH DISCOV, V7, P0, DOI 10.1038/s41420-021-00648-0
   Wang S, 2019, INT IMMUNOPHARMACOL, V67, P458, DOI 10.1016/j.intimp.2018.12.019
   Xia XJ, 2019, CELL DEATH DIS, V10, P0, DOI 10.1038/s41419-019-1883-8
   Zeng ZL, 2019, CELL PROLIFERAT, V52, P0, DOI 10.1111/cpr.12563
   Zhang Y, 2018, J PINEAL RES, V64, P0, DOI 10.1111/jpi.12449
   Zhou J, 2016, TRENDS ENDOCRIN MET, V27, P335, DOI 10.1016/j.tem.2016.03.002
NR 112
TC 0
Z9 0
U1 4
U2 4
PU MDPI
PI BASEL
PA ST ALBAN-ANLAGE 66, CH-4052 BASEL, SWITZERLAND
SN 
EI 2073-4409
J9 CELLS-BASEL
JI Cells
PD APR 15
PY 2022
VL 11
IS 7
BP 
EP 
DI 10.3390/cells11071078
PG 14
WC Cell Biology
SC Cell Biology
GA 0L9CT
UT WOS:000781764400001
PM 35406642
DA 2022-06-22
ER

PT J
AU Zhu, Wenrun
   Tang, Han
   Li, Juncheng
   Guedes, RM
   Cao, Lu
   Guo, Changan
AF Zhu, Wenrun
   Tang, Han
   Li, Juncheng
   Guedes, Rui
   Cao, Lu
   Guo, Changan
TI Ellagic acid attenuates interleukin-1 beta-induced oxidative stress and exerts protective effects on chondrocytes through the Kelch-like ECH-associated protein 1 (Keap1)/Nuclear factor erythroid 2-related factor 2 (Nrf2) pathway
SO BIOENGINEERED
LA English
DT Article
DE Ellagic acid; osteoarthritis; oxidative stress; chondrocytes; nrf2
ID in-vitro; cell; inflammation; antioxidant; activation; autophagy; injury; brain; rat
AB Osteoarthritis (OA) is the most prevalent type of degenerative joint disease, and its pathological progression is highly associated with oxidative stress. Natural antioxidants can attenuate oxidative stress and chondrocyte injury, suggesting that antioxidants have potential applications in the management of OA. Ellagic acid (EA), a natural polyphenol derived from fruits or nuts, exerts antioxidant and anti-inflammatory effects in diseases related to oxidative stress. Herein, we investigated the effects of EA on interleukin-1 beta (IL-1 beta)-induced oxidative stress and degeneration in C28/I2 human chondrocytes. EA efficiently suppressed IL-1 beta-induced oxidative stress and ameliorated oxidative stress-induced dysfunction of chondrocytes, as indicated by the promotion of cartilage matrix secretion. Moreover, EA remarkably suppressed cell apoptosis and senescence, and reduced the expression of proinflammatory factors and metalloproteinases, suggesting that EA could alleviate chondrocyte injury under oxidative stress. Mechanistically, EA upregulated the expression of nuclear factor erythroid 2-related factor 2 (Nrf2) as well as its downstream targets NADPH quinone oxidoreductase 1 and heme oxygenase-1. ML385, a specific Keap1/Nrf2 pathway inhibitor, blocked the antioxidant and chondroprotective effects of EA. Our findings demonstrated that EA could attenuate oxidative stress and exert protective effects on chondrocytes by upregulating the Keap1/Nrf2 signaling pathway.
C1 [Zhu, Wenrun; Tang, Han; Li, Juncheng; Cao, Lu; Guo, Changan] Fudan Univ, Zhongshan Hosp, Dept Orthoped Surg, Shanghai, CHINA.
   [Guedes, Rui Miranda] Univ Porto, UMAI INEGI, LABIOMEP, Fac Engn, Porto, Portugal.
RP Guo, CA (corresponding author), Fudan Univ, Zhongshan Hosp, Dept Orthoped Surg, Shanghai, CHINA.
EM changanguo@hotmail.com
FU 'Science and Technology Innovation Action Program' Natural Science Foundation of Shanghai - Shanghai Science and Technology Commission [22ZR1410800, 21ZR1412100]; National Natural Science Foundation of China [81672142]; 'Shanghai `Rising Stars of Medical Talent' Youth Development Program Shanghai Municipal Health Commission [2019-72]
CR Ahad A, 2014, CHEM-BIOL INTERACT, V219, P64, DOI 10.1016/j.cbi.2014.05.011
   Altay MA, 2015, RHEUMATOL INT, V35, P1725, DOI 10.1007/s00296-015-3290-5
   Ansari MY, 2020, BIOMED PHARMACOTHER, V129, P0, DOI 10.1016/j.biopha.2020.110452
   Barbour KE, 2017, MMWR-MORBID MORTAL W, V66, P246, DOI 10.15585/mmwr.mm6609e1
   Bellamy N, 2005, COCHRANE DB SYST REV, V0, P0, DOI DOI 10.1002/14651858.CD005328
   Bolduc JA, 2019, FREE RADICAL BIO MED, V132, P73, DOI 10.1016/j.freeradbiomed.2018.08.038
   Brandl A, 2011, J ORTHOP RES, V29, P1114, DOI 10.1002/jor.21348
   Chen JW, 2019, FREE RADICAL BIO MED, V143, P482, DOI 10.1016/j.freeradbiomed.2019.09.005
   Chen P, 2018, SCI REP-UK, V8, P0, DOI 10.1038/s41598-018-19732-0
   Collins JA, 2016, J BIOL CHEM, V291, P6641, DOI 10.1074/jbc.M115.693523
   Cuadrado A, 2019, NAT REV DRUG DISCOV, V18, P295, DOI 10.1038/s41573-018-0008-x
   Davalli P, 2016, OXID MED CELL LONGEV, V2016, P0, DOI 10.1155/2016/3565127
   Del CARLOM, 2003, ARTHRITIS RHEUM-US, V48, P3419, DOI 10.1002/art.11338
   Ding XQ, 2019, BIOMED PHARMACOTHER, V110, P85, DOI 10.1016/j.biopha.2018.11.018
   Firdaus F, 2018, TOXICOL REP, V5, P411, DOI 10.1016/j.toxrep.2018.02.017
   Henrotin YE, 2003, OSTEOARTHR CARTILAGE, V11, P747, DOI 10.1016/S1063-4584(03)00150-X
   Hseu YC, 2012, FOOD CHEM TOXICOL, V50, P1245, DOI 10.1016/j.fct.2012.02.020
   Huang XR, 2019, OXID MED CELL LONGEV, V2019, P0, DOI 10.1155/2019/1305049
   Jenei-lanzl Z, 2019, CELL SIGNAL, V53, P212, DOI 10.1016/j.cellsig.2018.10.005
   Jiang HY, 2018, REDOX BIOL, V14, P361, DOI 10.1016/j.redox.2017.10.002
   Khan NM, 2018, FREE RADICAL BIO MED, V116, P159, DOI 10.1016/j.freeradbiomed.2018.01.013
   Khan NM, 2017, FREE RADICAL BIO MED, V106, P288, DOI 10.1016/j.freeradbiomed.2017.02.041
   Kumar H, 2014, NAT PROD REP, V31, P109, DOI 10.1039/c3np70065h
   Lepetsos P, 2019, FREE RADICAL BIO MED, V132, P90, DOI 10.1016/j.freeradbiomed.2018.09.025
   Li Y, 2022, BIOENGINEERED, V13, P3775, DOI 10.1080/21655979.2022.2031407
   Mizunoe Y, 2018, REDOX BIOL, V15, P115, DOI 10.1016/j.redox.2017.09.007
   Neymotin A, 2011, FREE RADICAL BIO MED, V51, P88, DOI 10.1016/j.freeradbiomed.2011.03.027
   Nong AN, 2021, BIOENGINEERED, V12, P2639, DOI 10.1080/21655979.2021.1937905
   Prasad KN, 2016, MECH AGEING DEV, V153, P41, DOI 10.1016/j.mad.2016.01.002
   Qiu ZP, 2013, FOOD CHEM TOXICOL, V59, P428, DOI 10.1016/j.fct.2013.06.025
   Sherwood J, 2019, OSTEOARTHR CARTILAGE, V27, P365, DOI 10.1016/j.joca.2018.10.005
   Silverwood V, 2015, OSTEOARTHR CARTILAGE, V23, P507, DOI 10.1016/j.joca.2014.11.019
   Sokolove J, 2013, THER ADV MUSCULOSKEL, V5, P77, DOI 10.1177/1759720X12467868
   Su SC, 2014, OSTEOARTHR CARTILAGE, V22, P845, DOI 10.1016/j.joca.2014.03.011
   Uzar E, 2012, NEUROL SCI, V33, P567, DOI 10.1007/s10072-011-0775-1
   Van GASTELN, 2020, NATURE, V579, P111, DOI 10.1038/s41586-020-2050-1
   Varela-eirin M, 2018, CELL DEATH DIS, V9, P0, DOI 10.1038/s41419-018-1225-2
   Xie J, 2019, BONE RES, V7, P0, DOI 10.1038/s41413-019-0062-y
   Yang JJ, 2020, FREE RADICAL BIO MED, V152, P854, DOI 10.1016/j.freeradbiomed.2020.01.185
   Zhang J, 2019, BIOMATERIALS, V218, P0, DOI 10.1016/j.biomaterials.2019.119312
   Zhang MC, 2019, GERONTOLOGY, V65, P387, DOI 10.1159/000496688
   Zhong JH, 2018, REDOX BIOL, V16, P47, DOI 10.1016/j.redox.2018.02.008
   Zhu LH, 2021, BIOENGINEERED, V12, P2616, DOI 10.1080/21655979.2021.1937445
NR 43
TC 0
Z9 0
U1 4
U2 4
PU TAYLOR & FRANCIS INC
PI PHILADELPHIA
PA 530 WALNUT STREET, STE 850, PHILADELPHIA, PA 19106 USA
SN 2165-5979
EI 2165-5987
J9 BIOENGINEERED
JI Bioengineered
PD APR 1
PY 2022
VL 13
IS 4
BP 9233
EP 9247
DI 10.1080/21655979.2022.2059995
PG 15
WC Biotechnology & Applied Microbiology
SC Biotechnology & Applied Microbiology
GA 0G5QV
UT WOS:000778100100001
PM 35378052
DA 2022-06-22
ER

PT J
AU Zhang, Juntao
   Fan, Fangyang
   Liu, Aifeng
   Zhang, Chao
   Li, Qi
   Zhang, Chenglong
   He, Feng
   Shang, Man
AF Zhang, Juntao
   Fan, Fangyang
   Liu, Aifeng
   Zhang, Chao
   Li, Qi
   Zhang, Chenglong
   He, Feng
   Shang, Man
TI Icariin: A Potential Molecule for Treatment of Knee Osteoarthritis
SO FRONTIERS IN PHARMACOLOGY
LA English
DT Review
DE icariin; knee osteoarthritis; network pharmacology; molecular docking; molecular mechanism
ID drug discovery; chondrocyte; docking; differentiation; pathogenesis; pharmacology; inflammation; apoptosis; autophagy; diagnosis
AB Background: Knee osteoarthritis (KOA) is a degenerative disease that develops over time. Icariin (ICA) has a positive effect on KOA, although the mechanism is unknown. To investigate drug-disease connections and processes, network pharmacology is commonly used. The molecular mechanisms of ICA for the treatment of KOA were investigated using network pharmacology, molecular docking and literature research approaches in this study.Methods: We gathered KOA-related genes using the DisGeNET database, the OMIM database, and GEO microarray data. TCMSP database, Pubchem database, TTD database, SwissTargetPrediction database, and Pharmmapper database were used to gather ICA-related data. Following that, a protein-protein interaction (PPI) network was created. Using the Metascape database, we performed GO and KEGG enrichment analyses. After that, we built a targets-pathways network. Furthermore, molecular docking confirms the prediction. Finally, we looked back over the last 5 years of literature on icariin for knee osteoarthritis to see if the findings of this study were accurate.Results: core targets relevant to KOA treatment include TNF, IGF1, MMP9, PTGS2, ESR1, MMP2 and so on. The main biological process involved regulation of inflammatory response, collagen catabolic process, extracellular matrix disassembly and so on. The most likely pathways involved were the IL-17 signaling pathway, TNF signaling pathway, Estrogen signaling pathway.Conclusion: ICA may alleviate KOA by inhibiting inflammation, cartilage breakdown and extracellular matrix degradation. Our study reveals the molecular mechanism of ICA for the treatment of KOA, demonstrating its potential value for further research and as a new drug.
C1 [Zhang, Juntao; He, Feng] Tianjin Univ, Acad Med Engn & Tradit Med, Tianjin, CHINA.
   [Zhang, Juntao; Fan, Fangyang; Liu, Aifeng; Zhang, Chao; Li, Qi; Zhang, Chenglong] Tianjin Univ Tradit Chinese Med, NationalClin Res Ctr Chinese Med Acupuncture & Mox, Orthoped Dept, Teaching Hosp 1, Tianjin, CHINA.
   [Shang, Man] Tianjin Med Univ, Sch Basic Med Sci, Dept Pharmacol, Tianjin, CHINA.
RP He, F (corresponding author), Tianjin Univ, Acad Med Engn & Tradit Med, Tianjin, CHINA.; Shang, M (corresponding author), Tianjin Med Univ, Sch Basic Med Sci, Dept Pharmacol, Tianjin, CHINA.
EM heaven@tju.edu.cn; shangman@tmu.edu.cn
FU National Natural Sciences Foundation of China [82074470, 51573137]
CR Abramoff B, 2020, MED CLIN N AM, V104, P293, DOI 10.1016/j.mcna.2019.10.007
   Amberger JS, 2015, NUCLEIC ACIDS RES, V43, PD789, DOI 10.1093/nar/gku1205
   Martel-pelletier JOHANNE, 2016, NAT REV DIS PRIMERS, V2, P16072, DOI 10.1038/nrdp.2016.73, 10.1038/nrdp.2016.72
   Ansari MY, 2020, BIOMED PHARMACOTHER, V129, P0, DOI 10.1016/j.biopha.2020.110452
   Bannuru RR, 2019, OSTEOARTHR CARTILAGE, V27, P1578, DOI 10.1016/j.joca.2019.06.011
   Burley SK, 2021, NUCLEIC ACIDS RES, V49, PD437, DOI 10.1093/nar/gkaa1038
   Chen CJ, 2020, MOL PLANT, V13, P1194, DOI 10.1016/j.molp.2020.06.009
   Choi MC, 2019, CELLS-BASEL, V8, P0, DOI 10.3390/cells8070734
   Cross M, 2014, ANN RHEUM DIS, V73, P1323, DOI 10.1136/annrheumdis-2013-204763
   Cui Q, 2020, J ETHNOPHARMACOL, V257, P0, DOI 10.1016/j.jep.2020.112891
   Curtis E, 2019, DRUG AGING, V36, P25, DOI 10.1007/s40266-019-00664-x
   Edgar R, 2002, NUCLEIC ACIDS RES, V30, P207, DOI 10.1093/nar/30.1.207
   Fei JL, 2019, BIOMED PHARMACOTHER, V109, P1586, DOI 10.1016/j.biopha.2018.09.161
   Ferreira LG, 2015, MOLECULES, V20, P13384, DOI 10.3390/molecules200713384
   Gfeller D, 2013, BIOINFORMATICS, V29, P3073, DOI 10.1093/bioinformatics/btt540
   Goodsell DS, 1990, PROTEINS, V8, P195, DOI 10.1002/prot.340080302
   Gromiha MM, 2017, CURR OPIN STRUC BIOL, V44, P31, DOI 10.1016/j.sbi.2016.10.016
   Guilak F, 2018, MATRIX BIOL, V71-72, P40, DOI 10.1016/j.matbio.2018.05.008
   Huang H, 2019, MOL GENET GENOM MED, V7, P0, DOI 10.1002/mgg3.586
   Jin J, 2019, EUR J PHARMACOL, V842, P20, DOI 10.1016/j.ejphar.2018.10.006
   Kim S, 2021, NUCLEIC ACIDS RES, V49, PD1388, DOI 10.1093/nar/gkaa971
   Komori T, 2016, INT J MOL SCI, V17, P0, DOI 10.3390/ijms17122045
   Krishnan Y, 2018, MATRIX BIOL, V71-72, P51, DOI 10.1016/j.matbio.2018.05.005
   Li L, 2020, BMC MUSCULOSKEL DIS, V21, P0, DOI 10.1186/s12891-020-3120-0
   Liu H, 2013, J ETHNOPHARMACOL, V146, P773, DOI 10.1016/j.jep.2013.02.004
   Liu YB, 2019, J MATER CHEM B, V7, P2845, DOI 10.1039/c9tb00211a
   Martin-millan M, 2013, JOINT BONE SPINE, V80, P368, DOI 10.1016/j.jbspin.2012.11.008
   Mi BB, 2018, FRONT PHARMACOL, V9, P0, DOI 10.3389/fphar.2018.00605
   Michael JWP, 2010, DTSCH ARZTEBL INT, V107, P152, DOI 10.3238/arztebl.2010.0152
   Morgat A, 2020, BIOINFORMATICS, V36, P1896, DOI 10.1093/bioinformatics/btz817
   Oh CD, 2003, J BIOL CHEM, V278, P36563, DOI 10.1074/jbc.M304857200
   Oliveros JC, 2007, VENNY, V0, P0
   Palazzo C, 2016, ANN PHYS REHABIL MED, V59, P134, DOI 10.1016/j.rehab.2016.01.006
   Pan LH, 2017, INT J MOL SCI, V18, P0, DOI 10.3390/ijms18122656
   Pinero J, 2017, NUCLEIC ACIDS RES, V45, PD833, DOI 10.1093/nar/gkw943
   Pinzi L, 2019, INT J MOL SCI, V20, P0, DOI 10.3390/ijms20184331
   Primorac D, 2020, GENES-BASEL, V11, P0, DOI 10.3390/genes11080854
   Ru JL, 2014, J CHEMINFORMATICS, V6, P0, DOI 10.1186/1758-2946-6-13
   Schrodinger L, 2015, PYMOL MOL GRAPHICS S, V0, P0
   Seeliger D, 2010, J COMPUT AID MOL DES, V24, P417, DOI 10.1007/s10822-010-9352-6
   Song LG, 2013, EUR J PHARMACOL, V714, P15, DOI 10.1016/j.ejphar.2013.05.039
   Szklarczyk D, 2019, NUCLEIC ACIDS RES, V47, PD607, DOI 10.1093/nar/gky1131
   Tang YH, 2021, BIOENGINEERED, V12, P2984, DOI 10.1080/21655979.2021.1943602
   Trott O, 2010, J COMPUT CHEM, V31, P455, DOI 10.1002/jcc.21334
   Wallace IJ, 2017, P NATL ACAD SCI USA, V114, P9332, DOI 10.1073/pnas.1703856114
   Wang K, 2015, EXPERT OPIN INV DRUG, V24, P1539, DOI 10.1517/13543784.2015.1091880
   Wang PZ, 2020, BIOSCIENCE REP, V40, P0, DOI 10.1042/BSR20203107
   Wang PZ, 2016, PLOS ONE, V11, P0, DOI 10.1371/journal.pone.0148372
   Wang X, 2017, NUCLEIC ACIDS RES, V45, PW356, DOI 10.1093/nar/gkx374
   Wang YX, 2020, NUCLEIC ACIDS RES, V48, PD1031, DOI 10.1093/nar/gkz981
   Wang Z, 2018, OSTEOPOROSIS INT, V29, P535, DOI 10.1007/s00198-017-4255-1
   Wei CC, 2016, MEDIAT INFLAMM, V2016, P0, DOI 10.1155/2016/9529630
   Wojdasiewicz P, 2014, MEDIAT INFLAMM, V2014, P0, DOI 10.1155/2014/561459
   Yuan HD, 2017, MOLECULES, V22, P0, DOI 10.3390/molecules22071135
   Zhang JT, 2021, FRONT PHARMACOL, V12, P0, DOI 10.3389/fphar.2021.611722
   Zhang JT, 2019, BMC COMPLEM ALTERN M, V19, P0, DOI 10.1186/s12906-019-2570-0
   Zhou LP, 2021, PHYTOMEDICINE, V82, P0, DOI 10.1016/j.phymed.2020.153413
   Zhou YY, 2019, NAT COMMUN, V10, P0, DOI 10.1038/s41467-019-09234-6
NR 58
TC 0
Z9 0
U1 10
U2 10
PU FRONTIERS MEDIA SA
PI LAUSANNE
PA AVENUE DU TRIBUNAL FEDERAL 34, LAUSANNE, CH-1015, SWITZERLAND
SN 
EI 1663-9812
J9 FRONT PHARMACOL
JI Front. Pharmacol.
PD APR 5
PY 2022
VL 13
IS 
BP 
EP 
DI 10.3389/fphar.2022.811808
PG 12
WC Pharmacology & Pharmacy
SC Pharmacology & Pharmacy
GA 1A2LD
UT WOS:000791593900001
PM 35479319
DA 2022-06-22
ER

PT J
AU Yang, Yang
   Ding, Jie
   Chen, Yong
   Ma, Ganggang
   Wei, Xin
   Zhou, Renpeng
   Hu, Wei
AF Yang, Yang
   Ding, Jie
   Chen, Yong
   Ma, Ganggang
   Wei, Xin
   Zhou, Renpeng
   Hu, Wei
TI Blockade of ASIC1a inhibits acid-induced rat articular chondrocyte senescence through regulation of autophagy
SO HUMAN CELL
LA English
DT Article
DE ASIC1a; Chondrocyte; Senescence; Autophagy; Extracellular acidification
ID sensing ion channel; cellular senescence; osteoarthriti; cell; pathogenesis; expression; survival
AB Acid-sensitive ion channel 1a (ASIC1a), which is abundant in chondrocytes, can sense changes in extracellular acidification. Our previous data demonstrated that ASIC1a is involved in acid-induced rat articular chondrocyte damage in osteoarthritis; however, its specific mechanisms remain unclear. The present study aims to explore the role of ASIC1a in rat articular chondrocyte senescence. RNA-seq transcriptome analysis identified senescence-associated secretory phenotype and matrix metalloproteinases genes were overexpressed by extracellular acidification (pH 6.0) in rat articular chondrocytes. An increase in senescence-associated beta-galactosidase and senescence-related markers p16, p21 and p53 was observed in the pH 6.0-treated group compared with the control group. Acid-induced senescence-related markers could be blocked by the ASIC1a-specific inhibitor psalmotoxin-1 in rat articular chondrocytes and human immortalized C28/I2 chondrocyte cell lines. Moreover, our results showed that extracellular acidification increased autophagosomes and the autophagy-related proteins LC3B-II and Beclin-1; these effects could also be reversed by psalmotoxin-1 treatment, indicating ASIC1a participated in acid-induced chondrocyte autophagy. Blocking ASIC1a-mediated autophagy with chloroquine also inhibited senescence-related markers, decreased ROS expression, and restored cell membrane potential induced by pH 6.0 treatment. Taken together, these findings suggested that ASIC1a may be involved in acid-induced rat articular chondrocyte senescence by activating autophagy, which provides a potential therapeutic strategy for the treatment of osteoarthritis.
C1 [Yang, Yang; Ding, Jie; Chen, Yong; Ma, Ganggang; Wei, Xin; Zhou, Renpeng; Hu, Wei] Anhui Med Univ, Dept Clin Pharmacol, Hosp 2, Hefei 230601, CHINA.
   [Zhou, Renpeng; Hu, Wei] Anhui Med Univ, Key Lab Antiinflammatory & Immune Med, Minist Educ, Hefei 230032, CHINA.
RP Zhou, RP; Hu, W (corresponding author), Anhui Med Univ, Dept Clin Pharmacol, Hosp 2, Hefei 230601, CHINA.; Zhou, RP; Hu, W (corresponding author), Anhui Med Univ, Key Lab Antiinflammatory & Immune Med, Minist Educ, Hefei 230032, CHINA.
EM zhourenpeng@ahmu.edu.cn; huwei@ahmu.edu.cn
FU National Natural Science Foundation of China [82071591, 81902182]; Natural Science Foundation of Anhui Province [1908085QH317]
CR Acosta JC, 2013, NAT CELL BIOL, V15, P978, DOI 10.1038/ncb2784
   Ahn H, 2012, BIOCHEM BIOPH RES CO, V418, P144, DOI 10.1016/j.bbrc.2011.12.149
   Allaire M, 2019, J HEPATOL, V70, P985, DOI 10.1016/j.jhep.2019.01.026
   Borzi RM, 2019, EXP MOL MED, V51, P0, DOI 10.1038/s12276-019-0224-4
   Cai F, 2016, IRAN J BASIC MED SCI, V19, P812
   Castrogiovanni P, 2019, INT J MOL SCI, V20, P0, DOI 10.3390/ijms20030511
   Chang J, 2013, INT J MOL MED, V32, P1311, DOI 10.3892/ijmm.2013.1520
   Chen JL, 2017, J CELL MOL MED, V21, P3679, DOI 10.1111/jcmm.13278
   Chen Y, 2018, BIOCHEM BIOPH RES CO, V504, P843, DOI 10.1016/j.bbrc.2018.09.031
   Dai BB, 2017, INT J MOL SCI, V18, P0, DOI 10.3390/ijms18102125
   Dai CL, 2020, BONE, V132, P0, DOI 10.1016/j.bone.2019.115196
   Dieppe PA, 2005, LANCET, V365, P965, DOI 10.1016/S0140-6736(05)71086-2
   Ding JY, 2021, AGING-US, V13, P10703, DOI 10.18632/aging.202850
   Glyn-jones S, 2015, LANCET, V386, P376, DOI 10.1016/S0140-6736(14)60802-3
   Goldring MB, 1994, J CLIN INVEST, V94, P2307, DOI 10.1172/JCI117595
   Guo YJ, 2013, CHANNELS, V7, P231, DOI 10.4161/chan.25223
   He SH, 2017, CELL, V169, P1000, DOI 10.1016/j.cell.2017.05.015
   Herranz N, 2018, J CLIN INVEST, V128, P1238, DOI 10.1172/JCI95148
   Hou AY, 2018, MECH AGEING DEV, V175, P83, DOI 10.1016/j.mad.2018.08.002
   Hu W, 2012, INFLAMM RES, V61, P327, DOI 10.1007/s00011-011-0414-6
   Hwang HS, 2015, INT J MOL SCI, V16, P29265, DOI 10.3390/ijms161226164
   Itahana KOJI, 2013, METHODS MOL BIOL, V965, P143, DOI 10.1007/978-1-62703-239-1_8
   Jeon OH, 2017, NAT MED, V23, P775, DOI 10.1038/nm.4324
   Kim BK, 2019, DRUG DISCOV THER, V13, P198, DOI 10.5582/ddt.2019.01057
   Kirkland JL, 2017, EBIOMEDICINE, V21, P21, DOI 10.1016/j.ebiom.2017.04.013
   Lee H, 2021, PHARMACEUTICALS-BASE, V14, P0, DOI 10.3390/ph14020131
   Luo Y, 2011, EXP GERONTOL, V46, P860, DOI 10.1016/j.exger.2011.07.005
   Mansson B, 1990, ANN RHEUM DIS, V49, P594, DOI 10.1136/ard.49.8.594
   Mar FA, 2015, AUTOPHAGY, V11, P527, DOI 10.1080/15548627.2015.1017189
   Mcculloch K, 2017, AGING CELL, V16, P210, DOI 10.1111/acel.12562
   Mehana ESE, 2019, LIFE SCI, V234, P0, DOI 10.1016/j.lfs.2019.116786
   Nannoni G, 2020, DRUG DISCOV THER, V14, P129, DOI 10.5582/ddt.2020.03034
   Qin R, 2019, AM J TRANSL RES, V11, P1460
   Tan ZY, 2010, CIRC RES, V106, P536, DOI 10.1161/CIRCRESAHA.109.206946
   Vina ER, 2018, CURR OPIN RHEUMATOL, V30, P160, DOI 10.1097/BOR.0000000000000479
   Wang CL, 2018, BIOCHEM BIOPH RES CO, V505, P692, DOI 10.1016/j.bbrc.2018.09.163
   Wei X, 2020, INT IMMUNOPHARMACOL, V82, P0, DOI 10.1016/j.intimp.2020.106340
   Xu YY, 2021, FRONT IMMUNOL, V11, P0, DOI 10.3389/fimmu.2020.580936
   Yang CY, 2017, OSTEOARTHR CARTILAGE, V25, P1000, DOI 10.1016/j.joca.2017.02.791
   Yuan FL, 2010, MOL CELL BIOCHEM, V340, P153, DOI 10.1007/s11010-010-0412-y
   Zhang YH, 2020, THERANOSTICS, V10, P247, DOI 10.7150/thno.37200
   Zheng G, 2018, CELL DEATH DIS, V9, P0, DOI 10.1038/s41419-018-0909-y
   Zhou RP, 2019, J CELL MOL MED, V23, P7879, DOI 10.1111/jcmm.14629
   Zhou RP, 2015, INT IMMUNOPHARMACOL, V29, P748, DOI 10.1016/j.intimp.2015.08.044
NR 44
TC 0
Z9 0
U1 3
U2 3
PU SPRINGER JAPAN KK
PI TOKYO
PA SHIROYAMA TRUST TOWER 5F, 4-3-1 TORANOMON, MINATO-KU, TOKYO, 105-6005, JAPAN
SN 0914-7470
EI 1749-0774
J9 HUM CELL
JI Hum. Cell
PD MAR 15
PY 2022
VL 35
IS 2
BP 665
EP 677
DI 10.1007/s13577-022-00676-7
PG 13
WC Cell Biology
SC Cell Biology
GA ZG6IM
UT WOS:000746345700003
PM 35075624
DA 2022-06-22
ER

PT J
AU Park, SY
   Cho, Wonjun
   Abd el-aty, AM
   Hacimuftuoglu, Ahmet
   Jeong, JH
   Jung, TW
AF Park, Seung
   Cho, Wonjun
   Abd el-aty, A
   Hacimuftuoglu, Ahmet
   Jeong, Ji
   Jung, Tae
TI Valdecoxib attenuates lipid-induced hepatic steatosis through autophagy-mediated suppression of endoplasmic reticulum stress
SO BIOCHEMICAL PHARMACOLOGY
LA English
DT Article
DE Valdecoxib; ER stress; NAFLD; AMPK; SIRT6; Autophagy
ID fatty liver-disease; unfolded protein response; insulin-resistance; activation; sirt6; ampk; management; obesity; accumulation; inflammation
AB Valdecoxib (VAL) is one of the non-steroidal anti-inflammatory drugs (NSAIDs) used to treat inflammatory disorders, such as rheumatoid arthritis, osteoarthritis, and menstrual cramps. Recently, VAL ameliorates skeletal muscle insulin resistance via suppression of inflammation. However, the effects of VAL on lipid metabolism in hepatocytes have not been seen yet. This study investigated the effects of VAL on lipid accumulation and lipogenesis in human primary hepatocytes. Treatment with VAL suppressed lipid accumulation and expressions of lipogenic genes, such as processed sterol regulatory element binding proteins (SREBP1) and stearoyl-CoA desaturase-1 (SCD1) in palmitate-treated hepatocytes. Furthermore, VAL ameliorated dose-dependently palmitate-induced ER stress markers. Treatment of hepatocytes with VAL increased AMPK phosphorylation and SIRT6 expression. siRNA-mediated suppression of AMPK or SIRT6 abolished the effects of VAL on lipid accumulation, lipogenesis, and endoplasmic reticulum (ER) stress in palmitate-treated hepatocytes. Administration of VAL ameliorated hepatic lipid accumulation and lipogenic protein expression in HFD-fed mice. Moreover, in vivo AMPK siRNA transfection abolished the effects of VAL on hepatic steatosis and lipid metabolism. These results suggest that VAL suppresses ER stress through the AMPK/SIRT6 pathway, thereby attenuating hepatic steatosis under hyperlipidemic conditions. Using VAL, the current study results provide clues for developing a novel therapeutic agent for treating non-alcoholic fatty liver disease.
C1 [Park, Seung Yeon; Jeong, Ji Hoon] Grad Sch Chung Ang Univ, Dept Global Innovat Drugs, Seoul, South Korea.
   [Park, Seung Yeon; Cho, Wonjun; Jeong, Ji Hoon; Jung, Tae Woo] Chung Ang Univ, Coll Med, Dept Pharmacol, 221 Heuksuk-dong, Seoul 156756, South Korea.
   [Abd El-Aty, A. M.] Cairo Univ, Fac Vet Med, Dept Pharmacol, Giza 12211, Egypt.
   [Abd El-Aty, A. M.; Hacimuftuoglu, Ahmet] Ataturk Univ, Med Fac, Dept Med Pharmacol, Erzurum, Turkey.
RP Jung, TW (corresponding author), Chung Ang Univ, Coll Med, Dept Pharmacol, 221 Heuksuk-dong, Seoul 156756, South Korea.; Abd El-Aty, AM (corresponding author), Cairo Univ, Fac Vet Med, Dept Pharmacol, Giza 12211, Egypt.
EM abdelaty44@hotmail.com; twjung@cau.ac.kr
FU National Research Foundation of Korea (NRF) - Korea government (MSIT) [2022R1A2B5B01001453, NRF-2021R1F1A1050004]
CR Alkhouri N, 2011, EXPERT REV GASTROENT, V5, P201, DOI 10.1586/EGH.11.6, 10.1586/egh.11.6
   Amen OM, 2019, FRONT PHARMACOL, V10, P0, DOI 10.3389/fphar.2019.00977
   Bachar-wikstrom E, 2013, DIABETES, V62, P1227, DOI 10.2337/db12-1474
   Bang INHYUK, 2019, EXP MOL MED, V51, P1, DOI 10.1038/s12276-019-0309-0
   Cheng YAN, 2011, WORLD J BIOL CHEM, V2, P226, DOI 10.4331/wjbc.v2.i10.226
   Daniels SE, 2005, J GEN INTERN MED, V20, P62, DOI 10.1111/j.1525-1497.2004.30052.x
   Duvnjak M, 2007, WORLD J GASTROENTERO, V13, P4539, DOI 10.3748/wjg.v13.i34.4539
   Edwards JE, 2004, PAIN, V111, P286, DOI 10.1016/j.pain.2004.07.004
   Goldstein JL, 2004, VALDECOXIB, V0, P0
   Gonzalez-ortiz M, 2005, METAB SYNDR RELAT D, V3, P95, DOI 10.1089/met.2005.3.95
   Gregor MF, 2009, DIABETES, V58, P693, DOI 10.2337/db08-1220
   Hotamisligil GS, 2010, CELL, V140, P900, DOI 10.1016/j.cell.2010.02.034
   Iachettini S, 2018, CELL DEATH DIS, V9, P0, DOI 10.1038/s41419-018-1065-0
   Jang M, 2018, SCI REP-UK, V8, P0, DOI 10.1038/s41598-018-30977-7
   Jo H, 2013, HEPATOLOGY, V57, P1366, DOI 10.1002/hep.26126
   Kanfi Y, 2010, AGING CELL, V9, P162, DOI 10.1111/j.1474-9726.2009.00544.x
   Kapuy O, 2014, FEBS OPEN BIO, V4, P704, DOI 10.1016/j.fob.2014.07.006
   Kawasaki N, 2012, SCI REP-UK, V2, P0, DOI 10.1038/srep00799
   Kim J, 2011, NAT CELL BIOL, V13, P132, DOI 10.1038/ncb2152
   Kim TJ, 2021, BIOCHEM PHARMACOL, V188, P0, DOI 10.1016/j.bcp.2021.114557
   Kuang JY, 2017, DIABETES, V66, P1159, DOI 10.2337/db16-1225
   Kwon C, 2020, BIOCHEM BIOPH RES CO, V526, P539, DOI 10.1016/j.bbrc.2020.03.128
   Leese PT, 2002, AM J EMERG MED, V20, P275, DOI 10.1053/ajem.2002.32635
   Li YL, 2020, FRONT PHARMACOL, V11, P0, DOI 10.3389/fphar.2020.01150
   Lin JH, 2008, ANNU REV PATHOL-MECH, V3, P399, DOI 10.1146/annurev.pathmechdis.3.121806.151434
   Liu C, 2018, SCI REP-UK, V8, P0, DOI 10.1038/s41598-018-22339-0
   Luo PC, 2018, HEPATOLOGY, V68, P1786, DOI 10.1002/hep.30062
   Mao YQ, 2016, HEPATIC MED-EVID RES, V8, P27, DOI 10.2147/HMER.S98120
   Mostoslavsky R, 2006, CELL, V124, P315, DOI 10.1016/j.cell.2005.11.044, 10.1016/J.CEL.2005.11.044
   Munch D, 2014, AUTOPHAGY, V10, P1579, DOI 10.4161/auto.29406
   Puri P, 2008, GASTROENTEROLOGY, V134, P568, DOI 10.1053/j.gastro.2007.10.039
   Pyun DH, 1900, V236, V0, P4902
   Rinella ME, 2016, NAT REV GASTRO HEPAT, V13, P196, DOI 10.1038/nrgastro.2016.3
   Shao JX, 2016, PROTEIN CELL, V7, P281, DOI 10.1007/s13238-016-0257-6
   Singh R, 2009, NATURE, V458, P1131, DOI 10.1038/nature07976
   Song LL, 2013, ONCOL LETT, V6, P1031, DOI 10.3892/ol.2013.1498
   Viollet B, 2009, ACTA PHYSIOL, V196, P81, DOI 10.1111/j.1748-1716.2009.01970.x
   Viollet B, 2006, J PHYSIOL-LONDON, V574, P41, DOI 10.1113/jphysiol.2006.108506
   Woods A, 2017, CELL REP, V18, P3043, DOI 10.1016/j.celrep.2017.03.011
   Xin Y, 2021, BIOCHEM BIOPH RES CO, V544, P44, DOI 10.1016/j.bbrc.2021.01.061
   Xu G, 2018, CURR MED CHEM, V25, P889, DOI 10.2174/0929867324666170404142450
   Yin J, 2015, MEDIATORS INFLAMM, V2015, P0
NR 42
TC 0
Z9 0
U1 5
U2 5
PU PERGAMON-ELSEVIER SCIENCE LTD
PI OXFORD
PA THE BOULEVARD, LANGFORD LANE, KIDLINGTON, OXFORD OX5 1GB, ENGLAND
SN 0006-2952
EI 1873-2968
J9 BIOCHEM PHARMACOL
JI Biochem. Pharmacol.
PD MAY 15
PY 2022
VL 199
IS 
BP 
EP 
DI 10.1016/j.bcp.2022.115022
PG 10
WC Pharmacology & Pharmacy
SC Pharmacology & Pharmacy
GA 1B1YB
UT WOS:000792237300003
PM 35358477
DA 2022-06-22
ER

PT J
AU Nava-tapia, DA
   Cayetano-salazar, Lorena
   Herrera-zuniga, LD
   Bello-martinez, Jorge
   Mendoza-catalan, MA
   Navarro-tito, Napoleon
AF Nava-tapia, Dania
   Cayetano-salazar, Lorena
   Herrera-zuniga, Leonardo
   Bello-martinez, Jorge
   Mendoza-catalan, Miguel
   Navarro-tito, Napoleon
TI Brazilin: Biological activities and therapeutic potential in chronic degenerative diseases and cancer
SO PHARMACOLOGICAL RESEARCH
LA English
DT Article
DE Brazilin; C; sappan; Biological activities; Therapeutic; Cancer; Diabetes
ID caesalpinia-sappan l.; nitric-oxide synthase; amyloid-beta; antibacterial activity; glucose-transport; medicinal-plant; oxidative stress; heme oxygenase-1; inhibits growth; dye brazilein
AB Caesalpinia sappan and Haematoxylum brasiletto belong to the Fabaceae family, predominantly distributed in Southeast Asia and America. The isoflavonoid brazilin has been identified from the bark and heartwood of these plants. This review summarizes the studies describing the biological activities of these plants and brazilin. Mainly, brazilin protects cells from oxidative stress, shows anti-inflammatory and antibacterial properties, and hypoglycemic effect. In addition, it has a biological impact on various pathologies such as Alzheimer's disease, Parkinson's disease, fibrillogenesis, and osteoarthritis. Interestingly, most of the antecedents are related to the anticancer effect of brazilin. In several cancers such as osteosarcoma, neuroblastoma, multiple myeloma, glioblastoma, bladder, melanoma, breast, tongue, colon, cervical, head, and neck squamous cell carcinoma, brazilin induces autophagy by increasing the levels of the LC3-II protein. Furthermore, it inhibits cell proliferation and induces apoptosis through increased expression of Bcl-2, Bcl-XL, p21, p27, activation of caspase-3 and-7, and the cleavage of PARP and inhibiting the expression of Bax. In addition, it blocks the expression of JNK and regulates the nuclear translocation of Nrf2. Together, these data positions brazilin as a compound of natural origin with multiple bioactivities and therapeutic potential in various chronic degenerative diseases and cancer.
C1 [Nava-Tapia, Dania A.; Cayetano-Salazar, Lorena; Bello-Martinez, Jorge; Mendoza-Catalan, Miguel A.; Navarro-Tito, Napoleon] Univ Autonoma Guerrero, Fac Ciencias Quim Biol, Chilpancingo, Gro, Mexico.
   [Herrera-Zuniga, Leonardo D.] Tecnol Estudios Super Huixquilucan, Col La Magdalena Chichic, Edomex, Mexico.
   [Herrera-Zuniga, Leonardo D.] Univ Autonoma Estado Morelos, Ctr Invest Biotecnol, Lab Invest Estruct Func & Ingn Prot, Cuernavaca, Morelos, Mexico.
RP Navarro-Tito, N (corresponding author), Univ Autonoma Guerrero, Fac Ciencias Quim Biol, Chilpancingo, Gro, Mexico.
EM danialejandra.nt@gmail.com; lorenacayetano@uagro.mx; sub.estudiosprof@huixquilucan.tecnm.mx; belloj@uagro.mx; mamendoza@uagro.mx; nnavarro@uagro.mx
CR Alam S, 2021, DIABETOLOGY, V2, P36, DOI 10.3390/diabetology2020004, 10.3390/DIABETOLOGY2020004
   Aslam B, 2018, INFECT DRUG RESIST, V11, P1645, DOI 10.2147/IDR.S173867
   Athinarayanana G, 2017, FOOD SCI HUM WELL, V6, P34, DOI 10.1016/j.fshw.2016.10.004
   Avila-calderon LEA, 2014, MADERA BOSQUES, V20, P153, DOI 10.21829/myb.2014.202171
   Aviles-santa ML, 2020, CURR DIABETES REP, V20, P0, DOI 10.1007/s11892-020-01341-9
   Ayuda-duran B, 2020, MOLECULES, V25, P0, DOI 10.3390/molecules25143194
   Bae IK, 2005, EUR J PHARMACOL, V513, P237, DOI 10.1016/j.ejphar.2005.03.011
   Bello-martinez GV, 2021, S AFR J BOT, V0, P0
   Bello-martinez J, 2017, PHARMACOGN MAG, V13, PS289, DOI 10.4103/pm.pm_466_16
   Bello-martinez J, 1900, V1, V0, P306
   Brinkmalm G, 2019, BRAIN, V142, P1441, DOI 10.1093/brain/awz066
   Bukke AN, 2018, DATA BRIEF, V19, P868, DOI 10.1016/j.clib.2018.05.050, 10.1016/j.dib.2018.05.050
   Cabreira V, 2019, ACTA MEDICA PORT, V32, P661, DOI 10.20344/amp.11978
   Cao R, 2015, EVID-BASED COMPL ALT, V2015, P0, DOI 10.1155/2015/436807
   Carr S, 2020, SURG CLIN N AM, V100, P1, DOI 10.1016/j.suc.2019.09.005
   Cayetano-salazar L, 2021, PHYTOTHER RES, V35, P4092, DOI 10.1002/ptr.7072
   Choi BM, 2007, BIOFACTORS, V30, P149, DOI 10.1002/biof.5520300302
   Choi BM, 2008, EUR J PHARMACOL, V580, P12, DOI 10.1016/j.ejphar.2007.10.044
   Cook HC, 1997, J CLIN PATHOL, V50, P716, DOI 10.1136/jcp.50.9.716
   Dapson RW, 2015, BIOTECH HISTOCHEM, V90, P401, DOI 10.3109/10520295.2015.1021381
   Deeks SG, 2015, NAT REV DIS PRIMERS, V1, P0, DOI 10.1038/nrdp.2015.35
   Di PAOLOM, 2019, INT J MOL SCI, V20, P0, DOI 10.3390/ijms20205170
   Du WJ, 2015, SCI REP-UK, V5, P0, DOI 10.1038/srep07992
   Dugger BN, 2017, CSH PERSPECT BIOL, V9, P0, DOI 10.1101/cshperspect.a028035
   Edwards HGM, 2003, ANALYST, V128, P82, DOI 10.1039/b209052j
   Pio-leon JF, 2018, ACTA BOT MEX, V123, P7, DOI 10.21829/abm123.2018.1275
   Fields CR, 2019, FRONT MOL NEUROSCI, V12, P0, DOI 10.3389/fnmol.2019.00299
   Forni C, 2021, MOLECULES, V26, P0, DOI 10.3390/molecules26123583
   Gao XJ, 2015, INT IMMUNOPHARMACOL, V27, P130, DOI 10.1016/j.intimp.2015.04.043
   Garcia-heredia A, 2016, FOOD MICROBIOL, V59, P124, DOI 10.1016/j.fm.2016.06.001
   Gill J, 2021, NAT REV CLIN ONCOL, V18, P609, DOI 10.1038/s41571-021-00519-8
   Gitler AD, 2017, DIS MODEL MECH, V10, P499, DOI 10.1242/dmm.030205
   Gondokesumo MARISCAEVALINA, 2020, J BASIC CLIN PHYSIOL PHARMACOL, V30, P0, DOI 10.1515/jbcpp-2019-0282
   Guo JJ, 2017, J INORG BIOCHEM, V177, P183, DOI 10.1016/j.jinorgbio.2017.09.015
   Nguyen HX, 2016, NAT PROD COMMUN, V11, P723
   Handayani S, 2017, ADV PHARM BULL, V7, P375, DOI 10.15171/apb.2017.045
   He ZJ, 2017, FOOD CHEM TOXICOL, V101, P55, DOI 10.1016/j.fct.2017.01.002
   Hemalatha K, 2007, PHARM BIOL, V45, P360, DOI 10.1080/13880200701213005
   Henriquez G, 2020, ACS OMEGA, V5, P13785, DOI 10.1021/acsomega.0c00396
   Heredia N, 2005, J FOOD PROTECT, V68, P1346, DOI 10.4315/0362-028X-68.7.1346
   Hikino H, 1977, PLANTA MED, V31, P214, DOI 10.1055/s-0028-1097516
   Hu CM, 2009, J ETHNOPHARMACOL, V121, P79, DOI 10.1016/j.jep.2008.09.030
   Hu CM, 2003, EUR J PHARMACOL, V468, P37, DOI 10.1016/S0014-2999(03)01639-X
   Hu J, 2008, TSINGHUA SCI TECHNOL, V13, P474, DOI 10.1016/S1007-0214(08)70076-2
   Huang JY, 2020, FRONT PHARMACOL, V11, P0, DOI 10.3389/fphar.2020.476165
   Hwang GS, 1998, ARCH PHARM RES, V21, P774, DOI 10.1007/BF02976775
   Hwang HS, 2018, CHIN J NAT MEDICINES, V16, P203, DOI 10.1016/S1875-5364(18)30048-7
   Jang HY, 2020, MEDICINA, V56, P1
   Jayakumar T, 2014, BIOMED RES INT, V2014, P0, DOI 10.1155/2014/403703
   Jenie RI, 2018, ADV PHARM BULL, V8, P507, DOI 10.15171/apb.2018.059
   Jeon J, 2014, BIOCHEM PHARMACOL, V89, P515, DOI 10.1016/j.bcp.2014.04.004
   Jia YAMENG, 2019, NAN FANG YI KE DA XUE XUE BAO, V39, P351, DOI 10.12122/j.issn.1673-4254.2019.03.14
   Alonso-castro AJ, 2016, EVID-BASED COMPL ALT, V2016, P0, DOI 10.1155/2016/4017676
   Jung EG, 2015, BMC COMPLEM ALTERN M, V15, P0, DOI 10.1186/s12906-015-0648-x
   Kang Y, 2018, CANCER CHEMOTH PHARM, V82, P479, DOI 10.1007/s00280-018-3633-5
   Khil LY, 1999, BIOCHEM PHARMACOL, V58, P1705, DOI 10.1016/S0006-2952(99)00275-0
   Khil LY, 1997, BIOCHEM PHARMACOL, V54, P97, DOI 10.1016/S0006-2952(97)00145-7
   Kim B, 2012, J AGR FOOD CHEM, V60, P9882, DOI 10.1021/jf302527p
   Kim SH, 2015, J PHARMACOL EXP THER, V352, P175, DOI 10.1124/jpet.114.218792
   Kim SG, 1998, ARCH PHARM RES, V21, P140, DOI 10.1007/BF02974018
   Kim YM, 1995, PLANTA MED, V61, P297, DOI 10.1055/s-2006-958087
   Kitdamrongtham W, 2013, J ETHNOPHARMACOL, V149, P288, DOI 10.1016/j.jep.2013.06.037
   Komolafe OO, 2003, MALAWI MED J, V15, P63
   Lee DY, 2013, MOLECULES, V18, P2449, DOI 10.3390/molecules18022449
   Lee EB, 2017, ARCH PHARM RES, V40, P825, DOI 10.1007/s12272-017-0920-3
   Lee HJ, 2015, PLOS ONE, V10, P0, DOI 10.1371/journal.pone.0136122
   Lee YR, 2012, EUR J PHARMACOL, V674, P80, DOI 10.1016/j.ejphar.2011.10.016
   Li M, 2017, CHEM-ASIAN J, V12, P1062, DOI 10.1002/asia.201700058
   Li ZY, 2017, INFLAMMATION, V40, P1365, DOI 10.1007/s10753-017-0579-4
   Liu FF, 2019, J AGR FOOD CHEM, V67, P11769, DOI 10.1021/acs.jafc.9b04558
   Lukasiewicz S, 2021, CANCERS, V13, P0, DOI 10.3390/cancers13174287
   Tran MH, 2015, PHARM BIOL, V53, P1549, DOI 10.3109/13880209.2014.986686
   Mitani K, 2013, PLANTA MED, V79, P37, DOI 10.1055/s-0032-1327897
   Montane X, 2020, MOLECULES, V25, P0, DOI 10.3390/molecules25153342
   Moon CK, 1993, LIFE SCI, V53, P1291, DOI 10.1016/0024-3205(93)90574-M
   Moon CK, 1992, DRUG CHEM TOXICOL, V15, P81, DOI 10.3109/01480549209035174
   Mueller M, 2016, FOOD FUNCT, V7, P1671, DOI 10.1039/c5fo01256b, 10.1039/C5FO01256B
   Nahass GR, 2021, J MOL BIOL, V433, P0, DOI 10.1016/j.jmb.2021.166878
   Ngamwonglumlert L, 2020, SCI REP-UK, V10, P0, DOI 10.1038/s41598-020-69189-3
   Nirmal NP, 2015, PHARM BIOL, V53, P1339, DOI 10.3109/13880209.2014.982295
   Oh SR, 1998, PLANTA MED, V64, P456, DOI 10.1055/s-2006-957481
   Perez JO, 2013, TROP ANIM HEALTH PRO, V45, P821, DOI 10.1007/s11250-012-0294-y
   Ortiz Y, 2021, PLOS ONE, V16, P0, DOI 10.1371/journal.pone.0251096
   Orwa C, 2009, AGROFORESTREE DATABA, V4, P1
   Pawar CR, 2008, JOURNAL OF PHARMACY RESEARCH, V1, P131
   Peer N, 2020, COCHRANE DB SYST REV, V0, P0, DOI DOI 10.1002/14651858.CD005266.pub2
   Peng D, 2018, EXP THER MED, V16, P2108, DOI 10.3892/etm.2018.6403
   Pereira JB, 2021, BRAIN, V144, P310, DOI 10.1093/brain/awaa395
   Perez KC, 2017, REV BIOL TROP, V65, P1459, DOI 10.15517/rbt.v65i4.27153
   Pubchem , 1900, P2021, V0, P0
   Puchadapirom P, 2012, J ASIAN ASS SCH PHAR, V1, P97
   Pulido JB, 2017, AGROBIOLOGIA, V29, P326
   Putnam WS, 1981, J CLIN INVEST, V67, P1016, DOI 10.1172/JCI110112
   Puttipan R, 2018, DRUG DISCOV THER, V12, P197, DOI 10.5582/ddt.2018.01035
   Ren L, 2011, WORLD ACAD SCI ENG T, V5, P215
   Rivero-cruz JF, 2008, J ETHNOPHARMACOL, V119, P99, DOI 10.1016/j.jep.2008.06.005
   Rosas-pinon Y, 2012, J ETHNOPHARMACOL, V141, P860, DOI 10.1016/j.jep.2012.03.020
   Sairazi NSM, 2020, EVID-BASED COMPL ALT, V2020, P0, DOI 10.1155/2020/6565396
   Sarmiento DC, 2017, REV BRAS BIOCIENCIAS, V15, P187
   Sasaki Y, 2010, BIOL PHARM BULL, V33, P1555, DOI 10.1248/bpb.33.1555
   Settharaksa S, 2019, J INTEGR MED-JIM, V17, P351, DOI 10.1016/j.joim.2019.05.003
   Shrishailappa BADAMI, 2004, NATURAL PRODUCT RADIANCE, V3, P75
   Sireeratawon S, 2010, J MED ASSOC THAILAND, V93, P0
   Smith SM, 2021, J CLIN ONCOL, V39, P1165, DOI 10.1200/JCO.20.03420
   Srilakshmi VS, 2010, INDIAN J EXP BIOL, V48, P905
   Sung H, 2021, CA-CANCER J CLIN, V71, P209, DOI 10.3322/caac.21660
   Tang W, 1992, CAESALPINIA SAPPAN L, V0, PP233, DOI [10.1007/978-3- 642-73739-8_31, DOI 10.1007/978-3-642-73739-8_31]
   Taylor OG, 2019, FRONT ONCOL, V9, P0, DOI 10.3389/fonc.2019.00963
   Tewtrakul S, 2015, PHYTOTHER RES, V29, P850, DOI 10.1002/ptr.5321
   Hung TM, 2014, BIOL RES, V47, P0, DOI 10.1186/0717-6287-47-20
   Turner JD, 2015, CURR OPIN RHEUMATOL, V27, P175, DOI 10.1097/BOR.0000000000000148
   Uddin GM, 2015, BMB REP, V48, P289, DOI 10.5483/BMBRep.2015.48.5.189
   Unam , 2009, BIBL DIG MED TRAD ME, V0, P0
   Van DEDONKNWCJ, 2021, LANCET, V397, P410, DOI 10.1016/S0140-6736(21)00135-5
   Van SAMH, 2004, BLUMEA, V49, P201
   Man VH, 2020, J CHEM THEORY COMPUT, V16, P3920, DOI 10.1021/acs.jctc.0c00185
   Wang H, 2021, NPJ PARKINSONS DIS, V7, P0, DOI 10.1038/s41531-021-00213-7
   Wang WY, 2019, MOLECULES, V24, P0, DOI 10.3390/molecules24244604
   Warinhomhaun S, 2018, THE THAI JOURNAL OF PHARMACEUTICAL SCIENCES, V42, P208
   Washiyama M, 2009, BIOL PHARM BULL, V32, P941, DOI 10.1248/bpb.32.941
   Weinmann D, 2018, J ORTHOP RES, V36, P2431, DOI 10.1002/jor.24013
   Won HS, 2004, PLANTA MED, V70, P740, DOI 10.1055/s-2004-827205
   Wongsooksin K, 2008, SURANAREE J SCI TECH, V15, P159
   Xie YW, 2000, LIFE SCI, V67, P1913, DOI 10.1016/S0024-3205(00)00772-4
   Xu HX, 2004, PHYTOTHER RES, V18, P647, DOI 10.1002/ptr.1524
   Yan Y, 2015, ACTA PHARMACOL SIN, V36, P1318, DOI 10.1038/aps.2015.113
   Yasunaka K, 2005, J ETHNOPHARMACOL, V97, P293, DOI 10.1016/j.jep.2004.11.014
   You EJ, 2005, J ETHNOPHARMACOL, V102, P53, DOI 10.1016/j.jep.2005.05.020
   Jiang YT, 2022, NAT PROD RES, V36, P2078, DOI 10.1080/14786419.2020.1849196
   Zhang Q, 2014, CHIN J NAT MEDICINES, V12, P607, DOI 10.1016/S1875-5364(14)60092-3
   Zhang TT, 2018, IUBMB LIFE, V70, P1101, DOI 10.1002/iub.1921
   Zhang TT, 2015, IUBMB LIFE, V67, P175, DOI 10.1002/iub.1357
   Zhou QY, 2016, CLIN EXP PHARMACOL P, V43, P394, DOI 10.1111/1440-1681.12546
   Zuo GY, 2014, PHYTOMEDICINE, V21, P936, DOI 10.1016/j.phymed.2014.03.004
NR 135
TC 0
Z9 0
U1 3
U2 3
PU ACADEMIC PRESS LTD- ELSEVIER SCIENCE LTD
PI LONDON
PA 24-28 OVAL RD, LONDON NW1 7DX, ENGLAND
SN 1043-6618
EI 1096-1186
J9 PHARMACOL RES
JI Pharmacol. Res.
PD JAN 15
PY 2022
VL 175
IS 
BP 
EP 
DI 10.1016/j.phrs.2021.106023
PG 14
WC Pharmacology & Pharmacy
SC Pharmacology & Pharmacy
GA 0V1OM
UT WOS:000788114600002
PM 34883212
DA 2022-06-22
ER

PT J
AU Ding, J
   Chen, Y
   Zhao, Y-J
   Chen, F
   Dong, L
   Zhang, H-L
   Hu, W-R
   Li, S-F
   Zhou, R-P
   Hu, W
AF Ding, J
   Chen, Y
   Zhao, Y-j
   Chen, F
   Dong, L
   Zhang, H-l
   Hu, W-r
   Li, S-f
   Zhou, R-p
   Hu, W
TI Acid-sensitive ion channel 1a mediates osteoarthritis chondrocyte senescence by promoting Lamin B1 degradation
SO Biochemical Pharmacology
LA English
DT Article
ID acid; asic1a; autophagy; lamin b1; osteoarthriti; senescence
AB Osteoarthritis (OA) is a common and debilitating chronic joint disease, which is characterized by degeneration of articular cartilage and the aging of chondrocytes. Acid-sensitive ion channel 1a (ASIC1a) is a proton-activated cationic channel abundant in chondrocytes, which senses and regulates joint cavity pH. Our previous study demonstrated that ASIC1a was involved in acid-induced rat articular chondrocyte senescence, but the mechanistic basis remained unclear. In this study, we explored the mechanism of ASIC1a in chondrocyte senescence and OA. The results showed that senescence-related-β-galactosidase, senescence-related markers (p53 and p21) and the autophagy-related protein Beclin-1 were found to be increased, but Lamin B1 was found to be reduced with acid (pH 6.0) treatment. These effects were inhibited by ASIC1a-specific blocker psalmotoxin-1 or ASIC1a-short hairpin RNA respectively in chondrocytes. Moreover, Silencing of Lamin B1 enhanced ASIC1a-mediated chondrocyte senescence, this effect was reversed by overexpression of Lamin B1, indicating that Lamin B1 was involved in ASIC1a-mediated chondrocyte senescence. Further, blockade of ASIC1a inhibits acid-induced autophagosomes and Beclin-1 protein expression, suggesting that ASIC1a is involved in acid-induced chondrocyte autophagy. Blocking autophagy with chloroquine inhibited Beclin-1 and increased Lamin B1 in acid-induced chondrocyte senescence. We further demonstrated that ASIC1a-mediated reduction of Lamin B1 expression was caused by autophagy pathway-dependent protein degradation. Finally, blocking ASIC1a protected cartilage tissue, restored Lamin B1 levels and inhibited chondrocyte senescence in a rat OA model. In summary, these findings suggest that ASIC1a may promote Lamin B1 degradation to mediate osteoarthritis chondrocyte senescence through the autophagy pathway. © 2022 Elsevier Inc.
C1 Department of Clinical Pharmacology, The Second Hospital of Anhui Medical University, Hefei, 230601, China
   Anhui Provincial Institute of Translational Medicine, Hefei, 230032, China
   The Key Laboratory of Anti-inflammatory and Immune Medicine, Anhui Medical University, Ministry of Education, Hefei, 230032, China
TC 0
SN 0006-2952
EI 
J9 BIOCHEM PHARMACOL
JI Biochem. Pharmacol.
PD JUN 15
PY 2022
VL 202
IS 0
BP 
EP 
DI 10.1016/j.bcp.2022.115107
PG 1
UT Scopus:10.1016/j.bcp.2022.115107
ER

PT J
AU Wu, C-J
   Liu, R-X
   Huan, S-W
   Tang, W
   Zeng, Y-K
   Zhang, J-C
   Yang, J
   Li, Z-Y
   Zhou, Y
   Zha, Z-G
   Zhang, H-T
   Liu, N
AF Wu, C-j
   Liu, R-x
   Huan, S-w
   Tang, W
   Zeng, Y-k
   Zhang, J-c
   Yang, J
   Li, Z-y
   Zhou, Y
   Zha, Z-g
   Zhang, H-t
   Liu, N
TI Senescent skeletal cells cross-talk with synovial cells plays a key role in the pathogenesis of osteoarthritis
SO Arthritis Research and Therapy
LA English
DT Article
ID animal model; cellular senescence; osteoarthriti; sasp; skeletal cell; targeted therapy; canakinumab; dasatinib; navitoclax; quercetin; rebemadlin; autophagy (cellular); biological model; bone cell; cell aging; chondrocyte; disease course; human; macrophage; muscle cell; nonhuman; osteoarthriti; osteoblast; osteoclast; osteocyte; oxidative stress; pathogenesis; review; senescence-associated secretory phenotype; signal transduction; subchondral bone; synoviocyte; synovium; telomere; animal; articular cartilage; cartilage; cell aging; osteoarthriti; pathology; animal; cartilage; cartilage, articular; cellular senescence; chondrocyte; osteoarthriti; synoviocyte
AB Osteoarthritis (OA) has been recognized as an age-related degenerative disease commonly seen in the elderly that affects the whole “organ ? including cartilage, subchondral bone, synovium, and muscles. An increasing number of studies have suggested that the accumulation of senescent cells triggering by various stresses in the local joint contributes to the pathogenesis of age-related diseases including OA. In this review, we mainly focus on the role of the senescent skeletal cells (chondrocytes, osteoblasts, osteoclasts, osteocyte, and muscle cells) in initiating the development and progression of OA alone or through cross-talk with the macrophages/synovial cells. Accordingly, we summarize the current OA-targeted therapies based on the abovementioned theory, e.g., by eliminating senescent skeletal cells and/or inhibiting the senescence-associated secretory phenotype (SASP) that drives senescence. Furthermore, the existing animal models for the study of OA from the perspective of senescence are highlighted to fill the gap between basic research and clinical applications. Overall, in this review, we systematically assess the current understanding of cellular senescence in OA, which in turn might shed light on the stratified OA treatments. © 2022, The Author(s).
C1 Department of Bone and Joint Surgery, the First Affiliated Hospital, Jinan University, Guangdong, Guangzhou, 510630, China
   Institute of Orthopedic Diseases & The Bone and Joint Disease institute of Guangdong-Hong Kong-Macao Greater Bay Area, Jinan University, Guangzhou, 510630, China
TC 0
SN 1478-6354
EI 
J9 ARTHRITIS RES THER
JI Arthritis Res. Ther.
PD JUN 15
PY 2022
VL 24
IS 1
BP 
EP 
DI 10.1186/s13075-022-02747-4
PG 1
UT Scopus:10.1186/s13075-022-02747-4
ER

PT J
AU Bai, Xiaoliang
   Jiang, Meichao
   Wang, Jie
   Yang, Shuai
   Liu, Zhiwei
   Zhang, Hongxin
   Zhu, Xiaojuan
AF Bai, Xiaoliang
   Jiang, Meichao
   Wang, Jie
   Yang, Shuai
   Liu, Zhiwei
   Zhang, Hongxin
   Zhu, Xiaojuan
TI Cyanidin attenuates the apoptosis of rat nucleus pulposus cells and the degeneration of intervertebral disc via the JAK2/STAT3 signal pathway in vitro and in vivo
SO PHARMACEUTICAL BIOLOGY
LA English
DT Article
DE Extracellular matrix degeneration; chloroquine; autophagy; natural polyphenolic compounds
ID autophagy; differentiation; resveratrol; delphinidin; involvement; expression; cleavage; injury; model
AB Context Cyanidin has been shown to have therapeutic potential in osteoarthritis. However, it is unclear whether cyanidin prevents the progression of intervertebral disc degeneration (IVDD). Objective This study evaluates the effects of cyanidin on IVDD in vitro and in vivo. Materials and methods Nucleus pulposus cells (NPCs) isolated from lumbar IVD of 4-week-old male Sprague-Dawley (SD) rats were exposed to 20 ng/mL IL-1 beta, and then treated with different doses (0-120 mu M) of cyanidin for 24 h. SD rats were classified into three groups (n = 8) and treated as follows: control (normal saline), IVDD (vehicle), IVDD + cyanidin (50 mg/kg). Cyanidin was administered intraperitoneally for 8 weeks. Results The IC50 of cyanidin for NPCs was 94.78 mu M, and cyanidin had no toxicity at concentrations up to 500 mg/kg in SD rats. Cyanidin inhibited the apoptosis of NPCs induced by IL-1 beta (12.73 +/- 0.61% vs. 18.54 +/- 0.60%), promoted collagen II (0.82-fold) and aggrecan (0.81-fold) expression, while reducing MMP-13 (1.02-fold) and ADAMTS-5 (1.40-fold) expression. Cyanidin increased the formation of autophagosomes in IL-1 beta-induced NPCs, and promoted LC3II/LC3I (0.83-fold) and beclin-1 (0.85-fold) expression, which could be reversed by chloroquine. Cyanidin inhibited the phosphorylation of JAK2 (0.47-fold) and STAT3 (0.53-fold) in IL-1 beta-induced NPCs. The effects of cyanidin could be enhanced by AG490. Furthermore, cyanidin mitigated disc degeneration in IVDD rats in vivo. Discussion and conclusions Cyanidin improved the function of NPCs in IVDD by regulating the JAK2/STAT3 pathway, which may provide a novel alternative strategy for IVDD. The mechanism of cyanidin improving IVDD still needs further work for in-depth investigation.
C1 [Bai, Xiaoliang; Jiang, Meichao; Wang, Jie; Yang, Shuai; Liu, Zhiwei; Zhang, Hongxin] Baoding 1 Cent Hosp, Dept Orthopaed, Baoding, CHINA.
   [Bai, Xiaoliang; Yang, Shuai] Hebei Med Univ, Dept Spine, Hosp 3, Shijiazhuang, Hebei, CHINA.
   [Zhu, Xiaojuan] Baoding 1 Cent Hosp, Dept Geratol, 320 Great Wall North St, Baoding 071000, CHINA.
RP Zhu, XJ (corresponding author), Baoding 1 Cent Hosp, Dept Geratol, 320 Great Wall North St, Baoding 071000, CHINA.
EM xiaojuanzhudoc@sina.com
CR Acquaviva R, 2003, CELL BIOL TOXICOL, V19, P243, DOI 10.1023/B:CBTO.0000003974.27349.4e
   Alpantaki K, 2019, EUR SPINE J, V28, P2129, DOI 10.1007/s00586-019-06029-7
   Cai F, 2016, IRAN J BASIC MED SCI, V19, P812
   Chen J, 2018, CELL DEATH DIS, V9, P0, DOI 10.1038/s41419-017-0085-5
   Chen Y, 2018, INT J BIOL SCI, V14, P682, DOI 10.7150/ijbs.24081
   Dang SP, 2015, STEM CELL RES THER, V6, P0, DOI 10.1186/s13287-015-0245-4
   Daveri E, 2018, REDOX BIOL, V18, P16, DOI 10.1016/j.redox.2018.05.012
   Deng XY, 2017, EVID-BASED COMPL ALT, V2017, P0, DOI 10.1155/2017/2198323
   Du W, 2019, FASEB J, V33, P8008, DOI 10.1096/fj.201900127R
   Feng Y, 2014, CELL DEATH DIS, V5, P0, DOI 10.1038/cddis.2014.59
   Fernandez A, 2015, J PINEAL RES, V59, P292, DOI 10.1111/jpi.12264
   Gao CH, 2018, AGING-US, V10, P131, DOI 10.18632/aging.101364
   Gao JL, 2018, BIOSCIENCE REP, V38, P0, DOI 10.1042/BSR20180544
   Gao S, 2013, CANCER LETT, V333, P36, DOI 10.1016/j.canlet.2012.12.029
   Herzig S, 2018, NAT REV MOL CELL BIO, V19, P121, DOI 10.1038/nrm.2017.95
   Jeong JH, 2010, ACTA NEUROCHIR, V152, P1771, DOI 10.1007/s00701-010-0698-2
   Jiang C, 2019, FOOD FUNCT, V10, P5873, DOI 10.1039/C9FO00742C, 10.1039/c9fo00742c
   Jiang W, 2014, SCI REP-UK, V4, P0, DOI 10.1038/srep07456
   Kang LH, 2019, INT J OPHTHALMOL-CHI, V12, P1395, DOI 10.18240/ijo.2019.09.04
   Li F, 2018, FOOD CHEM TOXICOL, V120, P104, DOI 10.1016/j.fct.2018.05.053
   Li X, 2008, SPINE, V33, P2586, DOI 10.1097/BRS.0b013e3181883883
   Li ZL, 2020, J CELL PHYSIOL, V235, P1780, DOI 10.1002/jcp.29097
   Liu XB, 2018, CELL PHYSIOL BIOCHEM, V46, P2517, DOI 10.1159/000489658
   Luo S, 2010, CELL DEATH DIFFER, V17, P268, DOI 10.1038/cdd.2009.121
   Miao DY, 2015, MOL MED REP, V12, P1761, DOI 10.3892/mmr.2015.3646
   Qian P, 2018, EXP THER MED, V15, P1959, DOI 10.3892/etm.2017.5617
   Raj P, 2017, FOOD FUNCT, V8, P4089, DOI 10.1039/c7fo00709d
   Rosenzweig DH, 2017, EUR CELLS MATER, V33, P240, DOI 10.22203/eCM.v033a18
   Saulite L, 2019, PHYTOMEDICINE, V53, P86, DOI 10.1016/j.phymed.2018.09.029
   Shen SS, 2012, MOL CELL, V48, P667, DOI 10.1016/j.molcel.2012.09.013
   Shen YT, 2020, FRONT PHYSIOL, V11, P0, DOI 10.3389/fphys.2020.00988
   Suzuki S, 2017, SPINE, V42, PE817, DOI 10.1097/BRS.0000000000001982
   Tao YQ, 2016, BIOFACTORS, V42, P212, DOI 10.1002/biof.1266
   Thummayot S, 2018, ACTA PHARMACOL SIN, V39, P1439, DOI 10.1038/aps.2017.203
   Wang JL, 2019, FASEB J, V33, P11555, DOI 10.1096/fj.201900703R
   Wang WJ, 2015, CLIN CHIM ACTA, V448, P238, DOI 10.1016/j.cca.2015.06.023
   Wang XH, 2016, EXP BIOL MED, V241, P848, DOI 10.1177/1535370216637940
   Wang Y, 2018, CELL MOL LIFE SCI, V75, P2389, DOI 10.1007/s00018-018-2812-1
   Xia XL, 2015, SPINE, V40, PE515, DOI 10.1097/BRS.0000000000000817
   Xu XL, 2019, THERANOSTICS, V9, P2252, DOI 10.7150/thno.30658
   Xu ZC, 2015, WORLD J GASTROENTERO, V21, P7468, DOI 10.3748/wjg.v21.i24.7468
   Yang Y, 2019, PHARM BIOL, V57, P625, DOI 10.1080/13880209.2019.1657905
   Yousefi S, 2006, NAT CELL BIOL, V8, P1124, DOI 10.1038/ncb1482
   Zhang ZJ, 2018, AM J CHINESE MED, V46, P1561, DOI 10.1142/S0192415X18500805
   Zhao KC, 2017, GENE, V628, P259, DOI 10.1016/j.gene.2017.07.043
   Zhong G, 2019, NANOSCALE, V11, P11605, DOI 10.1039/c9nr03060c
   Zhou T, 2017, EXP THER MED, V14, P1131, DOI 10.3892/etm.2017.4611
NR 47
TC 1
Z9 1
U1 20
U2 20
PU TAYLOR & FRANCIS LTD
PI ABINGDON
PA 2-4 PARK SQUARE, MILTON PARK, ABINGDON OR14 4RN, OXON, ENGLAND
SN 1388-0209
EI 1744-5116
J9 PHARM BIOL
JI Pharm. Biol.
PD DEC 31
PY 2022
VL 60
IS 1
BP 427
EP 436
DI 10.1080/13880209.2022.2035773
PG 10
WC Plant Sciences; Medical Laboratory Technology; Pharmacology & Pharmacy
SC Plant Sciences; Medical Laboratory Technology; Pharmacology & Pharmacy
GA ZB7NE
UT WOS:000757023700001
PM 35175176
DA 2022-06-22
ER

PT J
AU Alugoju, P
   Krishna swamy, VKD
   Anthikapalli, NVA
   Tencomnao, T
AF Alugoju, P
   Krishna swamy, Vkd
   Anthikapalli, Nva
   Tencomnao, T
TI Health benefits of astaxanthin against age-related diseases of multiple organs: A comprehensive review
SO Critical Reviews in Food Science and Nutrition
LA English
DT Article
ID aging-associated disease; anti-aging; apoptosis; astaxanthin; autophagy; inflammation; oxidative stress; antioxidant; biological organ; cell death; dietary supplement; muscle; neurodegenerative disease; ophthalmology; pigment; age-related; age-related disease; aging-associated disease; anti-aging; astaxanthin; autophagy; health benefit; liver disease; pharmacological effect; quality of life; pathology
AB Age-related diseases are associated with increased morbidity in the past few decades and the cost associated with the treatment of these age-related diseases exerts a substantial impact on social and health care expenditure. Anti-aging strategies aim to mitigate, delay and reverse aging-associated diseases, thereby improving quality of life and reducing the burden of age-related pathologies. The natural dietary antioxidant supplementation offers substantial pharmacological and therapeutic effects against various disease conditions. Astaxanthin is one such natural carotenoid with superior antioxidant activity than other carotenoids, as well as well as vitamins C and E, and additionally, it is known to exhibit a plethora of pharmacological effects. The present review summarizes the protective molecular mechanisms of actions of astaxanthin on age-related diseases of multiple organs such as Neurodegenerative diseases [Alzheimers disease (AD), Parkinsons disease (PD), Stroke, Multiple Sclerosis (MS), Amyotrophic lateral sclerosis (ALS), and Status Epilepticus (SE)], Bone Related Diseases [Osteoarthritis (OA) and Osteoporosis], Cancers [Colon cancer, Prostate cancer, Breast cancer, and Lung Cancer], Cardiovascular disorders [Hypertension, Atherosclerosis and Myocardial infarction (MI)], Diabetes associated complications [Diabetic nephropathy (DN), Diabetic neuropathy, and Diabetic retinopathy (DR)], Eye disorders [Age related macular degeneration (AMD), Dry eye disease (DED), Cataract and Uveitis], Gastric Disorders [Gastritis, Colitis, and Functional dyspepsia], Kidney Disorders [Nephrolithiasis, Renal fibrosis, Renal Ischemia reperfusion (RIR), Acute kidney injury (AKI), and hyperuricemia], Liver Diseases [Nonalcoholic fatty liver disease (NAFLD), Alcoholic Liver Disease (AFLD), Liver fibrosis, and Hepatic Ischemia-Reperfusion (IR) Injury], Pulmonary Disorders [Pulmonary Fibrosis, Acute Lung injury (ALI), and Chronic obstructive pulmonary disease (COPD)], Muscle disorders (skeletal muscle atrophy), Skin diseases [Atopic dermatitis (ATD), Skin Photoaging, and Wound healing]. We have also briefly discussed astaxanthins protective effects on reproductive health. © 2022 Taylor & Francis Group, LLC.
C1 Natural Products for Neuroprotection and Anti-Ageing Research Unit, Chulalongkorn University, Bangkok, Thailand
   Department of Clinical Chemistry, Faculty of Allied Health Sciences, Chulalongkorn University, Bangkok, Thailand
   Department of Biochemistry and Molecular Biology, Pondicherry University (A Central University), Puducherry, India
   Department of Chemistry, A.N.R College, Gudivada, India
TC 0
SN 1040-8398
EI 
J9 CRIT REV FOOD SCI NUTR
JI Crit. Rev. Food Sci. Nutr.
PD JUN 15
PY 2022
VL 0
IS 0
BP 
EP 
DI 10.1080/10408398.2022.2084600
PG 1
UT Scopus:10.1080/10408398.2022.2084600
ER

PT J
AU Kuwahara, Masanari
   Akasaki, Yukio
   Kurakazu, Ichiro
   Sueishi, Takuya
   Toya, Masakazu
   Uchida, Taisuke
   Tsutsui, Tomoaki
   Hirose, Ryota
   Tsushima, Hidetoshi
   Teramura, Takeshi
   Nakashima, Yasuharu
AF Kuwahara, Masanari
   Akasaki, Yukio
   Kurakazu, Ichiro
   Sueishi, Takuya
   Toya, Masakazu
   Uchida, Taisuke
   Tsutsui, Tomoaki
   Hirose, Ryota
   Tsushima, Hidetoshi
   Teramura, Takeshi
   Nakashima, Yasuharu
TI C10orf10/DEPP activates mitochondrial autophagy and maintains chondrocyte viability in the pathogenesis of osteoarthritis
SO FASEB JOURNAL
LA English
DT Article
DE autophagy; C10orf10; DEPP; chondrocyte; mitochondria; osteoarthritis
ID foxo transcription factor; oxidative stress; cartilage; homeostasis; degradation; mechanism; expression; protein; gene; bnip3
AB Osteoarthritis (OA), the most prevalent joint disease, is characterized by the progressive loss of articular cartilage. Autophagy, a lysosomal degradation pathway, maintains cellular homeostasis, and autophagic dysfunction in chondrocytes is a hallmark of OA pathogenesis. However, the cause of autophagic dysfunction in OA chondrocytes remains incompletely understood. Recent studies have reported that decidual protein induced by progesterone (C10orf10/DEPP) positively regulates autophagic functions. In this study, we found that DEPP was involved in mitochondrial autophagic functions of chondrocytes, as well as in OA pathogenesis. DEPP expression decreased in human OA chondrocytes in the absence or presence of pro-inflammatory cytokines, and was induced by starvation, hydrogen peroxide (H2O2), and hypoxia (cobalt chloride). For functional studies, DEPP knockdown decreased autophagic flux induced by H2O2, whereas DEPP overexpression increased autophagic flux and maintained cell viability following H2O2 treatment. DEPP was downregulated by knockdown of forkhead box class O (FOXO) transcription factors and modulated the autophagic function regulated by FOXO3. In an OA mouse model by destabilization of the medial meniscus, DEPP-knockout mice exacerbated the progression of cartilage degradation with TUNEL-positive cells, and chondrocytes isolated from knockout mice were decreased autophagic flux and increased cell death following H2O2 treatment. Subcellular fractionation analysis revealed that mitochondria-located DEPP activated mitochondrial autophagy via BCL2 interacting protein 3. Taken together, our data demonstrate that DEPP is a major stress-inducible gene involved in the activation of mitochondrial autophagy in chondrocytes, and maintains chondrocyte viability during OA pathogenesis. DEPP represents a potential therapeutic target for enhancing autophagy in patients with OA.
C1 [Kuwahara, Masanari; Akasaki, Yukio; Kurakazu, Ichiro; Sueishi, Takuya; Toya, Masakazu; Uchida, Taisuke; Tsutsui, Tomoaki; Hirose, Ryota; Tsushima, Hidetoshi; Nakashima, Yasuharu] Kyushu Univ, Grad Sch Med Sci, Dept Orthopaed Surg, Fukuoka, Japan.
   [Teramura, Takeshi] Kindai Univ, Inst Adv Clin Med, Div Cell Biol Regenerat Med, Fac Med, Osaka, Japan.
RP Akasaki, Y (corresponding author), Kyushu Univ, Dept Orthopaed Surg, Grad Sch Med Sci, Higashi Ku, 3-1-1 Maidashi, Fukuoka, Fukuoka 8128582, Japan.
EM alcasaki.yukio.443@m.kyushu-u.ac.jp
FU Japan Orthopaedics and Traumatology Foundation; Japan Society for the Promotion of Science [17H05097]
CR Akasaki Y, 2014, ARTHRITIS RHEUMATOL, V66, P3349, DOI 10.1002/art.38868
   Alvarez-garcia O, 2017, ARTHRITIS RHEUMATOL, V69, P1418, DOI 10.1002/art.40104
   Bellot G, 2009, MOL CELL BIOL, V29, P2570, DOI 10.1128/MCB.00166-09
   Blanco FJ, 2020, OSTEOARTHR CARTILAGE, V28, P1003, DOI 10.1016/j.joca.2020.03.018
   Carames B, 2015, ARTHRITIS RHEUMATOL, V67, P1568, DOI 10.1002/art.39073
   Carames B, 2012, ANN RHEUM DIS, V71, P575, DOI 10.1136/annrheumdis-2011-200557
   Carames B, 2010, ARTHRITIS RHEUM-US, V62, P791, DOI 10.1002/art.27305
   Chen SM, 2011, FEBS LETT, V585, P1796, DOI 10.1016/j.febslet.2011.04.024
   Coimbra IB, 2004, OSTEOARTHR CARTILAGE, V12, P336, DOI 10.1016/j.joca.2003.12.005
   Dahlman I, 2005, AM J CLIN NUTR, V81, P1275
   Duan R, 2020, FRONT CELL DEV BIOL, V8, P0, DOI 10.3389/fcell.2020.608388
   Eijkelenboom A, 2013, NAT REV MOL CELL BIO, V14, P83, DOI 10.1038/nrm3507
   Glasson SS, 2007, OSTEOARTHR CARTILAGE, V15, P1061, DOI 10.1016/j.joca.2007.03.006
   Glasson SS, 2010, OSTEOARTHR CARTILAGE, V18, PS17, DOI 10.1016/j.joca.2010.05.025
   Goldring SR, 2004, CLIN ORTHOP RELAT R, V0, PPS27, DOI 10.1097/01.blo.0000144854.66565.8f
   Hanna RA, 2012, J BIOL CHEM, V287, P19094, DOI 10.1074/jbc.M111.322933
   He CC, 2009, ANNU REV GENET, V43, P67, DOI 10.1146/annurev-genet-102808-114910
   Henrotin Y, 2005, OSTEOARTHR CARTILAGE, V13, P643, DOI 10.1016/j.joca.2005.04.002
   Kurakazu I, 2019, J BIOL CHEM, V294, P17555, DOI 10.1074/jbc.RA119.009409
   Li LL, 2015, CELL MOL NEUROBIOL, V35, P615, DOI 10.1007/s10571-015-0166-x
   Li W, 2018, FASEB J, V32, P5459, DOI 10.1096/fj.201800357R
   Little CB, 2009, ARTHRITIS RHEUM-US, V60, P3723, DOI 10.1002/art.25002
   Loeser RF, 2016, NAT REV RHEUMATOL, V12, P412, DOI 10.1038/nrrheum.2016.65
   Lotz M, 2012, BONE, V51, P241, DOI 10.1016/j.bone.2012.03.023
   Lotz MK, 2011, NAT REV RHEUMATOL, V7, P579, DOI 10.1038/nrrheum.2011.109
   Mao K, 2014, AUTOPHAGY, V10, P652, DOI 10.4161/auto.27852
   Matsuzaki T, 2018, SCI TRANSL MED, V10, P0, DOI 10.1126/scitranslmed.aan0746
   Midwood K, 2009, NAT MED, V15, P774, DOI 10.1038/nm.1987
   Milner PJ, 2006, ARTHRITIS RHEUM-US, V54, P3523, DOI 10.1002/art.22209
   Mizushima N, 2008, NATURE, V451, P1069, DOI 10.1038/nature06639
   Mizushima N, 2010, CELL, V140, P313, DOI 10.1016/j.cell.2010.01.028
   Palikaras K, 2018, NAT CELL BIOL, V20, P1013, DOI 10.1038/s41556-018-0176-2
   Salcher S, 2017, MOL CANCER, V16, P0, DOI 10.1186/s12943-017-0661-4
   Salcher S, 2014, MOL CANCER, V13, P0, DOI 10.1186/1476-4598-13-224
   Salih DAM, 2008, CURR OPIN CELL BIOL, V20, P126, DOI 10.1016/j.ceb.2008.02.005
   Salvat C, 2005, OSTEOARTHR CARTILAGE, V13, P243, DOI 10.1016/j.joca.2004.11.008
   Sasaki H, 2012, ARTHRITIS RHEUM-US, V64, P1920, DOI 10.1002/art.34323
   Shin DH, 2005, DEV DYNAM, V233, P1589, DOI 10.1002/dvdy.20479
   Stepp MW, 2014, BBA-MOL CELL RES, V1843, P1076, DOI 10.1016/j.bbamcr.2014.02.003
   Sueishi T, 2020, ARTHRITIS RHEUMATOL, V72, P620, DOI 10.1002/art.41152
   Sun K, 2021, AUTOPHAGY, V17, P2082, DOI 10.1080/15548627.2020.1822097
   Vasheghani F, 2015, ANN RHEUM DIS, V74, P569, DOI 10.1136/annrheumdis-2014-205743
   Vellai T, 2009, CELL DEATH DIFFER, V16, P94, DOI 10.1038/cdd.2008.126
   Watanabe H, 2005, MOL HUM REPROD, V11, P471, DOI 10.1093/molehr/gah186
   Webb AE, 2014, TRENDS BIOCHEM SCI, V39, P159, DOI 10.1016/j.tibs.2014.02.003
   Zhang HF, 2008, J BIOL CHEM, V283, P10892, DOI 10.1074/jbc.M800102200
   Zhang Y, 2015, ANN RHEUM DIS, V74, P1432, DOI 10.1136/annrheumdis-2013-204599
NR 47
TC 0
Z9 0
U1 4
U2 4
PU WILEY
PI HOBOKEN
PA 111 RIVER ST, HOBOKEN 07030-5774, NJ USA
SN 0892-6638
EI 1530-6860
J9 FASEB J
JI Faseb J.
PD FEB 15
PY 2022
VL 36
IS 2
BP 
EP 
DI 10.1096/fj.202100896R
PG 16
WC Biochemistry & Molecular Biology; Biology; Cell Biology
SC Biochemistry & Molecular Biology; Life Sciences & Biomedicine - Other Topics; Cell Biology
GA YO5NJ
UT WOS:000747987800006
PM 34997944
DA 2022-06-22
ER

PT J
AU Yan, Jianfei
   Shen, Minjuan
   Sui, Bingdong
   Lu, Weicheng
   Han, Xiaoxiao
   Wan, Qianqian
   Liu, Yingying
   Kang, Junjun
   Qin, Wenpin
   Zhang, Zibing
   Chen, Da
   Cao, Yuan
   Ying, Siqi
   Tay, FR
   Niu, Li-Na
   Jiao, Kai
AF Yan, Jianfei
   Shen, Minjuan
   Sui, Bingdong
   Lu, Weicheng
   Han, Xiaoxiao
   Wan, Qianqian
   Liu, Yingying
   Kang, Junjun
   Qin, Wenpin
   Zhang, Zibing
   Chen, Da
   Cao, Yuan
   Ying, Siqi
   Tay, Franklin
   Niu, Li-na
   Jiao, Kai
TI Autophagic LC3(+) calcified extracellular vesicles initiate cartilage calcification in osteoarthritis
SO SCIENCE ADVANCES
LA English
DT Article
ID matrix vesicle; tgf-beta; microcalcification; mineralization; degeneration; osteoblast; secretion; exosm; lysosome; skeletal
AB Pathological cartilage calcification plays an important role in osteoarthritis progression but in which the origin of calcified extracellular vesicles (EVs) and their effects remain unknown. Here, we demonstrate that pathological cartilage calcification occurs in the early stage of the osteoarthritis in which the calcified EVs are closely involved. Autophagosomes carrying the minerals are released in EVs, and calcification is induced by those autophagy-regulated calcified EVs. Autophagy-derived microtubule-associated proteins 1A/1B light chain 3B (LC3)-positive EVs are the major population of calcified EVs that initiate pathological calcification. Release of LC3-positive calcified EVs is caused by blockage of the autophagy flux resulted from histone deacetylase 6 (HDAC6)-mediated microtubule destabilization. Inhibition of HDAC6 activity blocks the release of the LC3-positive calcified EVs by chondrocytes and effectively reverses the pathological calcification and degradation of cartilage. The present work discovers that calcified EVs derived from autophagosomes initiate pathological cartilage calcification in osteoarthritis, with potential therapeutic targeting implication.
C1 [Yan, Jianfei; Shen, Minjuan; Sui, Bingdong; Lu, Weicheng; Han, Xiaoxiao; Wan, Qianqian; Qin, Wenpin; Zhang, Zibing; Chen, Da; Cao, Yuan; Ying, Siqi; Niu, Li-Na; Jiao, Kai] Fourth Mil Med Univ, State Key Lab Mil Stomatol, Sch Stomatol, Xian, Shaanxi, CHINA.
   [Yan, Jianfei; Shen, Minjuan; Sui, Bingdong; Lu, Weicheng; Han, Xiaoxiao; Wan, Qianqian; Qin, Wenpin; Zhang, Zibing; Chen, Da; Cao, Yuan; Ying, Siqi; Niu, Li-Na; Jiao, Kai] Fourth Mil Med Univ, Natl Clin Res Ctr Oral Dis, Sch Stomatol, Xian, Shaanxi, CHINA.
   [Yan, Jianfei; Shen, Minjuan; Lu, Weicheng; Han, Xiaoxiao; Wan, Qianqian; Qin, Wenpin; Zhang, Zibing; Niu, Li-Na; Jiao, Kai] Fourth Mil Med Univ, Shaanxi Key Lab Stomatol, Sch Stomatol, Xian, Shaanxi, CHINA.
   [Sui, Bingdong; Chen, Da; Cao, Yuan; Ying, Siqi] Fourth Mil Med Univ, Sch Stomatol, Ctr Tissue Engn, Shaanxi Int Joint Res Centerfor Oral Dis, Xian, Shaanxi, CHINA.
   [Liu, Yingying; Kang, Junjun] Fourth Mil Med Univ, Dept Neurobiol, Xian, Shaanxi, CHINA.
   [Tay, Franklin R.] Augusta Univ, Grad Sch, Augusta, GA 30912 USA.
RP Niu, LN; Jiao, K (corresponding author), Fourth Mil Med Univ, State Key Lab Mil Stomatol, Sch Stomatol, Xian, Shaanxi, CHINA.; Niu, LN; Jiao, K (corresponding author), Fourth Mil Med Univ, Natl Clin Res Ctr Oral Dis, Sch Stomatol, Xian, Shaanxi, CHINA.; Niu, LN; Jiao, K (corresponding author), Fourth Mil Med Univ, Shaanxi Key Lab Stomatol, Sch Stomatol, Xian, Shaanxi, CHINA.; Tay, FR (corresponding author), Augusta Univ, Grad Sch, Augusta, GA 30912 USA.
EM ftay@augusta.edu; niulina831013@126.com; kjiao1@163.com
FU National Nature Science Foundation of China [81870787, 82170978, 81870805]; distinguished Young Scientists Funds of Shannxi Province [2021JC-34]; Shaanxi Key Scientific and Technological Innovation Team [2020TD-033]
CR Ali SY, 1970, P NATL ACAD SCI USA, V67, P1513, DOI 10.1073/pnas.67.3.1513
   Anderson HC, 1969, J CELL BIOL, V41, P59, DOI 10.1083/jcb.41.1.59
   Anderson HC, 1967, J CELL BIOL, V35, P81, DOI 10.1083/jcb.35.1.81
   Ansari S, 2021, PHARMACEUTICALS-BASE, V14, P0, DOI 10.3390/ph14040289
   Blommaart EFC, 1997, EUR J BIOCHEM, V243, P240, DOI 10.1111/j.1432-1033.1997.0240a.x
   Bonucci E, 1967, J ULTRA MOL STRUCT R, V20, P33, DOI 10.1016/S0022-5320(67)80034-0
   Bottini M, 2018, BBA-GEN SUBJECTS, V1862, P532, DOI 10.1016/j.bbagen.2017.11.005
   Chistiakov DA, 2017, BIOMED RES INT, V2017, P0, DOI 10.1155/2017/7463590
   Crescitelli R, 2021, NAT PROTOC, V16, P1548, DOI 10.1038/s41596-020-00466-1
   Cui L, 2016, BONE, V87, P147, DOI 10.1016/j.bone.2016.04.007
   Dorozhkin SV, 2002, ANGEW CHEM INT EDIT, V41, P3130, DOI 10.1002/1521-3773(20020902)41:17<3130::AID-ANIE3130>3.0.CO;2-1
   Ejlerskov P, 2013, J BIOL CHEM, V288, P17313, DOI 10.1074/jbc.M112.401174
   Golub EE, 2011, SEMIN IMMUNOPATHOL, V33, P409, DOI 10.1007/s00281-010-0230-z
   Golub EE, 2009, BBA-GEN SUBJECTS, V1790, P1592, DOI 10.1016/j.bbagen.2009.09.006
   Gonzalez CD, 2020, FRONT ENDOCRINOL, V11, P0, DOI 10.3389/fendo.2020.00266
   Hasegawa T, 2017, JPN DENT SCI REV, V53, P34, DOI 10.1016/j.jdsr.2016.09.002
   Hawellek T, 2018, ARTHRITIS RES THER, V20, P0, DOI 10.1186/s13075-018-1595-y
   Hawellek T, 2017, J ORTHOP RES, V35, P2692, DOI 10.1002/jor.23591
   Hsu HHT, 1978, P NATL ACAD SCI USA, V75, P3805, DOI 10.1073/pnas.75.8.3805
   Hubert J, 2018, BMC MUSCULOSKEL DIS, V19, P0, DOI 10.1186/s12891-018-2094-7
   Hutcheson JD, 2016, NAT MATER, V15, P335, DOI 10.1038/nmat4519
   Hutcheson JD, 2014, J EXTRACELL VESICLES, V3, P0, DOI 10.3402/jev.v3.25129
   Jiao K, 2014, J DENT RES, V93, P140, DOI 10.1177/0022034513513034
   Jiao K, 2013, PLOS ONE, V8, P0, DOI 10.1371/journal.pone.0053312
   Jiao K, 2011, BONE, V48, P362, DOI 10.1016/j.bone.2010.09.010
   Kapustin AN, 2015, CIRC RES, V116, P1312, DOI 10.1161/CIRCRESAHA.116.305012
   Leidal AM, 2020, NAT CELL BIOL, V22, P187, DOI 10.1038/s41556-019-0450-y
   Levine B, 2019, CELL, V176, P11, DOI 10.1016/j.cell.2018.09.048
   Liang TT, 2020, J CELL MOL MED, V24, P11558, DOI 10.1111/jcmm.15772
   Macmullan P, 2011, JOINT BONE SPINE, V78, P358, DOI 10.1016/j.jbspin.2010.10.008
   Martel-pelletier J, 2016, NAT REV DIS PRIMERS, V2, P0, DOI 10.1038/nrdp.2016.72
   Martin-ventura JL, 2022, FRONT CELL DEV BIOL, V10, P0, DOI 10.3389/fcell.2022.813885
   Mathieu M, 2019, NAT CELL BIOL, V21, P9, DOI 10.1038/s41556-018-0250-9
   Munoz LE, 2019, IMMUNITY, V51, P443, DOI 10.1016/j.immuni.2019.07.002
   Nicolas-avila JA, 2020, CELL, V183, P94, DOI 10.1016/j.cell.2020.08.031
   Nishimura T, 2020, CELL DISCOV, V6, P0, DOI 10.1038/s41421-020-0161-3
   Nixon RA, 2013, NAT MED, V19, P983, DOI 10.1038/nm.3232
   Nollet M, 2014, AUTOPHAGY, V10, P1965, DOI 10.4161/auto.36182
   Osteras N, 2021, BMC MUSCULOSKEL DIS, V22, P0, DOI 10.1186/s12891-021-03959-6
   Pei DD, 2018, ADV SCI, V5, P0, DOI 10.1002/advs.201800873
   Pieper JS, 2002, BIOMATERIALS, V23, P3183, DOI 10.1016/S0142-9612(02)00067-4
   Piperno G, 1987, J CELL BIOL, V104, P289, DOI 10.1083/jcb.104.2.289
   Ponpuak M, 2015, CURR OPIN CELL BIOL, V35, P106, DOI 10.1016/j.ceb.2015.04.016
   Ratti F, 2015, J BIOL CHEM, V290, P4215, DOI 10.1074/jbc.M114.600916
   Ripmeester EGJ, 2018, FRONT BIOENG BIOTECH, V6, P0, DOI 10.3389/fbioe.2018.00018
   Sun YUBO, 2017, OPEN RHEUMATOL J, V11, P62, DOI 10.2174/1874312901711010062
   Tang Q, 2017, CELL DEATH DIS, V8, P0, DOI 10.1038/cddis.2017.453
   Wang C, 2021, THERANOSTICS, V11, P3996, DOI 10.7150/thno.56035
   Wang RX, 2019, J CELL BIOL, V218, P267, DOI 10.1083/jcb.201804165
   Wang ZQ, 2020, HEART LUNG CIRC, V29, P112, DOI 10.1016/j.hlc.2019.04.022
   Williams CJ, 2016, CURR OPIN RHEUMATOL, V28, P145, DOI 10.1097/BOR.0000000000000247
   Yan JF, 2020, BIOL REV, V95, P960, DOI 10.1111/brv.12595
   Yang HX, 2020, AUTOPHAGY, V16, P271, DOI 10.1080/15548627.2019.1606647
   Yin Y, 2017, AGEING RES REV, V34, P3, DOI 10.1016/j.arr.2016.08.008
   Zhang J, 2018, J DENT RES, V97, P563, DOI 10.1177/0022034517748562
   Zhang M, 2016, OSTEOARTHR CARTILAGE, V24, P921, DOI 10.1016/j.joca.2015.12.009
   Zhang M, 2019, J BONE MINER RES, V34, P726, DOI 10.1002/jbmr.3643
   Zhen GH, 2013, NAT MED, V19, P704, DOI 10.1038/nm.3143
   Zheng CX, 2021, J EXTRACELL VESICLES, V10, P0, DOI 10.1002/jev2.12109
   Ziegler SG, 2017, SCI TRANSL MED, V9, P0, DOI 10.1126/scitranslmed.aal1669
NR 60
TC 0
Z9 0
U1 5
U2 5
PU AMER ASSOC ADVANCEMENT SCIENCE
PI WASHINGTON
PA 1200 NEW YORK AVE, NW, WASHINGTON, DC 20005 USA
SN 2375-2548
EI 
J9 SCI ADV
JI Sci. Adv.
PD MAY 15
PY 2022
VL 8
IS 19
BP 
EP 
DI 10.1126/sciadv.abn1556
PG 17
WC Multidisciplinary Sciences
SC Science & Technology - Other Topics
GA 1J6BH
UT WOS:000798002100023
PM 35544558
DA 2022-06-22
ER

PT J
AU Wei, Qianhao
AF Wei, Qianhao
TI Apoptosis Activation and Autophagy Inhibition of Chondrocytes by Leptin by the Upregulation of LOXL3 in Osteoarthritis Pathogenesis
SO JOURNAL OF HEALTHCARE ENGINEERING
LA English
DT Article
DE chondrocytes; LOXL3; Leptin; osteoarthritis; qRT-PCR; ACLT; mRNA
ID oxidase; gene
AB Background. Osteoarthritis is one of the usual chronic musculoskeletal dysfunctions. It is one of the primary leading causes which leads to limitation of movement and absenteeism in the working adult population. Chondrocytes are the singlecellular-based component found in the cartilage which has an important role in the degradation of the cartilage. In recent studies, autophagy is observed to protect the human chondrocytes from stress.Leptin an adipokine managing food consumption and energy outlay. Chondrocytes indicate prolonged isoform of the leptin receptor where inside these cells theleptin signals individually or combine with the remaining molecules and promptthe indication of the pro-inflammatory molecules and cartilage disintegration enzymes. Materials and Methods. mRNA expressions of Lysyl oxidase-like 3 in tissues of cartilage and concentration of leptin from synovial fluidwere measured from all samples from disease-induced groups, sham group, and RAPA-treated groups via RT-PCR and immunoassays. Histopathological analysis was also performed post-induction of the rat osteoarthritis model by the anterior cruciate ligament transect ion method. Western blot analysis was done, and expressions were analyzed by autophagy and apoptosis regulatory markers. Cell apoptosis and cell survival were evaluated with the help of flow cytometry, respectively, in all groups. Result. mRNA of LOXL3 was increased in osteoarthritis models which were directly related to leptin concentration in SF. ACLT surgery caused an increase in cleaved caspase 3 protein levels, while a significant reduction in Bcl-2, Beclin1, and LC3 I was noted (figure 4,5). When LOXL3 was silenced in the ACLT group and leptin-treated group apoptosis was inhibited and autophagy, cell proliferation was promoted in primary chondrocytes. A significant increase in LOXL3 caused inhibition of autophagy in chondrocytes. Conclusion. LOXL3 has stimulated apoptosis while inhibited autophagy in chondrocytes; hence LOXL3 is a prominent target for treating osteoarthritis.
C1 [Wei, Qianhao] Cent South Univ, Staff Hosp, Changsha, CHINA.
RP Wei, QH (corresponding author), Cent South Univ, Staff Hosp, Changsha, CHINA.
EM 3519407841@qq.com
CR Asuncion L, 2001, MATRIX BIOL, V20, P487, DOI 10.1016/S0945-053X(01)00161-5
   Barker HE, 2012, NAT REV CANCER, V12, P540, DOI 10.1038/nrc3319
   Cordero-barreal A, 2021, INT J MOL SCI, V22, P0, DOI 10.3390/ijms22052411
   Egloff C, 2012, SWISS MED WKLY, V142, P0, DOI 10.4414/smw.2012.13583
   Heijink A, 2012, KNEE SURG SPORT TR A, V20, P423, DOI 10.1007/s00167-011-1818-0
   Helmick CG, 2008, ARTHRITIS RHEUM-US, V58, P15, DOI 10.1002/art.23177
   Jourdan-le SAUXC, 2001, GENOMICS, V74, P211, DOI 10.1006/geno.2001.6545
   Kraft-sheleg O, 2016, DEV CELL, V36, P550, DOI 10.1016/j.devcel.2016.02.009
   Ma L, 2017, MOL CELL, V65, P296, DOI 10.1016/j.molcel.2016.12.002
   Maki JM, 2001, MATRIX BIOL, V20, P493, DOI 10.1016/S0945-053X(01)00157-3
   Malik SA, 2011, CELL CYCLE, V10, P2917, DOI 10.4161/cc.10.17.17067
   Pagenstert G, 2009, OPER ORTHOPADE TRAUM, V21, P77, DOI 10.1007/s00064-009-1607-9
   Santamaria PG, 2018, CELL DEATH DIFFER, V25, P935, DOI 10.1038/s41418-017-0030-2
   Stoop R, 2001, OSTEOARTHR CARTILAGE, V9, P308, DOI 10.1053/joca.2000.0390
   Vlachopoulos C, 2018, CLIN RHEUMATOL, V37, P515, DOI 10.1007/s10067-017-3657-y
   Wang CL, 2020, J TISSUE ENG REGEN M, V14, P1063, DOI 10.1002/term.3077
   Wang M, 2013, TRIBOL LETT, V51, P161, DOI 10.1007/s11249-013-0160-8
   Yennan P, 2010, ASIAN BIOMED, V4, P739, DOI 10.2478/abm-2010-0096
   Zhou ZH, 2018, CLIN LAB, V64, P577, DOI 10.7754/Clin.Lab.2017.171123
NR 19
TC 0
Z9 0
U1 1
U2 1
PU HINDAWI LTD
PI LONDON
PA ADAM HOUSE, 3RD FLR, 1 FITZROY SQ, LONDON, W1T 5HF, ENGLAND
SN 2040-2295
EI 2040-2309
J9 J HEALTHC ENG
JI J. Healthc. Eng.
PD JAN 7
PY 2022
VL 2022
IS 
BP 
EP 
DI 10.1155/2022/4026128
PG 8
WC Health Care Sciences & Services
SC Health Care Sciences & Services
GA 0O1TU
UT WOS:000783312700020
PM 35035830
DA 2022-06-22
ER

PT J
AU Wu, Xiaomin
   Bian, Bin
   Lin, Zhuofeng
   Wu, Chenxi
   Sun, Yuxin
   Pan, Yu
   Dai, Yong
   Lui, TH
   Zhuang, Tengfei
   Pan, Xiaohua
AF Wu, Xiaomin
   Bian, Bin
   Lin, Zhuofeng
   Wu, Chenxi
   Sun, Yuxin
   Pan, Yu
   Dai, Yong
   Lui, Tun
   Zhuang, Tengfei
   Pan, Xiaohua
TI Identification of exosomal mRNA, lncRNA and circRNA signatures in an osteoarthritis synovial fluid-exosomal study
SO EXPERIMENTAL CELL RESEARCH
LA English
DT Article
DE Osteoarthritis; Synovial exosomes; Competing endogenous RNA; PI3K/AKT pathway; Autophagy pathway
ID mesenchymal stem-cell; autophagy; cartilage
AB Aims: Osteoarthritis (OA) is a common degenerative disease that is pathologically characterized by destruction of the joint matrix and reduction of articular chondrocytes, resulting in joint deformity and motor dysfunction. However, the molecular mechanisms governing this pathology have not been elucidated to date. Methods: In this study, we determined the expression levels of lncRNAs, circRNAs, and mRNAs extracted from synovial exosomes of OA and control patients. A network of circRNA/lncRNA-miRNA-mRNA interactions was established using MiRanda and TargetScan software to explore OA pathogenesis. The exosomal lncRNA, circRNA and mRNA expression profiles of the OA and control groups were analysed using LC human competing endogenous RNA (ceRNA) microarrays. The differentially expressed genes were analysed to determine their potential roles in the pathogenesis of OA by bioinformatic analysis. Results: There were 52 mRNAs, 196 lncRNAs and 98 circRNAs differentially expressed in synovial exosomes between osteoarthritis synovial and the control group. The final ceRNA network of lncRNAs and circRNAs exhibited a complex interaction between ncRNA and mRNA related to OA pathological mechanisms. An intersection analysis of the ceRNA network showed that 22 miRNAs, 45 lncRNAs, and 34 circRNAs enriched in the PI3K/Akt and autophagy pathways correlated with 7 mRNAs and may play important roles in OA pathological mechanisms. Conclusion: Our work analysed mRNA/lncRNA/circRNA expression and displayed the ceRNA network of lncRNAs and circRNAs to profile the pathogenesis of OA in synovial exosomes. The results of this study may help to elucidate the pathogenesis of OA and may provide important references for further research attempting to identify more effective targets for the diagnosis and therapy of OA.
C1 [Wu, Xiaomin; Bian, Bin; Lin, Zhuofeng; Wu, Chenxi; Sun, Yuxin; Pan, Yu; Pan, Xiaohua] Shenzhen Univ, Dept Orthopaed, Affiliated Hosp 2,Peoples Hosp Shenzhen Baoan Dis, Sch Clin Med 2,Southern Med Univ,Clin Med Coll,Gu, Shenzhen, CHINA.
   [Dai, Yong] Jinan Univ, Shenzhen Peoples Hosp, Clin Med Coll 2, Affiliated Hosp 1,Southern Univ Sci & Technol, Shenzhen, CHINA.
   [Lui, Tun Hing] North Dist Hosp, Dept Orthopaed & Traumatol, Sheung Shui, Hong Kong, CHINA.
   [Zhuang, Tengfei] Shenzhen Yspring Technol Co Ltd, Shenzhen, CHINA.
RP Pan, XH (corresponding author), Shenzhen Univ, Dept Orthopaed, Affiliated Hosp 2,Peoples Hosp Shenzhen Baoan Dis, Sch Clin Med 2,Southern Med Univ,Clin Med Coll,Gu, Shenzhen, CHINA.
EM szpxh4141@foxmail.com
FU Science and Technology Project of Guangdong Province [2017B090904016]; Guangdong Natural Science Foundation [2020A1515011107]; Shenzhen Science and Technology Innovation Council of China [20180309171218911, JCYJ20190809113815103]; Sanming Project of medicine in Shenzhen [SZSM201506020, SZSM202106019]
CR Abbasifard M, 2020, EXP MOL PATHOL, V114, P0, DOI 10.1016/j.yexmp.2020.104407
   Asghar S, 2020, RHEUMATOLOGY, V59, P57, DOI 10.1093/rheumatology/kez462
   Boer CG, 2021, CELL, V184, P4784, DOI 10.1016/j.cell.2021.07.038
   Carames B, 2010, ARTHRITIS RHEUM-US, V62, P791, DOI 10.1002/art.27305
   Chen PF, 2019, THERANOSTICS, V9, P2439, DOI 10.7150/thno.31017
   Domenis R, 2017, MEDIAT INFLAMM, V2017, P0, DOI 10.1155/2017/4814987
   Ersahin T, 2015, MOL BIOSYST, V11, P1946, DOI 10.1039/c5mb00101c
   Fu K, 2018, RHEUMATOLOGY, V57, P43, DOI 10.1093/rheumatology/kex419
   Gannon AR, 2015, OSTEOARTHR CARTILAGE, V23, P975, DOI 10.1016/j.joca.2015.02.003
   Hansen TB, 2013, NATURE, V495, P384, DOI 10.1038/nature11993
   Jin Z, 2020, INT IMMUNOPHARMACOL, V78, P0, DOI 10.1016/j.intimp.2019.105946
   Jung MK, 2018, JOVE-J VIS EXP, V131, P56482, DOI 10.3791/56482
   Kalluri R, 2020, SCIENCE, V367, P640, DOI 10.1126/science.aau6977
   Karlsen TA, 2014, STEM CELLS DEV, V23, P290, DOI 10.1089/scd.2013.0209
   Kazimierczyk M, 2020, INT J MOL SCI, V21, P0, DOI 10.3390/ijms21031027
   Kellgren JH, 1957, ANN RHEUM DIS, V16, P494, DOI 10.1136/ard.16.4.494
   Kim YC, 2015, J CLIN INVEST, V125, P25, DOI 10.1172/JCI73939
   Kolhe R, 2017, SCI REP-UK, V7, P0, DOI 10.1038/s41598-017-01905-y
   Lei JH, 2022, PROTEIN CELL, V13, P220, DOI 10.1007/s13238-021-00860-9
   Li Y, 2015, CELL RES, V25, P981, DOI 10.1038/cr.2015.82
   Li Z, 2018, CELL PHYSIOL BIOCHEM, V47, P2008, DOI 10.1159/000491469
   Liu J, 2021, NAT AGING, V14, P368, DOI 10.1038/s43587- 021-00050-6, 2021, 10.1038/S43587-021-00050-6
   Liu YB, 2018, BIOCHEM J, V475, P3629, DOI 10.1042/BCJ20180675
   Mahajan ANNIL, 2018, J MIDLIFE HEALTH, V9, P171, DOI 10.4103/jmh.JMH_157_18
   Pegtel DM, 2019, ANNU REV BIOCHEM, V88, P487, DOI 10.1146/annurev-biochem-013118-111902
   Pourakbari R, 2019, LIFE SCI, V236, P0, DOI 10.1016/j.lfs.2019.116861
   Raggatt LJ, 2010, J BIOL CHEM, V285, P25103, DOI 10.1074/jbc.R109.041087
   Ravanan P, 2017, LIFE SCI, V188, P53, DOI 10.1016/j.lfs.2017.08.029
   Sen R, 2014, SCI WORLD J, V0, P0, DOI DOI 10.1155/2014/896206
   Shapiro IM, 2014, AUTOPHAGY, V10, P7, DOI 10.4161/auto.26679
   Simpson RJ, 2009, EXPERT REV PROTEOMIC, V6, P267, DOI 10.1586/EPR.09.17
   Sun K, 2020, OSTEOARTHR CARTILAGE, V28, P400, DOI 10.1016/j.joca.2020.02.027
   Tao SC, 2017, THERANOSTICS, V7, P180, DOI 10.7150/thno.17133
   Tew SR, 2014, ARTHRITIS RHEUMATOL, V66, P3052, DOI 10.1002/art.38849
   Thery C, 2002, NAT REV IMMUNOL, V2, P569, DOI 10.1038/nri855
   Thomson DW, 2016, NAT REV GENET, V17, P272, DOI 10.1038/nrg.2016.20
   Tkach M, 2016, CELL, V164, P1226, DOI 10.1016/j.cell.2016.01.043
   Van NIELG, 2018, NAT REV MOL CELL BIO, V19, P213, DOI 10.1038/nrm.2017.125
   Wang CL, 2019, INT J BIOL SCI, V15, P229, DOI 10.7150/ijbs.28830
   Wang M, 2017, NANOTECHNOLOGY, V28, P1, DOI 10.1088/1361-6528/aa6bb5
   Wu JY, 2019, BIOMATERIALS, V206, P87, DOI 10.1016/j.biomaterials.2019.03.022
   Xu X, 2020, BIOMATERIALS, V0, P0
   Yadav RK, 2015, AUTOPHAGY, V11, P1760, DOI 10.1080/15548627.2015.1082021
   Yao XD, 2019, BIOMATERIALS, V224, P0, DOI 10.1016/j.biomaterials.2019.119492
NR 44
TC 2
Z9 2
U1 4
U2 4
PU ELSEVIER INC
PI SAN DIEGO
PA 525 B STREET, STE 1900, SAN DIEGO, CA 92101-4495 USA
SN 0014-4827
EI 1090-2422
J9 EXP CELL RES
JI Exp. Cell Res.
PD JAN 1
PY 2022
VL 410
IS 1
BP 
EP 
DI 10.1016/j.yexcr.2021.112881
PG 10
WC Oncology; Cell Biology
SC Oncology; Cell Biology
GA 0J2XJ
UT WOS:000779968900002
PM 34780784
DA 2022-06-22
ER

PT J
AU Wang, Anquan
   Fang, Sheng
   Zhong, Lin
   Lu, Ming
   Zhou, Hongxiang
   Huang, Wei
   Li, Lei
   Gao, Weilu
   Yin, Zongsheng
AF Wang, Anquan
   Fang, Sheng
   Zhong, Lin
   Lu, Ming
   Zhou, Hongxiang
   Huang, Wei
   Li, Lei
   Gao, Weilu
   Yin, Zongsheng
TI Shikonin, a promising therapeutic drug for osteoarthritis that acts via autophagy activation
SO INTERNATIONAL IMMUNOPHARMACOLOGY
LA English
DT Article
DE Osteoarthritis; Chondrocyte; Shikonin; Autophagy; Beclin-1
ID wnt/beta-catenin; pathogenesis; chondrocyte; inhibition; expression; apoptosis; diagnosis; stress
AB Osteoarthritis (OA) is a chronic joint degenerative disease characterised by narrowed articular space, formation of surrounding osteophytes, and subchondral bone sclerosis. OA is caused by cartilage degeneration, which is closely correlated with the disequilibrium of anabolism and catabolism in chondrocytes. Previous studies have revealed that autophagy plays a significant role in maintaining the balance of anabolic and catabolic activities. Thus, targeting autophagy may be a promising therapeutic strategy for OA. Shikonin, a traditional Chinese herbal medicine isolated from flavonoid glucuronide, has drawn focus for its role in activating autophagy. In this study, the mRNA and protein level of a disintegrin and metalloproteinase with thrombospondin motifs-5 and matrix metalloproteinases-1 decreased with shikonin treatment, in the IL-1 beta-induced OA cell model. On the contrary, IL-1 beta-induced downregulation of Aggrecan and Collagen II was ameliorated following shikonin treatment. In addition, the upregulation of autophagy-related marker genes Beclin-1 and LC3II/LC3I in chondrocytes indicated that autophagy could be activated upon shikonin treatment. Moreover, shikonin's promotion of anabolism in chondrocytes through autophagy activation corresponded with the results from the examination using chloroquine, an autophagy inhibitor. OA mouse cartilage tissues were stained with safranin O and fast green dyes. Results were analysed using the Osteoarthritis Research Society International (OARSI) score, and suggested that mice cartilage degeneration was alleviated after shikonin treatment. Altogether, we identified that shikonin might be a novel promising drug for OA treatment.
C1 [Wang, Anquan; Fang, Sheng; Zhong, Lin; Lu, Ming; Zhou, Hongxiang; Li, Lei; Gao, Weilu; Yin, Zongsheng] Anhui Med Univ, Dept Orthopaed, Affiliated Hosp 1, 218 Ji Xi Rd, Hefei 230032, Anhui, CHINA.
   [Huang, Wei] Univ Sci & Technol China, Affiliated Hosp USTC 1, Dept Orthopaed, Div Life Sci & Med, 17 Lu Jiang Rd, Hefei 230001, Anhui, CHINA.
RP Gao, WL; Yin, ZS (corresponding author), Anhui Med Univ, Dept Orthopaed, Affiliated Hosp 1, 218 Ji Xi Rd, Hefei 230032, Anhui, CHINA.
EM weiqiang83@163.com; 528624729@qq.com
FU National Natural Science Founda-tion of China [81871785, 81672161]
CR Bao JP, 2020, AGING-US, V12, P5152, DOI 10.18632/aging.102937
   Boya P, 2016, PROG RETIN EYE RES, V55, P206, DOI 10.1016/j.preteyeres.2016.08.001
   Castrogiovanni P, 2020, J INVEST SURG, V33, P874, DOI 10.1080/08941939.2019.1576811
   Ding QH, 2018, INT IMMUNOPHARMACOL, V61, P222, DOI 10.1016/j.intimp.2018.05.026
   Evans CS, 2019, NEUROBIOL DIS, V122, P35, DOI 10.1016/j.nbd.2018.07.005
   Filomeni G, 2015, CELL DEATH DIFFER, V22, P377, DOI 10.1038/cdd.2014.150
   Fu DJ, 2016, EXP THER MED, V12, P2735, DOI 10.3892/etm.2016.3642
   Gabande-rodriguez E, 2020, CELLS-BASEL, V9, P0, DOI 10.3390/cells9010082
   Gao TY, 2016, BIOMED RES INT, V2016, P0, DOI 10.1155/2016/2428915
   Glick D, 2010, J PATHOL, V221, P3, DOI 10.1002/path.2697
   Guo CJ, 2019, PHARMACOL RES, V149, P0, DOI 10.1016/j.phrs.2019.104463
   Haq S, 2019, J BIOMED SCI, V26, P0, DOI 10.1186/s12929-019-0512-2
   Huang W, 2020, FEBS J, V287, P94, DOI 10.1111/febs.15009
   Iannone F, 2003, AGING CLIN EXP RES, V15, P364, DOI 10.1007/BF03327357
   Kim HJ, 2017, J TRANSL MED, V15, P0, DOI 10.1186/s12967-017-1223-7
   Kim KH, 2014, NAT REV ENDOCRINOL, V10, P322, DOI 10.1038/nrendo.2014.35
   Kourounakis AP, 2002, ARCH PHARM, V335, P262, DOI 10.1002/1521-4184(200208)335:6<262::AID-ARDP262>3.0.CO;2-Y
   Lambova SN, 2018, CURR RHEUMATOL REV, V14, P91, DOI 10.2174/157339711402180706144757
   Leung GJ, 2014, J PHARM PHARMACOL, V66, P339, DOI 10.1111/jphp.12196
   Li F, 2015, INT IMMUNOPHARMACOL, V29, P656, DOI 10.1016/j.intimp.2015.09.014
   Liu CF, 2020, J ETHNOPHARMACOL, V260, P0, DOI 10.1016/j.jep.2020.113039
   Liu YK, 2019, ARTIF CELL NANOMED B, V47, P626, DOI 10.1080/21691401.2019.1575229
   Lou YT, 2019, INT IMMUNOPHARMACOL, V75, P0, DOI 10.1016/j.intimp.2019.105748
   Luo P, 2019, BIOMED RES INT, V2019, P0, DOI 10.1155/2019/5171602
   Luo SM, 2019, EXP CLIN ENDOCR DIAB, V127, P195, DOI 10.1055/s-0043-122223
   Macas-hernandez SI, 2017, DISABIL. REHABIL., V39, P0
   Malemud CJ, 2019, BIOCHEM PHARMACOL, V165, P33, DOI 10.1016/j.bcp.2019.02.033
   Matsuzawa-ishimoto Y, 2018, ANNU REV IMMUNOL, V36, P73, DOI 10.1146/annurev-immunol-042617-053253
   Parzych KR, 2014, ANTIOXID REDOX SIGN, V20, P460, DOI 10.1089/ars.2013.5371
   Song M, 2021, EXP THER MED, V21, P0, DOI 10.3892/etm.2020.9460
   Taruc-uy RL, 2013, PRIMARY CARE, V40, P821, DOI 10.1016/j.pop.2013.08.003
   Vincent TL, 2019, SEMIN ARTHRITIS RHEU, V49, PS36, DOI 10.1016/j.semarthrit.2019.09.018
   Wang JL, 2020, BIOMED PHARMACOTHER, V122, P0, DOI 10.1016/j.biopha.2019.109691
   Wang RB, 2012, EXPERT OPIN THER PAT, V22, P977, DOI 10.1517/13543776.2012.709237
   Wu YF, 2020, INT IMMUNOPHARMACOL, V86, P0, DOI 10.1016/j.intimp.2020.106713
   Xia BJ, 2014, CALCIFIED TISSUE INT, V95, P495, DOI 10.1007/s00223-014-9917-9
   Xu K, 2018, INT IMMUNOPHARMACOL, V63, P246, DOI 10.1016/j.intimp.2018.08.013
   Xue JF, 2017, BIOMED PHARMACOTHER, V89, P1252, DOI 10.1016/j.biopha.2017.01.130
   Yan ZJ, 2020, INT IMMUNOPHARMACOL, V84, P0, DOI 10.1016/j.intimp.2020.106511
   Yang GJ, 2020, INT IMMUNOPHARMACOL, V81, P0, DOI 10.1016/j.intimp.2020.106278
   Ying XZ, 2013, INT IMMUNOPHARMACOL, V17, P293, DOI 10.1016/j.intimp.2013.06.025
   Zhang GW, 2018, BIOSCIENCE REP, V38, P0, DOI 10.1042/BSR20171691
   Zhang T, 2020, INT IMMUNOPHARMACOL, V85, P0, DOI 10.1016/j.intimp.2020.106605
   Zhang YL, 2018, BRIT J PHARMACOL, V175, P840, DOI 10.1111/bph.14129
   Zhong JJ, 2020, INT IMMUNOPHARMACOL, V83, P0, DOI 10.1016/j.intimp.2020.106491
   Zhu J, 2019, ONCOL LETT, V18, P6117, DOI 10.3892/ol.2019.10980
NR 47
TC 0
Z9 0
U1 1
U2 1
PU ELSEVIER
PI AMSTERDAM
PA RADARWEG 29, 1043 NX AMSTERDAM, NETHERLANDS
SN 1567-5769
EI 1878-1705
J9 INT IMMUNOPHARMACOL
JI Int. Immunopharmacol.
PD MAY 15
PY 2022
VL 106
IS 
BP 
EP 
DI 10.1016/j.intimp.2022.108563
PG 11
WC Immunology; Pharmacology & Pharmacy
SC Immunology; Pharmacology & Pharmacy
GA 1C5ZQ
UT WOS:000793197300003
PM 35176588
DA 2022-06-22
ER

PT J
AU Lu, X
   Zhang, J
   Xue, P
   Wang, Q
   Wang, X
   Sun, Y
   Cui, Z
AF Lu, X
   Zhang, J
   Xue, P
   Wang, Q
   Wang, X
   Sun, Y
   Cui, Z
TI BAG3 protects chondrocytes against lumbar facet joint osteoarthritis by regulating autophagy and apoptosis
SO Journal of Physiology and Biochemistry
LA English
DT Article
ID apoptosis; autophagy; bag3; lumbar facet joint
AB Bcl2-associated athanogene3 (BAG3) protein, mainly induced by stressful stimuli, has been confirmed to participate in apoptosis and autophagy. In recent studies, BAG3 has gradually become a key molecule in tumors. However, the role of BAG3 in the progression of lumbar facet joint osteoarthritis (FJOA) and whether it can regulate chondrocyte apoptosis and autophagy are still unknown. In both human and FJOA rat models, we observed an upregulation of BAG3 and apoptosis and autophagy-related proteins compared with healthy tissues. Then, we established the chondrocytes injury model in vitro by using IL-1β to stimulate human SW1353 cells. Western blot analysis data showed significant expression of BAG3, apoptosis, and autophagy-related proteins in SW1353 cells. Finally, by knocking down and overexpressing BAG3, we discovered possible anti-apoptotic and autophagy-promoted effects of BAG3 in FJOA through various experimental methods. This study demonstrated that BAG3 actively participates in regulating chondrocyte apoptosis and autophagy in FJOA and may be a highly interesting target for pharmacological interventions. © 2022, The Author(s) under exclusive licence to University of Navarra.
C1 Department of Orthopedic, Nantong Third People’s Hospital of Nantong University, Jiangsu, Nantong, 226001, China
   Department of Spine Surgery, Nantong City No.1 People’s Hospital and Second Affiliated Hospital of Nantong University, Jiangsu, Nantong, 226001, China
   Nantong University, Jiangsu, Nantong, 226001, China
TC 0
SN 1138-7548
EI 
J9 J PHYSIOL BIOCHEM
JI J. Physiol. Biochem.
PD JUN 15
PY 2022
VL 0
IS 0
BP 
EP 
DI 10.1007/s13105-021-00865-2
PG 1
UT Scopus:10.1007/s13105-021-00865-2
ER

PT J
AU Man, Gu
   Yang, Haiwen
   Shen, Kai
   Zhang, Donghong
   Zhang, Julin
   Wu, Hao
   Zhang, Hongyu
   Wang, Jinhuan
AF Man, Gu
   Yang, Haiwen
   Shen, Kai
   Zhang, Donghong
   Zhang, Julin
   Wu, Hao
   Zhang, Hongyu
   Wang, Jinhuan
TI Circular RNA RHOT1 Regulates miR-142-5p/CCND1 to Participate in Chondrocyte Autophagy and Proliferation in Osteoarthritis
SO JOURNAL OF IMMUNOLOGY RESEARCH
LA English
DT Article
ID targeted deletion; promote; progression; protect; atg5
AB Background. Osteoarthritis (OA) serves as one of the most prevalent types of joint disorders and is a leading cause of symptoms of stiffness, swelling, and arthralgia. Circular RNAs (circRNAs) have been reported to participate in various cellular processes by competing with microRNAs. Meanwhile, cyclinD1 (CCND1) is a key cell cycle regulatory protein and plays a crucial role in OA progression. Nevertheless, the function of circRHOT1 in the modulation of OA progression is still obscure. Here, we explored the effect of circRHOT1 on autophagy and extracellular matrix (ECM) in OA. Methods. The expression of circRHOT1 and autophagy markers was detected in OA samples. The effect of circRHOT1 on OA was analyzed in the OA rat model. The function of circRHOT1 in the regulation of OA was assessed by CCK-8, colony formation, flow cytometry analysis, quantitative real-time PCR, Western blot analysis, and luciferase reporter gene assay in chondrocytes. Results. We observed that autophagy markers, including LC3 and beclin1, were repressed in clinical OA samples. The expression of circRHOT1 and CCND1 was induced but the miR-142-5p expression was reduced in clinical OA samples. The miR-142-5p expression was negatively correlated with circRHOT1 and CCND1, and the circRHOT1 expression was positively associated with CCND1 in clinical OA samples. Meanwhile, the apoptosis was induced in OA rats but the depletion of circRHOT1 could block the phenotype in the rats. The articular cartilage degeneration was promoted in OA rats, while the knockdown of circRHOT1 repressed the degeneration. The serum levels of CTX-II and COMP were increased in OA rats, and the silencing of circRHOT1 downregulated levels of these proteins. In addition, the expression of collagen II and aggrecan was promoted by the depletion of circRHOT1 in the OA rats. Significantly, the expression of LC3 and beclin1 was suppressed in OA rats, in which the knockdown of circRHOT1 could reverse the effect. Moreover, the depletion of circRHOT1 repressed the cell viability and proliferation but induced apoptosis of chondrocytes. The expression levels of LC3, beclin1, collagen II, and aggrecan were induced by circRHOT1 knockdown. Mechanically, circRHOT1 was able to enhance the CCND1 expression by sponging miR-142-5p in chondrocytes. The overexpression of CCND1 or the inhibition of miR-142-5p reversed circRHOT1 depletion-mediated chondrocyte phenotypes. Conclusions. Circular RNA RHOT1 enhances the CCND1 expression by sponging miR-142-5p to inhibit chondrocyte autophagy and promote chondrocyte proliferation in osteoarthritis. Our findings provided a promising therapeutic target for OA.
C1 [Man, Gu; Zhang, Donghong; Zhang, Julin; Wu, Hao; Zhang, Hongyu; Wang, Jinhuan] Nanjing Lishui Dist Hosp Tradit Chinese Med, Dept Orthoped, Nanjing 211200, Jiangsu, CHINA.
   [Man, Gu; Zhang, Donghong; Zhang, Julin; Wu, Hao; Zhang, Hongyu; Wang, Jinhuan] Nanjing Lishui Dist Hosp Tradit Chinese Med, Dept Traumatol, Nanjing 211200, Jiangsu, CHINA.
   [Yang, Haiwen] Qinhuai Dist Hosp Tradit Chinese Med, Dept Orthoped & Traumatol, Nanjing 210006, Jiangsu, CHINA.
   [Shen, Kai] Nanjing Med Univ, Dept Orthoped, Nanjing 211166, Jiangsu, CHINA.
RP Shen, K (corresponding author), Nanjing Med Univ, Dept Orthoped, Nanjing 211166, Jiangsu, CHINA.
EM gufentonghuang516@126.com; hanshailufanblsmkr@163.com; shenliao3@126.com; zhongsou09@126.com; julun7060840984@126.com; haohuang076@126.com; huangzhang3965@126.com; huangwen16@126.com
CR Bouderlique T, 2016, ANN RHEUM DIS, V75, P627, DOI 10.1136/annrheumdis-2015-207742
   Cao L, 2018, BIOMED PHARMACOTHER, V106, P1220, DOI 10.1016/j.biopha.2018.07.048
   Cheng W, 2019, EUR REV MED PHARMACO, V23, P9222, DOI 10.26355/eurrev_201911_19414
   Desance M, 2018, INT J MOL SCI, V19, P0, DOI 10.3390/ijms19020537
   Han B, 2018, PHARMACOL THERAPEUT, V187, P31, DOI 10.1016/j.pharmthera.2018.01.010
   Ji Y, 2020, EUR REV MED PHARMACO, V24, P2893, DOI 10.26355/eurrev_202003_20653
   Lian WS, 2018, CELL DEATH DIS, V9, P0, DOI 10.1038/s41419-018-0994-y
   Ling SK, 2020, J CELL MOL MED, V24, P9881, DOI 10.1111/jcmm.15572
   Liu-bryan R, 2015, NAT REV RHEUMATOL, V11, P35, DOI 10.1038/nrrheum.2014.162
   Loeser RF, 2016, NAT REV RHEUMATOL, V12, P412, DOI 10.1038/nrrheum.2016.65
   Mizushima N, 2020, NEW ENGL J MED, V383, P1564, DOI 10.1056/NEJMra2022774
   Ren XY, 2021, AGING-US, V13, P20372, DOI 10.18632/aging.203417
   Sakata R, 2015, TISSUE ENG PART B-RE, V21, P461, DOI 10.1089/ten.teb.2014.0661, 10.1089/ten.TEB.2014.0661
   Shapiro IM, 2014, AUTOPHAGY, V10, P7, DOI 10.4161/auto.26679
   Sohn DH, 2012, ARTHRITIS RES THER, V14, P0, DOI 10.1186/ar3555
   Sun PF, 2020, J GENE MED, V22, P0, DOI 10.1002/jgm.3158
   Vuppalapati KK, 2015, J BONE MINER RES, V30, P2249, DOI 10.1002/jbmr.2575
   Wang LY, 2019, MOL CANCER, V18, P0, DOI 10.1186/s12943-019-1046-7
   Wieland HA, 2005, NAT REV DRUG DISCOV, V4, P331, DOI 10.1038/nrd1693
   Williams JM, 1982, J ANAT, V134, P103
   Wu YZ, 2021, MOL THER, V29, P308, DOI 10.1016/j.ymthe.2020.09.002
   Xiao JW, 2021, INT J MOL MED, V47, P232, DOI 10.3892/ijmm.2020.4772
   Zeng GX, 2021, IMMUNOL INVEST, V0, P0, DOI DOI 10.1080/08820139.2021.1936010
   Zhang HM, 2021, AGING-US, V13, P8115, DOI 10.18632/aging.202608
   Zhang W, 2020, J INFLAMM-LOND, V17, P0, DOI 10.1186/s12950-020-0234-y
   Zhang WC, 2021, ARTHRITIS RES THER, V23, P0, DOI 10.1186/s13075-021-02420-2
   Zhang Y, 2015, ANN RHEUM DIS, V74, P1432, DOI 10.1136/annrheumdis-2013-204599
NR 27
TC 1
Z9 1
U1 0
U2 0
PU HINDAWI LTD
PI LONDON
PA ADAM HOUSE, 3RD FLR, 1 FITZROY SQ, LONDON, W1T 5HF, ENGLAND
SN 2314-8861
EI 2314-7156
J9 J IMMUNOL RES
JI J Immunol. Res.
PD MAR 8
PY 2022
VL 2022
IS 
BP 
EP 
DI 10.1155/2022/4370873
PG 14
WC Immunology
SC Immunology
GA 0A1EC
UT WOS:000773703400001
PM 35300071
DA 2022-06-22
ER

PT J
AU Deng, Ran
   Wang, Yan
   Bu, Yanhong
   Wu, Hong
AF Deng, Ran
   Wang, Yan
   Bu, Yanhong
   Wu, Hong
TI BNIP3 mediates the different adaptive responses of fibroblast-like synovial cells to hypoxia in patients with osteoarthritis and rheumatoid arthritis
SO MOLECULAR MEDICINE
LA English
DT Article
DE BNIP3; Mitophagy; Apoptosis; Fibroblast-like synovial cells; Rheumatoid arthritis
ID apoptosis; autophagy; bcl-2; mitochondrial; death
AB Background Hypoxia is one of the important characteristics of synovial microenvironment in rheumatoid arthritis (RA), and plays an important role in synovial hyperplasia. In terms of cell survival, fibroblast-like synovial cells (FLSs) are relatively affected by hypoxia. In contrast, fibroblast-like synovial cells from patients with RA (RA-FLSs) are particularly resistant to hypoxia-induced cell death. The purpose of this study was to evaluate whether fibroblast-like synovial cells in patients with osteoarthritis (OA-FLSs) and RA-FLSs have the same adaptation to hypoxia. Methods CCK-8, flow cytometry and BrdU were used to detect the proliferation of OA-FLSs and RA-FLSs under different oxygen concentrations. Apoptosis was detected by AV/PI, TUNEL and Western blot, mitophagy was observed by electron microscope, laser confocal microscope and Western blot, the state of mitochondria was detected by ROS and mitochondrial membrane potential by flow cytometry, BNIP3 and HIF-1 alpha were detected by Western blot and RT-qPCR. The silencing of BNIP3 was achieved by stealth RNA system technology. Results After hypoxia, the survival rate of OA-FLSs decreased, while the proliferation activity of RA-FLSs further increased. Hypoxia induced an increase in apoptosis and inhibition of mitophagy in OA-FLSs, but not in RA-FLSs. Hypoxia led to a more lasting adaptive response. RA-FLSs displayed a more significant increase in the expression of genes transcriptionally regulated by HIF-1 alpha. Interestingly, they showed higher BNIP3 expression than OA-FLSs, and showed stronger mitophagy and proliferation activities. BNIP3 siRNA experiment confirmed the potential role of BNIP3 in the survival of RA-FLSs. Inhibition of BNIP3 resulted in the decrease of cell proliferation, mitophagy and the increase of apoptosis. Conclusion In summary, RA-FLSs maintained intracellular redox balance through mitophagy to promote cell survival under hypoxia. The mitophagy of OA-FLSs was too little to maintain the redox balance of mitochondria, resulting in apoptosis. The difference of mitophagy between OA-FLSs and RA-FLSs under hypoxia is mediated by the level of BNIP3 expression.
C1 [Deng, Ran; Wang, Yan; Bu, Yanhong; Wu, Hong] Minist Educ, Key Lab Xinan Med, Hefei 230012, CHINA.
   [Deng, Ran; Wang, Yan; Bu, Yanhong; Wu, Hong] Anhui Univ Chinese Med, Qian Jiang Rd 1, Hefei 230012, CHINA.
   [Deng, Ran; Wang, Yan; Bu, Yanhong; Wu, Hong] Anhui Prov Key Lab Res & Dev Chinese Med, Hefei 230012, CHINA.
   [Wu, Hong] Anhui Univ Chinese Med, Coll Pharm, Hefei 230012, CHINA.
RP Wu, H (corresponding author), Minist Educ, Key Lab Xinan Med, Hefei 230012, CHINA.; Wu, H (corresponding author), Anhui Univ Chinese Med, Qian Jiang Rd 1, Hefei 230012, CHINA.; Wu, H (corresponding author), Anhui Prov Key Lab Res & Dev Chinese Med, Hefei 230012, CHINA.; Wu, H (corresponding author), Anhui Univ Chinese Med, Coll Pharm, Hefei 230012, CHINA.
EM wuhongprof@aliyun.com
FU National Natural Science Foundation of China [81073122, 81874360, 81473400]
CR Cai L, 2022, PHYTOMEDICINE, V94, P0, DOI 10.1016/j.phymed.2021.153841
   Converse A, 2021, MOL CELL ENDOCRINOL, V538, P0, DOI 10.1016/j.mce.2021.111461
   Deng R, 2021, PHYTOTHER RES, V35, P5305, DOI 10.1002/ptr.7211
   Deng R, 2018, FRONT PHARMACOL, V9, P0, DOI 10.3389/fphar.2018.00105
   Diot A, 2018, FRONT CELL DEV BIOL, V6, P0, DOI 10.3389/fcell.2018.00103
   El-habta R, 2021, STEM CELL RES THER, V12, P0, DOI 10.1186/s13287-021-02230-y
   Filippi I, 2018, CELL PHYSIOL BIOCHEM, V46, P203, DOI 10.1159/000488423
   Forte M, 2021, CELL DEATH DIS, V12, P0, DOI 10.1038/s41419-021-04188-4
   Fu ZJ, 2020, REDOX BIOL, V36, P0, DOI 10.1016/j.redox.2020.101671
   Gorbunova AS, 2020, BIOCHEMISTRY-MOSCOW+, V85, P1245, DOI 10.1134/S0006297920100120
   Guo X, 2020, FRONT IMMUNOL, V11, P0, DOI 10.3389/fimmu.2020.01668
   Hao YC, 2022, J NANOBIOTECHNOL, V20, P0, DOI 10.1186/s12951-022-01247-6
   Hill SM, 2019, CELL DEATH DIFFER, V26, P617, DOI 10.1038/s41418-018-0254-9
   Huang YH, 2021, CELL MOL LIFE SCI, V78, P7681, DOI 10.1007/s00018-021-03950-3
   Ikeda M, 2021, J AM HEART ASSOC, V10, P0, DOI 10.1161/JAHA.121.020895
   Jiang TT, 2021, FRONT PHARMACOL, V12, P0, DOI 10.3389/fphar.2021.785586
   Kammouni W, 2007, ARTHRITIS RHEUM, V56, P2854, DOI 10.1002/art.22853
   Kong WN, 2022, AM J TRANSPLANT, V22, P130, DOI 10.1111/ajt.16757
   Lee CJ, 2018, CELL DEATH DIS, V9, P0, DOI 10.1038/s41419-018-0433-0
   Lee HJ, 2020, FRONT MICROBIOL, V11, P0, DOI 10.3389/fmicb.2020.01684
   Li Q, 2019, ARCH TOXICOL, V93, P1141, DOI 10.1007/s00204-019-02433-6
   Li Y, 2022, J NANOBIOTECHNOL, V20, P0, DOI 10.1186/s12951-022-01238-7
   Lin QS, 2021, AUTOPHAGY, V17, P2975, DOI 10.1080/15548627.2020.1848971
   Liu ZQ, 2021, CANCER GENE THER, V0, P0, DOI DOI 10.1038/s41417-021-00385-7
   Lv D, 2021, NAT COMMUN, V12, P0, DOI 10.1038/s41467-021-27210-x
   Mellor HR, 2010, BIOCHEM PHARMACOL, V79, P1562, DOI 10.1016/j.bcp.2010.01.019
   Mueller-buehl AM, 2021, CELLS-BASEL, V10, P0, DOI 10.3390/cells10123575
   Niu C, 2019, AUTOPHAGY, V15, P843, DOI 10.1080/15548627.2019.1569913
   Nygaard G, 2020, NAT REV RHEUMATOL, V16, P316, DOI 10.1038/s41584-020-0413-5
   Qureshi-baig K, 2020, AUTOPHAGY, V16, P1436, DOI 10.1080/15548627.2019.1687213
   Ray R, 2000, J BIOL CHEM, V275, P1439, DOI 10.1074/jbc.275.2.1439
   Ren J, 2019, BBA-MOL BASIS DIS, V1865, P206, DOI 10.1016/j.bbadis.2018.08.017
   Ren K, 2021, OXID MED CELL LONGEV, V2021, P0, DOI 10.1155/2021/8379962
   Shi RY, 2014, CNS NEUROSCI THER, V20, P1045, DOI 10.1111/cns.12325
   Song T, 2019, BRIT J PHARMACOL, V176, P491, DOI 10.1111/bph.14555
   Sumi K, 2022, INT J MOL SCI, V23, P0, DOI 10.3390/ijms23020749
   Tang CY, 2019, CELL DEATH DIS, V10, P0, DOI 10.1038/s41419-019-1899-0
   Tao JJ, 2021, LAB INVEST, V101, P1353, DOI 10.1038/s41374-021-00636-z
   Taylor CT, 2017, NAT REV IMMUNOL, V17, P774, DOI 10.1038/nri.2017.103
   Touhami S, 2022, INT J MOL SCI, V23, P0, DOI 10.3390/ijms23020681
   Veldhuizen J, 2022, BIOMATERIALS, V281, P0, DOI 10.1016/j.biomaterials.2021.121336
   Wang XW, 2020, CELL DEATH DIFFER, V27, P1431, DOI 10.1038/s41418-019-0449-8
   Wang YJ, 2020, ARTHRITIS RES THER, V22, P0, DOI 10.1186/s13075-020-02328-3
   Weyand CM, 2014, CURR OPIN RHEUMATOL, V26, P93, DOI 10.1097/BOR.0000000000000011
   Won SJ, 2015, J CELL PHYSIOL, V230, P930, DOI 10.1002/jcp.24825
   Yang WANG, 2022, MOL IMMUNOL, V142, P83, DOI 10.1016/j.molimm.2021.12.004
   Yu SS, 2019, ARTHRITIS RES THER, V21, P0, DOI 10.1186/s13075-019-1861-7
   Zeb A, 2021, REDOX BIOL, V48, P0, DOI 10.1016/j.redox.2021.102186
   Zeng C, 2021, INT J MOL SCI, V22, P0, DOI 10.3390/ijms22115820
   Zhang HF, 2008, J BIOL CHEM, V283, P10892, DOI 10.1074/jbc.M800102200
   Zhou HF, 2021, FRONT PHARMACOL, V12, P0, DOI 10.3389/fphar.2021.650983
NR 51
TC 0
Z9 0
U1 0
U2 0
PU SPRINGER
PI NEW YORK
PA ONE NEW YORK PLAZA, SUITE 4600, NEW YORK, NY, USA
SN 1076-1551
EI 1528-3658
J9 MOL MED
JI Mol. Med.
PD DEC 15
PY 2022
VL 28
IS 1
BP 
EP 
DI 10.1186/s10020-022-00490-9
PG 14
WC Biochemistry & Molecular Biology; Cell Biology; Medicine, Research & Experimental
SC Biochemistry & Molecular Biology; Cell Biology; Research & Experimental Medicine
GA 2A5TZ
UT WOS:000809565400001
PM 35690741
DA 2022-06-22
ER

PT J
AU Kong, Hui
   Wang, Xue-Qiang
   Zhang, Xin-An
AF Kong, Hui
   Wang, Xue-qiang
   Zhang, Xin-an
TI Exercise for Osteoarthritis: A Literature Review of Pathology and Mechanism
SO FRONTIERS IN AGING NEUROSCIENCE
LA English
DT Review
DE osteoarthritis; exercise; pathology; mechanism; therapy
ID quadriceps-strengthening exercise; mild knee osteoarthriti; quality-of-life; randomized controlled-trial; whole-body vibration; land-based exercise; chondrocyte apoptosis; articular-cartilage; resistance exercise; treadmill exercise
AB Osteoarthritis (OA) has a very high incidence worldwide and has become a very common joint disease in the elderly. Currently, the treatment methods for OA include surgery, drug therapy, and exercise therapy. In recent years, the treatment of certain diseases by exercise has received increasing research and attention. Proper exercise can improve the physiological function of various organs of the body. At present, the treatment of OA is usually symptomatic. Limited methods are available for the treatment of OA according to its pathogenesis, and effective intervention has not been developed to slow down the progress of OA from the molecular level. Only by clarifying the mechanism of exercise treatment of OA and the influence of different exercise intensities on OA patients can we choose the appropriate exercise prescription to prevent and treat OA. This review mainly expounds the mechanism that exercise alleviates the pathological changes of OA by affecting the degradation of the ECM, apoptosis, inflammatory response, autophagy, and changes of ncRNA, and summarizes the effects of different exercise types on OA patients. Finally, it is found that different exercise types, exercise intensity, exercise time and exercise frequency have different effects on OA patients. At the same time, suitable exercise prescriptions are recommended for OA patients.
C1 [Kong, Hui; Zhang, Xin-An] Shenyang Sport Univ, Coll Kinesiol, Shenyang, CHINA.
   [Wang, Xue-Qiang] Shanghai Univ Sport, Dept Sport Rehabil, Shanghai, CHINA.
   [Wang, Xue-Qiang] Shanghai Shangti Orthoped Hosp, Dept Rehabil Med, Shanghai, CHINA.
RP Zhang, XA (corresponding author), Shenyang Sport Univ, Coll Kinesiol, Shenyang, CHINA.; Wang, XQ (corresponding author), Shanghai Univ Sport, Dept Sport Rehabil, Shanghai, CHINA.; Wang, XQ (corresponding author), Shanghai Shangti Orthoped Hosp, Dept Rehabil Med, Shanghai, CHINA.
EM qiang897@163.com; zhangxa2725@163.com
FU Innovative Talents Support Program for Universities of Liaoning Province [WR2019024]; Shanghai Frontiers Science Research Base of Exercise and Metabolic Health
CR Abbott JH, 2013, OSTEOARTHR CARTILAGE, V21, P525, DOI 10.1016/j.joca.2012.12.014
   Ageberg E, 2015, EXERC SPORT SCI REV, V43, P14, DOI 10.1249/JES.0000000000000030
   Aigner T, 2004, RHEUM DIS CLIN N AM, V30, P639, DOI 10.1016/j.rdc.2004.04.002
   Al-hashem F, 2017, ULTRASTRUCT PATHOL, V41, P252, DOI 10.1080/01913123.2017.1313346
   Alkatan M, 2016, J RHEUMATOL, V43, P666, DOI 10.3899/jrheum.151110
   Allen J, 2017, ARTHRITIS RHEUMATOL, V69, P1407, DOI 10.1002/art.40101
   Allen KD, 2021, ANN INTERN MED, V174, P298, DOI 10.7326/M20-4447
   Allen RT, 2004, OSTEOARTHR CARTILAGE, V12, P917, DOI 10.1016/j.joca.2004.08.003
   An BC, 2013, CHIN J INTEGR MED, V19, P143, DOI 10.1007/s11655-012-1211-y
   An BC, 2008, J ALTERN COMPLEM MED, V14, P167, DOI 10.1089/acm.2007.0600
   Assis L, 2016, OSTEOARTHR CARTILAGE, V24, P169, DOI 10.1016/j.joca.2015.07.020
   Assis L, 2018, LASER MED SCI, V33, P1875, DOI 10.1007/s10103-018-2541-6
   Assis L, 2015, AM J PHYS MED REHAB, V94, P609, DOI 10.1097/PHM.0000000000000219
   Ayral X, 2005, OSTEOARTHR CARTILAGE, V13, P361, DOI 10.1016/j.joca.2005.01.005
   Barranco CAROLINE, 2015, NAT REV RHEUMATOL, V11, P127, DOI 10.1038/nrrheum.2015.12
   Bauer DC, 2006, OSTEOARTHR CARTILAGE, V14, P723, DOI 10.1016/j.joca.2006.04.001
   Baur A, 2011, FREE RADICAL RES, V45, P550, DOI 10.3109/10715762.2011.555483
   Belavy DL, 2021, NEUROSCI BIOBEHAV R, V120, P100, DOI 10.1016/j.neubiorev.2020.11.012
   Beltrami C, 2015, J MOL CELL CARDIOL, V89, P42, DOI 10.1016/j.yjmcc.2014.12.014
   Benedetti MG, 2018, BIOMED RES INT, V2018, P0, DOI 10.1155/2018/4840531
   Benito MJ, 2005, ANN RHEUM DIS, V64, P1263, DOI 10.1136/ard.2004.025270
   Bennell KL, 2014, BEST PRACT RES CL RH, V28, P93, DOI 10.1016/j.berh.2014.01.009
   Bennell KL, 2014, ARTHRITIS RHEUMATOL, V66, P950, DOI 10.1002/art.38317
   Bennell KL, 2012, BMJ-BRIT MED J, V345, P0, DOI 10.1136/bmj.e4934
   Blazek AD, 2016, OSTEOARTHR CARTILAGE, V24, P1210, DOI 10.1016/j.joca.2016.02.004
   Bondeson J, 2010, ARTHRITIS RHEUM-US, V62, P647, DOI 10.1002/art.27290
   Jorge RTB, 2015, CLIN REHABIL, V29, P234, DOI 10.1177/0269215514540920
   Boudenot A, 2014, OSTEOARTHR CARTILAGE, V22, P1176, DOI 10.1016/j.joca.2014.05.020
   Brandt KD, 1991, J RHEUMATOL, V18, P436
   Braun HJ, 2012, BONE, V51, P278, DOI 10.1016/j.bone.2011.11.019
   Bruce-brand RA, 2012, BMC MUSCULOSKEL DIS, V13, P0, DOI 10.1186/1471-2474-13-118
   Burr DB, 2012, NAT REV RHEUMATOL, V8, P665, DOI 10.1038/nrrheum.2012.130
   Carames B, 2010, ARTHRITIS RHEUM-US, V62, P791, DOI 10.1002/art.27305
   Castrogiovanni P, 2019, INT J MOL SCI, V20, P0, DOI 10.3390/ijms20030511
   Chang J, 2013, INT J MOL MED, V32, P1311, DOI 10.3892/ijmm.2013.1520
   Chen HB, 2019, BMC MUSCULOSKEL DIS, V20, P0, DOI 10.1186/s12891-019-2521-4
   Chen L, 2020, BIOCHEM BIOPH RES CO, V523, P117, DOI 10.1016/j.bbrc.2019.12.014
   Chen LQ, 2017, J CELL MOL MED, V21, P3347, DOI 10.1111/jcmm.13237
   Chen PY, 2021, BMC GERIATR, V21, P0, DOI 10.1186/s12877-021-02390-9
   Chen SM, 2020, INT J ENV RES PUB HE, V17, P0, DOI 10.3390/ijerph17010224
   Chen X, 2022, ANN RHEUM DIS, V81, P87, DOI 10.1136/annrheumdis-2021-221091
   Cifuentes DJ, 2010, OSTEOARTHR CARTILAGE, V18, P1088, DOI 10.1016/j.joca.2010.04.004
   Cormier J, 2017, LIFE SCI, V180, P51, DOI 10.1016/j.lfs.2017.05.011
   Cui D, 2018, INT J MOL SCI, V19, P0, DOI 10.3390/ijms19051315
   Da RR, 2007, J IMMUNOL, V178, P557, DOI 10.4049/jimmunol.178.1.557
   Daenen L, 2015, CLIN J PAIN, V31, P108, DOI 10.1097/AJP.0000000000000099
   Dai XF, 2021, EXPERT REV MOL MED, V23, P0, DOI 10.1017/erm.2021.4
   de Rooij M, 2017, ARTHRIT CARE RES, V69, P807, DOI 10.1002/acr.23013
   Devita P, 2018, CLIN BIOMECH, V59, P199, DOI 10.1016/j.clinbiomech.2018.09.016
   Devrimsel G, 2019, CLIN REHABIL, V33, P418, DOI 10.1177/0269215518817807
   Duan R, 2020, FRONT CELL DEV BIOL, V8, P0, DOI 10.3389/fcell.2020.608388
   Dunn W, 2009, ARTHRITIS RHEUM-US, V60, P2333, DOI 10.1002/art.24678
   Elmore S, 2007, TOXICOL PATHOL, V35, P495, DOI 10.1080/01926230701320337
   Escalante Y, 2011, J SCI MED SPORT, V14, P190, DOI 10.1016/j.jsams.2010.10.004
   Ettinger WH, 1997, JAMA-J AM MED ASSOC, V277, P25, DOI 10.1001/jama.277.1.25
   Eyre DR, 2004, CLIN ORTHOP RELAT R, V0, PPS118, DOI 10.1097/01.blo.0000144855.48640.b9
   Fang L, 2021, LIFE SCI, V275, P0, DOI 10.1016/j.lfs.2021.119375
   Felson DT, 1997, ARTHRITIS RHEUM, V40, P728, DOI 10.1002/art.1780400420
   Fernandes L, 2017, BMC MUSCULOSKEL DIS, V18, P0, DOI 10.1186/s12891-016-1369-0
   Ferraz RB, 2018, MED SCI SPORT EXER, V50, P897, DOI 10.1249/MSS.0000000000001530
   Foley A, 2003, ANN RHEUM DIS, V62, P1162, DOI 10.1136/ard.2002.005272
   Franciozi CES, 2013, OSTEOARTHR CARTILAGE, V21, P965, DOI 10.1016/j.joca.2013.04.007
   Galois L, 2004, OSTEOARTHR CARTILAGE, V12, P779, DOI 10.1016/j.joca.2004.06.008
   Gianni L, 2016, LANCET ONCOL, V17, P791, DOI 10.1016/S1470-2045(16)00163-7
   Goh SL, 2019, SPORTS MED, V49, P743, DOI 10.1007/s40279-019-01082-0
   Goldring MB, 2007, J CELL PHYSIOL, V213, P626, DOI 10.1002/jcp.21258
   Goldring MB, 2011, CURR OPIN RHEUMATOL, V23, P471, DOI 10.1097/BOR.0b013e328349c2b1
   Gracey E, 2020, NAT REV RHEUMATOL, V16, P193, DOI 10.1038/s41584-019-0364-x
   Griffin TM, 2020, J SPORT HEALTH SCI, V9, P119, DOI 10.1016/j.jshs.2019.05.008
   Griffin TM, 2012, ARTHRITIS RHEUM-US, V64, P443, DOI 10.1002/art.33332
   Guan YJ, 2011, FASEB J, V25, P4457, DOI 10.1096/fj.11-185132
   Guo J, 2002, DEV CELL, V3, P183, DOI 10.1016/S1534-5807(02)00218-6
   Guo YF, 2021, J CELL PHYSIOL, V236, P4152, DOI 10.1002/jcp.30111
   Hao XX, 2021, J ORTHOP RES, V39, P1227, DOI 10.1002/jor.24791
   Hashimoto S, 1998, ARTHRITIS RHEUM-US, V41, P1632, DOI 10.1002/1529-0131(199809)41:9<1632::AID-ART14>3.0.CO;2-A
   He Y, 2022, BONE, V154, P0, DOI [10.1016/j.bone.2021.116182, 10.1016/j.bone.2021.110182]
   He ZH, 2020, BONE, V141, P0, DOI 10.1016/j.bone.2020.115573
   Heraud F, 2000, ANN RHEUM DIS, V59, P959, DOI 10.1136/ard.59.12.959
   Hinman RS, 2007, PHYS THER, V87, P32, DOI 10.2522/ptj.20060006
   Hiyama Y, 2012, CLIN REHABIL, V26, P403, DOI 10.1177/0269215511421028
   Holm PM, 2021, EUR J PAIN, V25, P1898, DOI 10.1002/ejp.1796
   Holyoak DT, 2019, OSTEOARTHR CARTILAGE, V27, P1526, DOI 10.1016/j.joca.2019.06.005
   Hong E, 2012, TISSUE ENG PART B-RE, V18, P445, DOI 10.1089/ten.teb.2012.0116, 10.1089/ten.TEB.2012.0116
   Hong Y, 2014, J PINEAL RES, V57, P53, DOI 10.1111/jpi.12143
   Houard X, 2013, CURR RHEUMATOL REP, V15, P0, DOI 10.1007/s11926-013-0375-6
   Hsieh YL, 2018, LIFE SCI, V212, P267, DOI 10.1016/j.lfs.2018.10.013
   Hsu YI, 2021, INT J ENV RES PUB HE, V18, P0, DOI 10.3390/ijerph18157744
   Huang J, 2019, NAT COMMUN, V10, P0, DOI 10.1038/s41467-019-10753-5
   Huang LF, 2018, INT J RHEUM DIS, V21, P952, DOI 10.1111/1756-185X.13082
   Hwang HS, 2015, INT J MOL SCI, V16, P26035, DOI 10.3390/ijms161125943
   Iijima H, 2017, OSTEOARTHR CARTILAGE, V25, P964, DOI 10.1016/j.joca.2016.12.008
   Iijima H, 2016, OSTEOARTHR CARTILAGE, V24, P1092, DOI 10.1016/j.joca.2016.01.006
   Iijima H, 2015, OSTEOARTHR CARTILAGE, V23, P1563, DOI 10.1016/j.joca.2015.04.015
   Jansen MJ, 2011, J PHYSIOTHER, V57, P11, DOI 10.1016/S1836-9553(11)70002-9
   Jia Z, 2021, CARTILAGE, V13, P785S, DOI 10.1177/19476035211044826
   Jusic A, 2020, BASIC RES CARDIOL, V115, P0, DOI 10.1007/s00395-020-0783-5
   Kabiri S, 2018, PHYS THER SPORT, V32, P22, DOI 10.1016/j.ptsp.2018.04.001
   Kapoor M, 2011, NAT REV RHEUMATOL, V7, P33, DOI 10.1038/nrrheum.2010.196
   Karreth FA, 2013, CANCER DISCOV, V3, P1113, DOI 10.1158/2159-8290.CD-13-0202
   Kim DY, 2003, VET J, V166, P52, DOI 10.1016/S1090-0233(02)00305-2
   Kongara S, 2012, FRONT ONCOL, V2, P0, DOI 10.3389/fonc.2012.00171
   Krauss I, 2014, DTSCH ARZTEBL INT, V111, P592, DOI 10.3238/arztebl.2014.0592
   Kuntz AB, 2018, PLOS ONE, V13, P0, DOI 10.1371/journal.pone.0195653
   Kuptniratsaikul V, 2019, CLIN REHABIL, V33, P85, DOI 10.1177/0269215518792041
   Lai ZQ, 2018, RES SPORTS MED, V26, P138, DOI 10.1080/15438627.2018.1431541
   Leon-ballesteros S, 2020, REUMATOL CLIN, V16, P11, DOI 10.1016/j.reuma.2018.03.001
   Li KF, 2021, SAUDI J BIOL SCI, V28, P40, DOI 10.1016/j.sjbs.2020.08.027
   Li RJ, 2020, INT J ENV RES PUB HE, V17, P0, DOI 10.3390/ijerph17217873
   Li YS, 2016, JOINT BONE SPINE, V83, P143, DOI 10.1016/j.jbspin.2015.06.009
   Li ZC, 2014, PLOS ONE, V9, P0, DOI 10.1371/journal.pone.0085784
   Li ZH, 2021, FRONT CELL DEV BIOL, V9, P0, DOI 10.3389/fcell.2021.695041
   Lieberthal J, 2015, OSTEOARTHR CARTILAGE, V23, P1825, DOI 10.1016/j.joca.2015.08.015
   Liu Q, 2017, MOL THER-NUCL ACIDS, V7, P223, DOI 10.1016/j.omtn.2017.04.004
   Liu Q, 2016, MOL THER, V24, P1726, DOI 10.1038/mt.2016.151
   Liu SS, 2016, MOL MED REP, V13, P1999, DOI 10.3892/mmr.2016.4798
   Liu-bryan R, 2013, CURR RHEUMATOL REP, V15, P0, DOI 10.1007/s11926-013-0323-5
   Loeser RF, 2012, ARTHRITIS RHEUM-US, V64, P1697, DOI 10.1002/art.34453
   Lorenzo P, 2004, MATRIX BIOL, V23, P381, DOI 10.1016/j.matbio.2004.07.007
   Lu JH, 2021, CONNECT TISSUE RES, V62, P508, DOI 10.1080/03008207.2020.1780218
   Lun V, 2015, CLIN J SPORT MED, V25, P509, DOI 10.1097/JSM.0000000000000170
   Lund H, 2008, J REHABIL MED, V40, P137, DOI 10.2340/16501977-0134
   Luo YY, 2017, PROTEIN CELL, V8, P560, DOI 10.1007/s13238-017-0377-7
   Ma ZH, 2020, STEM CELLS, V38, P1511, DOI 10.1002/stem.3279
   Malemud CJ, 2017, PROG MOL BIOL TRANSL, V148, P305, DOI 10.1016/bs.pmbts.2017.03.003
   Malfait AM, 2016, OSTEOARTHR CARTILAGE, V24, P21, DOI 10.1016/j.joca.2015.09.010
   Martins JB, 2019, FRONT PHYSIOL, V10, P0, DOI 10.3389/fphys.2019.01168
   Mathew R, 2009, CELL, V137, P1062, DOI 10.1016/j.cell.2009.03.048
   Maurer BT, 1999, ARCH PHYS MED REHAB, V80, P1293, DOI 10.1016/S0003-9993(99)90032-1
   Messier SP, 2021, JAMA-J AM MED ASSOC, V325, P646, DOI 10.1001/jama.2021.0411
   Milares LP, 2016, CONNECT TISSUE RES, V57, P398, DOI 10.1080/03008207.2016.1193174
   Mobasheri A, 2017, NAT REV RHEUMATOL, V13, P302, DOI 10.1038/nrrheum.2017.50
   Mohammadi MF, 2013, IRAN J BASIC MED SCI, V16, P683
   Multanen J, 2017, OSTEOPOROSIS INT, V28, P1323, DOI 10.1007/s00198-016-3875-1
   Munukka M, 2016, OSTEOARTHR CARTILAGE, V24, P1708, DOI 10.1016/j.joca.2016.05.007
   Munukka M, 2020, SCAND J MED SCI SPOR, V30, P1064, DOI 10.1111/sms.13630
   Musumeci G, 2015, SCAND J MED SCI SPOR, V25, Pe222, DOI 10.1111/sms.12290
   Musumeci G, 2013, J BONE MINER METAB, V31, P274, DOI 10.1007/s00774-012-0414-9
   Musumeci G, 2011, KNEE SURG SPORT TR A, V19, P307, DOI 10.1007/s00167-010-1215-0
   Na SS, 2014, J PHYS THER SCI, V26, P487, DOI 10.1589/jpts.26.487
   Nery M, 2021, CLIN REHABIL, V35, P1757, DOI 10.1177/02692155211030622
   Norrdin RW, 1998, BONE, V22, P133, DOI 10.1016/S8756-3282(97)00253-6
   Ojoawo AO, 2016, TECHNOL HEALTH CARE, V24, P853, DOI 10.3233/THC-161234
   Oka Y, 2021, LIFE-BASEL, V11, P0, DOI 10.3390/life11040303
   Oka Y, 2021, CARTILAGE, V13, P1334S, DOI 10.1177/1947603519885007
   Oliveira ALINEMIZUSAKIIMOTODE, 2012, REV BRAS REUMATOL, V52, P876
   Pap T, 2020, SEMIN CELL DEV BIOL, V101, P140, DOI 10.1016/j.semcdb.2019.12.006
   Pedersen BK, 2015, SCAND J MED SCI SPOR, V25, P1, DOI 10.1111/sms.12581
   Peng MS, 2022, JAMA NETW OPEN, V5, P0, DOI 10.1001/jamanetworkopen.2021.42069
   Penninx BWJH, 2002, J GERONTOL B-PSYCHOL, V57, PP124, DOI 10.1093/geronb/57.2.P124
   Perez-garcia S, 2020, CELLS-BASEL, V9, P0, DOI 10.3390/cells9010040
   Pisters MF, 2010, J PHYSIOTHER, V56, P41, DOI 10.1016/S1836-9553(10)70053-9
   Qian J, 2014, EXP THER MED, V8, P377, DOI 10.3892/etm.2014.1746
   Rabe KG, 2018, PM&R, V10, P1301, DOI 10.1016/j.pmrj.2018.05.014
   Rahmati M, 2017, AGEING RES REV, V40, P20, DOI 10.1016/j.arr.2017.07.004
   Rewald S, 2020, ARCH PHYS MED REHAB, V101, P1288, DOI 10.1016/j.apmr.2019.12.023
   Reynard LN, 2017, SEMIN CELL DEV BIOL, V62, P57, DOI 10.1016/j.semcdb.2016.04.017
   Rim YA, 2020, INT J MOL SCI, V21, P0, DOI 10.3390/ijms21072358
   Rios JL, 2021, CARTILAGE, V13, P1456S, DOI 10.1177/1947603520959399
   Rios JL, 2019, SCI REP-UK, V9, P0, DOI 10.1038/s41598-019-40601-x
   Rojas-ortega M, 2015, PATHOL RES PRACT, V211, P435, DOI 10.1016/j.prp.2015.01.008
   Rosshirt N, 2019, CLIN EXP IMMUNOL, V195, P395, DOI 10.1111/cei.13230
   Ruegsegger GN, 2018, CSH PERSPECT MED, V8, P0, DOI 10.1101/cshperspect.a029694
   Sadeghi H, 2022, WORK, V71, P13, DOI 10.3233/WOR-211000
   Samut G, 2015, MOD RHEUMATOL, V25, P919, DOI 10.3109/14397595.2015.1038425
   Sang WL, 2021, LIFE SCI, V278, P0, DOI 10.1016/j.lfs.2021.119528
   Sasaki H, 2012, ARTHRITIS RHEUM-US, V64, P1920, DOI 10.1002/art.34323
   Scanzello CR, 2017, J ORTHOP RES, V35, P735, DOI 10.1002/jor.23471
   Scanzello CR, 2017, CURR OPIN RHEUMATOL, V29, P79, DOI 10.1097/BOR.0000000000000353
   Scanzello CR, 2012, BONE, V51, P249, DOI 10.1016/j.bone.2012.02.012
   Scanzello CR, 2011, ARTHRITIS RHEUM-US, V63, P391, DOI 10.1002/art.30137
   Setayeshmehr M, 2019, TISSUE ENG PART B-RE, V25, P202, DOI 10.1089/ten.teb.2018.0245, 10.1089/ten.TEB.2018.0245
   Sevick MA, 2000, MED SCI SPORT EXER, V32, P1534
   Silva LE, 2008, PHYS THER, V88, P12, DOI 10.2522/ptj.20060040
   Simao AP, 2012, ARCH PHYS MED REHAB, V93, P1692, DOI 10.1016/j.apmr.2012.04.017
   Skou ST, 2018, J ORTHOP SPORT PHYS, V48, P439, DOI 10.2519/jospt.2018.7877
   Song R, 2003, J RHEUMATOL, V30, P2039
   Sowers M, 2011, J BONE JOINT SURG AM, V93A, P241, DOI 10.2106/JBJS.I.00667
   Spahn G, 2013, KNEE SURG SPORT TR A, V21, P96, DOI 10.1007/s00167-011-1751-2
   Steinhilber B, 2017, MOD RHEUMATOL, V27, P493, DOI 10.1080/14397595.2016.1213940
   Sun XX, 2020, INT J BIOL SCI, V16, P994, DOI 10.7150/ijbs.39945
   Suri S, 2012, BONE, V51, P204, DOI 10.1016/j.bone.2011.10.010
   Suzuki Y, 2019, CLIN RHEUMATOL, V38, P133, DOI 10.1007/s10067-018-4263-3
   Swingler TE, 2012, ARTHRITIS RHEUM-US, V64, P1909, DOI 10.1002/art.34314
   Szychlinska MA, 2019, EUR J NUTR, V58, P565, DOI 10.1007/s00394-018-1632-2
   Taglietti M, 2018, CLIN REHABIL, V32, P766, DOI 10.1177/0269215517754240
   Theocharis AD, 2019, FEBS J, V286, P2830, DOI 10.1111/febs.14818
   Thomas CM, 2011, RHEUMATOL INT, V31, P1341, DOI 10.1007/s00296-010-1471-9
   Tian YC, 2021, LIFE SCI, V273, P0, DOI 10.1016/j.lfs.2021.119260
   Topp R, 2002, ARCH PHYS MED REHAB, V83, P1187, DOI 10.1053/apmr.2002.33988
   Trans T, 2009, KNEE, V16, P256, DOI 10.1016/j.knee.2008.11.014
   Tsauo JY, 2008, CLIN REHABIL, V22, P448, DOI 10.1177/0269215507084597
   Umov FD, 2002, J NUTR, V132, P2450S, DOI 10.1093/jn/132.8.2450S
   Valdes AM, 2010, CURR OPIN RHEUMATOL, V22, P139, DOI 10.1097/BOR.0b013e3283367a6e
   Van DENBOSCHMHJ, 2019, CLIN EXP IMMUNOL, V195, P153, DOI 10.1111/cei.13237
   Vansaase JLCM, 1989, ANN RHEUM DIS, V48, P271, DOI 10.1136/ard.48.4.271
   Vasilceac FA, 2021, BRAZ J PHYS THER, V25, P147, DOI 10.1016/j.bjpt.2020.03.002
   Villadsen A, 2014, J RHEUMATOL, V41, P1385, DOI 10.3899/jrheum.130642
   Vincent KR, 2020, AM J PHYS MED REHAB, V99, P932, DOI 10.1097/PHM.0000000000001450
   Vincent KR, 2019, MED SCI SPORT EXER, V51, P1977, DOI 10.1249/MSS.0000000000002010
   Vincent TL, 2019, SEMIN ARTHRITIS RHEU, V49, PS36, DOI 10.1016/j.semarthrit.2019.09.018
   Waller B, 2017, OSTEOARTHR CARTILAGE, V25, P1238, DOI 10.1016/j.joca.2017.02.800
   Wang FL, 2021, BMC MUSCULOSKEL DIS, V22, P0, DOI 10.1186/s12891-021-04179-8
   Wang P, 2016, PHYSIOTHERAPY, V102, P86, DOI 10.1016/j.physio.2015.03.3720
   Wang TJ, 2007, J ADV NURS, V57, P141, DOI 10.1111/j.1365-2648.2006.04102.x
   Wang TJ, 2011, J CLIN NURS, V20, P2609, DOI 10.1111/j.1365-2702.2010.03675.x
   Woodell-may JE, 2020, J ORTHOP RES, V38, P253, DOI 10.1002/jor.24457
   Wu B, 2022, MED SCI SPORT EXER, V54, P220, DOI 10.1249/MSS.0000000000002781
   Xiao CM, 2021, AGE AGEING, V50, P570, DOI 10.1093/ageing/afaa179
   Xiao ZG, 2021, AM J TRANSL RES, V13, P6710
   Xue JF, 2017, BIOMED PHARMACOTHER, V89, P1252, DOI 10.1016/j.biopha.2017.01.130
   Yamaguchi S, 2013, J ORTHOP RES, V31, P1026, DOI 10.1002/jor.22332
   Yang JS, 2021, EXP MOL MED, V53, P1723, DOI 10.1038/s12276-021-00696-7
   Yang Y, 2020, OXID MED CELL LONGEV, V2020, P0, DOI 10.1155/2020/6196398
   Yang Y, 2019, J CELL PHYSIOL, V234, P9156, DOI 10.1002/jcp.27592
   Yang Y, 2018, MOL IMMUNOL, V103, P35, DOI 10.1016/j.molimm.2018.08.027
   Yang Y, 2017, PLOS ONE, V12, P0, DOI 10.1371/journal.pone.0179162
   Ye D, 2018, BIOMED PHARMACOTHER, V104, P825, DOI 10.1016/j.biopha.2018.04.124
   Yuenyongviwat V, 2020, BMC MUSCULOSKEL DIS, V21, P0, DOI 10.1186/s12891-020-03316-z
   Yusup A, 2015, OSTEOARTHR CARTILAGE, V23, P1858, DOI 10.1016/j.joca.2015.05.017
   Zamli Z, 2011, INT J RHEUM DIS, V14, P159, DOI 10.1111/j.1756-185X.2011.01618.x
   Zhang H, 2019, FRONT PHYSIOL, V10, P0, DOI 10.3389/fphys.2019.01060
   Zhang JT, 2021, AM J TRANSL RES, V13, P2511
   Zhang WC, 2021, ARTHRITIS RES THER, V23, P0, DOI 10.1186/s13075-021-02420-2
   Zhang WC, 2020, FRONT CELL DEV BIOL, V8, P0, DOI 10.3389/fcell.2020.00870
   Zhang XN, 2019, INT J MOL MED, V43, P336, DOI 10.3892/ijmm.2018.3948
   Zhang ZW, 2020, BIOMED RES INT, V2020, P0, DOI 10.1155/2020/3096237
   Zheng KY, 2021, FRONT NEUROSCI-SWITZ, V15, P0, DOI 10.3389/fnins.2021.735470
   Zhou XC, 2021, BIOMED ENG ONLINE, V20, P0, DOI 10.1186/s12938-021-00949-6
   Zhu J, 2019, STEM CELL RES THER, V10, P0, DOI 10.1186/s13287-019-1458-8
NR 229
TC 0
Z9 0
U1 5
U2 5
PU FRONTIERS MEDIA SA
PI LAUSANNE
PA AVENUE DU TRIBUNAL FEDERAL 34, LAUSANNE, CH-1015, SWITZERLAND
SN 1663-4365
EI 
J9 FRONT AGING NEUROSCI
JI Front. Aging Neurosci.
PD MAY 3
PY 2022
VL 14
IS 
BP 
EP 
DI 10.3389/fnagi.2022.854026
PG 20
WC Geriatrics & Gerontology; Neurosciences
SC Geriatrics & Gerontology; Neurosciences & Neurology
GA 1I0YJ
UT WOS:000796963400001
PM 35592699
DA 2022-06-22
ER

PT J
AU Liu, D.
   Cai, Z-J
   Yang, Y-T
   Lu, W-H
   Pan, L-Y
   Xiao, W-F
   Li, Y-S
AF Liu, D
   Cai, Z-j
   Yang, Y-t
   Lu, W-h
   Pan, L-y
   Xiao, W-f
   Li, Y-s
TI Mitochondrial quality control in cartilage damage and osteoarthritis: new insights and potential therapeutic targets
SO OSTEOARTHRITIS AND CARTILAGE
LA English
DT Review
DE Mitochondria; Osteoarthritis; Cartilage damage; Mitochondrial quality control; Therapeutic target
ID oxidative stress; articular-cartilage; autophagy activation; signaling pathway; chondrocyte; fission; fusion; mechanism; biogenesis; apoptosis
AB Osteoarthritis (OA) isa multifactorial arthritic disease of weight-bearing joints concomitant with chronic and intolerable pain, loss of locomotion and impaired quality of life in the elderly population. Although the prevalence of OA increases with age, its specific mechanisms have not been elucidated and effective therapeutic disease-modifying drugs have not been developed. As essential organelles in chondrocytes, mitochondria supply energy and play vital roles in cellular metabolism, proliferation and apoptosis. Mitochondrial quality control (MQC) is the key mechanism to coordinate various mitochondrial biofunctions, primarily through mitochondrial biogenesis, dynamics, autophagy and the newly discovered mitocytosis. An increasing number of studies have revealed that a loss of MQC homeostasis contributes to the cartilage damage during the occurrence and development of OA. Several master MQC-associated signaling pathways and regulators exert chondroprotective roles in OA, while cartilage damage-related molecular mechanisms have been partially identified. In this review, we summarized known mechanisms mediated by dysregulated MQC in the pathogenesis of OA and latent bioactive ingredients and drugs for the prevention and treatment of OA through the maintenance of MQC. (c) 2021 Osteoarthritis Research Society International. Published by Elsevier Ltd. All rights reserved.
C1 [Liu, D.; Cai, Z-J; Yang, Y-T; Lu, W-H; Pan, L-Y; Xiao, W-F; Li, Y-S] Cent South Univ, Xiangya Hosp, Dept Orthoped, Xiangya Rd 87, Changsha 410008, Hunan, CHINA.
   [Xiao, W-F; Li, Y-S] Cent South Univ, Xiangya Hosp, Natl Clin Res Ctr Geriatr Disorders, Changsha 410008, Hunan, CHINA.
RP Xiao, WF; Li, YS (corresponding author), Cent South Univ, Xiangya Hosp, Dept Orthoped, Xiangya Rd 87, Changsha 410008, Hunan, CHINA.
EM xiaowenfeng@csu.edu.cn; liyusheng@csu.edu.cn
[truncated: 135,891 more chars]
