# Supplementary material for: Knowledge mapping of autophagy in osteoarthritis from 2004 to 2022: A bibliometric analysis
Source: Front Immunol. 2023 Mar 9;14:1063018. doi: 10.3389/fimmu.2023.1063018 (PMC10033547; doi:10.3389/fimmu.2023.1063018)
Supplement: Supplementary file 1 [file DataSheet_1.zip › Supplementary Material/Supplementary Data/log.txt]

The process may take a few minutes to complete. Please wait ...
Records Found: 1142
References Found: 33471
Records Processed: 1142
Distributions of Cited References (Segments)
CITIONS	REFERENCES
1	2215
2	15
3	209
4	3478
5	38621
6	15836
7	2

1142	Records Found in Total
732	Unique Records
410	Duplicated Records
0	Invalid Records

Unique Records by Source:
151	Scopus
581	WOS

Document Types Retained and (Removed):
626	Article
87	Review

Statistics of Fields
Total: 732
AB: 729	99.590164%
DOI: 713	97.40437%
PMID: 565	77.18579%
DE: 731	99.86339%
WC: 581	79.37158%
SC: 581	79.37158%
CR: 581	79.37158%
RR: 0	0.0%
XX: 0	0.0%
YY: 0	0.0%
ZZ: 0	0.0%

Results saved to: C:\Users\liaoliao\Desktop\WOS\output
2004	1
2008	2
2009	2
2010	5
2011	9
2012	12
2013	16
2014	19
2015	34
2016	46
2017	50
2018	75
2019	84
2020	127
2021	172
2022	78

Total unique records exported: 732

Duplicates by DOIs:
10.1186/s10020-022-00490-9	Deng R, 2022, BNIP3 mediates the different adaptive responses of fibroblast-like synovial cells to hypoxia in patients with osteoarthritis and rheumatoid arthritis @ MOL MED, V28, P, DOI 10.1186/s10020-022-00490-9
10.1038/s41420-022-00896-8	Lu Q, 2022, SIRT1 restoration enhances chondrocyte autophagy in osteoarthritis through PTEN-mediated EGFR ubiquitination @ CELL DEATH DISCOV, V8, P, DOI 10.1038/s41420-022-00896-8
10.1016/j.intimp.2022.108772	Li M, 2022, Monoamine oxidase A attenuates chondrocyte loss and extracellular matrix degradation in osteoarthritis by inducing autophagy @ INT IMMUNOPHARMACOL, V109, P, DOI 10.1016/j.intimp.2022.108772
10.1016/j.biopha.2022.113092	Jin Z, 2022, Curcumin exerts chondroprotective effects against osteoarthritis by promoting AMPK/PINK1/Parkin-mediated mitophagy @ BIOMED PHARMACOTHER, V151, P, DOI 10.1016/j.biopha.2022.113092
10.1016/j.omtn.2022.03.016	Feng L, 2022, MicroRNA-378 contributes to osteoarthritis by regulating chondrocyte autophagy and bone marrow mesenchymal stem cell chondrogenesis @ MOL THER NUCL ACIDS, V28, P328, DOI 10.1016/j.omtn.2022.03.016
10.1038/s41374-022-00737-3	Xia Y, 2022, MicroRNA-483-5p accentuates cisplatin-induced acute kidney injury by targeting GPX3 @ LAB INVESTIG, V102, P589, DOI 10.1038/s41374-022-00737-3
10.1126/sciadv.abn1556	Yan J, 2022, Autophagic LC3+ calcified extracellular vesicles initiate cartilage calcification in osteoarthritis @ SCI ADV, V8, P, DOI 10.1126/sciadv.abn1556
10.1002/jbmr.4542	He F, 2022, Necroptotic TNF¦Á-Syndecan 4-TNF¦Á Vicious Cycle as a Therapeutic Target for Preventing Temporomandibular Joint Osteoarthritis @ J BONE MINER RES, V37, P1044, DOI 10.1002/jbmr.4542
10.1002/cbin.11783	Huang L, 2022, Glucosamine suppresses oxidative stress and induces protective autophagy in osteoblasts by blocking the ROS/Akt/mTOR signaling pathway @ CELL BIOL INT, V46, P829, DOI 10.1002/cbin.11783
10.1016/j.bcp.2022.115022	Park S, 2022, Valdecoxib attenuates lipid-induced hepatic steatosis through autophagy-mediated suppression of endoplasmic reticulum stress @ BIOCHEM PHARMACOL, V199, P, DOI 10.1016/j.bcp.2022.115022
10.1016/j.intimp.2022.108563	Wang A, 2022, Shikonin&#44; a promising therapeutic drug for osteoarthritis that acts via autophagy activation @ INT IMMUNOPHARMACOL, V106, P, DOI 10.1016/j.intimp.2022.108563
10.1016/j.gene.2022.146209	Lv S, 2022, Quercetin mediates TSC2-RHEB-mTOR pathway to regulate chondrocytes autophagy in knee osteoarthritis @ GENE, V820, P, DOI 10.1016/j.gene.2022.146209
10.1177/19476035221093060	Xia P, 2022, Low-Intensity Pulsed Ultrasound Enhances the Efficacy of Bone Marrow-Derived MSCs in Osteoarthritis Cartilage Repair by Regulating Autophagy-Mediated Exosome Release @ CARTILAGE, V13, P, DOI 10.1177/19476035221093060
10.3390/biomedicines10040860	Lian WS, 2022, Gut Microbiota Ecosystem Governance of Host Inflammation&#44; Mitochondrial Respiration and Skeletal Homeostasis @ BIOMEDICINES, V10, P, DOI 10.3390/biomedicines10040860
10.3390/cells11071078	Jin H, 2022, Pyroptosis and Sarcopenia: Frontier Perspective of Disease Mechanism @ CELLS, V11, P, DOI 10.3390/cells11071078
10.1016/j.cyto.2022.155805	Xu F, 2022, SOX4-activated lncRNA MCM3AP-AS1 aggravates osteoarthritis progression by modulating miR-149-5p/Notch1 signaling @ CYTOKINE, V152, P, DOI 10.1016/j.cyto.2022.155805
10.1111/os.13057	Zhang SL, 2022, Corresponding Changes of Autophagy-Related Genes and Proteins in Different Stages of Knee Osteoarthritis: An Animal Model Study @ ORTHOP SURG, V14, P595, DOI 10.1111/os.13057
10.1007/s13577-022-00676-7	Yang Y, 2022, Blockade of ASIC1a inhibits acid-induced rat articular chondrocyte senescence through regulation of autophagy @ HUM CELL, V35, P665, DOI 10.1007/s13577-022-00676-7
10.1016/j.joca.2021.10.009	Liu D, 2022, Mitochondrial quality control in cartilage damage and osteoarthritis: new insights and potential therapeutic targets @ OSTEOARTHRITIS CARTILAGE, V30, P395, DOI 10.1016/j.joca.2021.10.009
10.3389/fphar.2022.783506	Ma T, 2022, Bilobalide Exerts Anti-Inflammatory Effects on Chondrocytes Through the AMPK/SIRT1/mTOR Pathway to Attenuate ACLT-Induced Post-Traumatic Osteoarthritis in Rats @ FRONT PHARMACOL, V13, P, DOI 10.3389/fphar.2022.783506
10.3389/fcell.2022.682045	Rayson A, 2022, Geroprotectors and Skeletal Health: Beyond the Headlines @ FRONT CELL DEV BIOL, V10, P, DOI 10.3389/fcell.2022.682045
10.1126/sciadv.abl6449	Lei Y, 2022, Injectable hydrogel microspheres with self-renewable hydration layers alleviate osteoarthritis @ SCI ADV, V8, P, DOI 10.1126/sciadv.abl6449
10.1096/fj.202100896R	Kuwahara M, 2022, C10orf10/DEPP activates mitochondrial autophagy and maintains chondrocyte viability in the pathogenesis of osteoarthritis @ FASEB J, V36, P, DOI 10.1096/fj.202100896R
10.1002/advs.202103839	Zhai Q, 2022, Nanorepairers Rescue Inflammation-Induced Mitochondrial Dysfunction in Mesenchymal Stem Cells @ ADV SCI, V9, P, DOI 10.1002/advs.202103839
10.1016/j.bone.2021.116264	Lin L, 2022, CF101 alleviates OA progression and inhibits the inflammatory process via the AMP/ATP/AMPK/mTOR axis @ BONE, V155, P, DOI 10.1016/j.bone.2021.116264
10.1111/jcmm.17319	Yue J, 2022, Targeted regulation of FoxO1 in chondrocytes prevents age-related osteoarthritis via autophagy mechanism @ J CELL MOL MED, V0, P, DOI 10.1111/jcmm.17319
10.1155/2022/5517648	Zhang S, 2022, Bone Mesenchymal Stem Cell-Derived Extracellular Vesicles Containing Long Noncoding RNA NEAT1 Relieve Osteoarthritis @ OXIDATIVE MED CELL LONGEVITY, V2022, P, DOI 10.1155/2022/5517648
10.1080/21655979.2022.2059995	Zhu W, 2022, Ellagic acid attenuates interleukin-1¦Â-induced oxidative stress and exerts protective effects on chondrocytes through the Kelch-like ECH-associated protein 1 (Keap1)/ Nuclear factor erythroid 2-related factor 2 (Nrf2) pathway @ BIOENGINEERED, V13, P9233, DOI 10.1080/21655979.2022.2059995
10.1155/2022/4370873	Man G, 2022, Circular RNA RHOT1 Regulates miR-142-5p/CCND1 to Participate in Chondrocyte Autophagy and Proliferation in Osteoarthritis @ J IMMUNOL RES, V2022, P, DOI 10.1155/2022/4370873
10.1080/13880209.2022.2035773	Bai X, 2022, Cyanidin attenuates the apoptosis of rat nucleus pulposus cells and the degeneration of intervertebral disc via the JAK2/STAT3 signal pathway in?vitro and in?vivo @ PHARM BIOL, V60, P427, DOI 10.1080/13880209.2022.2035773
10.1080/21655979.2022.2032970	Chen W, 2022, Columbianetin alleviates lipopolysaccharides (LPS)-induced inflammation and apoptosis in chondrocyte through activation of autophagy by inhibiting serum and glucocorticoid-induced protein kinase 1 (SGK1) expression @ BIOENGINEERED, V13, P4051, DOI 10.1080/21655979.2022.2032970
10.3904/kjim.2021.363	Kim JW, 2022, Metformin and its therapeutic applications in autoimmune inflammatory rheumatic disease @ KOREAN J INTERN MED, V37, P13, DOI 10.3904/kjim.2021.363
10.1136/annrheumdis-2021-221091	Chen X, 2022, METTL3-mediated m6A modification of ATG7 regulates autophagy-GATA4 axis to promote cellular senescence and osteoarthritis progression @ ANN RHEUM DIS, V81, P87, DOI 10.1136/annrheumdis-2021-221091
10.1155/2022/4026128	Wei Q, 2022, Apoptosis Activation and Autophagy Inhibition of Chondrocytes by Leptin by the Upregulation of LOXL3 in Osteoarthritis Pathogenesis @ J HEALTHC ENG, V2022, P, DOI 10.1155/2022/4026128
10.1080/15384101.2021.2019411	Wen C, 2022, Mesenchymal stem cell-derived exosome mediated long non-coding RNA KLF3-AS1 represses autophagy and apoptosis of chondrocytes in osteoarthritis @ CELL CYCLE, V21, P289, DOI 10.1080/15384101.2021.2019411
10.3390/ijms23010421	Arias C, 2022, Autophagy and polyphenols in osteoarthritis: A focus on epigenetic regulation @ INT J MOL SCI, V23, P, DOI 10.3390/ijms23010421
10.1080/09205063.2021.1996962	Cao R, 2022, Low deacetylation degree chitosan oligosaccharide protects against IL-1¦Â induced inflammation and enhances autophagy activity in human chondrocytes @ J BIOMATER SCI POLYM ED, V33, P517, DOI 10.1080/09205063.2021.1996962
10.1016/j.phrs.2021.106023	Nava-tapia D, 2022, Brazilin: Biological activities and therapeutic potential in chronic degenerative diseases and cancer @ PHARMACOL RES, V175, P, DOI 10.1016/j.phrs.2021.106023
10.1016/j.yexcr.2021.112881	Wu X, 2022, Identification of exosomal mRNA&#44; lncRNA and circRNA signatures in an osteoarthritis synovial fluid-exosomal study @ EXP CELL RES, V410, P, DOI 10.1016/j.yexcr.2021.112881
10.1016/j.bone.2021.116262	Wang Y, 2022, Suppressing phosphoinositide-specific phospholipases C¦Ã1 promotes mineralization of osteoarthritic subchondral bone osteoblasts via increasing autophagy&#44; thereby ameliorating articular cartilage degeneration @ BONE, V154, P, DOI 10.1016/j.bone.2021.116262
10.1016/j.aanat.2021.151781	Ramesova A, 2022, Autophagy-related proteases accompany the transition of pre-chondrogenic cells into chondroblasts @ ANN ANAT, V239, P, DOI 10.1016/j.aanat.2021.151781
10.1080/15548627.2021.1883881	Ghafouri-fard S, 2022, Exploring the role of non-coding RNAs in autophagy @ AUTOPHAGY, V18, P949, DOI 10.1080/15548627.2021.1883881
10.3389/fphar.2021.795058	Tian Z, 2021, Phytochemicals Mediate Autophagy Against Osteoarthritis by Maintaining Cartilage Homeostasis @ FRONT PHARMACOL, V12, P, DOI 10.3389/fphar.2021.795058
10.1371/journal.pone.0256507	Zhu X, 2021, Activation of the alpha 7 nicotinic acetylcholine receptor mitigates osteoarthritis progression by inhibiting NF-¦ÊB/NLRP3 inflammasome activation and enhancing autophagy @ PLOS ONE, V16, P, DOI 10.1371/journal.pone.0256507
10.1177/19476035211063858	Kan S, 2021, Role of Mitochondria in Physiology of Chondrocytes and Diseases of Osteoarthritis and Rheumatoid Arthritis @ CARTILAGE, V13, P1102S, DOI 10.1177/19476035211063858
10.1177/19476035211038748	Chen Z, 2021, Anti-Apoptosis and Autophagy Effects of Melatonin Protect Rat Chondrocytes against Oxidative Stress via Regulation of AMPK/Foxo3 Pathways @ CARTILAGE, V13, P1041S, DOI 10.1177/19476035211038748
10.1038/s41420-021-00746-z	Li Z, 2021, Moderate-intensity exercise alleviates pyroptosis by promoting autophagy in osteoarthritis via the P2X7/AMPK/mTOR axis @ CELL DEATH DISCOV, V7, P, DOI 10.1038/s41420-021-00746-z
10.3892/mmr.2021.12469	Lan C, 2021, MAPK inhibitors protect against early?stage osteoarthritis by activating autophagy @ MOL MED REP, V24, P, DOI 10.3892/mmr.2021.12469
10.1016/j.acthis.2021.151796	Tang S, 2021, Bone marrow mesenchymal stem cell-derived exosomes inhibit chondrocyte apoptosis and the expression of MMPs by regulating Drp1-mediated mitophagy @ ACTA HISTOCHEM, V123, P, DOI 10.1016/j.acthis.2021.151796
10.1177/19476035211049561	Yang X, 2021, Pulsed Electromagnetic Field Attenuates Osteoarthritis Progression in a Murine Destabilization-Induced Model through Inhibition of TNF-¦Á and IL-6 Signaling @ CARTILAGE, V13, P1665S, DOI 10.1177/19476035211049561
10.1177/19476035211044820	Wang XJ, 2021, Loss of Autophagy Causes Increased Apoptosis of Tibial Plateau Chondrocytes in Guinea Pigs with Spontaneous Osteoarthritis @ CARTILAGE, V13, P796S, DOI 10.1177/19476035211044820
10.1177/19476035211035434	Lu J, 2021, Hypoxia Inducible Factor-1¦Á Is a Regulator of Autophagy in Osteoarthritic Chondrocytes @ CARTILAGE, V13, P1030S, DOI 10.1177/19476035211035434
10.1177/19476035211023550	Zhang H, 2021, miR-146a-5p Promotes Chondrocyte Apoptosis and Inhibits Autophagy of Osteoarthritis by Targeting NUMB @ CARTILAGE, V13, P1467S, DOI 10.1177/19476035211023550
10.1186/s12979-021-00239-8	Thompson S, 2021, Systemic transplantation of adult multipotent stem cells prevents articular cartilage degeneration in a mouse model of accelerated ageing @ IMMUN AGEING, V18, P, DOI 10.1186/s12979-021-00239-8
10.1038/s41598-021-90586-9	Guo X, 2021, GABARAP ameliorates IL-1¦Â-induced inflammatory responses and osteogenic differentiation in bone marrow-derived stromal cells by activating autophagy @ SCI REP, V11, P, DOI 10.1038/s41598-021-90586-9
10.1186/s13075-020-02409-3	Xu C, 2021, Polysaccharide from Angelica sinensis attenuates SNP-induced apoptosis in osteoarthritis chondrocytes by inducing autophagy via the ERK1/2 pathway @ ARTHRITIS RES THER, V23, P, DOI 10.1186/s13075-020-02409-3
10.1038/s41598-020-80244-x	Friedman B, 2021, Adenosine A2A receptor signaling promotes FoxO associated autophagy in chondrocytes @ SCI REP, V11, P, DOI 10.1038/s41598-020-80244-x
10.1186/s13075-021-02420-2	Zhang W, 2021, Circular RNAs in osteoarthritis: indispensable regulators and novel strategies in clinical implications @ ARTHRITIS RES THER, V23, P, DOI 10.1186/s13075-021-02420-2
10.1186/s12917-020-02707-7	Castanheira C, 2021, Equine synovial fluid small non-coding RNA signatures in early osteoarthritis @ BMC VET RES, V17, P, DOI 10.1186/s12917-020-02707-7
10.1177/1947603520976768	Akaraphutiporn E, 2021, An Insight into the Role of Apoptosis and Autophagy in Nitric Oxide¨CInduced Articular Chondrocyte Cell Death @ CARTILAGE, V13, P826S, DOI 10.1177/1947603520976768
10.1177/1947603520951632	Liu J, 2021, Transcriptional Regulation Based on Network of Autophagy Identifies Key Genes and Potential Mechanisms in Human Osteoarthritis @ CARTILAGE, V13, P1431S, DOI 10.1177/1947603520951632
10.1177/1947603519847736	Liao FX, 2021, The New Role of Sirtuin1 in Human Osteoarthritis Chondrocytes by Regulating Autophagy @ CARTILAGE, V13, P1237S, DOI 10.1177/1947603519847736
10.1016/j.ijpharm.2021.121198	Pape E, 2021, Rapamycin-loaded Poly(lactic-co-glycolic) acid nanoparticles: Preparation&#44; characterization&#44; and in vitro toxicity study for potential intra-articular injection @ INT J PHARM, V609, P, DOI 10.1016/j.ijpharm.2021.121198
10.3389/fcell.2021.719898	Zeng J, 2021, CircPan3 Promotes the Ghrelin System and Chondrocyte Autophagy by Sponging miR-667-5p During Rat Osteoarthritis Pathogenesis @ FRONT CELL DEV BIOL, V9, P, DOI 10.3389/fcell.2021.719898
10.1016/j.lfs.2021.119968	Zada S, 2021, Chlorogenic acid protects human chondrocyte C28/I2 cells from oxidative stress-induced cell death through activation of autophagy @ LIFE SCI, V285, P, DOI 10.1016/j.lfs.2021.119968
10.3390/medicina57111203	Papageorgiou AA, 2021, Article dual role of sirt1 in autophagy and lipid metabolism regulation in osteoarthritic chondrocytes @ MEDICINA, V57, P, DOI 10.3390/medicina57111203
10.1096/fj.202101167R	Moss J, 2021, Autophagy coordinates chondrocyte development and early joint formation in zebrafish @ FASEB J, V35, P, DOI 10.1096/fj.202101167R
10.3390/cells10112939	Goutas A, 2021, Dysregulation of caveolin-1 phosphorylation and nuclear translocation is associated with senescence onset @ CELLS, V10, P, DOI 10.3390/cells10112939
10.1016/j.joca.2021.07.015	Kurakazu I, 2021, TGF¦Â1 signaling protects chondrocytes against oxidative stress via FOXO1¨Cautophagy axis @ OSTEOARTHRITIS CARTILAGE, V29, P1600, DOI 10.1016/j.joca.2021.07.015
10.1016/j.bone.2021.116070	Liu F, 2021, Punicalagin attenuates osteoarthritis progression via regulating Foxo1/Prg4/HIF3¦Á axis @ BONE, V152, P, DOI 10.1016/j.bone.2021.116070
10.1002/jcp.30386	Zhang J, 2021, Moderate mechanical stress suppresses the IL-1¦Â-induced chondrocyte apoptosis by regulating mitochondrial dynamics @ J CELL PHYSIOL, V236, P7504, DOI 10.1002/jcp.30386
10.3389/fgene.2021.743560	Huang RZ, 2021, A Novel Autophagy-Related Marker for Improved Differential Diagnosis of Rheumatoid Arthritis and Osteoarthritis @ FRONT GENET, V12, P, DOI 10.3389/fgene.2021.743560
10.1038/s41419-021-04157-x	Lu H, 2021, Fibroblast growth factor 21 (FGF21) alleviates senescence&#44; apoptosis&#44; and extracellular matrix degradation in osteoarthritis via the SIRT1-mTOR signaling pathway @ CELL DEATH DIS, V12, P, DOI 10.1038/s41419-021-04157-x
10.1016/j.phrs.2021.105784	Farooqi A, 2021, Cancer chemopreventive role of fisetin: Regulation of cell signaling pathways in different cancers @ PHARMACOL RES, V172, P, DOI 10.1016/j.phrs.2021.105784
10.1007/s10787-021-00857-0	Misra S, 2021, Methotrexate and theaflavin-3&#44; 3??-digallate synergistically restore the balance between apoptosis and autophagy in synovial fibroblast of RA: an ex vivo approach with cultured human RA FLS @ INFLAMMOPHARMACOLOGY, V29, P1427, DOI 10.1007/s10787-021-00857-0
10.3389/fphar.2021.730312	Pei W, 2021, Selective STAT3 Inhibitor Alantolactone Ameliorates Osteoarthritis via Regulating Chondrocyte Autophagy and Cartilage Homeostasis @ FRONT PHARMACOL, V12, P, DOI 10.3389/fphar.2021.730312
10.1016/j.jot.2021.08.003	Guill¨¦n M, 2021, Role of peroxiredoxin 6 in the chondroprotective effects of microvesicles from human adipose tissue-derived mesenchymal stem cells @ J ORTHOP TRANSL, V30, P61, DOI 10.1016/j.jot.2021.08.003
10.1016/j.ajpath.2021.05.016	Hecht J, 2021, Primary Osteoarthritis Early Joint Degeneration Induced by Endoplasmic Reticulum Stress Is Mitigated by Resveratrol @ AM J PATHOL, V191, P1624, DOI 10.1016/j.ajpath.2021.05.016
10.1016/j.cdev.2021.203687	Zheng J, 2021, Enhanced autophagy suppresses inflammation-mediated bone loss through ROCK1 signaling in bone marrow mesenchymal stem cells @ CELLS DEV, V167, P, DOI 10.1016/j.cdev.2021.203687
10.1007/s11302-021-09788-5	Castro C, 2021, Adenosine A2A receptor null chondrocyte transcriptome resembles that of human osteoarthritic chondrocytes @ PURINERGIC SIGNAL, V17, P439, DOI 10.1007/s11302-021-09788-5
10.3389/fphar.2021.732453	Liu Y, 2021, CD226 Is Required to Maintain Megakaryocytes/Platelets Homeostasis in the Treatment of Knee Osteoarthritis With Platelet-Rich Plasma in Mice @ FRONT PHARMACOL, V12, P, DOI 10.3389/fphar.2021.732453
10.1111/bph.15466	Zhong G, 2021, Oxoglaucine mediates Ca2+ influx and activates autophagy to alleviate osteoarthritis through the TRPV5/calmodulin/CAMK-II pathway @ BR J PHARMACOL, V178, P2931, DOI 10.1111/bph.15466
10.1016/j.bioactmat.2021.01.017	Xue S, 2021, Cartilage-targeting peptide-modified dual-drug delivery nanoplatform with NIR laser response for osteoarthritis therapy @ BIOACT MATER, V6, P2372, DOI 10.1016/j.bioactmat.2021.01.017
10.3389/fphar.2021.634822	You H, 2021, Chondro-Protective Effects of Shikimic Acid on Osteoarthritis via Restoring Impaired Autophagy and Suppressing the MAPK/NF-¦ÊB Signaling Pathway @ FRONT PHARMACOL, V12, P, DOI 10.3389/fphar.2021.634822
10.3389/fphar.2021.713491	Zhou W, 2021, Sinensetin Reduces Osteoarthritis Pathology in the Tert-Butyl Hydroperoxide-Treated Chondrocytes and the Destabilization of the Medial Meniscus Model Mice via the AMPK/mTOR Signaling Pathway @ FRONT PHARMACOL, V12, P, DOI 10.3389/fphar.2021.713491
10.3390/cells10071839	Kim D, 2021, Bnip3©\dependent mitophagy via pgc1¦Á promotes cartilage degradation @ CELLS, V10, P, DOI 10.3390/cells10071839
10.21037/apm-21-1691	Yan BZ, 2021, Molecular mechanism of wutou decoction in the treatment of osteoarthritis: A bioinformatics and molecular docking study @ ANN PALLIAT MED, V10, P7706, DOI 10.21037/apm-21-1691
10.1111/wrr.12939	Maglaviceanu A, 2021, Fibroblast-like synoviocytes: Role in synovial fibrosis associated with osteoarthritis @ WOUND REPAIR REGEN, V29, P642, DOI 10.1111/wrr.12939
10.1002/ptr.7127	Wu Z, 2021, Activation of autophagy contributes to the protective effects of lycopene against oxidative stress-induced apoptosis in rat chondrocytes @ PHYTOTHER RES, V35, P4032, DOI 10.1002/ptr.7127
10.3389/fcell.2021.695041	Li Z, 2021, IRE1-mTOR-PERK Axis Coordinates Autophagy and ER Stress-Apoptosis Induced by P2X7-Mediated Ca2+ Influx in Osteoarthritis @ FRONT CELL DEV BIOL, V9, P, DOI 10.3389/fcell.2021.695041
10.1016/j.omtn.2021.04.006	Mao X, 2021, Biological roles and therapeutic potential of circular RNAs in osteoarthritis @ MOL THER NUCL ACIDS, V24, P856, DOI 10.1016/j.omtn.2021.04.006
10.1038/s41419-021-03791-9	Wang B, 2021, High glucose suppresses autophagy through the AMPK pathway while it induces autophagy via oxidative stress in chondrocytes @ CELL DEATH DIS, V12, P, DOI 10.1038/s41419-021-03791-9
10.1111/jcmm.16514	Li B, 2021, Pathological mechanism of chondrocytes and the surrounding environment during osteoarthritis of temporomandibular joint @ J CELL MOL MED, V25, P4902, DOI 10.1111/jcmm.16514
10.1002/jcp.30111	Guo YF, 2021, The role of autophagy in bone homeostasis @ J CELL PHYSIOL, V236, P4152, DOI 10.1002/jcp.30111
10.1016/j.matbio.2020.12.002	Madhu V, 2021, Role of autophagy in intervertebral disc and cartilage function: implications in health and disease @ MATRIX BIOL, V100-101, P207, DOI 10.1016/j.matbio.2020.12.002
10.3389/fphar.2021.661072	Yan J, 2021, Rhoifolin Ameliorates Osteoarthritis via Regulating Autophagy @ FRONT PHARMACOL, V12, P, DOI 10.3389/fphar.2021.661072
10.1016/j.devcel.2021.04.008	Lee Y, 2021, Coordinate regulation of the senescent state by selective autophagy @ DEV CELL, V56, P1512, DOI 10.1016/j.devcel.2021.04.008
10.3390/cells10051180	Colombini A, 2021, Adipose©\derived mesenchymal stromal cells treated with interleukin 1 beta produced chondro©\protective vesicles able to fast penetrate in cartilage @ CELLS, V10, P, DOI 10.3390/cells10051180
10.1038/s41419-021-03726-4	Liu Y, 2021, Stimulation of ¦Á7-nAChRs coordinates autophagy and apoptosis signaling in experimental knee osteoarthritis @ CELL DEATH DIS, V12, P, DOI 10.1038/s41419-021-03726-4
10.1002/cbin.11541	Chen T, 2021, Curcumin ameliorates IL-1¦Â-induced apoptosis by activating autophagy and inhibiting the NF-¦ÊB signaling pathway in rat primary articular chondrocytes @ CELL BIOL INT, V45, P976, DOI 10.1002/cbin.11541
10.1016/j.joca.2020.12.016	Liu Q, 2021, Initiation and progression of dental-stimulated temporomandibular joints osteoarthritis @ OSTEOARTHRITIS CARTILAGE, V29, P633, DOI 10.1016/j.joca.2020.12.016
10.1038/s41598-021-88083-0	Scotece M, 2021, Mitochondrial DNA impact on joint damaged process in a conplastic mouse model after being surgically induced with osteoarthritis @ SCI REP, V11, P9112, DOI 10.1038/s41598-021-88083-0
10.3389/fmolb.2021.633315	Sun L, 2021, Valproic Acid Protects Chondrocytes from LPS-Stimulated Damage via Regulating miR-302d-3p/ITGB4 Axis and Mediating the PI3K-AKT Signaling Pathway @ FRONT MOL BIOSCI, V8, P, DOI 10.3389/fmolb.2021.633315
10.3389/fphar.2021.659597	Zhou H, 2021, Microbial Metabolite Sodium Butyrate Attenuates Cartilage Degradation by Restoring Impaired Autophagy and Autophagic Flux in Osteoarthritis Development @ FRONT PHARMACOL, V12, P, DOI 10.3389/fphar.2021.659597
10.14670/HH-18-312	Ji Q, 2021, Expression of long-chain noncoding rna gas5 in osteoarthritis and its effect on apoptosis and autophagy of osteoarthritis chondrocytes @ HISTOL HISTOPATHOL, V36, P475, DOI 10.14670/HH-18-312
10.1007/s11357-021-00341-1	Saberi M, 2021, Targeting mitochondrial dysfunction with small molecules in intervertebral disc aging and degeneration @ GEROSCIENCE, V43, P517, DOI 10.1007/s11357-021-00341-1
10.1016/j.phrs.2021.105497	Chen Y, 2021, Mechanistic insights into AMPK-SIRT3 positive feedback loop-mediated chondrocyte mitochondrial quality control in osteoarthritis pathogenesis @ PHARMACOL RES, V166, P, DOI 10.1016/j.phrs.2021.105497
10.3892/ijmm.2021.4867	Wu J, 2021, Hydrogen sulfide inhibits endoplasmic reticulum stress through the GRP78/mTOR pathway in rat chondrocytes subjected to oxidative stress @ INT J MOL MED, V47, P, DOI 10.3892/ijmm.2021.4867
10.1016/j.ijbiomac.2021.02.029	Xu K, 2021, SIRT3 ameliorates osteoarthritis via regulating chondrocyte autophagy and apoptosis through the PI3K/Akt/mTOR pathway @ INT J BIOL MACROMOL, V175, P351, DOI 10.1016/j.ijbiomac.2021.02.029
10.1111/odi.13559	Liu L, 2021, PDCD4 suppresses autophagy and promotes apoptosis via Akt in chondrocytes of temporomandibular joint osteoarthritis @ ORAL DIS, V27, P547, DOI 10.1111/odi.13559
10.1016/j.lfs.2021.119036	Zhong J, 2021, Clock knockdown attenuated reactive oxygen species-mediated senescence of chondrocytes through restoring autophagic flux @ LIFE SCI, V269, P, DOI 10.1016/j.lfs.2021.119036
10.3390/cells10030681	Na H, 2021, Metformin attenuates monosodium-iodoacetate-induced osteoarthritis via regulation of pain mediators and the autophagy¨Clysosomal pathway @ CELLS, V10, P1, DOI 10.3390/cells10030681
10.3390/ijms22052700	Valenti M, 2021, Control of the autophagy pathway in osteoarthritis: Key regulators&#44; therapeutic targets and therapeutic strategies @ INT J MOL SCI, V22, P1, DOI 10.3390/ijms22052700
10.1093/bbb/zbaa078	Li G, 2021, Puerarin plays a protective role in chondrocytes by activating Beclin1-dependent autophagy @ BIOSCI BIOTECHNOL BIOCHEM, V85, P621, DOI 10.1093/bbb/zbaa078
10.1016/j.lfs.2020.118992	Dai J, 2021, Glabridin inhibits osteoarthritis development by protecting chondrocytes against oxidative stress&#44; apoptosis and promoting mTOR mediated autophagy @ LIFE SCI, V268, P, DOI 10.1016/j.lfs.2020.118992
10.1016/j.phrs.2020.105361	Gu M, 2021, 20-Deoxyingenol alleviates osteoarthritis by activating TFEB in chondrocytes @ PHARMACOL RES, V165, P, DOI 10.1016/j.phrs.2020.105361
10.1016/j.biopha.2020.111199	Lin Z, 2021, D-Mannose suppresses osteoarthritis development in vivo and delays IL-1¦Â-induced degeneration in vitro by enhancing autophagy activated via the AMPK pathway @ BIOMED PHARMACOTHER, V135, P, DOI 10.1016/j.biopha.2020.111199
10.3389/fcell.2021.628330	Li Z, 2021, The P2X7 Receptor in Osteoarthritis @ FRONT CELL DEV BIOL, V9, P, DOI 10.3389/fcell.2021.628330
10.3389/fendo.2020.615250	Mei R, 2021, 17¦Â-Estradiol Induces Mitophagy Upregulation to Protect Chondrocytes via the SIRT1-Mediated AMPK/mTOR Signaling Pathway @ FRONT ENDOCRINOL, V11, P, DOI 10.3389/fendo.2020.615250
10.1111/acel.13306	Lin Z, 2021, JUNB-FBXO21-ERK axis promotes cartilage degeneration in osteoarthritis by inhibiting autophagy @ AGING CELL, V20, P, DOI 10.1111/acel.13306
10.1111/jcmm.16245	Chen X, 2021, PLC¦Ã1 inhibition-driven autophagy of IL-1¦Â-treated chondrocyte confers cartilage protection against osteoarthritis&#44; involving AMPK&#44; Erk and Akt @ J CELL MOL MED, V25, P1531, DOI 10.1111/jcmm.16245
10.1016/j.joca.2020.10.006	Van den bosch M, 2021, Osteoarthritis year in review 2020: biology @ OSTEOARTHRITIS CARTILAGE, V29, P143, DOI 10.1016/j.joca.2020.10.006
10.1155/2021/4139048	Ni B, 2021, MCC950&#44; the NLRP3 Inhibitor&#44; Protects against Cartilage Degradation in a Mouse Model of Osteoarthritis @ OXIDATIVE MED CELL LONGEVITY, V2021, P, DOI 10.1155/2021/4139048
10.7150/ijbs.64152	Chen L, 2021, Long term usage of dexamethasone accelerating accelerates the initiation of osteoarthritis via enhancing chondrocyte apoptosis and the extracellular matrix calcification and apoptosis of chondrocytes @ INT J BIOL SCI, V17, P4140, DOI 10.7150/ijbs.64152
10.1080/15384101.2021.1973707	Chen J, 2021, Atorvastatin inhibited TNF-¦Á induced matrix degradation in rat nucleus pulposus cells by suppressing NLRP3 inflammasome activity and inducing autophagy through NF-¦ÊB signaling @ CELL CYCLE, V20, P2160, DOI 10.1080/15384101.2021.1973707
10.1155/2021/5558066	Han G, 2021, The Combination Treatment of Curcumin and Probucol Protects Chondrocytes from TNF- ¦Á Induced Inflammation by Enhancing Autophagy and Reducing Apoptosis via the PI3K-Akt-mTOR Pathway @ OXIDATIVE MED CELL LONGEVITY, V2021, P, DOI 10.1155/2021/5558066
10.1080/21655979.2021.1943602	Tang Y, 2021, Icariin alleviates osteoarthritis by regulating autophagy of chondrocytes by mediating PI3K/AKT/mTOR signaling @ BIOENGINEERED, V12, P2984, DOI 10.1080/21655979.2021.1943602
10.2147/JIR.S312139	Yao J, 2021, Curcumin-alleviated osteoarthritic progression in rats fed a high-fat diet by inhibiting apoptosis and activating autophagy via modulation of microRNA-34a @ J INFLAMM RES, V14, P2317, DOI 10.2147/JIR.S312139
10.1177/0963689720986142	Xia P, 2021, Low-Intensity Pulsed Ultrasound Promotes Autophagy-Mediated Migration of Mesenchymal Stem Cells and Cartilage Repair @ CELL TRANSPLANT, V30, P, DOI 10.1177/0963689720986142
10.3390/antiox10010008	Huang HT, 2021, Intra-articular injection of (-)-epigallocatechin 3-gallate to attenuate articular cartilage degeneration by enhancing autophagy in a post-traumatic osteoarthritis rat model @ ANTIOXIDANTS, V10, P1, DOI 10.3390/antiox10010008
10.1002/iub.2414	Wang Y, 2021, ATF4-modified serum exosomes derived from osteoarthritic mice inhibit osteoarthritis by inducing autophagy @ IUBMB LIFE, V73, P146, DOI 10.1002/iub.2414
10.1007/s13577-020-00440-9	Sui C, 2021, Knockdown of hsa_circ_0037658 inhibits the progression of osteoarthritis via inducing autophagy @ HUM CELL, V34, P76, DOI 10.1007/s13577-020-00440-9
10.1080/15548627.2020.1822097	Sun K, 2021, Mitophagy in degenerative joint diseases @ AUTOPHAGY, V17, P2082, DOI 10.1080/15548627.2020.1822097
10.1021/acsami.0c17307	Shi S, 2020, Tetrahedral Framework Nucleic Acid Inhibits Chondrocyte Apoptosis and Oxidative Stress through Activation of Autophagy @ ACS APPL MATER INTERFACES, V12, P56782, DOI 10.1021/acsami.0c17307
10.1073/pnas.2017056117	Wang C, 2020, FoxO1 is a crucial mediator of TGF-¦Â/TAK1 signaling and protects against osteoarthritis by maintaining articular cartilage homeostasis @ PROC NATL ACAD SCI U S A, V117, P30488, DOI 10.1073/pnas.2017056117
10.1111/iep.12370	Gebril S, 2020, Indomethacin can induce cell death in rat gastric parietal cells through alteration of some apoptosis- and autophagy-associated molecules @ INT J EXP PATHOL, V101, P230, DOI 10.1111/iep.12370
10.1038/s41420-020-0277-0	Sacitharan P, 2020, SIRT1 directly activates autophagy in human chondrocytes @ CELL DEATH DISCOV, V6, P, DOI 10.1038/s41420-020-0277-0
10.3389/fcell.2020.608388	Duan R, 2020, The Role of Autophagy in Osteoarthritis @ FRONT CELL DEV BIOL, V8, P, DOI 10.3389/fcell.2020.608388
10.3390/ijms21228607	Arias C, 2020, Histological evaluation and gene expression profiling of autophagy-related genes for cartilage of young and senescent rats @ INT J MOL SCI, V21, P1, DOI 10.3390/ijms21228607
10.3390/antiox9111050	Luk HY, 2020, Impacts of green tea on joint and skeletal muscle health: Prospects of translational nutrition @ ANTIOXIDANTS, V9, P1, DOI 10.3390/antiox9111050
10.1016/j.biopha.2020.110650	Pang C, 2020, Ruboxistaurin maintains the bone mass of subchondral bone for blunting osteoarthritis progression by inhibition of osteoclastogenesis and bone resorption activity @ BIOMED PHARMACOTHER, V131, P, DOI 10.1016/j.biopha.2020.110650
10.1080/08941939.2019.1574321	Liu Y, 2020, Rapamycin Inhibits Nf-¦ªB Activation by Autophagy to Reduce Catabolism in Human Chondrocytes @ J INVEST SURG, V33, P861, DOI 10.1080/08941939.2019.1574321
10.1038/s41419-020-03045-0	Yan L, 2020, Growth factors-based beneficial effects of platelet lysate on umbilical cord-derived stem cells and their synergistic use in osteoarthritis treatment @ CELL DEATH DIS, V11, P, DOI 10.1038/s41419-020-03045-0
10.3390/ijms21196991	Chou HC, 2020, Discoidin domain receptors 1 inhibition alleviates osteoarthritis via enhancing autophagy @ INT J MOL SCI, V21, P1, DOI 10.3390/ijms21196991
10.1016/j.joca.2020.07.001	Rockel J, 2020, TAT-Beclin-1 induces severe synovial hyperplasia and does not protect from injury-induced osteoarthritis in mice @ OSTEOARTHRITIS CARTILAGE, V28, P1394, DOI 10.1016/j.joca.2020.07.001
10.1002/jcla.23437	Wu H, 2020, The endoplasmic reticulum stress induced by tunicamycin affects the viability and autophagy activity of chondrocytes @ J CLIN LAB ANAL, V34, P, DOI 10.1002/jcla.23437
10.1007/s00018-020-03497-9	He Y, 2020, The role of SIRT3-mediated mitochondrial homeostasis in osteoarthritis @ CELL MOL LIFE SCI, V77, P3729, DOI 10.1007/s00018-020-03497-9
10.1186/s13018-020-01944-8	Yi H, 2020, Resveratrol alleviates the interleukin-1¦Â-induced chondrocytes injury through the NF-¦ÊB signaling pathway @ J ORTHOP SURG RES, V15, P, DOI 10.1186/s13018-020-01944-8
10.1016/j.bbrc.2020.06.032	Shi X, 2020, Silencing UHRF1 enhances cell autophagy to prevent articular chondrocytes from apoptosis in osteoarthritis through PI3K/AKT/mTOR signaling pathway @ BIOCHEM BIOPHYS RES COMMUN, V529, P1018, DOI 10.1016/j.bbrc.2020.06.032
10.3390/ijms21186887	Ryu J, 2020, Dysregulated autophagy mediates sarcopenic obesity and its complications via ampk and pgc1¦Á signaling pathways: Potential involvement of gut dysbiosis as a pathological link @ INT J MOL SCI, V21, P1, DOI 10.3390/ijms21186887
10.3390/antiox9090810	Wang FS, 2020, Irisin mitigates oxidative stress&#44; chondrocyte dysfunction and osteoarthritis development through regulating mitochondrial integrity and autophagy @ ANTIOXIDANTS, V9, P1, DOI 10.3390/antiox9090810
10.3390/biology9090290	Neefjes M, 2020, Transcription factors in cartilage homeostasis and osteoarthritis @ BIOLOGY, V9, P1, DOI 10.3390/biology9090290
10.3389/fmolb.2020.00216	Zhang J, 2020, Hsa_circ_0005567 Activates Autophagy and Suppresses IL-1¦Â-Induced Chondrocyte Apoptosis by Regulating miR-495 @ FRONT MOL BIOSCI, V7, P, DOI 10.3389/fmolb.2020.00216
10.1039/d0bm00596g	Dhanabalan K, 2020, Rapamycin-PLGA microparticles prevent senescence&#44; sustain cartilage matrix production under stress and exhibit prolonged retention in mouse joints @ BIOMATER SCI, V8, P4308, DOI 10.1039/d0bm00596g
10.1002/term.3090	Jiang J, 2020, Saikosaponin D: A potential therapeutic drug for osteoarthritis @ J TISSUE ENG REGEN MED, V14, P1175, DOI 10.1002/term.3090
10.1016/j.joca.2019.11.011	Xu L, 2020, MFN2 contributes to metabolic disorders and inflammation in the aging of rat chondrocytes and osteoarthritis @ OSTEOARTHRITIS CARTILAGE, V28, P1079, DOI 10.1016/j.joca.2019.11.011
10.1186/s13018-020-01791-7	Ma Z, 2020, BNIP3 decreases the LPS-induced inflammation and apoptosis of chondrocytes by promoting the development of autophagy @ J ORTHOP SURG RES, V15, P, DOI 10.1186/s13018-020-01791-7
10.3389/fphar.2020.01114	Wang C, 2020, Metformin Mitigates Cartilage Degradation by Activating AMPK/SIRT1-Mediated Autophagy in a Mouse Osteoarthritis Model @ FRONT PHARMACOL, V11, P, DOI 10.3389/fphar.2020.01114
10.1016/j.lfs.2020.117730	Liu D, 2020, Icariin protects rabbit BMSCs against OGD-induced apoptosis by inhibiting ERs-mediated autophagy via MAPK signaling pathway @ LIFE SCI, V253, P, DOI 10.1016/j.lfs.2020.117730
10.1016/j.lfs.2020.117750	Maimaitijuma T, 2020, PHF23 negatively regulates the autophagy of chondrocytes in osteoarthritis @ LIFE SCI, V253, P, DOI 10.1016/j.lfs.2020.117750
10.1080/15548627.2019.1664705	Zhang B, 2020, SQSTM1-dependent autophagic degradation of PKM2 inhibits the production of mature IL1B/IL-1¦Â and contributes to LIPUS-mediated anti-inflammatory effect @ AUTOPHAGY, V16, P1262, DOI 10.1080/15548627.2019.1664705
10.3791/61078	Nogueira-recalde U, 2020, Flux-based assay for the identification of autophagy modulators for osteoarthritis @ J VISUALIZED EXP, V2020, P1, DOI 10.3791/61078
10.1002/jbmr.3991	Kang X, 2020, Neuropeptide Y Acts Directly on Cartilage Homeostasis and Exacerbates Progression of Osteoarthritis Through NPY2R @ J BONE MINER RES, V35, P1375, DOI 10.1002/jbmr.3991
10.1002/wrna.1584	Jiang S, 2020, Noncoding RNAs: New regulatory code in chondrocyte apoptosis and autophagy @ WILEY INTERDISCIP REV RNA, V11, P, DOI 10.1002/wrna.1584
10.1038/s41419-020-2680-0	Hu S, 2020, Stabilization of HIF-1¦Á alleviates osteoarthritis via enhancing mitophagy @ CELL DEATH DIS, V11, P, DOI 10.1038/s41419-020-2680-0
10.1016/j.freeradbiomed.2020.03.029	D¡¯adamo S, 2020, Spermidine rescues the deregulated autophagic response to oxidative stress of osteoarthritic chondrocytes @ FREE RADIC BIOL MED, V153, P159, DOI 10.1016/j.freeradbiomed.2020.03.029
10.1007/s10753-020-01178-0	Qiao L, 2020, Insulin Exacerbates Inflammation in Fibroblast-Like Synoviocytes @ INFLAMMATION, V43, P916, DOI 10.1007/s10753-020-01178-0
10.1002/jcb.29605	Duan ZX, 2020, Adiponectin receptor agonist AdipoRon attenuates calcification of osteoarthritis chondrocytes by promoting autophagy @ J CELL BIOCHEM, V121, P3333, DOI 10.1002/jcb.29605
10.1080/09168451.2020.1717925	Xiao Z, 2020, Autophagy promotion enhances the protective effect of Morroniside on human OA chondrocyte @ BIOSCI BIOTECHNOL BIOCHEM, V84, P989, DOI 10.1080/09168451.2020.1717925
10.1016/j.joca.2020.01.011	Wang Y, 2020, Role of TLR2 and TLR4 in regulation of articular chondrocyte homeostasis @ OSTEOARTHRITIS CARTILAGE, V28, P669, DOI 10.1016/j.joca.2020.01.011
10.1016/j.joca.2020.02.027	Sun K, 2020, The PI3K/AKT/mTOR signaling pathway in osteoarthritis: a narrative review @ OSTEOARTHRITIS CARTILAGE, V28, P400, DOI 10.1016/j.joca.2020.02.027
10.1007/s00011-020-01327-z	Feng K, 2020, Chondro-protective effects of celastrol on osteoarthritis through autophagy activation and NF-¦ÊB signaling pathway inhibition @ INFLAMM RES, V69, P385, DOI 10.1007/s00011-020-01327-z
10.1096/fj.201902459R	Castro C, 2020, Adenosine A2A receptor (A2AR) stimulation enhances mitochondrial metabolism and mitigates reactive oxygen species-mediated mitochondrial injury @ FASEB J, V34, P5027, DOI 10.1096/fj.201902459R
10.18632/aging.102937	Bao J, 2020, Rapamycin protects chondrocytes against IL-18-induced apoptosis and ameliorates rat osteoarthritis @ AGING, V12, P5152, DOI 10.18632/aging.102937
10.1080/15548627.2019.1632104	Lin Y, 2020, Glucosamine promotes hepatitis B virus replication through its dual effects in suppressing autophagic degradation and inhibiting MTORC1 signaling @ AUTOPHAGY, V16, P548, DOI 10.1080/15548627.2019.1632104
10.1186/s13287-020-01594-x	Wang R, 2020, Intra-articular delivery of extracellular vesicles secreted by chondrogenic progenitor cells from MRL/MpJ superhealer mice enhances articular cartilage repair in a mouse injury model @ STEM CELL RES THER, V11, P, DOI 10.1186/s13287-020-01594-x
10.12659/MSM.921155	Yang F, 2020, MiRNA-411 regulates chondrocyte autophagy in osteoarthritis by targeting hypoxia-inducible factor 1 alpha(HIF-1¦Á) @ MED SCI MONIT, V26, P, DOI 10.12659/MSM.921155
10.1186/s40659-020-00275-6	Tian F, 2020, LncRNA SNHG7/miR-34a-5p/SYVN1 axis plays a vital role in proliferation&#44; apoptosis and autophagy in osteoarthritis @ BIOL RES, V53, P, DOI 10.1186/s40659-020-00275-6
10.1073/pnas.1918673117	Lee K, 2020, FOXO1 and FOXO3 transcription factors have unique functions in meniscus development and homeostasis during aging and osteoarthritis @ PROC NATL ACAD SCI U S A, V117, P3135, DOI 10.1073/pnas.1918673117
10.1016/j.intimp.2019.106052	Lu X, 2020, Knockdown of PVT1 inhibits IL-1¦Â-induced injury in chondrocytes by regulating miR-27b-3p/TRAF3 axis @ INT IMMUNOPHARMACOL, V79, P, DOI 10.1016/j.intimp.2019.106052
10.1016/j.bone.2019.115177	Zhao X, 2020, Overexpression of Pitx1 attenuates the senescence of chondrocytes from osteoarthritis degeneration cartilage¨CA self-controlled model for studying the etiology and treatment of osteoarthritis @ BONE, V131, P, DOI 10.1016/j.bone.2019.115177
10.1016/j.biomaterials.2019.119601	Liang R, 2020, Implantable and degradable antioxidant poly(¦Å-caprolactone)-lignin nanofiber membrane for effective osteoarthritis treatment @ BIOMATERIALS, V230, P, DOI 10.1016/j.biomaterials.2019.119601
10.1002/cbin.11253	He B, 2020, HOTAIR-induced apoptosis is mediated by sponging miR-130a-3p to repress chondrocyte autophagy in knee osteoarthritis @ CELL BIOL INT, V44, P524, DOI 10.1002/cbin.11253
10.1080/15548627.2019.1606647	Yang H, 2020, MTORC1 coordinates the autophagy and apoptosis signaling in articular chondrocytes in osteoarthritic temporomandibular joint @ AUTOPHAGY, V16, P271, DOI 10.1080/15548627.2019.1606647
10.1080/10286020.2018.1537265	Chen Z, 2020, Enhancement of autophagy flux by isopsoralen ameliorates interleukin-1¦Â-stimulated apoptosis in rat chondrocytes @ J ASIAN NAT PROD RES, V22, P179, DOI 10.1080/10286020.2018.1537265
10.2147/DDDT.S282932	Kong J, 2020, Punicalagin inhibits tert-butyl hydroperoxide-induced apoptosis and extracellular matrix degradation in chondrocytes by activating autophagy and ameliorates murine osteoarthritis @ DRUG DES DEV THER, V14, P5521, DOI 10.2147/DDDT.S282932
10.18632/aging.103731	Zhou X, 2020, Down-regulated ciRS-7/up-regulated miR-7 axis aggravated cartilage degradation and autophagy defection by PI3K/AKT/mTOR activation mediated by IL-17A in osteoarthritis @ AGING, V12, P20163, DOI 10.18632/aging.103731
10.7150/ijbs.46627	Wang S, 2020, The role of autophagy and mitophagy in bone metabolic disorders @ INT J BIOL SCI, V16, P2675, DOI 10.7150/ijbs.46627
10.1139/bcb-2019-0333	Kong C, 2020, Active vitamin D activates chondrocyte autophagy to reduce osteoarthritis via mediating the AMPK¨CmTOR signaling pathway @ BIOCHEM CELL BIOL, V98, P434, DOI 10.1139/bcb-2019-0333
10.1042/BSR20192620	Yan S, 2020, Down-regulation of protease-activated receptor 2 ameliorated osteoarthritis in rats through regulation of MAPK/NF-¦ÊB signaling pathway in vivo and in vitro @ BIOSCI REP, V40, P, DOI 10.1042/BSR20192620
10.3892/ijmm.2020.4534	Feng L, 2020, Circulating microRNA let??7e is decreased in knee osteoarthritis&#44; accompanied by elevated apoptosis and reduced autophagy @ INT J MOL MED, V45, P1464, DOI 10.3892/ijmm.2020.4534
10.3892/ijmm.2020.4491	Zhang Y, 2020, Panax notoginseng saponins prevent senescence and inhibit apoptosis by regulating the PI3K?AKT?mTOR pathway in osteoarthritic chondrocytes @ INT J MOL MED, V45, P1225, DOI 10.3892/ijmm.2020.4491
10.3390/antiox9010083	Lee DY, 2020, Cytoprotective effects of delphinidin for human chondrocytes against oxidative stress through activation of autophagy @ ANTIOXIDANTS, V9, P, DOI 10.3390/antiox9010083
10.1016/j.biopha.2019.109548	Wan Y, 2020, 15-Lipoxygenase-1 in osteoblasts promotes TGF-¦Â1 expression via inhibiting autophagy in human osteoarthritis @ BIOMED PHARMACOTHER, V121, P, DOI 10.1016/j.biopha.2019.109548
10.1016/j.bbrc.2019.10.066	Huang LW, 2020, Zinc protects chondrocytes from monosodium iodoacetate-induced damage by enhancing ATP and mitophagy @ BIOCHEM BIOPHYS RES COMMUN, V521, P50, DOI 10.1016/j.bbrc.2019.10.066
10.1111/febs.15009	Huang W, 2020, Knockdown of SGK1 alleviates the IL-1¦Â-induced chondrocyte anabolic and catabolic imbalance by activating FoxO1-mediated autophagy in human chondrocytes @ FEBS J, V287, P94, DOI 10.1111/febs.15009
10.1186/s13075-019-2081-x	Dickson B, 2019, The burden of metabolic syndrome on osteoarthritic joints @ ARTHRITIS RES THER, V21, P, DOI 10.1186/s13075-019-2081-x
10.1016/j.lfs.2019.116980	Wan Y, 2019, Elevated levels of 15-lipoxygenase-1 contribute to the abnormal phenotypes of osteoblasts in human osteoarthritis @ LIFE SCI, V239, P, DOI 10.1016/j.lfs.2019.116980
10.1097/CORR.0000000000001016	Wu X, 2019, Intra-articular Injection of Chloramphenicol Reduces Articular Cartilage Degeneration in a Rabbit Model of Osteoarthritis @ CLIN ORTHOP RELAT RES, V477, P2785, DOI 10.1097/CORR.0000000000001016
10.1016/j.intimp.2019.105960	Xu Z, 2019, Genetic variants in mTOR-pathway-related genes contribute to osteoarthritis susceptibility @ INT IMMUNOPHARMACOL, V77, P, DOI 10.1016/j.intimp.2019.105960
10.1002/jcp.28885	Yue J, 2019, High concentration magnesium inhibits extracellular matrix calcification and protects articular cartilage via Erk/autophagy pathway @ J CELL PHYSIOL, V234, P23190, DOI 10.1002/jcp.28885
10.1097/CM9.0000000000000402	Li X, 2019, Plant homeodomain finger protein 23 inhibits autophagy and promotes apoptosis of chondrocytes in osteoarthritis @ CHIN MED J, V132, P2581, DOI 10.1097/CM9.0000000000000402
10.3390/jcm8111849	Shin H, 2019, Pink1-mediated chondrocytic mitophagy contributes to cartilage degeneration in osteoarthritis @ J CLIN MED, V8, P, DOI 10.3390/jcm8111849
10.1111/jcmm.14621	Huang X, 2019, NOV/CCN3 induces cartilage protection by inhibiting PI3K/AKT/mTOR pathway @ J CELL MOL MED, V23, P7525, DOI 10.1111/jcmm.14621
10.3389/fimmu.2019.02419	Nagai-singer M, 2019, NLRX1 Is a Multifaceted and Enigmatic Regulator of Immune System Function @ FRONT IMMUNOL, V10, P, DOI 10.3389/fimmu.2019.02419
10.1016/j.bbadis.2019.05.017	Peilin W, 2019, Directed elimination of senescent cells attenuates development of osteoarthritis by inhibition of c-IAP and XIAP @ BIOCHIM BIOPHYS ACTA MOL BASIS DIS, V1865, P2618, DOI 10.1016/j.bbadis.2019.05.017
10.1016/j.intimp.2019.105748	Lou Y, 2019, Eupatilin protects chondrocytes from apoptosis via activating sestrin2-dependent autophagy @ INT IMMUNOPHARMACOL, V75, P, DOI 10.1016/j.intimp.2019.105748
10.1016/j.omtn.2019.07.011	Al-modawi R, 2019, Multi-pathway Protective Effects of MicroRNAs on Human Chondrocytes in an In Vitro Model of Osteoarthritis @ MOL THER NUCL ACIDS, V17, P776, DOI 10.1016/j.omtn.2019.07.011
10.1080/03008207.2019.1583223	Ma L, 2019, Rapamycin attenuates articular cartilage degeneration by inhibiting ¦Â-catenin in a murine model of osteoarthritis @ CONNECT TISSUE RES, V60, P452, DOI 10.1080/03008207.2019.1583223
10.1002/term.2916	Chen W, 2019, Conditioned medium of mesenchymal stem cells delays osteoarthritis progression in a rat model by protecting subchondral bone&#44; maintaining matrix homeostasis&#44; and enhancing autophagy @ J TISSUE ENG REGEN MED, V13, P1618, DOI 10.1002/term.2916
10.1002/jor.24346	Heard B, 2019, Molecular Response of Rabbit Menisci to Surgically Induced Hemarthrosis and a Single Intra-Articular Dexamethasone Treatment @ J ORTHOP RES, V37, P2043, DOI 10.1002/jor.24346
10.3390/ijms20153768	Arias C, 2019, Propolis reduces the expression of autophagy-related proteins in chondrocytes under interleukin-1¦Â stimulus @ INT J MOL SCI, V20, P, DOI 10.3390/ijms20153768
10.1186/s13075-019-1952-5	Wang F, 2019, IL-1¦Â receptor antagonist (IL-1Ra) combined with autophagy inducer (TAT-Beclin1) is an effective alternative for attenuating extracellular matrix degradation in rat and human osteoarthritis chondrocytes @ ARTHRITIS RES THER, V21, P, DOI 10.1186/s13075-019-1952-5
10.1038/s41419-019-1739-2	Ni Z, 2019, The exosome-like vesicles from osteoarthritic chondrocyte enhanced mature IL-1¦Â production of macrophages and aggravated synovitis in osteoarthritis @ CELL DEATH DIS, V10, P, DOI 10.1038/s41419-019-1739-2
10.1016/j.ebiom.2019.06.049	Nogueira-recalde U, 2019, Fibrates as drugs with senolytic and autophagic activity for osteoarthritis therapy @ EBIOMEDICINE, V45, P588, DOI 10.1016/j.ebiom.2019.06.049
10.1016/j.bcp.2019.03.017	Tachikart Y, 2019, Seno-suppressive molecules as new therapeutic perspectives in rheumatic diseases @ BIOCHEM PHARMACOL, V165, P126, DOI 10.1016/j.bcp.2019.03.017
10.1039/c9nr03060c	Zhong G, 2019, Dopamine-melanin nanoparticles scavenge reactive oxygen and nitrogen species and activate autophagy for osteoarthritis therapy @ NANOSCALE, V11, P11605, DOI 10.1039/c9nr03060c
10.1016/j.lfs.2019.03.071	Zhong G, 2019, miRNA-335-5p relieves chondrocyte inflammation by activating autophagy in osteoarthritis @ LIFE SCI, V226, P164, DOI 10.1016/j.lfs.2019.03.071
10.1016/j.biomaterials.2019.03.022	Wu J, 2019, miR-100-5p-abundant exosomes derived from infrapatellar fat pad MSCs protect articular cartilage and ameliorate gait abnormalities via inhibition of mTOR in osteoarthritis @ BIOMATERIALS, V206, P87, DOI 10.1016/j.biomaterials.2019.03.022
10.1016/j.intimp.2019.03.005	Zhao X, 2019, MicroRNA-107 regulates autophagy and apoptosis of osteoarthritis chondrocytes by targeting TRAF3 @ INT IMMUNOPHARMACOL, V71, P181, DOI 10.1016/j.intimp.2019.03.005
10.1042/BSR20190189	Deng Z, 2019, The role of sirtuin 1 and its activator&#44; resveratrol in osteoarthritis @ BIOSCI REP, V39, P, DOI 10.1042/BSR20190189
10.1111/jcmm.14184	Zhou Y, 2019, Chondroprotection of PPAR¦Á activation by WY14643 via autophagy involving Akt and ERK in LPS-treated mouse chondrocytes and osteoarthritis model @ J CELL MOL MED, V23, P2782, DOI 10.1111/jcmm.14184
10.1016/j.bone.2019.01.018	Almeida M, 2019, Sirtuins and FoxOs in osteoporosis and osteoarthritis @ BONE, V121, P284, DOI 10.1016/j.bone.2019.01.018
10.1002/jcb.27803	Yu Q, 2019, microRNA-206 is required for osteoarthritis development through its effect on apoptosis and autophagy of articular chondrocytes via modulating the phosphoinositide 3-kinase/protein kinase B-mTOR pathway by targeting insulin-like growth factor-1 @ J CELL BIOCHEM, V120, P5287, DOI 10.1002/jcb.27803
10.1016/j.gene.2018.11.068	Zhang Q, 2019, The transcriptional coactivator YAP1 is overexpressed in osteoarthritis and promotes its progression by interacting with Beclin-1 @ GENE, V689, P210, DOI 10.1016/j.gene.2018.11.068
10.1096/fj.201801851R	Zheng W, 2019, Mechanical loading mitigates osteoarthritis symptoms by regulating endoplasmic reticulum stress and autophagy @ FASEB J, V33, P4077, DOI 10.1096/fj.201801851R
10.1002/term.2804	Tanaka T, 2019, Attenuation of osteoarthritis progression in mice following intra-articular administration of simvastatin-conjugated gelatin hydrogel @ J TISSUE ENG REGEN MED, V13, P423, DOI 10.1002/term.2804
10.3390/ijms20030614	Rezu? E, 2019, The link between inflammaging and degenerative joint diseases @ INT J MOL SCI, V20, P, DOI 10.3390/ijms20030614
10.1007/s10787-018-00555-4	Yang QB, 2019, Resveratrol ameliorates gouty inflammation via upregulation of sirtuin 1 to promote autophagy in gout patients @ INFLAMMOPHARMACOLOGY, V27, P47, DOI 10.1007/s10787-018-00555-4
10.1002/jcb.27530	Zhou J, 2019, Adipose derived mesenchymal stem cells alleviated osteoarthritis and chondrocyte apoptosis through autophagy inducing @ J CELL BIOCHEM, V120, P2198, DOI 10.1002/jcb.27530
10.3390/cells8101116	Mazzotti E, 2019, Age-related alterations affecting the chondrogenic differentiation of synovial fluid mesenchymal stromal cells in an equine model @ CELLS, V8, P, DOI 10.3390/cells8101116
10.18632/aging.102586	Huang X, 2019, Protease-activated receptor 2 (PAR-2) antagonist AZ3451 as a novel therapeutic agent for osteoarthritis @ AGING, V11, P12532, DOI 10.18632/aging.102586
10.1155/2019/6404035	Rellmann Y, 2019, 4-Phenylbutyric Acid Reduces Endoplasmic Reticulum Stress in Chondrocytes That Is Caused by Loss of the Protein Disulfide Isomerase ERp57 @ OXIDATIVE MED CELL LONGEVITY, V2019, P, DOI 10.1155/2019/6404035
10.1155/2019/8783197	Li Y, 2019, Mangiferin Prevents TBHP-Induced Apoptosis and ECM Degradation in Mouse Osteoarthritic Chondrocytes via Restoring Autophagy and Ameliorates Murine Osteoarthritis @ OXIDATIVE MED CELL LONGEVITY, V2019, P, DOI 10.1155/2019/8783197
10.1302/2046-3758.89.BJR-2018-0325.R2	Zhao X, 2019, Activation of the leptin pathway by high expression of the long form of the leptin receptor (Ob-Rb) accelerates chondrocyte senescence in osteoarthritis @ BONE JT RES, V8, P425, DOI 10.1302/2046-3758.89.BJR-2018-0325.R2
10.18632/aging.102194	Cai C, 2019, MiR-27a promotes the autophagy and apoptosis of IL-1¦Â treated-articular chondrocytes in osteoarthritis through PI3K/AKT/mTOR signaling @ AGING, V11, P6371, DOI 10.18632/aging.102194
10.1080/15384101.2019.1642680	Wenzhao L, 2019, Dual regulatory roles of HMGB1 in inflammatory reaction of chondrocyte cells and mice @ CELL CYCLE, V18, P2268, DOI 10.1080/15384101.2019.1642680
10.1080/08916934.2019.1643844	Xu G, 2019, Local intra-articular injection of rapamycin inhibits NLRP3 activity and prevents osteoarthritis in mouse DMM models @ AUTOIMMUNITY, V52, P168, DOI 10.1080/08916934.2019.1643844
10.3892/ijmm.2019.4267	Wang S, 2019, Downregulated miR-302d-3p promotes chondrocyte proliferation and migration by regulation of Unc-51-like kinase 1 @ INT J MOL MED, V44, P1039, DOI 10.3892/ijmm.2019.4267
10.1155/2019/1484152	Yu Y, 2019, Modulated Autophagy by MicroRNAs in Osteoarthritis Chondrocytes @ BIOMED RES INT, V2019, P, DOI 10.1155/2019/1484152
10.1155/2019/5171602	Luo P, 2019, The Role of Autophagy in Chondrocyte Metabolism and Osteoarthritis: A Comprehensive Research Review @ BIOMED RES INT, V2019, P, DOI 10.1155/2019/5171602
10.3892/ijmm.2018.3948	Zhang X, 2019, Alterations of autophagy in knee cartilage by treatment with treadmill exercise in a rat osteoarthritis model @ INT J MOL MED, V43, P336, DOI 10.3892/ijmm.2018.3948
10.3390/ijms19123794	Wang R, 2018, Role of forkhead box O transcription factors in oxidative stress-induced chondrocyte dysfunction: Possible therapeutic target for osteoarthritis? @ INT J MOL SCI, V19, P, DOI 10.3390/ijms19123794
10.1016/j.yexcr.2018.10.001	Yin H, 2018, The involvement of regulated in development and DNA damage response 1 (REDD1) in the pathogenesis of intervertebral disc degeneration @ EXP CELL RES, V372, P188, DOI 10.1016/j.yexcr.2018.10.001
10.1016/j.bbrc.2018.09.163	Wang CL, 2018, LncRNA-CIR promotes articular cartilage degeneration in osteoarthritis by regulating autophagy @ BIOCHEM BIOPHYS RES COMMUN, V505, P692, DOI 10.1016/j.bbrc.2018.09.163
10.1002/jcb.27145	Meng Z, 2018, Diazoxide ameliorates severity of experimental osteoarthritis by activating autophagy via modulation of the osteoarthritis-related biomarkers @ J CELL BIOCHEM, V119, P8922, DOI 10.1002/jcb.27145
10.1016/j.intimp.2018.09.018	Mao Z, 2018, Pravastatin alleviates interleukin 1¦Â-induced cartilage degradation by restoring impaired autophagy associated with MAPK pathway inhibition @ INT IMMUNOPHARMACOL, V64, P308, DOI 10.1016/j.intimp.2018.09.018
10.5483/BMBRep.2018.51.10.058	Hwang H, 2018, 29-kDa FN-f inhibited autophagy through modulating localization of HMGB1 in human articular chondrocytes @ BMB REP, V51, P508, DOI 10.5483/BMBRep.2018.51.10.058
10.1159/000493225	Ansari M, 2018, Butein activates autophagy through AMPK/TSC2/ULK1/mTOR Pathway to Inhibit IL-6 Expression in IL-1¦Â Stimulated Human Chondrocytes @ CELL PHYSIOL BIOCHEM, V49, P932, DOI 10.1159/000493225
10.1016/j.freeradbiomed.2018.08.003	Goutas A, 2018, The autophagic response to oxidative stress in osteoarthritic chondrocytes is deregulated @ FREE RADIC BIOL MED, V126, P122, DOI 10.1016/j.freeradbiomed.2018.08.003
10.1016/j.nut.2018.02.018	Sekar S, 2018, Saturated fatty acids promote chondrocyte matrix remodeling through reprogramming of autophagy pathways @ NUTRITION, V54, P144, DOI 10.1016/j.nut.2018.02.018
10.1016/j.jsbmb.2018.05.004	Huang K, 2018, Dehydroepiandrosterone: Molecular mechanisms and therapeutic implications in osteoarthritis @ J STEROID BIOCHEM MOL BIOL, V183, P27, DOI 10.1016/j.jsbmb.2018.05.004
10.1016/j.msec.2018.05.034	Chen P, 2018, Interpenetrating polymer network scaffold of sodium hyaluronate and sodium alginate combined with berberine for osteochondral defect regeneration @ MATER SCI ENG C, V91, P190, DOI 10.1016/j.msec.2018.05.034
10.1038/s12276-018-0149-3	Sacitharan P, 2018, Spermidine restores dysregulated autophagy and polyamine synthesis in aged and osteoarthritic chondrocytes via EP300 @ EXP MOL MED, V50, P, DOI 10.1038/s12276-018-0149-3
10.1038/s41419-018-0994-y	Lian WS, 2018, MicroRNA-128a represses chondrocyte autophagy and exacerbates knee osteoarthritis by disrupting Atg12 @ CELL DEATH DIS, V9, P, DOI 10.1038/s41419-018-0994-y
10.1038/s41419-018-0909-y	Zheng G, 2018, TFEB&#44; a potential therapeutic target for osteoarthritis via autophagy regulation @ CELL DEATH DIS, V9, P, DOI 10.1038/s41419-018-0909-y
10.3390/cells7080092	Malemud C, 2018, MicroRNAs and osteoarthritis @ CELLS, V7, P, DOI 10.3390/cells7080092
10.1038/s41419-018-0862-9	Li D, 2018, Nano-sized Al2O3 particle-induced autophagy reduces osteolysis in aseptic loosening of total hip arthroplasty by negative feedback regulation of RANKL expression in fibroblasts @ CELL DEATH DIS, V9, P, DOI 10.1038/s41419-018-0862-9
10.1016/j.joca.2017.07.020	Ansari M, 2018, Parkin clearance of dysfunctional mitochondria regulates ROS levels and increases survival of human chondrocytes @ OSTEOARTHRITIS CARTILAGE, V26, P1087, DOI 10.1016/j.joca.2017.07.020
10.1016/j.bbrc.2018.05.172	Mallik A, 2018, Saturated fatty acid palmitate negatively regulates autophagy by promoting ATG5 protein degradation in meniscus cells @ BIOCHEM BIOPHYS RES COMMUN, V502, P370, DOI 10.1016/j.bbrc.2018.05.172
10.1042/BSR20171691	Zhang G, 2018, Curcumin improves age-related and surgically induced osteoarthritis by promoting autophagy in mice @ BIOSCI REP, V38, P, DOI 10.1042/BSR20171691
10.1002/art.40456	Serrano R, 2018, Impaired Proteasomal Function in Human Osteoarthritic Chondrocytes Can Contribute to Decreased Levels of SOX9 and Aggrecan @ ARTHRITIS RHEUM, V70, P1030, DOI 10.1002/art.40456
10.1016/j.jff.2018.05.008	Wang K, 2018, Antarctic Krill Oil improves articular cartilage degeneration via activating chondrocyte autophagy and inhibiting apoptosis in osteoarthritis mice @ J FUNCT FOODS, V46, P413, DOI 10.1016/j.jff.2018.05.008
10.1002/cbin.10951	Wang ZJ, 2018, Effect of PPARG on AGEs-induced AKT/MTOR signaling-associated human chondrocytes autophagy @ CELL BIOL INT, V42, P841, DOI 10.1002/cbin.10951
10.3389/fphys.2018.00706	Vinatier C, 2018, Role of the inflammation-autophagy-senescence integrative network in Osteoarthritis @ FRONT PHYSIOL, V9, P, DOI 10.3389/fphys.2018.00706
10.3389/fphar.2018.00605	Mi B, 2018, Icariin activates autophagy via down-regulation of the NF-¦ÊB signaling-mediated apoptosis in chondrocytes @ FRONT PHARMACOL, V9, P, DOI 10.3389/fphar.2018.00605
10.3892/etm.2018.6098	Zhang J, 2018, Tetrahydrohyperforin prevents articular cartilage degeneration and affects autophagy in rats with osteoarthritis @ EXP THER MED, V15, P5261, DOI 10.3892/etm.2018.6098
10.1007/s10753-018-0750-6	Wang Z, 2018, miR-140-5p/miR-149 Affects Chondrocyte Proliferation&#44; Apoptosis&#44; and Autophagy by Targeting FUT1 in Osteoarthritis @ INFLAMMATION, V41, P959, DOI 10.1007/s10753-018-0750-6
10.1152/japplphysiol.00871.2017	Chen CH, 2018, Parathyroid hormone-(1-34) ameliorated knee osteoarthritis in rats via autophagy @ J APPL PHYSIOL, V124, P1177, DOI 10.1152/japplphysiol.00871.2017
10.1016/j.neulet.2018.02.049	Jiang X, 2018, RAGE and its emerging role in the pathogenesis of Parkinson's disease @ NEUROSCI LETT, V672, P65, DOI 10.1016/j.neulet.2018.02.049
10.12659/MSM.909365	Fan DX, 2018, 17¦Â-estradiol on the expression of g-protein coupled estrogen receptor (GPER/GPR30) mitophagy&#44; and the PI3K/Akt signaling pathway in ATDC5 chondrocytes in vitro @ MED SCI MONIT, V24, P1936, DOI 10.12659/MSM.909365
10.3892/mmr.2017.8353	Zhi LQ, 2018, Hydroxytyrosol inhibits the inflammatory response of Osteoarthritis chondrocytes via SIRT6-mediated autophagy @ MOL MED REP, V17, P4035, DOI 10.3892/mmr.2017.8353
10.1016/j.biopha.2018.01.066	Lv C, 2018, Glucosamine promotes osteoblast proliferation by modulating autophagy via the mammalian target of rapamycin pathway @ BIOMED PHARMACOTHER, V99, P271, DOI 10.1016/j.biopha.2018.01.066
10.1016/j.apmt.2017.12.010	Deng C, 2018, Bioactive scaffolds with Li and Si ions-synergistic effects for osteochondral defects regeneration @ APPL MATER TODAY, V10, P203, DOI 10.1016/j.apmt.2017.12.010
10.1126/scitranslmed.aan0746	Matsuzaki T, 2018, FoxO transcription factors modulate autophagy and proteoglycan 4 in cartilage homeostasis and osteoarthritis @ SCI TRANSL MED, V10, P, DOI 10.1126/scitranslmed.aan0746
10.3892/ijmm.2017.3285	Zhang T, 2018, Different roles of Akt and mechanistic target of rapamycin in serum-dependent chondroprotection of human osteoarthritic chondrocytes @ INT J MOL MED, V41, P977, DOI 10.3892/ijmm.2017.3285
10.3892/etm.2017.5622	Li H, 2018, MicroRNA-17-5p contributes to osteoarthritisprogression by binding p62/SQSTM1 @ EXP THER MED, V15, P1789, DOI 10.3892/etm.2017.5622
10.5582/bst.2018.01263	Wang C, 2018, Protective effects of metformin against osteoarthritis through upregulation of SIRT3-mediated PINK1/Parkin-dependent mitophagy in primary chondrocytes @ BIOSCIENCE TRENDS, V12, P605, DOI 10.5582/bst.2018.01263
10.2147/JPR.S183594	Zhao X, 2018, Ozone induces autophagy in rat chondrocytes stimulated with IL-1¦Â through the AMPK/mTOR signaling pathway @ J PAIN RES, V11, P3003, DOI 10.2147/JPR.S183594
10.1248/bpb.b18-00207	Hong JM, 2018, BST106 protects against cartilage damage by inhibition of apoptosis and enhancement of autophagy in osteoarthritic rats @ BIOL PHARM BULL, V41, P1257, DOI 10.1248/bpb.b18-00207
10.1155/2018/9726703	Yang F, 2018, Autophagy Is Independent of the Chondroprotection Induced by Platelet-Rich Plasma Releasate @ BIOMED RES INT, V2018, P, DOI 10.1155/2018/9726703
10.1155/2018/3075293	Minguzzi M, 2018, Emerging players at the intersection of chondrocyte loss of maturational arrest&#44; oxidative stress&#44; senescence and low-grade inflammation in osteoarthritis @ OXIDATIVE MED CELL LONGEVITY, V2018, P, DOI 10.1155/2018/3075293
10.7150/thno.23674	Deng C, 2018, Bioactive scaffolds for regeneration of cartilage and subchondral bone interface @ THERANOSTICS, V8, P1940, DOI 10.7150/thno.23674
10.1177/1947603516678974	Takahashi K, 2018, Effectiveness of Radiofrequency Hyperthermia for Treating Cartilage in Guinea Pigs with Primary Osteoarthritis @ CARTILAGE, V9, P71, DOI 10.1177/1947603516678974
10.3892/etm.2017.5444	Sun W, 2018, miR-4262 regulates chondrocyte viability&#44; apoptosis&#44; autophagy by targeting SIRT1 and activating PI3K/AKT/mTOR signaling pathway in rats with osteoarthritis @ EXP THER MED, V15, P1119, DOI 10.3892/etm.2017.5444
10.1016/j.biopha.2017.10.152	He W, 2018, Inhibition of miR-20 promotes proliferation and autophagy in articular chondrocytes by PI3K/AKT/mTOR signaling pathway @ BIOMED PHARMACOTHER, V97, P607, DOI 10.1016/j.biopha.2017.10.152
10.3892/mmr.2017.7786	Shen P, 2017, Oxidized low density lipoprotein facilitates tumor necrosis factor-¦Á mediated chondrocyte death via autophagy pathway @ MOL MED REP, V16, P9449, DOI 10.3892/mmr.2017.7786
10.3892/mmr.2017.7777	Ouyang J, 2017, Isoimperatorin ameliorates Osteoarthritis by downregulating the mammalian target of rapamycin C1 signaling pathway @ MOL MED REP, V16, P9636, DOI 10.3892/mmr.2017.7777
10.1016/j.biopha.2017.09.140	Ansari M, 2017, A standardized extract of Butea monosperma (Lam.) flowers suppresses the IL-1¦Â-induced expression of IL-6 and matrix-metalloproteases by activating autophagy in human osteoarthritis chondrocytes @ BIOMED PHARMACOTHER, V96, P198, DOI 10.1016/j.biopha.2017.09.140
10.1186/s13075-017-1454-2	Li H, 2017, New insights on the MMP-13 regulatory network in the pathogenesis of early osteoarthritis @ ARTHRITIS RES THER, V19, P, DOI 10.1186/s13075-017-1454-2
10.1080/03008207.2016.1240790	Jeon H, 2017, Autophagy in osteoarthritis @ CONNECT TISSUE RES, V58, P497, DOI 10.1080/03008207.2016.1240790
10.1016/j.joca.2017.07.023	Meckes J, 2017, Compromised autophagy precedes meniscus degeneration and cartilage damage in mice @ OSTEOARTHRITIS CARTILAGE, V25, P1880, DOI 10.1016/j.joca.2017.07.023
10.1038/cddis.2017.453	Tang Q, 2017, Trehalose ameliorates oxidative stress-mediated mitochondrial dysfunction and ER stress via selective autophagy stimulation and autophagic flux restoration in osteoarthritis development @ CELL DEATH DIS, V8, Pe3081, DOI 10.1038/cddis.2017.453
10.1159/000480416	Hu J, 2017, Globular Adiponectin Attenuated H 2 O 2 -Induced Apoptosis in Rat Chondrocytes by Inducing Autophagy Through the AMPK/ mTOR Pathway @ CELL PHYSIOL BIOCHEM, V43, P367, DOI 10.1159/000480416
10.3390/nu9101060	Chin KY, 2017, Therapeutic effects of olive and its derivatives on osteoarthritis: From bench to bedside @ NUTRIENTS, V9, P, DOI 10.3390/nu9101060
10.1002/adfm.201703117	Deng C, 2017, 3D Printing of Bilineage Constructive Biomaterials for Bone and Cartilage Regeneration @ ADV FUNCT MATER, V27, P, DOI 10.1002/adfm.201703117
10.3892/mmr.2017.6980	Liu J, 2017, Astragaloside IV protects against apoptosis in human degenerative chondrocytes through autophagy activation @ MOL MED REP, V16, P3269, DOI 10.3892/mmr.2017.6980
10.1016/j.biopha.2017.07.034	Gu YY, 2017, Research progress on osteoarthritis treatment mechanisms @ BIOMED PHARMACOTHER, V93, P1246, DOI 10.1016/j.biopha.2017.07.034
10.1016/j.joca.2017.03.012	Cong L, 2017, A bioinformatic analysis of microRNAs role in osteoarthritis @ OSTEOARTHRITIS CARTILAGE, V25, P1362, DOI 10.1016/j.joca.2017.03.012
10.1016/j.jphs.2017.06.002	Qin N, 2017, Local intra-articular injection of resveratrol delays cartilage degeneration in C57BL/6 mice by inducing autophagy via AMPK/mTOR pathway @ J PHARMACOL SCI, V134, P166, DOI 10.1016/j.jphs.2017.06.002
10.1002/art.40104	Alvarez-garcia O, 2017, Regulated in Development and DNA Damage Response 1 Deficiency Impairs Autophagy and Mitochondrial Biogenesis in Articular Cartilage and Increases the Severity of Experimental Osteoarthritis @ ARTHRITIS RHEUM, V69, P1418, DOI 10.1002/art.40104
10.1002/ar.23529	Baudi P, 2017, Morphological Study: Ultrastructural Aspects of Articular Cartilage and Subchondral Bone in Patients Affected by Post-Traumatic Shoulder Instability @ ANAT REC, V300, P1208, DOI 10.1002/ar.23529
10.1155/2017/3720128	D¡¯adamo S, 2017, MicroRNAs and Autophagy: Fine Players in the Control of Chondrocyte Homeostatic Activities in Osteoarthritis @ OXIDATIVE MED CELL LONGEVITY, V2017, P, DOI 10.1155/2017/3720128
10.1159/000477387	Wei Y, 2017, Transient receptor potential vanilloid 5 mediates Ca 2+ influx and inhibits chondrocyte autophagy in a rat osteoarthritis model @ CELL PHYSIOL BIOCHEM, V42, P319, DOI 10.1159/000477387
10.1016/j.joca.2016.12.024	Zhang H, 2017, mTORC1 activation downregulates FGFR3 and PTH/PTHrP receptor in articular chondrocytes to initiate osteoarthritis @ OSTEOARTHRITIS CARTILAGE, V25, P952, DOI 10.1016/j.joca.2016.12.024
10.3892/ijmm.2017.2934	Cheng NT, 2017, Role of autophagy in the progression of osteoarthritis: The autophagy inhibitor&#44; 3-methyladenine&#44; aggravates the severity of experimental osteoarthritis @ INT J MOL MED, V39, P1224, DOI 10.3892/ijmm.2017.2934
10.1016/j.biopha.2017.01.130	Xue JF, 2017, Inhibition of PI3K/AKT/mTOR signaling pathway promotes autophagy of articular chondrocytes and attenuates inflammatory response in rats with osteoarthritis @ BIOMED PHARMACOTHER, V89, P1252, DOI 10.1016/j.biopha.2017.01.130
10.3390/nu9040414	Li X, 2017, Curcumin inhibits apoptosis of chondrocytes through activation ERK1/2 signaling pathways induced autophagy @ NUTRIENTS, V9, P, DOI 10.3390/nu9040414
10.1515/hsz-2016-0211	Chen G, 2017, Hypoxia-induced microRNA-146a represses Bcl-2 through Traf6/IRAK1 but not Smad4 to promote chondrocyte autophagy @ BIOL CHEM, V398, P499, DOI 10.1515/hsz-2016-0211
10.1016/j.yexcr.2017.02.012	Moussa M, 2017, Platelet rich plasma (PRP) induces chondroprotection via increasing autophagy&#44; anti-inflammatory markers&#44; and decreasing apoptosis in human osteoarthritic cartilage @ EXP CELL RES, V352, P146, DOI 10.1016/j.yexcr.2017.02.012
10.1002/jcb.25750	Khan N, 2017, Sucrose&#44; But Not Glucose&#44; Blocks IL1-¦Â-Induced Inflammatory Response in Human Chondrocytes by Inducing Autophagy via AKT/mTOR Pathway @ J CELL BIOCHEM, V118, P629, DOI 10.1002/jcb.25750
10.1016/j.joca.2016.09.024	Blaney davidson E, 2017, Osteoarthritis year in review 2016: biology @ OSTEOARTHRITIS CARTILAGE, V25, P175, DOI 10.1016/j.joca.2016.09.024
10.1016/j.joca.2016.09.017	Shen T, 2017, Suppression of Sestrins in aging and osteoarthritic cartilage: dysfunction of an important stress defense mechanism @ OSTEOARTHRITIS CARTILAGE, V25, P287, DOI 10.1016/j.joca.2016.09.017
10.1038/cddis.2016.490	Kim E, 2017, IL-17-mediated mitochondrial dysfunction impairs apoptosis in rheumatoid arthritis synovial fibroblasts through activation of autophagy @ CELL DEATH DIS, V8, P, DOI 10.1038/cddis.2016.490
10.18632/oncotarget.20615	Song J, 2017, HIF-1¦Á: CRAT:miR-144-3p axis dysregulation promotes osteoarthritis chondrocyte apoptosis and VLCFA accumulation @ ONCOTARGET, V8, P69351, DOI 10.18632/oncotarget.20615
10.1691/ph.2017.6933	Angyang Y, 2017, Upregulation of P63 inhibits chondrocyte autophagy thereby enhancing the malignant progression of osteoarthritis @ PHARMAZIE, V72, P361, DOI 10.1691/ph.2017.6933
10.1155/2017/6341919	Huang W, 2017, Autophagy Protects Advanced Glycation End Product-Induced Apoptosis and Expression of MMP-3 and MMP-13 in Rat Chondrocytes @ BIOMED RES INT, V2017, P, DOI 10.1155/2017/6341919
10.18632/oncotarget.13748	Xia C, 2017, Photo-crosslinked HAMA hydrogel with cordycepin encapsulated chitosan microspheres for osteoarthritis treatment @ ONCOTARGET, V8, P2835, DOI 10.18632/oncotarget.13748
10.1097/BOR.0000000000000351	Sun MG, 2017, Recent developments in emerging therapeutic targets of osteoarthritis @ CURR OPIN RHEUMATOL, V29, P96, DOI 10.1097/BOR.0000000000000351
10.3390/ijms17122146	Charlier E, 2016, Insights on molecular mechanisms of chondrocytes death in osteoarthritis @ INT J MOL SCI, V17, P, DOI 10.3390/ijms17122146
10.1038/srep38979	Jiang LB, 2016, Dihydroartemisinin inhibits catabolism in rat chondrocytes by activating autophagy via inhibition of the NF-?¡ã B pathway @ SCI REP, V6, P, DOI 10.1038/srep38979
10.1159/000453147	Chen Z, 2016, AntimiR-30b Inhibits TNF-¦Á Mediated Apoptosis and Attenuated Cartilage Degradation through Enhancing Autophagy @ CELL PHYSIOL BIOCHEM, V40, P883, DOI 10.1159/000453147
10.1016/j.drudis.2016.08.011	Vinatier C, 2016, Osteoarthritis: from pathogenic mechanisms and recent clinical developments to novel prospective therapeutic options @ DRUG DISCOV TODAY, V21, P1932, DOI 10.1016/j.drudis.2016.08.011
10.1007/s00109-016-1445-9	Kim D, 2016, Fis1 depletion in osteoarthritis impairs chondrocyte survival and peroxisomal and lysosomal function @ J MOL MED, V94, P1373, DOI 10.1007/s00109-016-1445-9
10.1016/j.joca.2016.06.019	Ribeiro M, 2016, Diabetes-accelerated experimental osteoarthritis is prevented by autophagy activation @ OSTEOARTHRITIS CARTILAGE, V24, P2116, DOI 10.1016/j.joca.2016.06.019
10.1073/pnas.1608245113	Yan H, 2016, Suppression of NF-¦ÊB activity via nanoparticle-based siRNA delivery alters early cartilage responses to injury @ PROC NATL ACAD SCI U S A, V113, PE6199, DOI 10.1073/pnas.1608245113
10.1038/nrrheum.2016.92	Rockel J, 2016, Autophagy: controlling cell fate in rheumatic diseases @ NAT REV RHEUMATOL, V12, P517, DOI 10.1038/nrrheum.2016.92
10.1016/j.joca.2016.04.015	Alvarez-garcia O, 2016, Suppression of REDD1 in osteoarthritis cartilage&#44; a novel mechanism for dysregulated mTOR signaling and defective autophagy @ OSTEOARTHRITIS CARTILAGE, V24, P1639, DOI 10.1016/j.joca.2016.04.015
10.1007/s11926-016-0604-x	Sondag G, 2016, The Role of MicroRNAs and Their Targets in Osteoarthritis @ CURR RHEUMATOL REP, V18, P, DOI 10.1007/s11926-016-0604-x
10.1038/nrrheum.2016.65	Loeser R, 2016, Ageing and the pathogenesis of osteoarthritis @ NAT REV RHEUMATOL, V12, P412, DOI 10.1038/nrrheum.2016.65
10.1016/j.joca.2016.02.009	Huang Z, 2016, Leptin promotes apoptosis and inhibits autophagy of chondrocytes through upregulating lysyl oxidase-like 3 during osteoarthritis pathogenesis @ OSTEOARTHRITIS CARTILAGE, V24, P1246, DOI 10.1016/j.joca.2016.02.009
10.1302/2046-3758.56.BJR-2015-0001	Cheng NT, 2016, Intra-articular injection of Torin 1 reduces degeneration of articular cartilage in a rabbit osteoarthritis model @ BONE JT RES, V5, P218, DOI 10.1302/2046-3758.56.BJR-2015-0001
10.1016/j.joca.2016.01.005	D¡¯adamo S, 2016, MicroRNA-155 suppresses autophagy in chondrocytes by modulating expression of autophagy proteins @ OSTEOARTHRITIS CARTILAGE, V24, P1082, DOI 10.1016/j.joca.2016.01.005
10.1016/j.bbagen.2016.03.002	Cetrullo S, 2016, Hydroxytyrosol prevents chondrocyte death under oxidative stress by inducing autophagy through sirtuin 1-dependent and -independent mechanisms @ BIOCHIM BIOPHYS ACTA GEN SUBJ, V1860, P1181, DOI 10.1016/j.bbagen.2016.03.002
10.1016/j.coph.2016.02.004	Chagin A, 2016, Effectors of mTOR-autophagy pathway: Targeting cancer&#44; affecting the skeleton @ CURR OPIN PHARMACOL, V28, P1, DOI 10.1016/j.coph.2016.02.004
10.1016/j.bcp.2015.12.012	Portal-n¨²?ez S, 2016, Oxidative stress&#44; autophagy&#44; epigenetic changes and regulation by miRNAs as potential therapeutic targets in osteoarthritis @ BIOCHEM PHARMACOL, V108, P1, DOI 10.1016/j.bcp.2015.12.012
10.18632/oncotarget.8042	Relic B, 2016, BAY 11-7085 induces glucocorticoid receptor activation and autophagy that collaborate with apoptosis to induce human synovial fibroblast cell death @ ONCOTARGET, V7, P23370, DOI 10.18632/oncotarget.8042
10.1186/s12891-016-0995-x	Cheng NT, 2016, The protective role of autophagy in experimental osteoarthritis&#44; and the therapeutic effects of Torin 1 on osteoarthritis by activating autophagy @ BMC MUSCULOSKELET DISORD, V17, P, DOI 10.1186/s12891-016-0995-x
10.1002/iub.1482	Shi J, 2016, Explore the variation of MMP3&#44; JNK&#44; p38 MAPKs&#44; and autophagy at the early stage of osteoarthritis @ IUBMB LIFE, V68, P293, DOI 10.1002/iub.1482
10.1016/j.joca.2015.10.017	Ribeiro M, 2016, Insulin decreases autophagy and leads to cartilage degradation @ OSTEOARTHRITIS CARTILAGE, V24, P731, DOI 10.1016/j.joca.2015.10.017
10.1002/jor.23046	Kang Y, 2016, PCGEM1 stimulates proliferation of osteoarthritic synoviocytes by acting as a sponge for miR-770 @ J ORTHOP RES, V34, P412, DOI 10.1002/jor.23046
10.1136/annrheumdis-2015-207742	Bouderlique T, 2016, Targeted deletion of Atg5 in chondrocytes promotes age-related osteoarthritis @ ANN RHEUM DIS, V75, P627, DOI 10.1136/annrheumdis-2015-207742
10.1097/BOR.0000000000000244	Rosenthal A, 2016, Articular cartilage vesicles and calcium crystal deposition diseases @ CURR OPIN RHEUMATOL, V28, P127, DOI 10.1097/BOR.0000000000000244
10.1016/j.biomaterials.2015.12.006	Chen P, 2016, Intra-articular delivery of sinomenium encapsulated by chitosan microspheres and photo-crosslinked GelMA hydrogel ameliorates osteoarthritis by effectively regulating autophagy @ BIOMATERIALS, V81, P1, DOI 10.1016/j.biomaterials.2015.12.006
10.1136/annrheumdis-2014-206295	Hui W, 2016, Oxidative changes and signalling pathways are pivotal in initiating age-related changes in articular cartilage @ ANN RHEUM DIS, V75, P449, DOI 10.1136/annrheumdis-2014-206295
10.1155/2016/2428915	Gao T, 2016, Extracellular Vesicles and Autophagy in Osteoarthritis @ BIOMED RES INT, V2016, P, DOI 10.1155/2016/2428915
10.1016/j.joca.2015.09.010	Malfait A, 2016, Osteoarthritis year in review 2015: Biology @ OSTEOARTHRITIS CARTILAGE, V24, P21, DOI 10.1016/j.joca.2015.09.010
10.1186/s13075-015-0892-y	Xu K, 2015, Autophagy induction contributes to the resistance to methotrexate treatment in rheumatoid arthritis fibroblast-like synovial cells through high mobility group box chromosomal protein 1 @ ARTHRITIS RES THER, V17, P, DOI 10.1186/s13075-015-0892-y
10.3390/ijms161226164	Hwang H, 2015, Monosodium urate crystal-induced chondrocyte death via autophagic process @ INT J MOL SCI, V16, P29265, DOI 10.3390/ijms161226164
10.1016/j.joca.2015.06.020	Shen C, 2015, Autophagy protects chondrocytes from glucocorticoids-induced apoptosis via ROS/Akt/FOXO3 signaling @ OSTEOARTHRITIS CARTILAGE, V23, P2279, DOI 10.1016/j.joca.2015.06.020
10.1186/s40001-015-0176-7	Kang YH, 2015, Beneficial reward-to-risk action of glucosamine during pathogenesis of osteoarthritis @ EUR J MED RES, V20, P, DOI 10.1186/s40001-015-0176-7
10.3390/ijms161125943	Hwang H, 2015, Chondrocyte apoptosis in the pathogenesis of osteoarthritis @ INT J MOL SCI, V16, P26035, DOI 10.3390/ijms161125943
10.1007/s40291-015-0155-2	Xu JF, 2015, Altered microRNA Expression Profile in Synovial Fluid from Patients with Knee Osteoarthritis with Treatment of Hyaluronic Acid @ MOL DIAGN THER, V19, P299, DOI 10.1007/s40291-015-0155-2
10.1007/s10787-015-0239-y	Rainsford K, 2015, Therapy and pharmacological properties of hydroxychloroquine and chloroquine in treatment of systemic lupus erythematosus&#44; rheumatoid arthritis and related diseases @ INFLAMMOPHARMACOLOGY, V23, P231, DOI 10.1007/s10787-015-0239-y
10.1186/s13075-015-0792-1	Takada T, 2015, Bach1 deficiency reduces severity of osteoarthritis through upregulation of heme oxygenase-1 @ ARTHRITIS RES THER, V17, P, DOI 10.1186/s13075-015-0792-1
10.1159/000438513	Zhang F, 2015, MicroRNA-146a induced by hypoxia promotes chondrocyte autophagy through Bcl-2 @ CELL PHYSIOL BIOCHEM, V37, P1442, DOI 10.1159/000438513
10.1002/art.39256	Aradi B, 2015, Protein tyrosine phosphatase nonreceptor type 2: an important regulator of lnterleukin-6 production in rheumatoid arthritis synovial fibroblasts @ ARTHRITIS RHEUMATOL, V67, P2624, DOI 10.1002/art.39256
10.1007/s10495-015-1146-9	Shen C, 2015, Autophagy protects meniscal cells from glucocorticoids-induced apoptosis via inositol trisphosphate receptor signaling @ APOPTOSIS, V20, P1176, DOI 10.1007/s10495-015-1146-9
10.3892/ijmm.2015.2280	Xu K, 2015, Autophagy attenuates the catabolic effect during inflammatory conditions in nucleus pulposus cells&#44; as sustained by NF-¦ÊB and JNK inhibition @ INT J MOL MED, V36, P661, DOI 10.3892/ijmm.2015.2280
10.3390/ijms160920560	Musumeci G, 2015, Biomarkers of chondrocyte apoptosis and autophagy in osteoarthritis @ INT J MOL SCI, V16, P20560, DOI 10.3390/ijms160920560
10.1136/annrheumdis-2013-204599	Zhang Y, 2015, Cartilage-specific deletion of mTOR upregulates autophagy and protects mice from osteoarthritis @ ANN RHEUM DIS, V74, P1432, DOI 10.1136/annrheumdis-2013-204599
10.1002/art.39073	Caram¨¦s B, 2015, The relationship of autophagy defects to cartilage damage during joint aging in a mouse model @ ARTHRITIS RHEUM, V67, P1568, DOI 10.1002/art.39073
10.1074/jbc.M114.630558	Rosenthal A, 2015, Autophagy modulates articular cartilage vesicle formation in primary articular chondrocytes @ J BIOL CHEM, V290, P13028, DOI 10.1074/jbc.M114.630558
10.1002/art.39025	L?pez de figueroa P, 2015, Autophagy activation and protection from mitochondrial dysfunction in human chondrocytes @ ARTHRITIS RHEUM, V67, P966, DOI 10.1002/art.39025
10.1016/j.maturitas.2014.12.003	Mobasheri A, 2015, Chondrosenescence: Definition&#44; hallmarks and potential role in the pathogenesis of osteoarthritis @ MATURITAS, V80, P237, DOI 10.1016/j.maturitas.2014.12.003
10.1136/annrheumdis-2014-205743	Vasheghani F, 2015, PPAR¦Ã deficiency results in severe&#44; accelerated osteoarthritis associated with aberrant mTOR signalling in the articular cartilage @ ANN RHEUM DIS, V74, P569, DOI 10.1136/annrheumdis-2014-205743
10.1038/nrrheum.2014.162	Liu-bryan R, 2015, Emerging regulators of the inflammatory process in osteoarthritis @ NAT REV RHEUMATOL, V11, P35, DOI 10.1038/nrrheum.2014.162
10.1002/art.38868	Akasaki Y, 2014, FoxO transcription factors support oxidative stress resistance in human chondrocytes @ ARTHRITIS RHEUM, V66, P3349, DOI 10.1002/art.38868
10.1002/jor.22718	Song J, 2014, A long non-coding RNA&#44; GAS5&#44; plays a critical role in the regulation of miR-21 during osteoarthritis @ J ORTHOP RES, V32, P1628, DOI 10.1002/jor.22718
10.1016/j.biomaterials.2014.08.041	Matsuzaki T, 2014, Intra-articular administration of gelatin hydrogels incorporating rapamycin-micelles reduces the development of experimental osteoarthritis in a murine model @ BIOMATERIALS, V35, P9904, DOI 10.1016/j.biomaterials.2014.08.041
10.1186/s13075-014-0482-4	Takayama K, 2014, Local intra-articular injection of rapamycin delays articular cartilage degeneration in a murine model of osteoarthritis @ ARTHRITIS RES THER, V16, P, DOI 10.1186/s13075-014-0482-4
10.1016/j.joca.2014.08.010	Wu C, 2014, Defective autophagy in chondrocytes with Kashin-Beck disease but higher than osteoarthritis @ OSTEOARTHRITIS CARTILAGE, V22, P1936, DOI 10.1016/j.joca.2014.08.010
10.1007/s10495-014-1017-9	Battistelli M, 2014, Cell death in human articular chondrocyte: A morpho-functional study in micromass model @ APOPTOSIS, V19, P1471, DOI 10.1007/s10495-014-1017-9
10.1002/adfm.201304304	Wu Y, 2014, A Bi-lineage conducive scaffold for osteochondral defect regeneration @ ADV FUNCT MATER, V24, P4473, DOI 10.1002/adfm.201304304
10.1371/journal.pone.0085784	Li ZC, 2014, Functional annotation of rheumatoid arthritis and osteoarthritis associated genes by integrative genome-wide gene expression profiling analysis @ PLOS ONE, V9, P, DOI 10.1371/journal.pone.0085784
10.1038/cddis.2014.48	Qin Y, 2014, HMGB1-LPS complex promotes transformation of osteoarthritis synovial fibroblasts to a rheumatoid arthritis synovial fibroblast-like phenotype @ CELL DEATH DIS, V5, P, DOI 10.1038/cddis.2014.48
10.1002/jor.22699	Jiang L, 2014, Glucosamine protects nucleus pulposus cells and induces autophagy via the mTOR-dependent pathway. @ J ORTHOP RES, V32, P1532, DOI 10.1002/jor.22699
10.1016/j.joca.2014.06.031	Weng T, 2014, Loss of Vhl in cartilage accelerated the progression of age-associated and surgically induced murine osteoarthritis @ OSTEOARTHRITIS CARTILAGE, V22, P1197, DOI 10.1016/j.joca.2014.06.031
10.1136/annrheumdis-2013-203231	Huang MJ, 2014, Enhancement of the synthesis of n-3 PUFAs in fat-1 transgenic mice inhibits mTORC1 signalling and delays surgically induced osteoarthritis in comparison with wild-type mice @ ANN RHEUM DIS, V73, P1719, DOI 10.1136/annrheumdis-2013-203231
10.3892/ijmm.2014.1794	Li X, 2014, Tougu Xiaotong capsule promotes chondrocyte autophagy by regulating the Atg12/LC3 conjugation systems @ INT J MOL MED, V34, P545, DOI 10.3892/ijmm.2014.1794
10.3892/mmr.2014.2102	Liu N, 2014, Autophagy in human articular chondrocytes is cytoprotective following glucocorticoid stimulation @ MOL MED REP, V9, P2166, DOI 10.3892/mmr.2014.2102
10.1002/art.38190	Kato M, 2014, Dual role of autophagy in stress-induced cell death in rheumatoid arthritis synovial fibroblasts @ ARTHRITIS RHEUM, V66, P40, DOI 10.1002/art.38190
10.4161/auto.26679	Shapiro I, 2014, Boning up on autophagy :The role of autophagy in skeletal biology @ AUTOPHAGY, V10, P7, DOI 10.4161/auto.26679
10.1016/j.joca.2013.11.004	Akasaki Y, 2014, Dysregulated FOXO transcription factors in articular cartilage in aging and osteoarthritis @ OSTEOARTHRITIS CARTILAGE, V22, P162, DOI 10.1016/j.joca.2013.11.004
10.3892/ijmm.2013.1520	Chang J, 2013, The dual role of autophagy in chondrocyte responses in the pathogenesis of articular cartilage degeneration in osteoarthritis @ INT J MOL MED, V32, P1311, DOI 10.3892/ijmm.2013.1520
10.1016/j.joca.2013.10.002	Ma KG, 2013, Autophagy is activated in compression-induced cell degeneration and is mediated by reactive oxygen species in nucleus pulposus cells exposed to compression @ OSTEOARTHRITIS CARTILAGE, V21, P2030, DOI 10.1016/j.joca.2013.10.002
10.1016/j.cellsig.2013.06.013	Xie J, 2013, Cellular signalling of the receptor for advanced glycation end products (RAGE) @ CELL SIGNAL, V25, P2185, DOI 10.1016/j.cellsig.2013.06.013
10.1002/art.37977	Caram¨¦s B, 2013, Glucosamine activates autophagy in vitro and in vivo @ ARTHRITIS RHEUM, V65, P1843, DOI 10.1002/art.37977
10.3892/ijmm.2013.1341	Li X, 2013, Tougu Xiaotong capsule inhibits the tidemark replication and cartilage degradation of papain-induced osteoarthritis by the regulation of chondrocyte autophagy @ INT J MOL MED, V31, P1349, DOI 10.3892/ijmm.2013.1341
10.1007/s00011-012-0572-1	Xu K, 2013, Reduced apoptosis correlates with enhanced autophagy in synovial tissues of rheumatoid arthritis @ INFLAMM RES, V62, P229, DOI 10.1007/s00011-012-0572-1
10.1007/s12015-012-9405-4	Preitschopf A, 2012, Chondrogenic Differentiation of Amniotic Fluid Stem Cells and Their Potential for Regenerative Therapy @ STEM CELL REV REP, V8, P1267, DOI 10.1007/s12015-012-9405-4
10.1016/j.bone.2012.03.023	Lotz M, 2012, Effects of aging on articular cartilage homeostasis @ BONE, V51, P241, DOI 10.1016/j.bone.2012.03.023
10.1002/art.34323	Sasaki H, 2012, Autophagy modulates osteoarthritis-related gene expression in human chondrocytes @ ARTHRITIS RHEUM, V64, P1920, DOI 10.1002/art.34323
10.1136/annrheumdis-2011-200557	Caram¨¦s B, 2012, Autophagy activation by rapamycin reduces severity of experimental osteoarthritis @ ANN RHEUM DIS, V71, P575, DOI 10.1136/annrheumdis-2011-200557
10.1016/j.joca.2011.11.015	Lotz M, 2012, Osteoarthritis year 2011 in review: Biology @ OSTEOARTHRITIS CARTILAGE, V20, P192, DOI 10.1016/j.joca.2011.11.015
10.2174/1381612811209023293	Wu L, 2012, Insights on biology and pathology of HIF-1¦Á/-2¦Á TGF¦Â/BMP&#44; Wnt/¦Â-catenin&#44; and NF-¦ÊB pathways in osteoarthritis @ CURR PHARM DES, V18, P3293, DOI 10.2174/1381612811209023293
10.1002/art.33444	Caram¨¦s B, 2012, Mechanical injury suppresses autophagy regulators and pharmacologic activation of autophagy results in chondroprotection. @ ARTHRITIS RHEUM, V64, P1182, DOI 10.1002/art.33444
10.1038/nrrheum.2011.109	Lotz M, 2011, Autophagy and cartilage homeostasis mechanisms in joint health&#44; aging and OA @ NAT REV RHEUMATOL, V7, P579, DOI 10.1038/nrrheum.2011.109
10.1097/BOR.0b013e3283494005	Loeser R, 2011, Aging and osteoarthritis @ CURR OPIN RHEUMATOL, V23, P492, DOI 10.1097/BOR.0b013e3283494005
10.1371/journal.pone.0019163	Lee S, 2011, Downregulation of protein kinase CK2 activity facilitates tumor necrosis factor-¦Á-mediated chondrocyte death through apoptosis and autophagy @ PLOS ONE, V6, P, DOI 10.1371/journal.pone.0019163
10.1016/j.joca.2010.06.004	Fermor B, 2010, Hypoxia&#44; RONS and energy metabolism in articular cartilage @ OSTEOARTHRITIS CARTILAGE, V18, P1167, DOI 10.1016/j.joca.2010.06.004
10.1007/s10495-010-0458-z	Almonte-becerril M, 2010, Cell death of chondrocytes is a combination between apoptosis and autophagy during the pathogenesis of Osteoarthritis within an experimental model @ APOPTOSIS, V15, P631, DOI 10.1007/s10495-010-0458-z
10.1002/art.27305	Caram¨¦s B, 2010, Autophagy is a protective mechanism in normal cartilage&#44; and its aging-related loss is linked with cell death and osteoarthritis @ ARTHRITIS RHEUM, V62, P791, DOI 10.1002/art.27305
10.1186/ar2921	Shin YJ, 2010, Autophagy induction and CHOP under-expression promotes survival of fibroblasts from rheumatoid arthritis patients under endoplasmic reticulum stress @ ARTHRITIS RES THER, V12, P, DOI 10.1186/ar2921
10.1002/art.24444	Bohensky J, 2009, Regulation of autophagy in human and murine cartilage: Hypoxia-inducible factor 2 suppresses chondrocyte autophagy @ ARTHRITIS RHEUM, V60, P1406, DOI 10.1002/art.24444
10.1023/B:APPT.0000025803.17498.26	Roach H, 2004, Chondroptosis: A variant of apoptotic cell death in chondrocytes? @ APOPTOSIS, V9, P265, DOI 10.1023/B:APPT.0000025803.17498.26

Duplicates by Keys:
tang#2020ameri#12#7174	Tang Y, 2020, ¦Â-ecdysterone alleviates osteoarthritis by activating autophagy in chondrocytes through regulating PI3K/AKT/mTOR signal pathway @ AM J TRANSL RES, V12, P7174
xu#2020ameri#12#5967	Xu W, 2020, The effect of medical ozone treatment on cartilage chondrocyte autophagy in a rat model of osteoarthritis @ AM J TRANSL RES, V12, P5967
swingler#2019clini#37#40	Swingler T, 2019, The function of microRNAs in cartilage and osteoarthritis @ CLIN EXP RHEUMATOL, V37, P40
zhang#2018ameri#10#762	Zhang Q, 2018, Protective effects of PI3K/Akt signal pathway induced cell autophagy in rat knee joint cartilage injury @ AM J TRANSL RES, V10, P762
